# Supplementary material for: GH-resistant (Laron) mice: gene therapy with a liver-specific GH receptor causes unbalanced upregulation of female-biased and growth-related genes
Source: Front Endocrinol (Lausanne). 2026 May 28;17:1808977. doi: 10.3389/fendo.2026.1808977 (PMC13253266; doi:10.3389/fendo.2026.1808977)
Supplement: Supplementary file 9 [file DataSheet9.zip]

Archive with 11 entries (11 files):
- 3A 20250223_WTvsGHR_deseq_fpkm.xlsx
- 3B 20250223_WTvsGHR_mfgsea_sig.txt
- 4A 20250223_WTvsKO_deseq_fpkm.xlsx
- 4B 20250223_WTvsKO_mfgsea_sig.txt
- 5A 20250223_maleWTvsfemaleWT_deseq_fpkm.xlsx
- 5B 20250223_maleWTvsfemaleWT_mfgsea_sig.txt
- List of Supplementary Materials.docx
- 1A 20250223_LUCvsKO_deseq_fpkm.xlsx
- 1B 20250223_LUCvsKO_mfgsea_sig.txt
- 2A 20250223_GHRvsLUC_deseq_fpkm.xlsx
- 2B 20250223_GHRvsLUC_mfgsea_sig.txt
