# Supplementary material for: GH-resistant (Laron) mice: gene therapy with a liver-specific GH receptor causes unbalanced upregulation of female-biased and growth-related genes
Source: Front Endocrinol (Lausanne). 2026 May 28;17:1808977. doi: 10.3389/fendo.2026.1808977 (PMC13253266; doi:10.3389/fendo.2026.1808977)
Supplement: Supplementary file 9 [file DataSheet9.zip › 3A 20250223_WTvsGHR_deseq_fpkm.xlsx]

## Sheet: res_WT_vs_GHR
	baseMean	log2FoldChange	lfcSE	stat	pvalue	padj	symbol	fpkm_reference	fpkm_condition
ENSMUSG00000055737	13381.2	2.50331	0.139416	17.9556	4.3388e-72	8.02894e-68	Ghr	11.6573	65.8445
ENSMUSG00000120786	433.59	3.06681	0.193245	15.87	1.02215e-56	9.45744e-53	ENSMUSG00000120786	1.06235	8.86123
ENSMUSG00000117780	357.492	4.17945	0.300857	13.8918	7.10128e-44	4.3803e-40	Gm3734	0.353109	6.32324
ENSMUSG00000020052	373.968	-11.9657	0.946457	-12.6426	1.22915e-36	5.68636e-33	Ascl1	8.01298	0
ENSMUSG00000060969	41.738	3.79846	0.312014	12.174	4.27635e-34	1.58268e-30	Irx1	0.0561608	0.78002
ENSMUSG00000097148	273.408	5.34715	0.485561	11.0123	3.3337e-28	1.02817e-24	Gm3839	0.202712	7.98495
ENSMUSG00000020000	990.964	27.5348	2.66724	10.3233	5.52784e-25	1.46132e-21	Moxd1	0	15.3677
ENSMUSG00000003279	90.3158	2.60064	0.258687	10.0532	8.89248e-24	2.05694e-20	Dlgap1	0.0377041	0.229709
ENSMUSG00000072849	133085	7.26363	0.735675	9.87342	5.42812e-23	1.11608e-19	Serpina1e	28.0811	4085
ENSMUSG00000112930	10360.9	-11.9359	1.21192	-9.84873	6.94139e-23	1.2845e-19	Gm7086	364.82	0.0965439
ENSMUSG00000036019	620.692	-1.22192	0.124629	-9.80446	1.07726e-22	1.81224e-19	Tmtc2	2.91973	1.26406
ENSMUSG00000097662	37.6223	-6.22472	0.653932	-9.51891	1.75001e-21	2.69867e-18	Gm2093	0.558432	0.00724053
ENSMUSG00000026610	311.944	-2.01739	0.213428	-9.45233	3.31374e-21	4.71698e-18	Esrrg	2.11816	0.527216
ENSMUSG00000026958	480.396	1.04229	0.114099	9.13494	6.54421e-20	8.65004e-17	Dpp7	2.47274	5.08568
ENSMUSG00000022299	1755.81	-1.01507	0.112338	-9.03585	1.62737e-19	2.00763e-16	Slc25a32	10.1433	5.03045
ENSMUSG00000051041	445.824	1.79065	0.198957	9.00019	2.25327e-19	2.60604e-16	Olfml1	3.10819	10.7062
ENSMUSG00000074240	48.6042	5.089	0.566635	8.98108	2.68113e-19	2.91849e-16	Cib3	0.0344201	1.202
ENSMUSG00000068747	733.598	2.15627	0.245529	8.78214	1.60397e-18	1.64897e-15	Sort1	0.943353	4.12438
ENSMUSG00000006538	86.3999	2.21735	0.25794	8.59638	8.22672e-18	8.01239e-15	Ihh	0.263436	1.21246
ENSMUSG00000073842	122691	16.2952	1.90196	8.5676	1.05666e-17	9.54343e-15	Mup7	0.0787639	5889.13
ENSMUSG00000032735	430.09	1.48327	0.173183	8.56476	1.08302e-17	9.54343e-15	Ablim3	1.30833	3.66749
ENSMUSG00000038135	35.9479	3.29212	0.386203	8.52433	1.53703e-17	1.29285e-14	Crygn	0.216363	2.09312
ENSMUSG00000038736	519.15	0.744048	0.0894648	8.31666	9.0479e-17	7.27962e-14	Nudcd1	0.766798	1.28746
ENSMUSG00000085995	457.881	2.32556	0.282144	8.24245	1.68716e-16	1.30087e-13	Gm2788	0.331654	1.63591
ENSMUSG00000032946	483.547	-0.953589	0.116661	-8.17401	2.98312e-16	2.2081e-13	Rasgrp2	1.35304	0.699695
ENSMUSG00000068877	10955.2	7.61919	0.938138	8.1216	4.60066e-16	3.27443e-13	Selenbp2	1.3025	238.837
ENSMUSG00000038092	3343.08	10.1927	1.25846	8.09936	5.52479e-16	3.78652e-13	Hsd3b5	0.0995506	107.376
ENSMUSG00000005089	10399.3	-1.02387	0.127182	-8.05046	8.24839e-16	5.4513e-13	Slc1a2	27.7623	13.7826
ENSMUSG00000066477	135.09	2.99927	0.375466	7.98811	1.37024e-15	8.57858e-13	Gm16551	0.215755	1.66885
ENSMUSG00000074377	12.2768	-7.03131	0.880424	-7.98628	1.39075e-15	8.57858e-13	Sult2a4	0.651936	0
ENSMUSG00000062181	7929.66	2.44899	0.307073	7.97526	1.52065e-15	9.07731e-13	Ces3b	25.3013	135.108
ENSMUSG00000034774	1699.64	-2.83625	0.356921	-7.94644	1.91955e-15	1.11004e-12	Dsg1c	19.2117	2.75075
ENSMUSG00000037440	2208.41	-2.16585	0.273084	-7.93106	2.17287e-15	1.21845e-12	Vnn1	38.8303	8.85602
ENSMUSG00000066154	131749	3.27082	0.416868	7.84619	4.28879e-15	2.33423e-12	Mup3	604.28	5693.63
ENSMUSG00000042429	1320.92	-1.51956	0.194884	-7.79723	6.32816e-15	3.34579e-12	Adora1	8.72682	3.0976
ENSMUSG00000073834	20486.4	10.732	1.37953	7.77947	7.28307e-15	3.7437e-12	Mup11	0.403251	644.778
ENSMUSG00000025555	827.767	0.675508	0.0870043	7.76408	8.22425e-15	4.05879e-12	Farp1	3.02407	4.84056
ENSMUSG00000061132	117.25	2.74854	0.354084	7.76238	8.33472e-15	4.05879e-12	Blnk	0.135205	0.912638
ENSMUSG00000041698	7033.65	6.1856	0.798495	7.74658	9.44023e-15	4.47927e-12	Slco1a1	0.964309	66.3583
ENSMUSG00000021973	1396.64	0.801382	0.103875	7.71483	1.21142e-14	5.60432e-12	Micu2	8.69825	15.1099
ENSMUSG00000113543	72.0613	2.43831	0.319826	7.62387	2.46182e-14	1.11112e-11	Gm36264	0.191268	1.02655
ENSMUSG00000032392	901.281	-0.923334	0.121354	-7.60862	2.77038e-14	1.22062e-11	Parp16	7.94417	4.21359
ENSMUSG00000006782	560.966	1.07913	0.142277	7.58468	3.33309e-14	1.43439e-11	Cnp	2.59583	5.46811
ENSMUSG00000000567	174.799	1.96527	0.261849	7.50538	6.12512e-14	2.57603e-11	Sox9	0.456928	1.75295
ENSMUSG00000086437	53.4947	-2.12485	0.284034	-7.48098	7.37713e-14	3.03364e-11	Gm13021	5.58471	1.28665
ENSMUSG00000025189	53.4889	-2.56934	0.346089	-7.42393	1.13695e-13	4.57376e-11	Cnnm1	0.423661	0.0712458
ENSMUSG00000032548	3914.2	0.718993	0.097678	7.36085	1.82747e-13	7.04529e-11	Slco2a1	5.72435	9.49521
ENSMUSG00000021209	272.781	-1.09047	0.148092	-7.36346	1.79206e-13	7.04529e-11	Ppp4r4	2.31897	1.09837
ENSMUSG00000031776	209.934	1.23034	0.167973	7.32467	2.39495e-13	9.04458e-11	Arl2bp	1.17123	2.75023
ENSMUSG00000041782	81.7419	1.87103	0.256376	7.298	2.92068e-13	1.08094e-10	Lad1	0.26962	0.975234
ENSMUSG00000037606	202.626	-1.83375	0.252705	-7.2565	3.97241e-13	1.41364e-10	Osbpl5	1.67557	0.479416
ENSMUSG00000114818	24.8195	3.77417	0.519945	7.25879	3.90579e-13	1.41364e-10	Gm35164	0.0282618	0.395333
ENSMUSG00000101532	71.7405	-6.00121	0.831125	-7.22058	5.17655e-13	1.8074e-10	Zbed4-ps1	1.07082	0.016468
ENSMUSG00000035914	143.283	2.61129	0.363693	7.17992	6.97534e-13	2.39035e-10	Cd276	0.292057	1.77128
ENSMUSG00000116284	177.54	-2.17053	0.302753	-7.16929	7.53851e-13	2.53637e-10	Gm3787	5.5917	1.27539
ENSMUSG00000036687	553.811	-0.604582	0.0846635	-7.141	9.2653e-13	3.06169e-10	Tmem184a	3.31041	2.1888
ENSMUSG00000092075	492.951	9.16498	1.28906	7.10981	1.16202e-12	3.7725e-10	Serpina4-ps1	0.0357581	19.0657
ENSMUSG00000055675	49.7544	-1.54569	0.217545	-7.10516	1.20182e-12	3.83442e-10	Kbtbd11	0.273764	0.0938706
ENSMUSG00000025151	3136.16	0.689824	0.097301	7.08959	1.34511e-12	4.20698e-10	Maged1	14.4862	23.3928
ENSMUSG00000046179	133.733	2.6272	0.370672	7.08765	1.36406e-12	4.20698e-10	E2f8	0.181097	1.092
ENSMUSG00000001247	6888.68	0.734722	0.103767	7.08051	1.43626e-12	4.35703e-10	Lsr	62.3702	103.947
ENSMUSG00000024992	84.1993	-3.12436	0.443382	-7.04666	1.83265e-12	5.46988e-10	Pde6c	1.34914	0.155791
ENSMUSG00000040612	3814.73	-1.6121	0.229808	-7.01499	2.29962e-12	6.75468e-10	Ildr2	18.1687	6.09951
ENSMUSG00000006476	2357.22	1.02807	0.146751	7.00553	2.46061e-12	7.11463e-10	Nsmf	8.2796	16.8605
ENSMUSG00000029032	164.931	1.46189	0.210514	6.94439	3.80095e-12	1.0821e-09	Arhgef16	0.423073	1.16187
ENSMUSG00000058207	201178	2.40817	0.347926	6.92151	4.46859e-12	1.2529e-09	Serpina3k	816.615	4203.84
ENSMUSG00000021594	1314.12	2.19798	0.318869	6.89306	5.46058e-12	1.50818e-09	Srd5a1	4.21194	19.0388
ENSMUSG00000035435	10.3603	-6.30734	0.922628	-6.83628	8.12774e-12	2.21182e-09	Abca17	0.0977815	0.000862265
ENSMUSG00000041075	748.531	0.697399	0.102832	6.78193	1.18585e-11	3.1803e-09	Fzd7	3.29946	5.37079
ENSMUSG00000045730	51.9141	-1.4982	0.221124	-6.77541	1.24054e-11	3.27945e-09	Adrb2	0.944912	0.333992
ENSMUSG00000026888	1450.82	0.75857	0.1124	6.74886	1.49012e-11	3.88377e-09	Grb14	3.92385	6.63179
ENSMUSG00000022383	6306.22	-0.798614	0.11841	-6.74449	1.53566e-11	3.94686e-09	Ppara	54.8002	31.5156
ENSMUSG00000006777	355.832	-3.94908	0.586472	-6.73363	1.65485e-11	4.19494e-09	Krt23	11.0341	0.750655
ENSMUSG00000027533	1434.23	3.34552	0.497312	6.7272	1.72956e-11	4.32507e-09	Fabp5	1.94568	19.6435
ENSMUSG00000064246	49.9657	-5.03484	0.75024	-6.71097	1.93338e-11	4.7703e-09	Chil1	0.881987	0.0273555
ENSMUSG00000082644	12187.9	7.94351	1.18964	6.67723	2.43504e-11	5.92899e-09	Mup-ps19	4.77238	1161.29
ENSMUSG00000110663	29.2178	2.08837	0.316805	6.59197	4.34022e-11	1.04306e-08	Gm39157	0.247492	1.0484
ENSMUSG00000031844	4349.98	1.47973	0.224975	6.57731	4.79021e-11	1.13645e-08	Hsd17b2	31.287	86.869
ENSMUSG00000022178	208.127	1.09919	0.167347	6.56837	5.08685e-11	1.19155e-08	Ajuba	0.96195	2.06062
ENSMUSG00000046408	20.5203	-2.62994	0.401235	-6.55461	5.57857e-11	1.29039e-08	1700067K01Rik	0.464568	0.0768219
ENSMUSG00000029344	732.433	0.53233	0.0826055	6.44424	1.16182e-10	2.65426e-08	Tpst2	5.61026	8.12458
ENSMUSG00000024292	8083.03	1.1916	0.185206	6.43395	1.24328e-10	2.77193e-08	Cyp4f14	52.8946	123.183
ENSMUSG00000004341	95.9007	-2.70788	0.420803	-6.43503	1.23446e-10	2.77193e-08	Gpx6	3.16051	0.495125
ENSMUSG00000082173	20.4743	-5.67138	0.883601	-6.41848	1.37639e-10	3.03214e-08	Mup-ps10	1.88113	0.0342196
ENSMUSG00000039485	75.9577	1.6893	0.263643	6.40753	1.47895e-10	3.21975e-08	Tspyl4	0.244081	0.783608
ENSMUSG00000025078	1799.69	-1.01586	0.158843	-6.39534	1.60192e-10	3.44693e-08	Nhlrc2	7.2226	3.61039
ENSMUSG00000029416	960.225	-0.635394	0.0998025	-6.36652	1.93367e-10	4.11294e-08	Slc15a4	5.75963	3.74009
ENSMUSG00000027351	1049.8	-0.710696	0.111744	-6.36005	2.01693e-10	4.24129e-08	Spred1	5.03522	3.09773
ENSMUSG00000039601	796.597	-2.0243	0.318516	-6.35539	2.07898e-10	4.30806e-08	Rcan2	7.60393	1.92747
ENSMUSG00000075324	300.975	-0.720513	0.113392	-6.35419	2.09525e-10	4.30806e-08	Fign	0.982744	0.600972
ENSMUSG00000038370	739.574	-2.52616	0.398182	-6.34424	2.23522e-10	4.54536e-08	Pcp4l1	20.9984	3.7381
ENSMUSG00000049971	1237.05	-0.93861	0.148008	-6.34161	2.27373e-10	4.5734e-08	Glt1d1	9.7171	5.1148
ENSMUSG00000030945	34.2554	5.32209	0.840025	6.33564	2.36363e-10	4.65309e-08	Acsm2	0.00581296	0.228186
ENSMUSG00000026586	19.9508	1.96145	0.30956	6.33626	2.35408e-10	4.65309e-08	Prrx1	0.0190176	0.0755146
ENSMUSG00000025172	59.76	-2.39003	0.37738	-6.33323	2.40085e-10	4.67661e-08	Ankrd2	2.29554	0.438878
ENSMUSG00000001763	300.42	1.58159	0.249905	6.32877	2.47117e-10	4.76344e-08	Tspan33	0.759542	2.23614
ENSMUSG00000028552	1471.84	0.624748	0.0989079	6.31646	2.67618e-10	5.10543e-08	Eps15	4.40268	6.759
ENSMUSG00000021373	21.3873	-4.24356	0.672263	-6.31236	2.74813e-10	5.1892e-08	Cap2	0.256249	0.0128134
ENSMUSG00000044361	265.283	-1.03076	0.163964	-6.28651	3.24683e-10	6.06896e-08	BC024139	2.03794	1.00666
ENSMUSG00000020131	632.115	-1.47764	0.235215	-6.28206	3.34106e-10	6.18264e-08	Pcsk4	8.22813	2.98727
ENSMUSG00000024112	21.589	-4.23399	0.674792	-6.2745	3.50757e-10	6.42649e-08	Cacna1h	0.110049	0.00573582
ENSMUSG00000025497	2276.64	0.943054	0.151252	6.235	4.51778e-10	8.19622e-08	Cdhr5	14.9406	28.5153
ENSMUSG00000027950	115.206	-1.28153	0.206206	-6.2148	5.13899e-10	9.23273e-08	Chrnb2	0.505611	0.21068
ENSMUSG00000046070	3995.31	1.12798	0.181773	6.20542	5.45494e-10	9.70613e-08	Igfals	20.6412	45.8902
ENSMUSG00000052085	1492.91	0.985161	0.15995	6.15918	7.31203e-10	1.28866e-07	Dock8	2.59424	5.14009
ENSMUSG00000028072	38.2962	-2.71242	0.441298	-6.14647	7.92269e-10	1.38311e-07	Ntrk1	0.666479	0.103303
ENSMUSG00000031561	1590.6	-1.07932	0.176454	-6.11675	9.55022e-10	1.65165e-07	Tenm3	5.49711	2.6648
ENSMUSG00000046718	4109.75	0.572021	0.0935448	6.11494	9.6593e-10	1.65505e-07	Bst2	96.012	142.755
ENSMUSG00000020101	373.431	-0.577618	0.0945913	-6.10646	1.01863e-09	1.72934e-07	Vsir	2.34176	1.57534
ENSMUSG00000022863	118.294	1.13332	0.18611	6.08949	1.13273e-09	1.90556e-07	Btg3	0.485617	1.06399
ENSMUSG00000078674	16447.4	3.35451	0.552187	6.07496	1.24021e-09	2.06758e-07	Mup18	82.2191	816.953
ENSMUSG00000002944	6038.74	-2.34168	0.385607	-6.07272	1.25761e-09	2.07787e-07	Cd36	72.6192	14.9208
ENSMUSG00000035960	937.159	0.671426	0.110764	6.06179	1.34612e-09	2.19685e-07	Apex1	13.269	21.2739
ENSMUSG00000019842	89.8328	1.14078	0.188219	6.06093	1.35337e-09	2.19685e-07	Traf3ip2	0.399756	0.882762
ENSMUSG00000039835	282.753	1.30834	0.216088	6.05464	1.40735e-09	2.26461e-07	Nhsl1	0.378896	0.923904
ENSMUSG00000018581	65.3449	-4.3434	0.718343	-6.04642	1.48104e-09	2.36264e-07	Dnah11	0.225743	0.0113361
ENSMUSG00000066357	791.666	0.848217	0.140645	6.03093	1.63024e-09	2.57842e-07	Wdr6	3.5385	6.43176
ENSMUSG00000025289	3012.14	0.551207	0.0914221	6.02925	1.6472e-09	2.58317e-07	Prdx4	30.5035	44.8181
ENSMUSG00000081207	284.501	-2.86566	0.475468	-6.02703	1.67002e-09	2.59695e-07	Gm13775	17.5307	2.42904
ENSMUSG00000024479	1209.59	0.661616	0.110075	6.01058	1.84859e-09	2.85068e-07	Mal2	8.30148	13.1861
ENSMUSG00000039137	26.5038	1.94831	0.325248	5.99024	2.09538e-09	3.20454e-07	Whrn	0.0387957	0.150131
ENSMUSG00000020053	17058.8	1.27747	0.21336	5.98738	2.13244e-09	3.2345e-07	Igf1	26.7339	64.3567
ENSMUSG00000063590	138.808	4.78261	0.800363	5.97555	2.29314e-09	3.44996e-07	Slc22a28	0.128273	3.35865
ENSMUSG00000027947	2882.5	-0.965934	0.162054	-5.96057	2.51354e-09	3.75106e-07	Il6ra	11.5854	5.96355
ENSMUSG00000022550	542.035	1.46253	0.245514	5.95704	2.56845e-09	3.80233e-07	Adck5	2.0589	5.7002
ENSMUSG00000026655	3204.73	-0.837201	0.140579	-5.95538	2.59462e-09	3.81059e-07	Fam107b	24.6668	14.0153
ENSMUSG00000026603	410.225	0.684134	0.114903	5.95399	2.61685e-09	3.81298e-07	Smyd2	3.04177	4.8843
ENSMUSG00000028464	480.158	-2.57316	0.432852	-5.94466	2.77037e-09	4.00514e-07	Tpm2	7.23545	1.27156
ENSMUSG00000059327	110.927	-1.28394	0.216846	-5.921	3.1999e-09	4.59024e-07	Eda	0.60594	0.250249
ENSMUSG00000024694	3638.52	2.475	0.418512	5.9138	3.34308e-09	4.75875e-07	Keg1	5.147	27.7661
ENSMUSG00000034684	302.841	-0.561777	0.0950497	-5.91035	3.41371e-09	4.82219e-07	Sema3f	1.81482	1.23503
ENSMUSG00000030935	3756.92	-0.592038	0.100196	-5.90878	3.44641e-09	4.83149e-07	Acsm3	24.0176	15.8945
ENSMUSG00000066829	97.9676	1.51768	0.257474	5.89452	3.75778e-09	5.2284e-07	Zfp810	0.219126	0.618136
ENSMUSG00000000303	1108.12	2.311	0.392465	5.88843	3.89882e-09	5.34427e-07	Cdh1	2.17706	10.4731
ENSMUSG00000030257	148.928	2.11923	0.359878	5.88873	3.89168e-09	5.34427e-07	Srgap3	0.149182	0.65725
ENSMUSG00000089712	51.6454	-1.63626	0.278418	-5.877	4.17757e-09	5.68426e-07	Gm15889	0.832152	0.265513
ENSMUSG00000057229	1410.74	-0.657001	0.111889	-5.87191	4.30796e-09	5.8189e-07	Dmac2	14.9686	9.59068
ENSMUSG00000028457	16.4451	2.01498	0.343834	5.86033	4.61962e-09	6.19464e-07	Atp8b5	0.0267998	0.107977
ENSMUSG00000020774	432.083	-0.618037	0.105572	-5.85416	4.79422e-09	6.33693e-07	Aspa	2.30215	1.50236
ENSMUSG00000040966	8.53388	-5.52581	0.943868	-5.85443	4.78637e-09	6.33693e-07	Slc22a2	0.178483	0.00348778
ENSMUSG00000035357	238.886	-1.29733	0.221657	-5.85288	4.83133e-09	6.34069e-07	Pdzrn3	1.23012	0.507073
ENSMUSG00000039167	790.579	-0.437361	0.074835	-5.84434	5.08571e-09	6.62754e-07	Adgrl4	4.18791	3.10563
ENSMUSG00000023087	2344.7	-1.43578	0.247223	-5.80762	6.33672e-09	8.20007e-07	Noct	8.40033	3.1689
ENSMUSG00000001986	39.9604	2.19997	0.379841	5.79183	6.96215e-09	8.94685e-07	Gria3	0.0383213	0.177083
ENSMUSG00000089873	1109.92	5.53723	0.958161	5.77902	7.51376e-09	9.58911e-07	Mup13	1.24476	54.9555
ENSMUSG00000031565	287.106	1.76869	0.306479	5.771	7.88026e-09	9.98796e-07	Fgfr1	0.347733	1.15217
ENSMUSG00000029093	15.0325	-2.41615	0.419781	-5.75575	8.62592e-09	1.08587e-06	Sorcs2	0.0761901	0.014143
ENSMUSG00000120841	110.581	7.20835	1.2597	5.72228	1.05106e-08	1.31418e-06	ENSMUSG00000120841	0.0319248	4.46315
ENSMUSG00000018339	283.255	-1.03985	0.181808	-5.71946	1.06865e-08	1.32721e-06	Gpx3	5.57486	2.70235
ENSMUSG00000025967	4845.8	0.325216	0.0571857	5.68701	1.29281e-08	1.59221e-06	Eef1b2	44.6409	55.9873
ENSMUSG00000091393	59.0722	-1.48357	0.260908	-5.68617	1.29924e-08	1.59221e-06	5330438I03Rik	0.794671	0.288554
ENSMUSG00000051748	5584.06	1.53376	0.270157	5.6773	1.36836e-08	1.66589e-06	Wfdc21	175.458	499.192
ENSMUSG00000069922	32848.5	1.89041	0.333844	5.66256	1.49128e-08	1.80367e-06	Ces3a	137.087	505.934
ENSMUSG00000062074	8.64531	4.71191	0.833314	5.65443	1.56366e-08	1.87893e-06	Ccn6	0.0108336	0.303789
ENSMUSG00000102758	465.092	-0.96026	0.170706	-5.62523	1.85256e-08	2.21172e-06	Naaladl2	1.55128	0.804687
ENSMUSG00000119973	133.322	1.55068	0.276055	5.61727	1.93999e-08	2.30125e-06	ENSMUSG00000119973	0.626937	1.82164
ENSMUSG00000051225	14.057	3.06925	0.547417	5.60679	2.0611e-08	2.42934e-06	Fam83a	0.024959	0.213207
ENSMUSG00000074375	2376.92	-7.70099	1.37457	-5.60249	2.11293e-08	2.47467e-06	Sult2a3	120.626	0.620843
ENSMUSG00000039652	639.558	-0.610541	0.109168	-5.59266	2.23612e-08	2.60247e-06	Cpeb3	2.71892	1.79158
ENSMUSG00000020122	12415.5	3.14459	0.566433	5.55156	2.83124e-08	3.2745e-06	Egfr	5.91884	49.783
ENSMUSG00000029272	741.716	-6.8288	1.23087	-5.54792	2.89086e-08	3.3227e-06	Sult1e1	29.7525	0.286472
ENSMUSG00000022241	3717.89	0.836249	0.150764	5.54676	2.91012e-08	3.32419e-06	Tars	11.7823	21.0985
ENSMUSG00000078864	27.632	-1.61297	0.291078	-5.54137	3.00116e-08	3.40714e-06	Gm14322	0.87741	0.286194
ENSMUSG00000060560	47.5615	6.72235	1.21355	5.53942	3.03479e-08	3.42431e-06	Ces4a	0.00959454	0.969101
ENSMUSG00000026638	1153.42	1.24869	0.226509	5.51275	3.53265e-08	3.96192e-06	Irf6	2.55487	6.01672
ENSMUSG00000022032	213.359	10.7385	1.94837	5.51154	3.55703e-08	3.96428e-06	Scara5	0.000825569	1.73826
ENSMUSG00000111055	15.8666	2.82639	0.512907	5.51053	3.5776e-08	3.96428e-06	D030034A15Rik	0.0256443	0.182392
ENSMUSG00000059325	1069.14	0.844064	0.153357	5.50391	3.71457e-08	4.09156e-06	Hopx	13.2311	23.6341
ENSMUSG00000058325	741.527	0.50501	0.0917801	5.50239	3.74683e-08	4.10267e-06	Dock1	1.72737	2.44429
ENSMUSG00000045790	50.6759	1.91626	0.348564	5.49759	3.85014e-08	4.19099e-06	Ccdc149	0.166183	0.619681
ENSMUSG00000022664	795.718	-0.45485	0.0829633	-5.48255	4.19245e-08	4.53692e-06	Slc35a5	2.97716	2.18685
ENSMUSG00000026249	381.674	2.6812	0.489549	5.47687	4.32915e-08	4.65761e-06	Serpine2	0.329536	2.02158
ENSMUSG00000036027	140.291	-1.72522	0.315062	-5.47581	4.35504e-08	4.65838e-06	1810046K07Rik	3.77001	1.15644
ENSMUSG00000001761	181.206	1.43753	0.262692	5.47229	4.44253e-08	4.72466e-06	Smo	0.463661	1.22776
ENSMUSG00000085006	38.6401	4.3101	0.789551	5.45893	4.79021e-08	5.0653e-06	BC021767	0.0545866	1.03356
ENSMUSG00000078683	1424.23	7.26438	1.33203	5.4536	4.936e-08	5.18981e-06	Mup1	0.297494	44.3115
ENSMUSG00000027177	4433.11	-0.489537	0.0897986	-5.4515	4.99471e-08	5.22187e-06	Hipk3	16.9808	12.1252
ENSMUSG00000039648	2676.2	1.19583	0.219401	5.45044	5.0246e-08	5.22361e-06	Kyat1	14.65	33.2093
ENSMUSG00000053553	160.199	1.76852	0.324714	5.4464	5.14005e-08	5.31378e-06	3110082I17Rik	0.671148	2.23091
ENSMUSG00000004631	185.195	1.23109	0.226092	5.44509	5.17804e-08	5.32331e-06	Sgce	0.276793	0.647913
ENSMUSG00000031767	10166.9	2.56876	0.472184	5.44015	5.32352e-08	5.41273e-06	Nudt7	13.6124	78.8073
ENSMUSG00000030470	412.213	1.3142	0.241539	5.44095	5.29976e-08	5.41273e-06	Csrp3	2.34782	5.8304
ENSMUSG00000005677	5554.39	-1.27075	0.23376	-5.43612	5.44519e-08	5.50619e-06	Nr1i3	46.8208	19.6408
ENSMUSG00000005640	7.62725	-5.37849	0.990176	-5.43186	5.57707e-08	5.6089e-06	Insrr	0.0706998	0.00136013
ENSMUSG00000048826	364.912	0.882361	0.16268	5.4239	5.8314e-08	5.83297e-06	Dact2	2.01015	3.71774
ENSMUSG00000096688	28461.9	7.27582	1.34214	5.42107	5.92441e-08	5.89415e-06	Mup17	10.0172	1512.77
ENSMUSG00000036168	57.3656	-1.97417	0.364948	-5.40945	6.3218e-08	6.25588e-06	Ccdc38	0.555981	0.142119
ENSMUSG00000098557	909.639	-0.708796	0.13137	-5.3954	6.83695e-08	6.72967e-06	Kctd12	4.92773	3.01554
ENSMUSG00000062908	14229.5	-0.751728	0.139416	-5.39198	6.9684e-08	6.82276e-06	Acadm	118.405	71.506
ENSMUSG00000022883	875.151	-1.25204	0.232346	-5.3887	7.09675e-08	6.91186e-06	Robo1	1.94006	0.825889
ENSMUSG00000028476	194.364	0.786164	0.146022	5.38389	7.28932e-08	7.06224e-06	Reck	0.785307	1.35957
ENSMUSG00000026000	566.606	0.527015	0.0979168	5.38227	7.35514e-08	7.0889e-06	Lancl1	1.77157	2.55326
ENSMUSG00000062624	7354.63	0.951116	0.176907	5.37636	7.60052e-08	7.28744e-06	Cyp2c67	75.9041	145.738
ENSMUSG00000046167	28.0977	6.8581	1.27922	5.36116	8.26881e-08	7.88733e-06	Gldn	0.00272242	0.325422
ENSMUSG00000021338	276.976	2.71175	0.507785	5.34034	9.27709e-08	8.76069e-06	Carmil1	0.216671	1.36454
ENSMUSG00000100660	9.93119	-4.1537	0.777803	-5.3403	9.27909e-08	8.76069e-06	Kat6b-ps2	0.314817	0.0152358
ENSMUSG00000047109	272.319	0.833102	0.156214	5.33307	9.65643e-08	9.07068e-06	Cldn14	2.41972	4.31526
ENSMUSG00000041119	374.108	1.39087	0.26118	5.32533	1.00771e-07	9.41802e-06	Pde9a	1.52786	3.99736
ENSMUSG00000078672	38650.9	5.36909	1.00893	5.32154	1.0289e-07	9.56771e-06	Mup20	51.138	2020.22
ENSMUSG00000118631	220.25	3.79944	0.715766	5.30822	1.10702e-07	1.02427e-05	Gm53019	0.491726	6.48102
ENSMUSG00000015189	894.747	0.519304	0.0978628	5.30645	1.11781e-07	1.0291e-05	Casd1	4.79052	6.84396
ENSMUSG00000078597	501.829	8.59298	1.61968	5.30536	1.1245e-07	1.03014e-05	Cyp4a12b	0.0283321	10.3648
ENSMUSG00000022181	4750.73	3.72805	0.707552	5.26895	1.37207e-07	1.25075e-05	C6	4.97078	62.1989
ENSMUSG00000066071	2564.98	7.84392	1.49233	5.25615	1.47104e-07	1.33439e-05	Cyp4a12a	0.229471	52.2968
ENSMUSG00000038007	621.315	-0.697161	0.132786	-5.25026	1.51887e-07	1.3644e-05	Acer2	2.83366	1.75204
ENSMUSG00000074277	207.262	0.771637	0.146969	5.25036	1.51805e-07	1.3644e-05	Phldb3	1.33466	2.29536
ENSMUSG00000034403	1929.38	0.44823	0.0854979	5.24258	1.58349e-07	1.41558e-05	Pja1	12.8461	17.5423
ENSMUSG00000041439	506.36	0.677886	0.129485	5.23524	1.64772e-07	1.46592e-05	Mfsd6	1.24193	1.98382
ENSMUSG00000025077	746.179	-0.851289	0.162794	-5.22923	1.7022e-07	1.50714e-05	Dclre1a	3.94287	2.2025
ENSMUSG00000022587	10360.9	0.913501	0.174802	5.22592	1.73288e-07	1.52699e-05	Ly6e	50.3013	94.6638
ENSMUSG00000029478	1888.33	0.432905	0.0829261	5.22037	1.78569e-07	1.56608e-05	Ncor2	4.01455	5.4404
ENSMUSG00000028456	482.52	2.32311	0.445762	5.21154	1.8728e-07	1.63473e-05	Unc13b	0.18756	0.906649
ENSMUSG00000044646	35.3113	2.59257	0.498362	5.20219	1.96952e-07	1.71108e-05	Zbtb7c	0.0556034	0.326832
ENSMUSG00000020102	6259.11	-1.53648	0.295486	-5.19985	1.99449e-07	1.72467e-05	Slc16a7	20.5594	7.32353
ENSMUSG00000092035	51.7449	2.81792	0.542625	5.19313	2.06787e-07	1.77981e-05	Peg10	0.0497418	0.345486
ENSMUSG00000032182	760.71	0.411256	0.0792483	5.18946	2.10904e-07	1.80684e-05	Yipf2	7.86609	10.482
ENSMUSG00000042248	33052.2	-1.59568	0.308355	-5.17481	2.28143e-07	1.93189e-05	Cyp2c37	706.845	243.556
ENSMUSG00000028995	649.929	-0.916866	0.177192	-5.17441	2.28633e-07	1.93189e-05	Fam126a	2.19441	1.18562
ENSMUSG00000096971	90.9947	1.14694	0.221639	5.17479	2.28173e-07	1.93189e-05	4930556M19Rik	0.210842	0.465191
ENSMUSG00000029571	9712.25	-0.587307	0.113529	-5.17317	2.30156e-07	1.93593e-05	Tmem106b	43.995	29.4906
ENSMUSG00000096674	11950.8	7.37308	1.42595	5.17064	2.3329e-07	1.95341e-05	Mup15	4.03671	637.154
ENSMUSG00000010025	19840.8	-1.18417	0.229269	-5.16496	2.40491e-07	1.97823e-05	Aldh3a2	127.087	57.5463
ENSMUSG00000090213	793.917	-0.830574	0.16081	-5.16493	2.4053e-07	1.97823e-05	Peds1	8.12554	4.60202
ENSMUSG00000022948	232.099	-1.13635	0.219988	-5.16552	2.39771e-07	1.97823e-05	Setd4	1.56628	0.718736
ENSMUSG00000025395	88.6678	0.937128	0.181431	5.1652	2.40188e-07	1.97823e-05	Prim1	0.413226	0.792947
ENSMUSG00000030304	1359.89	0.371867	0.0721067	5.15718	2.50694e-07	2.05269e-05	Ergic2	4.62499	5.98416
ENSMUSG00000022799	522.305	-0.487227	0.0945519	-5.15301	2.56335e-07	2.08964e-05	Arhgap31	1.44077	1.03087
ENSMUSG00000038390	14.4308	2.45702	0.477223	5.14857	2.62474e-07	2.1303e-05	Gpr162	0.030228	0.16272
ENSMUSG00000022994	1168.72	-0.805181	0.156466	-5.14606	2.6601e-07	2.14957e-05	Adcy6	5.70189	3.27343
ENSMUSG00000020697	737.26	0.385895	0.0750331	5.143	2.7039e-07	2.17546e-05	Lig3	2.3028	3.01086
ENSMUSG00000109093	549.376	-0.622626	0.121115	-5.14078	2.73598e-07	2.19174e-05	Gm39079	3.83618	2.51576
ENSMUSG00000038599	90.5302	6.64777	1.29416	5.13675	2.79524e-07	2.22957e-05	Capn8	0.0124155	1.17991
ENSMUSG00000026669	2046.34	1.24824	0.2433	5.13047	2.89026e-07	2.29546e-05	Mcm10	4.13816	9.64294
ENSMUSG00000073684	293.603	0.662582	0.129509	5.1161	3.11915e-07	2.46666e-05	Faap20	3.42244	5.42439
ENSMUSG00000091366	11.526	2.28303	0.446771	5.11007	3.22037e-07	2.53587e-05	Gm17040	0.0882243	0.435907
ENSMUSG00000066324	2497.62	-0.38558	0.0756534	-5.09666	3.45701e-07	2.71067e-05	Bpnt2	11.3045	8.71864
ENSMUSG00000055401	818.348	0.654082	0.128448	5.09218	3.53979e-07	2.76387e-05	Fbxo6	7.54913	11.8436
ENSMUSG00000084981	23.6207	2.53407	0.498754	5.0808	3.75843e-07	2.92225e-05	Gm15962	0.206444	1.16507
ENSMUSG00000037499	204.435	0.785592	0.15472	5.07751	3.82418e-07	2.96094e-05	Nenf	5.34824	9.21254
ENSMUSG00000025780	745.281	1.2239	0.241106	5.07618	3.8509e-07	2.96921e-05	Itih5	1.50935	3.44704
ENSMUSG00000031870	3.03376	-5.021	0.989449	-5.07454	3.88427e-07	2.9825e-05	Pgr	0.0185612	0
ENSMUSG00000032328	6439.02	0.418053	0.0825769	5.06259	4.13609e-07	3.15118e-05	Tmem30a	25.5876	34.1754
ENSMUSG00000034308	3666.94	0.710642	0.140374	5.06249	4.13818e-07	3.15118e-05	Sdr42e1	24.5545	40.6124
ENSMUSG00000029189	434.321	1.24303	0.245575	5.06171	4.15503e-07	3.15118e-05	Sel1l3	0.689265	1.60646
ENSMUSG00000030499	137.682	1.24143	0.24573	5.05199	4.37221e-07	3.30236e-05	Kctd15	0.506165	1.18445
ENSMUSG00000027583	205.591	-0.540487	0.107065	-5.0482	4.45996e-07	3.35494e-05	Zbtb46	0.753731	0.519358
ENSMUSG00000005547	84803.9	-2.43105	0.482023	-5.04343	4.57261e-07	3.42575e-05	Cyp2a5	1788.07	346.286
ENSMUSG00000028527	4914.31	-1.08143	0.214602	-5.03923	4.67413e-07	3.47369e-05	Ak4	37.5796	17.6684
ENSMUSG00000020649	142.494	1.03829	0.206022	5.03972	4.66212e-07	3.47369e-05	Rrm2	0.882193	1.81172
ENSMUSG00000023044	9281.95	2.10317	0.418367	5.02709	4.97974e-07	3.686e-05	Csad	23.5674	103.962
ENSMUSG00000030968	149.516	1.43162	0.285465	5.01505	5.30198e-07	3.90889e-05	Pdilt	0.926743	2.46885
ENSMUSG00000024503	10.4001	-4.1811	0.834422	-5.01078	5.42106e-07	3.98082e-05	Spink1	0.687131	0.0411966
ENSMUSG00000105987	175.521	1.3255	0.264616	5.00914	5.46731e-07	3.99892e-05	AI506816	0.464058	1.14126
ENSMUSG00000058254	944.607	-0.399077	0.0798496	-4.99787	5.79681e-07	4.22323e-05	Tspan7	3.9848	3.03291
ENSMUSG00000042487	371.447	0.787263	0.15776	4.99024	6.03037e-07	4.37616e-05	Leo1	1.46942	2.54426
ENSMUSG00000026614	826.741	1.27979	0.256776	4.98409	6.22553e-07	4.4927e-05	Slc30a10	1.91546	4.69332
ENSMUSG00000043671	638.354	3.38689	0.679656	4.98324	6.25283e-07	4.4927e-05	Dpy19l3	0.255851	2.5699
ENSMUSG00000119971	29.5188	2.73988	0.549856	4.9829	6.2638e-07	4.4927e-05	ENSMUSG00000119971	0.41117	2.68147
ENSMUSG00000041362	1128.01	0.642453	0.129065	4.97775	6.43292e-07	4.59618e-05	Shtn1	3.74625	5.82938
ENSMUSG00000028378	104.834	0.898683	0.180639	4.97503	6.52389e-07	4.64325e-05	Ptgr1	0.839242	1.57143
ENSMUSG00000028469	1757.93	0.595126	0.119882	4.96425	6.89666e-07	4.85257e-05	Npr2	7.85546	11.9013
ENSMUSG00000085711	569.104	-0.446328	0.089906	-4.96438	6.89191e-07	4.85257e-05	Gm15163	13.1612	9.71389
ENSMUSG00000041827	381.373	0.941549	0.189636	4.96503	6.86907e-07	4.85257e-05	Oasl1	2.6373	5.08749
ENSMUSG00000023150	4111.32	-0.632403	0.127644	-4.95443	7.25438e-07	5.08493e-05	Ivns1abp	24.0903	15.566
ENSMUSG00000036078	3388.04	0.665014	0.13441	4.94766	7.51097e-07	5.24492e-05	Sigmar1	21.7142	34.8122
ENSMUSG00000060613	17971.5	0.943769	0.19083	4.94561	7.59064e-07	5.26086e-05	Cyp2c70	162.589	311.998
ENSMUSG00000005873	625.647	0.821818	0.166156	4.94608	7.57235e-07	5.26086e-05	Reep5	3.77662	6.6072
ENSMUSG00000022425	3749.17	-0.92602	0.187335	-4.94312	7.68803e-07	5.302e-05	Enpp2	22.0228	11.6721
ENSMUSG00000002076	20.9473	2.81024	0.56857	4.94264	7.70731e-07	5.302e-05	Hsf2bp	0.0383714	0.263023
ENSMUSG00000063434	12.4791	-2.70172	0.547699	-4.93285	8.10365e-07	5.554e-05	Sorcs3	0.0813411	0.0122037
ENSMUSG00000064215	2412.07	0.971547	0.197125	4.92859	8.28241e-07	5.65557e-05	Ifi27	29.4755	57.0061
ENSMUSG00000033610	12983.5	-0.440611	0.0894673	-4.92482	8.44376e-07	5.74455e-05	Pank1	47.3452	35.0031
ENSMUSG00000017765	622.253	0.580234	0.117969	4.91853	8.71967e-07	5.91053e-05	Slc12a4	3.05581	4.56359
ENSMUSG00000075025	33.2461	-1.9736	0.402284	-4.90599	9.29587e-07	6.2781e-05	Gm10804	0.425411	0.108965
ENSMUSG00000040722	514.682	0.882241	0.179976	4.90199	9.48713e-07	6.33789e-05	Scamp5	2.54221	4.67368
ENSMUSG00000029596	340.948	0.528879	0.107869	4.90296	9.44026e-07	6.33789e-05	Sdsl	4.9024	7.08846
ENSMUSG00000042369	349.624	0.516534	0.10537	4.90209	9.48228e-07	6.33789e-05	Rbm45	3.95784	5.6985
ENSMUSG00000064267	84.7885	-0.712979	0.145569	-4.89789	9.68722e-07	6.44828e-05	Hvcn1	0.774446	0.474619
ENSMUSG00000028654	448.587	-0.724055	0.148003	-4.89215	9.97406e-07	6.61541e-05	Mycl	3.62905	2.20375
ENSMUSG00000012123	97.5342	-1.47058	0.300662	-4.89116	1.00245e-06	6.62509e-05	Crybg2	0.481773	0.176207
ENSMUSG00000019838	5845.24	-0.763191	0.156464	-4.87774	1.07306e-06	7.04151e-05	Slc16a10	26.2284	15.6386
ENSMUSG00000029752	74.0677	4.89468	1.00337	4.87822	1.07046e-06	7.04151e-05	Asns	0.0462923	1.30802
ENSMUSG00000081982	6.84192	-4.78857	0.982007	-4.87631	1.08091e-06	7.06792e-05	Sult2a-ps2	0.884328	0.0257961
ENSMUSG00000019942	38.3016	1.09388	0.224361	4.87556	1.08502e-06	7.06982e-05	Cdk1	0.130157	0.279698
ENSMUSG00000041773	282.241	-0.944763	0.194633	-4.85407	1.20956e-06	7.85364e-05	Enc1	2.07021	1.08449
ENSMUSG00000025795	4595.78	-0.968648	0.199612	-4.85266	1.21817e-06	7.88192e-05	Rassf3	41.4646	21.0375
ENSMUSG00000033386	1051.02	0.458437	0.0944856	4.85193	1.22268e-06	7.88353e-05	Frrs1	3.1988	4.40528
ENSMUSG00000113616	6.46951	3.9167	0.807362	4.85124	1.22694e-06	7.88353e-05	Gm45941	0.0223263	0.335214
ENSMUSG00000020737	357.454	0.57254	0.118134	4.84653	1.25639e-06	8.04483e-05	Jpt1	3.50288	5.22455
ENSMUSG00000042406	2395.77	0.53792	0.111166	4.83889	1.30569e-06	8.33163e-05	Atf4	21.7141	31.5483
ENSMUSG00000006587	22.0684	-2.30717	0.476907	-4.83778	1.31296e-06	8.34923e-05	Snai3	0.597256	0.12153
ENSMUSG00000094793	62071.2	8.02232	1.6589	4.83593	1.32521e-06	8.3772e-05	Mup12	12.869	3311.96
ENSMUSG00000044927	9.87329	3.08524	0.638005	4.83576	1.32641e-06	8.3772e-05	H1f10	0.0443414	0.372484
ENSMUSG00000036833	3566.21	0.769421	0.15932	4.82941	1.36937e-06	8.61912e-05	Pnpla7	9.25986	15.6097
ENSMUSG00000025656	169.437	-1.20561	0.250022	-4.82202	1.42108e-06	8.91428e-05	Arhgef9	0.702289	0.311499
ENSMUSG00000018846	4561.09	-0.512595	0.106424	-4.81652	1.46082e-06	9.13262e-05	Pank3	19.0249	13.4306
ENSMUSG00000041012	2273.76	-0.365171	0.075842	-4.81489	1.47284e-06	9.15562e-05	Cmtm8	19.6574	15.3999
ENSMUSG00000030207	1715.08	-0.570687	0.118531	-4.81467	1.4744e-06	9.15562e-05	Fam234b	7.76393	5.22219
ENSMUSG00000041992	520.199	-0.690831	0.143865	-4.80195	1.57127e-06	9.72452e-05	Rapgef5	1.32406	0.820024
ENSMUSG00000021747	15.5304	2.90069	0.604703	4.79689	1.61148e-06	9.94013e-05	Cfap20dc	0.0291696	0.217516
ENSMUSG00000039878	74.8984	-2.11725	0.441505	-4.79554	1.6224e-06	9.97424e-05	Slc39a5	1.41	0.338577
ENSMUSG00000112384	22.0189	-2.8579	0.596509	-4.79104	1.6592e-06	0.000101667	Gm34921	0.728837	0.101004
ENSMUSG00000029570	166.569	-0.61445	0.128445	-4.78375	1.72052e-06	0.000105077	Lfng	2.11589	1.38724
ENSMUSG00000037166	70.2202	1.34318	0.280838	4.78276	1.72907e-06	0.000105251	Ppp1r14a	0.762848	1.90755
ENSMUSG00000031626	1853.36	0.656528	0.137601	4.77123	1.83101e-06	0.000111091	Sorbs2	1.31677	2.07701
ENSMUSG00000066361	11.2356	2.91367	0.610867	4.76973	1.84469e-06	0.000111555	Serpina3c	0.0309836	0.228197
ENSMUSG00000022149	14725.3	2.13595	0.447893	4.76889	1.85245e-06	0.00011166	C9	56.0564	238.855
ENSMUSG00000036904	911.381	-0.77336	0.162862	-4.74856	2.04874e-06	0.00012284	Fzd8	5.06463	2.99857
ENSMUSG00000059895	311.931	-0.661452	0.139303	-4.74831	2.0512e-06	0.00012284	Ptp4a3	1.07244	0.685112
ENSMUSG00000023232	221.426	1.57232	0.331203	4.74729	2.06156e-06	0.000123062	Serinc2	1.2488	3.70464
ENSMUSG00000079110	8.30106	2.16333	0.455836	4.74586	2.07623e-06	0.000123539	Capn3	0.0183071	0.0831471
ENSMUSG00000046840	251.656	-1.101	0.232564	-4.73418	2.19939e-06	0.000130448	Hnf4aos	9.28692	4.34037
ENSMUSG00000030282	1356.99	0.400162	0.0845503	4.73283	2.21407e-06	0.000130899	Cmas	6.51276	8.58259
ENSMUSG00000002324	63.2159	1.48467	0.313941	4.72914	2.25477e-06	0.000132881	Rec8	0.293138	0.829197
ENSMUSG00000073436	167.318	0.772149	0.163481	4.72317	2.32199e-06	0.000136408	Eme2	0.542807	0.930007
ENSMUSG00000031934	28.872	-1.43909	0.304867	-4.72038	2.35401e-06	0.000137851	Panx1	0.186044	0.0685232
ENSMUSG00000038807	70.977	-1.55634	0.329772	-4.71943	2.36505e-06	0.00013806	Rap1gap2	0.392176	0.132242
ENSMUSG00000099242	10.4556	2.42409	0.514069	4.7155	2.41123e-06	0.000140314	Obox4-ps3	0.163893	0.88775
ENSMUSG00000032028	767.806	0.993377	0.210693	4.7148	2.41945e-06	0.000140351	Nxpe2	3.28549	6.52666
ENSMUSG00000079015	84301.1	0.663292	0.14093	4.70653	2.51974e-06	0.000145712	Serpina1c	1250.08	1981.47
ENSMUSG00000027860	283.688	0.64459	0.13703	4.70401	2.55103e-06	0.000147062	Vangl1	0.811162	1.26709
ENSMUSG00000053617	1188.89	0.756235	0.161064	4.69526	2.6627e-06	0.000152549	Sh3pxd2a	1.98698	3.37993
ENSMUSG00000020672	178.519	1.3238	0.281921	4.69563	2.6579e-06	0.000152549	Sntg2	0.791909	1.93818
ENSMUSG00000038576	591.488	3.71658	0.791828	4.69367	2.68343e-06	0.000152775	Susd4	0.560995	7.13121
ENSMUSG00000075543	1182.65	1.07961	0.230045	4.69306	2.69142e-06	0.000152775	Urad	26.3312	55.078
ENSMUSG00000026409	199.409	-0.703598	0.149887	-4.69418	2.67674e-06	0.000152775	Pfkfb2	0.899498	0.551312
ENSMUSG00000041895	546.952	0.944691	0.201358	4.69161	2.71065e-06	0.000153058	Wipi1	2.22151	4.23764
ENSMUSG00000027956	189.321	0.634243	0.135192	4.69144	2.71294e-06	0.000153058	Tmem144	1.11854	1.73982
ENSMUSG00000033533	11482.1	0.476326	0.101719	4.68275	2.8305e-06	0.000159205	Acsm1	115.176	161.048
ENSMUSG00000113769	104.904	1.19567	0.255463	4.68039	2.86334e-06	0.000160564	5033406O09Rik	0.919171	2.08356
ENSMUSG00000029656	8122.48	2.61082	0.558307	4.67632	2.9207e-06	0.000163286	C8b	23.8225	139.327
ENSMUSG00000032561	397.716	1.24845	0.267165	4.67296	2.96887e-06	0.000165479	Acpp	0.851958	2.00636
ENSMUSG00000029771	435.596	1.26761	0.27187	4.66255	3.1232e-06	0.000173558	Irf5	2.32906	5.51711
ENSMUSG00000090090	67.289	-2.99416	0.64289	-4.65735	3.20313e-06	0.000177467	Mup-ps16	5.42965	0.659282
ENSMUSG00000022034	21.5236	3.30105	0.708886	4.65667	3.21357e-06	0.000177514	Esco2	0.0154235	0.148364
ENSMUSG00000060807	42510.5	-1.88502	0.405552	-4.64805	3.35095e-06	0.000184551	Serpina6	996.326	280.904
ENSMUSG00000034382	958.391	0.759101	0.163457	4.64405	3.4165e-06	0.000187603	AI661453	3.65664	6.23076
ENSMUSG00000047904	22.5125	2.61199	0.562525	4.64332	3.42851e-06	0.000187706	Sstr2	0.0765904	0.462441
ENSMUSG00000078675	10206.1	3.18315	0.685739	4.64192	3.45192e-06	0.00018843	Mup16	51.2009	449.389
ENSMUSG00000057933	2046.35	-2.14294	0.462762	-4.63076	3.64324e-06	0.000198274	Gsta2	72.6879	17.1799
ENSMUSG00000016933	1553.92	0.517516	0.111785	4.62956	3.6644e-06	0.000198274	Plcg1	4.26599	6.09808
ENSMUSG00000020085	979.526	-0.606529	0.131012	-4.62956	3.6644e-06	0.000198274	Aifm2	7.47459	4.96287
ENSMUSG00000036698	1542.5	-0.607386	0.13122	-4.62875	3.67883e-06	0.000198474	Ago2	3.46673	2.30561
ENSMUSG00000061778	1258.19	-0.35625	0.077042	-4.6241	3.76231e-06	0.000202388	Mospd2	4.66077	3.6722
ENSMUSG00000120174	847.229	-0.868563	0.187927	-4.6218	3.80418e-06	0.000204048	4931408D14Rik	8.96011	4.91176
ENSMUSG00000074925	511.568	-0.492309	0.106695	-4.61419	3.94627e-06	0.000211057	Ptar1	1.22693	0.873155
ENSMUSG00000034755	10.3719	-2.74177	0.594847	-4.6092	4.04226e-06	0.000215568	Pcdh11x	0.0341423	0.00505791
ENSMUSG00000027875	83630.3	-0.535492	0.116273	-4.60546	4.11554e-06	0.00021844	Hmgcs2	782.641	546.532
ENSMUSG00000071454	629.868	0.525545	0.114132	4.6047	4.13064e-06	0.00021844	Dtnb	1.40647	2.02308
ENSMUSG00000038884	495.744	1.09384	0.237552	4.60465	4.13153e-06	0.00021844	Shfl	2.44333	5.15419
ENSMUSG00000074472	16.0694	2.00572	0.435705	4.60339	4.15663e-06	0.000219141	Zfp872	0.0549918	0.223044
ENSMUSG00000005897	656.335	0.647698	0.140842	4.59877	4.24995e-06	0.000223424	Nr2c1	2.91088	4.54616
ENSMUSG00000021573	648.526	-0.895872	0.194873	-4.5972	4.28197e-06	0.000223985	Tppp	4.38668	2.34642
ENSMUSG00000115852	267.71	1.18811	0.25845	4.59707	4.28482e-06	0.000223985	Gm52969	0.572931	1.27834
ENSMUSG00000020651	24.9746	-1.91336	0.416873	-4.58979	4.43683e-06	0.000231278	Slc26a4	0.326617	0.0887071
ENSMUSG00000018900	1149.02	-0.902468	0.196699	-4.58806	4.47381e-06	0.00023255	Slc22a5	12.6937	6.87427
ENSMUSG00000030378	14879.2	1.28523	0.280333	4.58465	4.54746e-06	0.000235716	Sult2a8	69.3464	165.125
ENSMUSG00000029630	21338.3	-0.718027	0.156911	-4.57601	4.73929e-06	0.000244291	Cyp3a25	330.679	204.599
ENSMUSG00000027865	947.842	0.366846	0.0801618	4.57632	4.73238e-06	0.000244291	Gdap2	4.52257	5.86291
ENSMUSG00000087185	62.3228	-0.998162	0.218196	-4.57461	4.77114e-06	0.00024525	Gm13872	1.19221	0.599664
ENSMUSG00000087385	152.83	-0.525005	0.11501	-4.56485	4.99854e-06	0.000256227	Frg2f1	1.71638	1.19508
ENSMUSG00000061292	2696.87	-1.71596	0.37671	-4.55511	5.23581e-06	0.000267648	Cyp3a59	53.6271	17.0021
ENSMUSG00000024845	1609.07	-0.605609	0.133148	-4.54839	5.40585e-06	0.000274069	Tmem134	27.2852	18.1426
ENSMUSG00000026749	1681.63	0.861957	0.189463	4.54948	5.37791e-06	0.000274069	Nek6	2.89911	5.25017
ENSMUSG00000055137	1157.2	-0.483525	0.106302	-4.5486	5.40046e-06	0.000274069	Sugct	10.2427	7.39408
ENSMUSG00000115869	22.6998	1.45193	0.319485	4.54459	5.50414e-06	0.00027829	Gm31814	0.101216	0.27858
ENSMUSG00000037905	1094.36	0.478605	0.105367	4.54226	5.56541e-06	0.000280621	Bri3bp	3.62345	5.08863
ENSMUSG00000024029	45.6394	5.55334	1.22374	4.53801	5.67869e-06	0.000285555	Tff3	0.0996127	4.50517
ENSMUSG00000029381	366.488	0.689997	0.152177	4.53419	5.78253e-06	0.000289988	Shroom3	0.558284	0.905582
ENSMUSG00000045211	358.154	0.585472	0.129266	4.52922	5.92027e-06	0.000296094	Nudt18	1.69197	2.53544
ENSMUSG00000025277	1527.78	-0.989825	0.218594	-4.52815	5.95017e-06	0.000296787	Abhd6	23.6057	12.0724
ENSMUSG00000029471	361.611	0.726242	0.160551	4.52344	6.08418e-06	0.000302655	Camkk2	0.657108	1.09106
ENSMUSG00000033854	56.4327	1.43086	0.316604	4.5194	6.20138e-06	0.000307658	Kcnk10	0.0920467	0.247994
ENSMUSG00000031438	4520.36	-0.470351	0.104308	-4.50926	6.50548e-06	0.000321882	Rnf128	39.5694	28.9754
ENSMUSG00000052534	1132.65	-0.798443	0.177116	-4.50803	6.54323e-06	0.000322886	Pbx1	2.73374	1.59709
ENSMUSG00000022623	348.301	-0.530119	0.117699	-4.50401	6.66846e-06	0.000328191	Shank3	1.17172	0.812712
ENSMUSG00000055817	491.984	0.52163	0.115922	4.49982	6.80112e-06	0.000333832	Mta3	1.9969	2.86337
ENSMUSG00000063171	361.653	0.730695	0.162469	4.49745	6.87748e-06	0.000335805	Rps4l	5.36908	8.92017
ENSMUSG00000109731	13.7381	1.88814	0.419826	4.49744	6.87761e-06	0.000335805	Gm45425	0.251538	0.922293
ENSMUSG00000004951	569.606	1.71554	0.381514	4.49667	6.9027e-06	0.000336143	Hspb1	6.74695	21.9093
ENSMUSG00000073139	904.281	-0.594988	0.132423	-4.4931	7.01933e-06	0.000340926	Tmem185a	11.3271	7.5714
ENSMUSG00000033596	720.962	0.468236	0.104291	4.48973	7.13137e-06	0.000345461	Rfwd3	2.29697	3.16787
ENSMUSG00000032652	2008.3	-0.309933	0.0690951	-4.4856	7.27086e-06	0.000351298	Crebl2	9.41226	7.60876
ENSMUSG00000034361	347.454	0.600595	0.134011	4.48169	7.40553e-06	0.000356873	Cpne2	2.25933	3.43299
ENSMUSG00000046607	8.24453	-2.4734	0.552235	-4.47888	7.50343e-06	0.000360652	Hrk	0.0638366	0.011655
ENSMUSG00000000739	194.525	2.17304	0.486193	4.46951	7.84001e-06	0.000375853	Sult5a1	0.426563	1.87148
ENSMUSG00000026944	2201.44	0.696518	0.155879	4.46832	7.88359e-06	0.000376966	Abca2	5.26491	8.53142
ENSMUSG00000026471	256.148	0.811548	0.181688	4.4667	7.94345e-06	0.000378849	Mr1	0.817312	1.44313
ENSMUSG00000054003	3.36684	-4.67614	1.0483	-4.46067	8.17044e-06	0.000388673	Tdrd9	0.0322776	0.000643116
ENSMUSG00000041355	2180.94	0.374768	0.084114	4.45548	8.37066e-06	0.000397177	Ssr2	26.6278	34.6649
ENSMUSG00000028766	542.554	-0.830959	0.186809	-4.44818	8.66004e-06	0.000409857	Alpl	4.47155	2.54755
ENSMUSG00000042207	692.928	0.803329	0.18067	4.4464	8.73228e-06	0.000412222	Kdm5b	0.802645	1.38159
ENSMUSG00000025815	2216.08	-0.694782	0.156385	-4.44276	8.88122e-06	0.000418186	Dhtkd1	11.3798	7.0745
ENSMUSG00000046159	88.8154	3.35446	0.757146	4.43041	9.40559e-06	0.000440634	Chrm3	0.0652999	0.648121
ENSMUSG00000026109	8.62008	4.03071	0.909701	4.4308	9.38839e-06	0.000440634	Tmeff2	0.00388104	0.0610649
ENSMUSG00000031645	2144.84	0.90632	0.204734	4.42682	9.56321e-06	0.000446887	F11	17.6371	32.6382
ENSMUSG00000097615	22.3087	1.85724	0.419829	4.42381	9.69749e-06	0.00045202	Gm2061	0.0878369	0.316993
ENSMUSG00000037805	5318.29	0.307205	0.0695518	4.41692	1.00116e-05	0.000464322	Rpl10a	51.2072	63.5747
ENSMUSG00000045658	2485.34	0.530475	0.120091	4.41728	9.99527e-06	0.000464322	Pid1	6.5028	9.46057
ENSMUSG00000041912	137.632	0.664048	0.150531	4.41136	1.02724e-05	0.000475226	Tdrkh	0.454229	0.722229
ENSMUSG00000023348	409.402	0.524827	0.119153	4.40466	1.05952e-05	0.00048773	Trip6	3.61801	5.24264
ENSMUSG00000049230	46.1132	1.19847	0.272091	4.40465	1.05954e-05	0.00048773	Myef2l	0.399413	0.913548
ENSMUSG00000069733	74.1534	1.44705	0.328654	4.40295	1.06788e-05	0.000490351	Ube2u	0.670276	1.8523
ENSMUSG00000020173	842.717	1.00367	0.22829	4.39646	1.10031e-05	0.00050399	Cobl	1.80789	3.55923
ENSMUSG00000025232	2174.97	-0.44496	0.101307	-4.39219	1.12215e-05	0.000511495	Hexa	32.8273	24.3837
ENSMUSG00000032966	1866.1	0.314071	0.071507	4.39218	1.12222e-05	0.000511495	Fkbp1a	11.3201	14.1346
ENSMUSG00000025203	1142.27	-2.13336	0.486564	-4.38455	1.16227e-05	0.000528447	Scd2	8.72667	2.09273
ENSMUSG00000002083	189.145	0.786978	0.17961	4.38159	1.17814e-05	0.000534349	Bbc3	1.71756	2.97449
ENSMUSG00000026398	2931.22	-0.336132	0.0768844	-4.37191	1.23163e-05	0.000557247	Nr5a2	14.5217	11.5946
ENSMUSG00000016194	27867.9	-0.616843	0.141228	-4.3677	1.25564e-05	0.000566722	Hsd11b1	206.377	136.356
ENSMUSG00000053898	10987.1	-0.571306	0.130942	-4.36304	1.2827e-05	0.00057621	Ech1	149.605	102.216
ENSMUSG00000024228	2796.13	-0.424501	0.0973063	-4.36252	1.28572e-05	0.00057621	Nudt12	18.9776	14.2159
ENSMUSG00000032849	536.705	-2.02511	0.464211	-4.36247	1.286e-05	0.00057621	Abcc4	3.50272	0.895975
ENSMUSG00000029003	348.035	0.831568	0.191032	4.35304	1.34262e-05	0.000600124	Mad2l2	2.49144	4.44692
ENSMUSG00000031628	1160.26	0.426197	0.0979642	4.35054	1.35804e-05	0.000605555	Casp3	7.75626	10.4617
ENSMUSG00000019256	1912.18	-0.597799	0.137494	-4.34783	1.37489e-05	0.000611595	Ahr	9.74729	6.53452
ENSMUSG00000029265	952.044	-0.366192	0.0843931	-4.33912	1.43051e-05	0.000634812	Dr1	8.07343	6.31599
ENSMUSG00000022035	1236.07	0.465791	0.107451	4.33491	1.45822e-05	0.000642485	Ccdc25	5.53572	7.66786
ENSMUSG00000087541	55.5766	1.17906	0.271963	4.33536	1.45521e-05	0.000642485	Hopxos	0.533007	1.20579
ENSMUSG00000032482	32.008	6.10901	1.40906	4.33552	1.45416e-05	0.000642485	Cspg5	0.00235607	0.156199
ENSMUSG00000070923	2016.56	-0.345165	0.0797228	-4.32956	1.49405e-05	0.000656709	Klhl9	14.1486	11.1976
ENSMUSG00000017210	422.694	0.606464	0.14015	4.32726	1.50976e-05	0.000662042	Med24	1.33937	2.03988
ENSMUSG00000061838	12197.7	-0.458805	0.106067	-4.32563	1.52099e-05	0.000663868	Suclg2	79.5264	58.5805
ENSMUSG00000067225	7044.3	1.09167	0.252374	4.32561	1.5211e-05	0.000663868	Cyp2c54	66.2411	142.144
ENSMUSG00000020253	446.616	0.453946	0.104988	4.32381	1.53358e-05	0.000667737	Ppm1m	3.63996	4.98305
ENSMUSG00000038754	1130.39	5.78765	1.34002	4.31908	1.56679e-05	0.000680598	Elovl3	0.505582	27.8864
ENSMUSG00000047797	20279.1	0.533453	0.123535	4.31822	1.5729e-05	0.000681461	Gjb1	252.671	369.584
ENSMUSG00000086960	2.60519	-4.26392	0.987528	-4.31777	1.57614e-05	0.000681461	Gm13017	0.328707	0.0107233
ENSMUSG00000016756	5556.47	1.22454	0.283821	4.31447	1.59987e-05	0.000690107	Cmah	8.23786	18.7509
ENSMUSG00000024055	2153.94	0.455559	0.105666	4.31131	1.62291e-05	0.000698417	Cyp4f13	10.7143	14.7804
ENSMUSG00000066153	3240.13	3.46956	0.805273	4.30856	1.64323e-05	0.00070552	Mup21	20.6435	219.015
ENSMUSG00000018800	306.453	-0.429694	0.0998638	-4.3028	1.6865e-05	0.000722423	Abca5	0.805692	0.599698
ENSMUSG00000029664	2061.56	0.531298	0.123519	4.30133	1.6978e-05	0.000725583	Tfpi2	25.1809	36.5013
ENSMUSG00000033318	2367.98	-0.81876	0.190547	-4.2969	1.73206e-05	0.000738519	Gstt2	19.1539	11.0182
ENSMUSG00000031196	1027.95	-0.45194	0.105208	-4.29567	1.74166e-05	0.000740907	F8	3.16303	2.304
ENSMUSG00000044167	1886.44	-0.584428	0.136127	-4.29326	1.76071e-05	0.000747291	Foxo1	6.87044	4.5915
ENSMUSG00000024754	704.899	-0.400454	0.0933583	-4.28943	1.79133e-05	0.000758547	Cemip2	2.47371	1.87859
ENSMUSG00000042834	653.571	1.97744	0.461153	4.28804	1.8026e-05	0.000761579	Nrep	1.82557	7.03993
ENSMUSG00000020072	5610.26	-0.454857	0.106147	-4.28518	1.8259e-05	0.00076961	Pbld2	68.3539	50.0086
ENSMUSG00000043252	2447.87	-0.616956	0.143991	-4.28469	1.82993e-05	0.00076961	Tmem64	16.5308	10.9062
ENSMUSG00000055027	134.875	0.985698	0.230323	4.27964	1.87195e-05	0.000785498	Smyd1	0.522995	1.03086
ENSMUSG00000040808	5.44808	-2.7577	0.6449	-4.27617	1.90136e-05	0.000796035	S100g	0.529533	0.0701672
ENSMUSG00000050097	47.1813	5.4261	1.26911	4.2755	1.90708e-05	0.000796627	Ces2b	0.0163341	0.673308
ENSMUSG00000067274	14497.4	0.33949	0.0794887	4.27092	1.94667e-05	0.000811332	Rplp0	202.218	255.946
ENSMUSG00000021133	2258.77	-0.347147	0.0815267	-4.25807	2.06198e-05	0.000855539	Susd6	8.68923	6.87444
ENSMUSG00000056492	1811.8	-0.435648	0.102302	-4.25845	2.0585e-05	0.000855539	Adgrf5	6.08959	4.51891
ENSMUSG00000049086	125.442	1.44733	0.340487	4.25077	2.13038e-05	0.00088194	Bmyc	1.79173	4.78594
ENSMUSG00000037712	3755.45	0.549249	0.12936	4.24589	2.17726e-05	0.000897333	Fermt2	15.3785	22.4143
ENSMUSG00000034687	169.292	1.03161	0.242956	4.24607	2.17555e-05	0.000897333	Fras1	0.166538	0.339847
ENSMUSG00000064352	24.3009	-1.76801	0.416525	-4.24467	2.18917e-05	0.000900235	mt-Ts1	14.3066	4.25483
ENSMUSG00000058260	21.7316	3.83028	0.902696	4.24316	2.20396e-05	0.000904306	Serpina9	0.0206938	0.282117
ENSMUSG00000039519	6428.87	3.01509	0.71103	4.24045	2.23073e-05	0.000913266	Cyp7b1	17.0787	132.269
ENSMUSG00000049044	4262.88	0.85084	0.200906	4.23502	2.28534e-05	0.000933561	Rapgef4	12.0722	21.5242
ENSMUSG00000002147	2057.25	0.34078	0.080595	4.2283	2.35462e-05	0.000959742	Stat6	10.7986	13.7358
ENSMUSG00000005968	105.779	1.36603	0.323325	4.22495	2.38991e-05	0.000971986	Tuft1	0.503169	1.2624
ENSMUSG00000049556	11.3772	-2.24222	0.531884	-4.21561	2.491e-05	0.00101088	Lingo1	0.10745	0.0225084
ENSMUSG00000116846	22.6463	-2.04996	0.48665	-4.21239	2.52678e-05	0.00102315	1810044K17Rik	1.14507	0.280237
ENSMUSG00000020331	17.4074	1.6618	0.395109	4.20593	2.60011e-05	0.00105055	Hcn2	0.0679537	0.212864
ENSMUSG00000035112	63.5948	1.78118	0.424018	4.20071	2.66075e-05	0.00107271	Wnk4	0.181096	0.618683
ENSMUSG00000000440	591.307	-0.919626	0.218984	-4.19952	2.67482e-05	0.00107603	Pparg	6.8151	3.64822
ENSMUSG00000058997	7398.71	-0.534453	0.127478	-4.19252	2.75871e-05	0.00110655	Vwa8	18.0237	12.5003
ENSMUSG00000040699	975.697	-0.63861	0.152333	-4.1922	2.76263e-05	0.00110655	Limd2	8.40334	5.46654
ENSMUSG00000120336	10.3773	1.6661	0.397493	4.19153	2.77079e-05	0.00110742	ENSMUSG00000120336	0.200064	0.636961
ENSMUSG00000041324	376.303	0.987199	0.235777	4.18701	2.82654e-05	0.00112484	Inhba	1.04182	2.04093
ENSMUSG00000031637	66.1698	1.72211	0.411282	4.18716	2.82461e-05	0.00112484	Lrp2bp	0.185948	0.622308
ENSMUSG00000027984	15240.9	-0.624943	0.149292	-4.18604	2.83863e-05	0.00112723	Hadh	96.6185	63.8785
ENSMUSG00000022865	2866.23	0.466261	0.111444	4.18381	2.86659e-05	0.00113589	Cxadr	8.54549	11.7634
ENSMUSG00000110488	127.774	2.08587	0.498711	4.18251	2.88309e-05	0.00113999	Gm45724	2.97733	12.6748
ENSMUSG00000026355	212.121	0.83998	0.200934	4.18037	2.91034e-05	0.00114768	Mcm6	0.8489	1.53069
ENSMUSG00000050919	127.023	-0.725483	0.17356	-4.18001	2.91494e-05	0.00114768	Zfp366	0.654783	0.397382
ENSMUSG00000118002	2.24968	-4.58645	1.09743	-4.17925	2.92469e-05	0.00114907	Gm4107	0.12804	0
ENSMUSG00000032518	12373.8	0.265701	0.0636214	4.17628	2.9632e-05	0.00115683	Rpsa	92.9834	111.859
ENSMUSG00000072999	21.7966	1.46255	0.350205	4.17628	2.96311e-05	0.00115683	Gm15401	0.191055	0.528694
ENSMUSG00000100566	2.26597	-4.60756	1.10319	-4.17657	2.9594e-05	0.00115683	Tmem167-ps2	0.562862	0
ENSMUSG00000109644	5123.85	-0.331463	0.079378	-4.17575	2.97008e-05	0.00115708	0610005C13Rik	41.6507	33.2092
ENSMUSG00000015451	347.663	2.81931	0.675627	4.17287	3.00782e-05	0.00116932	C4a	0.362475	2.45993
ENSMUSG00000033389	20.6567	1.24448	0.298468	4.16955	3.05203e-05	0.00118402	Arhgap44	0.0547942	0.131313
ENSMUSG00000034320	296.031	-0.355658	0.0853442	-4.16733	3.08183e-05	0.00119308	Slc26a2	0.703107	0.552109
ENSMUSG00000026609	1.94337	4.43766	1.06517	4.16615	3.09789e-05	0.00119679	Ush2a	0	0.00590271
ENSMUSG00000032462	974.427	-0.552121	0.132573	-4.16467	3.11808e-05	0.00120208	Pik3cb	4.19958	2.8872
ENSMUSG00000028223	7511.63	-0.465604	0.111887	-4.16137	3.1634e-05	0.00121702	Decr1	58.5517	42.9064
ENSMUSG00000000903	13.1775	-2.13632	0.513878	-4.15726	3.22087e-05	0.00123656	Vpreb3	0.671056	0.150836
ENSMUSG00000071179	3.3919	-4.19345	1.00964	-4.15339	3.27581e-05	0.00125505	Serpina16	0.111063	0.00440262
ENSMUSG00000045795	1220.56	0.383339	0.0923284	4.15191	3.2971e-05	0.00126059	Whamm	8.7563	11.4415
ENSMUSG00000036275	4898.94	0.338203	0.0815196	4.14874	3.34317e-05	0.00127558	9530068E07Rik	34.309	43.6887
ENSMUSG00000015027	238.239	0.795466	0.191864	4.146	3.38341e-05	0.00128827	Galns	1.72572	2.9679
ENSMUSG00000003411	10.1197	1.68898	0.407467	4.14506	3.39724e-05	0.00129088	Rab3b	0.035814	0.11614
ENSMUSG00000010755	926.124	0.635566	0.15336	4.14427	3.40903e-05	0.00129271	Cars	2.86147	4.4877
ENSMUSG00000024132	4239.21	-0.473188	0.114197	-4.1436	3.41902e-05	0.00129384	Eci1	60.2592	43.8679
ENSMUSG00000018211	7.88868	2.33681	0.564087	4.14263	3.4334e-05	0.00129663	Wfdc15b	0.120556	0.617698
ENSMUSG00000036046	2307.56	-0.487416	0.117724	-4.14033	3.46811e-05	0.00130707	5031439G07Rik	7.32501	5.28171
ENSMUSG00000034118	759.472	0.480498	0.116222	4.13433	3.55999e-05	0.00133838	Tpst1	5.95481	8.29108
ENSMUSG00000035775	11.2881	-5.93276	1.43513	-4.13396	3.56564e-05	0.00133838	Krt20	0.287676	0.0036144
ENSMUSG00000066000	30.8525	4.41478	1.06831	4.13248	3.58873e-05	0.00134432	Zfp979	0.0177255	0.357034
ENSMUSG00000036452	605.007	0.852916	0.206432	4.13171	3.6008e-05	0.00134612	Arhgap26	1.165	2.08594
ENSMUSG00000042682	2370	0.364241	0.0881678	4.13123	3.60832e-05	0.00134621	Selenok	28.7707	37.0064
ENSMUSG00000022184	363.251	0.485487	0.117596	4.12844	3.65238e-05	0.00135991	Fbxo4	3.85851	5.43086
ENSMUSG00000021993	1494.86	-0.420006	0.101758	-4.12751	3.66712e-05	0.00136065	Mipep	8.27552	6.25567
ENSMUSG00000052632	219.357	1.28537	0.311426	4.12739	3.6691e-05	0.00136065	Asap2	0.481397	1.16413
ENSMUSG00000073830	9110.45	7.20993	1.74861	4.12323	3.73599e-05	0.00138269	Mup14	2.34243	324.662
ENSMUSG00000038022	146.886	-0.482521	0.11719	-4.11743	3.83114e-05	0.00141507	Mindy4	0.93807	0.675922
ENSMUSG00000081189	11.6173	-2.39905	0.582764	-4.11667	3.84392e-05	0.00141697	Hspd1-ps4	0.314452	0.0581474
ENSMUSG00000032902	1489.11	0.644556	0.156608	4.11572	3.85974e-05	0.00141997	Slc16a1	6.8309	10.8454
ENSMUSG00000015217	288.662	0.517688	0.125958	4.10999	3.95677e-05	0.00145278	Hmgb3	2.79218	3.99182
ENSMUSG00000046876	516.872	0.82538	0.200985	4.10667	4.014e-05	0.00147087	Atxn1	0.698794	1.23744
ENSMUSG00000033624	1064.37	-0.484688	0.118052	-4.10572	4.03052e-05	0.0014728	Pdpr	6.45333	4.62181
ENSMUSG00000024640	23.6125	1.24262	0.302676	4.10546	4.03517e-05	0.0014728	Psat1	0.0862136	0.20572
ENSMUSG00000052974	31053.8	1.11841	0.27262	4.10244	4.08814e-05	0.00148919	Cyp2f2	252.502	541.084
ENSMUSG00000020893	1258.88	-1.05863	0.258185	-4.10027	4.12668e-05	0.00150028	Per1	7.96237	3.87504
ENSMUSG00000016503	423.727	-0.378963	0.0924542	-4.09893	4.15066e-05	0.00150309	Gtf3a	4.91644	3.8036
ENSMUSG00000034220	252.018	2.07267	0.505641	4.09909	4.14773e-05	0.00150309	Gpc1	0.485279	2.01212
ENSMUSG00000086040	468.875	-0.954646	0.233073	-4.09591	4.20516e-05	0.00151985	Wipf3	2.29111	1.19928
ENSMUSG00000037169	17.0812	1.93663	0.473106	4.09343	4.2504e-05	0.00153321	Mycn	0.0567381	0.219183
ENSMUSG00000026484	659.193	0.325421	0.0795223	4.09219	4.27311e-05	0.0015384	Rnf2	3.7138	4.65962
ENSMUSG00000056476	89.2035	1.33231	0.325869	4.08848	4.34209e-05	0.0015602	Med12l	0.10476	0.263858
ENSMUSG00000118345	5.67717	-2.985	0.730183	-4.08801	4.35082e-05	0.00156031	Gm7105	0.199791	0.024369
ENSMUSG00000071204	1560.03	0.727904	0.178095	4.08718	4.36651e-05	0.00156215	Gm10319	4.01084	6.60307
ENSMUSG00000096842	150.045	1.42822	0.349467	4.08684	4.37284e-05	0.00156215	Gm10736	26.9386	73.0925
ENSMUSG00000029552	46.1037	1.32765	0.325054	4.08438	4.41939e-05	0.00157574	Tes	0.101093	0.250891
ENSMUSG00000044749	10839.6	-0.417653	0.102352	-4.08055	4.49302e-05	0.00159587	Abca6	60.1025	45.1422
ENSMUSG00000028194	7628.29	-0.742591	0.181983	-4.08054	4.49309e-05	0.00159587	Ddah1	62.3315	38.0931
ENSMUSG00000072082	290.133	1.09578	0.268661	4.07867	4.52938e-05	0.00160567	Ccnf	0.616552	1.30807
ENSMUSG00000039976	1336.11	-0.578926	0.142069	-4.07496	4.60231e-05	0.00162841	Tbc1d16	5.90546	3.97715
ENSMUSG00000022445	43494.9	-0.619591	0.152146	-4.07235	4.65402e-05	0.00164356	Cyp2d26	763.509	504.786
ENSMUSG00000085282	28.8369	-1.15646	0.28404	-4.07148	4.67162e-05	0.00164663	Gm15663	0.255531	0.114324
ENSMUSG00000022864	341.412	0.724399	0.178138	4.06651	4.77226e-05	0.00167597	D16Ertd472e	1.03273	1.69262
ENSMUSG00000055116	66.7233	1.86678	0.459067	4.06648	4.77295e-05	0.00167597	Arntl	0.0992986	0.362851
ENSMUSG00000099901	10.9333	-3.4187	0.841955	-4.06043	4.89819e-05	0.00171669	Zbed4-ps2	0.154298	0.013832
ENSMUSG00000052934	1901.39	-0.644117	0.159014	-4.05069	5.10672e-05	0.00178639	Fbxo31	11.0445	7.07922
ENSMUSG00000025486	2569.69	-0.342972	0.084871	-4.04109	5.3203e-05	0.00185759	Sirt3	12.5619	9.99557
ENSMUSG00000008999	91.6528	-1.02778	0.254609	-4.03672	5.42048e-05	0.001889	Bmp7	0.792517	0.389298
ENSMUSG00000063564	19.858	-1.24139	0.307574	-4.03607	5.43542e-05	0.00189065	Col23a1	0.129247	0.0542171
ENSMUSG00000001076	9.51011	2.79524	0.692771	4.03487	5.46324e-05	0.00189676	C1ql4	0.0419335	0.288029
ENSMUSG00000038437	911.231	-0.341925	0.0848032	-4.03199	5.53075e-05	0.0019166	Mllt6	3.60158	2.84271
ENSMUSG00000054793	362.452	1.9755	0.491041	4.02309	5.74392e-05	0.00198675	Cadm4	1.80292	6.86293
ENSMUSG00000030091	662.958	0.783023	0.194677	4.02217	5.7665e-05	0.00199084	Nup210	1.23558	2.10041
ENSMUSG00000060224	488.903	0.768751	0.191318	4.01819	5.86463e-05	0.00202095	Pyroxd2	1.97885	3.3236
ENSMUSG00000004018	203.049	0.62483	0.155526	4.01752	5.88138e-05	0.00202295	Fancl	1.24063	1.90731
ENSMUSG00000020604	518.195	0.965584	0.24043	4.01608	5.91749e-05	0.00202799	Arsg	2.37973	4.5684
ENSMUSG00000027339	99.3533	-0.913649	0.227499	-4.01606	5.91793e-05	0.00202799	Rassf2	0.28746	0.152743
ENSMUSG00000049791	1899.9	-0.564227	0.140612	-4.01265	6.00422e-05	0.00205375	Fzd4	8.87144	6.0012
ENSMUSG00000086868	590.804	1.02976	0.256729	4.01106	6.04455e-05	0.00205993	Gm15883	5.97035	12.1203
ENSMUSG00000020092	406.013	0.429146	0.106979	4.0115	6.03348e-05	0.00205993	Pald1	2.00208	2.69392
ENSMUSG00000022747	349.473	-1.64406	0.410045	-4.00946	6.08577e-05	0.00207017	St3gal6	2.2422	0.743937
ENSMUSG00000022391	1903.43	0.813223	0.20289	4.0082	6.11831e-05	0.00207742	Rangap1	7.38679	12.9688
ENSMUSG00000020182	1402.56	0.94335	0.235714	4.0021	6.27834e-05	0.00212785	Ddc	5.55551	10.7626
ENSMUSG00000003949	2767.71	-0.661852	0.165469	-3.99986	6.33793e-05	0.00214412	Hlf	13.2836	8.48464
ENSMUSG00000024165	1033.01	0.53874	0.134827	3.99579	6.4479e-05	0.00217734	Jpt2	4.54421	6.59467
ENSMUSG00000001604	3098.83	-0.514025	0.128937	-3.98663	6.70197e-05	0.00225902	Tcea3	67.7695	48.1506
ENSMUSG00000033970	151.039	0.490572	0.123118	3.98457	6.76025e-05	0.00227039	Rfc3	0.908677	1.28169
ENSMUSG00000028970	43.1441	1.50364	0.377332	3.98493	6.75007e-05	0.00227039	Abcb1b	0.073778	0.204396
ENSMUSG00000052560	138.73	1.36564	0.343312	3.97783	6.9548e-05	0.0023315	Cpne8	0.493373	1.22966
ENSMUSG00000087213	21.1858	2.20672	0.555201	3.97463	7.04891e-05	0.00235877	2810408I11Rik	0.0820444	0.370347
ENSMUSG00000027312	2729.04	0.460097	0.115829	3.97221	7.12078e-05	0.00236965	Atrn	4.55611	6.26909
ENSMUSG00000003161	1127.81	0.540963	0.13623	3.97096	7.15826e-05	0.00236965	Sri	4.98815	7.22129
ENSMUSG00000022575	1017.84	0.483162	0.121645	3.97189	7.13041e-05	0.00236965	Gsdmd	9.38618	13.0656
ENSMUSG00000024812	706.196	0.421787	0.106205	3.97144	7.14394e-05	0.00236965	Tjp2	2.5452	3.41395
ENSMUSG00000040283	298.336	-0.42092	0.105994	-3.97116	7.15243e-05	0.00236965	Btnl9	1.48005	1.10839
ENSMUSG00000042215	87.3799	0.978303	0.246349	3.9712	7.15113e-05	0.00236965	Bag2	0.507375	1.00076
ENSMUSG00000009216	4.40428	-3.30841	0.834993	-3.9622	7.42624e-05	0.00245398	Fam163b	0.0710962	0.00671635
ENSMUSG00000037780	5764.44	0.697641	0.176134	3.96085	7.46843e-05	0.00245523	Mbl1	73.1877	118.045
ENSMUSG00000035248	3184.79	0.492148	0.124255	3.9608	7.46984e-05	0.00245523	Tut7	4.7157	6.61067
ENSMUSG00000034190	1290.92	0.537045	0.135563	3.96158	7.44545e-05	0.00245523	Chmp7	4.36409	6.32597
ENSMUSG00000020044	1760.85	-0.743982	0.187905	-3.95936	7.51519e-05	0.00246241	Timp3	7.1712	4.29382
ENSMUSG00000070605	65.8281	3.26163	0.823885	3.95884	7.53161e-05	0.00246241	Zfp992	0.072626	0.654664
ENSMUSG00000041550	3.85398	4.38525	1.10761	3.95921	7.5197e-05	0.00246241	Serpina5	0.00358399	0.0869112
ENSMUSG00000044433	463.963	0.385026	0.0972827	3.95781	7.56415e-05	0.00246869	Camsap3	1.72247	2.26356
ENSMUSG00000022142	654.498	0.411667	0.104072	3.95557	7.6351e-05	0.00248746	Nup155	1.23088	1.63982
ENSMUSG00000030827	33.4454	1.51062	0.382051	3.95398	7.68628e-05	0.00249973	Fgf21	0.480561	1.36963
ENSMUSG00000050912	1894.17	-0.291597	0.0740601	-3.9373	8.24021e-05	0.00267518	Tmem123	17.5794	14.3918
ENSMUSG00000025479	300057	-0.666683	0.169374	-3.93616	8.27962e-05	0.00268326	Cyp2e1	4438.12	2843.99
ENSMUSG00000029456	1682.55	-0.742969	0.188778	-3.93568	8.29611e-05	0.00268391	Acad10	9.0118	5.51435
ENSMUSG00000055172	9538.2	0.388147	0.0987361	3.93116	8.45368e-05	0.00273011	C1ra	72.591	94.9596
ENSMUSG00000110397	17.5171	-1.91845	0.488535	-3.92695	8.60305e-05	0.00277351	Gm45540	0.205388	0.0536642
ENSMUSG00000031665	1404.2	-0.818882	0.208569	-3.92618	8.63043e-05	0.0027775	Sall1	8.92227	5.16958
ENSMUSG00000108487	54.3293	-2.90117	0.7391	-3.92527	8.66308e-05	0.00277834	Cyp2a21-ps	1.68764	0.237558
ENSMUSG00000024211	50.661	4.80346	1.22365	3.92551	8.65446e-05	0.00277834	Grm8	0.00919401	0.246321
ENSMUSG00000045087	375.418	-0.810585	0.206532	-3.92474	8.68239e-05	0.00277972	S1pr5	4.97212	2.84858
ENSMUSG00000000915	598.468	0.664102	0.16926	3.92357	8.7248e-05	0.00278847	Hip1r	1.65556	2.61839
ENSMUSG00000025792	9194.24	-0.777998	0.198457	-3.92024	8.84615e-05	0.00282238	Slc25a10	86.7278	51.6101
ENSMUSG00000099413	8.87733	2.34288	0.59784	3.91891	8.89513e-05	0.00283312	Gm17767	0.0188905	0.0955195
ENSMUSG00000021417	6327.48	-0.476696	0.121657	-3.91835	8.91576e-05	0.00283481	Eci2	34.7623	25.1381
ENSMUSG00000037461	630.054	0.528995	0.135089	3.9159	9.00681e-05	0.0028549	Ints7	1.846	2.65723
ENSMUSG00000078687	59.8805	5.11935	1.30735	3.91582	9.00979e-05	0.0028549	Mup8	0.0880935	2.92728
ENSMUSG00000019856	18.5811	2.19138	0.560201	3.91178	9.16191e-05	0.00289814	Fam184a	0.0321397	0.145307
ENSMUSG00000034429	581.749	0.723511	0.184997	3.91093	9.19415e-05	0.00290338	Zfp707	3.29841	5.41214
ENSMUSG00000042622	276.9	-0.969971	0.248125	-3.90921	9.25986e-05	0.00291418	Maff	3.72395	1.88281
ENSMUSG00000029554	273.67	0.42083	0.107649	3.90927	9.25773e-05	0.00291418	Mad1l1	1.68005	2.25955
ENSMUSG00000032366	907.888	0.530929	0.135853	3.90812	9.30181e-05	0.00292241	Tpm1	3.02715	4.35271
ENSMUSG00000090290	139.146	0.872835	0.223428	3.90655	9.36219e-05	0.00293143	Tarbp1	0.408232	0.738419
ENSMUSG00000115750	11.3818	-1.88313	0.482027	-3.9067	9.35669e-05	0.00293143	Gm49282	0.50275	0.139702
ENSMUSG00000002578	30.4666	1.38777	0.355484	3.90389	9.46583e-05	0.00295887	Ikzf4	0.06795	0.177881
ENSMUSG00000023043	4656.3	0.513751	0.131624	3.90317	9.49411e-05	0.0029617	Krt18	70.0292	100.544
ENSMUSG00000038712	2652.28	0.505584	0.129543	3.90284	9.50688e-05	0.0029617	Mindy1	8.83329	12.5996
ENSMUSG00000021895	1088.26	-0.465765	0.119402	-3.90081	9.58707e-05	0.00298166	Arhgef3	7.28952	5.29166
ENSMUSG00000022150	651.922	-0.308562	0.0791258	-3.89964	9.63375e-05	0.00299115	Dab2	2.58587	2.09194
ENSMUSG00000026417	81629.7	-0.412049	0.105725	-3.89736	9.72482e-05	0.00301437	Pigr	605.339	460.653
ENSMUSG00000053414	90.4593	1.18212	0.303593	3.89376	9.87015e-05	0.0030543	Hunk	0.175319	0.392374
ENSMUSG00000039105	1854.57	0.361232	0.092793	3.89288	9.90607e-05	0.00305767	Atp6v1g1	37.6434	48.5253
ENSMUSG00000042660	498.384	0.2682	0.0688984	3.89268	9.9141e-05	0.00305767	Wdr55	6.44525	7.78767
ENSMUSG00000040213	5658.31	0.652526	0.167707	3.89088	9.98813e-05	0.00307538	Kyat3	12.09	19.2101
ENSMUSG00000053559	623.042	0.519203	0.133524	3.88848	0.000100875	0.00309569	Smagp	9.13332	13.218
ENSMUSG00000042570	213.451	0.541711	0.139306	3.88864	0.000100807	0.00309569	Mier2	1.01623	1.48071
ENSMUSG00000098014	31.3847	1.56338	0.402372	3.88542	0.000102155	0.00312976	Gm26967	0.178379	0.523704
ENSMUSG00000021595	2453.65	0.368374	0.0948564	3.88349	0.000102966	0.00313903	Nsun2	9.7466	12.6372
ENSMUSG00000021509	741.241	-0.618179	0.15917	-3.88377	0.000102848	0.00313903	Slc25a48	6.92778	4.5452
ENSMUSG00000038482	463.666	0.599186	0.154263	3.88418	0.000102676	0.00313903	Tfdp1	2.62347	3.96047
ENSMUSG00000024381	415.632	0.563564	0.145145	3.88276	0.000103276	0.0031433	Bin1	2.12255	3.1654
ENSMUSG00000020484	6499.27	0.626155	0.161298	3.88196	0.000103616	0.00314411	Xbp1	41.3349	63.0629
ENSMUSG00000041567	1351.05	2.89398	0.745506	3.8819	0.000103643	0.00314411	Serpina12	2.28969	16.3152
ENSMUSG00000087612	16.9754	2.2473	0.578996	3.88137	0.000103871	0.00314587	A230005M16Rik	0.0865015	0.398966
ENSMUSG00000036138	8132.52	-0.616053	0.158777	-3.87999	0.000104459	0.00315352	Acaa1a	57.9373	38.1937
ENSMUSG00000095385	59.4896	-1.12138	0.289018	-3.87998	0.000104464	0.00315352	D630033O11Rik	0.556595	0.257994
ENSMUSG00000021806	248.318	0.634347	0.163569	3.87816	0.000105252	0.00317212	Nid2	0.9866	1.5391
ENSMUSG00000047230	2683.29	0.482562	0.124694	3.86997	0.000108851	0.00327526	Cldn2	17.5896	24.8248
ENSMUSG00000063704	145.697	1.30431	0.337123	3.86894	0.000109308	0.00328368	Mapk15	0.848751	2.10288
ENSMUSG00000064225	10331.2	0.787882	0.203788	3.86619	0.00011055	0.0032892	Paqr9	23.5539	40.9989
ENSMUSG00000021846	1238.35	-0.324424	0.0838799	-3.86773	0.000109854	0.0032892	Peli2	3.97054	3.1723
ENSMUSG00000032372	1048.96	-0.521106	0.134756	-3.86705	0.000110161	0.0032892	Plscr2	10.1795	7.19047
ENSMUSG00000027784	928.118	-0.501063	0.129594	-3.86641	0.000110448	0.0032892	Ppm1l	2.70627	1.922
ENSMUSG00000022837	159.178	0.620303	0.160444	3.86617	0.000110558	0.0032892	Iqcb1	0.613443	0.950179
ENSMUSG00000027579	20.3417	1.60156	0.414162	3.86699	0.000110185	0.0032892	Srms	0.102795	0.308999
ENSMUSG00000010122	4255.43	-0.649733	0.168138	-3.86427	0.000111421	0.00330954	Slc47a1	39.9213	26.0117
ENSMUSG00000037664	143.783	-1.31788	0.341253	-3.8619	0.000112511	0.00333655	Cdkn1c	2.63727	1.09133
ENSMUSG00000020459	950.507	0.341735	0.0885668	3.85849	0.000114088	0.00337792	Mtif2	5.68466	7.19389
ENSMUSG00000059022	163.989	1.17043	0.303907	3.85127	0.000117506	0.00347357	Kcp	0.341941	0.751988
ENSMUSG00000055485	141.741	-0.66457	0.17271	-3.84789	0.000119138	0.00351618	Soga1	0.576589	0.36298
ENSMUSG00000041261	4413.95	-0.419555	0.109127	-3.84465	0.000120724	0.00353891	Car8	34.306	25.9598
ENSMUSG00000069520	4306.47	0.891693	0.231948	3.84437	0.000120864	0.00353891	Tmem19	21.3503	39.296
ENSMUSG00000052562	3503.47	0.645313	0.167825	3.84515	0.00012048	0.00353891	Slc22a30	21.1938	33.0318
ENSMUSG00000034037	342.575	-0.464625	0.120841	-3.84493	0.000120585	0.00353891	Fgd5	1.65929	1.20701
ENSMUSG00000045136	7.27095	2.53846	0.660292	3.84445	0.000120824	0.00353891	Tubb2b	0.0247755	0.145281
ENSMUSG00000027692	130.739	1.17036	0.304597	3.84233	0.000121873	0.00356282	Tnik	0.11101	0.251127
ENSMUSG00000046034	1109.24	0.287863	0.0750576	3.83524	0.000125444	0.00366143	Otulin	15.4387	18.9034
ENSMUSG00000037379	162.545	1.09923	0.286652	3.83471	0.000125711	0.00366343	Spon2	0.921366	1.97212
ENSMUSG00000022613	2.15149	4.04633	1.05604	3.83161	0.000127306	0.00370408	Miox	0.00304675	0.0655334
ENSMUSG00000003809	22150.9	-0.50012	0.130559	-3.83061	0.000127827	0.00370758	Gcdh	244.903	175.287
ENSMUSG00000044674	432.235	-0.606699	0.15838	-3.83066	0.0001278	0.00370758	Fzd1	3.23545	2.1593
ENSMUSG00000034177	1089.73	-0.512703	0.133965	-3.82713	0.000129644	0.00375439	Rnf43	5.10972	3.62356
ENSMUSG00000060860	515.112	0.411451	0.107528	3.82646	0.000130002	0.00375887	Ube2s	2.24871	2.99762
ENSMUSG00000032040	479.782	0.31127	0.0813816	3.82483	0.000130864	0.0037742	Dcps	7.73011	9.63527
ENSMUSG00000029403	259.898	0.486039	0.12708	3.82468	0.000130939	0.0037742	Cdkl2	0.938952	1.31627
ENSMUSG00000049672	427.893	-0.366058	0.0957448	-3.82327	0.000131695	0.00379006	Zbtb14	2.70415	2.10142
ENSMUSG00000027201	236.354	0.961759	0.251708	3.82093	0.000132951	0.00381436	Myef2	0.709495	1.3641
ENSMUSG00000085369	2.13566	4.03189	1.05515	3.82118	0.000132817	0.00381436	9430093N23Rik	0.00761779	0.206916
ENSMUSG00000029167	522.135	-0.875099	0.229397	-3.81478	0.000136306	0.00389853	Ppargc1a	2.71641	1.49346
ENSMUSG00000020679	450.874	0.453932	0.118988	3.81492	0.000136225	0.00389853	Hnf1b	3.11809	4.2734
ENSMUSG00000032092	1631.56	-0.530743	0.139218	-3.81231	0.000137676	0.00392558	Mpzl2	7.23169	5.07704
ENSMUSG00000079139	430.967	0.424487	0.111337	3.81265	0.000137486	0.00392558	Gm4204	7.83565	10.5884
ENSMUSG00000026426	441.956	0.556819	0.146111	3.81094	0.00013844	0.00394129	Arl8a	4.10256	5.99746
ENSMUSG00000058799	1521.22	0.344749	0.0904967	3.80952	0.000139235	0.00395766	Nap1l1	7.03463	8.9394
ENSMUSG00000068227	118.062	-0.981482	0.257664	-3.80915	0.000139443	0.00395766	Il2rb	0.962591	0.490464
ENSMUSG00000031770	15847.7	-0.749254	0.196944	-3.8044	0.000142146	0.00402203	Herpud1	220.613	132.821
ENSMUSG00000032285	181.145	0.876475	0.230374	3.80458	0.000142045	0.00402203	Dnaja4	0.936705	1.70866
ENSMUSG00000020429	2705.33	-2.34414	0.616398	-3.80296	0.000142975	0.00402997	Igfbp1	77.8304	15.4999
ENSMUSG00000070720	102.286	-1.08805	0.286119	-3.80278	0.00014308	0.00402997	Tmem200b	2.45658	1.17556
ENSMUSG00000078689	2.94826	4.48277	1.17875	3.803	0.000142957	0.00402997	Mup6	0.00503019	0.142886
ENSMUSG00000030323	128.026	0.706729	0.185895	3.80177	0.000143668	0.00403427	Ift122	0.247562	0.402194
ENSMUSG00000020830	122.461	0.954395	0.251039	3.80177	0.000143663	0.00403427	Vmo1	3.22988	6.23902
ENSMUSG00000028195	452.02	1.01877	0.268175	3.79891	0.000145334	0.00407486	Ccn1	3.84504	7.87462
ENSMUSG00000026608	344.503	0.45772	0.120604	3.79522	0.000147515	0.00412976	Kctd3	0.938362	1.28556
ENSMUSG00000079243	14.8397	2.34469	0.61832	3.79202	0.000149424	0.00417689	Xirp1	0.0206045	0.10156
ENSMUSG00000100277	183.848	-3.06725	0.809026	-3.79128	0.00014987	0.00418302	1810053B23Rik	1.49501	0.186991
ENSMUSG00000120807	20.1382	1.17993	0.31127	3.79069	0.000150232	0.0041868	ENSMUSG00000120807	0.694719	1.57492
ENSMUSG00000059810	390.506	0.784685	0.207084	3.78921	0.000151128	0.00420545	Rgs3	0.701235	1.22039
ENSMUSG00000010609	4776.96	0.495375	0.130857	3.78562	0.000153324	0.00426016	Psen2	23.8033	33.9691
ENSMUSG00000034875	2470.27	-0.677168	0.179016	-3.78271	0.000155128	0.00430382	Nudt19	29.3585	18.7166
ENSMUSG00000023004	877.753	0.287128	0.0759386	3.78105	0.000156166	0.00432141	Tuba1b	11.0396	13.5586
ENSMUSG00000033987	7.45381	2.22002	0.587159	3.78095	0.000156229	0.00432141	Dnah17	0.00426825	0.0197182
ENSMUSG00000112249	349.849	0.929434	0.24597	3.77865	0.00015768	0.00435503	Gm30262	3.11974	5.78552
ENSMUSG00000030244	9358.05	-0.711786	0.188435	-3.77736	0.000158499	0.00437112	Gys2	115.24	70.2712
ENSMUSG00000025608	501.816	-0.468389	0.12402	-3.77673	0.000158901	0.00437568	Podxl	2.77509	2.02324
ENSMUSG00000020988	2381.48	-0.367874	0.0974198	-3.77618	0.000159254	0.00437889	L2hgdh	20.3224	15.8174
ENSMUSG00000039470	49.3929	0.911748	0.24152	3.77504	0.000159983	0.00438753	Zdhhc2	0.162375	0.306976
ENSMUSG00000041323	9.25068	1.82851	0.48438	3.77495	0.000160042	0.00438753	Ak7	0.0248983	0.0883415
ENSMUSG00000063232	927.441	0.847464	0.224545	3.77414	0.000160558	0.00439516	Serpina11	10.6865	18.9226
ENSMUSG00000034022	1436.54	0.359457	0.0953002	3.77183	0.000162052	0.0044295	Cpsf1	5.84296	7.51433
ENSMUSG00000055435	1934.66	-0.461908	0.122565	-3.76868	0.000164112	0.0044792	Maf	7.17747	5.23065
ENSMUSG00000045973	2268.61	-0.486051	0.128999	-3.76787	0.000164644	0.00448709	Slc25a51	12.6027	9.00094
ENSMUSG00000026003	8879.27	-0.521206	0.138362	-3.76697	0.000165243	0.0044968	Acadl	136.521	96.7619
ENSMUSG00000030055	425.319	-0.564713	0.149931	-3.76648	0.000165566	0.00449898	Rab43	2.38713	1.62278
ENSMUSG00000074280	5.33809	2.62366	0.696721	3.76572	0.000166069	0.00450602	Gm6166	0.0933359	0.607394
ENSMUSG00000032777	1881.48	0.267282	0.0710015	3.76446	0.00016691	0.00451824	Gtf3c1	3.72638	4.48911
ENSMUSG00000075225	195.903	0.65155	0.173086	3.76431	0.000167008	0.00451824	Ccdc162	0.388481	0.615375
ENSMUSG00000035847	842.37	-0.521592	0.138578	-3.76389	0.000167294	0.00451937	Ids	5.12763	3.60405
ENSMUSG00000005681	212943	-0.577795	0.153528	-3.76344	0.000167592	0.00452083	Apoa2	12357.2	8437.96
ENSMUSG00000058351	226.804	-0.470339	0.125017	-3.7622	0.000168428	0.00453677	Smim4	4.48832	3.25588
ENSMUSG00000022389	7885.46	-0.659141	0.175526	-3.75523	0.000173183	0.00465131	Tef	32.2055	20.4946
ENSMUSG00000032298	152.747	0.419245	0.111637	3.75541	0.000173055	0.00465131	Neil1	1.83707	2.46591
ENSMUSG00000040451	669.724	-0.558547	0.148806	-3.75353	0.000174363	0.00467621	Sgms1	1.98275	1.36703
ENSMUSG00000021116	1380.52	0.314619	0.0838535	3.752	0.000175427	0.00469794	Eif2s1	6.51609	8.1153
ENSMUSG00000059588	663.243	-0.516656	0.137827	-3.74858	0.000177836	0.00475141	Calcrl	4.22645	2.95112
ENSMUSG00000014418	533.651	-0.361503	0.096441	-3.74844	0.000177937	0.00475141	Hps5	2.42546	1.89534
ENSMUSG00000024537	385.709	0.621205	0.165797	3.74678	0.000179122	0.00477616	Psmg2	4.57043	7.00916
ENSMUSG00000058396	1449.47	-0.341253	0.091112	-3.74542	0.000180094	0.00478239	Gpr182	10.7571	8.53975
ENSMUSG00000048120	304.61	-0.644875	0.172179	-3.74537	0.000180131	0.00478239	Entpd1	1.76291	1.12273
ENSMUSG00000042807	161.912	-0.468114	0.124978	-3.74557	0.000179985	0.00478239	Hecw2	0.38258	0.276661
ENSMUSG00000087404	60.0735	-1.14968	0.307004	-3.74484	0.000180507	0.00478551	Gm11752	4.25666	1.91799
ENSMUSG00000026667	3281.36	-0.338546	0.0904352	-3.74352	0.000181461	0.00480391	Uhmk1	11.8201	9.38574
ENSMUSG00000047216	25.8141	-1.83883	0.491463	-3.74154	0.000182898	0.00483504	Cdh19	0.24936	0.0703033
ENSMUSG00000010601	5837.76	-0.398349	0.106498	-3.74044	0.000183702	0.00484936	Apol7a	57.3382	43.8621
ENSMUSG00000112794	29.2707	1.47155	0.393881	3.73602	0.000186955	0.0049282	Gm48878	0.153137	0.430532
ENSMUSG00000104520	9.28125	1.83188	0.491137	3.72987	0.000191576	0.00504283	Gm37336	0.0981948	0.35009
ENSMUSG00000036875	246.977	0.685325	0.183784	3.72896	0.000192271	0.00505393	Dna2	0.846793	1.36084
ENSMUSG00000037798	134703	-0.792604	0.212628	-3.72766	0.000193266	0.00507288	Mat1a	1282.42	758.847
ENSMUSG00000074656	2451.37	0.329944	0.0885308	3.72689	0.000193861	0.00507561	Eif2s2	8.40822	10.5934
ENSMUSG00000002055	10.052	2.01444	0.540527	3.72681	0.000193918	0.00507561	Spag5	0.0185618	0.0739303
ENSMUSG00000003505	2.37533	-4.16952	1.11906	-3.7259	0.000194622	0.00508683	Psg18	0.0386128	0.0010775
ENSMUSG00000040557	409.299	0.520697	0.139814	3.72421	0.000195926	0.00511369	Mettl27	2.65482	3.81697
ENSMUSG00000039917	798.163	-0.520124	0.139749	-3.72185	0.000197768	0.00515451	Rhbdd2	3.26422	2.29443
ENSMUSG00000110439	16600.6	3.04484	0.818538	3.71985	0.00019934	0.00518088	Mup22	110.658	870.797
ENSMUSG00000031841	159.286	-0.625377	0.168108	-3.72009	0.000199151	0.00518088	Cdh13	0.449723	0.29378
ENSMUSG00000049764	298.628	0.550769	0.148093	3.71907	0.000199961	0.00518973	Zfp280b	1.20996	1.77759
ENSMUSG00000025558	701.333	-0.378103	0.101691	-3.71814	0.000200697	0.00520153	Dock9	1.55541	1.19821
ENSMUSG00000042451	12.3135	-1.60095	0.430731	-3.71683	0.000201741	0.00522128	Mybph	0.203941	0.0677852
ENSMUSG00000035780	9746.29	0.599045	0.161189	3.71641	0.000202073	0.00522257	Ugt2a3	95.471	146.377
ENSMUSG00000027309	1150.43	0.521562	0.140438	3.71382	0.000204151	0.00526891	Dnaaf9	2.31593	3.31697
ENSMUSG00000020333	7.25984	5.83728	1.57338	3.71002	0.000207243	0.00534126	Acsl6	0.000470755	0.0360027
ENSMUSG00000024697	150.166	1.10612	0.298281	3.70832	0.000208637	0.00536971	Gna14	0.730391	1.54984
ENSMUSG00000044505	40.8978	-1.4162	0.381995	-3.70737	0.00020942	0.00538239	Lingo4	0.433467	0.161105
ENSMUSG00000055980	1055.69	-0.531236	0.14339	-3.70483	0.000211531	0.00542911	Irs1	3.57477	2.50133
ENSMUSG00000030587	239.533	1.05083	0.283848	3.70209	0.000213832	0.00548057	2200002D01Rik	2.6007	5.31503
ENSMUSG00000022887	7072.81	0.355544	0.0960667	3.70101	0.000214742	0.00548866	Masp1	16.5636	21.2267
ENSMUSG00000083813	10.6375	-2.1651	0.584978	-3.70116	0.00021462	0.00548866	Gm15502	2.25949	0.497603
ENSMUSG00000039323	17355.3	-0.806188	0.217984	-3.69837	0.000216984	0.0055231	Igfbp2	312.331	181.323
ENSMUSG00000033060	1243.39	-0.511039	0.138162	-3.69884	0.000216584	0.0055231	Lmo7	3.21659	2.27469
ENSMUSG00000017830	324.895	0.663483	0.179398	3.69838	0.000216978	0.0055231	Dhx58	2.03529	3.19381
ENSMUSG00000031431	3111.97	-0.74735	0.20211	-3.69773	0.000217534	0.00552948	Tsc22d3	23.2287	14.059
ENSMUSG00000032649	45.5535	-1.04985	0.283962	-3.69714	0.000218042	0.00553481	Colgalt2	0.382398	0.183589
ENSMUSG00000032348	2936.34	-0.844176	0.228381	-3.69635	0.000218725	0.00554454	Gsta4	77.1102	44.2088
ENSMUSG00000006641	617.739	-0.804523	0.217732	-3.69501	0.000219879	0.00556615	Slc5a6	5.14746	2.99464
ENSMUSG00000006529	27174.5	0.389227	0.10539	3.6932	0.000221452	0.00559067	Itih1	187.301	247.328
ENSMUSG00000042826	20.3033	-1.07012	0.289744	-3.69332	0.000221342	0.00559067	Fgf11	0.235632	0.112144
ENSMUSG00000074179	5.54912	-3.66015	0.991841	-3.69026	0.000224027	0.00564799	Gsta5	0.242736	0.0189881
ENSMUSG00000027253	1387.71	-0.691201	0.187468	-3.68704	0.000226882	0.00571218	Lrp4	4.28459	2.67572
ENSMUSG00000093916	37.6633	3.05547	0.82944	3.68377	0.000229808	0.00577799	Gm379	0.0827745	0.657456
ENSMUSG00000027261	6315.68	0.930469	0.252732	3.68165	0.000231734	0.0058185	Hao1	49.9969	93.321
ENSMUSG00000022512	1672.38	1.1985	0.325605	3.68086	0.000232449	0.00582855	Cldn1	5.51337	12.5399
ENSMUSG00000114715	4.16485	4.48857	1.2198	3.67977	0.000233442	0.00584552	Gm34471	0.00381782	0.0779329
ENSMUSG00000026509	1528.69	0.367851	0.0999853	3.67905	0.000234105	0.0058542	Capn2	5.49045	7.12603
ENSMUSG00000035621	1625.25	0.348207	0.0947676	3.67432	0.000238479	0.00595555	Midn	8.69602	11.0876
ENSMUSG00000029346	166.615	0.400242	0.108968	3.67302	0.000239702	0.00597801	Srrd	2.2989	3.04915
ENSMUSG00000078680	9803.63	6.30327	1.71668	3.67177	0.000240878	0.00599924	Mup10	4.36813	348.493
ENSMUSG00000037035	116.894	-1.16406	0.317172	-3.67011	0.000242448	0.00603024	Inhbb	1.00031	0.453301
ENSMUSG00000007872	1259.46	0.754398	0.205631	3.6687	0.000243791	0.00604131	Id3	13.7976	23.5004
ENSMUSG00000054435	466.174	-0.35984	0.0980847	-3.66867	0.00024382	0.00604131	Gimap4	7.50496	5.862
ENSMUSG00000031617	489.762	0.515882	0.140621	3.66861	0.000243872	0.00604131	Tmem184c	3.89612	5.54055
ENSMUSG00000063531	3.84179	-3.10579	0.846697	-3.66813	0.000244334	0.00604466	Sema3e	0.019524	0.00204284
ENSMUSG00000015501	378.216	-0.488805	0.13328	-3.6675	0.000244931	0.00605132	Hivep2	0.849889	0.604148
ENSMUSG00000024251	266.587	0.45242	0.123427	3.66548	0.000246872	0.00609115	Thada	0.514125	0.701229
ENSMUSG00000025439	879.194	0.297213	0.0811148	3.66411	0.000248203	0.00611585	Clns1a	5.35768	6.58725
ENSMUSG00000057596	217.868	0.928192	0.253481	3.66178	0.000250468	0.00616345	Trim30d	1.06484	2.01311
ENSMUSG00000033373	97.8727	0.603764	0.164909	3.6612	0.000251035	0.00616919	Fntb	0.510697	0.778752
ENSMUSG00000030342	486.552	0.818648	0.223696	3.65965	0.00025256	0.00619843	Cd9	4.52091	8.06624
ENSMUSG00000025353	1100.38	0.353239	0.0966097	3.65635	0.00025583	0.00626207	Ormdl2	15.1102	19.361
ENSMUSG00000034867	989.176	0.344479	0.09421	3.6565	0.000255679	0.00626207	Ankrd27	3.7849	4.80076
ENSMUSG00000048538	1552.2	-0.616123	0.168538	-3.6557	0.000256484	0.0062698	Gm9826	37.6553	24.8842
ENSMUSG00000029705	824.862	0.547541	0.149883	3.65313	0.000259065	0.0063162	Cux1	0.87467	1.27172
ENSMUSG00000120422	7.24245	1.9426	0.531729	3.65337	0.000258822	0.0063162	ENSMUSG00000120422	0.0258266	0.0987411
ENSMUSG00000019944	2521.54	-0.750027	0.20538	-3.65189	0.000260317	0.00633838	Rhobtb1	13.6933	8.218
ENSMUSG00000000085	296.661	0.373107	0.102185	3.65127	0.000260943	0.00634526	Scmh1	0.877349	1.13917
ENSMUSG00000028104	344.6	-0.619337	0.169652	-3.65064	0.000261586	0.00635256	Polr3gl	6.8955	4.51963
ENSMUSG00000025006	1293.29	-0.325974	0.0893502	-3.64827	0.000264013	0.00640309	Sorbs1	2.56449	2.04323
ENSMUSG00000000326	20652.7	0.802975	0.220576	3.64035	0.000272265	0.00659459	Comt	155.162	268.359
ENSMUSG00000022426	1569.08	-0.353392	0.0970939	-3.63969	0.000272965	0.0066029	Josd1	13.3871	10.5342
ENSMUSG00000107451	110.208	-0.78383	0.215394	-3.63905	0.000273645	0.0066107	Gm44421	2.97836	1.73834
ENSMUSG00000090570	21.6406	1.73716	0.477482	3.63817	0.00027458	0.00662465	Gm17041	0.55403	1.8366
ENSMUSG00000036813	2013.88	0.323683	0.0890308	3.63564	0.000277297	0.00668148	Entpd8	17.3579	21.7073
ENSMUSG00000004530	1122.99	0.32789	0.0901967	3.63528	0.000277675	0.00668188	Coro1c	2.69731	3.40803
ENSMUSG00000026278	196.886	0.647274	0.178141	3.63349	0.000279609	0.00671968	Bok	2.18475	3.39988
ENSMUSG00000047676	808.103	0.306893	0.0844957	3.63206	0.000281171	0.00673973	Rpsa-ps10	21.4297	26.487
ENSMUSG00000036040	180.949	1.07951	0.297199	3.63227	0.000280944	0.00673973	Adamtsl2	0.384048	0.82365
ENSMUSG00000060143	799.129	1.58321	0.436064	3.63068	0.000282673	0.00676698	Gm10076	25.546	76.6681
ENSMUSG00000110496	39.8635	-1.89836	0.522929	-3.63025	0.000283152	0.00676871	Gm45909	1.6505	0.433723
ENSMUSG00000099669	5.43542	-1.90571	0.524995	-3.62995	0.000283477	0.00676871	Gm29012	0.484608	0.127557
ENSMUSG00000082065	32.6354	-2.0817	0.573698	-3.62856	0.000285001	0.00679633	Mup-ps14	2.56702	0.60597
ENSMUSG00000038900	4297.69	0.326438	0.0900099	3.62669	0.000287077	0.00683701	Rpl12	27.9284	34.9331
ENSMUSG00000032083	256656	0.452157	0.124729	3.62511	0.000288843	0.00687024	Apoa1	4608.04	6304.3
ENSMUSG00000033967	15.4464	2.47308	0.6823	3.62462	0.000289383	0.00687425	Rnf225	0.0386589	0.220654
ENSMUSG00000014361	914.735	-0.449477	0.124153	-3.62033	0.000294222	0.00698023	Mertk	6.43145	4.71182
ENSMUSG00000024955	981.6	-0.405559	0.112124	-3.61705	0.000297981	0.00706035	Esrra	6.62723	5.04113
ENSMUSG00000052033	130.556	0.445332	0.123137	3.61656	0.00029854	0.00706455	Pfdn4	1.15168	1.57392
ENSMUSG00000069806	15.9213	1.25498	0.347042	3.61622	0.000298936	0.0070649	Cacng7	0.101915	0.245101
ENSMUSG00000032050	10848.9	-0.331709	0.0917547	-3.61517	0.000300152	0.00708459	Rdx	66.6629	53.5588
ENSMUSG00000022684	2092.55	-0.343028	0.0949438	-3.61296	0.000302727	0.00712717	Bfar	9.4475	7.45875
ENSMUSG00000032558	161.848	0.489285	0.135422	3.61303	0.000302639	0.00712717	Nphp3	0.53527	0.750572
ENSMUSG00000075044	373.796	-3.60695	0.998643	-3.61185	0.000304022	0.0071343	Slc22a29	7.88875	0.692213
ENSMUSG00000023031	460.786	1.28153	0.354827	3.61171	0.000304186	0.0071343	Cela1	3.04493	7.26836
ENSMUSG00000060791	164.686	-0.454386	0.125807	-3.61178	0.000304105	0.0071343	Gmfg	1.77274	1.29818
ENSMUSG00000030762	4258.19	0.802602	0.222288	3.61064	0.000305447	0.0071548	Aqp8	51.4063	91.2785
ENSMUSG00000054309	1284.66	0.224937	0.0624888	3.59964	0.000318655	0.00745476	Cpsf3	5.88653	6.91864
ENSMUSG00000035227	2559.09	0.356596	0.0992175	3.59409	0.000325529	0.00760404	Spcs2	13.9207	17.8224
ENSMUSG00000027007	2686.82	-0.39997	0.111301	-3.59357	0.000326174	0.00760404	Itprid2	14.269	10.9036
ENSMUSG00000009035	1639.68	-0.458642	0.127631	-3.5935	0.000326269	0.00760404	Tmem184b	10.5072	7.7195
ENSMUSG00000063873	38.6466	-1.46435	0.407562	-3.59296	0.000326942	0.00761013	Slc24a3	0.327622	0.12017
ENSMUSG00000025404	3767.52	-0.250024	0.069619	-3.59131	0.000329014	0.00764875	R3hdm2	17.9066	15.1636
ENSMUSG00000030956	498.204	0.434503	0.121044	3.58962	0.000331163	0.00768904	Fam53b	1.60308	2.17886
ENSMUSG00000041673	9.44027	1.90176	0.530057	3.58785	0.000333417	0.00773169	Lrrc18	0.0330633	0.123974
ENSMUSG00000030643	478.568	-0.915286	0.255174	-3.58691	0.000334623	0.00774994	Rab30	1.70189	0.914121
ENSMUSG00000035936	3453.28	-0.444419	0.123942	-3.5857	0.00033617	0.007761	Aldh5a1	18.3586	13.6737
ENSMUSG00000114425	39.2261	-1.83332	0.511308	-3.58556	0.000336359	0.007761	Gm33447	1.75739	0.492461
ENSMUSG00000050395	14.411	-1.94653	0.54284	-3.58582	0.000336015	0.007761	Tnfsf15	0.104617	0.0270079
ENSMUSG00000027580	2484.72	0.714881	0.199466	3.58397	0.000338412	0.00779864	Helz2	4.31345	6.96372
ENSMUSG00000064368	2287.97	-0.633689	0.176862	-3.58297	0.000339713	0.0078189	mt-Nd6	141.629	90.4228
ENSMUSG00000017978	692.652	0.48172	0.134524	3.58091	0.0003424	0.00787095	Cadps2	1.59418	2.20679
ENSMUSG00000078686	78.7409	3.63	1.01412	3.57945	0.000344321	0.00790528	Mup9	0.203674	2.41559
ENSMUSG00000074129	222.227	0.44566	0.124629	3.5759	0.000349021	0.00800327	Rpl13a	2.33956	3.18939
ENSMUSG00000096215	79.7074	0.791132	0.221367	3.57385	0.000351772	0.00805635	Smim22	2.73741	4.75408
ENSMUSG00000032263	2641.59	-0.453229	0.127042	-3.56754	0.000360346	0.00824252	Bckdhb	44.1128	32.7272
ENSMUSG00000058793	5462.4	-0.393362	0.110318	-3.5657	0.000362884	0.00827006	Cds2	17.8081	13.7097
ENSMUSG00000056133	158.624	-0.749939	0.21032	-3.5657	0.00036289	0.00827006	Unc93a2	1.76772	1.06594
ENSMUSG00000116993	224.787	0.619175	0.173628	3.56611	0.000362322	0.00827006	Gm32461	1.67813	2.56932
ENSMUSG00000030409	634.05	-0.579349	0.162505	-3.56511	0.000363708	0.00827849	Dmpk	4.64037	3.10877
ENSMUSG00000024491	687.011	-0.286242	0.0803105	-3.56419	0.000364976	0.00829715	Rbm27	2.97455	2.44837
ENSMUSG00000086432	4416.9	0.769194	0.215919	3.56243	0.000367441	0.00833272	B430119L08Rik	42.2858	72.5426
ENSMUSG00000033031	43.8094	0.624167	0.175199	3.56261	0.000367185	0.00833272	Cip2a	0.158966	0.246569
ENSMUSG00000031298	58.5345	-1.21229	0.340331	-3.56208	0.000367933	0.00833365	Adgrg2	0.412941	0.17889
ENSMUSG00000043418	261.699	-0.47875	0.134449	-3.56082	0.000369693	0.0083633	Lrit2	2.75717	1.97555
ENSMUSG00000120314	80.8855	-0.943314	0.264954	-3.56029	0.000370445	0.00837006	ENSMUSG00000120314	1.55096	0.820835
ENSMUSG00000000275	3957.75	-0.313038	0.0879549	-3.55907	0.000372166	0.00839869	Trim25	19.9608	16.1482
ENSMUSG00000045671	520.042	-0.473853	0.133182	-3.55793	0.000373791	0.00842509	Spred2	3.44185	2.46903
ENSMUSG00000029095	50.0187	0.864898	0.243145	3.55713	0.00037493	0.00844048	Ablim2	0.131959	0.240177
ENSMUSG00000021611	267.18	-0.686747	0.193094	-3.55654	0.000375775	0.00844923	Tert	1.50505	0.943899
ENSMUSG00000020003	2743.16	-0.290745	0.0818086	-3.55397	0.000379463	0.00851146	Pex7	6.52559	5.38898
ENSMUSG00000061983	1848.94	0.208029	0.0585307	3.55419	0.000379149	0.00851146	Rps12	22.1971	25.7468
ENSMUSG00000024457	1196.37	0.353708	0.0995582	3.55278	0.000381183	0.00853393	Trim26	4.01742	5.15491
ENSMUSG00000044296	20.4632	-1.25527	0.353333	-3.55264	0.000381387	0.00853393	Zfp879	0.316312	0.131244
ENSMUSG00000021240	342.326	-0.354192	0.0997148	-3.55205	0.000382238	0.00854266	Abcd4	1.26193	0.987844
ENSMUSG00000032827	166.317	2.15815	0.607723	3.55121	0.000383459	0.0085596	Ppp1r9a	0.112565	0.472498
ENSMUSG00000003721	2883.16	0.923606	0.260153	3.55024	0.000384885	0.00856282	Insig2	14.8646	28.0825
ENSMUSG00000028811	1076.84	0.425638	0.119892	3.55016	0.000384992	0.00856282	Yars	4.02319	5.44924
ENSMUSG00000034254	241.301	-0.51352	0.144636	-3.55042	0.000384619	0.00856282	Agpat1	2.4821	1.75247
ENSMUSG00000021025	1189.64	-0.327129	0.0922108	-3.54762	0.000388734	0.00863569	Nfkbia	21.5323	17.1985
ENSMUSG00000023505	46.3015	0.772269	0.217746	3.54665	0.000390155	0.00865686	Cdca3	0.314065	0.535891
ENSMUSG00000074063	4772.53	0.928423	0.261803	3.54627	0.000390728	0.00865918	Osgin1	32.4224	60.2412
ENSMUSG00000054057	50.1993	-0.646405	0.182333	-3.54518	0.000392345	0.00867515	A930004D18Rik	0.475853	0.306471
ENSMUSG00000082586	33.0302	-3.90114	1.10042	-3.54515	0.000392386	0.00867515	Sult2a-ps1	4.77087	0.328419
ENSMUSG00000021238	19702.1	-0.436279	0.123077	-3.54476	0.000392977	0.00867786	Aldh6a1	102.07	76.4894
ENSMUSG00000041293	484.182	1.85154	0.522997	3.54025	0.000399741	0.00881669	Adgrf1	1.47537	5.15836
ENSMUSG00000041961	504.799	-0.363745	0.102779	-3.53909	0.000401515	0.00884082	Znrf3	1.88783	1.46974
ENSMUSG00000026399	513.012	-0.44977	0.127093	-3.53891	0.00040179	0.00884082	Cd55	3.22997	2.35872
ENSMUSG00000020899	366.841	-0.506165	0.143109	-3.53692	0.000404816	0.00889682	Pfas	1.42765	1.00853
ENSMUSG00000047675	6727.15	0.264122	0.0747341	3.53416	0.000409079	0.00897983	Rps8	92.9256	111.72
ENSMUSG00000027203	226.92	0.405184	0.114714	3.53212	0.000412238	0.00903847	Dut	2.13179	2.82318
ENSMUSG00000036206	74.5389	0.847381	0.239983	3.53101	0.000413977	0.00906586	Sh3bp4	0.274873	0.490889
ENSMUSG00000037942	12834.8	0.440267	0.124711	3.5303	0.000415087	0.00907942	Crp	82.8469	112.659
ENSMUSG00000027796	317.552	2.88229	0.816591	3.52966	0.0004161	0.00909082	Smad9	0.388992	2.7207
ENSMUSG00000031792	261.842	0.39221	0.111235	3.52596	0.000421949	0.00919689	Usb1	2.1157	2.78342
ENSMUSG00000062198	109.112	-0.841928	0.238763	-3.52621	0.00042155	0.00919689	2700097O09Rik	0.741167	0.411966
ENSMUSG00000081957	130.148	-0.931681	0.264421	-3.52348	0.000425921	0.00927256	Ak3l2-ps	6.6196	3.48047
ENSMUSG00000031503	795.03	0.426676	0.12114	3.52218	0.000428016	0.0092963	Col4a2	2.69123	3.62399
ENSMUSG00000085189	87.7733	1.28967	0.366143	3.52232	0.000427794	0.0092963	Gm11963	0.554587	1.31159
ENSMUSG00000038859	1314.3	-0.454784	0.129157	-3.52117	0.000429651	0.00932085	Baiap2l1	11.7711	8.67865
ENSMUSG00000020900	769.698	0.773088	0.219589	3.52061	0.000430557	0.00932957	Myh10	1.43351	2.40617
ENSMUSG00000038949	571.905	-0.72467	0.206014	-3.51758	0.0004355	0.00942564	Cnst	2.11949	1.30128
ENSMUSG00000076569	4.36423	-3.03538	0.863243	-3.51626	0.00043768	0.00946176	Igkv5-39	0.612357	0.0717213
ENSMUSG00000038552	951.693	0.279968	0.0796421	3.51532	0.000439217	0.0094839	Fndc4	7.3944	9.03634
ENSMUSG00000024193	394.819	-0.389058	0.110702	-3.51447	0.000440634	0.00950342	Phf1	3.3745	2.58593
ENSMUSG00000024236	1581.3	0.591074	0.168218	3.51374	0.000441853	0.00951862	Svil	3.11475	4.69262
ENSMUSG00000040498	39.6359	-0.73674	0.209822	-3.51126	0.000445987	0.00959649	Igsf23	0.575861	0.344605
ENSMUSG00000015599	33.1161	1.67307	0.476972	3.50768	0.000452028	0.00971519	Ttbk1	0.0293607	0.0909281
ENSMUSG00000027340	1537.32	-0.703019	0.200491	-3.50649	0.000454064	0.00974763	Slc23a2	6.31529	3.86016
ENSMUSG00000020739	444.541	0.227501	0.064904	3.5052	0.000456269	0.0097836	Nup85	3.17405	3.72868
ENSMUSG00000075707	5.02922	-2.26145	0.645268	-3.50467	0.00045717	0.00979158	Dio3	0.110262	0.0220698
ENSMUSG00000057074	15621.6	-0.898757	0.256503	-3.50389	0.000458517	0.00979888	Ces1g	220.534	121.992
ENSMUSG00000002455	1767.58	0.58281	0.166348	3.50355	0.000459099	0.00979888	Prpf6	9.59405	14.28
ENSMUSG00000022848	988.82	0.593882	0.169506	3.50361	0.000459002	0.00979888	Slc49a4	3.82706	5.73806
ENSMUSG00000079022	4.63252	-3.37354	0.963198	-3.50244	0.000461022	0.00982858	Col22a1	0.0238743	0.00223006
ENSMUSG00000020664	5343.98	-0.254495	0.0726874	-3.50123	0.000463113	0.00986181	Dld	41.2612	34.8161
ENSMUSG00000028864	358.846	-0.660085	0.188603	-3.49986	0.000465494	0.00990112	Hgf	1.62487	1.02724
ENSMUSG00000046364	6523.42	0.297682	0.0850735	3.49912	0.000466804	0.00991758	Rpl27a	55.4048	68.1873
ENSMUSG00000026270	783.656	0.46088	0.131748	3.4982	0.000468406	0.0099402	Capn10	3.97162	5.4939
ENSMUSG00000028910	729.649	0.392863	0.112369	3.49619	0.000471948	0.00999969	Mecr	5.40365	7.12097
ENSMUSG00000027582	272.775	-0.458657	0.131216	-3.49542	0.000473313	0.00999969	Zgpat	1.47963	1.07626
ENSMUSG00000024421	109.461	2.53388	0.724922	3.49539	0.000473371	0.00999969	Lama3	0.0780537	0.434654
ENSMUSG00000094257	8.71875	-1.54693	0.442555	-3.49546	0.000473242	0.00999969	Ap3s1-ps2	0.583844	0.202085
ENSMUSG00000031393	753.135	-0.30876	0.0883606	-3.49431	0.000475287	0.0100287	Mecp2	1.45678	1.17828
ENSMUSG00000039616	1746.1	0.50007	0.143292	3.48986	0.000483274	0.0101741	Mocos	11.6621	16.5449
ENSMUSG00000021208	212.131	1.09954	0.315051	3.49004	0.000482948	0.0101741	Ifi27l2b	3.26818	7.09642
ENSMUSG00000014177	740.796	-0.271732	0.0778796	-3.48914	0.000484582	0.01019	Tvp23b	9.50559	7.90174
ENSMUSG00000037149	2406.04	0.28563	0.0819293	3.4863	0.00048976	0.0102755	Ddx1	11.1783	13.631
ENSMUSG00000005823	905.745	-0.394616	0.113187	-3.48641	0.000489543	0.0102755	Gpr108	9.3768	7.16949
ENSMUSG00000041445	604.418	-0.345099	0.0991505	-3.48055	0.000500379	0.0104864	Mmrn2	4.46358	3.54096
ENSMUSG00000035836	12972.2	1.16045	0.333537	3.47922	0.000502878	0.0105269	Ugt2b1	80.8682	178.983
ENSMUSG00000121030	22.5488	1.60005	0.459946	3.47879	0.000503679	0.0105317	ENSMUSG00000121030	0.250443	0.747157
ENSMUSG00000035031	16701.8	2.64223	0.75997	3.47675	0.000507527	0.0105674	C8a	34.1391	200.047
ENSMUSG00000034265	168.399	0.660906	0.190113	3.47638	0.000508239	0.0105674	Zdhhc14	1.10753	1.74472
ENSMUSG00000049532	118.901	0.807356	0.232223	3.47664	0.000507734	0.0105674	Sall2	0.418418	0.726104
ENSMUSG00000031821	30.661	0.90576	0.260485	3.4772	0.000506681	0.0105674	Gins2	0.136988	0.255842
ENSMUSG00000047880	11.0872	-1.67326	0.481196	-3.47729	0.000506507	0.0105674	Cxcr5	0.135254	0.0420335
ENSMUSG00000031765	8369.26	-2.70946	0.779462	-3.47606	0.000508835	0.0105679	Mt1	312.733	48.1686
ENSMUSG00000021364	23157.5	0.436792	0.125692	3.47509	0.000510685	0.0105862	Elovl2	130.702	177.903
ENSMUSG00000022253	7807.17	-0.330335	0.0950605	-3.475	0.00051086	0.0105862	Nadk2	44.3423	35.6013
ENSMUSG00000025364	2537.46	0.266806	0.0767922	3.47439	0.000512018	0.0105983	Pa2g4	21.4824	25.9265
ENSMUSG00000030930	577.599	-0.436743	0.125818	-3.47123	0.000518078	0.0107118	Chst15	2.59255	1.92341
ENSMUSG00000057069	1832.78	0.786232	0.226619	3.4694	0.000521619	0.0107729	Ero1b	5.25411	9.0251
ENSMUSG00000021556	152.834	0.742692	0.214108	3.46877	0.000522843	0.0107862	Golm1	0.681986	1.12429
ENSMUSG00000042647	454.965	-0.534571	0.154219	-3.46631	0.00052765	0.0108732	Acad12	2.17333	1.50152
ENSMUSG00000033502	60.2015	-0.715027	0.206342	-3.46525	0.00052974	0.0109042	Cdc14a	0.15859	0.0967738
ENSMUSG00000048307	1467.56	0.553045	0.159625	3.46465	0.00053093	0.0109165	Ankrd46	5.98612	8.80773
ENSMUSG00000023057	1334.61	0.523098	0.151102	3.46188	0.000536414	0.0110048	Fabp2	29.6712	43.1024
ENSMUSG00000063445	151.161	0.710698	0.205291	3.4619	0.000536371	0.0110048	Nmral1	0.771923	1.2549
ENSMUSG00000032719	3.15751	3.62113	1.04645	3.46038	0.000539411	0.011054	Sbspon	0.00404046	0.0553272
ENSMUSG00000049404	1167.41	1.63673	0.473061	3.45986	0.00054045	0.0110631	Rarres1	11.2018	33.8061
ENSMUSG00000042340	151.237	-0.458987	0.132698	-3.45889	0.000542402	0.0110908	Ctf1	2.52063	1.83846
ENSMUSG00000050846	382.998	0.3665	0.106159	3.45237	0.000555677	0.0113497	Zfp623	3.52897	4.55377
ENSMUSG00000024843	465.348	0.943452	0.273681	3.44727	0.000566289	0.0115537	Chka	0.693966	1.34752
ENSMUSG00000022723	438.672	0.849149	0.246389	3.44638	0.000568153	0.0115789	Crybg3	0.644423	1.15523
ENSMUSG00000021236	14010.1	-0.690391	0.200393	-3.44518	0.000570669	0.0116174	Entpd5	73.9344	46.5769
ENSMUSG00000048782	415.837	1.22604	0.356417	3.43991	0.000581915	0.0118074	Insc	1.7385	4.04431
ENSMUSG00000033467	243.767	0.626412	0.182092	3.44009	0.000581527	0.0118074	Crlf2	3.35746	5.16216
ENSMUSG00000097039	23.9319	1.38917	0.40382	3.44007	0.000581556	0.0118074	Pvt1	0.0278504	0.0720599
ENSMUSG00000027936	913.919	-0.241872	0.0703394	-3.43864	0.00058464	0.0118497	Crtc2	6.32801	5.37225
ENSMUSG00000074622	3382.86	-0.674751	0.196305	-3.43727	0.000587617	0.011897	Mafb	32.0159	20.2704
ENSMUSG00000032294	846.883	-0.413397	0.120303	-3.4363	0.000589724	0.0119266	Pkm	5.07204	3.83609
ENSMUSG00000037649	227.871	-0.863812	0.251488	-3.4348	0.000592994	0.0119796	H2-DMa	2.26199	1.24489
ENSMUSG00000026223	1343.2	0.237055	0.0690568	3.43276	0.000597477	0.012057	Itm2c	12.9796	15.3621
ENSMUSG00000004071	2686.14	-0.369159	0.107555	-3.43226	0.000598565	0.0120658	Cdip1	7.83557	6.10201
ENSMUSG00000110151	43.3931	2.79524	0.815077	3.42941	0.000604892	0.0121801	Gm38416	0.0769641	0.506853
ENSMUSG00000028893	400.092	-0.505474	0.147434	-3.42847	0.000607001	0.0121862	Sesn2	3.5287	2.51144
ENSMUSG00000008384	249.274	0.443945	0.129491	3.42839	0.00060717	0.0121862	Sertad1	4.10358	5.6136
ENSMUSG00000036934	233.661	0.429822	0.125371	3.42839	0.000607163	0.0121862	4921524J17Rik	3.10326	4.18288
ENSMUSG00000078908	469.615	-0.239293	0.0698206	-3.42725	0.000609723	0.0122242	Mon1b	2.60608	2.21548
ENSMUSG00000005534	6758.92	-0.26067	0.0760984	-3.42544	0.000613808	0.0122795	Insr	14.0631	11.7308
ENSMUSG00000026893	156.931	0.64374	0.187916	3.42567	0.000613274	0.0122795	Gca	0.944465	1.47096
ENSMUSG00000001229	1633.22	0.467711	0.136575	3.42458	0.000615755	0.0123051	Dpp9	4.52201	6.31221
ENSMUSG00000039065	277.528	0.641905	0.187496	3.42357	0.000618055	0.0123378	Atpsckmt	1.08822	1.70313
ENSMUSG00000048490	606.126	-0.381743	0.111577	-3.42133	0.000623163	0.0124263	Nrip1	1.57189	1.20856
ENSMUSG00000022364	205.225	0.499364	0.146005	3.42019	0.000625771	0.0124649	Tbc1d31	0.699504	0.991429
ENSMUSG00000027597	55522.8	-0.611255	0.178817	-3.41832	0.000630084	0.0125373	Ahcy	622.404	413.332
ENSMUSG00000028567	1099.17	0.241587	0.0707203	3.41609	0.000635262	0.0126132	Txndc12	11.714	13.9203
ENSMUSG00000021596	5.18377	-2.18579	0.639809	-3.41632	0.000634748	0.0126132	Mctp1	0.025937	0.00580435
ENSMUSG00000026098	165.931	0.904005	0.264737	3.41473	0.000638446	0.0126629	Pms1	0.402277	0.74163
ENSMUSG00000026656	2598.11	-0.274837	0.080539	-3.41247	0.000643759	0.0126857	Fcgr2b	12.9352	10.727
ENSMUSG00000027999	613.601	-0.768954	0.225336	-3.41249	0.000643732	0.0126857	Pla2g12a	5.47472	3.30118
ENSMUSG00000018199	263.861	-0.597499	0.175103	-3.41227	0.000644248	0.0126857	Ro60	0.882729	0.584712
ENSMUSG00000071637	221.003	-0.691278	0.20259	-3.41221	0.000644394	0.0126857	Cebpd	1.90051	1.17887
ENSMUSG00000059288	195.348	-0.411924	0.120674	-3.41353	0.000641268	0.0126857	Cdyl	1.33145	1.00461
ENSMUSG00000018169	54.3123	-0.611914	0.179326	-3.4123	0.00064417	0.0126857	Mfng	0.611654	0.400192
ENSMUSG00000001103	13.939	1.80419	0.528622	3.41301	0.000642502	0.0126857	Sebox	0.11866	0.405697
ENSMUSG00000104348	58.1249	-0.931986	0.273176	-3.41167	0.000645661	0.0126971	Gm37691	0.770705	0.4054
ENSMUSG00000032679	2151.76	-0.322669	0.0945927	-3.41114	0.00064692	0.0127083	Cd59a	34.5016	27.7842
ENSMUSG00000023033	11.8528	1.40179	0.410987	3.41078	0.000647778	0.0127117	Scn8a	0.010756	0.0282204
ENSMUSG00000089960	13762.4	-0.727613	0.213434	-3.40908	0.000651823	0.0127774	Ugt1a1	201.205	124.812
ENSMUSG00000041660	6543.69	-0.370183	0.108597	-3.40878	0.000652546	0.0127774	Bbox1	43.6712	34.1483
ENSMUSG00000026064	25.2167	-1.14997	0.337384	-3.40851	0.000653199	0.0127774	Ptp4a1	0.166274	0.0748947
ENSMUSG00000024201	483.377	0.397238	0.116573	3.40763	0.000655288	0.0128047	Kdm4b	2.22986	2.93814
ENSMUSG00000029480	406.24	0.344332	0.101093	3.40609	0.000659006	0.0128638	Dhx37	1.86024	2.37611
ENSMUSG00000035697	303.885	-0.380366	0.111689	-3.4056	0.000660192	0.0128734	Arhgap45	2.02487	1.5596
ENSMUSG00000039450	3583.83	-0.578984	0.17011	-3.40358	0.000665095	0.0129554	Dcxr	97.6662	66.4209
ENSMUSG00000022122	405.497	-0.684307	0.201084	-3.4031	0.000666271	0.0129646	Ednrb	3.09689	1.93211
ENSMUSG00000020493	8.34429	1.58585	0.466185	3.40177	0.000669508	0.0130139	Prr11	0.0289864	0.0865087
ENSMUSG00000097908	271.964	-0.584256	0.171797	-3.40086	0.000671754	0.0130439	4933404O12Rik	1.79854	1.19387
ENSMUSG00000096111	4.02297	2.82421	0.830659	3.39996	0.000673957	0.0130729	Gm21917	0.0206367	0.144825
ENSMUSG00000112129	8111.25	-0.368739	0.108535	-3.39741	0.000680262	0.0131599	Pbld1	60.9971	47.6222
ENSMUSG00000040857	1211.78	-0.229556	0.0675603	-3.39779	0.000679317	0.0131599	Erf	9.50285	8.16031
ENSMUSG00000001281	87.8937	-0.957601	0.281872	-3.39729	0.000680572	0.0131599	Itgb7	1.10111	0.573254
ENSMUSG00000029587	297.428	-0.364931	0.107463	-3.39588	0.000684074	0.0132138	Zfp12	1.51022	1.17778
ENSMUSG00000040365	828.657	-0.33782	0.0995261	-3.39429	0.000688072	0.0132771	Trim41	6.88876	5.45785
ENSMUSG00000026005	1031.15	0.279334	0.0823064	3.39383	0.000689233	0.0132857	Rpe	7.82675	9.52469
ENSMUSG00000032091	23.7631	-2.16899	0.639338	-3.39255	0.000692443	0.0133337	Tmprss4	0.385704	0.0887735
ENSMUSG00000031980	31112.4	-0.676854	0.199634	-3.39048	0.000697704	0.013421	Agt	523.972	336.921
ENSMUSG00000042831	180.79	0.42852	0.126406	3.39003	0.000698842	0.0134223	Alkbh6	1.29685	1.7496
ENSMUSG00000121075	21.4485	-1.16736	0.344365	-3.38988	0.000699223	0.0134223	ENSMUSG00000121075	0.867456	0.388867
ENSMUSG00000072980	8.43542	1.62106	0.47829	3.38929	0.00070074	0.0134375	Oip5	0.0622635	0.186386
ENSMUSG00000026981	215.7	-1.42656	0.421132	-3.38743	0.000705498	0.0135147	Il1rn	1.50568	0.56103
ENSMUSG00000036943	219.633	-0.563601	0.166399	-3.38704	0.000706512	0.0135183	Rab8b	1.46841	0.989757
ENSMUSG00000033595	3.57272	3.01247	0.889475	3.38679	0.000707143	0.0135183	Lgi3	0.00503789	0.0420757
ENSMUSG00000024440	404.87	-0.37508	0.110767	-3.38622	0.000708638	0.0135317	Pcdh12	1.98533	1.53704
ENSMUSG00000097328	153.623	0.740203	0.21861	3.38596	0.000709308	0.0135317	Tnfsf12	2.01984	3.32844
ENSMUSG00000021930	846.181	0.420072	0.124126	3.38423	0.000713769	0.0136028	Spryd7	4.71447	6.3449
ENSMUSG00000040899	4.61725	-3.27961	0.969289	-3.38352	0.000715627	0.0136241	Ccr6	0.0976651	0.0102193
ENSMUSG00000028327	4606.23	0.528935	0.156399	3.38196	0.000719716	0.0136879	Stra6l	10.2813	14.9657
ENSMUSG00000028150	2494.27	-0.820671	0.242838	-3.3795	0.000726174	0.0137966	Rorc	23.6451	13.2905
ENSMUSG00000029177	122.604	0.583789	0.172852	3.37739	0.00073178	0.0138888	Cenpa	0.442479	0.661853
ENSMUSG00000006050	1708.26	0.288324	0.0854558	3.37395	0.000740971	0.0140345	Sra1	17.6932	21.6444
ENSMUSG00000037940	49.8456	-0.821817	0.243567	-3.37409	0.000740599	0.0140345	Inpp4b	0.128815	0.072841
ENSMUSG00000029843	15.2998	1.29971	0.385268	3.37352	0.000742142	0.0140423	Slc13a4	0.0511129	0.12559
ENSMUSG00000020099	250.744	-0.934154	0.27705	-3.37179	0.000746807	0.0141161	Unc5b	1.37264	0.735909
ENSMUSG00000026259	1816.77	-0.523662	0.155343	-3.37101	0.000748928	0.0141417	Ngef	14.4227	10.0948
ENSMUSG00000036862	194.942	-0.699222	0.207476	-3.37013	0.000751326	0.0141726	Dchs1	0.575183	0.357588
ENSMUSG00000051652	3317.85	0.314649	0.0934104	3.36845	0.000755915	0.0141939	Lrrc3	18.0295	22.4885
ENSMUSG00000055296	1847.19	-0.430782	0.127888	-3.36842	0.000756013	0.0141939	Tmem245	3.26192	2.42033
ENSMUSG00000021772	454.638	0.253766	0.0753325	3.36861	0.000755472	0.0141939	Nkiras1	1.97738	2.36794
ENSMUSG00000027068	80.9046	1.42494	0.423024	3.36846	0.000755907	0.0141939	Dhrs9	0.267098	0.712238
ENSMUSG00000085132	77.4828	0.978477	0.290494	3.36831	0.000756292	0.0141939	Gm12265	0.927587	1.81566
ENSMUSG00000000686	1759.67	-0.643103	0.190952	-3.36788	0.000757495	0.0142021	Abhd15	18.3333	11.8466
ENSMUSG00000027804	984.699	0.354021	0.105133	3.36737	0.000758895	0.0142139	Ppid	4.87278	6.24907
ENSMUSG00000026712	2459.35	-0.390363	0.115985	-3.36564	0.00076367	0.0142889	Mrc1	11.5677	8.81576
ENSMUSG00000078799	1798.6	-5.78818	1.72044	-3.36437	0.000767196	0.0143404	Sult2a5	88.1861	1.7014
ENSMUSG00000036292	1003.27	0.349501	0.1039	3.36381	0.000768742	0.0143548	Gramd1c	4.6104	5.87967
ENSMUSG00000078496	102.707	1.87835	0.558461	3.36345	0.000769758	0.0143592	Zfp982	0.762347	2.74918
ENSMUSG00000025169	313.663	-0.367573	0.109335	-3.3619	0.000774075	0.0144252	Ogfod3	7.05616	5.50967
ENSMUSG00000029185	964.657	0.530755	0.157986	3.3595	0.000780843	0.0145367	Fam114a1	6.99918	10.0139
ENSMUSG00000004798	2668.46	0.423029	0.12594	3.35898	0.000782304	0.0145493	Ulk2	9.98074	13.3268
ENSMUSG00000026650	2.21775	4.07578	1.21385	3.35774	0.000785836	0.0146003	Meig1	0.00356004	0.0986993
ENSMUSG00000063696	108.232	0.755489	0.22514	3.35564	0.000791811	0.0146965	Gm8730	2.20733	3.69079
ENSMUSG00000011958	1426.7	-0.253525	0.0755732	-3.35469	0.000794535	0.0147323	Bnip2	11.7989	9.90855
ENSMUSG00000025969	1400.46	-0.784776	0.234121	-3.35201	0.000802281	0.0148611	Nrp2	3.92996	2.32943
ENSMUSG00000055254	453.324	3.37383	1.00669	3.35141	0.000804006	0.0148781	Ntrk2	0.112643	1.19064
ENSMUSG00000012519	151.424	0.801626	0.239239	3.35073	0.000805983	0.0148998	Mlkl	1.26725	2.21551
ENSMUSG00000039529	1674.66	0.569309	0.170016	3.34855	0.000812343	0.0150024	Atp8b1	5.24154	7.78213
ENSMUSG00000023963	1745.56	-1.27434	0.380676	-3.34759	0.000815188	0.0150399	Cyp39a1	21.0618	9.00788
ENSMUSG00000020620	2652.37	0.535795	0.160114	3.34634	0.000818864	0.0150622	Abca8b	7.67521	11.1855
ENSMUSG00000031987	1259.42	-0.364962	0.109068	-3.34618	0.000819318	0.0150622	Egln1	10.2796	8.06718
ENSMUSG00000030004	264.408	3.42676	1.02411	3.34607	0.000819648	0.0150622	Nat8	1.01908	10.7074
ENSMUSG00000078607	107.133	-0.609982	0.182279	-3.34642	0.000818637	0.0150622	1810010H24Rik	2.01074	1.32755
ENSMUSG00000041058	4432.91	-0.386401	0.115569	-3.34347	0.000827384	0.0151841	Wwp1	20.3855	15.6143
ENSMUSG00000038312	2003.89	0.596845	0.17852	3.34329	0.000827923	0.0151841	Edem2	12.0493	18.0819
ENSMUSG00000070509	22.4187	-1.23132	0.368565	-3.34085	0.000835223	0.0153028	Rgma	0.151094	0.0637454
ENSMUSG00000038582	945.91	-0.401199	0.120108	-3.34031	0.000836835	0.0153171	Pptc7	5.98608	4.55137
ENSMUSG00000108825	48.7184	-1.58016	0.473173	-3.3395	0.000839306	0.0153472	Gm45838	0.805527	0.261047
ENSMUSG00000060961	4299.55	-0.564126	0.168942	-3.33917	0.000840297	0.0153485	Slc4a4	11.7595	8.1265
ENSMUSG00000021710	1427.79	-0.328024	0.0982587	-3.33838	0.000842696	0.0153485	Nln	4.89372	3.91108
ENSMUSG00000019791	832.795	-0.329774	0.0987821	-3.3384	0.000842632	0.0153485	Hint3	4.39392	3.51796
ENSMUSG00000117975	69.8724	-0.714825	0.214122	-3.3384	0.000842632	0.0153485	Itprip	0.579892	0.353715
ENSMUSG00000023073	778.23	1.5142	0.453753	3.33706	0.000846692	0.0154061	Slc10a2	2.48205	7.18475
ENSMUSG00000029560	507.425	-0.33254	0.0997993	-3.33209	0.000861965	0.0156686	Snx8	4.57443	3.65988
ENSMUSG00000020123	763.405	0.855875	0.256915	3.33136	0.000864234	0.0156945	Avpr1a	5.43217	9.79612
ENSMUSG00000024727	11.456	-2.13028	0.639558	-3.33087	0.000865753	0.0157066	Trpm6	0.0636379	0.0146078
ENSMUSG00000049411	201.527	-0.323541	0.097148	-3.33039	0.00086723	0.015718	Tmem241	1.30224	1.04565
ENSMUSG00000033998	16.452	1.31552	0.395188	3.32884	0.000872095	0.0157907	Kcnk1	0.110471	0.277786
ENSMUSG00000017376	363.239	0.556883	0.167344	3.32778	0.000875422	0.0158355	Nlk	1.40933	2.06628
ENSMUSG00000031842	440.28	-0.565224	0.169866	-3.32748	0.000876354	0.0158368	Pde4c	2.48493	1.68588
ENSMUSG00000034917	497.525	0.69626	0.209339	3.32599	0.00088104	0.015906	Tjp3	2.6497	4.32976
ENSMUSG00000054477	1047.94	-0.338253	0.101718	-3.32539	0.000882955	0.015925	Kcnn2	4.08635	3.26529
ENSMUSG00000021476	3011.69	0.387366	0.116572	3.32297	0.000890636	0.0160167	Habp4	12.7318	16.5984
ENSMUSG00000062785	118.982	0.610924	0.183823	3.32344	0.000889144	0.0160167	Kcnc3	0.412898	0.629072
ENSMUSG00000118117	4.91392	2.41344	0.726235	3.32321	0.000889866	0.0160167	Gm30961	0.0159403	0.0868179
ENSMUSG00000006585	109.457	0.551791	0.166069	3.32266	0.000891648	0.0160194	Cdt1	0.73877	1.08598
ENSMUSG00000031271	3378.36	-1.86784	0.562433	-3.321	0.000896962	0.0160992	Serpina7	57.0823	15.5405
ENSMUSG00000033688	21121.3	0.334775	0.100828	3.32025	0.000899356	0.0161265	Inhca	108.143	137.552
ENSMUSG00000030805	696.548	0.307337	0.0925901	3.31933	0.000902337	0.0161643	Stx4a	6.9341	8.5866
ENSMUSG00000046402	603.863	1.55334	0.468022	3.31894	0.000903593	0.0161712	Rbp1	3.10736	9.09557
ENSMUSG00000086670	34.5238	-0.866921	0.261243	-3.31845	0.000905183	0.016184	Gm13194	3.80058	2.08101
ENSMUSG00000039100	6691.31	-0.280966	0.0846935	-3.31745	0.000908438	0.0162265	Marchf6	20.8895	17.2891
ENSMUSG00000022442	98.9305	0.730271	0.220173	3.3168	0.000910541	0.0162484	Ttll1	0.66676	1.10125
ENSMUSG00000020010	3382.05	-0.819819	0.24724	-3.31588	0.000913536	0.0162861	Vnn3	62.2947	36.2996
ENSMUSG00000038175	529.199	-0.421122	0.127061	-3.31433	0.000918636	0.0163613	Mylip	4.94321	3.69913
ENSMUSG00000003477	24534.8	-0.925487	0.279462	-3.31167	0.000927394	0.0165014	Inmt	526.387	283.79
ENSMUSG00000079547	194.514	-1.11938	0.33817	-3.31011	0.000932597	0.0165721	H2-DMb1	4.19532	1.9499
ENSMUSG00000049092	21.7724	-1.18557	0.358184	-3.30994	0.000933158	0.0165721	Gpr137c	0.09156	0.0399088
ENSMUSG00000026672	2878.06	-0.191346	0.0578274	-3.30891	0.000936592	0.0166025	Optn	21.4747	18.8561
ENSMUSG00000084796	4.14385	-2.43634	0.736303	-3.30889	0.000936665	0.0166025	Mir142hg	0.111188	0.0203574
ENSMUSG00000024104	1819.43	0.260341	0.078692	3.30836	0.000938444	0.0166092	Washc2	5.73817	6.88325
ENSMUSG00000011148	1195.22	-0.59156	0.178814	-3.30824	0.000938839	0.0166092	Adssl1	17.9799	12.1472
ENSMUSG00000043681	523.709	1.15547	0.349357	3.30741	0.000941632	0.0166268	Fam25c	20.9611	46.4504
ENSMUSG00000002204	22.9093	-1.09387	0.330716	-3.30758	0.000941059	0.0166268	Napsa	0.313458	0.145643
ENSMUSG00000030842	1398.5	0.224054	0.0677683	3.30618	0.000945785	0.0166741	Lamtor1	10.4818	12.3198
ENSMUSG00000014776	41.7703	-0.716339	0.216673	-3.30608	0.000946113	0.0166741	Nol3	0.427545	0.261335
ENSMUSG00000024942	705.115	0.513959	0.155651	3.302	0.000959983	0.0169025	Capn1	4.5151	6.47002
ENSMUSG00000032870	1757.15	-0.316285	0.0958946	-3.29826	0.000972865	0.0170967	Smap2	16.066	13.0618
ENSMUSG00000105260	38.1099	0.815897	0.247369	3.2983	0.000972716	0.0170967	Gm40040	1.00176	1.76844
ENSMUSG00000054720	262.575	-0.367964	0.111631	-3.29624	0.000979871	0.0172035	Lrrc8c	1.01408	0.789223
ENSMUSG00000042115	56.8003	1.26724	0.384636	3.29464	0.00098548	0.0172856	Klhdc8a	0.205898	0.499312
ENSMUSG00000091498	2211.93	-0.575706	0.174787	-3.29375	0.000988594	0.0173238	Mpc1-ps	208.844	143.386
ENSMUSG00000013076	589.992	-0.453063	0.137617	-3.29221	0.000994044	0.0173879	Amotl1	1.7872	1.3111
ENSMUSG00000097042	100.478	-0.676546	0.205501	-3.29218	0.00099413	0.0173879	Gm17491	1.40729	0.880652
ENSMUSG00000053560	791.218	0.744609	0.226225	3.29145	0.000996706	0.0174165	Ier2	10.1363	16.8857
ENSMUSG00000037458	5037.48	-0.524248	0.15937	-3.28951	0.00100363	0.017521	Azin1	24.9856	17.4249
ENSMUSG00000031954	1280.38	0.203137	0.061771	3.28854	0.00100708	0.0175646	Cfdp1	26.5471	30.6932
ENSMUSG00000008976	2344.48	-0.184281	0.0560547	-3.28753	0.00101071	0.0175948	Gabpa	11.4958	10.1459
ENSMUSG00000025348	322.301	-0.499064	0.151799	-3.28766	0.00101024	0.0175948	Itga7	1.21776	0.862521
ENSMUSG00000100658	10.1131	-1.44075	0.438536	-3.28536	0.00101854	0.0177143	F730311O21Rik	0.0503254	0.0184681
ENSMUSG00000114800	3.84577	-2.99755	0.913187	-3.28252	0.00102884	0.0178767	Gm31600	0.045503	0.00578716
ENSMUSG00000027624	174.767	-1.06285	0.323847	-3.28194	0.00103095	0.0178966	Epb41l1	0.515601	0.251307
ENSMUSG00000048503	10.7855	1.36155	0.415126	3.27984	0.00103865	0.0180133	Tlcd5	0.0447154	0.114883
ENSMUSG00000047412	1874.68	-0.430399	0.131253	-3.27914	0.00104122	0.018041	Zbtb44	6.02712	4.46924
ENSMUSG00000094446	1341.2	0.306152	0.0934431	3.27634	0.00105162	0.0181871	Gm6344	64.7288	80.5645
ENSMUSG00000054191	202.753	-0.770127	0.235057	-3.27635	0.00105159	0.0181871	Klf1	4.37809	2.57506
ENSMUSG00000068114	55.4724	-0.615863	0.18799	-3.27604	0.00105272	0.0181891	Ccdc134	0.330307	0.215707
ENSMUSG00000042846	5.84739	-3.60339	1.10032	-3.27486	0.00105713	0.0182483	Lrrtm3	0.0633093	0.00549847
ENSMUSG00000050627	1735.61	-0.526818	0.160887	-3.27446	0.00105864	0.0182574	Gpd1l	10.561	7.44189
ENSMUSG00000031762	3247.08	-3.09597	0.945835	-3.27327	0.00106312	0.0183176	Mt2	266.682	30.8778
ENSMUSG00000116718	274.534	0.820186	0.250614	3.27271	0.00106522	0.0183367	Gm49668	1.50598	2.64344
ENSMUSG00000034501	260.458	0.334346	0.102235	3.27037	0.00107407	0.0184717	Pcnx4	1.40299	1.77523
ENSMUSG00000030123	1259.29	-0.340813	0.104255	-3.26901	0.00107923	0.0185433	Plxnd1	5.06262	4.02732
ENSMUSG00000048218	318.348	-0.74011	0.226467	-3.26807	0.00108285	0.0185883	Amigo2	3.30503	2.01551
ENSMUSG00000028568	751.055	0.209595	0.0641643	3.26654	0.00108871	0.0186715	Btf3l4	4.02337	4.66858
ENSMUSG00000011382	6237.49	-0.221523	0.0678355	-3.26559	0.00109236	0.0187096	Dhdh	23.7413	20.4773
ENSMUSG00000056091	5292.45	-0.78883	0.241589	-3.26518	0.00109396	0.0187096	St3gal5	67.0337	39.4541
ENSMUSG00000031119	2287.22	0.336697	0.103111	3.26537	0.00109322	0.0187096	Gpc4	19.8482	25.2892
ENSMUSG00000086389	125.674	1.25677	0.384976	3.26455	0.00109638	0.0187264	Gm15998	1.07169	2.48993
ENSMUSG00000042644	109.343	-0.749037	0.229475	-3.26414	0.00109798	0.0187264	Itpr3	0.403887	0.239926
ENSMUSG00000052142	27.109	-1.08715	0.333036	-3.26437	0.00109708	0.0187264	Rasal3	0.199111	0.0937567
ENSMUSG00000026853	1921.57	-0.903138	0.276794	-3.26285	0.00110297	0.0187769	Crat	11.9676	6.60605
ENSMUSG00000038079	140.182	-0.637257	0.195297	-3.26301	0.00110236	0.0187769	Tmem237	1.8796	1.21478
ENSMUSG00000007610	266.999	0.39016	0.119607	3.26203	0.00110619	0.0187987	Gtpbp3	1.52767	2.00231
ENSMUSG00000012076	85.5299	0.470667	0.144288	3.262	0.00110628	0.0187987	Brms1l	0.543738	0.758716
ENSMUSG00000038587	342.213	-0.648021	0.19871	-3.26113	0.00110969	0.0188392	Akap12	1.63594	1.05326
ENSMUSG00000031402	1288.25	-0.257124	0.0788551	-3.26071	0.00111132	0.0188496	Mpp1	6.85625	5.76836
ENSMUSG00000015672	666.695	0.220441	0.0676447	3.25881	0.00111882	0.0189595	Mrpl32	3.24195	3.78611
ENSMUSG00000099889	9.02727	-2.32019	0.7121	-3.25824	0.00112106	0.0189802	Mrgprb11-ps	0.396236	0.0779946
ENSMUSG00000061751	1268.89	-0.333603	0.102422	-3.25713	0.00112544	0.0190194	Kalrn	1.53761	1.22699
ENSMUSG00000108207	180.524	-0.562341	0.17264	-3.25731	0.00112472	0.0190194	1810059H22Rik	1.12052	0.766979
ENSMUSG00000031697	119.929	0.359778	0.110483	3.2564	0.00112835	0.0190338	Orc6	1.11472	1.43517
ENSMUSG00000026347	10.6918	-1.50405	0.461838	-3.25665	0.00112734	0.0190338	Tmem163	0.0976873	0.0348985
ENSMUSG00000041044	755.112	-0.405074	0.124448	-3.25498	0.00113402	0.0191121	Lrit1	5.24315	3.93733
ENSMUSG00000034738	631.874	0.374959	0.115209	3.25459	0.00113556	0.0191205	Nostrin	7.68982	9.95216
ENSMUSG00000074006	5.19552	1.84068	0.565633	3.2542	0.00113713	0.0191297	Omp	0.0283948	0.0997648
ENSMUSG00000091586	238.551	0.590316	0.181552	3.2515	0.001148	0.0192774	Cyp4f17	1.55693	2.33637
ENSMUSG00000026575	210.754	0.478162	0.147057	3.25154	0.00114783	0.0192774	Nme7	0.789644	1.09956
ENSMUSG00000115919	690.579	2.3575	0.725315	3.25031	0.00115281	0.0193407	Gm31583	1.09547	5.2653
ENSMUSG00000028081	10427.7	0.221388	0.0681355	3.24922	0.00115721	0.0193969	Rps3a1	258.959	303.061
ENSMUSG00000044199	18.0818	-1.03806	0.319512	-3.24891	0.00115848	0.0194007	S1pr4	0.270312	0.13128
ENSMUSG00000106241	3.09878	-2.66223	0.819598	-3.24822	0.00116131	0.0194305	Gm43143	0.0686388	0.0109666
ENSMUSG00000008090	1537.31	-0.408672	0.125841	-3.24752	0.00116415	0.0194603	Fgfrl1	16.4815	12.5846
ENSMUSG00002075231	26.0735	0.873469	0.268994	3.24716	0.00116561	0.0194672	ENSMUSG00002075231	3.61984	6.6985
ENSMUSG00000015852	2.85207	3.97035	1.22314	3.24604	0.00117024	0.0195268	Fcrls	0.00379418	0.0616026
ENSMUSG00000117105	23.31	1.4245	0.43939	3.242	0.00118695	0.0197878	Dreh	0.456547	1.20259
ENSMUSG00000033898	15772.7	0.3249	0.100231	3.24152	0.00118892	0.0198029	Cfhr2	158.079	197.271
ENSMUSG00000032334	53.6944	1.1565	0.356889	3.2405	0.00119321	0.0198564	Loxl1	0.267182	0.606105
ENSMUSG00000079427	599.786	-0.22202	0.0685877	-3.23702	0.00120785	0.0200639	Mthfsl	3.58319	3.08475
ENSMUSG00000032118	6.33188	-2.31186	0.71414	-3.23727	0.00120681	0.0200639	Fez1	0.0698041	0.0133971
ENSMUSG00000046994	153.581	-0.406055	0.125451	-3.23675	0.00120898	0.0200647	Mars2	0.405726	0.306841
ENSMUSG00000040688	519.829	0.324437	0.100281	3.23529	0.0012152	0.02015	Tbl3	2.12178	2.67434
ENSMUSG00000104344	9.10909	-1.68873	0.522287	-3.23333	0.00122355	0.0202702	Gm38077	0.114508	0.0354375
ENSMUSG00000117438	604.409	0.300144	0.09285	3.23257	0.00122682	0.0203062	Rpsa-ps7	16.0055	19.7641
ENSMUSG00000038844	800.44	-0.305973	0.0947075	-3.23071	0.00123482	0.0204203	Kif16b	2.5484	2.07916
ENSMUSG00000027712	2429.94	0.483595	0.149905	3.22601	0.00125528	0.0207401	Anxa5	30.0445	42.4804
ENSMUSG00000085786	3.01468	-3.10901	0.96392	-3.22538	0.00125804	0.0207673	Gm15987	0.0333788	0.00353677
ENSMUSG00000100147	8.77448	-1.58222	0.490755	-3.22404	0.00126394	0.0208461	1700047M11Rik	0.121957	0.0405247
ENSMUSG00000027670	19.4764	1.43403	0.445122	3.22166	0.00127451	0.0210015	Ocstamp	0.0758118	0.201511
ENSMUSG00000049422	17088.6	-0.49471	0.153655	-3.21961	0.00128366	0.0210773	Chchd10	329.64	237.657
ENSMUSG00000005533	132.081	-0.787564	0.2446	-3.21981	0.00128276	0.0210773	Igf1r	0.264794	0.153672
ENSMUSG00000047528	5.27181	-2.02449	0.62872	-3.22003	0.00128179	0.0210773	Flacc1	0.0644669	0.0160811
ENSMUSG00000030491	2.38428	-3.14105	0.975517	-3.21988	0.00128243	0.0210773	Tdrd12	0.0265163	0.00276691
ENSMUSG00000009575	1297.84	-0.298503	0.0927749	-3.2175	0.00129314	0.0212142	Cbx5	4.17999	3.39454
ENSMUSG00000054545	78.4522	-1.2201	0.379409	-3.21579	0.00130086	0.0213219	Ugt1a6a	0.684397	0.290671
ENSMUSG00000027513	100845	-0.56853	0.176826	-3.2152	0.00130352	0.0213466	Pck1	922.653	626.632
ENSMUSG00000006315	1677.29	0.424202	0.131981	3.21412	0.00130845	0.0214083	Tmem147	33.5194	45.1614
ENSMUSG00000054434	97.6785	0.663972	0.206696	3.21231	0.00131674	0.021525	Tmem120b	0.692055	1.09666
ENSMUSG00000023927	29.8504	-1.08617	0.338227	-3.21137	0.00132104	0.0215762	Satb1	0.0564985	0.0265511
ENSMUSG00000085468	146.929	0.688078	0.214437	3.20876	0.00133308	0.0217345	Gm15343	1.48238	2.36342
ENSMUSG00000115546	21.1166	-0.905911	0.282304	-3.20899	0.00133204	0.0217345	Gm49077	0.571118	0.306018
ENSMUSG00000057982	522.268	0.663533	0.206822	3.20824	0.00133551	0.0217549	Zfp809	3.60661	5.63018
ENSMUSG00000021591	1009.61	-0.481698	0.150185	-3.20737	0.00133954	0.0218014	Glrx	5.6007	4.02642
ENSMUSG00000094156	396.338	-2.74722	0.856714	-3.2067	0.00134268	0.0218332	Sult2a7	13.5255	2.15767
ENSMUSG00000029263	539.834	-0.265941	0.0830646	-3.20161	0.00136661	0.0222029	Pigg	3.38256	2.82192
ENSMUSG00000022332	756.766	-0.510923	0.159656	-3.20016	0.00137352	0.0222956	Khdrbs3	6.34269	4.53774
ENSMUSG00000028495	8349.77	0.213546	0.0667489	3.19925	0.00137787	0.0223466	Rps6	127.713	148.701
ENSMUSG00000038143	52.8934	-0.658625	0.205996	-3.19727	0.00138735	0.0224611	Stox2	0.0902789	0.0575881
ENSMUSG00000110456	7.86311	1.68709	0.527627	3.19751	0.00138618	0.0224611	Gm45865	0.102567	0.334411
ENSMUSG00000018405	86.0127	-0.432279	0.13534	-3.19403	0.00140299	0.0226944	Mrm1	0.906799	0.674362
ENSMUSG00000030087	6056.25	-0.450305	0.141046	-3.19262	0.0014099	0.0227863	Klf15	65.4313	48.2945
ENSMUSG00000032047	12630.2	-0.320359	0.100401	-3.19079	0.00141883	0.0229105	Acat1	97.5399	78.927
ENSMUSG00000052595	5483.86	-0.452186	0.141743	-3.19017	0.0014219	0.0229401	A1cf	44.0591	32.2252
ENSMUSG00000035246	11.0701	1.8476	0.579685	3.18725	0.00143632	0.0231525	Pcyt1b	0.0237754	0.0882224
ENSMUSG00000046598	9728.79	-0.42076	0.13203	-3.18684	0.00143835	0.023165	Bdh1	74.6153	56.7853
ENSMUSG00000091604	10.1161	1.32963	0.417305	3.18623	0.00144141	0.0231941	Gm17349	0.500746	1.25341
ENSMUSG00000024485	38.3802	-2.73764	0.859337	-3.18575	0.00144378	0.0232121	Slc4a9	0.280503	0.0427065
ENSMUSG00000041117	41.9226	-0.666529	0.209312	-3.18439	0.00145061	0.0233017	Ccdc8	0.281809	0.177184
ENSMUSG00000090306	680.75	1.7085	0.53669	3.1834	0.00145554	0.0233607	Adh6-ps1	2.73616	8.55199
ENSMUSG00000019189	1497.51	-0.714715	0.224574	-3.18254	0.00145988	0.0234099	Rnf145	6.27776	3.89671
ENSMUSG00000085404	120.733	-0.666938	0.209662	-3.18101	0.0014676	0.0234985	Gm12909	6.2505	3.93675
ENSMUSG00000020042	64.0488	-0.666948	0.20967	-3.18095	0.00146794	0.0234985	Btbd11	0.206112	0.130042
ENSMUSG00000053846	887.41	-1.08529	0.341543	-3.17761	0.00148492	0.0237336	Lipg	6.63595	3.19263
ENSMUSG00000022388	16.975	-1.69551	0.533589	-3.17756	0.00148519	0.0237336	Ttll8	0.19694	0.0609797
ENSMUSG00000010607	588.046	0.456352	0.143637	3.17712	0.00148744	0.0237491	Pigyl	16.5905	22.9673
ENSMUSG00000103653	2030.64	2.11375	0.66582	3.17465	0.00150018	0.0239317	Gstp-ps	31.1045	131.289
ENSMUSG00000040321	236.81	-0.337629	0.10637	-3.17409	0.00150307	0.023949	Zfp770	1.02289	0.812862
ENSMUSG00000020441	229.546	0.407244	0.12831	3.1739	0.00150406	0.023949	2310033P09Rik	4.03994	5.3539
ENSMUSG00000058873	4.67283	-1.79967	0.567059	-3.17369	0.00150514	0.023949	Gm5582	0.371163	0.104918
ENSMUSG00000036775	8816.98	-0.35532	0.112021	-3.17192	0.00151436	0.024075	Decr2	97.6073	77.042
ENSMUSG00000059173	123.427	-0.733758	0.231374	-3.17131	0.00151755	0.0241049	Pde1a	0.672432	0.410458
ENSMUSG00000050103	3632.68	-0.494377	0.155947	-3.17017	0.0015235	0.0241752	Agmo	17.2829	12.493
ENSMUSG00000067336	2037.97	-0.297838	0.0939563	-3.16996	0.00152459	0.0241752	Bmpr2	3.28326	2.66886
ENSMUSG00000068742	1446.79	-0.313535	0.0989575	-3.16838	0.00153292	0.0242865	Cry2	6.66722	5.39247
ENSMUSG00000043881	530.874	-0.323717	0.102179	-3.16812	0.00153426	0.024287	Kbtbd7	3.40121	2.74082
ENSMUSG00000060803	19612	2.12359	0.670387	3.16771	0.00153644	0.0242966	Gstp1	121.764	517.462
ENSMUSG00000027080	515.484	0.289153	0.091287	3.16751	0.0015375	0.0242966	Med19	5.8856	7.22509
ENSMUSG00000021131	558.165	0.296753	0.0937079	3.16679	0.00154131	0.0243153	Erh	5.00441	6.16959
ENSMUSG00000101122	14.7222	-2.061	0.650816	-3.1668	0.00154128	0.0243153	Gm17971	0.793617	0.185581
ENSMUSG00000111771	13.4714	2.1593	0.682261	3.16492	0.00155128	0.0244518	Gm47465	0.173925	0.751527
ENSMUSG00000072946	3336.17	-0.295624	0.0934398	-3.16379	0.0015573	0.0244853	Ptgr2	16.2431	13.2932
ENSMUSG00000021140	1743.84	-0.261275	0.0825833	-3.16377	0.00155737	0.0244853	Pcnx	3.18349	2.6717
ENSMUSG00000023008	185.611	-0.421782	0.133297	-3.16422	0.001555	0.0244853	Fmnl3	1.11668	0.836285
ENSMUSG00000024493	1041.48	0.327131	0.103429	3.16284	0.00156238	0.0245016	Lars	4.50266	5.64897
ENSMUSG00000030137	54.0792	-1.22962	0.388721	-3.16325	0.00156018	0.0245016	Tuba8	0.859978	0.376723
ENSMUSG00000029326	148.372	-0.483634	0.1529	-3.16308	0.00156112	0.0245016	Enoph1	1.81341	1.30269
ENSMUSG00000034911	214.553	-0.540249	0.170874	-3.16169	0.00156859	0.0245521	Ushbp1	1.04404	0.715508
ENSMUSG00000057614	63.8756	1.25464	0.39685	3.1615	0.00156959	0.0245521	Gnai1	0.318813	0.739345
ENSMUSG00000005667	37.0809	1.3596	0.430038	3.16158	0.00156917	0.0245521	Mthfd2	0.155724	0.390441
ENSMUSG00000035441	872.105	-0.514125	0.162721	-3.15954	0.00158017	0.0246969	Myo1d	4.14107	2.95313
ENSMUSG00000029273	6173.36	-0.687066	0.217483	-3.15917	0.00158221	0.0247079	Sult1d1	81.0726	51.6099
ENSMUSG00000019850	94.6531	-0.589274	0.186553	-3.15875	0.00158446	0.0247105	Tnfaip3	0.415776	0.276989
ENSMUSG00000020601	89.716	-0.734182	0.232436	-3.15864	0.00158505	0.0247105	Trib2	0.681657	0.412433
ENSMUSG00000017837	592.571	0.300776	0.0952642	3.15728	0.00159249	0.0247847	Nkiras2	3.90235	4.82483
ENSMUSG00000110588	371.775	-2.92532	0.926474	-3.15748	0.00159141	0.0247847	Gm45774	6.60922	0.866571
ENSMUSG00000032536	2546.41	-0.258093	0.0817672	-3.15643	0.00159711	0.0248233	Trak1	5.78922	4.8511
ENSMUSG00000039221	555.664	0.412127	0.130571	3.15634	0.00159765	0.0248233	Rpl22l1	6.302	8.3629
ENSMUSG00000042213	660.955	0.755404	0.239352	3.15603	0.00159931	0.0248282	Zfand4	3.09038	5.13671
ENSMUSG00000048330	64.5689	-0.889001	0.281772	-3.15504	0.00160478	0.0248923	Ric3	0.257687	0.14017
ENSMUSG00000023243	1869.5	-0.61791	0.195927	-3.15378	0.00161169	0.0249575	Kcnk5	17.4091	11.4585
ENSMUSG00000099400	2.87845	-3.49915	1.10946	-3.15392	0.00161091	0.0249575	Kat6b-ps1	0.0414121	0.00304323
ENSMUSG00000054843	1204.07	0.482764	0.153132	3.15261	0.0016182	0.0250375	Atrnl1	4.00876	5.5526
ENSMUSG00000035278	541.896	0.271886	0.086252	3.15223	0.00162028	0.0250487	Plekhj1	7.45893	9.05351
ENSMUSG00000028179	16065	-0.71016	0.225467	-3.14972	0.00163425	0.0252056	Cth	183.716	114.876
ENSMUSG00000040667	887.824	0.19168	0.060857	3.14968	0.00163452	0.0252056	Nup88	2.66735	3.05904
ENSMUSG00000050973	111.119	0.433085	0.137487	3.15002	0.00163259	0.0252056	Gdpgp1	0.59132	0.800498
ENSMUSG00000053175	683.607	0.629009	0.199763	3.14878	0.00163952	0.0252618	Bcl3	5.60205	8.80324
ENSMUSG00000024231	1210.04	0.369093	0.117242	3.14811	0.00164328	0.0252986	Cul2	6.52613	8.45905
ENSMUSG00000060166	280.501	-0.252595	0.0802571	-3.14732	0.00164772	0.0253458	Zdhhc8	1.64175	1.38276
ENSMUSG00000014195	1348.08	0.225826	0.0718359	3.14363	0.00166864	0.0256463	Dnajc7	3.74146	4.39429
ENSMUSG00000025066	1202.63	0.218996	0.0696778	3.14298	0.00167239	0.0256613	Sfr1	15.1775	17.7457
ENSMUSG00000040640	223.146	0.590421	0.18785	3.14304	0.00167204	0.0256613	Erc2	0.477751	0.716157
ENSMUSG00000015932	5287.31	0.19608	0.0624304	3.14077	0.00168502	0.0258337	Dstn	67.5086	77.7932
ENSMUSG00000026639	186.866	-0.916672	0.291901	-3.14035	0.00168747	0.0258498	Lamb3	0.947757	0.513109
ENSMUSG00000025197	14073.6	0.527324	0.167937	3.14001	0.00168944	0.0258586	Cyp2c23	139.027	204.421
ENSMUSG00000026767	895.8	0.518531	0.165186	3.13908	0.00169478	0.0259189	Mindy3	3.0572	4.34532
ENSMUSG00000051169	388.501	0.573289	0.18267	3.13839	0.00169881	0.0259592	Rpusd3	3.76464	5.59237
ENSMUSG00000048087	10514.6	-0.607417	0.193671	-3.13633	0.00171079	0.0261206	Ahcyl	157.313	104.844
ENSMUSG00000020952	1205.7	0.448355	0.142994	3.13549	0.0017157	0.0261511	Scfd1	2.02514	2.75461
ENSMUSG00000091277	121.234	-0.443062	0.141316	-3.13526	0.00171703	0.0261511	Gm1818	3.08594	2.27859
ENSMUSG00000087543	29.6626	-1.01122	0.32252	-3.13538	0.00171632	0.0261511	Gm16576	0.195903	0.0972233
ENSMUSG00000086929	181.526	-0.845577	0.269755	-3.13461	0.0017208	0.0261671	Gm11788	10.6461	6.07524
ENSMUSG00000032939	162.509	0.508966	0.16237	3.1346	0.00172091	0.0261671	Nup93	0.821908	1.17854
ENSMUSG00000022504	94.242	-1.29322	0.412638	-3.13403	0.00172422	0.0261865	Ciita	0.375882	0.153108
ENSMUSG00000073008	8.11191	-1.91163	0.609983	-3.1339	0.00172501	0.0261865	Gpr174	0.0631825	0.0164467
ENSMUSG00000074183	138.645	-2.07478	0.66232	-3.13259	0.00173269	0.0262816	Gsta1	5.88693	1.45292
ENSMUSG00000038658	1182.93	-0.315238	0.100668	-3.13148	0.00173929	0.0263169	Ric1	3.19907	2.57331
ENSMUSG00000021951	170.63	0.603378	0.192657	3.13187	0.00173695	0.0263169	Eef1akmt1	3.73491	5.64867
ENSMUSG00000042099	174.077	-0.500773	0.159907	-3.13166	0.00173821	0.0263169	Kank3	1.64952	1.17025
ENSMUSG00000002885	854.713	-0.331022	0.105738	-3.13058	0.00174462	0.0263759	Adgre5	6.68671	5.3199
ENSMUSG00000049555	520.661	0.603899	0.192974	3.12944	0.00175141	0.026457	Tmie	3.45527	5.30321
ENSMUSG00000036449	4.04419	2.00903	0.642041	3.12912	0.00175329	0.0264638	Lcn8	0.0656502	0.263235
ENSMUSG00000119994	89.8474	-0.572222	0.182908	-3.12848	0.00175715	0.0265005	ENSMUSG00000119994	1.0017	0.674368
ENSMUSG00000038244	551.153	0.679692	0.217281	3.12817	0.00175896	0.0265062	Mical2	0.720725	1.16057
ENSMUSG00000054422	80259	0.339533	0.108552	3.12784	0.00176094	0.0265144	Fabp1	3357.6	4254.87
ENSMUSG00000031422	2604.49	0.281224	0.089929	3.12717	0.00176495	0.0265317	Morf4l2	19.5951	23.911
ENSMUSG00000027714	369.785	0.324419	0.103742	3.12717	0.00176495	0.0265317	Exosc9	1.82768	2.29536
ENSMUSG00000028409	1580.43	0.257317	0.0823918	3.12309	0.00178964	0.0268809	Smu1	12.0711	14.526
ENSMUSG00000002844	255.244	0.383228	0.12272	3.12278	0.0017915	0.026887	Adprh	1.9585	2.55875
ENSMUSG00000057103	5505	0.423474	0.135621	3.12247	0.0017934	0.0268874	Nat8f1	91.3518	122.849
ENSMUSG00000060419	670.266	0.224132	0.0717897	3.12206	0.00179588	0.0268874	Rps16-ps2	36.82	43.1964
ENSMUSG00000021265	97.6606	-0.604385	0.193572	-3.12228	0.00179455	0.0268874	Slc25a29	1.18404	0.78608
ENSMUSG00000044066	545.948	-0.251529	0.0806007	-3.12068	0.00180435	0.0269923	Cep68	2.65623	2.24345
ENSMUSG00000055003	25.8517	-2.68846	0.861607	-3.12028	0.00180679	0.027007	Lrtm2	0.287706	0.0456558
ENSMUSG00000096852	10.2027	1.78964	0.573904	3.11836	0.00181861	0.0271617	Cyp2d12	0.0307126	0.105014
ENSMUSG00000042286	1823.15	-0.280671	0.0900377	-3.11726	0.00182542	0.0272082	Stab1	5.12277	4.21786
ENSMUSG00000069893	30.4983	-1.18986	0.381746	-3.1169	0.00182761	0.0272082	9930111J21Rik1	0.231463	0.100276
ENSMUSG00000113741	18.2959	-0.924079	0.296406	-3.11761	0.00182324	0.0272082	Gm48236	0.776214	0.407125
ENSMUSG00000058897	21.0087	1.65792	0.531876	3.11713	0.00182624	0.0272082	Col25a1	0.020782	0.0638604
ENSMUSG00000016526	42.7305	0.661905	0.212532	3.11439	0.00184329	0.0274196	Dyrk3	0.271144	0.429207
ENSMUSG00000021994	37.0657	0.856941	0.275187	3.11403	0.00184552	0.0274308	Wnt5a	0.0890969	0.161473
ENSMUSG00000028909	20.8281	1.0903	0.350208	3.11328	0.00185018	0.0274779	Ptpru	0.0486462	0.10343
ENSMUSG00000026873	27.8264	-0.899054	0.28882	-3.11286	0.00185287	0.0274958	Phf19	0.188523	0.101353
ENSMUSG00000002265	169.588	-1.65259	0.531001	-3.11221	0.00185692	0.027534	Peg3	0.509033	0.157985
ENSMUSG00000066441	3444.57	0.704023	0.226276	3.11135	0.00186235	0.0275835	Rdh11	19.7897	32.9353
ENSMUSG00000031502	1228.29	0.467172	0.150158	3.11121	0.00186325	0.0275835	Col4a1	3.64755	5.05932
ENSMUSG00000002908	179.844	-0.494459	0.158955	-3.11068	0.00186657	0.0275886	Kcnn1	1.19699	0.852794
ENSMUSG00000023349	104.671	-0.779463	0.250573	-3.11072	0.00186635	0.0275886	Clec4n	2.47623	1.4432
ENSMUSG00000097121	456.74	-0.395097	0.127041	-3.10998	0.00187097	0.0276315	D130020L05Rik	2.93772	2.25567
ENSMUSG00000031527	439.273	0.351746	0.113115	3.10963	0.0018732	0.0276424	Eri1	1.13845	1.45161
ENSMUSG00000021539	4843.73	-0.597198	0.192068	-3.10931	0.00187526	0.0276508	Lect2	165.052	111.63
ENSMUSG00000025176	5949.17	-0.432098	0.139016	-3.10827	0.00188187	0.0276756	Hoga1	78.9403	59.2063
ENSMUSG00000018427	343.205	0.804006	0.258632	3.10869	0.00187918	0.0276756	Ypel2	1.35003	2.36024
ENSMUSG00000072772	93.5228	-0.489892	0.157618	-3.1081	0.00188293	0.0276756	Grcc10	1.43051	1.02459
ENSMUSG00000031843	73.7355	0.545832	0.175598	3.10842	0.00188089	0.0276756	Mphosph6	0.633549	0.92519
ENSMUSG00000087575	1.89226	3.83058	1.23274	3.10737	0.00188761	0.0277224	Gm12976	0.00735649	0.152527
ENSMUSG00000021583	4403.93	-0.208481	0.0671379	-3.10527	0.00190108	0.0278981	Erap1	17.0122	14.7727
ENSMUSG00000025732	916.163	-0.607485	0.195687	-3.10437	0.00190686	0.027928	Mcrip2	21.9012	14.5468
ENSMUSG00000067148	578.645	0.242319	0.0780606	3.10425	0.00190765	0.027928	Polr1c	6.09245	7.23771
ENSMUSG00000099590	95.2959	0.443459	0.142853	3.1043	0.00190728	0.027928	C330022C24Rik	1.96619	2.68336
ENSMUSG00000120279	53.2927	1.28258	0.413237	3.10373	0.00191095	0.0279543	ENSMUSG00000120279	1.34467	3.17477
ENSMUSG00000097761	11.6159	2.09142	0.674386	3.10123	0.00192721	0.0281699	4930534D22Rik	0.0416792	0.17524
ENSMUSG00000027962	757.388	-0.97026	0.312931	-3.10056	0.00193154	0.0282109	Vcam1	3.01869	1.5444
ENSMUSG00000042041	385.047	-0.827576	0.267022	-3.09928	0.00193993	0.028311	2010003K11Rik	10.947	6.18346
ENSMUSG00000082039	14.3073	-2.15693	0.696205	-3.09813	0.00194745	0.0283984	Gm15653	0.648563	0.151738
ENSMUSG00000024589	884.309	0.572993	0.185083	3.09587	0.00196237	0.0285934	Nedd4l	0.958316	1.43717
ENSMUSG00000081406	468.753	0.252563	0.0816208	3.09435	0.00197246	0.0286953	Rps6-ps4	14.987	17.9167
ENSMUSG00000000305	26.7694	-0.899295	0.290612	-3.09449	0.00197155	0.0286953	Cdh4	0.126786	0.0682841
ENSMUSG00000027422	13261.8	0.346015	0.111861	3.09325	0.00197978	0.0287565	Rrbp1	34.8723	44.2482
ENSMUSG00000104684	2.51989	3.29258	1.06439	3.0934	0.00197879	0.0287565	5430427N15Rik	0.00482549	0.0515033
ENSMUSG00000059659	1439.65	0.434431	0.140551	3.09091	0.00199543	0.0289612	Gm10069	4.96927	6.77073
ENSMUSG00000059070	5618.69	0.244104	0.0790038	3.08977	0.00200312	0.0290499	Rpl18	33.2693	39.6469
ENSMUSG00000020914	57.4342	1.03914	0.336386	3.08913	0.00200744	0.0290898	Top2a	0.110276	0.228598
ENSMUSG00000084309	47.6965	6.72543	2.17736	3.0888	0.0020097	0.0290997	Mup-ps20	0.0611676	6.02092
ENSMUSG00000039842	112.758	0.436356	0.141311	3.08791	0.00201568	0.0291636	Mcph1	0.321191	0.435503
ENSMUSG00000005251	299.051	-0.50164	0.162483	-3.08734	0.0020196	0.0291974	Ripk4	2.54531	1.80273
ENSMUSG00000057667	178.81	0.365927	0.118564	3.08631	0.00202655	0.029275	Bloc1s3	1.28193	1.65791
ENSMUSG00000030559	22.5111	1.24352	0.40311	3.08482	0.00203673	0.0293991	Rab38	0.221878	0.524634
ENSMUSG00000037062	2628.31	-0.223507	0.0724789	-3.08375	0.00204409	0.0294823	Sh3glb1	9.9549	8.57696
ENSMUSG00000018168	33.1439	-0.949725	0.308285	-3.08067	0.00206535	0.0297659	Ikzf3	0.132284	0.0683457
ENSMUSG00000020014	22.3805	-1.46147	0.474714	-3.07864	0.0020795	0.0299465	Cfap54	0.0578379	0.0210828
ENSMUSG00000043013	747.315	1.52676	0.496147	3.07723	0.00208935	0.0300649	Onecut1	2.52228	6.97491
ENSMUSG00000026622	71.2834	1.21457	0.394799	3.07643	0.00209494	0.0301219	Nek2	0.242847	0.570272
ENSMUSG00000025791	11292.6	-0.457669	0.148831	-3.07509	0.00210436	0.0302115	Pgm1	116.186	86.0016
ENSMUSG00000036745	68.3657	-0.562426	0.182898	-3.07508	0.00210444	0.0302115	Ttll7	0.259385	0.17572
ENSMUSG00000022762	115.914	1.05343	0.342639	3.07447	0.00210874	0.0302498	Ncam2	0.173316	0.353067
ENSMUSG00000041084	1427.48	0.36348	0.118267	3.07337	0.00211656	0.0302915	Ostc	11.8707	15.2713
ENSMUSG00000036686	361.942	0.259526	0.0844365	3.07362	0.00211477	0.0302915	Cc2d1a	2.32588	2.79455
ENSMUSG00000034487	310.517	0.447722	0.145674	3.07345	0.00211602	0.0302915	Poglut3	1.90343	2.58369
ENSMUSG00000028009	10.7061	-1.17911	0.383696	-3.07302	0.00211907	0.030304	1700061I17Rik	0.199754	0.0873519
ENSMUSG00000045934	67.7102	1.11239	0.362057	3.07241	0.00212337	0.030342	Mtmr11	0.300764	0.660626
ENSMUSG00000115138	4.3071	-1.95577	0.636805	-3.07122	0.00213186	0.0304398	Gm36899	0.146076	0.0358505
ENSMUSG00000038668	27.6336	1.00474	0.327244	3.0703	0.00213843	0.0305101	Lpar1	0.113538	0.228763
ENSMUSG00000057236	3653.89	0.392324	0.127816	3.06944	0.0021446	0.0305276	Rbbp4	9.45599	12.3822
ENSMUSG00000113047	161.216	0.767709	0.250108	3.06951	0.00214409	0.0305276	Gm47469	0.700003	1.17655
ENSMUSG00000080727	21.2901	-0.813413	0.26497	-3.06982	0.00214185	0.0305276	C920021L13Rik	0.139837	0.0800138
ENSMUSG00000086443	11.0753	-1.16487	0.379668	-3.06813	0.00215403	0.0306382	4933421A08Rik	0.247471	0.109001
ENSMUSG00000026773	528.124	1.42316	0.463961	3.06742	0.00215919	0.030688	Pfkfb3	1.00255	2.64673
ENSMUSG00000024750	1759.01	-0.299886	0.0977993	-3.06634	0.00216696	0.0307513	Zfand5	4.74805	3.87073
ENSMUSG00000005609	919.434	0.283421	0.0924271	3.06643	0.00216633	0.0307513	Ctr9	2.71076	3.30745
ENSMUSG00000018347	126.193	0.39221	0.127924	3.06597	0.00216965	0.0307658	Zkscan6	1.21186	1.59695
ENSMUSG00000028484	774.869	0.456857	0.149134	3.06341	0.00218833	0.0310069	Psip1	3.38678	4.62907
ENSMUSG00000028517	8209.87	-0.386899	0.126325	-3.06272	0.00219337	0.031026	Plpp3	77.2078	59.5009
ENSMUSG00000021687	2114.77	0.453954	0.14821	3.06292	0.00219191	0.031026	Scamp1	10.2182	13.8797
ENSMUSG00000040701	226.484	0.366064	0.11953	3.06254	0.0021947	0.031026	Ap1g2	1.24572	1.61368
ENSMUSG00000046727	260.763	0.447033	0.146035	3.06114	0.00220499	0.0311475	Cystm1	1.36737	1.87142
ENSMUSG00000037885	881.768	-0.473991	0.154883	-3.06032	0.00221098	0.0311846	Stk35	4.34017	3.10918
ENSMUSG00000027654	8.22766	1.4755	0.482118	3.06046	0.00220997	0.0311846	Fam83d	0.0289304	0.0784198
ENSMUSG00000020064	1634.71	0.330805	0.108112	3.05983	0.00221463	0.0312123	Herc4	4.3616	5.45027
ENSMUSG00000020272	214.56	-0.567552	0.185646	-3.05717	0.00223435	0.0314662	Stk10	1.30782	0.8811
ENSMUSG00000036391	4808.07	-0.354246	0.115937	-3.05551	0.00224682	0.0316177	Sec24a	13.1776	10.3419
ENSMUSG00000033326	730.682	0.457383	0.149716	3.05501	0.00225056	0.0316463	Kdm4a	2.78674	3.80962
ENSMUSG00000030541	5189.48	-0.678202	0.222136	-3.05309	0.00226495	0.0318245	Idh2	64.2616	41.3553
ENSMUSG00000015461	529.168	0.412747	0.135212	3.05259	0.00226873	0.0318471	Atf6b	4.29777	5.72585
ENSMUSG00000046516	24.2303	-1.24693	0.408506	-3.05243	0.00227	0.0318471	Cox17	0.158548	0.0659662
ENSMUSG00000058486	376.918	0.41837	0.137103	3.05149	0.00227707	0.031922	Wdr91	1.8152	2.44217
ENSMUSG00000024382	716.211	0.493547	0.161766	3.05099	0.00228091	0.0319517	Ercc3	5.46316	7.67083
ENSMUSG00000070047	1389.21	0.437673	0.143527	3.0494	0.00229296	0.0320963	Fat1	1.97824	2.65806
ENSMUSG00000063785	397.097	0.449626	0.147529	3.04771	0.00230593	0.0322534	Utp14a	2.13793	2.92042
ENSMUSG00000051615	928.299	0.522105	0.171361	3.04682	0.00231279	0.0323069	Rap2a	4.74654	6.82566
ENSMUSG00000024365	10.4721	6.3796	2.0939	3.04676	0.00231325	0.0323069	Cyp21a1	0.00172947	0.241263
ENSMUSG00000067813	651.332	0.530151	0.174047	3.04602	0.00231894	0.0323619	Xkr9	7.21389	10.4441
ENSMUSG00000021176	3.24929	2.79164	0.916585	3.04569	0.00232144	0.0323725	Efcab11	0.00403321	0.0271917
ENSMUSG00000028383	3405.35	-0.441162	0.145046	-3.04152	0.00235384	0.0327749	Hsdl2	36.5333	27.2952
ENSMUSG00000039458	372.558	-0.410421	0.134934	-3.04163	0.00235297	0.0327749	Mtmr12	1.58097	1.20431
ENSMUSG00000033684	12174	0.699124	0.229901	3.04098	0.00235807	0.0327831	Qsox1	29.344	47.1019
ENSMUSG00000051506	201.739	-0.67215	0.221046	-3.04077	0.00235975	0.0327831	Wdfy4	0.625616	0.389457
ENSMUSG00000048138	8.1645	1.93966	0.637818	3.0411	0.00235719	0.0327831	Dmrt2	0.0379441	0.149221
ENSMUSG00000098196	3.24279	2.60713	0.857481	3.04045	0.00236226	0.0327934	Gm26964	0.0276727	0.177606
ENSMUSG00000041203	1576.74	0.260418	0.0856788	3.03947	0.00236992	0.0328314	Trir	41.483	49.9528
ENSMUSG00000053080	148.588	-0.482635	0.158784	-3.03958	0.00236912	0.0328314	Zfta	0.649934	0.466279
ENSMUSG00000030519	6.59217	2.35864	0.776016	3.03942	0.00237032	0.0328314	Apba2	0.0146981	0.0736862
ENSMUSG00000022791	640.844	0.584838	0.192574	3.03696	0.00238981	0.0330766	Tnk2	2.0894	3.13386
ENSMUSG00000054484	426.273	0.492042	0.162056	3.03624	0.00239548	0.0331303	Tmem62	2.76318	3.87648
ENSMUSG00000005034	2394.17	-0.269577	0.0888068	-3.03554	0.00240103	0.0331575	Prkacb	7.81501	6.53079
ENSMUSG00000025582	32.0571	-1.48432	0.488959	-3.03567	0.00239998	0.0331575	Nptx1	0.238719	0.0861242
ENSMUSG00000089678	4417.96	-0.526042	0.173398	-3.03372	0.00241557	0.0333175	Agxt2	42.7099	29.9363
ENSMUSG00000041115	484.923	-0.320474	0.10564	-3.03364	0.00241622	0.0333175	Iqsec2	1.99223	1.60399
ENSMUSG00000031442	24.7498	-1.25589	0.414192	-3.03214	0.0024283	0.0334354	Mcf2l	0.0720896	0.0298558
ENSMUSG00000049799	6.98854	-2.84571	0.938521	-3.03213	0.00242838	0.0334354	Lrrc19	0.110173	0.01524
ENSMUSG00000029840	5335.2	-0.191277	0.0630954	-3.03155	0.002433	0.0334741	Mtpn	37.6328	33.1337
ENSMUSG00000054766	2867.08	0.207685	0.0685431	3.02999	0.00244558	0.0336222	Set	17.1327	19.8736
ENSMUSG00000020811	21.2153	-1.00091	0.330589	-3.02767	0.00246451	0.0338573	Wscd1	0.173645	0.0866694
ENSMUSG00000024424	6720.29	1.49998	0.495595	3.02664	0.00247292	0.0339476	Ttc39c	12.7403	34.7291
ENSMUSG00000032434	4122.06	0.492694	0.162824	3.02593	0.0024787	0.0340018	Cmtm6	25.9649	36.4085
ENSMUSG00000018909	638.388	-0.352959	0.116657	-3.02562	0.00248128	0.0340119	Arrb1	1.68341	1.32724
ENSMUSG00000019943	1661.11	-0.267616	0.0884701	-3.02493	0.00248688	0.0340635	Atp2b1	3.12082	2.60748
ENSMUSG00000121214	8.40961	-2.10776	0.69695	-3.02427	0.00249234	0.034113	ENSMUSG00000121214	0.79642	0.182173
ENSMUSG00000051550	110.872	-0.632065	0.209045	-3.02358	0.00249804	0.0341657	Zfp579	0.859223	0.553674
ENSMUSG00000028760	1698.94	0.540661	0.17886	3.02281	0.00250436	0.0341867	Eif4g3	3.26394	4.72385
ENSMUSG00000020381	155.82	0.888924	0.29408	3.02272	0.00250511	0.0341867	Mrnip	1.4089	2.61155
ENSMUSG00000114469	40.9506	-1.30317	0.431107	-3.02285	0.00250408	0.0341867	C730002L08Rik	0.252338	0.103678
ENSMUSG00000113441	61.7672	-0.615682	0.203744	-3.02184	0.00251243	0.034236	Gm40438	0.903057	0.591882
ENSMUSG00000097487	15.6633	-1.02044	0.337677	-3.02195	0.00251154	0.034236	Ptges3l	0.25995	0.128463
ENSMUSG00000058569	1696.42	0.618119	0.2046	3.02112	0.00251842	0.0342925	Tmed9	10.1231	15.4327
ENSMUSG00000040564	103475	-0.353776	0.117126	-3.02046	0.00252391	0.0343419	Apoc1	4058.75	3224.6
ENSMUSG00000071649	828.013	0.352948	0.116865	3.02012	0.00252676	0.0343554	B3gat3	7.35106	9.39705
ENSMUSG00000074577	39.4676	-1.06296	0.352079	-3.01911	0.00253521	0.0344449	Ripor3	0.33454	0.160204
ENSMUSG00000028420	2304.56	-0.313976	0.104029	-3.01816	0.00254314	0.0344645	Tmem38b	17.4868	14.1893
ENSMUSG00000020925	394.539	0.244037	0.080851	3.01835	0.00254152	0.0344645	Ccdc43	2.83624	3.36687
ENSMUSG00000034509	239.27	0.512518	0.169818	3.01805	0.00254409	0.0344645	Mad2l1bp	4.04203	5.77689
ENSMUSG00000044117	5.55009	-2.62287	0.869035	-3.01814	0.00254333	0.0344645	Bmerb1	0.10175	0.0168356
ENSMUSG00000022098	2963.56	0.296934	0.0984074	3.01739	0.00254962	0.034514	Bmp1	7.83476	9.67753
ENSMUSG00000095597	1189.61	0.229584	0.076126	3.01584	0.0025627	0.0346657	Rps7-ps3	44.1347	51.932
ENSMUSG00000028551	267.229	-0.561455	0.186222	-3.01497	0.00257003	0.0347395	Cdkn2c	3.11898	2.14269
ENSMUSG00000079434	64.2754	-0.643758	0.213537	-3.01474	0.002572	0.0347407	Neu2	0.797064	0.51098
ENSMUSG00000040029	2296.97	0.285669	0.0947875	3.01378	0.00258014	0.0348252	Ipo8	3.43223	4.18644
ENSMUSG00000049502	2072.86	-0.293012	0.0972319	-3.01353	0.00258225	0.0348284	Dtx3l	10.4406	8.52864
ENSMUSG00000053565	1302.3	0.220061	0.073045	3.01267	0.00258958	0.0348511	Eif3k	11.6855	13.6636
ENSMUSG00000048495	193.5	0.324267	0.107628	3.01285	0.00258809	0.0348511	Tyw5	1.60291	2.01195
ENSMUSG00000033342	21.9692	-0.939886	0.31197	-3.01275	0.00258893	0.0348511	Plppr5	0.155178	0.0805573
ENSMUSG00000035521	794.411	-0.20261	0.0672595	-3.01237	0.0025922	0.034861	Gnptg	9.8884	8.64061
ENSMUSG00000026383	1795.68	0.336499	0.111811	3.00953	0.0026165	0.0351621	Epb41l5	2.81966	3.5701
ENSMUSG00000104664	26.7693	1.25774	0.418126	3.00804	0.00262937	0.0353095	Idi1-ps2	0.616572	1.48041
ENSMUSG00000026153	732.035	0.519388	0.172738	3.00679	0.00264021	0.0353781	Fam135a	2.03106	2.88317
ENSMUSG00000028982	497.539	0.673025	0.223807	3.00717	0.00263689	0.0353781	Slc25a33	5.32234	8.39339
ENSMUSG00000028999	500.138	0.362789	0.120649	3.00699	0.00263852	0.0353781	Rint1	1.54859	1.98411
ENSMUSG00000024271	953.8	0.231529	0.0770336	3.00556	0.00265089	0.0354955	Elp2	3.66695	4.32239
ENSMUSG00000031871	1336.06	-0.236134	0.0786342	-3.00294	0.00267387	0.0356961	Cdh5	9.03388	7.6921
ENSMUSG00000061079	174.152	0.462428	0.153993	3.00291	0.00267409	0.0356961	Zfp143	1.10313	1.52112
ENSMUSG00000041460	2.02002	-3.34877	1.11506	-3.00324	0.00267126	0.0356961	Cacna2d4	0.0102317	0.000734854
ENSMUSG00000113918	11.9667	-1.14694	0.381944	-3.00289	0.00267426	0.0356961	Gm6566	0.36888	0.165262
ENSMUSG00000103215	10.0912	1.31701	0.4386	3.00275	0.00267552	0.0356961	Gm38388	0.104837	0.264034
ENSMUSG00000031270	9.97709	-1.14529	0.381465	-3.00234	0.00267911	0.0357183	4930513O06Rik	0.450604	0.201288
ENSMUSG00000012187	31.1658	-2.26289	0.754341	-2.99982	0.00270135	0.0359755	Mogat1	0.832979	0.179379
ENSMUSG00000095193	52.6143	0.861973	0.287351	2.99972	0.00270229	0.0359755	Gm20939	0.260029	0.476824
ENSMUSG00000031938	8482.85	-0.53626	0.178837	-2.9986	0.00271227	0.0360565	4931406C07Rik	23.9297	16.7072
ENSMUSG00000034258	192.578	-0.919283	0.306562	-2.99868	0.00271149	0.0360565	Flvcr2	1.88021	1.01907
ENSMUSG00000029869	55.9439	1.46184	0.487568	2.99823	0.00271554	0.036074	Ephb6	0.208329	0.592315
ENSMUSG00000113613	7.51026	1.40718	0.469508	2.99714	0.00272523	0.0361768	Gm40893	0.0704412	0.189042
ENSMUSG00000045392	136.631	0.889989	0.296999	2.99661	0.00273002	0.0362144	Olfr1033	0.598221	1.09492
ENSMUSG00000002603	553.984	-0.353134	0.117889	-2.99547	0.00274025	0.036324	Tgfb1	3.23155	2.55696
ENSMUSG00000033577	2038.84	0.429434	0.14339	2.99486	0.00274568	0.0363699	Myo6	3.78261	5.04452
ENSMUSG00000024773	1868.09	0.297776	0.0994442	2.9944	0.00274985	0.0363991	Atg2a	5.68169	7.02864
ENSMUSG00000029178	2438.47	-0.361795	0.120844	-2.99389	0.00275445	0.0364339	Klf3	6.40477	5.0173
ENSMUSG00000108884	36.4685	6.97675	2.33133	2.99261	0.00276605	0.0365613	Gm45792	0.00358522	0.421551
ENSMUSG00000024430	39.4229	2.64144	0.882767	2.99223	0.00276949	0.0365806	Cabyr	0.116184	0.67735
ENSMUSG00000032840	310.473	-0.4934	0.164909	-2.99195	0.00277199	0.0365875	Spring1	1.68696	1.20611
ENSMUSG00000117822	177.506	0.331423	0.110803	2.99111	0.00277962	0.0366621	Eef1a1-ps1	2.96854	3.75353
ENSMUSG00000015337	1064.12	0.332634	0.111271	2.98941	0.00279521	0.0368414	Endog	23.1395	29.3057
ENSMUSG00000052676	223.056	-0.684344	0.228957	-2.98897	0.00279923	0.0368682	Zmat1	1.35244	0.838649
ENSMUSG00000057182	5.04762	-1.96101	0.656203	-2.98841	0.00280429	0.0369085	Scn3a	0.0171298	0.0043075
ENSMUSG00000002365	2289.75	-0.281732	0.0942928	-2.98785	0.00280949	0.0369507	Snx9	18.1512	15.029
ENSMUSG00000029151	18.222	1.87218	0.62685	2.98665	0.00282054	0.0370697	Slc30a3	0.0741809	0.272405
ENSMUSG00000028737	10146.4	-0.462084	0.154762	-2.98578	0.00282858	0.037081	Aldh4a1	62.3807	46.158
ENSMUSG00000022003	1087.02	1.30115	0.435796	2.98569	0.00282942	0.037081	Slc25a30	3.67768	8.7239
ENSMUSG00000034201	736.459	0.532112	0.178218	2.98574	0.00282894	0.037081	Gas2l1	2.57391	3.72041
ENSMUSG00000029312	74.5379	0.582808	0.195175	2.98607	0.00282587	0.037081	Klhl8	0.447735	0.669015
ENSMUSG00000040339	122.909	-0.677182	0.226862	-2.985	0.00283578	0.0371381	Fam102b	0.705812	0.441348
ENSMUSG00000120363	20.1746	1.37862	0.462076	2.98353	0.00284945	0.0372908	ENSMUSG00000120363	0.387044	1.02916
ENSMUSG00000021360	1191.47	-0.38315	0.128439	-2.98312	0.00285323	0.0373138	Gcnt2	5.0161	3.86771
ENSMUSG00000053137	31.9074	-0.689941	0.231344	-2.98232	0.00286072	0.0373854	Mapk11	0.360288	0.223222
ENSMUSG00000037017	410.184	0.267551	0.0897285	2.98179	0.0028657	0.037424	Zscan21	3.05697	3.69482
ENSMUSG00000097162	263.364	-0.346289	0.116149	-2.98143	0.00286909	0.0374419	2310010J17Rik	5.89543	4.66898
ENSMUSG00000120200	326.51	1.83172	0.61449	2.98088	0.00287419	0.0374819	ENSMUSG00000120200	1.99735	6.76567
ENSMUSG00000001666	1715.17	-0.388735	0.130454	-2.97987	0.00288374	0.03758	Ddt	65.8442	50.9502
ENSMUSG00000019763	825.894	-0.356157	0.11959	-2.97816	0.00289987	0.0377636	Rmnd1	4.12206	3.23349
ENSMUSG00000036613	254.984	0.478445	0.160692	2.9774	0.00290703	0.0378302	Eipr1	1.11061	1.54994
ENSMUSG00000059248	2234.13	0.27821	0.0934605	2.97677	0.00291307	0.0378822	Septin9	6.97295	8.54203
ENSMUSG00000059482	119.731	0.443825	0.149152	2.97565	0.00292367	0.0379894	Cfap418	1.11151	1.51259
ENSMUSG00000056486	2.70988	2.60479	0.875424	2.97547	0.00292542	0.0379894	Chn1	0.00299668	0.0194412
ENSMUSG00000001642	258.85	0.472229	0.158746	2.97475	0.00293224	0.0380512	Akr1b3	0.682911	0.94929
ENSMUSG00000025935	5086.96	0.381823	0.128429	2.97304	0.0029487	0.0381845	Tram1	36.5106	47.5354
ENSMUSG00000062997	3859.75	0.219466	0.0738171	2.97311	0.00294799	0.0381845	Rpl35	75.4029	88.1017
ENSMUSG00000028776	1060.57	-0.332767	0.111922	-2.97321	0.00294706	0.0381845	Tinagl1	7.11296	5.70116
ENSMUSG00000110755	110.918	2.25938	0.760342	2.97154	0.00296312	0.0383177	BC049987	0.541879	2.5293
ENSMUSG00000053219	152.645	0.720858	0.242578	2.97165	0.00296201	0.0383177	Raet1e	1.39002	2.31419
ENSMUSG00000044378	97.923	2.8891	0.972758	2.97001	0.00297792	0.0384821	Slc15a5	0.189828	1.39749
ENSMUSG00000118664	287.631	0.466776	0.157189	2.96953	0.00298261	0.0385158	Tusc3	1.36967	1.88854
ENSMUSG00000045103	1047.21	-0.398626	0.13428	-2.96861	0.00299146	0.0385763	Dmd	1.31476	1.00126
ENSMUSG00000025498	1294.93	0.694829	0.234054	2.96867	0.00299088	0.0385763	Irf7	7.00944	11.1815
ENSMUSG00000023307	3581.18	-0.268229	0.0903676	-2.9682	0.00299546	0.0386009	Marchf5	42.4209	35.5139
ENSMUSG00000058546	5861.51	0.207976	0.0701149	2.96622	0.00301489	0.0388243	Rpl23a	168.888	195.553
ENSMUSG00000029614	7795.45	0.200699	0.067681	2.96537	0.00302318	0.0389039	Rpl6	60.5444	69.7978
ENSMUSG00000105068	6.29902	-1.63277	0.550687	-2.96497	0.0030271	0.0389273	Gm30835	0.368478	0.11373
ENSMUSG00000037924	3.12906	3.14722	1.06172	2.96426	0.00303407	0.0389809	Olfr16	0.00617257	0.053882
ENSMUSG00000086289	2.67966	2.57533	0.868833	2.96412	0.00303548	0.0389809	Gm16933	0.00873652	0.055844
ENSMUSG00000019303	12.1565	1.05574	0.356303	2.96304	0.0030462	0.0390915	Psmc3ip	0.114098	0.241441
ENSMUSG00000010651	36271.7	-0.852745	0.288014	-2.96078	0.00306862	0.0392431	Acaa1b	610.809	346.713
ENSMUSG00000005107	2417.23	-0.437395	0.147761	-2.96015	0.0030749	0.0392431	Slc2a9	14.3727	10.7145
ENSMUSG00000073421	1800.95	-1.2107	0.408944	-2.96055	0.00307092	0.0392431	H2-Ab1	25.9012	11.3104
ENSMUSG00000034165	1265.48	-0.434974	0.146899	-2.96105	0.00306596	0.0392431	Ccnd3	4.30652	3.21329
ENSMUSG00000017144	897.511	0.330693	0.111702	2.9605	0.00307136	0.0392431	Rnd3	4.69308	5.90953
ENSMUSG00000031681	569.983	0.244775	0.0826902	2.96014	0.00307498	0.0392431	Smad1	2.18263	2.59548
ENSMUSG00000097974	60.5402	-0.618095	0.208757	-2.96084	0.00306801	0.0392431	Gm10605	0.535988	0.352475
ENSMUSG00000100468	21.8946	-3.51567	1.18742	-2.96076	0.00306881	0.0392431	Tmem167-ps1	4.92313	0.443148
ENSMUSG00000023991	747.002	0.428806	0.144897	2.95938	0.0030826	0.0393133	Foxp4	3.35751	4.55228
ENSMUSG00000028015	2415.08	-0.24548	0.0829654	-2.95883	0.00308811	0.0393293	Ctso	13.4034	11.3794
ENSMUSG00000019960	2106.62	-0.785407	0.265436	-2.95893	0.00308706	0.0393293	Dusp6	22.0266	13.0184
ENSMUSG00000034795	181.761	0.408049	0.137945	2.95806	0.00309581	0.0393732	Ccdc122	2.06374	2.74363
ENSMUSG00000033486	62.3121	-0.51508	0.174127	-2.95807	0.00309573	0.0393732	Catsper2	0.520841	0.364694
ENSMUSG00000111253	10.4982	1.99863	0.675816	2.95736	0.00310289	0.0394361	Gm34654	0.209388	0.848513
ENSMUSG00000020644	4005.39	0.538549	0.182163	2.95641	0.00311239	0.0394953	Id2	35.0747	50.7753
ENSMUSG00000034673	553.37	0.226595	0.0766393	2.95665	0.00311003	0.0394953	Pbx2	3.67482	4.31702
ENSMUSG00000086968	86.2989	0.667459	0.225778	2.95626	0.00311395	0.0394953	4933431E20Rik	0.257423	0.408937
ENSMUSG00000094441	256.679	-0.334689	0.113224	-2.95598	0.00311677	0.039504	Zfp955a	2.12725	1.69268
ENSMUSG00000038641	10283.6	-0.649367	0.219782	-2.9546	0.00313074	0.0396178	Akr1d1	112.979	73.9055
ENSMUSG00000041372	71.4899	0.937045	0.317154	2.95454	0.00313135	0.0396178	B4galnt3	0.339835	0.637886
ENSMUSG00000099596	2.05497	-3.41684	1.1565	-2.95446	0.00313218	0.0396178	Zbed4-ps3	0.0316213	0.00214702
ENSMUSG00000020681	81.6176	-1.0351	0.350543	-2.95285	0.00314854	0.0397976	Ace	0.534557	0.267509
ENSMUSG00000038914	1411.17	-0.351378	0.119011	-2.95249	0.00315224	0.0398122	Dido1	3.13234	2.45849
ENSMUSG00000066363	154.604	-0.773521	0.262005	-2.95232	0.00315399	0.0398122	Serpina3f	2.25874	1.32058
ENSMUSG00000056812	29.3725	1.4017	0.474817	2.95208	0.00315637	0.039815	St8sia3	0.0361468	0.0948947
ENSMUSG00000035459	2035.57	-0.320762	0.108693	-2.95108	0.00316661	0.039917	Stab2	6.81131	5.45456
ENSMUSG00000039062	6799.23	-0.426334	0.144543	-2.94953	0.00318259	0.0400911	Anpep	49.2276	37.0018
ENSMUSG00000047921	463.417	0.249592	0.0846373	2.94896	0.00318843	0.0401374	Trappc9	1.09518	1.30834
ENSMUSG00000033161	19139.2	-0.451871	0.153257	-2.94845	0.00319374	0.0401515	Atp1a1	125.898	93.2818
ENSMUSG00000020747	1865.06	-0.249029	0.0844616	-2.94843	0.0031939	0.0401515	Tmem94	8.5584	7.27636
ENSMUSG00000002963	641.538	0.31787	0.107846	2.94745	0.00320405	0.0402518	Pnkp	4.57665	5.75036
ENSMUSG00000031278	2611.9	0.353357	0.11992	2.94661	0.00321282	0.0403346	Acsl4	11.1812	14.2181
ENSMUSG00000056055	3.64278	-2.13638	0.725095	-2.94635	0.00321548	0.0403406	Sag	0.0182026	0.00379645
ENSMUSG00000054827	33918.1	-0.675964	0.229478	-2.94566	0.00322269	0.0404037	Cyp2c50	369.323	235.542
ENSMUSG00000035105	743.663	-0.559854	0.190123	-2.94469	0.00323282	0.0405033	Egln3	8.6595	5.99743
ENSMUSG00000014504	389.67	0.325799	0.110656	2.94426	0.00323727	0.0405184	Srp19	2.4926	3.12111
ENSMUSG00000036957	156.827	0.899598	0.305554	2.94415	0.00323841	0.0405184	Lrfn3	0.982681	1.82983
ENSMUSG00000028444	114.878	-0.763927	0.259568	-2.94307	0.00324977	0.0406331	Cntfr	1.3695	0.813742
ENSMUSG00000038517	361.208	-0.364645	0.123951	-2.94184	0.00326272	0.0407675	Tbkbp1	2.6819	2.09348
ENSMUSG00000031974	1364.76	0.569843	0.193783	2.94063	0.00327549	0.0408995	Abcb10	6.6549	9.81514
ENSMUSG00000038615	5230.84	-0.367538	0.125095	-2.93807	0.00330259	0.0411822	Nfe2l1	28.1823	21.9945
ENSMUSG00000045629	45.5593	-0.566666	0.192862	-2.93819	0.0033013	0.0411822	Sh3tc2	0.245614	0.166774
ENSMUSG00000014602	11.8624	1.70126	0.579103	2.93774	0.0033061	0.0411982	Kif1a	0.0159507	0.0531154
ENSMUSG00000057594	153.983	0.343123	0.116824	2.9371	0.00331296	0.0412282	Arl16	1.2973	1.64994
ENSMUSG00000030724	17.6194	-1.41858	0.482959	-2.93726	0.00331121	0.0412282	Cd19	0.225104	0.0829276
ENSMUSG00000034248	1395.81	-0.538016	0.183222	-2.93642	0.00332023	0.0412909	Slc25a37	7.16067	4.94203
ENSMUSG00000040721	336.436	0.705711	0.240363	2.93603	0.00332446	0.0413157	Zfhx2	0.367626	0.592395
ENSMUSG00000053916	18.915	-1.93925	0.660862	-2.93442	0.0033417	0.0414742	Nanp	0.531824	0.136325
ENSMUSG00000026442	20.8823	1.89659	0.646306	2.93451	0.0033408	0.0414742	Nfasc	0.016508	0.0593418
ENSMUSG00000005514	24230	-0.796352	0.271422	-2.934	0.00334623	0.0414828	Por	199.598	117.367
ENSMUSG00000041268	722.746	0.591686	0.201672	2.9339	0.00334728	0.0414828	Dmxl2	1.13936	1.6968
ENSMUSG00000067787	632.424	0.286875	0.0977848	2.93373	0.00334911	0.0414828	Blcap	4.90198	5.98576
ENSMUSG00000022829	14.7129	-1.15496	0.39372	-2.93344	0.00335227	0.0414942	Stxbp5l	0.062701	0.0280914
ENSMUSG00000003604	475.129	0.211345	0.0720525	2.9332	0.00335486	0.0414985	Aven	2.30623	2.68314
ENSMUSG00000014496	1676.78	-0.330312	0.112623	-2.93291	0.00335805	0.0415102	Ankrd28	3.98762	3.19277
ENSMUSG00000041842	13.4155	-0.964564	0.328938	-2.93236	0.00336401	0.0415561	Fhdc1	0.0742661	0.0385692
ENSMUSG00000031483	1451.35	-0.212281	0.0724082	-2.93172	0.00337085	0.0416128	Erlin2	6.98633	6.05668
ENSMUSG00000020658	28.2411	1.14135	0.389374	2.93124	0.00337617	0.0416507	Efr3b	0.0447045	0.0977212
ENSMUSG00000009614	49175.5	-0.571596	0.195027	-2.93086	0.00338028	0.0416735	Sardh	280.312	192.728
ENSMUSG00000112302	92.7001	-0.403896	0.137897	-2.92896	0.00340098	0.0419009	Gm48226	0.655553	0.49512
ENSMUSG00000025869	650.108	0.341474	0.116645	2.92746	0.00341744	0.0420477	Nop16	8.09417	10.3107
ENSMUSG00000101969	2.78373	-3.41669	1.16712	-2.92747	0.00341736	0.0420477	Gm20125	0.025105	0.00199531
ENSMUSG00000073910	1289.55	0.469064	0.160277	2.92658	0.00342716	0.0421113	Mob3b	4.56153	6.29795
ENSMUSG00000015879	7.59877	1.30549	0.44607	2.92664	0.00342648	0.0421113	Fam184b	0.0134718	0.0333993
ENSMUSG00000022477	7669.54	-0.49154	0.167973	-2.9263	0.00343025	0.0421213	Aco2	54.3014	39.1495
ENSMUSG00000061906	1540.14	1.11267	0.380356	2.92533	0.00344095	0.0421966	Ugt2b38	13.3879	28.6694
ENSMUSG00000094546	3.79579	1.98713	0.679246	2.9255	0.00343903	0.0421966	Ighv1-26	0.113555	0.463815
ENSMUSG00000052392	6364.55	-1.43491	0.490923	-2.92289	0.00346801	0.0424722	Acot4	36.4605	14.0059
ENSMUSG00000031536	350.596	0.462797	0.158329	2.92301	0.00346665	0.0424722	Polb	1.95238	2.67997
ENSMUSG00000029311	7009.6	-0.44121	0.151025	-2.92144	0.00348419	0.0426065	Hsd17b11	64.1433	47.8719
ENSMUSG00000060586	1466.32	-1.25927	0.431067	-2.92129	0.00348588	0.0426065	H2-Eb1	28.1861	11.8998
ENSMUSG00000027360	81.7439	-0.476823	0.163201	-2.92169	0.00348134	0.0426065	Hdc	0.389828	0.281058
ENSMUSG00000032657	35.2183	-0.596735	0.20435	-2.92016	0.00349851	0.0427326	Fam189b	0.304955	0.201821
ENSMUSG00000057554	3526.42	0.380436	0.130364	2.91826	0.00351987	0.0429651	Lgals8	21.7984	28.2198
ENSMUSG00000113581	30.2209	-2.33547	0.800367	-2.91799	0.00352291	0.0429739	Dio3os	0.498903	0.099961
ENSMUSG00000033589	188.71	0.613836	0.210383	2.91771	0.00352608	0.0429842	Reep4	1.63574	2.50126
ENSMUSG00000087436	11.8147	1.08161	0.370928	2.91595	0.00354603	0.043199	Gm16156	0.278054	0.588137
ENSMUSG00000099858	285.455	-0.52733	0.180869	-2.91553	0.0035508	0.0432287	Gm6652	8.25783	5.78438
ENSMUSG00000005378	679.953	0.275182	0.0943929	2.91528	0.00355365	0.0432349	Bud23	4.74784	5.76007
ENSMUSG00000078126	340.679	0.256872	0.0881306	2.91467	0.00356066	0.0432917	Rpl23a-ps3	17.3886	20.815
ENSMUSG00000024052	11500.1	-0.526795	0.180859	-2.91274	0.00358272	0.0434742	Lpin2	29.1779	20.1927
ENSMUSG00000026107	467.707	0.331487	0.113796	2.913	0.00357973	0.0434742	Nabp1	1.28096	1.61233
ENSMUSG00000038086	4.1993	1.78193	0.611746	2.91285	0.00358147	0.0434742	Hspb2	0.060152	0.206314
ENSMUSG00000075704	1497.69	-0.324122	0.111442	-2.90843	0.00363253	0.0439729	Txnrd2	9.88376	8.00382
ENSMUSG00000078921	129.514	-1.02467	0.35232	-2.90836	0.00363332	0.0439729	Tgtp2	1.56993	0.775492
ENSMUSG00000020639	20.6199	0.930257	0.319812	2.90876	0.00362868	0.0439729	Pfn4	0.0773979	0.147617
ENSMUSG00000024215	3.10033	3.25454	1.119	2.90843	0.00363248	0.0439729	Spdef	0.00651903	0.0657742
ENSMUSG00000101655	73.6832	0.507187	0.174428	2.90771	0.00364083	0.0440351	2310040G24Rik	1.71061	2.44287
ENSMUSG00000028164	633.329	0.435834	0.149901	2.90749	0.00364347	0.0440381	Manba	2.02701	2.7196
ENSMUSG00000062061	33.3861	8.05909	2.77232	2.90698	0.00364933	0.0440802	Obp2a	0.00600187	2.21832
ENSMUSG00000020431	45.0516	-2.39933	0.825466	-2.90663	0.00365339	0.0441005	Adcy1	0.16325	0.0307878
ENSMUSG00000026870	1392.2	0.281688	0.0969508	2.90547	0.003667	0.0441988	Cutal	13.5024	16.5227
ENSMUSG00000018572	637.501	0.276971	0.0953321	2.90533	0.0036687	0.0441988	Phf23	4.59211	5.60841
ENSMUSG00000024592	331.436	-0.386541	0.133041	-2.90542	0.00366759	0.0441988	C330018D20Rik	3.03996	2.34813
ENSMUSG00000119989	434.539	-0.471246	0.162224	-2.90492	0.00367348	0.0441988	Gm39213	7.15818	5.23477
ENSMUSG00000037474	15.1812	1.02388	0.352453	2.905	0.00367253	0.0441988	Dtl	0.0190238	0.038414
ENSMUSG00000037406	32.0835	1.17099	0.403166	2.90449	0.00367852	0.0442307	Htra4	0.219614	0.493181
ENSMUSG00000121088	171.964	0.411853	0.141832	2.9038	0.0036866	0.0442991	ENSMUSG00000121088	6.50523	8.69315
ENSMUSG00000004929	301.821	0.42268	0.145667	2.90169	0.00371153	0.0445697	Thop1	1.33187	1.78882
ENSMUSG00000049076	886.805	-0.282105	0.0972381	-2.90118	0.00371756	0.0446131	Acap2	3.55952	2.9356
ENSMUSG00000030203	1669.71	-0.276841	0.0954626	-2.9	0.00373168	0.0447535	Dusp16	6.12993	5.08783
ENSMUSG00000113816	17.3232	0.812105	0.280378	2.89646	0.00377396	0.0452314	Gm47003	0.22293	0.394197
ENSMUSG00000041720	1787.5	-0.300096	0.103705	-2.89375	0.00380668	0.0455851	Pi4ka	4.60003	3.74221
ENSMUSG00000040127	1665.71	1.18332	0.408943	2.89361	0.00380841	0.0455851	Sdr9c7	8.68413	19.4427
ENSMUSG00000033222	165.46	0.399137	0.137965	2.89302	0.00381555	0.045641	Ttf2	0.488411	0.648912
ENSMUSG00000096956	22.4014	1.1161	0.385847	2.89258	0.00382089	0.0456754	Snhg18	0.2464	0.539966
ENSMUSG00000015944	138.085	0.609607	0.210986	2.88932	0.00386081	0.0461229	Castor2	0.379677	0.573027
ENSMUSG00000001123	15984.2	0.326669	0.113087	2.88865	0.00386903	0.0461912	Lgals9	173.232	219.609
ENSMUSG00000001665	2749.59	-1.31909	0.456775	-2.88783	0.00387909	0.0462688	Gstt3	26.4969	11.1503
ENSMUSG00000020527	252.357	-0.351243	0.121634	-2.88771	0.00388053	0.0462688	Myo19	1.04055	0.821338
ENSMUSG00000054469	2486.94	-0.335165	0.116103	-2.88678	0.003892	0.0463757	Lclat1	14.7565	11.8739
ENSMUSG00000063888	2028.26	0.321684	0.11145	2.88635	0.00389733	0.0464093	Rpl7l1	13.4408	16.8947
ENSMUSG00000082361	62.0998	0.746881	0.258804	2.88589	0.00390309	0.046448	Btc	0.270244	0.451083
ENSMUSG00000018736	1365.42	-0.28803	0.0999261	-2.88243	0.0039462	0.0469308	Ndel1	12.0794	9.92483
ENSMUSG00000071647	653.696	0.362353	0.12581	2.88017	0.00397465	0.0472389	Eml3	3.63246	4.69435
ENSMUSG00000018906	183.05	0.592946	0.205976	2.87871	0.00399301	0.0474266	P4ha2	0.611947	0.930334
ENSMUSG00000114761	5.24375	-1.58539	0.550788	-2.8784	0.00399699	0.0474435	Gm47242	0.438876	0.146017
ENSMUSG00000023079	417.12	0.626043	0.217522	2.87807	0.00400118	0.0474627	Gtf2ird1	1.12085	1.74977
ENSMUSG00000020432	6003.02	-0.538894	0.18734	-2.87655	0.00402045	0.0476109	Tcn2	85.2005	60.0036
ENSMUSG00000038422	537.425	0.547043	0.190168	2.87663	0.00401949	0.0476109	Hdhd3	8.28451	12.3089
ENSMUSG00000057897	373.755	-0.565865	0.196721	-2.87648	0.00402139	0.0476109	Camk2b	1.28044	0.859358
ENSMUSG00000031488	486.612	-0.299657	0.104187	-2.87615	0.0040256	0.0476303	Rab11fip1	1.30341	1.0659
ENSMUSG00000118081	5.00234	2.39244	0.832134	2.87507	0.00403942	0.0477632	Gm50138	0.0357489	0.188286
ENSMUSG00000036872	8.84749	1.63951	0.570305	2.8748	0.00404279	0.0477726	Abcc12	0.0169766	0.0534879
ENSMUSG00000004552	12.5287	-1.4587	0.507662	-2.87336	0.00406128	0.0479604	Ctse	0.150443	0.0546323
ENSMUSG00000030060	182.646	0.296779	0.103301	2.87295	0.00406653	0.0479918	Hmces	1.7573	2.16543
ENSMUSG00000085704	44.1442	0.563989	0.196356	2.87228	0.00407526	0.0480642	4921531C22Rik	0.421124	0.623476
ENSMUSG00000028211	3585.94	-0.732266	0.25516	-2.86983	0.00410695	0.0483794	Trp53inp1	17.9798	10.9561
ENSMUSG00000021226	300.513	-1.5826	0.551466	-2.86981	0.00410721	0.0483794	Acot2	5.34122	1.8654
ENSMUSG00000028641	384.578	0.31786	0.1108	2.86877	0.00412076	0.0484465	P3h1	2.33038	2.91247
ENSMUSG00000042348	348.919	0.397667	0.138606	2.86904	0.00411722	0.0484465	Arl15	2.25139	2.94928
ENSMUSG00000081382	4.22664	-1.68362	0.586861	-2.86886	0.0041196	0.0484465	Rpl18-ps1	0.320733	0.0981993
ENSMUSG00000030583	311.071	0.359901	0.125487	2.86803	0.00413033	0.0485281	Sipa1l3	0.433399	0.554776
ENSMUSG00000032757	1541.38	0.447846	0.1562	2.86714	0.00414204	0.0486348	Bet1	9.13555	12.3905
ENSMUSG00000116518	23.1437	-0.830835	0.289966	-2.86529	0.00416629	0.0488575	Gm49494	0.517108	0.289892
ENSMUSG00000023966	8.87666	1.4866	0.518827	2.8653	0.00416616	0.0488575	Rsph9	0.0769188	0.219052
ENSMUSG00000027227	72184.5	-0.492956	0.172065	-2.86494	0.00417091	0.0488677	Sord	932.881	671.336
ENSMUSG00000082329	82.4867	-1.08435	0.378506	-2.86482	0.00417244	0.0488677	Gm14287	25.037	11.6211
ENSMUSG00000021094	2099.55	-0.623185	0.217624	-2.86359	0.0041887	0.049015	Dhrs7	18.8093	12.5184
ENSMUSG00000056870	26.8358	1.40156	0.489462	2.86347	0.00419031	0.049015	Gulp1	0.103455	0.265385
ENSMUSG00000021108	194.709	-0.464943	0.16239	-2.86314	0.00419469	0.0490352	Prkch	0.791091	0.575821
ENSMUSG00000026839	25444.3	-0.797467	0.278588	-2.86253	0.00420268	0.0490976	Upp2	109.529	63.6139
ENSMUSG00000019732	90.9894	-0.495989	0.17329	-2.8622	0.00420716	0.0491189	Calr3	1.42086	1.01322
ENSMUSG00000041481	111.388	-0.903185	0.315705	-2.86085	0.00422512	0.0492975	Serpina3g	1.8279	0.978103
ENSMUSG00000035530	9241.6	-0.222966	0.0779797	-2.85928	0.00424607	0.0494795	Eif1	124.128	106.816
ENSMUSG00000103313	19.0894	-1.54454	0.540175	-2.85934	0.00424528	0.0494795	Gm38357	0.307281	0.103817
ENSMUSG00000022300	781.076	-0.287945	0.100725	-2.85873	0.00425337	0.0495334	Dcaf13	2.07135	1.71038
ENSMUSG00000041959	1811.1	0.511772	0.179051	2.85824	0.00425992	0.0495785	S100a10	32.0101	45.8721
ENSMUSG00000026495	204.758	-0.575252	0.201309	-2.85756	0.00426909	0.049654	Efcab2	1.54867	1.05184
ENSMUSG00000020865	12399.9	-0.687695	0.24069	-2.85718	0.00427425	0.0496828	Abcc3	69.3748	44.5709
ENSMUSG00000108624	212.004	0.342551	0.119932	2.85621	0.00428736	0.0497726	Gm45091	9.72856	12.41
ENSMUSG00000026988	153.56	0.424778	0.148716	2.8563	0.00428608	0.0497726	Wdsub1	0.959294	1.29285
ENSMUSG00000022220	207.047	-0.387143	0.135556	-2.85595	0.00429078	0.0497811	Adcy4	1.31991	1.01216
ENSMUSG00000052926	589.117	0.323895	0.113449	2.85498	0.00430396	0.0498715	Rnaseh2a	3.89696	4.89211
ENSMUSG00000117676	3.27954	2.04155	0.715046	2.85512	0.004302	0.0498715	Gm50314	0.0244817	0.100794
ENSMUSG00000048924	161.081	0.541015	0.189524	2.8546	0.00430913	0.0498972	Ccdc125	1.39987	2.01965
ENSMUSG00000005410	104.794	0.725618	0.254209	2.85442	0.00431157	0.0498972	Mcm5	0.515415	0.853915
ENSMUSG00000054252	946.347	0.31598	0.11071	2.85412	0.00431559	0.0499125	Fgfr3	3.10495	3.87386
ENSMUSG00000031586	822.723	0.365359	0.128075	2.85269	0.00433514	0.0501073	Rbpms	2.87757	3.71263
ENSMUSG00000031357	2297.63	-0.246619	0.086477	-2.85185	0.00434658	0.050128	Syap1	27.6336	23.5241
ENSMUSG00000029098	1034.3	0.421426	0.147757	2.85215	0.00434246	0.050128	Acox3	2.00395	2.67505
ENSMUSG00000056966	21.6854	1.19396	0.418673	2.85176	0.00434777	0.050128	Gjc3	0.0793212	0.178819
ENSMUSG00000108206	3.28129	2.50076	0.87676	2.85227	0.00434078	0.050128	Gm44427	0.0550983	0.313467
ENSMUSG00000027944	1635.19	0.262454	0.0920497	2.85122	0.00435512	0.0501815	Hax1	20.7721	24.9737
ENSMUSG00000020794	2223.75	-0.234875	0.0824294	-2.84941	0.00438001	0.050305	Ube2g1	13.7131	11.7347
ENSMUSG00000022139	1310.65	0.49787	0.174719	2.84954	0.00437825	0.050305	Mbnl2	2.39518	3.34564
ENSMUSG00000025532	768.313	-0.323412	0.113506	-2.84929	0.00438174	0.050305	Crcp	14.09	11.3582
ENSMUSG00000002661	300.972	0.341479	0.119831	2.84966	0.00437655	0.050305	Alkbh7	6.76144	8.64093
ENSMUSG00000048521	34.6951	-0.84619	0.296936	-2.84974	0.00437548	0.050305	Cxcr6	0.614086	0.34045
ENSMUSG00000031428	4.41109	-1.91959	0.673714	-2.84926	0.00438215	0.050305	Zcchc18	0.0369115	0.00971963
ENSMUSG00000030527	447.531	0.408147	0.143297	2.84825	0.00439599	0.0504326	Crtc3	1.02398	1.35425
ENSMUSG00000022544	230.351	0.314364	0.110381	2.848	0.00439953	0.0504419	Eef2kmt	2.01632	2.51257
ENSMUSG00000031378	1374.14	-0.578206	0.203075	-2.84725	0.00440991	0.0505296	Abcd1	10.1375	6.94332
ENSMUSG00000009281	16851.2	-0.43205	0.151801	-2.84616	0.00442504	0.050664	Rarres2	190.057	143.232
ENSMUSG00000039801	210.11	0.463473	0.16285	2.84601	0.00442711	0.050664	Cplane1	0.355644	0.487561
ENSMUSG00000034926	48502.1	-0.626663	0.220223	-2.84559	0.00443293	0.0506992	Dhcr24	377.949	249.643
ENSMUSG00000070407	3516.26	0.350887	0.123362	2.84437	0.00444993	0.0507999	Hs3st3b1	16.5677	21.2038
ENSMUSG00000063362	990.408	-0.203739	0.0716289	-2.84437	0.00444997	0.0507999	Alg11	5.60886	4.88331
ENSMUSG00000001493	5.56416	1.93128	0.678968	2.84443	0.00444906	0.0507999	Meox1	0.0271017	0.104479
ENSMUSG00000030659	150.39	1.32951	0.467507	2.84382	0.00445756	0.0508552	Nucb2	0.974985	2.35833
ENSMUSG00000028467	340.722	0.44265	0.155669	2.84353	0.00446168	0.0508708	Gba2	1.69731	2.30583
ENSMUSG00000005882	1410.73	-0.280087	0.0985189	-2.84298	0.00446939	0.0509274	Uqcc1	6.70105	5.54878
ENSMUSG00000056851	7025.72	-0.31192	0.109775	-2.84144	0.004491	0.0511421	Pcbp2	39.0088	31.8919
ENSMUSG00000034707	8452.14	-0.284371	0.100114	-2.84046	0.00450488	0.0512372	Gns	25.6951	21.2586
ENSMUSG00000024451	418.35	-0.394906	0.139025	-2.84053	0.00450383	0.0512372	Arap3	1.5777	1.20388
ENSMUSG00000028671	416.906	1.07293	0.377795	2.83998	0.00451164	0.0512825	Gale	2.98139	6.14878
ENSMUSG00000024941	1333.21	0.265824	0.0936124	2.83963	0.0045166	0.0512943	Scyl1	8.7866	10.5914
ENSMUSG00000028637	89.4384	0.915363	0.322366	2.83951	0.00451822	0.0512943	Ccdc30	0.131913	0.243692
ENSMUSG00000028399	5874.77	-0.439844	0.155027	-2.8372	0.00455113	0.0515897	Ptprd	7.7343	5.71556
ENSMUSG00000029179	135.492	-0.428204	0.150931	-2.83709	0.00455261	0.0515897	Zcchc4	0.376255	0.279583
ENSMUSG00000068740	26.3753	-0.905307	0.319092	-2.83713	0.00455206	0.0515897	Celsr2	0.0752075	0.0403261
ENSMUSG00000034783	247.06	1.14027	0.401992	2.83656	0.00456028	0.051645	Cd207	2.68803	5.7726
ENSMUSG00000072623	29.461	0.813792	0.287054	2.83498	0.00458287	0.0518692	Zfp9	0.10397	0.183277
ENSMUSG00000071655	3119.18	0.389324	0.137343	2.83469	0.00458706	0.0518765	Ubxn1	23.072	30.5988
ENSMUSG00000021494	770.711	0.196342	0.0692677	2.83454	0.00458913	0.0518765	Ddx41	6.99478	8.04518
ENSMUSG00000002068	37.5943	1.10036	0.388257	2.83411	0.00459536	0.0518835	Ccne1	0.234069	0.49747
ENSMUSG00000025128	4.9262	-2.60101	0.917747	-2.83413	0.00459504	0.0518835	Bhlhe22	0.067091	0.0110145
ENSMUSG00000040584	685.357	-1.73945	0.613813	-2.83385	0.00459908	0.0518938	Abcb1a	5.08597	1.58128
ENSMUSG00000024900	20115.4	-0.471496	0.16651	-2.83163	0.00463111	0.0522235	Cpt1a	80.1802	58.2418
ENSMUSG00000027803	994.881	-0.340398	0.120234	-2.83113	0.00463844	0.0522743	Wwtr1	6.066	4.81666
ENSMUSG00000006715	248.006	-0.342449	0.121008	-2.82998	0.00465511	0.0524017	Gmnn	4.97493	3.94105
ENSMUSG00000015968	103.42	-0.629946	0.222599	-2.82996	0.00465541	0.0524017	Cacna1d	0.219322	0.140996
ENSMUSG00000020777	104205	-0.581705	0.20558	-2.82958	0.00466094	0.0524321	Acox1	636.019	428.04
ENSMUSG00000027770	1279.27	0.253915	0.0897432	2.82935	0.00466428	0.0524377	Dhx36	3.00488	3.58064
ENSMUSG00000038375	5908.67	0.501999	0.177556	2.82727	0.00469467	0.052699	Trp53inp2	24.295	34.2251
ENSMUSG00000022892	3636.23	-0.430038	0.152109	-2.82718	0.00469606	0.052699	App	8.38766	6.34596
ENSMUSG00000046229	869.956	-0.349937	0.123774	-2.82723	0.00469528	0.052699	Scand1	31.7342	25.254
ENSMUSG00000111067	3.61769	-2.53078	0.895287	-2.82678	0.00470189	0.0527324	Gm48714	0.111921	0.0203218
ENSMUSG00000008435	306.312	-0.512744	0.181413	-2.8264	0.00470747	0.052763	Rdh13	1.42552	1.00833
ENSMUSG00000038838	833.783	0.240051	0.0849486	2.82584	0.00471565	0.0528227	Vars2	3.65566	4.34504
ENSMUSG00000052609	1636.26	-0.357988	0.126731	-2.82479	0.00473117	0.0529645	Plekhg3	4.12075	3.21904
ENSMUSG00000026979	181.806	-0.586212	0.207665	-2.82287	0.00475953	0.0532498	Psd4	0.486633	0.327503
ENSMUSG00000086593	338.324	0.376594	0.133427	2.82248	0.00476542	0.0532835	Gm16548	6.30417	8.15797
ENSMUSG00000028597	48.6982	0.639947	0.226779	2.8219	0.00477404	0.0533476	Gpx7	0.78095	1.22367
ENSMUSG00000026245	1131.26	0.291006	0.10316	2.82092	0.00478855	0.0534774	Farsb	10.1412	12.4477
ENSMUSG00000038267	4270.75	-0.209813	0.0743996	-2.82008	0.00480112	0.0535855	Slc22a23	18.8234	16.3289
ENSMUSG00000020929	793.635	0.219564	0.0778985	2.81859	0.00482345	0.0537843	Eftud2	2.28443	2.67581
ENSMUSG00000079051	2.20404	-2.97942	1.05709	-2.81851	0.00482475	0.0537843	Vinac1	0.0247304	0.00314119
ENSMUSG00000022176	2.39251	2.75921	0.979163	2.81793	0.00483343	0.0538487	Rem2	0.00667541	0.0489773
ENSMUSG00000055148	454.267	-0.399026	0.141626	-2.81746	0.00484057	0.0538633	Klf2	7.35636	5.61317
ENSMUSG00000050671	11.2214	-1.14488	0.406329	-2.81761	0.00483825	0.0538633	Ism2	0.157056	0.0714261
ENSMUSG00000049047	219.226	0.706612	0.250832	2.81707	0.00484642	0.0538918	Armcx3	1.25747	2.01384
ENSMUSG00000108934	15.2352	-1.43198	0.508353	-2.8169	0.00484895	0.0538918	Gm44732	0.911912	0.340949
ENSMUSG00000050106	77.8423	-0.523125	0.185734	-2.81653	0.00485454	0.0539215	Tmc8	0.786501	0.549475
ENSMUSG00000023845	1653.54	-0.443883	0.157639	-2.81582	0.00486527	0.0540083	Lnpep	3.56142	2.59635
ENSMUSG00000041828	4043.21	0.590956	0.209906	2.81533	0.00487268	0.0540582	Abca8a	13.5934	20.4244
ENSMUSG00000100301	12.4024	-1.47212	0.523081	-2.81433	0.00488792	0.0541947	6030407O03Rik	0.197345	0.0714494
ENSMUSG00000050505	2.94928	-2.29884	0.817057	-2.81356	0.00489963	0.054292	Pcdh20	0.0233617	0.00461873
ENSMUSG00000026721	1756.52	-0.291889	0.103771	-2.81281	0.0049111	0.0543865	Rabgap1l	2.18041	1.79454
ENSMUSG00000032393	2240.98	-0.238074	0.0846537	-2.81233	0.00491836	0.0544056	Dpp8	4.64498	3.93708
ENSMUSG00000074971	33.8174	-1.02612	0.364867	-2.81231	0.0049187	0.0544056	Fibin	0.522848	0.262374
ENSMUSG00000037353	824.469	0.226132	0.0804769	2.80989	0.00495578	0.0547829	Letmd1	4.11779	4.81662
ENSMUSG00000113517	13.2346	-1.26616	0.450741	-2.80906	0.00496868	0.0548928	Gm47905	0.14569	0.0617541
ENSMUSG00000032202	115.117	-0.446765	0.159058	-2.80882	0.00497229	0.0548998	Rab27a	0.902143	0.661959
ENSMUSG00000033249	244.598	-0.343736	0.122413	-2.80801	0.00498481	0.0550053	Hsf4	4.09335	3.24765
ENSMUSG00000029415	428.299	-0.292636	0.104257	-2.80686	0.00500266	0.0551693	Sdad1	1.88733	1.54761
ENSMUSG00000032812	1957.01	0.351446	0.125232	2.80636	0.00501039	0.0551889	Arap1	5.36331	6.81519
ENSMUSG00000046761	551.79	0.287601	0.102475	2.80654	0.00500768	0.0551889	Fam83h	2.49306	3.05829
ENSMUSG00000035273	234.789	-0.391299	0.139447	-2.80608	0.0050148	0.0552046	Hpse	2.00349	1.52823
ENSMUSG00000019845	29.2268	0.981897	0.350218	2.80367	0.00505243	0.0555857	Tube1	0.0665567	0.130511
ENSMUSG00000028832	179.718	0.631415	0.225243	2.80326	0.0050589	0.0556239	Stmn1	1.91151	2.99299
ENSMUSG00000027715	30.6779	0.892258	0.318331	2.80293	0.00506409	0.0556479	Ccna2	0.139473	0.25934
ENSMUSG00000051043	2676.05	0.324805	0.115901	2.80243	0.00507189	0.0557005	Gprc5c	11.8782	14.933
ENSMUSG00000009640	325.586	0.374651	0.133701	2.80216	0.00507617	0.0557144	Dmap1	2.82661	3.68752
ENSMUSG00000115469	38.2184	-0.543761	0.194079	-2.80175	0.00508264	0.0557524	Gm49227	1.19357	0.817047
ENSMUSG00000035472	522.516	-0.416939	0.148828	-2.80149	0.00508677	0.0557647	Slc25a21	3.19356	2.42297
ENSMUSG00000008683	2342.63	0.207944	0.0742784	2.79952	0.00511791	0.0560728	Rps15a	9.11567	10.5318
ENSMUSG00000041688	280.388	0.355724	0.127097	2.79885	0.00512851	0.0561557	Amot	0.770053	0.98429
ENSMUSG00000058013	445.046	0.414675	0.148187	2.79832	0.00513695	0.0562149	Septin11	1.06184	1.40938
ENSMUSG00000060126	27765.7	0.141599	0.0506162	2.7975	0.0051499	0.0562568	Tpt1	291.105	322.125
ENSMUSG00000041890	465.499	-0.253767	0.0907037	-2.79776	0.00514579	0.0562568	Git2	0.766403	0.644229
ENSMUSG00000032311	388.473	-0.766543	0.274002	-2.79758	0.00514873	0.0562568	Nrg4	2.11791	1.25362
ENSMUSG00000027303	1217.1	0.232006	0.082986	2.79572	0.00517844	0.0565351	Ptpra	2.71859	3.19244
ENSMUSG00000091867	3734.94	-2.92377	1.04623	-2.79458	0.00519678	0.0566618	Cyp2a22	49.8826	7.02409
ENSMUSG00000027091	1551.31	0.218664	0.0782502	2.79442	0.00519923	0.0566618	Zc3h15	13.432	15.7184
ENSMUSG00000104164	3.25031	-3.02791	1.08356	-2.79442	0.00519923	0.0566618	Gm38248	0.0270386	0.00336357
ENSMUSG00000000740	7487.2	0.206802	0.0740435	2.79298	0.00522255	0.0567825	Rpl13	70.0723	81.2523
ENSMUSG00000006386	588.645	-0.263961	0.0944995	-2.79326	0.00521804	0.0567825	Tek	3.5841	2.98854
ENSMUSG00000006403	7.65235	1.18462	0.424142	2.79297	0.00522258	0.0567825	Adamts4	0.0258216	0.0579179
ENSMUSG00000062794	5.22755	1.98644	0.711165	2.79321	0.00521874	0.0567825	Zfp599	0.0152112	0.0615946
ENSMUSG00000009092	102.483	2.01682	0.722216	2.79255	0.0052295	0.0568244	Derl3	0.544898	2.10399
ENSMUSG00000036594	1831.66	-1.15956	0.415265	-2.79235	0.00523272	0.056826	H2-Aa	17.6571	7.96555
ENSMUSG00000024805	767.956	-0.330928	0.118554	-2.79137	0.00524858	0.0568981	Pcgf5	1.78833	1.41969
ENSMUSG00000022218	692.074	0.703645	0.252071	2.79146	0.00524716	0.0568981	Tgm1	4.41808	7.25734
ENSMUSG00000120789	128.349	0.342467	0.122676	2.79164	0.00524423	0.0568981	ENSMUSG00000120789	2.73708	3.48183
ENSMUSG00000029363	284.376	0.255101	0.0914209	2.79041	0.00526418	0.0570051	Rfc5	1.45446	1.73955
ENSMUSG00000043251	101.771	-0.482493	0.172913	-2.79038	0.00526462	0.0570051	Exoc3l	0.850078	0.608488
ENSMUSG00000075256	91.6454	-0.941863	0.337596	-2.78991	0.00527222	0.057054	Cerkl	0.603748	0.314508
ENSMUSG00000001687	2428.43	-0.259087	0.0929108	-2.78856	0.00529431	0.0572596	Ubl3	8.53293	7.17443
ENSMUSG00000049353	75.0239	0.884192	0.31715	2.78793	0.00530459	0.0573373	Rd3	0.259773	0.479949
ENSMUSG00000003882	24.207	-1.07555	0.386104	-2.78565	0.00534201	0.057708	Il7r	0.187636	0.088879
ENSMUSG00000028036	21.9209	-1.57995	0.567256	-2.78526	0.00534854	0.0577448	Ptgfr	0.128468	0.0438555
ENSMUSG00000002064	956.191	0.174675	0.0627328	2.78442	0.00536233	0.05784	Sdf2	15.5057	17.5837
ENSMUSG00000029672	987.105	0.402681	0.144633	2.78416	0.00536672	0.05784	Fam3c	6.04327	7.93731
ENSMUSG00000049807	746.072	-0.260974	0.0937339	-2.7842	0.00536599	0.05784	Arhgap23	3.22168	2.7038
ENSMUSG00000015970	8911.17	-0.250752	0.0900716	-2.78392	0.00537069	0.057849	Chdh	40.6725	34.3795
ENSMUSG00000036278	1743.26	-0.468759	0.168416	-2.78335	0.00538014	0.0579171	Macrod1	42.965	31.5783
ENSMUSG00000026281	370.185	0.334096	0.120056	2.78284	0.00538854	0.0579561	Dtymk	3.26376	4.10777
ENSMUSG00000102299	72.8297	0.833055	0.299364	2.78275	0.00539003	0.0579561	Gm37539	5.82373	10.3298
ENSMUSG00000025170	23.5841	1.03695	0.372901	2.78078	0.00542288	0.0582755	Rab40b	0.204592	0.421441
ENSMUSG00000027761	17235.5	0.351811	0.126535	2.78034	0.00543015	0.0583198	Aadac	264.168	338.503
ENSMUSG00000035878	3861.67	-0.377238	0.135754	-2.77883	0.0054555	0.0585096	Hykk	12.8834	9.85857
ENSMUSG00000026437	1338.81	-0.428843	0.154316	-2.77899	0.00545274	0.0585096	Cdk18	8.3983	6.28414
ENSMUSG00000043183	191.592	0.607227	0.218528	2.77872	0.00545731	0.0585096	Simc1	0.701167	1.05845
ENSMUSG00000056973	36149.9	-0.749839	0.270068	-2.77648	0.00549511	0.0588017	Ces1d	499.013	302.786
ENSMUSG00000020154	3997.08	-0.308203	0.110993	-2.77677	0.00549024	0.0588017	Ptprb	8.74951	7.04995
ENSMUSG00000118366	3412.68	-0.344452	0.124075	-2.77616	0.00550044	0.0588017	9130016M20Rik	43.9551	34.6911
ENSMUSG00000044906	49.154	-0.785146	0.282808	-2.77625	0.005499	0.0588017	4930503L19Rik	0.278142	0.160139
ENSMUSG00000101356	3.92321	1.89473	0.682436	2.77643	0.00549597	0.0588017	Gm28876	0.0250492	0.0960492
ENSMUSG00000046207	35.2474	-0.653333	0.235433	-2.77503	0.00551969	0.0589734	Pik3r6	0.313572	0.200553
ENSMUSG00000036553	259.378	-0.303837	0.109502	-2.77471	0.00552515	0.0589976	Sh3tc1	1.31457	1.06991
ENSMUSG00000028270	526.616	-1.37807	0.496692	-2.7745	0.00552865	0.0590009	Gbp2	8.05498	3.13085
ENSMUSG00000013663	5641.03	-0.262703	0.0947378	-2.77294	0.00555517	0.0591826	Pten	13.9797	11.7258
ENSMUSG00000035953	627.517	0.346334	0.124903	2.77283	0.00555713	0.0591826	Pip4p1	3.22761	4.11384
ENSMUSG00000028716	107.81	0.930727	0.335669	2.77275	0.00555846	0.0591826	Pdzk1ip1	1.11318	2.12948
ENSMUSG00000050321	7.76533	-1.63195	0.588494	-2.7731	0.00555248	0.0591826	Neto1	0.0372392	0.0121253
ENSMUSG00000062082	8.93577	-1.20604	0.435056	-2.77215	0.00556879	0.0592585	Cd200r4	0.162354	0.0705436
ENSMUSG00000053931	5857.86	-0.324232	0.116992	-2.77139	0.00558167	0.0593273	Cnn3	55.9736	45.2639
ENSMUSG00000037896	801.92	0.381772	0.137748	2.77153	0.00557936	0.0593273	Rcor1	3.21262	4.1646
ENSMUSG00000063200	1213.89	0.178552	0.0644374	2.77094	0.00558952	0.0593404	Nol7	10.8599	12.3206
ENSMUSG00000042423	811.493	-0.201501	0.0727156	-2.77109	0.00558691	0.0593404	Fbrs	4.6678	4.08128
ENSMUSG00000050423	520.455	-2.70156	0.975024	-2.77076	0.00559252	0.0593404	Ppp1r3g	9.0049	1.40261
ENSMUSG00000052997	878.857	0.23078	0.0833118	2.77007	0.00560443	0.0593987	Uba2	3.51567	4.13542
ENSMUSG00000006392	835.94	0.193838	0.0699746	2.77013	0.00560344	0.0593987	Med8	6.79793	7.81296
ENSMUSG00000064289	392.446	0.383034	0.138318	2.76922	0.00561904	0.0594853	Tank	1.46465	1.90266
ENSMUSG00000028633	120.08	0.493127	0.178066	2.76935	0.00561687	0.0594853	Ctps	0.785627	1.11093
ENSMUSG00000097286	221.313	-0.683145	0.246725	-2.76885	0.00562545	0.0595191	Gm26684	0.729146	0.458494
ENSMUSG00000031026	2.59343	2.25517	0.814666	2.76821	0.00563644	0.0596013	Trim66	0.00225201	0.0115229
ENSMUSG00000023965	824.106	0.213261	0.0770611	2.76743	0.0056501	0.0597116	Fbxl17	3.62357	4.2142
ENSMUSG00000034252	1327.23	0.353783	0.12785	2.76717	0.00565457	0.0597248	Senp6	4.36001	5.54846
ENSMUSG00000078673	331.286	4.03975	1.46028	2.76643	0.00566743	0.0598265	Mup19	0.977567	14.557
ENSMUSG00000095930	95.5693	0.561044	0.20286	2.76568	0.00568048	0.05993	Nim1k	0.239204	0.355652
ENSMUSG00000024646	29288.4	-0.383645	0.138797	-2.76407	0.0057086	0.0600555	Cyb5a	278.142	216.002
ENSMUSG00000028076	8562.55	-0.348822	0.126195	-2.76414	0.00570726	0.0600555	Cd1d1	97.5588	77.8493
ENSMUSG00000037098	586.01	0.221215	0.0800296	2.76416	0.00570688	0.0600555	Rab11fip3	2.05091	2.39487
ENSMUSG00000043162	492.387	0.339528	0.122818	2.76447	0.00570155	0.0600555	Pyurf	3.17321	4.04759
ENSMUSG00000021608	142.399	-0.562819	0.203569	-2.76476	0.00569649	0.0600555	Lpcat1	0.963418	0.658763
ENSMUSG00000028655	3071.1	-1.44211	0.522139	-2.76193	0.005746	0.060366	Mfsd2a	52.1613	19.9186
ENSMUSG00000001065	429.085	-0.430002	0.155695	-2.76183	0.0057479	0.060366	Zfp276	2.36104	1.74654
ENSMUSG00000116165	11.9242	-1.97189	0.713962	-2.76189	0.00574676	0.060366	Pdxp	0.250675	0.0651863
ENSMUSG00000086152	4.65324	5.70433	2.06644	2.76046	0.00577205	0.0605852	Gm11454	0	0.0468343
ENSMUSG00000042625	1248.8	-0.289783	0.104994	-2.75999	0.00578032	0.0606377	Safb2	4.42572	3.62021
ENSMUSG00000021699	204.202	-0.448887	0.162684	-2.75925	0.00579338	0.0607403	Pde4d	0.515897	0.380567
ENSMUSG00000098747	491.734	-0.491455	0.178147	-2.7587	0.00580318	0.0607757	Gm27216	6.83579	4.95619
ENSMUSG00000043831	282.475	0.287136	0.104085	2.75866	0.00580389	0.0607757	Lysmd4	1.30358	1.59077
ENSMUSG00000028051	84.1729	0.895948	0.324795	2.75851	0.00580661	0.0607757	Hcn3	0.368614	0.693452
ENSMUSG00000026770	6.03694	-1.62191	0.588114	-2.75782	0.00581891	0.0608699	Il2ra	0.0415395	0.0134722
ENSMUSG00000058355	2496.25	0.313676	0.113792	2.75657	0.00584105	0.0610364	Abce1	9.68467	12.0392
ENSMUSG00000025092	94.4771	-0.449654	0.163133	-2.75637	0.00584471	0.0610364	Hspa12a	0.312045	0.228924
ENSMUSG00000014609	6.63626	-1.73893	0.630872	-2.75639	0.00584433	0.0610364	Chrne	0.157161	0.0477106
ENSMUSG00000021096	5071.67	-0.274148	0.0994681	-2.75614	0.00584875	0.0610427	Ppm1a	11.3089	9.43809
ENSMUSG00000039456	493.394	-0.339167	0.123067	-2.75597	0.00585192	0.0610427	Morc3	2.6701	2.12554
ENSMUSG00000058794	66.8328	1.80873	0.656529	2.75499	0.00586936	0.0611901	Nfe2	0.263947	0.951191
ENSMUSG00000038637	136.753	-0.365066	0.132568	-2.75381	0.00589055	0.061304	Lrrc56	0.664183	0.516469
ENSMUSG00000020577	48.8452	-0.485851	0.176433	-2.75374	0.00589189	0.061304	Tspan13	0.60606	0.431655
ENSMUSG00000015053	48.323	-0.485759	0.176382	-2.75401	0.00588695	0.061304	Gata2	0.274797	0.196685
ENSMUSG00000069515	4.23579	2.2882	0.83097	2.75365	0.00589353	0.061304	Lyz1	0.0307276	0.150175
ENSMUSG00000120920	63.2181	0.530531	0.19272	2.75286	0.00590779	0.0614177	ENSMUSG00000120920	1.06943	1.54699
ENSMUSG00000028044	109.36	0.588136	0.213702	2.75213	0.00592086	0.061519	Cks1b	2.00825	3.04435
ENSMUSG00000071369	1384.89	-0.316576	0.115061	-2.75137	0.0059346	0.0615581	Map3k5	6.59647	5.3153
ENSMUSG00000091086	640.332	0.226031	0.0821465	2.75156	0.0059312	0.0615581	Rpl6l	17.7149	20.8148
ENSMUSG00000019952	217.243	0.287529	0.104498	2.75154	0.00593162	0.0615581	Poc1b	1.22425	1.498
ENSMUSG00000030946	2316.93	-0.607377	0.220822	-2.75053	0.00594989	0.0616822	Lhpp	30.0117	20.2851
ENSMUSG00000034780	1034.95	1.1919	0.433592	2.74889	0.00597975	0.0619571	B3galt1	2.89219	6.38338
ENSMUSG00000038886	1671.85	0.28237	0.102741	2.74837	0.00598926	0.0620006	Man2a2	3.83678	4.66324
ENSMUSG00000034601	127.099	0.499928	0.181905	2.74829	0.00599065	0.0620006	2700049A03Rik	0.472077	0.663538
ENSMUSG00000030352	1357.45	0.29021	0.105626	2.74752	0.00600485	0.0621128	Tspan9	6.43338	7.87185
ENSMUSG00000073102	38.5203	0.711338	0.258928	2.74724	0.00600996	0.0621309	Drc1	0.287211	0.469498
ENSMUSG00000016283	13.3897	-1.4915	0.54301	-2.74672	0.00601941	0.0621939	H2-M2	0.343529	0.120772
ENSMUSG00000057406	575.082	0.40255	0.146585	2.7462	0.00602907	0.0622311	Nsd2	0.769722	1.01984
ENSMUSG00000039865	291.843	0.566313	0.20622	2.74616	0.00602974	0.0622311	Slc44a3	1.21741	1.80467
ENSMUSG00000026579	27053.7	-0.22914	0.0834535	-2.74572	0.00603776	0.0622444	F5	102.752	88.1883
ENSMUSG00000000317	160.161	-0.717206	0.261193	-2.74589	0.00603476	0.0622444	Bcl6b	1.41399	0.866223
ENSMUSG00000041390	808.007	0.36503	0.132987	2.74485	0.0060539	0.0623761	Mdfic	2.4877	3.20233
ENSMUSG00000064294	19594.4	1.2245	0.446218	2.74416	0.00606654	0.0624694	Aox3	43.4236	99.5733
ENSMUSG00000040746	1730.95	-0.311107	0.113377	-2.74399	0.00606971	0.0624694	Rnf167	14.1953	11.5813
ENSMUSG00000035704	217.882	0.387411	0.14123	2.74311	0.00608598	0.0625673	Alg8	1.77686	2.32701
ENSMUSG00000055200	134.61	0.578152	0.210755	2.74324	0.00608353	0.0625673	Sertad3	2.11874	3.18394
ENSMUSG00000078566	8033.84	-0.410542	0.149724	-2.742	0.00610665	0.0627086	Bnip3	106.392	80.8155
ENSMUSG00000042506	1433.08	-0.276914	0.100996	-2.74182	0.00610989	0.0627086	Usp22	8.40718	7.02069
ENSMUSG00000116581	13.5877	-1.23244	0.449453	-2.7421	0.00610476	0.0627086	Gm46565	0.165414	0.0699636
ENSMUSG00000025722	400.599	-0.362127	0.132085	-2.74162	0.00611372	0.0627131	Wdr73	3.16286	2.4811
ENSMUSG00000030677	16.0521	0.932404	0.340184	2.74088	0.00612743	0.0628189	Kif22	0.0597647	0.114078
ENSMUSG00000037029	559.793	0.255987	0.0934212	2.74014	0.00614128	0.0629061	Zfp146	4.09755	4.89995
ENSMUSG00000001305	354.332	0.286232	0.104462	2.74006	0.00614274	0.0629061	Rrp15	2.58221	3.16591
ENSMUSG00000054630	24339.3	0.557947	0.20366	2.7396	0.00615143	0.0629603	Ugt2b5	275.709	406.664
ENSMUSG00000045318	7.44034	-1.50597	0.549756	-2.73934	0.00615628	0.0629751	Adra2c	0.0852505	0.0298413
ENSMUSG00000121093	372.807	0.637579	0.2328	2.73875	0.0061674	0.0629844	ENSMUSG00000121093	2.37823	3.6985
ENSMUSG00000070568	6.92199	-1.55707	0.568531	-2.73877	0.00616695	0.0629844	Slc6a21	0.0690378	0.0239289
ENSMUSG00000076536	2.12551	2.87103	1.0482	2.73902	0.00616234	0.0629844	Igkv4-86	0.0389615	0.253137
ENSMUSG00000090925	32.3753	1.25688	0.459023	2.73817	0.00617819	0.0630598	1810064F22Rik	0.183355	0.43815
ENSMUSG00000017057	1872.76	0.489752	0.178875	2.73796	0.00618216	0.0630656	Il13ra1	11.1386	15.4706
ENSMUSG00000002032	669.929	-0.463672	0.169385	-2.73739	0.00619295	0.0631408	Tmem25	6.41297	4.61471
ENSMUSG00000032349	13808.4	0.623319	0.227761	2.73673	0.00620538	0.0632327	Elovl5	80.3038	127.032
ENSMUSG00000086052	2.08051	-2.94443	1.07611	-2.73619	0.00621554	0.0633014	Gm11802	0.151612	0.0172971
ENSMUSG00000069094	160.464	-0.45635	0.166809	-2.73577	0.00622347	0.0633124	Pde7a	0.628381	0.45945
ENSMUSG00000105112	2.84945	-2.02981	0.741953	-2.73577	0.00622346	0.0633124	Gm42778	0.220052	0.0513455
ENSMUSG00000049858	5282.57	-0.477672	0.174616	-2.73555	0.00622764	0.06332	Suox	63.6737	46.7522
ENSMUSG00000027983	528.929	1.68893	0.617474	2.73523	0.00623375	0.0633405	Cyp2u1	1.22799	3.8869
ENSMUSG00000102504	20.2283	-0.833924	0.304899	-2.73508	0.0062365	0.0633405	Gm21955	0.13802	0.0773428
ENSMUSG00000024065	3124.42	-0.25082	0.0917214	-2.73459	0.00624579	0.0634001	Ehd3	13.5885	11.4831
ENSMUSG00000110277	93.5172	0.588464	0.215218	2.73427	0.00625194	0.0634277	Gm45871	0.818335	1.21943
ENSMUSG00000024943	529.94	0.367075	0.134286	2.73352	0.00626614	0.0634326	Smc5	1.7954	2.30682
ENSMUSG00000048186	367.991	0.438405	0.160378	2.73358	0.00626504	0.0634326	Bend7	1.95114	2.63792
ENSMUSG00000042331	93.121	0.60704	0.222066	2.7336	0.00626463	0.0634326	Specc1	0.130441	0.200121
ENSMUSG00000072893	38.2546	-0.852281	0.311774	-2.73365	0.00626362	0.0634326	4933439C10Rik	0.232694	0.127963
ENSMUSG00000027379	6.17917	1.37996	0.504946	2.73289	0.00627812	0.0635192	Bub1	0.0207097	0.0540256
ENSMUSG00000028068	10.3409	1.22454	0.448283	2.73162	0.00630241	0.0637301	Iqgap3	0.0144352	0.0338729
ENSMUSG00000029394	388.202	0.267474	0.0979444	2.73088	0.00631655	0.0638382	Cdk2ap1	4.45055	5.35815
ENSMUSG00000024769	823.768	-0.256624	0.0939853	-2.73047	0.00632442	0.0638829	Cdc42bpg	3.83855	3.23949
ENSMUSG00000114575	12.9914	-1.18872	0.435613	-2.72884	0.00635578	0.0641646	Gm47814	1.25157	0.551232
ENSMUSG00000027180	5449.1	-0.245667	0.0900959	-2.72673	0.00639658	0.0645061	Fbxo3	21.3707	18.1306
ENSMUSG00000048482	41.4611	0.985772	0.361508	2.72683	0.00639453	0.0645061	Bdnf	0.116481	0.228081
ENSMUSG00000043391	346.801	0.323302	0.118577	2.72651	0.00640089	0.0645144	2510009E07Rik	1.23356	1.54623
ENSMUSG00000029246	1379.92	-0.566603	0.207851	-2.726	0.00641068	0.0645779	Ppat	9.6841	6.65642
ENSMUSG00000040938	504.869	-0.731287	0.268287	-2.72577	0.00641525	0.0645888	Slc16a11	6.45362	3.98427
ENSMUSG00000019558	172.919	0.842207	0.30909	2.7248	0.00643404	0.0647428	Slc6a8	0.632406	1.10465
ENSMUSG00000032485	5987.5	0.326586	0.119872	2.72446	0.00644072	0.0647748	Scap	18.6303	23.539
ENSMUSG00000038623	61.8925	-0.711642	0.26123	-2.7242	0.0064458	0.0647906	Tm6sf1	0.345759	0.209598
ENSMUSG00000027901	354.594	-0.272371	0.1	-2.72371	0.00645524	0.0648503	Dennd2d	1.48359	1.23146
ENSMUSG00000031613	5535.36	-0.620281	0.227772	-2.72326	0.0064642	0.0649051	Hpgd	104.049	69.6096
ENSMUSG00000021061	65.5133	0.899143	0.330212	2.72292	0.00647069	0.064935	Sptb	0.100714	0.187093
ENSMUSG00000016087	118.974	-0.436395	0.160346	-2.72159	0.00649695	0.0651632	Fli1	1.03769	0.769129
ENSMUSG00000031787	79.2887	0.457849	0.168269	2.72094	0.00650963	0.065255	Katnb1	0.288362	0.396318
ENSMUSG00000034653	296.316	0.447669	0.164554	2.7205	0.0065183	0.0653065	Ythdc2	0.741797	1.00224
ENSMUSG00000020715	2495.27	0.480029	0.176484	2.71995	0.00652909	0.0653793	Ern1	6.67084	9.24773
ENSMUSG00000039206	965.118	0.457246	0.168221	2.71812	0.00656538	0.065707	Daglb	2.21466	3.03543
ENSMUSG00000056131	530.746	0.614336	0.226085	2.71727	0.00658219	0.0658397	Pgm3	2.44821	3.69701
ENSMUSG00000028128	138.527	0.551504	0.203009	2.71665	0.00659461	0.0659283	F3	1.17206	1.71501
ENSMUSG00000043067	1364.16	0.635214	0.233891	2.71586	0.00661042	0.0660507	Dpy19l1	4.38952	6.74026
ENSMUSG00000024286	3097.15	-0.207351	0.0763922	-2.7143	0.00664162	0.0662611	Ccny	14.2468	12.4238
ENSMUSG00000018861	641.702	-0.249337	0.0918575	-2.71438	0.00663995	0.0662611	Fdxr	6.53015	5.51826
ENSMUSG00000031861	96.7584	0.772095	0.284458	2.71427	0.00664222	0.0662611	Lpar2	0.296558	0.509662
ENSMUSG00000020460	2950.44	0.49951	0.18405	2.71399	0.00664773	0.0662803	Rps27a	32.7663	45.7262
ENSMUSG00000058624	1743.13	-0.64155	0.236517	-2.71249	0.00667803	0.0665465	Gda	8.88845	5.69573
ENSMUSG00000037600	169.829	0.457841	0.168832	2.71182	0.00669142	0.0666441	Kdf1	1.57476	2.15571
ENSMUSG00000107749	4.82961	-2.05561	0.758071	-2.71163	0.00669525	0.0666464	Gm44321	0.0732738	0.0170175
ENSMUSG00000031485	2615.82	-0.281904	0.104041	-2.70956	0.00673716	0.0669635	Plpbp	5.92701	4.91127
ENSMUSG00000028145	713.525	-0.363519	0.134163	-2.70953	0.00673796	0.0669635	Them4	5.20025	4.05176
ENSMUSG00000024078	389.266	0.275099	0.10152	2.7098	0.00673243	0.0669635	Ttc27	2.88878	3.51433
ENSMUSG00000079084	281.151	-0.58092	0.214447	-2.70892	0.00675036	0.0670507	Ccdc82	0.882528	0.591942
ENSMUSG00000029190	1940.6	-0.373886	0.13803	-2.70873	0.00675418	0.0670526	D5Ertd579e	3.10556	2.40795
ENSMUSG00000049482	255.787	0.346581	0.128003	2.70759	0.00677729	0.067246	Ctu2	1.14247	1.46265
ENSMUSG00000018820	542.241	-0.249947	0.09239	-2.70535	0.00682328	0.067666	Zfyve27	1.7974	1.51638
ENSMUSG00000028617	673.87	0.322652	0.119284	2.7049	0.00683258	0.067722	Lrrc42	7.34089	9.18608
ENSMUSG00000025936	128.814	2.89701	1.07119	2.70447	0.00684135	0.0677726	Gm4956	0.240864	1.75548
ENSMUSG00000025885	1044.38	0.265351	0.0981524	2.70346	0.00686213	0.0678331	Myo5b	2.54384	3.07336
ENSMUSG00000026361	820.365	-0.253205	0.0936595	-2.70347	0.00686201	0.0678331	Cdc73	1.32537	1.12057
ENSMUSG00000042751	16.9424	-1.19819	0.443163	-2.70372	0.00685673	0.0678331	Nmnat2	0.107807	0.047005
ENSMUSG00000120604	20.3828	0.839303	0.310408	2.70387	0.00685374	0.0678331	ENSMUSG00000120604	0.54047	0.964271
ENSMUSG00000024083	1654.36	-0.197313	0.0729907	-2.70326	0.00686625	0.0678377	Pja2	6.95756	6.1112
ENSMUSG00000034055	224.845	0.382772	0.141618	2.70285	0.00687475	0.0678854	Phka1	0.819643	1.06583
ENSMUSG00000087141	3301.91	0.756335	0.27987	2.70245	0.00688304	0.067908	Plcxd2	9.07053	14.9146
ENSMUSG00000102595	1003.45	0.592011	0.21907	2.70239	0.00688438	0.067908	Gm30097	27.3793	40.9145
ENSMUSG00000021322	69.6784	-0.560413	0.207425	-2.70176	0.00689737	0.0679637	Aoah	0.370902	0.2516
ENSMUSG00000042845	2.53907	3.28873	1.21719	2.70191	0.00689425	0.0679637	Wfdc12	0.0146133	0.152921
ENSMUSG00000000159	296.725	0.322719	0.119492	2.70077	0.00691799	0.068067	Igsf5	2.72891	3.42048
ENSMUSG00000078670	257.755	-0.467817	0.173203	-2.70098	0.00691354	0.068067	Fam174b	2.42212	1.76472
ENSMUSG00000019027	4.66089	2.56636	0.95025	2.70072	0.00691889	0.068067	Dnah1	0.00268871	0.0162409
ENSMUSG00000003429	4701.53	0.210345	0.0778923	2.70046	0.00692447	0.0680857	Rps11	132.214	153.314
ENSMUSG00000047368	660.55	0.374	0.138519	2.7	0.00693396	0.0681428	Abhd17b	5.32469	6.87056
ENSMUSG00000024188	834.645	-0.381184	0.141245	-2.69875	0.00696011	0.0683273	Luc7l	3.27619	2.5383
ENSMUSG00000070476	29.7072	-0.700781	0.259665	-2.69879	0.00695919	0.0683273	Fam217b	0.213549	0.131124
ENSMUSG00000042190	181.865	-0.478399	0.177296	-2.6983	0.00696936	0.0683818	Cmklr1	1.6435	1.1744
ENSMUSG00000023176	14876.3	0.323556	0.119937	2.69771	0.00698176	0.0683947	Cpn2	76.0157	95.4006
ENSMUSG00000021669	1938.25	-0.329	0.121948	-2.69788	0.00697826	0.0683947	Cert1	6.87482	5.53085
ENSMUSG00000028927	14.7929	-1.08829	0.403366	-2.69803	0.00697502	0.0683947	Padi2	0.106034	0.0497246
ENSMUSG00000003746	11591.9	-0.287579	0.106622	-2.69719	0.00699275	0.0684661	Man1a	34.4079	28.4611
ENSMUSG00000047407	342.725	0.444634	0.164885	2.69663	0.00700447	0.0685083	Tgif1	1.35097	1.83729
ENSMUSG00000015316	2.69868	-2.17282	0.805748	-2.69665	0.00700413	0.0685083	Slamf1	0.0191304	0.00427164
ENSMUSG00000020372	8790.17	0.223289	0.0828216	2.69603	0.0070172	0.0685127	Rack1	41.5126	48.5339
ENSMUSG00000079037	1595.76	-0.438343	0.162582	-2.69613	0.00701492	0.0685127	Prnp	20.5261	15.1863
ENSMUSG00000052957	834.644	-0.634529	0.235367	-2.69591	0.00701973	0.0685127	Gas1	8.97834	5.91908
ENSMUSG00000042195	7.59941	2.43653	0.903756	2.696	0.00701779	0.0685127	Slc35f2	0.0228943	0.119644
ENSMUSG00000030533	371.46	0.326422	0.121102	2.69543	0.00702972	0.0685396	Unc45a	0.931338	1.16669
ENSMUSG00000026068	12.7867	-1.20127	0.445671	-2.69542	0.0070299	0.0685396	Il18rap	0.0693306	0.0301013
ENSMUSG00000037260	2518.27	-0.249748	0.0926663	-2.69513	0.00703608	0.0685638	Hgsnat	21.6595	18.3505
ENSMUSG00000032300	402.64	0.648198	0.240599	2.6941	0.00705799	0.0686803	1700017B05Rik	1.55163	2.42824
ENSMUSG00000002233	329.91	0.299522	0.11117	2.69426	0.00705442	0.0686803	Rhoc	4.80758	5.95773
ENSMUSG00000041354	255.404	-0.387616	0.143879	-2.69404	0.00705917	0.0686803	Rgl2	1.65054	1.25968
ENSMUSG00000060579	65.3025	0.664739	0.246884	2.69252	0.00709149	0.0689585	Fhit	0.885592	1.41283
ENSMUSG00000085133	47.1424	0.592887	0.220217	2.69229	0.00709637	0.0689697	B930095G15Rik	0.209389	0.316888
ENSMUSG00000046280	237.109	-0.376821	0.139981	-2.69195	0.00710363	0.069004	She	0.973024	0.754325
ENSMUSG00000006932	7728.36	0.180401	0.0670531	2.69042	0.00713614	0.0692835	Ctnnb1	36.4991	41.6097
ENSMUSG00000038521	16519.8	0.245398	0.0912222	2.69011	0.00714284	0.0693008	C1s1	126.512	149.908
ENSMUSG00000023861	2617.98	-0.475277	0.176704	-2.68968	0.00715203	0.0693008	Mpc1	38.0928	28.0716
ENSMUSG00000019906	612.315	-0.334152	0.124245	-2.68947	0.00715665	0.0693008	Lin7a	5.44529	4.29519
ENSMUSG00000019891	143.994	-0.542362	0.201654	-2.68957	0.00715449	0.0693008	Dcbld1	0.61349	0.428565
ENSMUSG00000018865	8.81805	-3.18725	1.18496	-2.68976	0.0071503	0.0693008	Sult4a1	0.167743	0.0185794
ENSMUSG00000090841	4703.78	0.159343	0.0592534	2.68917	0.00716292	0.0693015	Myl6	36.568	40.9789
ENSMUSG00000034714	2237.13	0.377798	0.140551	2.68797	0.00718877	0.0693015	Ttyh2	13.5132	17.723
ENSMUSG00000034993	1411.74	-0.386786	0.143889	-2.6881	0.00718608	0.0693015	Vat1	15.0095	11.6526
ENSMUSG00000003810	495.85	0.358918	0.133525	2.68802	0.00718771	0.0693015	Mast2	1.41221	1.81435
ENSMUSG00000042606	107.338	-0.378995	0.140981	-2.68827	0.00718229	0.0693015	Hirip3	0.979992	0.755745
ENSMUSG00000030411	58.1376	-0.640024	0.238092	-2.68814	0.00718505	0.0693015	Nova2	0.223078	0.144069
ENSMUSG00000022945	50.7323	0.625355	0.232656	2.68789	0.00719043	0.0693015	Chaf1b	0.224198	0.347715
ENSMUSG00000106831	39.8175	0.998389	0.371289	2.68898	0.00716706	0.0693015	Ube2n-ps1	1.53674	3.08638
ENSMUSG00000008129	3.42782	-1.96164	0.729594	-2.68867	0.00717373	0.0693015	Brme1	0.0616667	0.0152868
ENSMUSG00000106847	258.257	-0.466425	0.173551	-2.68754	0.00719795	0.0693379	Peg13	1.6716	1.21752
ENSMUSG00000030513	5854.61	-0.524561	0.195233	-2.68684	0.00721315	0.0693723	Pcsk6	34.3847	24.352
ENSMUSG00000021660	3763.02	0.165701	0.0616745	2.6867	0.00721607	0.0693723	Btf3	53.4679	60.2923
ENSMUSG00000030316	104.039	-0.440302	0.163873	-2.68685	0.00721291	0.0693723	Tamm41	0.595438	0.439871
ENSMUSG00000023015	24.5708	0.903613	0.336352	2.68651	0.00722027	0.0693723	Racgap1	0.0638342	0.120542
ENSMUSG00000115980	6.57544	1.33988	0.498729	2.68658	0.00721879	0.0693723	Gm49437	0.340737	0.851772
ENSMUSG00000044792	1752.22	-0.212406	0.0791296	-2.68428	0.00726865	0.0697676	Isca1	4.60859	3.99461
ENSMUSG00000019338	396.071	0.385884	0.143758	2.68426	0.00726895	0.0697676	Zfp687	1.50911	1.96705
ENSMUSG00000027332	8610.09	-0.342508	0.127626	-2.68369	0.00728147	0.0698515	Ivd	45.5415	36.3951
ENSMUSG00000047767	189.449	1.20218	0.448212	2.68217	0.0073147	0.0701339	Atg16l2	0.359096	0.794842
ENSMUSG00000008730	3099.9	-0.311397	0.116126	-2.68154	0.00732841	0.070229	Hipk1	8.19542	6.64057
ENSMUSG00000118168	679.124	-0.857879	0.319972	-2.68111	0.0073378	0.0702826	Gm36419	10.2877	5.82047
ENSMUSG00000032109	440.445	0.324279	0.120997	2.68007	0.00736065	0.0704295	Nlrx1	1.77696	2.2306
ENSMUSG00000048621	27.2362	-0.809437	0.302021	-2.68007	0.00736075	0.0704295	Gm6377	0.330197	0.188196
ENSMUSG00000034303	42.589	-0.627439	0.23414	-2.67976	0.00736743	0.070457	Ccdc15	0.236855	0.153239
ENSMUSG00000031790	1970.08	0.587461	0.219285	2.67898	0.00738458	0.0705846	Mmp15	7.56456	11.4109
ENSMUSG00000040432	53.6925	0.582977	0.217644	2.67858	0.00739357	0.070634	Ltb4r2	0.301966	0.453205
ENSMUSG00000085873	9.34661	-1.29327	0.482894	-2.67817	0.00740256	0.0706834	Ttc39aos1	0.138621	0.0565704
ENSMUSG00000024513	1437.89	0.217623	0.0812874	2.6772	0.00742405	0.0707118	Mbd2	10.8842	12.6255
ENSMUSG00000027358	946.797	-0.303675	0.113409	-2.67771	0.00741285	0.0707118	Bmp2	7.74962	6.29917
ENSMUSG00000031453	577.21	-0.462631	0.172785	-2.67749	0.0074175	0.0707118	Rasa3	3.47075	2.53116
ENSMUSG00000094388	27.443	-0.84937	0.317264	-2.67717	0.00742464	0.0707118	Gm8783	1.78842	0.997489
ENSMUSG00000021572	23.0156	0.72189	0.269642	2.67722	0.00742368	0.0707118	Cep72	0.055265	0.0917421
ENSMUSG00000063388	444.376	-1.81914	0.67986	-2.67576	0.00745611	0.0709749	BC023105	15.3651	4.32153
ENSMUSG00000109656	6.16026	1.6086	0.60122	2.67557	0.00746028	0.0709781	Gm45548	0.0248142	0.0765768
ENSMUSG00000040111	101.248	-0.432718	0.161846	-2.67364	0.00750319	0.071313	Gramd1b	0.293938	0.218172
ENSMUSG00000105391	17.938	-0.830699	0.310698	-2.67366	0.00750289	0.071313	Gm43401	1.52673	0.860009
ENSMUSG00000068876	934.86	0.39664	0.14838	2.67315	0.00751433	0.0713679	Cgn	3.49041	4.60645
ENSMUSG00000019659	490.867	0.250498	0.0937128	2.67304	0.00751668	0.0713679	Ccdc12	4.36538	5.20207
ENSMUSG00000045917	238.479	0.66122	0.247419	2.67247	0.0075295	0.0714166	Tmem268	1.23688	1.92385
ENSMUSG00000109170	8.59939	-1.45995	0.546303	-2.67242	0.00753055	0.0714166	Gm45086	0.722095	0.258909
ENSMUSG00000002633	7.32407	-1.57849	0.590686	-2.6723	0.00753338	0.0714166	Shh	0.101918	0.0339729
ENSMUSG00000001424	5361.63	0.325013	0.12164	2.67193	0.00754172	0.0714591	Snd1	12.7286	15.9915
ENSMUSG00000037638	196.184	0.785077	0.29391	2.67115	0.00755918	0.0715512	Zbtb42	1.07128	1.84821
ENSMUSG00000104913	10.7187	-0.973687	0.364508	-2.67124	0.00755726	0.0715512	Gm6560	0.23466	0.119223
ENSMUSG00000028708	583.99	-0.219718	0.0823519	-2.66804	0.00762943	0.0721067	Mknk1	3.65712	3.14873
ENSMUSG00000034473	456.942	0.261134	0.09787	2.66818	0.00762641	0.0721067	Sec22a	2.07771	2.50275
ENSMUSG00000070814	122.566	-0.48226	0.180754	-2.66804	0.00762956	0.0721067	Zswim9	0.319002	0.228642
ENSMUSG00000075463	44.291	0.711495	0.266773	2.66704	0.00765221	0.0722838	4930594M22Rik	0.202434	0.330371
ENSMUSG00000045519	133.527	-0.328942	0.123362	-2.66648	0.00766507	0.0723684	Zfp560	0.767416	0.613687
ENSMUSG00000030671	4052.67	-0.268403	0.100703	-2.66529	0.00769219	0.0725505	Pde3b	12.7078	10.6157
ENSMUSG00000026683	8.64193	1.35034	0.506612	2.66542	0.00768917	0.0725505	Nuf2	0.0202324	0.0516803
ENSMUSG00000009013	455.613	0.529026	0.19855	2.66445	0.00771148	0.0726583	Dynll1	2.51047	3.58833
ENSMUSG00000106702	14.4173	0.806572	0.302708	2.66452	0.00770976	0.0726583	Gm42846	0.536212	0.9411
ENSMUSG00000028059	172.423	-0.516333	0.193833	-2.66381	0.00772616	0.0727596	Arhgef2	0.546053	0.382498
ENSMUSG00000055660	623.135	-0.257891	0.0968427	-2.66299	0.00774503	0.0729002	Mettl4	2.22082	1.85971
ENSMUSG00000050357	6.80641	-1.88864	0.709408	-2.66228	0.00776137	0.0730169	Carmil2	0.0526964	0.014237
ENSMUSG00000035236	78.9642	0.949615	0.356765	2.66174	0.0077739	0.0730975	Scai	0.116925	0.219475
ENSMUSG00000031608	93.0638	0.673187	0.252948	2.66136	0.0077826	0.0731422	Galnt7	0.362257	0.572261
ENSMUSG00000029432	453.542	-0.211106	0.0793474	-2.66052	0.00780199	0.073268	Nipsnap2	4.64591	4.0314
ENSMUSG00000047617	391.165	0.51102	0.192093	2.66028	0.00780768	0.073268	Paxx	4.08169	5.87612
ENSMUSG00000027805	73.7513	0.699565	0.262976	2.66018	0.00780986	0.073268	Pfn2	0.410336	0.666694
ENSMUSG00000067341	5.76923	-1.64412	0.618066	-2.6601	0.00781182	0.073268	H2-Eb2	0.0681907	0.0216778
ENSMUSG00000004207	21474.1	-0.257183	0.096721	-2.65902	0.00783673	0.0734644	Psap	222.232	188.311
ENSMUSG00000020180	956.432	0.241022	0.0906736	2.65813	0.00785755	0.0736223	Snrpd3	6.67195	7.90293
ENSMUSG00000021223	145.893	-0.803145	0.302169	-2.65793	0.00786224	0.0736289	Papln	0.877465	0.503435
ENSMUSG00000069456	6221.03	-1.11899	0.42115	-2.65698	0.00788438	0.0736871	Rdh16	35.352	17.0578
ENSMUSG00000103711	405.118	-0.595389	0.224048	-2.65742	0.00787421	0.0736871	Tstd1	14.7068	9.87219
ENSMUSG00000000486	52.3129	-0.702206	0.264254	-2.65732	0.00787645	0.0736871	Septin1	0.62129	0.380874
ENSMUSG00000022322	9.33152	1.11429	0.419372	2.65703	0.00788318	0.0736871	Shcbp1	0.0246086	0.0530869
ENSMUSG00000033557	1101.83	-0.261041	0.0982714	-2.65633	0.00789963	0.0737923	Fam20b	3.58544	3.0117
ENSMUSG00000069919	1714.05	-0.499892	0.188207	-2.65607	0.00790566	0.0738115	Hba-a1	64.1908	46.257
ENSMUSG00000032041	941.699	0.356168	0.134214	2.65373	0.00796065	0.0742277	Tirap	4.40648	5.59377
ENSMUSG00000006589	762.609	0.29508	0.111204	2.6535	0.00796629	0.0742277	Aprt	11.1515	13.6851
ENSMUSG00000111923	23.57	-1.22286	0.460772	-2.65392	0.00795618	0.0742277	Gm34777	0.328986	0.142254
ENSMUSG00000098330	9.26061	5.70517	2.15002	2.65354	0.00796521	0.0742277	Gtpbp4-ps1	0.0332965	1.81186
ENSMUSG00000048450	4.50048	2.20282	0.830223	2.65328	0.00797129	0.0742369	Msx1	0.0137719	0.0611672
ENSMUSG00000019579	1707.84	0.321566	0.121205	2.65309	0.00797592	0.0742426	Mydgf	17.869	22.3091
ENSMUSG00000026031	4087.09	-0.277127	0.104468	-2.65275	0.00798392	0.0742798	Cflar	9.2632	7.66212
ENSMUSG00000028538	2563.1	0.383974	0.144785	2.65203	0.00800102	0.0744014	St3gal3	20.9657	27.3784
ENSMUSG00000062352	360.283	0.248719	0.0938057	2.65143	0.00801523	0.0744961	Itgb1bp1	2.4388	2.91182
ENSMUSG00000020709	787.227	0.311518	0.117508	2.65103	0.00802463	0.0745343	Adap2	10.3384	12.7569
ENSMUSG00000022297	129.138	1.31437	0.495817	2.65092	0.00802739	0.0745343	Fzd6	0.409746	1.0181
ENSMUSG00000058626	15.7693	2.02665	0.764866	2.64969	0.00805667	0.0747686	Capn11	0.0587096	0.239461
ENSMUSG00000070661	257.186	-0.50673	0.191262	-2.6494	0.00806348	0.0747944	Rnf186	6.32654	4.47385
ENSMUSG00000075592	128.341	-0.436819	0.164947	-2.64825	0.00809103	0.0750123	Nynrin	0.514752	0.382471
ENSMUSG00000120113	336.064	-0.298321	0.112659	-2.648	0.00809702	0.0750303	ENSMUSG00000120113	7.81438	6.38994
ENSMUSG00000021585	1964.19	0.233731	0.0883093	2.64673	0.00812743	0.0752366	Cast	4.14089	4.8541
ENSMUSG00000028771	849.732	-0.233658	0.0882766	-2.64689	0.00812363	0.0752366	Ptpn12	6.84828	5.87017
[truncated: 26,431 more rows]
