# Supplementary material for: GH-resistant (Laron) mice: gene therapy with a liver-specific GH receptor causes unbalanced upregulation of female-biased and growth-related genes
Source: Front Endocrinol (Lausanne). 2026 May 28;17:1808977. doi: 10.3389/fendo.2026.1808977 (PMC13253266; doi:10.3389/fendo.2026.1808977)
Supplement: Supplementary file 9 [file DataSheet9.zip › 3B 20250223_WTvsGHR_mfgsea_sig.txt]

Gene_set	pathway	pval	padj	log2err	ES	NES	size	leadingEdge	gene_ratio
Canonical Pathways - Reactome	REACTOME_THE_CITRIC_ACID_TCA_CYCLE_AND_RESPIRATORY_ELECTRON_TRANSPORT	9.14475550324947e-14	6.37429218383024e-11	0.954541630725724	-0.534478608698892	-2.45273055907846	162	Suclg2,Pdpr,L2hgdh,mt-Nd6,Dld,Idh2,Aco2,Pdk2,Ndufa5,Ndufa2,Pdha1,Me2,D2hgdh,Suclg1,Ucp2,Atp5k,Ndufs1,Sdhc,Etfa,Ndufb4,Etfb,Etfdh,Nubpl,Atp5l,Atp5g1,Ldhb,Ndufs2,Ndufa9,Dlst,Pdk1,Coq10b,Ppard,Atp5e,Uqcrc2,Nnt,Gstz1,Ndufa3,Vdac1,Cox7b,Ndufb2,Ndufv1,Atp5h,Ndufc2,Ndufb10,Sdhb,Slc25a27,Ndufaf5,Ndufb11,Pdp2,Tmem126b,Uqcrc1,Uqcrfs1,Atp5b,Pm20d1,Ndufv2,Idh3g,Mdh2,mt-Co3,mt-Co1,Ndufa11,Rxra,Ndufb9,Sdha,Ndu…	0.567901234567901
Canonical Pathways - Reactome	REACTOME_MITOCHONDRIAL_FATTY_ACID_BETA_OXIDATION	1.15870296841905e-07	1.45127546794486e-05	0.704975715167238	-0.697255261566724	-2.44499320470185	35	Acadm,Hadh,Decr1,Eci1,Acad10,Acadl,Acot2,Them4,Acot12,Acad11,Acot1,Acadvl,Echs1,Hadhb,Acot5,Acot13,Mcee,Pctp,Acot7,Acaa2,Mmut,Hadha,Acot3	0.657142857142857
Cell Type Signatures	DESCARTES_ORGANOGENESIS_ENDOTHELIAL_CELLS	7.88859410937138e-18	1.26469940761442e-14	1.0864405425825	-0.499102541165251	-2.43005363265551	260	Adgrl4,Acer2,Rapgef5,Shank3,Foxo1,Adgrf5,Zfp366,Fzd4,Btnl9,Arhgef3,Fgd5,Car8,Calcrl,Gpr182,Dock9,Colgalt2,Gimap4,Nfkbia,Mmrn2,Pcdh12,Lrrc8c,Plxnd1,Itpr3,Fmnl3,Ushbp1,Kank3,Adgre5,Cdh5,Stab2,Prkch,Adcy4,Arap3,Abcb1a,Klf2,Tek,Exoc3l,Ptprb,Bcl6b,She,Cyyr1,Nfkb2,Lck,Plpp1,Hdac7,Ifi203-ps,Slfn5,Clec14a,Epas1,Cd38,Card10,Sox7,Dusp2,Prex2,Grap,Scarf1,Esam,Pear1,Icam2,Kctd12b,Myzap,Ets1,Sox18,Msn,Flt1,Cl…	0.465384615384615
Hallmark	HALLMARK_FATTY_ACID_METABOLISM	7.84620638748414e-12	4.33759933807399e-09	0.875325132024659	-0.53051234126041	-2.38129088583109	144	Vnn1,Ppara,Cd36,Acsm3,Acadm,Aldh3a2,Hmgcs2,Slc22a5,Ech1,Suclg2,Hadh,Decr1,Eci1,Eci2,Acaa1a,Gcdh,Acadl,Bckdhb,Dld,Inmt,Crat,Hsdl2,Aco2,Hsd17b11,Acot2,Dhcr24,Cpt1a,Acox1,Hpgd,G0s2,Cpox,Hmgcl,Pts,Cyp4a10,Retsat,Lgals1,Pdha1,Ehhadh,Acadvl,Auh,Reep6,Echs1,D2hgdh,Hadhb,Suclg1,Cryz,Sdhc,Alad,Aldh1a1,Mcee,Etfdh,Rdh1,Cpt2,Dlst,Mif,Hsd17b4,Gabarapl1,Gpd2,Hibch,Acaa2,Gstz1,Ube2l6,Prdx6	0.4375
Ontology - Biological Process	GOBP_SMALL_MOLECULE_CATABOLIC_PROCESS	1.78617171731741e-18	3.18176721911474e-15	1.10533657731401	-0.473921292723142	-2.3704437572704	322	Sult2a4,Sult2a3,Sult1e1,Acadm,Bpnt2,Pfkfb2,Hexa,Hadh,Decr1,Eci1,Ddah1,Acad10,Eci2,Acaa1a,Gcdh,Nudt19,Acadl,Ids,Mat1a,Irs1,Aldh5a1,Bckdhb,Pex7,Abcd4,Aldh6a1,Dld,Acad12,Pkm,Sesn2,Ahcy,Dcxr,Sult2a5,Cyp39a1,Dhdh,Crat,Mthfsl,Pck1,Sult2a7,Acat1,Decr2,Ahcyl,Hoga1,Agxt2,Aldh4a1,Acaa1b,Akr1d1,Sardh,Acot4,Hdc,Lpin2,Acot2,Sord,Upp2,Abcd1,Cpt1a,Acox1,Ces1d,Pten,Mfsd2a,Pdxp,Ppat,Gda,Ivd,Abat,Oat,Slc27a2,Esd,D…	0.416149068322981
Canonical Pathways - Wiki	WP_ELECTRON_TRANSPORT_CHAIN	7.16385321661824e-09	1.49157006193278e-06	0.761460801445585	-0.559418571396435	-2.34183196433516	88	mt-Nd6,Cox17,Ndufa5,Ndufa2,Ucp2,Ndufs1,Sdhc,Ndufb4,Atp5l,Ndufs2,Ndufa9,Atp5e,Uqcrc2,Slc25a5,Cox7b,Ndufb2,Ndufv1,Atp5h,Ndufc2,Ndufb10,Sdhb,Slc25a27,Uqcrc1,Uqcrfs1,Atp5b,Ndufv2,mt-Co3,mt-Co1,Ndufb9,Sdha,Sco1,Ndufb7,Ndufb5,Ndufa12,Atp5o,Atp5g3,Ndufs7,Cox5b,Atp5a1,Atp5d,Ndufa7,Cox8a,Uqcrb,mt-Cytb,Ndufab1,Ndufb3,Uqcrq,Ndufa10,mt-Nd5,Atp5c1,Ndufc1,mt-Nd4,Uqcr11,Sdhd,Ndufa6,Cox6a1,Atp5g2,Ndufs5,Uqcrh,Su…	0.75
Ontology - Biological Process	GOBP_ORGANIC_ACID_CATABOLIC_PROCESS	5.31037948495887e-14	3.86981835922093e-11	0.965327754226083	-0.485959868472051	-2.3279643515446	223	Acadm,Hexa,Hadh,Decr1,Eci1,Ddah1,Acad10,Eci2,Acaa1a,Gcdh,Nudt19,Acadl,Ids,Mat1a,Irs1,Aldh5a1,Bckdhb,Pex7,Abcd4,Aldh6a1,Dld,Acad12,Sesn2,Ahcy,Dcxr,Cyp39a1,Crat,Mthfsl,Pck1,Acat1,Decr2,Ahcyl,Hoga1,Agxt2,Aldh4a1,Acaa1b,Akr1d1,Sardh,Acot4,Hdc,Lpin2,Acot2,Sord,Abcd1,Cpt1a,Acox1,Ces1d,Mfsd2a,Ppat,Ivd,Abat,Oat,Slc27a2,Dbt,Aass,Hmgcl,Acad11,Ehhadh,Hpd,Acadvl,Auh,Echs1,Hadhb,Ilvbl,Cyp4f15,Gls,Xylb,Etfa,Ac…	0.439461883408072
Ontology - Biological Process	GOBP_FATTY_ACID_BETA_OXIDATION	4.72214624559408e-08	6.57891364324413e-06	0.719512826338911	-0.578176267590276	-2.32559306105462	72	Acadm,Hadh,Decr1,Eci1,Acad10,Eci2,Acaa1a,Gcdh,Acadl,Irs1,Pex7,Abcd4,Acad12,Sesn2,Crat,Acat1,Acaa1b,Abcd1,Cpt1a,Acox1,Mfsd2a,Ivd,Slc27a2,Acad11,Ehhadh,Acadvl,Auh,Echs1,Hadhb,Etfa,Etfb,Etfdh,Cpt2,Ppard,Hsd17b4,Acaa2,Abcd3,Hadha	0.527777777777778
Ontology - Biological Process	GOBP_MYELOID_DENDRITIC_CELL_ACTIVATION	2.56759974104588e-06	0.00021001917881861	0.627256739718528	-0.661207616026231	-2.31436724006359	34	Tgfb1,Slamf1,Dock2,Stard7,Dcstamp,Notch2,Tspan32,Pirb,Havcr2,Relb,Gimap3,Cd244a,Gimap5,Camk4,Cd37,Ubd,Spi1,Tnfsf9,Flt3l,Hmgb1,Batf,Batf2,Batf3,Klrk1,Ltbr,Pycard,Rbpj	0.794117647058824
Canonical Pathways - Reactome	REACTOME_RESPIRATORY_ELECTRON_TRANSPORT_ATP_SYNTHESIS_BY_CHEMIOSMOTIC_COUPLING_AND_HEAT_PRODUCTION_BY_UNCOUPLING_PROTEINS	7.3222307820747e-10	2.11631254045578e-07	0.801215574617779	-0.529654732974332	-2.29745094652273	117	mt-Nd6,Ndufa5,Ndufa2,Ucp2,Atp5k,Ndufs1,Etfa,Ndufb4,Etfb,Etfdh,Nubpl,Atp5l,Atp5g1,Ndufs2,Ndufa9,Coq10b,Atp5e,Uqcrc2,Ndufa3,Cox7b,Ndufb2,Ndufv1,Atp5h,Ndufc2,Ndufb10,Slc25a27,Ndufaf5,Ndufb11,Tmem126b,Uqcrc1,Uqcrfs1,Atp5b,Pm20d1,Ndufv2,mt-Co3,mt-Co1,Ndufa11,Ndufb9,Ndufaf6,Sco1,Ndufb7,Acad9,Cox6b1,Cox14,Ndufb5,Ndufa12,Atp5o,Cox7c,Atp5g3,Ndufs7,Cox5b,Atp5a1,Ndufaf4,Atp5d,Ndufa7,Cox8a,Uqcrb,mt-Cytb,Nduf…	0.743589743589744
Ontology - Biological Process	GOBP_AMINO_ACID_CATABOLIC_PROCESS	2.80752734917791e-08	4.54649277394144e-06	0.73376198835648	-0.546673636595492	-2.28847925631599	88	Ddah1,Mat1a,Aldh5a1,Bckdhb,Aldh6a1,Dld,Ahcy,Acat1,Ahcyl,Hoga1,Agxt2,Aldh4a1,Sardh,Hdc,Ppat,Ivd,Abat,Oat,Dbt,Aass,Hmgcl,Hpd,Auh,Gls,Etfa,Etfb,Shmt2,Tat,Prodh,Scly,Pipox,Hibadh,Hibch,Gstz1,Nos3,Uroc1,Got2,Prodh2,Nos2,Bcat2,Atp2b4	0.465909090909091
Curated - Chemical and Genetic Perturbation	OHGUCHI_LIVER_HNF4A_TARGETS_UP	1.62656096639271e-06	0.000141722964202217	0.643551836150722	-0.609003870330558	-2.26983217348834	48	Rcan2,Pcp4l1,Cd36,Sult1e1,Slc16a7,Il1rn,Cyp39a1,Serpina7,Ctse,Abcb1a,Rab27a,Nrg4,Vldlr,Acot1,Slc27a1,Elapor1,Defb1,Gstm3,Rad51b,Acot3,Sult2a1	0.4375
Curated - Chemical and Genetic Perturbation	LAZARO_GENETIC_MOUSE_MODEL_HIGH_GRADE_LARGE_CELL_NEUROENDOCRINE_LUNG_CARCINOMA_DN	2.931984665309e-19	5.87569726927924e-16	1.13308993200902	-0.438922035645101	-2.2608448563792	444	Rasgrp2,Abca17,Tspan7,Tppp,Shank3,Hsd11b1,Abca5,Cemip2,Adgrf5,Zfp366,Abca6,Plscr2,Fgd5,Ids,Hecw2,Gpr182,Dock9,Tnfsf15,Mmrn2,Itgb7,Napsa,Amigo2,Dhdh,Rasal3,Akap12,Lipg,Bmpr2,Ushbp1,Trib2,Ciita,Kank3,Adgre5,Ikzf3,Plpp3,Wdfy4,Flvcr2,Dmd,Ace,Sh3tc2,Cd19,Rarres2,Arap3,Klf2,Tek,Hykk,Ptprb,Lpcat1,Gata2,Fam174b,Cmklr1,Slamf1,She,Cyyr1,Reps2,Prickle1,Akap5,Clec9a,Pdk2,Adk,Ccr7,6530402F18Rik,Sema6a,Etv5,Tb…	0.445945945945946
Hallmark	HALLMARK_OXIDATIVE_PHOSPHORYLATION	1.07754977519075e-11	5.39852437370564e-09	0.875325132024659	-0.479855299313865	-2.25628483220635	195	Acadm,Ech1,Decr1,Eci1,Acaa1a,Aldh6a1,Dld,Acat1,Idh2,Cox17,Por,Aco2,Cpt1a,Cyb5a,Mpc1,Oat,Ndufa5,Ndufa2,Retsat,Pdha1,Acadvl,Slc25a20,Echs1,Hadhb,Suclg1,Mfn2,Nqo2,Atp5k,Ndufs1,Sdhc,Etfa,Etfb,Etfdh,Atp5g1,Ldhb,Maob,Ndufs2,Ndufa9,Dlst,Opa1,Atp5e,Uqcrc2,Nnt,Acaa2,Slc25a5,Ndufa3,Vdac1,Cox7b,Ndufb2,Alas1,Mgst3,Atp6v1h,Phb2,Ndufv1,Atp5h,Ndufc2,Atp1b1,Abcb7,Got2,Hadha,Sdhb,Immt,Uqcrc1,Uqcrfs1,Slc25a11,Atp5…	0.502564102564103
Canonical Pathways - Reactome	REACTOME_RESPIRATORY_ELECTRON_TRANSPORT	6.24602641107591e-08	8.34469128519741e-06	0.704975715167238	-0.527878756291474	-2.23010532231544	97	mt-Nd6,Ndufa5,Ndufa2,Ndufs1,Etfa,Ndufb4,Etfb,Etfdh,Nubpl,Ndufs2,Ndufa9,Coq10b,Uqcrc2,Ndufa3,Cox7b,Ndufb2,Ndufv1,Ndufc2,Ndufb10,Ndufaf5,Ndufb11,Tmem126b,Uqcrc1,Uqcrfs1,Ndufv2,mt-Co3,mt-Co1,Ndufa11,Ndufb9,Ndufaf6,Sco1,Ndufb7,Acad9,Cox6b1,Cox14,Ndufb5,Ndufa12,Cox7c,Ndufs7,Cox5b,Ndufaf4,Ndufa7,Cox8a,Uqcrb,mt-Cytb,Ndufab1,Ndufb3,Uqcrq,Ndufa10,Cox20,Cyc1,mt-Nd5,Ndufc1,mt-Nd4,Tmem186,Uqcr11,Ndufa13,Cox1…	0.721649484536083
Ontology - Biological Process	GOBP_MONOCARBOXYLIC_ACID_CATABOLIC_PROCESS	3.09743464087058e-09	7.75907377538081e-07	0.774939030136436	-0.50278063639844	-2.21607450783871	129	Acadm,Hexa,Hadh,Decr1,Eci1,Acad10,Eci2,Acaa1a,Gcdh,Nudt19,Acadl,Ids,Irs1,Pex7,Abcd4,Acad12,Sesn2,Dcxr,Cyp39a1,Crat,Pck1,Acat1,Decr2,Hoga1,Agxt2,Acaa1b,Akr1d1,Lpin2,Acot2,Sord,Abcd1,Cpt1a,Acox1,Ces1d,Mfsd2a,Ivd,Slc27a2,Acad11,Ehhadh,Acadvl,Auh,Echs1,Hadhb,Ilvbl,Cyp4f15,Xylb,Etfa,Acot7,Etfb,Etfdh,Cpt2,Ppard,Hsd17b4,Hexb,Acaa2,Cyp4f18	0.434108527131783
Ontology - Cellular Component	GOCC_RESPIRASOME	7.93268764915049e-08	1.03395811700147e-05	0.704975715167238	-0.526171672968561	-2.21083911201752	89	Dmac2,mt-Nd6,Ndufa5,Ndufa2,Coa6,1810058I24Rik,Ndufs1,Sdhc,Ndufb4,Ndufs2,Ndufa9,Uqcrc2,Ndufa3,Cox7b,Ndufb2,Ndufv1,Ndufc2,Ndufb10,Sdhb,Ndufb11,Cox8b,Uqcrc1,Uqcrfs1,Ndufv2,mt-Co3,mt-Co1,Ndufa11,Ndufb9,Sdha,Ndufb7,Wdr93,Cox6b1,Ndufb5,Ndufa12,Cox7c,Ndufs7,Cox5b,Ndufa7,Cox8a,Uqcrb,mt-Cytb,Ndufab1,Ndufb3,Uqcrq,Ndufa10,Cyc1,mt-Nd5,Rab5if,Ndufc1,mt-Nd4,Uqcr11,Ndufa13,Sdhd,Ndufa6,Foxred1,Ndufb8,Cox6a1,Nduf…	0.719101123595506
Hallmark	HALLMARK_ADIPOGENESIS	5.59027393783408e-11	2.2405817942839e-08	0.851339057116899	-0.471365101739405	-2.21032842209769	193	Cd36,Gpx3,Acadm,Adcy6,Enpp2,Ech1,Pparg,Hadh,Decr1,Fzd4,Slc25a10,Acadl,Slc5a6,Sorbs1,Esrra,Dld,Itga7,Crat,Chchd10,Pgm1,Cdkn2c,Ddt,Por,Aco2,Dhrs7,Acox1,Angptl4,Dbt,Ndufa5,Ak2,Agpat3,Mtarc2,Retsat,Scarb1,Pfkl,Atl2,Reep6,Slc27a1,Cavin2,Echs1,Suclg1,Slc19a1,Ucp2,Bcl2l13,Sdhc,Atp1b3,Cyp4b1,Arl4a,Etfb,Coq9,Dnajb9,Mccc1,Cpt2,Phldb1,Pim3,Hspb8,Gpd2,Hibch,Acaa2,Cox7b,Gbe1,Mgst3,Stom,Sparcl1,Cmbl,Ppm1b,Sult…	0.424870466321244
Canonical Pathways - Reactome	REACTOME_PYRUVATE_METABOLISM_AND_CITRIC_ACID_TCA_CYCLE	8.64975155943092e-06	0.00058265889496133	0.593325476396405	-0.595792599415589	-2.20472587691682	45	Suclg2,Pdpr,L2hgdh,Dld,Idh2,Aco2,Pdk2,Pdha1,Me2,D2hgdh,Suclg1,Sdhc,Ldhb,Dlst,Pdk1,Ppard,Nnt,Gstz1,Vdac1,Sdhb,Pdp2,Idh3g,Mdh2,Rxra,Sdha	0.555555555555556
Ontology - Biological Process	GOBP_ANTIGEN_PROCESSING_AND_PRESENTATION_OF_EXOGENOUS_PEPTIDE_ANTIGEN_VIA_MHC_CLASS_II	3.75714619170533e-05	0.0019493387619877	0.557332238758646	-0.735905236169943	-2.17973681381212	19	H2-DMa,Fcgr2b,H2-DMb1,H2-Ab1,H2-Eb1,Ctse,H2-Aa,H2-Eb2,Cd74,H2-Ob,H2-DMb2,H2-Oa	0.631578947368421
Curated - Chemical and Genetic Perturbation	SERVITJA_LIVER_HNF1A_TARGETS_UP	6.79733019043489e-09	1.45299730150736e-06	0.761460801445585	-0.488262135198018	-2.17525723622847	138	Tmtc2,Adora1,Sult1e1,Aldh3a2,Cyp2a5,Enc1,Gsta2,Slc22a5,Scd2,Abcc4,Gstt2,Pparg,Cdkn1c,Gsta4,Sorbs1,Rab30,Nln,Crat,Akap12,Fgfrl1,Gsta1,Mogat1,Por,Acot4,Acot2,Abcc3,Abcb1a,Pcdh20,Rab27a,Ptgfr,Rgs16,Mmd,Cyp4a10,Lgals1,Acot1,Cyp4a14,Slc41a3,Nqo1,Ucp2,Serpinb1a,Akr1c19,Pctp,Fgf9,Wee1,Slco1a4,Mmp12,Tnfrsf19,Gstm2,Igf2r,Mgst2,Gstm3,Trpm4,Tmem98,Mgst3,Sparcl1,Arhgap18,Acot3	0.41304347826087
Ontology - Molecular Function	GOMF_SULFUR_COMPOUND_TRANSMEMBRANE_TRANSPORTER_ACTIVITY	1.09874657385995e-05	0.000707433938639464	0.593325476396405	-0.589836478656073	-2.17350273712413	44	Slc1a2,Slc22a2,Slc26a4,Abcc4,Slc26a2,Slc25a10,Slc47a1,Slc5a6,Abcc3,Abcd1,Abcc2,Slc27a1,Atp7a,Slc25a13,Ucp2,Abcc6,Slc38a7,Atp7b	0.409090909090909
Cell Type Signatures	DESCARTES_ORGANOGENESIS_WHITE_BLOOD_CELLS	4.1004717320036e-20	9.39125182964023e-17	1.16017957183021	-0.40745370044356	-2.16776977907604	608	Vsir,Cd36,Il6ra,Slc16a7,Hexa,Pparg,Dab2,Maf,Mertk,Gmfg,Mctp1,Fcgr2b,Itgb7,Mrc1,Wwp1,Snx8,Napsa,Rasal3,Gm15987,Gpr174,Stab1,Clec4n,Erap1,Stk10,Wdfy4,Dtx3l,Hdc,Tcn2,Abcc3,Abcd1,Psd4,Il7r,Morc3,Map3k5,Hpgd,Aoah,Cmklr1,Il18rap,Hgsnat,Psap,Reps2,Inpp5d,Tnfrsf1b,Hk3,Cd44,Nckap1l,Rnase4,Nrros,Nfam1,Naip6,Ebi3,Sp110,Pdxk,Cd74,Dock2,Il17ra,Ang,Themis,Gvin-ps7,Itgal,Traf3ip3,Arhgef6,Cd33,Iqgap1,Coro1a,BE69…	0.542763157894737
Canonical Pathways - Wiki	WP_OXIDATIVE_PHOSPHORYLATION	1.02715378162492e-05	0.000672317317255177	0.593325476396405	-0.567477006910037	-2.16521899629688	53	mt-Nd6,Ndufa5,Ndufa2,Ndufs1,Atp5l,Atp5g1,Ndufs2,Ndufa9,Atp5e,Ndufb2,Ndufv1,Atp5h,Ndufc2,Ndufb10,Atp5b,Ndufv2,Ndufa11,Ndufb9,Ndufb7,Ndufb5,Atp5o,Atp5g3,Ndufs7,Atp5a1,Atp5d,Ndufa7,Ndufa10,mt-Nd5,Ndufc1,mt-Nd4,Ndufa6,Ndufb8,Atp5g2,Ndufs5	0.641509433962264
Ontology - Biological Process	GOBP_FATTY_ACID_CATABOLIC_PROCESS	1.42600077009685e-07	1.71892062753329e-05	0.690132458796796	-0.505560894758144	-2.16418836258387	103	Acadm,Hadh,Decr1,Eci1,Acad10,Eci2,Acaa1a,Gcdh,Nudt19,Acadl,Irs1,Pex7,Abcd4,Acad12,Sesn2,Crat,Pck1,Acat1,Decr2,Acaa1b,Lpin2,Acot2,Abcd1,Cpt1a,Acox1,Ces1d,Mfsd2a,Ivd,Slc27a2,Acad11,Ehhadh,Acadvl,Auh,Echs1,Hadhb,Ilvbl,Cyp4f15,Etfa,Acot7,Etfb,Etfdh,Cpt2,Ppard,Hsd17b4,Acaa2,Cyp4f18,Abcd3,Hadha	0.466019417475728
Ontology - Molecular Function	GOMF_MODIFIED_AMINO_ACID_TRANSMEMBRANE_TRANSPORTER_ACTIVITY	1.5104369181502e-05	0.000931358641222465	0.593325476396405	-0.651867130482466	-2.15994218872916	29	Slc25a32,Slc22a2,Slc22a5,Slc47a1,Slc5a6,Slc25a29,Slc7a2,Slc38a4,Slc22a4,Slc25a13,Slc19a1	0.379310344827586
Canonical Pathways - Reactome	REACTOME_COMPLEX_I_BIOGENESIS	2.39591526977875e-06	0.000199022350285456	0.627256739718528	-0.558448049140765	-2.15845706476548	56	mt-Nd6,Ndufa5,Ndufa2,Ndufs1,Ndufb4,Nubpl,Ndufs2,Ndufa9,Ndufa3,Ndufb2,Ndufv1,Ndufc2,Ndufb10,Ndufaf5,Ndufb11,Tmem126b,Ndufv2,Ndufa11,Ndufb9,Ndufaf6,Ndufb7,Acad9,Ndufb5,Ndufa12,Ndufs7,Ndufaf4,Ndufa7,Ndufab1,Ndufb3,Ndufa10,mt-Nd5,Ndufc1,mt-Nd4,Tmem186,Ndufa13,Ndufa6,Ndufb8,Ecsit,Ndufs5	0.696428571428571
Curated - Chemical and Genetic Perturbation	ZEMEK_IMMUNE_CHECKPOINT_BLOCKADE_OVARIAN_CANCER_OVERLAP_UP	1.40140265354655e-06	0.000125515571741108	0.643551836150722	-0.505760064177811	-2.14465156244678	96	H2-DMa,H2-DMb1,Satb1,Rnf145,Gpr174,H2-Ab1,H2-Eb1,Tgtp2,H2-Aa,Gbp2,Psap,Gm2427,Ighd,Fgl2,Fcgr4,Slamf8,Sh2d2a,Dusp2,Gbp4,Il21r,Dnase1l3,Trim65,Tmem229b,Gbp2b,Igtp,P2ry10,Tgtp1,Gbp10,Fasl,Stat1,Plek,Gbp8,Gvin-ps6,Sla2,Irgm2,Itk,Gbp3,Neurl3,Izumo1r,Nkg7,Gm12250,Cd27,Lair1,Ubd,Gm19585,Cd8a,Il18bp,Tap1,Slc11a1,Tnfrsf4,Gbp6,Aif1,H2-K2,Trac,C1qb	0.572916666666667
Ontology - Biological Process	GOBP_LONG_TERM_SYNAPTIC_DEPRESSION	4.88300952438836e-05	0.00238671977728641	0.557332238758646	-0.645811078327198	-2.14062513092249	28	Adora1,Sorcs2,Sorcs3,Abhd6,Shank3,Iqsec2,App,Pten,Cd38,Kcnb1,Fmr1,Pirb,Stxbp1,Bcl2l1,Mgll,Mapt	0.571428571428571
Canonical Pathways - Wiki	WP_FATTY_ACID_BETAOXIDATION	5.05729353553806e-05	0.00246439300795581	0.557332238758646	-0.62908476197134	-2.13742955458072	32	Acadm,Hadh,Decr1,Eci1,Gcdh,Acadl,Dld,Crat,Acat1,Cpt1a,Acadvl,Slc25a20,Echs1,Hadhb,Gk,Cpt2,Gpd2,Hadha	0.5625
Curated - Chemical and Genetic Perturbation	ZEMEK_IMMUNE_CHECKPOINT_BLOCKADE_OVARIAN_CANCER_RENCA_UP	6.76364699243756e-07	6.69350546807154e-05	0.659444398037935	-0.502977338470886	-2.13304380621227	99	H2-DMa,Mctp1,H2-DMb1,Satb1,Rnf145,Gpr174,H2-Ab1,H2-Eb1,Tgtp2,H2-Aa,Gbp2,Psap,Gm2427,Ighd,Fgl2,Fcgr4,Slamf8,Sh2d2a,Dusp2,Gbp4,Il21r,Dnase1l3,Trim65,Tmem229b,Gbp2b,Igtp,P2ry10,Tgtp1,Gbp10,Fasl,Stat1,Plek,Gbp8,Gvin-ps6,Sla2,Irgm2,Itk,Gbp3,Neurl3,Izumo1r,Nkg7,Gm12250,Cd27,Lair1,Ubd,Gm19585,Cd8a,Il18bp,Tap1,Slc11a1,Tnfrsf4,Gbp6,Aif1,H2-K2,Trac,C1qb	0.565656565656566
Ontology - Biological Process	GOBP_ANTIGEN_PROCESSING_AND_PRESENTATION_OF_PEPTIDE_OR_POLYSACCHARIDE_ANTIGEN_VIA_MHC_CLASS_II	6.13010305076953e-05	0.00283221360547369	0.538434096309916	-0.667057667854967	-2.12878171936037	25	H2-DMa,Fcgr2b,H2-DMb1,H2-Ab1,H2-Eb1,Ctse,H2-Aa,H2-Eb2,Cd74,H2-Ob,H2-DMb2,H2-Oa	0.48
Ontology - Biological Process	GOBP_FATTY_ACID_BETA_OXIDATION_USING_ACYL_COA_DEHYDROGENASE	2.32785980922457e-05	0.00132341306601022	0.575610261071129	-0.807554925256345	-2.1282024729293	13	Acadm,Acad10,Gcdh,Acadl,Acad12,Ivd,Acad11,Acadvl,Etfa,Etfb,Etfdh	0.846153846153846
Ontology - Biological Process	GOBP_MULTICELLULAR_ORGANISMAL_MOVEMENT	6.62063999992831e-05	0.00301540058178553	0.538434096309916	-0.598322205712505	-2.12395263364425	38	Ascl1,Adrb2,Dmpk,Grcc10,Dmd,Chrne,Atp8a2,Cln8,Rcsd1,Homer1	0.263157894736842
Ontology - Cellular Component	GOCC_OXIDOREDUCTASE_COMPLEX	1.87706739778759e-07	2.19149914129544e-05	0.690132458796796	-0.489335032411698	-2.11591183141739	113	Dmac2,mt-Nd6,Bckdhb,Dld,Gpd1l,Pdk2,Dbt,Ndufa5,Ndufa2,Pdha1,Cbr4,Ndufs1,Sdhc,Etfa,Ndufb4,Etfb,P4ha1,Etfdh,Cybb,Ldhb,Ndufs2,Ndufa9,Dlst,Ncf2,Pdk1,Uqcrc2,Gpd2,Ndufa3,Ndufb2,Ndufv1,Ndufc2,Ndufb10,Cyba,Sdhb,Ndufb11,Uqcrc1,Uqcrfs1,H2-Ke6,Ndufv2,Idh3g,mt-Co1,Ndufa11,Ndufb9,Sdha,Ndufb7,Wdr93,Ndufb5,Ndufa12,Ncf4,Ndufs7,Ndufa7,Noxo1,Uqcrb,mt-Cytb,Ncf1,Ndufab1,Ndufb3,Uqcrq,Ndufa10,Idh3b,Cyb5b,Ogdh,Cyc1,mt-N…	0.672566371681416
Ontology - Cellular Component	GOCC_NADH_DEHYDROGENASE_COMPLEX	1.007211672678e-05	0.000664511009727315	0.593325476396405	-0.565355331804246	-2.11390130480153	49	Dmac2,mt-Nd6,Ndufa5,Ndufa2,Ndufs1,Ndufb4,Ndufs2,Ndufa9,Ndufa3,Ndufb2,Ndufv1,Ndufc2,Ndufb10,Ndufb11,Ndufv2,Ndufa11,Ndufb9,Ndufb7,Wdr93,Ndufb5,Ndufa12,Ndufs7,Ndufa7,Ndufab1,Ndufb3,Ndufa10,mt-Nd5,Ndufc1,mt-Nd4,Ndufa13,Ndufa6,Foxred1,Ndufb8	0.673469387755102
Ontology - Biological Process	GOBP_NEGATIVE_REGULATION_OF_T_CELL_MEDIATED_IMMUNITY	8.134727999412e-05	0.00351525496729308	0.538434096309916	-0.687889992210556	-2.11288364480206	21	Vsir,Ahr,Il7r,Slamf1,Nckap1l,Clec4g,Tbx21,Ppp3cb,Ptprc,Lilrb4b,Spn,Klrd1	0.571428571428571
Ontology - Biological Process	GOBP_CHRONIC_INFLAMMATORY_RESPONSE	3.30790030409563e-05	0.00173876254672987	0.557332238758646	-0.800638921542495	-2.10997627462838	13	Vnn1,Ahcy,Tnfaip3,Ahcyl,Unc13d,Tnf,Cebpb,Gja1	0.615384615384615
Ontology - Molecular Function	GOMF_MHC_CLASS_II_PROTEIN_COMPLEX_BINDING	9.9659171965914e-05	0.00412851639523911	0.538434096309916	-0.802723347956531	-2.10113261848037	12	H2-DMa,H2-DMb1,H2-Ab1,H2-Eb1,H2-Aa,H2-Eb2,Cd74,H2-Ob,H2-DMb2,H2-Oa	0.833333333333333
Canonical Pathways - Reactome	REACTOME_PD_1_SIGNALING	0.000104151166990317	0.00424971145225827	0.538434096309916	-0.722274815560619	-2.10041715123323	18	H2-Ab1,H2-Eb1,H2-Aa,H2-Eb2,Lck,Trbc2,Cd274,Cd3g,Ptpn6,Cd3e,Cd3d,Trbc1	0.666666666666667
Ontology - Biological Process	GOBP_NUCLEOSIDE_BISPHOSPHATE_METABOLIC_PROCESS	5.76047652229058e-07	5.88229042072373e-05	0.659444398037935	-0.49039464874523	-2.09926519810349	103	Sult2a4,Acsm3,Sult2a3,Sult1e1,Pank1,Pank3,Hmgcs2,Suclg2,Gcdh,Nudt19,Dld,Sult2a5,Sult2a7,Acat1,Acot4,Acot2,Abcd1,Ces1d,Mpc1,Pdk2,Hmgcl,Acot12,Acot1,Enpp1,Pdha1,Ehhadh,Dgat2,Suclg1,Fitm2,Acot5,Sult1b1,Mcee,Acot7,Far1,Sult2a2,Pdk1,Acsm5,Pipox,Hsd17b4,Acaa2,Vdac1,Ppcdc,Mmut,Acot3,Sult2a1,Acnat1,Papss2,Acot6,Dgat1	0.475728155339806
Ontology - Biological Process	GOBP_NEGATIVE_REGULATION_OF_ANTIGEN_RECEPTOR_MEDIATED_SIGNALING_PATHWAY	5.62002365101769e-05	0.00267359700810432	0.557332238758646	-0.6417316483186	-2.09580194460432	27	Prnp,Laptm5,Cd22,Lgals3,Ptpn6,Lilrb4b,Sla2,Cblb,Cd300a,Lpxn,Plcl2,Ubash3a,Lilrb4a,Ptpn22,Dusp3,Ptprj,Dgkz,Phpt1,Gps2,Thy1	0.740740740740741
Curated - Chemical and Genetic Perturbation	SANDERSON_PPARA_TARGETS	0.000109815974591317	0.00442354197147738	0.538434096309916	-0.761529723466436	-2.08768011377621	15	Cd36,Acadm,Aldh3a2,Hmgcs2,Decr1,Eci1,Decr2,G0s2,Ehhadh,Etfdh,Cpt2,Hsd17b4	0.8
Curated - Chemical and Genetic Perturbation	PIONTEK_PKD1_TARGETS_UP	5.37558108375172e-05	0.0025958227691177	0.557332238758646	-0.582350574888978	-2.08636387698017	39	Cyp2d26,Mt1,Entpd5,Mt2,Ugt1a6a,Klf15,Sult1d1,Sord,Rdh16,Slc27a2,Aass,Sgk1,Gk,Prodh,Acsm5,Pim3,Ndrg1,Ccn2	0.461538461538462
Ontology - Biological Process	GOBP_GLUTAMINE_FAMILY_AMINO_ACID_CATABOLIC_PROCESS	0.000139973521083667	0.00530509572107175	0.518848077743792	-0.67905693807898	-2.0857525398004	21	Ddah1,Aldh4a1,Ppat,Oat,Gls,Prodh,Nos3,Got2,Prodh2,Nos2,Atp2b4	0.523809523809524
Ontology - Cellular Component	GOCC_INNER_MITOCHONDRIAL_MEMBRANE_PROTEIN_COMPLEX	6.67900234960733e-08	8.84940212139708e-06	0.704975715167238	-0.464265013520295	-2.08256210840064	141	Dmac2,mt-Nd6,Chchd10,Ndufa5,Ndufa2,Atp5k,Ndufs1,Sdhc,Ndufb4,Chchd6,Atp5l,Atp5g1,Ndufs2,Ndufa9,Atp5e,Uqcrc2,Ndufa3,Cox7b,Ndufb2,Phb2,Ndufv1,Atp5h,Spg7,Ndufc2,Ndufb10,Sdhb,Ndufb11,Cox8b,Immt,Uqcrc1,Uqcrfs1,Atp5b,Atp5md,Ndufv2,mt-Co3,mt-Co1,Ndufa11,Ndufb9,Sdha,Dnajc19,Ndufb7,Wdr93,Cox6b1,Ndufb5,Afg3l2,Ndufa12,Pam16l,Atp5o,Cox7c,Atp5g3,Grpel2,Ndufs7,Micu3,Cox5b,Atp5a1,Atp5d,Ndufa7,Cox8a,Uqcrb,mt-Cytb…	0.673758865248227
Ontology - Biological Process	GOBP_CHOLESTEROL_STORAGE	9.30589453049313e-05	0.00391580317881538	0.538434096309916	-0.671126674417348	-2.08092576715836	22	Ppara,Cd36,Pparg,Ces1g,Ces1d,Ces1e,Scarb1,Soat1	0.363636363636364
Ontology - Cellular Component	GOCC_MHC_CLASS_II_PROTEIN_COMPLEX	3.41852324840371e-05	0.00179103806269308	0.557332238758646	-0.82778969193621	-2.07721702125732	11	H2-DMa,H2-DMb1,H2-Ab1,H2-Eb1,H2-Aa,H2-Eb2,Cd74,H2-Ob,H2-DMb2,H2-Oa	0.909090909090909
Ontology - Biological Process	GOBP_PROTON_MOTIVE_FORCE_DRIVEN_ATP_SYNTHESIS	7.26579205877753e-06	0.000506457296897049	0.610526878385931	-0.520371657854707	-2.0719916930164	68	mt-Nd6,Ndufa5,Ndufa2,Atp5k,Ndufs1,Sdhc,Ndufb4,Atp5l,Atp5g1,Ndufs2,Ndufa9,Atp5e,Ndufa3,Ndufb2,Ndufv1,Atp5h,Ndufc2,Ndufb10,Sdhb,Ndufb11,Atp5b,Ndufv2,Ndufa11,Ndufb9,Sdha,Ndufb7,Ndufb5,Ndufa12,Atp5o,Atp5g3,Ndufs7,Atp5a1,Atp5d,Ndufa7,Ndufab1,Ndufb3,Ndufa10,mt-Nd5,Atp5c1,Ndufc1,mt-Nd4,Ndufa13,Sdhd,Ndufa6,Ndufb8,Atp5g2,Ndufs5,Ndufs3,Ndufb1,Atp5pb,Antkmt,Atp5j2	0.764705882352941
Ontology - Biological Process	GOBP_LIPID_OXIDATION	3.95589767846833e-07	4.17243102507922e-05	0.674962860011025	-0.478611713645615	-2.0708534390261	112	Ppara,Acadm,Pparg,Hadh,Decr1,Eci1,Acad10,Eci2,Acaa1a,Gcdh,Ppargc1a,Acadl,Irs1,Pex7,Abcd4,Acad12,Sesn2,Crat,Acat1,Acaa1b,Por,Abcd1,Cpt1a,Acox1,Mfsd2a,Ivd,Slc27a2,Pla2g7,Acad11,Ehhadh,Acadvl,Auh,Dgat2,Echs1,Hadhb,Ilvbl,Etfa,Etfb,Etfdh,Cpt2,Ppard,Hsd17b4,Klhl25,Acaa2,Cyp4f18,Abcd3,Hadha,Fmo2,Dgat1	0.4375
Curated - Chemical and Genetic Perturbation	PASQUALUCCI_LYMPHOMA_BY_GC_STAGE_DN	3.88545166444624e-08	5.61185234994613e-06	0.719512826338911	-0.450529644200096	-2.06940836145931	166	Rasgrp2,Rassf3,Limd2,Vpreb3,Nudt19,Smim4,Gmfg,Cd55,Mir142hg,Napsa,Gpd1l,S1pr4,Chchd10,Trib2,Wdfy4,Prkacb,Mtpn,Cdkn2c,Cd19,Slc25a37,Klf2,Cnn3,Pde3b,Btg1,Ccr7,Cyfip2,Ighd,Gypc,Nedd9,Sypl,Snn,Irag2,Nucks1,Coro1a,Sbk1,Cd79a,Coro7,Pax5,Ets1,Serpinb1a,Ptbp3,Rcsd1,Tmem229b,Tnfaip8,Rasgrp1,B3gnt5,Chst7,Cd22,Cpm,Mknk2,Cpsf6,Myo1g,Fcrla,Snrpn,Lsp1,Fam111a,Tnfrsf19,Fcho1,Rin3,Ankrd13a,Ptprcap,Fam43a,Ankrd44…	0.439759036144578
Canonical Pathways - Wiki	WP_NUCLEAR_RECEPTORS	0.000221143481423399	0.00744826112222675	0.518848077743792	-0.59108599464696	-2.06892665618821	34	Ppara,Nr1i3,Pgr,Nr5a2,Pparg,Esrra,Rorc,Nr1i2,Rora,Ppard,Nr4a2,Rxra,Rxrb,Ar,Nr1h2	0.441176470588235
Canonical Pathways - Wiki	WP_FATTY_ACID_OXIDATION	6.66872618794912e-05	0.00302869740071389	0.538434096309916	-0.830426476528723	-2.06805188435788	10	Acadm,Hadh,Slc25a29,Cpt1a,Acadvl,Echs1,Cpt2,Acaa2,Acads	0.9
Canonical Pathways - Reactome	REACTOME_PHOSPHORYLATION_OF_CD3_AND_TCR_ZETA_CHAINS	0.000230861921456774	0.00764706265453513	0.518848077743792	-0.708895089635047	-2.06150813044582	18	H2-Ab1,H2-Eb1,H2-Aa,H2-Eb2,Lck,Trbc2,Cd3g,Ptprc,Pag1,Cd3e,Cd3d,Trbc1,Ptpn22,Trac,Cd247,Ptprj	0.888888888888889
Ontology - Biological Process	GOBP_POSITIVE_T_CELL_SELECTION	0.000298097441343685	0.00905132230989007	0.49849310876659	-0.587521255639613	-2.06020026930882	35	Il6ra,H2-DMa,Tgfb1,Cd1d1,Shh,Tox,Cd74,Dock2,Tbx21,Themis,Cd3g,Ly9,Itpkb,Ptprc,Bcl11b,Bcl2,Cd3e,Spn,Cd3d	0.542857142857143
Ontology - Molecular Function	GOMF_OXIDOREDUCTASE_ACTIVITY_ACTING_ON_NAD_P_H_QUINONE_OR_SIMILAR_COMPOUND_AS_ACCEPTOR	0.000250793713853741	0.00800941199303422	0.49849310876659	-0.587992337364238	-2.05809819793459	34	Aifm2,mt-Nd6,Dcxr,Ndufa2,Dhrs4,Cbr4,Nqo1,Nqo2,Akr1c19,Cryz,Ndufs1,Ndufs2,Akr1c20,Akr1c14,Ndufv1	0.441176470588235
Ontology - Biological Process	GOBP_ALPHA_AMINO_ACID_CATABOLIC_PROCESS	1.68988921781127e-05	0.00100791695573913	0.575610261071129	-0.511639668753456	-2.05796351408965	72	Ddah1,Mat1a,Aldh6a1,Ahcy,Acat1,Ahcyl,Hoga1,Agxt2,Aldh4a1,Sardh,Ppat,Ivd,Oat,Aass,Hmgcl,Hpd,Gls,Shmt2,Tat,Prodh,Scly,Pipox,Hibadh,Hibch,Gstz1,Nos3,Got2,Prodh2,Nos2,Bcat2,Atp2b4	0.430555555555556
Curated - Chemical and Genetic Perturbation	LIU_OVARIAN_CANCER_TUMORS_AND_XENOGRAFTS_KINASES_DN	0.000151448083178399	0.00562040664239838	0.518848077743792	-0.612616731093325	-2.05524422365452	30	Prkacb,Mapk11,Tek,Lck,Flt1,Btk,Csf1r,Axl,Itk,Flt4,Kdr,Akt3,Prkd1,Pik3cg,Camk4,Hck,Tie1,Stk17b,Jak3,Lrrk2,Pdgfra,Acvrl1,Jak2,Fgr	0.8
Ontology - Biological Process	GOBP_CARNITINE_METABOLIC_PROCESS	0.000237785741143485	0.00779587116975941	0.518848077743792	-0.785180151968542	-2.05521320998603	12	Acadm,Slc22a5,Acadl,Bbox1,Crat,Cpt1a,Slc22a4,Cpt2	0.666666666666667
Ontology - Biological Process	GOBP_REGULATION_OF_MACROPHAGE_DERIVED_FOAM_CELL_DIFFERENTIATION	0.000246478983292817	0.0079619981330903	0.49849310876659	-0.693739873518591	-2.05484384020422	19	Ppara,Cd36,Abca5,Pparg,Nfkbia,Agt,Prkch,Abcg1	0.421052631578947
Ontology - Biological Process	GOBP_GLUTATHIONE_METABOLIC_PROCESS	1.810768573496e-05	0.00106728830037823	0.575610261071129	-0.523267650536094	-2.04739419515664	63	Slc1a2,Gpx3,Gsta2,Gstt2,Gsta4,Gsta5,Cth,Gsta1,Nfe2l1,Gstt3,Gstk1,Sod2,Ggt5,Ptges2,Hpgds,Gstt1,Gstz1,Gstm2,Mgst2,Gstm3,Hmgn5,Gsta3	0.349206349206349
Ontology - Biological Process	GOBP_AMINO_ACID_BETAINE_METABOLIC_PROCESS	0.000115384673479013	0.00457882941885032	0.538434096309916	-0.76442318106345	-2.04738962125504	14	Acadm,Slc22a5,Acadl,Bbox1,Crat,Cpt1a,Chdh,Slc22a4,Cpt2	0.642857142857143
Ontology - Molecular Function	GOMF_NUCLEAR_STEROID_RECEPTOR_ACTIVITY	0.00012021749611436	0.00466950167947311	0.538434096309916	-0.763801138820342	-2.04572357702186	14	Esrrg,Ppara,Pgr,Esrra	0.285714285714286
Ontology - Biological Process	GOBP_POSITIVE_THYMIC_T_CELL_SELECTION	0.000218277691167372	0.00741205476634607	0.518848077743792	-0.745966740640794	-2.04501529222697	15	H2-DMa,Cd1d1,Shh,Tox,Cd74,Dock2,Cd3g,Itpkb,Ptprc,Cd3e,Cd3d	0.733333333333333
Ontology - Biological Process	GOBP_GLUTAMATE_METABOLIC_PROCESS	0.000116503831551146	0.00458916321235374	0.538434096309916	-0.626000494669519	-2.04442629172044	27	Aldh5a1,Mthfsl,Aldh4a1,Oat,Gls,Tat,Prodh,Dglucy,Got2,Prodh2,Apc,Asl,Glul,Mthfs	0.518518518518519
Ontology - Biological Process	GOBP_POSITIVE_REGULATION_OF_REACTIVE_OXYGEN_SPECIES_BIOSYNTHETIC_PROCESS	0.00031494730217105	0.00939764119826518	0.49849310876659	-0.702981144953143	-2.04431003551893	18	Cd36,Rab27a,Sod2,Clcn3,Mfn2,Tlr4,Ogt,Cyba,Foxo3,Plcg2	0.555555555555556
Ontology - Biological Process	GOBP_PEPTIDE_ANTIGEN_ASSEMBLY_WITH_MHC_CLASS_II_PROTEIN_COMPLEX	0.000100915380015905	0.00416978188766748	0.538434096309916	-0.820726022371161	-2.04389436642381	10	H2-DMa,H2-DMb1,H2-Ab1,H2-Eb1,H2-Aa,H2-Eb2,H2-Ob,H2-DMb2,H2-Oa	0.9
Canonical Pathways - Reactome	REACTOME_LYSINE_CATABOLISM	0.000317830140263383	0.00944664049203635	0.49849310876659	-0.780079451042283	-2.04186209827294	12	Gcdh,Dld,Slc25a21,Hykk,Aass,Crym,Dlst,Pipox	0.666666666666667
Ontology - Biological Process	GOBP_LIPID_MODIFICATION	3.79745923002138e-08	5.59251518048978e-06	0.719512826338911	-0.439360117130925	-2.03146221210834	176	Ppara,Acadm,Pparg,Hadh,Decr1,Eci1,Cyp2e1,Acad10,Eci2,Acaa1a,Gcdh,Ppargc1a,Acadl,Irs1,Pex7,Abcd4,Acad12,Sesn2,Inpp4b,Crat,Acat1,Plpp3,Plppr5,Acaa1b,Por,Abcd1,Cpt1a,Acox1,Pten,Mfsd2a,Ivd,Slc27a2,Inpp5d,Plpp1,Pla2g7,Acad11,Sgpp2,Ehhadh,Acadvl,Auh,Dgat2,Echs1,Hadhb,Ilvbl,Etfa,Etfb,Dgkh,Dgkd,Etfdh,Inpp5a,Cpt2,Ppard,Ggta1,Hsd17b4,Klhl25,Acaa2,Cerk,St3gal2,Cyp4f18	0.335227272727273
Ontology - Biological Process	GOBP_ORGANIC_ACID_TRANSMEMBRANE_TRANSPORT	9.6938271849043e-07	8.98332008256565e-05	0.643551836150722	-0.467643551572463	-2.03106234851688	114	Slc25a32,Slc1a2,Slc15a4,Cd36,Slc22a2,Slc16a7,Slc25a10,Slc5a6,Abcd4,Slc23a2,Agt,Lrrc8c,Slc25a29,Abcd1,Abcb1a,Slc25a21,Mpc1,Slc7a2,Slc38a4,Per2,Slc27a5,Slc22a4,Slc27a1,Slc25a13,Slc19a1,Cln8,Slc38a1,Slc3a2,Abcc5,Slc38a7,Tnf,Lrrc8d,Sfxn2,Slc25a38,Abcd3,Septin2,Slc25a11,Sfxn1,Slc16a12,Slc16a3,Slc38a3,Emb	0.368421052631579
Canonical Pathways - Wiki	WP_NUCLEAR_RECEPTORS_IN_LIPID_METABOLISM_AND_TOXICITY	0.000213790272104804	0.00729252264337069	0.518848077743792	-0.610597142823103	-2.02390394445106	28	Ppara,Nr1i3,Pparg,Cyp2e1,Abcc3,Abcb1a,Nr1i2,Abcg1,Abcc2,Cyp4b1,Ppard,Abcd3,Cyp7a1	0.464285714285714
Ontology - Biological Process	GOBP_THYROID_HORMONE_TRANSPORT	0.000145894189361624	0.00545215767796166	0.518848077743792	-0.812305212615015	-2.02292360985929	10	Slc16a10,Serpina7,Abcc2,Crym,Tubb1,Ttr,Slc3a2	0.7
Ontology - Molecular Function	GOMF_ACYL_COA_BINDING	0.000281289504693561	0.00867237180624457	0.49849310876659	-0.633583853728084	-2.02195670703465	25	Acadm,Pank1,Pank3,Eci2,Gcdh,Acadl,Hmgcl,Soat1,Acadvl,Acot7,Hadha,Acbd3,Acads	0.52
Ontology - Biological Process	GOBP_RESPONSE_TO_COLD	0.000419640520126413	0.0118236850943175	0.49849310876659	-0.576361413338222	-2.0173874909115	34	Adrb2,Acadm,Pparg,Acadl,Agt,Nfe2l1,Ces1d,Acadvl,Slc27a1,Ucp2,Adrb1,Zfp516,P2rx3,Slc25a27	0.411764705882353
Ontology - Biological Process	GOBP_CELLULAR_MODIFIED_AMINO_ACID_METABOLIC_PROCESS	3.73491171570371e-06	0.000289266205923487	0.627256739718528	-0.471114851117633	-2.01673287788007	103	Sult2a4,Vnn1,Sult2a3,Acadm,Slc16a10,Slc22a5,Acadl,Dio3,Ahcy,Bbox1,Sult2a5,Vnn3,Crat,Mthfsl,Sult2a7,Ahcyl,Hoga1,Sardh,Cpt1a,Chdh,Mfsd2a,Dhfr,Crym,Slc22a4,Slc27a1,Sult1b1,Dmgdh,Med1,Shmt2,Serinc3,Cpt2,Sult2a2,Ctsb	0.320388349514563
Ontology - Molecular Function	GOMF_L_ARGININE_TRANSMEMBRANE_TRANSPORTER_ACTIVITY	0.000140538848252403	0.00531395946977009	0.518848077743792	-0.8029747962349	-2.01494767406248	11	Slc22a2,Slc47a1,Slc25a29,Slc7a2,Slc38a4	0.454545454545455
Ontology - Biological Process	GOBP_ATP_BIOSYNTHETIC_PROCESS	7.2050997733759e-06	0.000504419910771888	0.610526878385931	-0.474766879853913	-2.01340791127061	99	Ppara,Ak4,Ppargc1a,Entpd1,mt-Nd6,Pkm,Tgfb1,Ndufa5,Ndufa2,Slc25a13,Atp5k,Ndufs1,Sdhc,Ndufb4,Atp5l,Atp5g1,Ndufs2,Ndufa9,Ak3,Atp5e,Ndufa3,Ndufb2,Prkn,Ndufv1,Atp5h,Ndufc2,Ndufb10,Eno1b,Sdhb,Ndufb11,Eno1,Atp5b,Bcl2l1,Ndufv2,Ndufa11,Ndufb9,Sdha,Ndufb7,Ndufb5,Ndufa12,Atp5o,Atp5g3,Ndufs7,Atp5a1,Atp5d,Ndufa7,Hnf1a,Ndufab1,Ndufb3,Ndufa10	0.505050505050505
Ontology - Biological Process	GOBP_TOLERANCE_INDUCTION	0.00030052252178709	0.0090734031436735	0.49849310876659	-0.63045419578197	-2.01196902689155	25	Tnfaip3,Tgfb1,Il2ra,Ccr7,Cd274,Xkr8,Runx1,Havcr2,Lilrb4b,Cblb,Cd3e,Acod1,Lilrb4a,C3ar1,Hmgb1,Phlpp1,Icos,Itch	0.72
Canonical Pathways - Reactome	REACTOME_BRANCHED_CHAIN_AMINO_ACID_CATABOLISM	0.000470988905528826	0.0128445358160985	0.49849310876659	-0.678451409533082	-2.00955971102843	19	Bckdhb,Aldh6a1,Dld,Acat1,Ivd,Dbt,Ppm1k,Auh,Echs1,Mccc1,Hibadh,Hibch,Bcat2	0.68421052631579
Canonical Pathways - Reactome	REACTOME_DRUG_ADME	9.87429159623579e-06	0.000656865738053329	0.593325476396405	-0.478477519453924	-2.00954633319892	91	Slc22a2,Sult1e1,Serpina6,Gsta2,Hsd11b1,Abcc4,Cyp2e1,Gsta5,Ugt1a1,Ugt1a6a,Gsta1,Abcc3,Abcb1a,Ces1d,Adk,Abcc2,Bche,Ggt5,Cyp2d22,Slc28a2,Acy1,Gm3776,Alb,Sult2a2,Acsm5,Abcc5,Slco1a4,Akr1c20,Gstt1,Gstm2,Slco1b2,Akr1c14,Nat1,Gsta3,Sult1a1,Pon1,Vav3,Nudt15,Xdh	0.428571428571429
Ontology - Molecular Function	GOMF_NUCLEAR_RECEPTOR_ACTIVITY	0.000238439446231066	0.00780134939178869	0.518848077743792	-0.544933143949847	-2.00887088993386	43	Esrrg,Ppara,Nr1i3,Pgr,Nr5a2,Ahr,Pparg,Rorc,Nr1i2,Nr1h5,Rora,Ppard	0.27906976744186
Curated - Chemical and Genetic Perturbation	BURTON_ADIPOGENESIS_6	3.86957252743063e-08	5.61185234994613e-06	0.719512826338911	-0.432516493129251	-2.00547143738164	178	Noct,Adcy6,Hsd11b1,Hadh,Decr1,Slc25a10,Acaa1a,Acadl,Bckdhb,Dld,Cdip1,Pla2g12a,Apoc1,Cdkn2c,4931406C07Rik,Ddt,Rarres2,Cd1d1,Cyb5a,Bnip3,Isca1,G0s2,Dbt,Ndufa5,Apmap,Agpat3,Retsat,Tspan12,Scarb1,Reep6,Cavin2,Suclg1,Slc19a1,Ndufs1,Sdhc,Alad,Arl4a,Etfdh,Mccc1,Ldhb,Ndufa9,Dlst,Pla2g6,Uqcrc2,Hsd17b4,Hibadh,Hibch,Acaa2,Cox7b,Ndufb2,Gbe1,Alas1,Phb2,Cmbl,Chpt1,Sdhb,Phtf2,Nes,Dgat1,Nnmt,Fmc1,Uqcrc1,Bcat2,Sf…	0.52247191011236
Curated - Chemical and Genetic Perturbation	CUI_TCF21_TARGETS_2_DN	8.79164639895853e-21	2.81895350136206e-17	1.1778932614942	-0.369639928521442	-2.00297042164317	836	Osbpl5,Kbtbd11,Ildr2,Rcan2,Cd36,Adgrl4,Noct,Slc35a5,Hipk3,Acer2,Tmem106b,Arhgap31,Zbtb46,Pank3,Rapgef5,Mospd2,Ptar1,Scd2,Abca5,Cemip2,Tmem64,Adgrf5,Wipf3,St3gal6,Btnl9,Timp3,Peli2,Plscr2,Cdkn1c,Fgd5,Ids,Sgms1,Calcrl,Hecw2,Irs1,Lmo7,Gimap4,Sema3e,Hivep2,Sorbs1,Mertk,Itprid2,Spred2,Nfkbia,Cd55,Mmrn2,Nadk2,Cdc14a,Mafb,Cdyl,Ro60,Cd59a,Ednrb,Pcdh12,Optn,Amotl1,Zbtb44,Myo1d,Tnfaip3,Trib2,Kank3,Adgre5,S…	0.314593301435407
Curated - Chemical and Genetic Perturbation	LIU_OVARIAN_CANCER_TUMORS_AND_XENOGRAFTS_XDGS_DN	2.87456167265384e-27	4.34735147548048e-23	1.3575740855908	-0.36113828082465	-2.00140572843372	1260	Rasgrp2,Vnn1,Chil1,Spred1,Rcan2,Cacna1h,Tenm3,Vsir,Cd36,Adgrl4,Kctd12,Slc16a7,Arhgap31,Pgr,Enpp2,Nr5a2,Hsd11b1,Ahr,Adgrf5,Abca6,Rassf2,Hlf,Timp3,Maff,Dab2,Ppm1l,Slc47a1,Fgd5,Fzd1,Il2rb,Maf,Calcrl,Hecw2,Cdh13,Irs1,Gimap4,Gmfg,Slc24a3,Hgf,Mmrn2,Mt1,H2-DMa,Mctp1,Fcgr2b,Mfng,Cebpd,Ednrb,Il1rn,Rab8b,Pcdh12,Inpp4b,Dchs1,Nrp2,Slc4a4,Itprip,Inmt,H2-DMb1,Lrrc8c,Mt2,Amigo2,St3gal5,Rasal3,Mpp1,Fez1,Pck1,Sat…	0.397619047619048
Cell Type Signatures	DESCARTES_ORGANOGENESIS_NEURAL_PROGENITOR_CELLS	0.000435491765269782	0.0121211874666756	0.49849310876659	-0.588756234990069	-2.00040607114367	32	Ascl1,Slc1a2,Chst15,Kalrn,Srrm4os,Dll1,Setbp1,Rassf4	0.25
Ontology - Biological Process	GOBP_MYELOID_DENDRITIC_CELL_DIFFERENTIATION	0.000385348319285125	0.0110913900444867	0.49849310876659	-0.650594612980056	-1.99832928626344	21	Tgfb1,Dcstamp,Notch2,Pirb,Relb,Gimap3,Gimap5,Camk4,Ubd,Spi1,Tnfsf9,Batf,Batf2,Batf3,Ltbr,Rbpj	0.761904761904762
Ontology - Biological Process	GOBP_AEROBIC_ELECTRON_TRANSPORT_CHAIN	3.81725925854374e-05	0.0019741387236443	0.557332238758646	-0.511719619689092	-1.9980835254011	61	mt-Nd6,Dld,Ndufs1,Sdhc,Coq9,Ndufs2,Uqcrc2,Ndufv1,Ndufc2,Sdhb,Cox8b,Uqcrc1,Uqcrfs1,Ndufv2,mt-Co3,mt-Co1,Ndufb9,Sdha,Cox7c,Ndufs7,Cox5b,Ndufa7,Cox8a,Uqcrb,mt-Cytb,Uqcrq,Ndufa10,Cyc1,mt-Nd5,Afg1l,Park7,mt-Nd4,Uqcr11,Sdhd,Ndufb8,Cox6a1,Uqcrh,Ndufs3,Uqcr10,Cox6c,Cox4i1,Cox5a	0.688524590163934
Ontology - Molecular Function	GOMF_L_AMINO_ACID_TRANSMEMBRANE_TRANSPORTER_ACTIVITY	0.00017929774833174	0.00643065212808605	0.518848077743792	-0.541315511789252	-1.9947066502269	44	Slc1a2,Slc15a4,Slc22a2,Slc16a10,Slc47a1,Slc25a29,Slc7a2,Slc38a4,Slc25a13,Ucp2,Slc38a1,Slc3a2,Slc38a7,Slc25a38,Sfxn1,Slc38a3,Slc17a8	0.386363636363636
Ontology - Biological Process	GOBP_THYMIC_T_CELL_SELECTION	0.000387071368203585	0.0111210182348385	0.49849310876659	-0.6248619368599	-1.99412244609815	25	H2-DMa,Cd1d1,Shh,Ccr7,Tox,Cd74,Dock2,Card11,Cd3g,Itpkb,Ptprc,Cd3e,Spn,Cd3d	0.56
Ontology - Molecular Function	GOMF_ELECTRON_TRANSFER_ACTIVITY	0.000109517986544967	0.00442265078158415	0.538434096309916	-0.524455153743545	-1.9930891751826	52	Aifm2,mt-Nd6,Por,Ndufa2,Nqo2,Ndufs1,Sdhc,Etfa,Etfb,Etfdh,Cybb,Ndufs2,Cox7b,Ndufv1,Cyba,Sdhb,Uqcrfs1,Ndufv2,mt-Co3,mt-Co1,Sdha,Cox7c,Ndufs7,Cox5b,Uqcrb,mt-Cytb,Ndufa10,Cyc1,mt-Nd5,mt-Nd4	0.576923076923077
Ontology - Molecular Function	GOMF_VITAMIN_TRANSMEMBRANE_TRANSPORTER_ACTIVITY	0.000292002370303665	0.00891691809658734	0.49849310876659	-0.600558569982559	-1.99062978421719	28	Slc25a32,Slc22a2,Slc47a1,Slc5a6,Abcd4,Slc23a2,Rbp4,Slc27a1,Slc19a1,Slc2a2	0.357142857142857
Curated - Chemical and Genetic Perturbation	LANDIS_ERBB2_BREAST_TUMORS_324_DN	3.5917112094051e-07	3.83882094061217e-05	0.674962860011025	-0.443489560363899	-1.98975588981099	147	Cd36,Fam107b,Gpx3,Hadh,Decr1,Fzd4,St3gal6,Acaa1a,Sorbs1,Bckdhb,Mfng,Mrc1,Bnip2,Chchd10,Pgm1,Idh2,Dhrs7,H2-Aa,Ptprb,Ces1d,Cyb5a,Man1a,Ivd,Klf4,Plpp1,Thbd,Pdha1,Auh,Slc27a1,Cavin2,Vwf,Hadhb,Rragc,Alad,Atp1b3,Cyp4b1,Etfb,Mknk2,Mccc1,Cpt2,Phldb1,Hspb8,Gpd2,Acaa2,Gstz1,Gbe1,Alas1,Ndufv1,Snrk,Sult1a1,Mmut,Chpt1,Papss2,Gja1,Dgat1,Sec23a,Bcat2,Ppp2r5a	0.394557823129252
Curated - Chemical and Genetic Perturbation	NEMETH_INFLAMMATORY_RESPONSE_LPS_UP	2.69331067689765e-05	0.00148042154309289	0.575610261071129	-0.475757767313449	-1.98921356961713	86	Dab2,Trim25,Nfkbia,Fcgr2b,Cebpd,Il1rn,Mt2,Glrx,Stk10,Tgfb1,Eif1,Bcl6b,Cflar,Tnfrsf1b,Cd44,Rgs16,Gk,Furin,Igtp,Ltb,Slfn2,Srgn,Lilrb4b,Stat1,Tnf,Irgm2,Top1,Marcksl1,Ets2,Bcl2l1,Hck,Ifi204,Lilrb4a,Hcls1,Cln3,Tap1,Tnfsf9,Rcn1,Slc11a1,C3ar1	0.465116279069768
Canonical Pathways - Reactome	REACTOME_CITRIC_ACID_CYCLE_TCA_CYCLE	0.000371251396481227	0.0107241484475442	0.49849310876659	-0.640885811130462	-1.98715957661106	22	Suclg2,Dld,Idh2,Aco2,Me2,Suclg1,Sdhc,Dlst,Nnt,Sdhb,Idh3g,Mdh2,Sdha,Fh1,Idh3b,Ogdh	0.727272727272727
Curated - Chemical and Genetic Perturbation	MORI_LARGE_PRE_BII_LYMPHOCYTE_DN	5.99862629923103e-05	0.00279563886131604	0.557332238758646	-0.509337472948209	-1.97593852014382	60	Cxcr5,H2-DMa,H2-DMb1,Vcam1,Gns,H2-Aa,Rgl2,Rasa3,Btg1,Cd74,Dock2,Soat1,Sema4d,Serpinb1a,Ms4a1,Ltb,Cd22,Ptprc,Gpr65,Slc25a53,Samhd1,Ptpn6,Ctsh,Wipf1,Il2rg,Adcy7,Irf8,Rgs14,Cnr2,Pip4k2a,Neat1,Aldh2,Capg,Ctss,Gga2	0.583333333333333
Ontology - Molecular Function	GOMF_MHC_PROTEIN_COMPLEX_BINDING	0.00057746799307922	0.015102719192571	0.477270815362862	-0.656668957988324	-1.97257053381395	20	H2-DMa,H2-DMb1,H2-Ab1,H2-Eb1,H2-Aa,H2-Eb2,Cd74,H2-Ob,H2-DMb2,H2-Oa,Pirb	0.55
Ontology - Cellular Component	GOCC_MHC_PROTEIN_COMPLEX	0.000457188745657178	0.012550770497219	0.49849310876659	-0.619389759327159	-1.9721450751935	24	H2-DMa,H2-DMb1,H2-Ab1,H2-Eb1,H2-Aa,H2-M2,H2-Eb2,Cd74,H2-Ob,H2-DMb2,H2-Q6,H2-Oa	0.5
Canonical Pathways - Wiki	WP_TCA_CYCLE	0.000513905955422847	0.0137315671288985	0.477270815362862	-0.585801851354465	-1.96528401869419	30	Suclg2,Dld,Idh2,Aco2,Pdk2,Pdha1,Suclg1,Sdhc,Dlst,Pdk1,Pcx,Sdhb,Pdp2,Idh3g,Mdh2,Sdha,Fh1,Pdk3,Mdh1,Idh3b,Ogdh	0.7
Ontology - Biological Process	GOBP_RESPONSE_TO_PLATELET_DERIVED_GROWTH_FACTOR	0.000546431565518203	0.0143612964891604	0.477270815362862	-0.639727076976629	-1.96494918284437	21	Pparg,Syap1,Enpp1,Iqgap1,Mtss2,Atp7a,Coro1b,Fyn,Tlr4	0.428571428571429
Ontology - Biological Process	GOBP_NEGATIVE_REGULATION_OF_SYNAPTIC_TRANSMISSION	0.000168629812666188	0.00615825320424675	0.518848077743792	-0.527832040417306	-1.96391464171042	46	Adora1,Sorcs2,Sorcs3,Abhd6,Shank3,Iqsec2,App,Pten,Cd38,Kcnb1,Bche,Myo5a,Pla2g6,Fmr1,Pirb,Stxbp1,Prkn,Gabbr1,Atad1,Bcl2l1,Mgll,Mapt,Cnr2	0.5
Ontology - Biological Process	GOBP_T_CELL_SELECTION	0.000253311488793036	0.00805652779959889	0.49849310876659	-0.526819786736147	-1.9635220067073	48	Il6ra,H2-DMa,Tgfb1,Cd1d1,Shh,Ccr7,Tox,Cd74,Dock2,Tbx21,Themis,Card11,Syk,Cd3g,Ly9,Itpkb,Ptprc,Bcl11b,Bcl2,Cd3e,Spn,Cd3d	0.458333333333333
Ontology - Molecular Function	GOMF_NAD_P_H_DEHYDROGENASE_QUINONE_ACTIVITY	0.000584443269313016	0.0151860526639	0.477270815362862	-0.638444671508868	-1.96101021939161	21	mt-Nd6,Ndufa2,Cbr4,Nqo1,Nqo2,Ndufs1,Ndufs2,Ndufv1,Ndufv2,Ndufs7,Ndufa10,mt-Nd5,mt-Nd4,Cbr3	0.666666666666667
Cell Type Signatures	TABULA_MURIS_SENIS_KIDNEY_KIDNEY_CORTEX_ARTERY_CELL_AGEING	0.000679266654041522	0.0171226462226316	0.477270815362862	-0.580765438968594	-1.96068987957871	31	Gpx3,Timp3,Insr,Napsa,H2-Ab1,H2-Eb1,H2-Aa,Epas1,Cd74,Mcam,Fth1	0.354838709677419
Ontology - Molecular Function	GOMF_BASIC_AMINO_ACID_TRANSMEMBRANE_TRANSPORTER_ACTIVITY	0.00085219941908238	0.0202406830914499	0.477270815362862	-0.714361756424639	-1.958372453463	15	Slc15a4,Slc22a2,Slc47a1,Slc25a29,Slc7a2,Slc38a4,Slc38a7	0.466666666666667
Curated - Chemical and Genetic Perturbation	YAO_TEMPORAL_RESPONSE_TO_PROGESTERONE_CLUSTER_5	0.000398960440467269	0.0113810209636499	0.49849310876659	-0.59955582212188	-1.95806184905196	27	S100g,Per1,Cyp2e1,Pptc7,Pck1,Klf4,Adm,Il18r1,Usp2,Basp1,Ndufb2	0.407407407407407
Curated - Chemical and Genetic Perturbation	SHIN_B_CELL_LYMPHOMA_CLUSTER_3	0.000398960440467269	0.0113810209636499	0.49849310876659	-0.599344641368107	-1.95737216351817	27	Lfng,Fzd1,Maf,Cbx5,Tgfb1,Ccnd3,Cxcr6,Nfkb2,Lck,Cadm1,Irag2,Nfatc1,Ltb	0.481481481481482
Canonical Pathways - Reactome	REACTOME_CHEMOKINE_RECEPTORS_BIND_CHEMOKINES	0.000342430900957232	0.0100546743665684	0.49849310876659	-0.553367424792377	-1.95549751104568	37	Cxcr5,Ccr6,Cxcr6,Ccr7,Cxcr3,Ccl22,Xcl1,Ccl5,Xcr1,Ccr5,Cxcl11,Cxcl10,Ccl27a,Ccr3,Cxcl12,Cxcl16,Cxcl13,Cxcl9,Ccr9,Ccl4,Cxcr4	0.567567567567568
Ontology - Biological Process	GOBP_SKELETAL_MUSCLE_CONTRACTION	0.00161059813261755	0.0316590749598832	0.45505986738723	-0.618230028079219	-1.94348107168939	23	Adrb2,Dmpk,Grcc10,Dmd,Chrne,Atp8a2,Rcsd1,Homer1	0.347826086956522
Canonical Pathways - Wiki	WP_GLUTATHIONE_METABOLISM	0.00127169843141056	0.0267828198193686	0.45505986738723	-0.652931544789277	-1.93397037434279	19	Gpx3,Gstt2,Gsta1,Anpep,Ggt5,Gstt1,Gstm2	0.368421052631579
Ontology - Molecular Function	GOMF_ORGANIC_ACID_TRANSMEMBRANE_TRANSPORTER_ACTIVITY	5.95415559412456e-06	0.000428058396793744	0.610526878385931	-0.444634038600563	-1.93338587092743	121	Slc25a32,Slc1a2,Slc15a4,Cd36,Slc22a2,Slc16a7,Slc16a10,Slc26a4,Abcc4,Slc26a2,Slc25a10,Slc47a1,Slc5a6,Slc22a29,Slc23a2,Slc25a29,Abcc3,Abcb1a,Slc25a21,Mfsd2a,Slc16a11,Mpc1,Slc27a2,Slc7a2,Slc10a6,Slc38a4,Abcc2,Slc27a5,Slc22a4,Slc27a1,Slc25a13,Slc19a1,Ucp2,Slc16a5,Slc38a1,Slc3a2,Slco1a4,Slc38a7,Slco1b2,Slc43a3,Sfxn2,Slc25a38,Slc25a11,Sfxn1,Slc16a12,Slc16a3,Slc38a3	0.388429752066116
Ontology - Biological Process	GOBP_NEGATIVE_REGULATION_OF_INTERLEUKIN_6_PRODUCTION	0.000448334273726405	0.0124139811336472	0.49849310876659	-0.517461849235004	-1.92864382505296	48	Hgf,Tnfaip3,Arrb1,Klf2,Slamf1,Inpp5d,Nckap1l,C5ar2,Cd200r1,Tlr4,Elf4,Ptpn6,Havcr2,Lilrb4b,Tnf,Aqp4,Sirpa,Cd84,Flt3,Syt11,Lilrb4a,Tlr9,Nmb,Socs5,Bank1,Ptpn22,Rabgef1,Il27ra	0.583333333333333
Curated - Chemical and Genetic Perturbation	STEGER_ADIPOGENESIS_UP	0.000817347715425686	0.0196208327629778	0.477270815362862	-0.675256330781634	-1.92669419308501	17	Cd36,Enpp2,Hsd11b1,Pparg,Pck1,Mmd	0.352941176470588
Curated - Chemical and Genetic Perturbation	LIN_TUMOR_ESCAPE_FROM_IMMUNE_ATTACK	0.00135639587769	0.0278748398151978	0.45505986738723	-0.702721805755614	-1.92646234833086	15	St3gal6,Nrp2,Khdrbs3,Vcam1,Rgs16,Mmd,Pla2g7	0.466666666666667
Ontology - Biological Process	GOBP_ALPHA_BETA_T_CELL_ACTIVATION	1.35590488475758e-06	0.000122122848946255	0.643551836150722	-0.419015826367538	-1.92465660324817	166	Vsir,Il6ra,Cd55,Ccr6,Rorc,Rasal3,Satb1,Wdfy4,Tgfb1,H2-Ab1,Cd1d1,Il2ra,Shh,Psap,Cd44,Nckap1l,Ccr7,Tox,Clec4g,Dock2,Tbx21,Cd274,Atp7a,Runx1,Runx3,Xcl1,Card11,Syk,Ly9,Itpkb,Eomes,Ptprc,Elf4,Btla,Zbtb16,Rora,Bcl11b,Il18r1,Prdm1,Lilrb4b,Klhl25,Relb,Zfp683,Entpd7,Il2rg,Gimap3,Tmem98,Cd244a,Ccr2,Nfkbid,Cblb,Bcl2,Cd300a,Itk,Cd3e,Gimap5,Cebpb,Spn,Nkg7,Hsph1,Cd81,Lilrb4a,Adora2a,Gata3,Il15,Socs5,Il18,Txk,H…	0.518072289156627
Ontology - Biological Process	GOBP_NEGATIVE_REGULATION_OF_T_CELL_RECEPTOR_SIGNALING_PATHWAY	0.000905725689923216	0.0212911939308636	0.477270815362862	-0.62003368825669	-1.92250453987652	22	Prnp,Laptm5,Lgals3,Ptpn6,Lilrb4b,Sla2,Cblb,Ubash3a,Lilrb4a,Ptpn22,Dusp3,Ptprj,Dgkz,Phpt1,Thy1	0.681818181818182
Canonical Pathways - Reactome	REACTOME_BETA_OXIDATION_OF_VERY_LONG_CHAIN_FATTY_ACIDS	0.000607213786299238	0.0156108703535299	0.477270815362862	-0.765643421538294	-1.92127005557783	11	Eci2,Decr2,Acaa1b,Acot4,Abcd1,Acox1,Ehhadh,Hsd17b4,Acot6	0.818181818181818
Ontology - Molecular Function	GOMF_PALMITOYL_COA_OXIDASE_ACTIVITY	7.75522866800545e-05	0.00340671159819085	0.538434096309916	-0.946599249310932	-1.91800910142771	5	Acaa1a,Acadl,Acaa1b,Acox1	0.8
Ontology - Molecular Function	GOMF_NADH_DEHYDROGENASE_ACTIVITY	0.00150828912124018	0.0303018686613064	0.45505986738723	-0.647510936649231	-1.9179146398061	19	mt-Nd6,Ndufa2,Nqo1,Ndufs1,Ndufs2,Ndufa9,Ndufv1,Ndufv2,Ndufs7,Ndufa10,mt-Nd5,mt-Nd4	0.631578947368421
Ontology - Biological Process	GOBP_DENDRITIC_CELL_DIFFERENTIATION	0.00124192986684722	0.0264066573279769	0.45505986738723	-0.539893808479325	-1.91654072915837	38	Zbtb46,Tgfb1,Ccr7,Dcstamp,Notch2,Trpm2,Pirb,Relb,Gimap3,Gimap5,Cebpb,Flt3,Irf8,Camk4,Ubd,Spi1,Cd40lg,Tnfsf9,Hmgb1,Batf,Batf2,Azi2,Batf3	0.605263157894737
Ontology - Biological Process	GOBP_CALCIUM_ION_IMPORT_ACROSS_PLASMA_MEMBRANE	0.000417301562337746	0.0117784835341527	0.49849310876659	-0.598735163085165	-1.91653336229982	26	Adrb2,Cacna1d,Prnp,Akap5,Ppp3cb,Ppp3r1,Ms4a1,Adrb1,Fyn,Trpm2,Slc8a1	0.423076923076923
Ontology - Biological Process	GOBP_LIPID_CATABOLIC_PROCESS	1.27249946637243e-08	2.3516204397444e-06	0.747739663149885	-0.389862107321801	-1.91589462209717	274	Adora1,Sult1e1,Acadm,Acer2,Enpp2,Abhd6,Hexa,Hsd11b1,Hadh,Decr1,Eci1,Acad10,Eci2,Acaa1a,Gcdh,Nudt19,Acadl,Apoa2,Irs1,Pex7,Abcd4,Ces1g,Acad12,Sesn2,Pla2g12a,Cyp39a1,Crat,Pck1,Acat1,Lipg,Decr2,Apoc1,Neu2,Acaa1b,Akr1d1,Hsd17b11,Lpin2,Acot2,Abcd1,Rarres2,Cpt1a,Acox1,Ces1d,Mfsd2a,Hpgd,Aoah,Ivd,Pde3b,Psap,Slc27a2,Smpdl3b,Pla2g7,Acad11,Ces1e,Scarb1,Ehhadh,Acadvl,Auh,Echs1,Hadhb,Ilvbl,Fitm2,Cyp4f15,Etfa,H…	0.302919708029197
Ontology - Biological Process	GOBP_AMINO_ACID_IMPORT_ACROSS_PLASMA_MEMBRANE	0.000809460529299076	0.0194853922007849	0.477270815362862	-0.525018388830464	-1.91383171511261	42	Slc1a2,Slc22a2,Agt,Slc7a2,Slc38a4,Per2,Slc22a4,Cln8,Slc38a1,Slc3a2,Tnf,Septin2,Slc38a3,Slc17a8	0.333333333333333
Ontology - Molecular Function	GOMF_BICARBONATE_TRANSMEMBRANE_TRANSPORTER_ACTIVITY	0.00165341207188812	0.0321523578768295	0.45505986738723	-0.697757524186235	-1.91285311996824	15	Slc26a4,Slc26a2,Slc4a4,Slc4a9	0.266666666666667
Ontology - Biological Process	GOBP_CARDIOLIPIN_METABOLIC_PROCESS	0.00101539290117541	0.0233370730372344	0.45505986738723	-0.714073039920462	-1.9125345318771	14	Mecp2,Lclat1,Tamm41,Slc27a1,Pnpla8,Pla2g6,Phb2,Crls1,Hadha,Dnajc19	0.714285714285714
Ontology - Biological Process	GOBP_AUTONOMIC_NERVOUS_SYSTEM_DEVELOPMENT	0.00113125477472377	0.0249691819511033	0.45505986738723	-0.569822875441878	-1.91167676920616	30	Ascl1,Ntrk1,Sema3f,Ednrb,Nrp2,Vcam1,Phactr4	0.233333333333333
Ontology - Biological Process	GOBP_T_CELL_ACTIVATION_VIA_T_CELL_RECEPTOR_CONTACT_WITH_ANTIGEN_BOUND_TO_MHC_MOLECULE_ON_ANTIGEN_PRESENTING_CELL	0.000842779118523256	0.0200762095243987	0.477270815362862	-0.797694196829666	-1.91129020657574	9	H2-DMb1,Fgl2,Itgal,H2-DMb2,Lgals3,Havcr2,Cd81	0.777777777777778
Ontology - Biological Process	GOBP_THYROID_HORMONE_METABOLIC_PROCESS	0.00105129965104887	0.023839372002285	0.45505986738723	-0.600105440368817	-1.91074355201774	24	Sult2a4,Sult2a3,Slc16a10,Dio3,Sult2a5,Sult2a7,Crym,Sult1b1,Med1,Sult2a2,Ctsb,Sult2a1,Slco4a1	0.541666666666667
Ontology - Biological Process	GOBP_NADH_DEHYDROGENASE_COMPLEX_ASSEMBLY	0.000273047852823377	0.00848353328772168	0.49849310876659	-0.495354139302627	-1.91061808664678	59	Dmac2,mt-Nd6,Ndufa5,Ndufa2,Ndufs1,Ndufb4,Nubpl,Ndufs2,Ndufa9,Ndufa3,Ndufb2,Ndufc2,Ndufb10,Ndufaf5,Ndufb11,Tmem126b,Ndufa11,Ndufb9,Ndufaf6,Ndufb7,Acad9,Ndufb5,Ndufa12,Ndufs7,Ndufaf4,Ndufab1,Ndufb3,Ndufa10,Tafazzin,mt-Nd5,Ndufc1,mt-Nd4,Tmem186,Ndufa13,Aifm1,Ndufa6,Foxred1,Ndufb8	0.64406779661017
Cell Type Signatures	TABULA_MURIS_SENIS_LUNG_VEIN_ENDOTHELIAL_CELL_AGEING	0.000876839289807756	0.0207643833001447	0.477270815362862	-0.76704695864412	-1.91021475476775	10	Pcp4l1,H2-DMa,H2-DMb1,H2-Ab1,H2-Eb1,H2-Aa,Cd74	0.7
Curated - Chemical and Genetic Perturbation	WANG_IMMORTALIZED_BY_HOXA9_AND_MEIS1_DN	0.00105129965104887	0.023839372002285	0.45505986738723	-0.599799758427754	-1.90977025672901	24	Calcrl,Nrip1,Itgb7,Satb1,Il7r,Erg,Cd244a,Ptprcap,Flt3,Cd27,Tspan2,Cd93	0.5
Ontology - Biological Process	GOBP_NEGATIVE_REGULATION_OF_CHOLESTEROL_STORAGE	0.00116311393395472	0.0254046901759701	0.45505986738723	-0.723671385551493	-1.90713867769424	13	Ppara,Pparg,Ces1g,Ces1d,Ces1e	0.384615384615385
Curated - Chemical and Genetic Perturbation	IKEDA_MIR30_TARGETS_DN	0.00172516440156461	0.0330045771907921	0.45505986738723	-0.643247491824787	-1.90528640021663	19	Esrrg,Cpeb3,Pank1,Cdh13,Rabgap1l,Chd9,Bcl2l11,Smim36,Igf2r,Gja1	0.526315789473684
Ontology - Biological Process	GOBP_LOCOMOTION_INVOLVED_IN_LOCOMOTORY_BEHAVIOR	0.00311570007380521	0.0486376860596349	0.431707695803346	-0.727133172067724	-1.90327493239094	12	Rcan2,Fzd4,Mecp2,Rcan1,Ppp3cb,Myo5a	0.5
Curated - Chemical and Genetic Perturbation	MORI_MATURE_B_LYMPHOCYTE_UP	4.28826351471935e-05	0.00218252192596764	0.557332238758646	-0.452318829473297	-1.90250577097324	92	Osbpl5,Adrb2,Arhgef3,Cxcr5,H2-DMa,H2-DMb1,Smap2,Grcc10,H2-Eb1,H2-Aa,Man1a,Rasa3,Gnpnat1,Ighd,Ebi3,Cd74,H2-Ob,Ets1,Ms4a1,Mef2c,H2-Oa,Ptprc,Gpr65,Samhd1,Ptpn6,Ythdc1,Sell,Ctsh,Pisd,Il2rg,Phtf2,Rmi1,Adcy7,Irf8,Rgs14,Sorl1,Pip4k2a,Neat1,Dgcr6,Ncf4,Fam102a,Map3k8,Ctss,Gga2,Morf4l1	0.489130434782609
Ontology - Biological Process	GOBP_BRANCHED_CHAIN_AMINO_ACID_CATABOLIC_PROCESS	0.00216670212225312	0.0379930073346919	0.431707695803346	-0.653959074820693	-1.90175100580219	18	Bckdhb,Aldh6a1,Dld,Acat1,Ivd,Dbt,Hmgcl,Auh,Hibadh,Hibch,Bcat2	0.611111111111111
Ontology - Biological Process	GOBP_REGULATION_OF_B_CELL_PROLIFERATION	0.000164314006436853	0.00601434281094891	0.518848077743792	-0.485100221031041	-1.89805613932109	63	Chrnb2,Ahr,Fcgr2b,Ikzf3,Pten,Inpp5d,Nckap1l,Bmi1,Ighd,Cd38,Cd74,Siglecg,Card11,Mef2c,Tlr4,Cd22,Ptprc,Btla,Btk,Mif,Bcl2,Cd300a,Vav3,Cd81,Tlr9,Cd40lg,Tnfrsf4,Nfatc2,Sash3,Pkn1,Peli1,Rc3h1,Bst1,Prlr,Tnfrsf13c,Tyrobp,Tnfrsf21,Atm	0.603174603174603
Ontology - Biological Process	GOBP_MITOCHONDRIAL_RESPIRATORY_CHAIN_COMPLEX_ASSEMBLY	0.000142728808744593	0.00537142784458523	0.518848077743792	-0.447007188796391	-1.89551278121493	96	Dmac2,Smim4,mt-Nd6,Cox17,Uqcc1,Ndufa5,Ndufa2,Chchd7,1810058I24Rik,Ndufs1,Ndufb4,Nubpl,Ndufs2,Ndufa9,Ndufa3,Ndufb2,Ndufc2,Ndufb10,Chchd4,Tfam,Ndufaf5,Ndufb11,Tmem126b,Ndufa11,Ndufb9,Ndufaf6,Sco1,Coa5,Ndufb7,Acad9,Cox14,Ndufb5,Ndufa12,Ndufs7,Ndufaf4,Fastkd3,Ndufab1,Ndufb3,Ndufa10,Cox20,Tafazzin,mt-Nd5,Ndufc1,mt-Nd4,Immp2l,Tmem186,Ndufa13,Aifm1,Coa8,Cox16,Uqcc2,Ndufa6,Foxred1,Ndufb8	0.5625
Ontology - Biological Process	GOBP_TRICARBOXYLIC_ACID_CYCLE	0.00121793283937471	0.0260692914297135	0.45505986738723	-0.571619857889473	-1.89470864498333	28	Dhtkd1,Suclg2,Idh2,Aco2,Pdha1,Suclg1,Sdhc,Dlst,Sdhb,Idh3g,Mdh2,Sdha,Fh1,Aco1,Mdh1,Idh3b,Ogdh	0.607142857142857
Ontology - Biological Process	GOBP_L_ARGININE_IMPORT_ACROSS_PLASMA_MEMBRANE	0.000208629211035795	0.00717756118310273	0.518848077743792	-0.898007658580816	-1.89360649260087	6	Slc22a2,Agt,Slc7a2	0.5
Ontology - Molecular Function	GOMF_COA_HYDROLASE_ACTIVITY	0.00123711249080734	0.0263721846126102	0.45505986738723	-0.571219356665299	-1.89338113138965	28	Acot4,Acot2,Abcd1,Them4,Acot12,Ces1e,Acot1,Acot5,Acot13,Acot7,Pla2g6,Hibch,Acaa2,Abcd3,Acot3,Acnat1,Acot6	0.607142857142857
Curated - Chemical and Genetic Perturbation	CHEN_ETV5_TARGETS_SERTOLI	0.00190187375617308	0.035222415846913	0.45505986738723	-0.630134250440693	-1.89286281869342	20	Cd36,Fcgr2b,Igfbp4,Thbd,Mmp12,Plek,Ms4a6d,Cd53,Gpnmb,Fcgr3,Cxcl12,Ccl9,C1qb,Clec7a	0.7
Ontology - Biological Process	GOBP_B_CELL_PROLIFERATION	8.72434090634144e-05	0.00370022839710228	0.538434096309916	-0.45889704246362	-1.89195216343628	83	Chrnb2,Ahr,Fcgr2b,Ikzf3,Cd19,Il7r,Pten,Inpp5d,Nckap1l,Bmi1,Ighd,Cd38,Cd74,Cd79a,Siglecg,Card11,Rasgrp1,Mef2c,Tlr4,Cd22,Ptprc,Btla,Btk,Mif,Gapt,Bcl2,Cd300a,Vav3,Plcl2,Cd27,Cd81,Tlr9,Cd40lg,Tnfrsf4,Nfatc2,Sash3,Pkn1,Peli1,Rc3h1,Bst1,Prlr,Cd180,Cr2,Tnfrsf13c,Tyrobp,Hspd1,Tnfrsf21,Atm	0.578313253012048
Ontology - Biological Process	GOBP_SENSORY_PERCEPTION_OF_TEMPERATURE_STIMULUS	0.00120994884023313	0.0260198503751206	0.45505986738723	-0.662685305369944	-1.89082555985977	17	Adora1,Ntrk1,Cpeb3,Wdr47,Enpp1,Tlr4	0.352941176470588
Ontology - Biological Process	GOBP_VENTRAL_SPINAL_CORD_INTERNEURON_DIFFERENTIATION	0.000465726801936035	0.0127633027156214	0.49849310876659	-0.861290392237026	-1.89001676705902	7	Ascl1,Gata2,Shh	0.428571428571429
Curated - Chemical and Genetic Perturbation	YU_MYC_TARGETS_DN	0.000237400494395637	0.00779587116975941	0.518848077743792	-0.486693778005093	-1.88809391523481	60	H2-DMa,Arhgap45,H2-DMb1,Klf3,H2-Ab1,H2-Eb1,Gns,Klf2,H2-Aa,Cd1d1,Rgl2,Btg1,Ighd,Cd74,Spib,H2-Ob,Ms4a1,Ltb,Ptprc,Slfn2,Cd2,Csprs,Txndc16,Ctsh,Myo7a,Pld4,Ifi203,Gbp3,Cd37,Rbms1,Prkcb,Gga2,Sspn,Blk,H2-K2	0.583333333333333
Ontology - Molecular Function	GOMF_G_PROTEIN_COUPLED_CHEMOATTRACTANT_RECEPTOR_ACTIVITY	0.00208044033533017	0.0371421152071417	0.431707695803346	-0.637285839825417	-1.887628104426	19	Cxcr5,Ccr6,Cxcr6,Ccr7,Cxcr3,Ccr1,Xcr1,Ccr2,Ccr5,Ccr3,Ccr9,Gpr35,Cxcr4,Cxcr2	0.736842105263158
Canonical Pathways - Reactome	REACTOME_MITOCHONDRIAL_BIOGENESIS	0.000792258115330073	0.0192446698560178	0.477270815362862	-0.577912403168248	-1.88737760019224	27	Sirt3,Gabpa,Idh2,Sod2,Atp5k,Atp5l,Atp5g1,Atp5e,Atp5h,Atp5b,Atp5o,Atp5g3,Atp5a1,Atp5d,Glud1,Atp5c1	0.592592592592593
Ontology - Biological Process	GOBP_REGULATION_OF_MACROPHAGE_CHEMOTAXIS	0.00135219051561978	0.0278283932559902	0.45505986738723	-0.569349924208203	-1.88718465345281	28	Rarres2,Cmklr1,Slamf1,Ccr7,Il34,Slamf8,C5ar1,Ccl5,Mif,Csf1r,Stap1,Mapk3	0.428571428571429
Ontology - Biological Process	GOBP_REGULATION_OF_LONG_TERM_SYNAPTIC_DEPRESSION	0.00232821194067076	0.0399634837610639	0.431707695803346	-0.688302310429937	-1.88693231724412	15	Adora1,Sorcs3,Shank3,Iqsec2,App,Kcnb1,Fmr1,Pirb,Bcl2l1,Mapt	0.666666666666667
Ontology - Biological Process	GOBP_VASCULAR_TRANSPORT	0.00151845448517315	0.0303918380852633	0.45505986738723	-0.614145738402265	-1.88637500310928	21	Cd36,Slc22a2,Slc22a5,Slc5a6,Abcb1a,Mfsd2a,Abcc2,Slc27a1	0.380952380952381
Ontology - Biological Process	GOBP_POSITIVE_REGULATION_OF_MACROPHAGE_CHEMOTAXIS	0.00213671739740112	0.0376024734523982	0.431707695803346	-0.627711245875624	-1.88558434549896	20	Rarres2,Cmklr1,Slamf1,Ccr7,Il34,C5ar1,Ccl5,Csf1r,Mapk3	0.45
Ontology - Cellular Component	GOCC_CYTOCHROME_COMPLEX	0.00209487541088176	0.037280846280596	0.431707695803346	-0.537496667270026	-1.88478419807428	35	Ugt1a1,Coa6,Uqcrc2,Cox7b,Cox8b,Uqcrc1,Uqcrfs1,mt-Co3,mt-Co1,Cox6b1,Cox7c,Cox5b,Cox8a,Uqcrb,mt-Cytb,Cox10,Uqcrq,Cyc1,Uqcr11,Cox6a1,Uqcrh,Uqcr10,Cox6c,Cox4i1,Cox5a	0.714285714285714
Ontology - Biological Process	GOBP_MYELOID_CELL_APOPTOTIC_PROCESS	0.000899234872188318	0.0212007845160634	0.477270815362862	-0.533247500107337	-1.88439744103563	37	Pik3cb,Fcgr2b,Pten,Cd44,Trim35,Mef2c,Itpkb,Ccl5,Plekho2,Mif,Bcl2,Ccr5,Apoh,Clec5a,Fcer1g,Tcp1,Arf6,Il18,Stat5b,Nod2,Pik3cd,Sirt1,St6gal1,Snai2	0.648648648648649
Ontology - Biological Process	GOBP_DETOXIFICATION_OF_INORGANIC_COMPOUND	0.00146420551435633	0.0295644115946608	0.45505986738723	-0.785475061406971	-1.88201292969566	9	Mt1,Mt2,Abcc2,Atp7a,Abcb6	0.555555555555556
Ontology - Biological Process	GOBP_QUATERNARY_AMMONIUM_GROUP_TRANSPORT	0.00148084413055063	0.0298252425891805	0.45505986738723	-0.606857570385059	-1.88165007195659	22	Slc22a2,Slc22a5,Slc25a29,Slc22a4,Slc25a20,Sec14l1,Slc17a8,Slc44a2,Slc6a12,Adora2a	0.454545454545455
Ontology - Biological Process	GOBP_ALCOHOL_CATABOLIC_PROCESS	0.00151445375196312	0.0303532128643388	0.45505986738723	-0.53414911369239	-1.88151984028143	36	Sult2a4,Sult2a3,Sult1e1,Bpnt2,Sult2a5,Cyp39a1,Sult2a7,Akr1d1,Sord,Pten,Scarb1,Sult1b1,Cyp46a1,Inpp5a,Sult2a2	0.416666666666667
Ontology - Biological Process	GOBP_PURINE_CONTAINING_COMPOUND_BIOSYNTHETIC_PROCESS	1.7247254707544e-07	2.03314696670107e-05	0.690132458796796	-0.395691600580128	-1.88113291125297	217	Ppara,Adcy6,Ak4,Pank1,Pank3,Gcdh,Ppargc1a,Entpd1,mt-Nd6,Pfas,Dld,Nadk2,Pkm,Adssl1,Acat1,Idh2,Tgfb1,Adcy1,Adcy4,Ppat,Nmnat2,Mpc1,Pdk2,Adk,Ndufa5,Ndufa2,Ak2,Prps1l3,Pdha1,Ampd3,Slc25a13,Nampt,Atp5k,Ndufs1,Sdhc,Ndufb4,Adcy9,Acot7,Shmt2,Atp5l,Atp5g1,Ndufs2,Ndufa9,Pdk1,Ak3,Atp5e,Npr1,Nadk,Ndufa3,Vdac1,Ndufb2,Nos3,Ppcdc,Prkn,Mthfd1,Ndufv1,Atp5h,Ndufc2,Ndufb10,Prps1,Mmut,Eno1b,Sdhb,Ndufb11,Papss2,Adcy7,…	0.414746543778802
Ontology - Biological Process	GOBP_NEGATIVE_REGULATION_OF_INTERLEUKIN_10_PRODUCTION	0.00282726172932689	0.0457878271447148	0.431707695803346	-0.668841821751608	-1.87991474653151	16	Vsir,Fcgr2b,Trib2,Dll1,Cd274,Btk,Lilrb4b,Cd84,Lilrb4a,Jak3	0.625
Ontology - Molecular Function	GOMF_OXIDOREDUCTASE_ACTIVITY_ACTING_ON_THE_CH_CH_GROUP_OF_DONORS_WITH_A_FLAVIN_AS_ACCEPTOR	0.00480229999640029	0.0635523342530717	0.407017918923954	-0.718046147465228	-1.87948959732396	12	Acadm,Acad10,Gcdh,Acadl,Acad12,Ivd,Acad11,Acadvl	0.666666666666667
Ontology - Molecular Function	GOMF_AMINO_ACID_TRANSMEMBRANE_TRANSPORTER_ACTIVITY	0.00048240053099318	0.0130639278933829	0.49849310876659	-0.48558770004156	-1.87898080114503	57	Slc1a2,Slc15a4,Slc22a2,Slc16a10,Slc47a1,Slc25a29,Slc7a2,Slc38a4,Slc22a4,Slc25a13,Ucp2,Slc38a1,Slc3a2,Slc38a7,Sfxn2,Slc25a38,Sfxn1,Slc38a3,Slc17a8,Slc6a12,Slc9a3r1,Slc13a3,Slc25a22,Ctns,Slc6a19	0.43859649122807
Canonical Pathways - Reactome	REACTOME_GLUTATHIONE_CONJUGATION	0.000939423731077153	0.021890757640449	0.477270815362862	-0.531430476534716	-1.87797641783372	37	Gsta2,Gstt2,Gsta5,Gsta1,Esd,Gstk1,Ggt5,Gm3776,Hpgds,Gstt1,Gstz1,Gstm2,Mgst2,Gstm3,Mgst3,Gsta3	0.432432432432432
Ontology - Biological Process	GOBP_REGULATION_OF_ADENYLATE_CYCLASE_ACTIVITY	0.000869082245693842	0.0206111339688812	0.477270815362862	-0.574750538288556	-1.87705141076275	27	Adrb2,Cap2,Adcy1,Adcy4,Cacna1d,Akap5,Gng7,Adrb1,Npr3,Gabbr1,Adcy7,Adcy3	0.444444444444444
Curated - Chemical and Genetic Perturbation	LANDIS_ERBB2_BREAST_TUMORS_65_DN	0.000959518166806973	0.0222619323447893	0.477270815362862	-0.531090501675939	-1.87677500994382	37	Gpx3,Hadh,Acaa1a,Bckdhb,Chchd10,Pgm1,Klf4,Cavin2,Atp1b3,Cpt2,Phldb1,Gpd2,Acaa2,Chpt1	0.378378378378378
Ontology - Molecular Function	GOMF_THYROID_HORMONE_BINDING	0.000574940337813434	0.0150611821827206	0.477270815362862	-0.855018642826955	-1.87625403192269	7	Pkm,Crym,Ttr,Aldh1a3,Ctsh	0.714285714285714
Ontology - Biological Process	GOBP_AMYLOID_BETA_CLEARANCE	0.00182330194166719	0.034268062440461	0.45505986738723	-0.54766261911205	-1.87459017810018	33	Cd36,Lrp4,Insr,Igf1r,App,Ttpa,Picalm,Mme,Itgb2,C5ar1,Tnf,Abca7	0.363636363636364
Ontology - Biological Process	GOBP_REGULATION_OF_CALCIUM_ION_IMPORT_ACROSS_PLASMA_MEMBRANE	0.00280578323855212	0.0456059402218464	0.431707695803346	-0.683511027252437	-1.87379735179116	15	Adrb2,Prnp,Akap5,Ppp3cb,Ppp3r1,Ms4a1,Adrb1,Fyn	0.533333333333333
Ontology - Biological Process	GOBP_CELLULAR_LIPID_CATABOLIC_PROCESS	9.95629782321535e-07	9.17352682194187e-05	0.643551836150722	-0.398379770968479	-1.87168316149616	201	Acadm,Acer2,Enpp2,Abhd6,Hexa,Hadh,Decr1,Eci1,Acad10,Eci2,Acaa1a,Gcdh,Nudt19,Acadl,Apoa2,Irs1,Pex7,Abcd4,Acad12,Sesn2,Crat,Pck1,Acat1,Decr2,Apoc1,Neu2,Acaa1b,Lpin2,Acot2,Abcd1,Cpt1a,Acox1,Ces1d,Mfsd2a,Aoah,Ivd,Psap,Slc27a2,Smpdl3b,Pla2g7,Acad11,Scarb1,Ehhadh,Acadvl,Auh,Echs1,Hadhb,Ilvbl,Cyp4f15,Etfa,Acot7,Pnpla8,Etfb,Etfdh,Cpt2,Pla2g6,Ppard,Hsd17b4,Hexb,Acaa2,Mgst2,Cyp4f18,Prdx6	0.313432835820896
Curated - Chemical and Genetic Perturbation	LAZARO_GENETIC_MOUSE_MODEL_HIGH_GRADE_SMALL_CELL_NEUROENDOCRINE_LUNG_CARCINOMA_DN	5.42334265903254e-27	4.34735147548048e-23	1.34992572002205	-0.333391477560659	-1.87158845462166	1649	Rasgrp2,Osbpl5,Abca17,Adrb2,Krt23,Vsir,Sema3f,Aspa,Adgrl4,Acer2,Tspan7,Hvcn1,Rassf3,Panx1,Rnf128,Shank3,Hsd11b1,Ahr,Gstt2,Cemip2,Adgrf5,Hadh,Zfp366,Slc26a2,Abca6,Fzd4,Dab2,Plscr2,Fgd5,Rnf43,Il2rb,Tmem200b,Podxl,Sgms1,Calcrl,Hecw2,Gpr182,Entpd1,Dock9,Igfbp2,Lrp4,Gimap4,Mertk,Tnfsf15,Aldh5a1,Adgrg2,Pex7,Aldh6a1,Slc23a2,Mmrn2,Cxcr5,Mt1,Chst15,H2-DMa,Mctp1,Arhgap45,Dcxr,Ednrb,Itgb7,Pcdh12,Inpp4b,1810…	0.353547604608854
Canonical Pathways - Reactome	REACTOME_PEROXISOMAL_LIPID_METABOLISM	0.000945906445691465	0.0220098289366118	0.477270815362862	-0.572804940587096	-1.87069737250265	27	Aldh3a2,Eci2,Nudt19,Crat,Decr2,Acaa1b,Acot4,Abcd1,Acox1,Slc27a2,Ehhadh	0.407407407407407
Ontology - Molecular Function	GOMF_OXIDOREDUCTION_DRIVEN_ACTIVE_TRANSMEMBRANE_TRANSPORTER_ACTIVITY	0.00113845467240981	0.0250023360384576	0.45505986738723	-0.522024674839369	-1.87023671211248	39	mt-Nd6,Ndufa2,Ndufs1,Ndufs2,Cox7b,Cyb561d1,Ndufv1,Uqcrfs1,Ndufv2,mt-Co3,mt-Co1,Cox7c,Ndufs7,Cox5b,Uqcrb,mt-Cytb,Ndufa10,Cyc1,mt-Nd5,mt-Nd4,Cox6a1,Uqcrh,Ndufs3,Surf1,Uqcr10,Cox4i1,Cox5a	0.692307692307692
Ontology - Biological Process	GOBP_MODIFIED_AMINO_ACID_TRANSPORT	0.00100975427245755	0.0232591673793669	0.45505986738723	-0.529103907417703	-1.86975475549192	37	Slc25a32,Slc22a2,Slc22a5,Slc5a6,Agt,Slc25a29,Slc7a2,Slc38a4,Slc22a4,Slc25a20,Slc19a1	0.297297297297297
Ontology - Biological Process	GOBP_REGULATION_OF_ANTIGEN_RECEPTOR_MEDIATED_SIGNALING_PATHWAY	0.000313978493107929	0.00939123731624314	0.49849310876659	-0.481895578824365	-1.86947964259226	60	Cd19,Prkch,Prnp,Lck,Ccr7,Nfam1,Cmtm3,Card11,Laptm5,Cd22,Ptprc,Lgals3,Ptpn6,Lilrb4b,Gcsam,Stap1,Sla2,Cblb,Cd300a,Lpxn,Bcl10,Cd226,Plcl2,Tespa1,Ubash3a,Cd81,Lilrb4a,Prkcb,Ptpn22,Dusp3,Rc3h1,Ptprj,Dgkz,Phpt1,Gps2,Thy1	0.6
Ontology - Molecular Function	GOMF_ORGANOPHOSPHATE_ESTER_TRANSMEMBRANE_TRANSPORTER_ACTIVITY	0.00223414084895028	0.0387974570841316	0.431707695803346	-0.557164197881814	-1.86920866049488	30	Slc25a32,Abcc4,Slc25a51,Abcd1,Mfsd2a,Slc37a4,Slc19a1,Slc25a16,Slc25a36,Slc25a53,Abcc5,Slc25a5	0.4
Ontology - Biological Process	GOBP_B_CELL_RECEPTOR_SIGNALING_PATHWAY	0.000706781315480918	0.0175404304176317	0.477270815362862	-0.493092531972121	-1.86873902725334	51	Nfkbia,Cd19,Prkch,Lck,Nckap1l,Nfam1,Cd38,Cd79a,Cmtm3,Syk,Ms4a1,Rftn1,Mef2c,Cd22,Ptprc,Btk,Ptpn6,Gcsam,Stap1,Bcl2,Cd300a,Itk,Lpxn,Vav3,Plcg2,Plcl2,Cd81,Prkcb	0.549019607843137
Ontology - Biological Process	GOBP_REGULATION_OF_TOLERANCE_INDUCTION	0.00294747735566471	0.04683246478297	0.431707695803346	-0.642208436556335	-1.8675794666364	18	Il2ra,Ccr7,Cd274,Runx1,Havcr2,Lilrb4b,Cblb,Cd3e,Lilrb4a,Hmgb1,Phlpp1,Itch	0.666666666666667
Ontology - Cellular Component	GOCC_EXTERNAL_SIDE_OF_PLASMA_MEMBRANE	3.36626123754229e-09	8.30275387081201e-07	0.774939030136436	-0.365776124106768	-1.86571051479938	376	Chrnb2,Vsir,Cd36,Il6ra,Abcc4,Btnl9,Tmem123,Il2rb,Entpd1,Cdh13,Cd55,Cxcr5,Insr,Fcgr2b,Cd59a,Ccr6,Rorc,Itga7,Adgre5,Clec4n,Vcam1,Cdh5,H2-Ab1,Ace,Stab2,Anpep,Cntfr,Cd19,H2-Eb1,Tcn2,H2-Aa,Il7r,Cd200r4,Cd1d1,Il2ra,Map3k5,H2-M2,Slamf1,H2-Eb2,Cd44,Ccr7,Cd5,Efna5,Ighd,Clec14a,Ebi3,Clec4g,Thbd,Fcgr4,Cd74,Abcg1,Itgal,Slamf7,Clcn3,Cd33,Epor,Cxcr3,Cd79a,Vwf,Cd274,Tgfbr3,Il21r,Hyal2,Art2b,Cd163,Itgb2,Itga9,Cd…	0.38563829787234
Ontology - Biological Process	GOBP_REGULATION_OF_EARLY_ENDOSOME_TO_LATE_ENDOSOME_TRANSPORT	0.00283334186207813	0.0458366667334375	0.431707695803346	-0.629838290919812	-1.86556861126802	19	Dab2,Rdx,Sh3glb1,Nf2,Msn,Snx12,Mapk3,Rab21,Map2k2,Mapk1	0.526315789473684
Ontology - Biological Process	GOBP_AMINO_ACID_TRANSMEMBRANE_TRANSPORT	0.000402659572195692	0.0114458125202861	0.49849310876659	-0.463092421038116	-1.86269236798979	72	Slc1a2,Slc15a4,Slc22a2,Agt,Lrrc8c,Slc25a29,Slc7a2,Slc38a4,Per2,Slc22a4,Slc25a13,Cln8,Slc38a1,Slc3a2,Slc38a7,Tnf,Lrrc8d,Sfxn2,Slc25a38,Septin2,Sfxn1,Slc38a3	0.305555555555556
Ontology - Biological Process	GOBP_RIBOSE_PHOSPHATE_BIOSYNTHETIC_PROCESS	1.86958364938654e-06	0.000158588174957487	0.643551836150722	-0.397026001376265	-1.86174437933769	199	Ppara,Adcy6,Ak4,Pank1,Pank3,Gcdh,Ppargc1a,Entpd1,mt-Nd6,Pfas,Dld,Pkm,Adssl1,Acat1,Tgfb1,Adcy1,Adcy4,Ppat,Mpc1,Pdk2,Adk,Ndufa5,Ndufa2,Ak2,Prps1l3,Pdha1,Ampd3,Umps,Slc25a13,Atp5k,Ndufs1,Sdhc,Ndufb4,Adcy9,Acot7,Atp5l,Atp5g1,Ndufs2,Ndufa9,Pdk1,Ak3,Atp5e,Npr1,Ndufa3,Vdac1,Ndufb2,Ppcdc,Prkn,Mthfd1,Ndufv1,Atp5h,Ndufc2,Ndufb10,Prps1,Mmut,Eno1b,Sdhb,Ndufb11,Papss2,Adcy7,Eno1,Upp1,Atp5b,Bcl2l1,Ndufv2,Ndufa…	0.437185929648241
Ontology - Biological Process	GOBP_RENAL_PROTEIN_ABSORPTION	0.000547572341229097	0.0143677246719883	0.477270815362862	-0.882821029441025	-1.86158282413319	6	Dab2,Ednrb	0.333333333333333
Ontology - Biological Process	GOBP_NEGATIVE_REGULATION_OF_CIRCADIAN_RHYTHM	0.00196175595685016	0.0358618831245403	0.431707695803346	-0.694340628015168	-1.85968430920198	14	Adora1,Cry2,Suv39h1,Per2,Sfpq,Piwil2,Sin3a,Cry1,Ptger4	0.642857142857143
Hallmark	HALLMARK_PEROXISOME	9.89572827038071e-05	0.00411292467483237	0.538434096309916	-0.442130667636612	-1.85965317358641	92	Serpina6,Ech1,Eci2,Acaa1a,Nudt19,Slc23a2,Crat,Idh2,Hsd17b11,Abcd1,Dhcr24,Abcb1a,Acox1,Slc27a2,Hmgcl,Gstk1,Nr1i2,Retsat,Sod2,Cadm1,Pex11a,Ehhadh,Cln8,Cnbp,Aldh1a1,Ttr,Abcb9,Alb,Abcc5,Hsd17b4,Siah1a	0.33695652173913
Ontology - Biological Process	GOBP_L_AMINO_ACID_TRANSPORT	0.000427412393143286	0.0119758242456329	0.49849310876659	-0.481131337078094	-1.85962030880782	56	Slc1a2,Slc15a4,Slc22a2,Agt,Slc25a29,Slc7a2,Slc38a4,Per2,Slc25a13,Cln8,Slc38a1,Slc3a2,Tnf,Slc25a38,Septin2,Sfxn1,Slc38a3,Slc17a8	0.321428571428571
Ontology - Molecular Function	GOMF_TRANSCRIPTION_COACTIVATOR_BINDING	0.000756906837355776	0.0185830481110074	0.477270815362862	-0.490335708757893	-1.85829112387289	51	Ppara,Pgr,Ahr,Foxo1,Pparg,Tert,Rorc,Gata2,Epas1,Runx1,Nfatc1,Creb1,Med1,Rora,Ppard,Stat1,Gata6,Tfam,Ep300,Rxra,Gata3,Trerf1,Tead2,Ar,Hand2,Flywch1,Hnf1a	0.529411764705882
Canonical Pathways - Reactome	REACTOME_AZATHIOPRINE_ADME	0.0020886249180923	0.0372467571600174	0.431707695803346	-0.581806950842981	-1.8567210315325	25	Gsta2,Abcc4,Gsta5,Gsta1,Slc28a2,Gm3776,Abcc5,Gstm2,Gsta3,Vav3,Nudt15,Xdh,Slc29a2,Vav1,Impdh1	0.6
Ontology - Molecular Function	GOMF_AMIDE_TRANSMEMBRANE_TRANSPORTER_ACTIVITY	0.00196026461710822	0.0358618831245403	0.431707695803346	-0.545962060426489	-1.8550051029348	32	Slc25a32,Slc1a2,Slc15a4,Slc47a1,Slc5a6,Abcd1,Slc27a1,Slc25a13,Slc19a1,Abcb9,Slc38a7,Slco1b2,Slc38a3,Aqp9,Slc17a8,Tap1,Slc13a3,Slc14a1,Slc25a22	0.59375
Ontology - Molecular Function	GOMF_NAD_BINDING	0.00036997953857332	0.0107067002931543	0.49849310876659	-0.473419527335403	-1.8523529806348	63	Hadh,Sirt3,Aldh5a1,Dld,Ahcy,Gpd1l,Ahcyl,Idh2,Sord,Hpgd,Ehhadh,Me2,Ctbp2,Aldh1a1,Ldhb,Ndufs2,Aldh1a3,Hibadh,Nnt,Ndufv1,Hadha,H2-Ke6,Idh3g,Nudt6,Aldh2,Sirt2,Mdh1,Adh1,Glud1	0.46031746031746
Ontology - Biological Process	GOBP_PEPTIDE_ANTIGEN_ASSEMBLY_WITH_MHC_PROTEIN_COMPLEX	0.00212006658352594	0.0375153504051743	0.431707695803346	-0.69147637724171	-1.85201285515464	14	H2-DMa,H2-DMb1,H2-Ab1,H2-Eb1,H2-Aa,H2-Eb2,H2-Ob,H2-DMb2,H2-Oa	0.642857142857143
Canonical Pathways - Wiki	WP_AMINO_ACID_METABOLISM	0.000245852006170902	0.0079619981330903	0.49849310876659	-0.442859875385367	-1.85166261925709	86	Acadm,Hmgcs2,Hadh,Acaa1a,Ppm1l,Gsta4,Dld,Pkm,Mars2,Pck1,Cth,Aco2,Hdc,Oat,Hmgcl,Pdha1,Ehhadh,Auh,Gpt2,Suclg1,Gls,Aldh1a1,Mccc1,Tat,Prodh,Hnmt,Dlst,Hibadh,Hibch,Mmut,Pcx,Got2	0.372093023255814
Ontology - Biological Process	GOBP_POSITIVE_REGULATION_OF_CALCIUM_ION_IMPORT_ACROSS_PLASMA_MEMBRANE	0.00618533619070203	0.0743573419335248	0.407017918923954	-0.707118987478916	-1.85088769813535	12	Adrb2,Akap5,Ppp3cb,Ppp3r1,Ms4a1,Adrb1	0.5
Ontology - Biological Process	GOBP_REGULATION_OF_MYELOID_CELL_APOPTOTIC_PROCESS	0.00221535047492037	0.0385211483882032	0.431707695803346	-0.540634385441528	-1.85053329097957	33	Pik3cb,Fcgr2b,Pten,Cd44,Trim35,Mef2c,Itpkb,Ccl5,Mif,Bcl2,Ccr5,Apoh,Clec5a,Fcer1g,Tcp1,Il18,Stat5b,Nod2,Pik3cd,Sirt1,St6gal1,Snai2	0.666666666666667
Ontology - Biological Process	GOBP_NEURON_PROJECTION_MAINTENANCE	0.00203236293262296	0.0366923902430307	0.431707695803346	-0.741521938578612	-1.84664854230135	10	Insr,Abcd1,App,Prnp	0.4
Ontology - Biological Process	GOBP_PURINE_CONTAINING_COMPOUND_METABOLIC_PROCESS	1.18152964941375e-10	4.20939629764473e-08	0.826657301178302	-0.355164565743722	-1.84663182146173	497	Sult2a4,Ppara,Acsm3,Noct,Sult2a3,Sult1e1,Adcy6,Ak4,Pank1,Pank3,Pfkfb2,Hmgcs2,Dhtkd1,Hsd11b1,Nudt12,Suclg2,Gcdh,Ppargc1a,Nudt19,Entpd1,mt-Nd6,Pfas,Dld,Nadk2,Pkm,Insr,Ahcy,Dcxr,Sult2a5,Slc4a4,Adssl1,Gpd1l,Sult2a7,Acat1,Pde1a,Ahcyl,Idh2,Tgfb1,Slc2a9,Acot4,Adcy1,Acot2,Adcy4,Abcd1,App,Macrod1,Ces1d,Ppat,Fdxr,Gda,Nmnat2,Mpc1,Pdk2,Hk3,Adk,Ndufa5,Ndufa2,Hmgcl,Acot12,Ak2,Shpk,Acot1,Prps1l3,Enpp1,Aldob,Pdh…	0.323943661971831
Canonical Pathways - Reactome	REACTOME_PROTEIN_LOCALIZATION	7.36499690362826e-05	0.00327987862108245	0.538434096309916	-0.434116815647826	-1.84345327649571	101	Aldh3a2,Ech1,Eci2,Nudt19,Pex7,Crat,Decr2,Acaa1b,Acot4,Acot2,Abcd1,Acox1,App,Cyb5a,Prnp,Slc27a2,Hmgcl,Dhrs4,Gstk1,Acot1,Pitrm1,Ehhadh,Hmox1,Acot5,Vamp2,Pipox,Hsd17b4,Pex12,Abcd3,Acot3,Atad1,Pex26,Nos2,Atp5b	0.336633663366337
Ontology - Molecular Function	GOMF_PALMITOYL_COA_HYDROLASE_ACTIVITY	0.00219459957447097	0.0382848970379964	0.431707695803346	-0.646071317993185	-1.84342123124617	17	Acot2,Them4,Ces1e,Acot1,Acot5,Acot13,Acot7,Pla2g6,Acaa2,Acot3	0.588235294117647
Curated - Chemical and Genetic Perturbation	GALINDO_IMMUNE_RESPONSE_TO_ENTEROTOXIN	0.000258463556753054	0.00814084035729855	0.49849310876659	-0.452906478062695	-1.84161148854374	77	Noct,Scd2,Herpud1,Nfkbia,Pkm,Il1rn,Mt2,Glrx,Tnfaip3,Bcl6b,Il18rap,Nfkb2,Cd44,Traf1,Dusp2,Bcl2l11,Slfn2,Ccl5,Phldb1,Lilrb4b,Tnf,Cebpb,Marcksl1,Bcl10,Cdc42ep4,Ets2,Acod1,Ehd1,Rreb1,Lilrb4a,Actg1,Pcdh7,Tnfsf9,Slc11a1,Gadd45a,Gadd45b,Ier3,Ccl9,Txnip	0.506493506493507
Ontology - Biological Process	GOBP_REGULATION_OF_CYCLASE_ACTIVITY	0.00315245476135949	0.049068111392345	0.431707695803346	-0.525170442504791	-1.84156109535733	35	Adrb2,Cap2,Adcy1,Adcy4,Cacna1d,Akap5,Gng7,Adrb1,Npr3,Nos3,Mapk3,Gabbr1,Adcy7,Nos2	0.4
Ontology - Biological Process	GOBP_RESPONSE_TO_DECREASED_OXYGEN_LEVELS	2.56742455250054e-06	0.00021001917881861	0.627256739718528	-0.392630693294436	-1.84112650167386	193	Adora1,Adrb2,Ppara,Chrnb2,Ak4,Pparg,Pik3cb,Ddah1,Fzd4,Ppargc1a,Tert,Mecp2,Egln1,Nol3,Egln3,Acot2,Tek,Pten,Bnip3,Bmp2,Abat,Vldlr,Suv39h1,Plekhn1,Epas1,Cd38,Ang,Hp1bp3,Hmox1,Ucp2,Creb1,Flt1,Cybb,Ogt,Pdk1,Rora,Ppard,Alkbh5,Acaa2,Slc8a1,Cbfa2t3,Gata6,Atp1b1,Eno1b,Bcl2,P2rx3,Kdr,Birc2,Ep300,Nos2,Eno1,Edn1,Nr4a2,Eng,Twist1,Stox1,Plau,Aqp1,Dpp4,Pgk1,Egln2,Rtn4,Ciao3,Tmbim6,Sirt2,Il18,Grin2b,Casp1	0.352331606217617
Ontology - Biological Process	GOBP_RESPONSE_TO_COPPER_ION	0.00284240488613617	0.0458906698232982	0.431707695803346	-0.612791795414052	-1.84076774802899	20	Mt1,Mt2,Nfe2l1,Sord,Prnp,Atp7a,Lcat,Atp7b	0.4
Ontology - Biological Process	GOBP_NEURAL_NUCLEUS_DEVELOPMENT	0.00401350891358953	0.0572479403016035	0.407017918923954	-0.654627184976719	-1.83996164488526	16	Ascl1,Chrnb2,Aldh1a3,Nfib,Bcl2	0.3125
Curated - Chemical and Genetic Perturbation	MCBRYAN_TERMINAL_END_BUD_DN	0.00077611936294815	0.0189387300255475	0.477270815362862	-0.87238751925643	-1.83958193980065	6	Nrip1,Lck,Coro1a,Ets1	0.666666666666667
Ontology - Molecular Function	GOMF_ESTROGEN_16_ALPHA_HYDROXYLASE_ACTIVITY	0.00384052516645071	0.0556098063254008	0.431707695803346	-0.670960950006842	-1.83939219873591	15	Cyp2c37,Cyp3a25,Cyp3a59,Cyp2c50,Cyp2c29,Cyp2c39,Cyp3a11,Cyp1b1,Cyp3a13,Cyp2c38,Cyp1a2	0.733333333333333
Hallmark	HALLMARK_BILE_ACID_METABOLISM	5.14413837121638e-05	0.00249911595052548	0.557332238758646	-0.428234621445186	-1.83876177517145	107	Serpina6,Nudt12,Abca5,Abca6,Pex7,Slc23a2,Bbox1,Cyp39a1,Optn,Klf1,Idh2,Akr1d1,Hsd17b11,Abcd1,Dhcr24,Fdxr,Slc27a2,Lck,Gstk1,Nr1i2,Retsat,Abcg8,Slc27a5,Pex11a,Sult1b1,Slc22a18,Npc1,Aldh1a1,Hsd17b6,Ttr,Pnpla8,Cyp46a1,Slco1a4,Pipox,Hsd17b4,Pex12,Abcd3,Pex26,Efhc1,Cyp7a1,Isoc1,Aqp9,Rxra	0.401869158878505
Ontology - Cellular Component	GOCC_MICROBODY_MEMBRANE	0.00143508823824423	0.0291437472097367	0.45505986738723	-0.498995312783855	-1.83875992312136	44	Abcd4,Rab8b,Decr2,Abcd1,Acox1,Slc27a2,Dhrs4,Pex11a,Pnpla8,Far1,Pex12,Abcd3,Atad1,Pex26,Nbr1	0.340909090909091
Ontology - Biological Process	GOBP_L_GLUTAMATE_IMPORT_ACROSS_PLASMA_MEMBRANE	0.0069536916003972	0.0806061071758195	0.407017918923954	-0.702069697957532	-1.83767115604705	12	Slc1a2,Per2,Cln8,Tnf,Septin2,Slc17a8	0.5
Ontology - Biological Process	GOBP_CELLULAR_RESPONSE_TO_COPPER_ION	0.0069536916003972	0.0806061071758195	0.407017918923954	-0.701918357128494	-1.83727502062479	12	Mt1,Mt2,Nfe2l1,Prnp,Atp7a,Atp7b	0.5
Ontology - Molecular Function	GOMF_FLAVIN_ADENINE_DINUCLEOTIDE_BINDING	0.000300454346914405	0.0090734031436735	0.49849310876659	-0.43935976396046	-1.8370281358709	86	Acadm,Aifm2,Acad10,Gcdh,Acadl,Dld,Cry2,Por,Sardh,Txnrd2,Dhcr24,Acox1,Chdh,Ivd,Acad11,Gulo,Acadvl,D2hgdh,Ilvbl,Dus4l,Dmgdh,Nqo2,Etfa,Cybb,Maob,Prodh,Pipox,Nos3,Fmo2,Dpyd,Prodh2,Nos2,Xdh,Acads,Sdha,Kdm1b,Sqor,Acad9,Cry1,Ero1a	0.465116279069768
Regulatory Target Gene - miRDB	MIR_7662_5P	0.000809460529299076	0.0194853922007849	0.477270815362862	-0.481091407172474	-1.83683821328936	55	Tspan7,5031439G07Rik,Fzd4,Tef,Unc5b,Nptx1,Neu2,Slc25a21,Etv5,Galnt6,Dlg2,Sec14l1,Vamp2,Fgf9,Slc8a1,Nkain2,Irgm2,Reep3,Plekhm3,Jade2,Rgs14,Sdc3	0.4
Ontology - Biological Process	GOBP_SYMPATHETIC_NERVOUS_SYSTEM_DEVELOPMENT	0.00403951437091301	0.0574126723355296	0.407017918923954	-0.669878571455437	-1.8364249341529	15	Ascl1,Ntrk1,Sema3f,Nrp2	0.266666666666667
Ontology - Biological Process	GOBP_AZOLE_TRANSMEMBRANE_TRANSPORT	0.00230333694684712	0.0397065569159709	0.431707695803346	-0.737363070513987	-1.83629150867954	10	Slc15a4,Slc22a2,Slc25a29	0.3
Regulatory Target Gene - miRDB	MIR_6950_3P	0.000296358585302145	0.00903273923871481	0.49849310876659	-0.448158032707756	-1.83613710149086	82	Fign,Cpeb3,Ago2,Shank3,Hrk,Adgrf5,R3hdm2,Abhd15,Amotl1,Lrtm2,9930111J21Rik1,Lclat1,Cflar,Vps13a,Atxn7,Klhl42,Plxna4,Ccdc9b,Gcsam,Rapgef1,Cd300a,Ankrd13a,Cd3d,Vav3,Prrg3,Lnx2,Tti2	0.329268292682927
Ontology - Biological Process	GOBP_IMPORT_ACROSS_PLASMA_MEMBRANE	1.35279472931366e-05	0.00084718769923268	0.593325476396405	-0.407683057099423	-1.83547260821537	148	Slc1a2,Adrb2,Slc15a4,Cd36,Slc22a2,Slc39a5,Slc5a6,Agt,Lrrc8c,Kcnk5,Atp1a1,Cacna1d,Prnp,Akap5,Slc7a2,Slc38a4,Per2,Slc12a7,Slc39a14,Slc27a5,Slc22a4,Ppp3cb,Slc27a1,Slc19a1,Cln8,Ppp3r1,Ms4a1,Adrb1,Slc38a1,Fyn,Atp1b3,Slc12a2,Scn5a,Slc3a2,Trpm2,Tnf,Slc8a1,Trpm4,Slc31a1,Atp1b1,Septin2	0.277027027027027
Canonical Pathways - Wiki	WP_WHITE_FAT_CELL_DIFFERENTIATION	0.00369717590383157	0.0543790129268145	0.431707695803346	-0.546513105140913	-1.83347572059903	30	Foxo1,Pparg,Cebpd,Klf15,Klf2,Gata2,Klf4,Tle3,Creb1,Rora	0.333333333333333
Ontology - Biological Process	GOBP_CELLULAR_ALDEHYDE_METABOLIC_PROCESS	0.000541618646593629	0.014258177573381	0.477270815362862	-0.472504833413349	-1.8330489133096	60	Cacna1h,Aldh3a2,Alpl,Dab2,Ednrb,Hoga1,Idh2,Agxt2,Rdh13,Pdxp,Bmp2,Esd,Rbp4,Dhrs4,Pdxk,Aldob	0.266666666666667
Canonical Pathways - Wiki	WP_OXIDATIVE_STRESS_RESPONSE	0.00137027780167836	0.0280207828016677	0.45505986738723	-0.57259593414656	-1.83286247170524	26	Gpx3,Gstt2,Mt1,Ugt1a1,Txnrd2,Sod2,Nqo1,Hmox1	0.307692307692308
Ontology - Biological Process	GOBP_ENTERIC_NERVOUS_SYSTEM_DEVELOPMENT	0.00109825984379433	0.0244585426002329	0.45505986738723	-0.835108312644528	-1.8325627772406	7	Ascl1,Ednrb,Phactr4,Kif26a,Ntf3	0.714285714285714
Curated - Chemical and Genetic Perturbation	GREENBAUM_E2A_TARGETS_DN	0.00255925655817322	0.0430987406939424	0.431707695803346	-0.590796373499883	-1.83184999735997	22	Alpl,Gimap4,Tgtp2,Gbp2,Cyfip2,Cd74,Tmem229b,Serinc3,Slfn2,Gab1,Myo7a	0.5
Ontology - Biological Process	GOBP_GLUTAMINE_FAMILY_AMINO_ACID_METABOLIC_PROCESS	0.000276712924673356	0.00858077680534476	0.49849310876659	-0.468895522651523	-1.8312023813637	64	Ddah1,Aldh5a1,Pfas,Mecp2,Mthfsl,Aldh4a1,Ppat,Oat,Ucp2,Gls,Slc38a1,Tat,Prodh,Agmat,Dglucy,Nos3,Got2,Prodh2,Nos2,Atp2b4,Apc,Asl,Glul,Mthfs,Cln3,Fh1	0.40625
Canonical Pathways - Wiki	WP_MITOCHONDRIAL_LONG_CHAIN_FATTY_ACID_BETAOXIDATION	0.00456981981158595	0.0617734833215396	0.407017918923954	-0.651059874169654	-1.82993499886289	16	Acadm,Hadh,Eci1,Acadl,Cpt1a,Ehhadh,Acadvl,Slc25a20,Cpt2,Hadha,Acads	0.6875
Ontology - Biological Process	GOBP_SLEEP	0.00443326602663697	0.0607094964964017	0.407017918923954	-0.629204973191573	-1.82976463924888	18	Adora1,Chrnb2,Adrb1,Alb,Cacna1i,Per3,Adora2a,Kcna2,Il18,Casp1,Ptger4	0.611111111111111
Ontology - Biological Process	GOBP_REGULATION_OF_ALPHA_BETA_T_CELL_ACTIVATION	5.88313386146552e-05	0.00275784801365541	0.557332238758646	-0.428201906595793	-1.82950096247667	105	Vsir,Cd55,Ccr6,Rasal3,Tgfb1,H2-Ab1,Cd1d1,Il2ra,Shh,Cd44,Nckap1l,Ccr7,Clec4g,Tbx21,Cd274,Runx1,Runx3,Xcl1,Card11,Syk,Itpkb,Ptprc,Btla,Zbtb16,Prdm1,Lilrb4b,Klhl25,Zfp683,Il2rg,Gimap3,Cd244a,Ccr2,Nfkbid,Cblb,Cd300a,Cd3e,Gimap5,Hsph1,Cd81,Lilrb4a,Adora2a,Gata3,Socs5,Il18,Hmgb1,Tnfrsf14,Jak3,Ptpn22,Sash3,Rc3h1,Gli3,Itch,Jak2,Rara,Mapk8ip1,Socs1	0.533333333333333
Ontology - Biological Process	GOBP_RIBOSE_PHOSPHATE_METABOLIC_PROCESS	3.49215379493027e-09	8.48275903641245e-07	0.774939030136436	-0.356508983133169	-1.8293810236099	409	Sult2a4,Ppara,Acsm3,Sult2a3,Sult1e1,Adcy6,Ak4,Pank1,Pank3,Pfkfb2,Hmgcs2,Dhtkd1,Suclg2,Gcdh,Ppargc1a,Nudt19,Entpd1,mt-Nd6,Pfas,Dld,Entpd5,Pkm,Insr,Sult2a5,Slc4a4,Adssl1,Sult2a7,Acat1,Pde1a,Tgfb1,Acot4,Adcy1,Acot2,Upp2,Adcy4,Abcd1,App,Ces1d,Ppat,Gda,Mpc1,Pdk2,Hk3,Adk,Ndufa5,Ndufa2,Hmgcl,Acot12,Ak2,Acot1,Prps1l3,Enpp1,Aldob,Pdha1,Pfkl,Upb1,Ehhadh,Ampd3,Dgat2,Umps,Atp7a,Slc25a13,Suclg1,Fitm2,Acot5,Su…	0.332518337408313
Ontology - Biological Process	GOBP_NEUROENDOCRINE_CELL_DIFFERENTIATION	0.00313521385297309	0.0488471802632309	0.431707695803346	-0.763486988105775	-1.82932909505192	9	Ascl1,Gata2,Bmp2	0.333333333333333
Curated - Chemical and Genetic Perturbation	ICHIBA_GRAFT_VERSUS_HOST_DISEASE_35D_UP	1.58989232349775e-05	0.000969169343358018	0.575610261071129	-0.407661290955565	-1.82900912946229	147	Gpx3,Dclre1a,Scd2,Mt1,Pkm,H2-DMa,H2-DMb1,Mt2,Vcam1,H2-Ab1,H2-Eb1,Serpina3g,H2-Aa,Gbp2,Lck,Fgl2,Cd74,Orm3,Iqgap1,Itgb2,Nampt,Cytip,Ccr1,Laptm5,Atp1b3,Ptprc,Lgals3,Cybb,Slfn2,Tgtp1,Ccl5,Samhd1,Pirb,Marveld1,Lilrb4b,Snx12,Stat1,Csf1r,Mmp12,Gltp,Chil3,Cyba,Sirpa,Sult2a1,Cd7,Mpeg1,Cd53,Pld4,Nnmt,Gbp3,Ear2,Trbc1,Selplg,Shisa5,Hck,Ubd,Ptpn1,Procr,Ncf4,Adgre1,Sptlc2,Il18bp,Tap1,Casp1,Pdk3,Ctss,Aif1,Cd5l,…	0.496598639455782
Ontology - Molecular Function	GOMF_RETINOIC_ACID_4_HYDROXYLASE_ACTIVITY	0.00427947790108315	0.0593952289593732	0.407017918923954	-0.66659532685689	-1.82742415027562	15	Cyp2c37,Cyp3a25,Cyp3a59,Cyp2c50,Cyp2c29	0.333333333333333
Cell Type Signatures	TABULA_MURIS_SENIS_LIMB_MUSCLE_ENDOTHELIAL_CELL_AGEING	2.15639246306885e-05	0.00124905625357842	0.575610261071129	-0.412400002799235	-1.82611846770551	133	Pcp4l1,Cd36,Alpl,Plscr2,Car8,Rdx,Pkm,Vcam1,H2-Ab1,H2-Eb1,Tgtp2,App,Klf2,H2-Aa,Gbp2,Tspan13,Oat,Jam2,Slfn5,Cd74,Gbp4,Icam2,Pls3,Cd274,Cd300lg,Igtp,Cyp4b1,Slc3a2,Lgals3,Slfn2,Srrm2,Ddx5,Gbp5,Mndal,Cdc42ep3,Kdr,Gbp7,Srsf7,Cxcl10,Fmo2,Ifi203,Gbp3,Xdh,Gm12216,Rabac1,Irf8,Malat1,Mgll,Cd81,Actg1,Cxcl12,H2-Q4,Aldh2,Tap1,Tnfsf9,Ccnd2,Vwa1,Capg,Gbp6,Itm2b	0.451127819548872
Ontology - Biological Process	GOBP_FOAM_CELL_DIFFERENTIATION	0.00302555509935561	0.0477365447018895	0.431707695803346	-0.572183013196943	-1.82600815089801	25	Ppara,Cd36,Abca5,Pparg,Nfkbia,Agt,Prkch,Abcg1,Soat1	0.36
Ontology - Molecular Function	GOMF_OXIDOREDUCTASE_ACTIVITY_ACTING_ON_THE_CH_CH_GROUP_OF_DONORS	0.001181349291002	0.0256631325655069	0.45505986738723	-0.472083677277811	-1.82580841528376	58	Acadm,Decr1,Acad10,Acaa1a,Gcdh,Acadl,Acad12,Dhdh,Crat,Decr2,Ptgr2,Acaa1b,Akr1d1,Dhcr24,Acox1,Ivd,Cpox,Acad11,Retsat,Acadvl,Dus4l,Sdhc,Akr1c20,Akr1c14,Rsad1,Sdhb,Dpyd,Acads	0.482758620689655
Ontology - Biological Process	GOBP_ARGININE_CATABOLIC_PROCESS	0.00261302245225249	0.0435015326630446	0.431707695803346	-0.733133523043314	-1.82575845865774	10	Ddah1,Oat,Nos3,Nos2,Atp2b4	0.5
Ontology - Biological Process	GOBP_AMINOGLYCAN_CATABOLIC_PROCESS	0.00154772096225292	0.0307472893021546	0.45505986738723	-0.570221352150282	-1.82526150570562	26	Chil1,Hexa,Cemip2,Ids,Tgfb1,Stab2,Gns,Cd44,Hyal2,Hexb,Chil3	0.423076923076923
Ontology - Biological Process	GOBP_CD8_POSITIVE_ALPHA_BETA_T_CELL_ACTIVATION	0.00154772096225292	0.0307472893021546	0.45505986738723	-0.570065963705974	-1.82476411193958	26	Vsir,Satb1,Wdfy4,Nckap1l,Tox,Cd274,Runx1,Runx3,Eomes,Lilrb4b,Cd244a,Bcl2,Lilrb4a,Ptpn22,Gimap1,Tnfsf8,Mapk8ip1,Socs1	0.692307692307692
Ontology - Molecular Function	GOMF_COA_TRANSFERASE_ACTIVITY	0.00104055016586432	0.0236961651408193	0.45505986738723	-0.900579563245653	-1.82476354182865	5	Acsm3,Sugct,Acaa1a,Acaa1b	0.8
Ontology - Molecular Function	GOMF_INSULIN_LIKE_GROWTH_FACTOR_II_BINDING	0.00123866361110875	0.0263721846126102	0.45505986738723	-0.8009378300452	-1.8239636177866	8	Igfbp1,Igfbp2,Insr,Igfbp4,Igf2r	0.625
Curated - Chemical and Genetic Perturbation	BERENJENO_TRANSFORMED_BY_RHOA_FOREVER_UP	0.00335207002072377	0.0511435108361021	0.431707695803346	-0.607043005340142	-1.82349893431862	20	Timp3,Mt1,Ngef,Hsd17b11,Dhrs7,Aldh1a1,Gbe1,Aqp1,Ddit3,Gadd45a,Nr1d2,Dcn,Pdgfra,Lxn	0.7
Ontology - Biological Process	GOBP_NEUROTROPHIN_PRODUCTION	0.00105929831481894	0.0239588392312227	0.45505986738723	-0.899792961368597	-1.82316972104283	5	Adora1,Pcsk6,Shh,Furin	0.8
Ontology - Biological Process	GOBP_INHIBITION_OF_NON_SKELETAL_TISSUE_MINERALIZATION	0.00265173319318272	0.0437410535190134	0.431707695803346	-0.73207481700999	-1.8231219109692	10	Adora1,Alpl,Enpp1,Creb1,Abcc6,Atf1,Adora2a	0.7
Canonical Pathways - Reactome	REACTOME_TRANSLOCATION_OF_ZAP_70_TO_IMMUNOLOGICAL_SYNAPSE	0.00427947790108315	0.0593952289593732	0.407017918923954	-0.66496264920547	-1.82294827945923	15	H2-Ab1,H2-Eb1,H2-Aa,H2-Eb2,Lck,Trbc2,Cd3g,Cd3e,Cd3d,Trbc1,Ptpn22,Trac,Cd247	0.866666666666667
Ontology - Biological Process	GOBP_PYRIDINE_CONTAINING_COMPOUND_METABOLIC_PROCESS	0.000340182995699307	0.0100253929909031	0.49849310876659	-0.435778532109866	-1.82205447599063	86	Noct,Alpl,Hsd11b1,Nudt12,Nadk2,Dcxr,Gpd1l,Idh2,Pdxp,Fdxr,Nmnat2,Shpk,Pdxk,Me2,Nqo1,Art2b,Nampt,Nmrk1,Ldhb,Dlst,Ncf2,Nnt,Nadk,Gpd2,Prps1,Pcx,Fmo2,Nnmt,Idh3g,Mdh2,Nmnat3,Hnf1a,Naxe,Ncf1,Mdh1,Fmo1,Idh3b,Ogdh,Cyb5r4,Naprt,Nadsyn1	0.476744186046512
Ontology - Biological Process	GOBP_ANTIGEN_PROCESSING_AND_PRESENTATION_OF_EXOGENOUS_PEPTIDE_ANTIGEN	0.00172744691043889	0.0330088544316524	0.45505986738723	-0.55784934441635	-1.82185457720107	27	H2-DMa,Fcgr2b,H2-DMb1,H2-Ab1,H2-Eb1,Ctse,H2-Aa,H2-Eb2,Cd74,H2-Ob,H2-DMb2,H2-Oa	0.444444444444444
Ontology - Biological Process	GOBP_ELECTRON_TRANSPORT_CHAIN	5.78000493510418e-05	0.00271744982755397	0.557332238758646	-0.426086549013602	-1.82049785697361	106	Ppargc1a,mt-Nd6,Dld,Por,Ndufa5,Coa6,Sod2,Polg2,Slc25a13,Ndufs1,Sdhc,Etfa,Etfb,Coq9,Etfdh,Ndufs2,Uqcrc2,Ndufv1,Ndufc2,Sdhb,Cox8b,Uqcrc1,Uqcrfs1,Etfrf1,Ndufv2,mt-Co3,mt-Co1,Ndufb9,Sdha,Wdr93,Ndufa12,Cox7c,Ndufs7,Cox5b,Ndufa7,Cox8a,Uqcrb,mt-Cytb,Ndufb3,Uqcrq,Ndufa10,Norad,Slc25a22,Hoxb3os,Tafazzin,Cyc1,Slc37a2,mt-Nd5,Afg1l,Bid,Park7,mt-Nd4,Immp2l,Uqcr11	0.509433962264151
Ontology - Biological Process	GOBP_PHOSPHATIDYLGLYCEROL_METABOLIC_PROCESS	0.00481857963282859	0.0636086606368805	0.407017918923954	-0.614446077458473	-1.81997717818846	19	Mecp2,Lclat1,Tamm41,Slc27a1,Pnpla8,Pla2g6,Phb2,Crls1,Hadha,Dnajc19,Serac1	0.578947368421053
Ontology - Biological Process	GOBP_MONOSACCHARIDE_BIOSYNTHETIC_PROCESS	0.000102327189412836	0.004201036495378	0.538434096309916	-0.431226866092177	-1.81972509768076	98	Ppara,Acadm,Foxo1,Slc25a10,Soga1,Ppargc1a,Chst15,Crtc2,Sesn2,Nln,Ugt1a6a,Pck1,Sord,Pdk2,Car5a,Rbp4,Gpt,Per2,Gulo,Slc39a14,Gpt2,Dgat2,Slc37a4,Slc25a13,Fbp2,Wdr5,Ogt,Gpd2,Dse,Pcx,Ep300,Nnmt,Slc25a11,Eno1,Gsto1,Mdh2	0.36734693877551
Ontology - Biological Process	GOBP_NUCLEOTIDE_TRANSPORT	0.00180465045566244	0.0340776531397353	0.45505986738723	-0.557077797033242	-1.81933481600477	27	Slc25a32,Abcc4,Slc25a51,Lrrc8c,Slc19a1,Slc25a16,Slc25a36,Abcc6,Abcc5,Slc25a5,P2rx7,Gja1	0.444444444444444
Canonical Pathways - Reactome	REACTOME_ORGANIC_CATION_TRANSPORT	0.00140385571927087	0.0286193854913268	0.45505986738723	-0.828936900770033	-1.81902022292401	7	Slc22a2,Slc22a5,Slc22a4,Slc22a15,Slc22a18	0.714285714285714
Ontology - Molecular Function	GOMF_IMMUNE_RECEPTOR_ACTIVITY	0.000117366692931004	0.00460127620225746	0.538434096309916	-0.42484917516498	-1.81868030197483	103	Il6ra,Fzd4,Pigr,Il2rb,Cxcr5,Fcgr2b,Ccr6,Cntfr,H2-Eb1,Cxcr6,Il7r,Il2ra,Cmklr1,Il18rap,H2-Eb2,Cd44,Ccr7,Ebi3,Fcgr4,Cd74,Il17ra,Epor,Cxcr3,Csf2ra,Il21r,C5ar2,Ccr1,C5ar1,Csf2rb2,Xcr1,Pirb,Il18r1,Lilrb4b,Ctsh,Il2rg,Ccr2,Pira2,Ccr5,Flt3,Klrd1,Csf3r,Fcgr3,Ccr3,Lilrb4a,Osmr,Fcer1g	0.446601941747573
Ontology - Biological Process	GOBP_GRANULOCYTE_CHEMOTAXIS	6.4531838098112e-05	0.00294750549398556	0.538434096309916	-0.429451984398363	-1.81811476646295	100	Mospd2,Mpp1,Rarres2,Pde4d,Cmklr1,Slamf1,Nckap1l,Ccr7,Cd74,Il34,Il17ra,Slc37a4,Ccl22,Prex1,Xcl1,Itgb2,Syk,C5ar2,Itga9,C5ar1,Lgals3,Ccl5,Dysf,Sell,Csf1r,Mapk3,Cxcl11,Cxcl10,Vav3,Edn1,Csf3r,Fcgr3,Ccr3,Dpp4,Fcer1g,Cxcl13,C3ar1,Vav1,Ccl9,Mapk1,Nod2,Cxcl9,S100a8,Lyst,Hrh1,Bst1,Ptprj,Itga1,Jaml,Ccl4,Rac2,Jam3	0.52
Ontology - Biological Process	GOBP_GAMMA_AMINOBUTYRIC_ACID_METABOLIC_PROCESS	0.00129194865832462	0.0270751907062227	0.45505986738723	-0.862048750608644	-1.81778083459863	6	Aldh5a1,Abat,Slc38a1,Aldh1a1	0.666666666666667
Canonical Pathways - Reactome	REACTOME_NICOTINATE_METABOLISM	0.00186255313549131	0.0348099992810799	0.45505986738723	-0.556306430811013	-1.81681564645347	27	Parp16,Nudt12,Nadk2,Nmnat2,Cd38,Nampt,Nmrk1,Nadk,Nnmt,Nmnat3,Naxe,Parp6,Naprt,Bst1,Nadsyn1	0.555555555555556
Ontology - Biological Process	GOBP_CELLULAR_RESPONSE_TO_LIPOPROTEIN_PARTICLE_STIMULUS	0.00180735084241955	0.0340776531397353	0.45505986738723	-0.513956461388033	-1.81622649979304	37	Cd36,Pparg,Cdh13,Ces1g,Mylip,Ces1d,Ces1e,Abcg1,Itgb2,Syk,Npc1,Tlr4	0.324324324324324
Ontology - Biological Process	GOBP_CD4_POSITIVE_CD25_POSITIVE_ALPHA_BETA_REGULATORY_T_CELL_DIFFERENTIATION	0.0039045827844107	0.0561419472642801	0.431707695803346	-0.757546585781114	-1.81509578004051	9	Tgfb1,Tox,Klhl25,Il2rg,Gimap3,Gimap5	0.666666666666667
Ontology - Biological Process	GOBP_POSITIVE_REGULATION_OF_CYCLASE_ACTIVITY	0.00666016708864919	0.0785116167391351	0.407017918923954	-0.577311116619978	-1.8148475109058	23	Adrb2,Adcy1,Adcy4,Cacna1d,Akap5,Adrb1,Nos3,Mapk3,Adcy7,Nos2,Adcy3,Mapk14,Stim1	0.565217391304348
Curated - Chemical and Genetic Perturbation	GAVIN_PDE3B_TARGETS	0.00350889026233111	0.0524084300099271	0.431707695803346	-0.604059742985645	-1.81453750048879	20	Entpd1,Tgfb1,Il2ra,Ebi3,Fgl2,Sypl,Cybb,Syt11,Sytl2,Ncf4,Il18,Ncf1	0.6
Ontology - Biological Process	GOBP_POSITIVE_REGULATION_OF_MUSCLE_TISSUE_DEVELOPMENT	0.00350889026233111	0.0524084300099271	0.431707695803346	-0.604033680264343	-1.81445921057506	20	Adrb2,Ppargc1a,Shh,Dll1,Creb1,Mef2c,Usp2,Bcl2,Gja1	0.45
Ontology - Biological Process	GOBP_DICARBOXYLIC_ACID_METABOLIC_PROCESS	0.000399776117706985	0.0113840332488071	0.49849310876659	-0.433843822059711	-1.81396516720904	86	Aspa,Suclg2,Aldh5a1,Dld,Adssl1,Mthfsl,Pck1,Hoga1,Aldh4a1,Acot4,Oat,Dhfr,Me2,Gpt2,D2hgdh,Suclg1,Gls,Shmt2,Tat,Prodh,Dlst,Dglucy,Mthfd1,Pcx,Got2,Sdhb,Prodh2,Idh3g,Mdh2,Apc,Sdha,Asl,Glul,Mthfs,Fh1,Mdh1,Idh3b,Glud1,Ogdh,Acsf3,Acot8	0.476744186046512
Ontology - Biological Process	GOBP_NUCLEOTIDE_TRANSMEMBRANE_TRANSPORT	0.00418142768808808	0.0586846001830745	0.407017918923954	-0.677235281182384	-1.81387027524674	14	Slc25a32,Slc25a51,Lrrc8c,Slc19a1,Slc25a16,Slc25a36,Slc25a5	0.5
Ontology - Biological Process	GOBP_CILIARY_NEUROTROPHIC_FACTOR_MEDIATED_SIGNALING_PATHWAY	0.00132177314205778	0.0273781227564217	0.45505986738723	-0.894806598937655	-1.81306630237593	5	Il6ra,Cntfr	0.4
Canonical Pathways - Wiki	WP_CHEMOKINE_SIGNALING_PATHWAY	2.765010928485e-05	0.00150491603169479	0.575610261071129	-0.403138453405217	-1.81209726437476	149	Rasgrp2,Adcy6,Pik3cb,Nfkbia,Cxcr5,Ccr6,Prkacb,Arrb1,Adcy1,Adcy4,Cxcr6,Ccr7,Dock2,Cxcr3,Prex1,Xcl1,Gng7,Ccr1,Gnb4,Adcy9,Plcb4,Rap1b,Ccl5,Xcr1,Gng2,Pik3r5,Stat1,Crk,Mapk3,Ccr2,Foxo3,Itk,Ccr5,Akt3,Crkl,Cxcl10,Grk4,Adcy7,Sos2,Vav3,Pxn,Pik3cg,Ccl27a,Hck,Adcy3,Ccr3,Prkcb,Cxcl12,Cxcl16,Gsk3b,Cxcl13,Stat5b,Ncf1,Vav1,Jak3,Gng12,Ccl9,Mapk1,Plcb2,Pik3cd,Cxcl9,Rap1a,Jak2,Ccr9,Fgr,Wasl,Ccl4,Rac2,Vav2,Cxcr4,Ad…	0.476510067114094
Ontology - Molecular Function	GOMF_DELTA_3_DELTA_2_ENOYL_COA_ISOMERASE_ACTIVITY	0.00135926963249244	0.0278748398151978	0.45505986738723	-0.894262136773622	-1.81196310755852	5	Eci1,Eci2,Ehhadh,Echs1	0.8
Ontology - Biological Process	GOBP_NEGATIVE_REGULATION_OF_CYTOKINE_PRODUCTION	5.43781099771588e-07	5.58839653303724e-05	0.659444398037935	-0.373426865774319	-1.8119501576029	250	Ppara,Vsir,Rnf128,Pparg,Apoa2,Inhbb,Mertk,Hgf,Fcgr2b,Cd59a,Tnfaip3,Trib2,Arrb1,Atp2b1,Tgfb1,Abcd1,Klf2,Cmklr1,Slamf1,Prnp,Inpp5d,Nckap1l,Ccr7,Klf4,Hdac7,Dll1,Serpinb1b,Tbx21,Laptm4b,Gbp4,Met,Mefv,Slc37a4,Hmox1,Cd274,Sftpd,Tigit,Serpinb1a,C5ar2,Cd200r1,Furin,Flt1,N4bp1,Tia1,Laptm5,Tlr4,Akap8,Ptprc,Elf4,Btk,Srgn,Ptpn6,Havcr2,Atg12,Lilrb4b,Tnf,Aqp4,Relb,Zfp683,Homer3,Gimap3,Axl,Gata6,Ppm1b,Sirpa,Tsk…	0.42
Ontology - Biological Process	GOBP_POSITIVE_REGULATION_OF_B_CELL_PROLIFERATION	0.00273520620442488	0.0448429064289257	0.431707695803346	-0.497050674617405	-1.81188195563963	42	Chrnb2,Nckap1l,Bmi1,Ighd,Cd38,Cd74,Card11,Mef2c,Tlr4,Ptprc,Btk,Mif,Bcl2,Vav3,Cd81,Tlr9,Cd40lg,Tnfrsf4,Nfatc2,Sash3,Peli1,Bst1,Prlr	0.547619047619048
Curated - Chemical and Genetic Perturbation	HUANG_GATA2_TARGETS_UP	1.4734981836454e-05	0.000912089686494329	0.593325476396405	-0.404190648458818	-1.81172676778616	145	Fam107b,Kctd12,Acadm,Gmfg,Fcgr2b,Adssl1,Napsa,Satb1,Grcc10,Gcnt2,Ctse,Trp53inp1,Scand1,Btg1,Cd44,Uba6,Tox,Il17ra,Lgals1,Iqgap2,N4bp2l1,Sft2d2,Cytip,Tnfaip8,Kit,Fes,Srgn,Ndrg1,Gabarapl1,Cerk,Klk1b4,Mgst2,Rin3,Cd244a,Gab1,Lpxn,Slc2a6,Stard10,Gsto1,Neurl3,St8sia4,Selplg,Pik3cg,Depp1,Fcgr3,Tespa1	0.317241379310345
Canonical Pathways - Wiki	WP_SPHINGOLIPID_METABOLISM_INTEGRATED_PATHWAY	0.00719913437000677	0.0822055001566585	0.407017918923954	-0.576034913796212	-1.81083561255248	23	Sgms1,Plpp3,Plpp1,Sgpp2,Cers6,Cers4,Cerk,Kdsr,Cers5,Sptlc2,Asah1	0.478260869565217
Ontology - Biological Process	GOBP_GANGLION_DEVELOPMENT	0.00398189875375598	0.0568964356686416	0.407017918923954	-0.755400915973522	-1.80995471507339	9	Ascl1,Sema3f,Nrp2	0.333333333333333
Ontology - Molecular Function	GOMF_MYRISTOYL_COA_HYDROLASE_ACTIVITY	0.00450000336467236	0.0611734113336387	0.407017918923954	-0.675476667318767	-1.80916009918019	14	Acot2,Them4,Acot1,Acot5,Acot13,Acot7,Pla2g6,Acaa2,Acot3	0.642857142857143
Ontology - Biological Process	GOBP_WATER_SOLUBLE_VITAMIN_METABOLIC_PROCESS	0.00213084748001879	0.037594542157337	0.431707695803346	-0.511526855928896	-1.80764072619072	37	Vnn1,Alpl,Abcd4,Slc23a2,Vnn3,Mthfsl,Ugt1a6a,Pdxp,Dhfr,Pdxk,Gulo,Shmt2,Clybl,Nnmt,Gsto1,Mmadhc,Mthfs	0.45945945945946
Ontology - Biological Process	GOBP_RESPONSE_TO_ACTIVITY	0.00343128561157832	0.051845125081603	0.431707695803346	-0.582415314330841	-1.80586330565817	22	Ntrk1,Hadh,Ppargc1a,Agt,Cry2,Sod2	0.272727272727273
Ontology - Molecular Function	GOMF_SIGNALING_RECEPTOR_COMPLEX_ADAPTOR_ACTIVITY	0.0041654680484025	0.0586310656294898	0.407017918923954	-0.50062911113049	-1.80572027219121	40	Shank3,Irs1,Sorbs1,Akap12,Sh2b3,Sh2b1,Gnb4,Dok2,Crk,Stap1,Pxn,Rgs14,Sh2d3c,Lat,Nup62,Spag9,Lrrk2,Frs3,Gab2	0.475
Ontology - Biological Process	GOBP_REFLEX	0.00506096974124884	0.0658049204312258	0.407017918923954	-0.620464857389994	-1.80434787441381	18	Ascl1,Satb1,Adra1a,Aldh1a3,Gja1,Auts2,Nmb,Afg3l2	0.444444444444444
Ontology - Cellular Component	GOCC_IMMUNOLOGICAL_SYNAPSE	0.00288434981399822	0.046195700517502	0.431707695803346	-0.487404594624825	-1.80363690880278	45	Atp2b1,H2-Eb1,Carmil2,H2-Eb2,Lck,Nedd9,Itgal,Coro1a,Card11,Lgals3,Havcr2,Skap1,Scimp,Cd3e,Cd53,Nptn,Bcl10,Vav3,Cd6,Cd37,Cd81,Lat,Dusp3,Rhoh,Snx27,Ptprj,Cracr2a,Prf1	0.622222222222222
Regulatory Target Gene - miRDB	MIR_7066_3P	0.0037060189287542	0.054459115917312	0.431707695803346	-0.526830371733946	-1.80328363834389	33	Pdzrn3,Pbx1,Mecp2,Zfp955a,Upp2,Hspa12a,Ldlrad3,Tspyl5,Mtss1,Ino80d,Ndufv2,Xpr1,Zfp266,Cyp1b1,Ldb2	0.454545454545455
Ontology - Biological Process	GOBP_POSITIVE_REGULATION_OF_EXTRACELLULAR_MATRIX_DISASSEMBLY	0.00436847925798048	0.0600914307545151	0.407017918923954	-0.751592253558111	-1.8008290887323	9	Hpse,Carmil2,Clasp2,Fscn1	0.444444444444444
Ontology - Biological Process	GOBP_REGULATION_OF_SMAD_PROTEIN_SIGNAL_TRANSDUCTION	0.00263520941845666	0.043604872726547	0.431707695803346	-0.543467212930725	-1.80076231260705	29	Pbld2,Pparg,Bmp7,Dab2,Pbld1,Bmpr2,Tgfb1,Wwtr1,Bmp2,Sh2b1	0.344827586206897
Ontology - Biological Process	GOBP_HYALURONAN_CATABOLIC_PROCESS	0.00473893551685317	0.063101839041686	0.407017918923954	-0.672216807950401	-1.80042906851173	14	Hexa,Cemip2,Tgfb1,Stab2,Cd44,Hyal2,Hexb	0.5
Ontology - Molecular Function	GOMF_ORGANIC_ANION_TRANSMEMBRANE_TRANSPORTER_ACTIVITY	1.42465344547182e-05	0.000888717666840632	0.593325476396405	-0.388980658954802	-1.79968630236685	173	Slc25a32,Slc1a2,Slc15a4,Cd36,Slc22a2,Slc16a7,Slc16a10,Slc26a4,Abcc4,Slc26a2,Slc25a10,Slc47a1,Slc5a6,Slc22a29,Slc23a2,Slc4a4,Slc4a9,Slc25a29,Abcc3,Abcd1,Abcb1a,Slc25a21,Mfsd2a,Slc16a11,Mpc1,Slc27a2,Slc7a2,Slc10a6,Slc38a4,Abcc2,Slc27a5,Slc22a4,Slc27a1,Slc25a13,Slc19a1,Slc2a2,Ucp2,Slc16a5,Slc22a18,Slc25a16,Slc38a1,Slc3a2,Abcc5,Slco1a4,Slc38a7,Slc25a5,Slco1b2,Slc43a3,Sfxn2,Slc25a38,Slco4a1,Gja1,Slc25…	0.329479768786127
Curated - Chemical and Genetic Perturbation	DELASERNA_MYOD_TARGETS_UP	0.000580105550323082	0.0151469905256997	0.477270815362862	-0.449171049993934	-1.79952560622342	71	Cpeb3,Ago2,Hmgcs2,Mybph,Lrp4,Dmpk,Ccnd3,Atp1a1,Pacs2,Sh2b1,Runx1,Tmcc3,Hip1,Lmnb2,Anxa11,Cpsf6,Cd82,Hspb8,Dysf,Fam241a,Lgals4,Gys1,Klhl5	0.323943661971831
Canonical Pathways - Reactome	REACTOME_GENERATION_OF_SECOND_MESSENGER_MOLECULES	0.00451172888177765	0.0611946171173091	0.407017918923954	-0.563872080892303	-1.79948546535892	25	H2-Ab1,H2-Eb1,H2-Aa,H2-Eb2,Lck,Trbc2,Cd3g,Itk,Cd3e,Grap2,Cd3d,Cd101,Fyb,Trbc1,Plcg2,Lat,Pak2,Trac,Lcp2,Cd247	0.8
Canonical Pathways - Reactome	REACTOME_G_ALPHA_Z_SIGNALLING_EVENTS	0.00439986783512201	0.0604444568403394	0.407017918923954	-0.564584809122784	-1.79764539867448	24	Adcy6,Adcy1,Adcy4,Adra2c,Rgs16,Gng7,Gnb4,Adcy9,Gng2,Adcy7,Adcy3	0.458333333333333
Ontology - Biological Process	GOBP_VERY_LONG_CHAIN_FATTY_ACID_CATABOLIC_PROCESS	0.0020975126837012	0.037280846280596	0.431707695803346	-0.788990217950136	-1.79675550129697	8	Abcd4,Acot2,Abcd1,Acox1,Slc27a2,Abcd3	0.75
Regulatory Target Gene - miRDB	MIR_151_3P	0.00212006658352594	0.0375153504051743	0.431707695803346	-0.561078665585144	-1.79599603926325	26	Hipk3,Ago2,Upp2,Clasp2,Ago3,Pls3,Ppcdc,Spata5,Triobp,Pcdh7,Tnc,Eif3a,Thoc2,Btbd1,Mocs2,Adam10	0.615384615384615
Ontology - Molecular Function	GOMF_ACYLGLYCEROL_O_ACYLTRANSFERASE_ACTIVITY	0.00609288876550904	0.0738889505965513	0.407017918923954	-0.605315487701764	-1.79293255118173	19	Agpat1,Mogat1,Lclat1,Lpcat1,Agpat3,Dgat2,Gpat3,Mogat2,Dgat1,Pnpla2,Lpcat2	0.578947368421053
Ontology - Biological Process	GOBP_RESPONSE_TO_OXYGEN_LEVELS	4.58772848381492e-06	0.000345307338274745	0.610526878385931	-0.379661593561483	-1.79265726981271	211	Adora1,Adrb2,Ppara,Chrnb2,Ak4,Foxo1,Pparg,Pik3cb,Ddah1,Fzd4,Ppargc1a,Tert,Mecp2,Egln1,Nol3,Egln3,Acot2,Tek,Pten,Bnip3,Bmp2,Abat,Vldlr,Suv39h1,Plekhn1,Epas1,Cd38,Sod2,Ang,Hp1bp3,Hmox1,Ucp2,Creb1,Flt1,Cybb,Ndufs2,Ogt,Pdk1,Rora,Atp6v0a2,Ppard,Alkbh5,Ccdc115,Acaa2,Slc8a1,Cbfa2t3,Gata6,Atp1b1,Eno1b,Bcl2,P2rx3,Kdr,Birc2,Ep300,Nos2,Eno1,Edn1,Nr4a2,Eng,Twist1,Stox1,Plau,Aqp1,Dpp4,Pgk1,Egln2,Rtn4,Ciao3,Tm…	0.345971563981043
Canonical Pathways - Wiki	WP_TYROBP_CAUSAL_NETWORK_IN_MICROGLIA	0.00108038183940086	0.024281305268839	0.45505986738723	-0.463775205093082	-1.79253713830039	56	Abcc4,Maf,Tnfrsf1b,Nckap1l,Nrros,Sh2b3,Sft2d2,Runx3,Itgb2,Rbm47,Elf4,Itgax,Ncf2,Plek,Gapt,Ppp1r18,Cd84,Dpyd,Cd37,Tmem106a,Hcls1,Cxcl16,Il18,Capg,Lyl1	0.446428571428571
Ontology - Biological Process	GOBP_LEUKOCYTE_HOMEOSTASIS	9.5840317047837e-05	0.00401178058201285	0.538434096309916	-0.411542024875144	-1.79125841588559	120	Slc15a4,Ahr,Pik3cb,Tsc22d3,Mertk,Fcgr2b,Mir142hg,Tnfaip3,Gpr174,Tgfb1,Il7r,Il2ra,Cd44,Nckap1l,Cd74,Enpp1,Sh2b3,Bcl2l11,Ppp3cb,Coro1a,Slc37a4,Xkr8,Zc3h8,Mef2c,Itpkb,Btk,Pirb,Sit1,Mif,Siva1,Csf1r,Gimap3,Axl,Mthfd1,Ccr2,P2rx7,Gapt,Bcl2,Gimap5,Flt3,Dock11,Bcl10,Sos2,Dock10,Lilrb4a,Lat,Ppp2r3c,Fcer1g,Il18,Tnfrsf4,Hmgb1,Chst3,Stat5b,Jak3,Sash3,Pik3cd,Pkn1,Tnfrsf23	0.483333333333333
Canonical Pathways - Reactome	REACTOME_NUCLEAR_RECEPTOR_TRANSCRIPTION_PATHWAY	0.00355781090323597	0.0530100598519322	0.431707695803346	-0.491352504231429	-1.79111060851198	42	Esrrg,Ppara,Nr1i3,Pgr,Nr5a2,Esrra,Rorc,Nr1i2,Med1,Rora,Ppard	0.261904761904762
Ontology - Biological Process	GOBP_UTERINE_SMOOTH_MUSCLE_CONTRACTION	0.00201963414598858	0.0365448923572109	0.431707695803346	-0.849205131458899	-1.79069781322564	6	Agt,Adra2c,Abat,Lck,Setd3	0.833333333333333
Ontology - Biological Process	GOBP_NEGATIVE_REGULATION_OF_SYNAPTIC_TRANSMISSION_GLUTAMATERGIC	0.00201963414598858	0.0365448923572109	0.431707695803346	-0.848856752628428	-1.78996319542037	6	Adora1,Myo5a,Pla2g6,Prkn,Atad1	0.833333333333333
Ontology - Biological Process	GOBP_ALPHA_BETA_T_CELL_PROLIFERATION	0.00100859333445921	0.0232591673793669	0.45505986738723	-0.478689548541128	-1.78985215904237	49	Vsir,Cd55,Rasal3,Il2ra,Cd44,Clec4g,Dock2,Cd274,Xcl1,Card11,Syk,Ptprc,Elf4,Btla,Cd244a,Ccr2,Cblb,Cd3e,Cd81,Lilrb4a,Il15,Il18,Tnfrsf14,Ptpn22,Itch,Jak2,Mapk8ip1	0.551020408163265
Ontology - Biological Process	GOBP_POSITIVE_REGULATION_OF_LEUKOCYTE_PROLIFERATION	3.28878887766955e-05	0.00173440339759205	0.557332238758646	-0.398600348619387	-1.78963974371454	146	Chrnb2,Igfbp2,Cd55,Cd59a,H2-DMb1,Rasal3,Vcam1,Cd1d1,Il2ra,Slamf1,Shh,Carmil2,Adk,Nckap1l,Ccr7,Bmi1,Ighd,Cd38,Cd74,Il34,Itgal,Coro1a,Csf2ra,Cd274,H2-DMb2,Xcl1,Card11,Syk,Mef2c,Tlr4,Csf2rb2,Kit,Ptprc,Ccl5,Btk,Cd209a,Mif,Havcr2,Csf1r,Cd244a,Mapk3,Ccr2,Bcl2,Cd3e,Spn,Ccdc88b,Vav3,Bcl2l1,Cd6,Cd81,Tlr9,Nmb,Il15,Cd40lg,Gsk3b,Tnfsf9,Flt3l,Il18,Tnfrsf4,Nfatc2,Hmgb1,Stat5b,Jak3,Ptpn22,Aif1,Sash3,Mapk1	0.458904109589041
Ontology - Biological Process	GOBP_NEGATIVE_REGULATION_OF_BLOOD_PRESSURE	0.00431122810412629	0.0594815911922141	0.407017918923954	-0.508028900947948	-1.78951238908243	36	Adora1,Adrb2,Ppara,Ahr,Bmpr2,Abat,Mkks,Sod2,Adra1a,Adrb1,Tnf,Nos3,Kdr,Kcnk6,Nos2	0.416666666666667
Ontology - Biological Process	GOBP_NORADRENERGIC_NEURON_DIFFERENTIATION	0.00209657030642698	0.037280846280596	0.431707695803346	-0.848123777208783	-1.7884175883197	6	Ascl1	0.166666666666667
Ontology - Biological Process	GOBP_3_PHOSPHOADENOSINE_5_PHOSPHOSULFATE_METABOLIC_PROCESS	0.0118140414323441	0.111812021987779	0.380730400722792	-0.682894936375153	-1.78748111596053	12	Sult2a4,Sult2a3,Sult1e1,Sult2a5,Sult2a7,Enpp1,Sult1b1,Sult2a2,Sult2a1,Papss2	0.833333333333333
Ontology - Biological Process	GOBP_VITAMIN_TRANSPORT	0.00281461828003343	0.0456720245602186	0.431707695803346	-0.498731308489243	-1.78678450957034	39	Slc25a32,Slc22a2,Slc5a6,Abcd4,Slc23a2,Tcn2,Rbp4,Scarb1,Ttpa,Slc27a1,Slc19a1,Slc2a2	0.307692307692308
Canonical Pathways - Reactome	REACTOME_HEME_DEGRADATION	0.0060025281270375	0.0730400039153795	0.407017918923954	-0.614297871559282	-1.78641392111629	18	Gsta2,Gsta5,Ugt1a1,Gsta1,Abcc2,Hmox1,Gm3776,Alb,Slco1b2,Gsta3	0.555555555555556
Ontology - Biological Process	GOBP_NEGATIVE_REGULATION_OF_AMINE_TRANSPORT	0.0046679990193027	0.0625156487565987	0.407017918923954	-0.581399257258858	-1.78579278034663	21	Adora1,Entpd1,Il1rn,Abat,Myo5a,Tnf,Gabbr1,Syt11,Ptgs1,Crhr2	0.476190476190476
Ontology - Molecular Function	GOMF_3_5_CYCLIC_AMP_PHOSPHODIESTERASE_ACTIVITY	0.00564609802494047	0.0704970744048641	0.407017918923954	-0.677610945477173	-1.78575257824192	13	Pde4c,Pde1a,Pde4d,Pde7a,Pde3b	0.384615384615385
Regulatory Target Gene - miRDB	MIR_8099	0.00688933412825862	0.0803855929725198	0.407017918923954	-0.602669521267818	-1.78509525072414	19	Fam107b,Ddah1,Lrrtm3,Cyp4f15,Erg,Xpo6,Reep3	0.368421052631579
Ontology - Biological Process	GOBP_REGULATION_OF_BLOOD_PRESSURE	7.97736861198295e-05	0.00346593966361276	0.538434096309916	-0.400651809941199	-1.78494436892833	138	Adora1,Adrb2,Ppara,Ahr,Pparg,Ddah1,Mecp2,Ednrb,Agt,Bmpr2,Erap1,Atp2b1,Ace,Atp1a1,Rarres2,Lnpep,Abat,Mkks,Dll1,Sod2,Adra1a,Hmox1,Nampt,Adrb1,Npr3,Adm,Ncf2,Camk2n1,Tnf,Npr1,Klk1b4,Gnaq,Nos3,Grip2,Cyba,Kdr,Arhgef12,Kcnk6,Klk1,Gja1,Npff,Gna11,Nos2,Corin,Edn1	0.326086956521739
Ontology - Molecular Function	GOMF_INSULIN_LIKE_GROWTH_FACTOR_I_BINDING	0.00588299345914425	0.0719970619366417	0.407017918923954	-0.676996761296237	-1.78413397837729	13	Igfbp1,Igfbp2,Insr,Igf1r,Igfbp4	0.384615384615385
Canonical Pathways - Reactome	REACTOME_ORGANIC_CATION_ANION_ZWITTERION_TRANSPORT	0.00288160985347061	0.046195700517502	0.431707695803346	-0.783358009548148	-1.78392935820864	8	Slc22a2,Slc22a5,Slc22a4,Slc22a15,Slc22a18	0.625
Ontology - Biological Process	GOBP_RESPONSE_TO_OXYGEN_RADICAL	0.00430555877484084	0.0594775033104459	0.407017918923954	-0.575312252438769	-1.78383923020361	22	Cd36,Txnrd2,Dhfr,Sod2,Nqo1,Atp7a,Ucp2,Nos3	0.363636363636364
Ontology - Biological Process	GOBP_VISCERAL_SEROUS_PERICARDIUM_DEVELOPMENT	0.00288160985347061	0.046195700517502	0.431707695803346	-0.783313558561506	-1.78382813064844	8	Vcam1,Epor,Tgfbr3,Itga4,Rxra,Hand2,Wt1	0.875
Ontology - Biological Process	GOBP_NEGATIVE_REGULATION_OF_SMOOTH_MUSCLE_CONTRACTION	0.00703349753563825	0.0811230449578075	0.407017918923954	-0.634430805854184	-1.783195650738	16	Adora1,Adrb2,Calcrl,Adra2c,Adrb1	0.3125
Ontology - Molecular Function	GOMF_AZOLE_TRANSMEMBRANE_TRANSPORTER_ACTIVITY	0.0127406202035033	0.116919074471989	0.380730400722792	-0.681137326769339	-1.78288056350029	12	Slc15a4,Slc22a2,Slc47a1	0.25
Curated - Chemical and Genetic Perturbation	WENG_POR_DOSAGE	0.00936259511128314	0.0963118460383152	0.380730400722792	-0.566704200436274	-1.78150338348438	23	Vnn1,Gsta2,Entpd5,Acot2,Retsat,Lgals1,Acot1,Hmox1,Slco1a4,Gstm2,Gstm3,Cyp7a1,Cyp2c39,Actg1,Cyp2b10,Gadd45b	0.695652173913044
Cell Type Signatures	TABULA_MURIS_SENIS_LUNG_B_CELL_AGEING	0.000352428708436294	0.0102543322207816	0.49849310876659	-0.435756174536919	-1.78084213896338	81	Kctd12,Gimap4,Fcgr2b,Napsa,Adgre5,Atp2b1,H2-Ab1,H2-Eb1,Serpina3g,Gns,H2-Aa,Man1a,Cd44,Lgals1,Hp1bp3,Tnfaip8,Lgals3,Cd2,Srrm2,Srgn,Ctsh,Plek,Scimp,Cyba,Mtss1,Pld4,Ankrd44,Trappc6b,Malat1,Cd81,Ptpn1,Neat1,Aldh2,Ccnd2,Pura,Capg,Itm2b	0.45679012345679
Ontology - Biological Process	GOBP_TEMPERATURE_HOMEOSTASIS	5.31311160645571e-05	0.00257340801434133	0.557332238758646	-0.394531214011417	-1.78008705475559	153	Esrrg,Adora1,Adrb2,Cd36,Abhd6,Alpl,Pparg,Hadh,Decr1,Ppargc1a,Acadl,Ednrb,Il1rn,Igf1r,Lnpep,Ces1d,Cmklr1,Nova2,Abat,G0s2,Map2k6,Epas1,Per2,Ksr2,Acadvl,Tle3,Slc27a1,Ucp2,Mfn2,Syk,Adrb1,Aldh1a1,Acot13,Tlr4,Pctp,Npr3,Ccl5,Cpt2,Ogt,Zfp516,Trpm2,Il18r1,Tnf,Gimap3,Ip6k1,Ccr2,Gimap5,Ccr5,Cebpb,Gja1	0.326797385620915
Ontology - Biological Process	GOBP_PARASYMPATHETIC_NERVOUS_SYSTEM_DEVELOPMENT	0.00529644491078206	0.0675540862485083	0.407017918923954	-0.664599280937832	-1.78002669698309	14	Ascl1,Sema3f,Nrp2	0.214285714285714
Ontology - Biological Process	GOBP_PROTEIN_HOMOTETRAMERIZATION	0.00334085827449372	0.0511435108361021	0.431707695803346	-0.480945023262127	-1.77973331525177	45	Mat1a,Crtc2,Pkm,Cth,Sod2,Cbr4,Upb1,Gls,Cryz,Acot13,Shmt2,Osbpl2,Trpm2,Samhd1,Gbp5,Aldh1a3,Aqp4,Trpm4	0.4
Canonical Pathways - Reactome	REACTOME_METABOLISM_OF_PORPHYRINS	0.00703349753563825	0.0811230449578075	0.407017918923954	-0.53038460808646	-1.77936684840379	30	Gsta2,Gsta5,Ugt1a1,Gsta1,Cpox,Abcc2,Hmox1,Alad,Gm3776,Alb,Slco1b2,Fech,Alas1,Gsta3	0.466666666666667
Ontology - Biological Process	GOBP_NEGATIVE_REGULATION_OF_GRANULOCYTE_DIFFERENTIATION	0.00568285860454423	0.0707906675587048	0.407017918923954	-0.742378324266182	-1.77875234191662	9	Zbtb46,Inpp5d,Cul4a,Trib1,Runx1	0.555555555555556
Ontology - Biological Process	GOBP_POSITIVE_REGULATION_OF_AMPA_RECEPTOR_ACTIVITY	0.000163435983381297	0.00599589401732024	0.518848077743792	-0.953454728045889	-1.77849917345499	4	Adrb2,Shank3	0.5
Ontology - Biological Process	GOBP_SMOOTH_MUSCLE_CONTRACTION	0.000677097830151839	0.0171218176861109	0.477270815362862	-0.433843894694432	-1.77749100354339	82	Adora1,Adrb2,Chrnb2,Calcrl,Ednrb,Agt,Atp2b1,Pde4d,Adra2c,Abat,Lck,Mkks,Cd38,Chrm2,Adra1a,Tbx3,Adrb1,Flt1,Kit,Pla2g6,Setd3,Slc8a1,Grip2,P2rx3,Tbx2,Atp2b4,Edn1,Tifab,Bbs2	0.353658536585366
Ontology - Biological Process	GOBP_PROTEIN_KINASE_A_SIGNALING	0.00362587353382832	0.0537242316804204	0.431707695803346	-0.535588755860076	-1.77465728136181	29	Adrb2,Rdx,Akap12,Prkacb,Pja2,Akap5,Mif,Akap7,Tcim,Edn1,Ramp3,Sfn,Grin2b,Aip,Pde10a,Lrrk2	0.551724137931035
Ontology - Biological Process	GOBP_ORGANIC_HYDROXY_COMPOUND_METABOLIC_PROCESS	1.81607878856315e-08	3.23504168202715e-06	0.73376198835648	-0.345189091265867	-1.77389570094567	432	Sult2a4,Cacna1h,Chrnb2,Sult2a3,Sult1e1,Acer2,Aldh3a2,Bpnt2,Slc16a10,Pfkfb2,Hmgcs2,Alpl,Nr5a2,Abca5,Cyp2e1,Dab2,Acaa1a,Acadl,Apoa2,Dio3,Ces1g,Mecp2,Ednrb,Sult2a5,Cyp39a1,Pck1,Sult2a7,Sult1d1,Plpp3,Idh2,Apoc1,Mogat1,Ddt,Acaa1b,Akr1d1,Nfe2l1,Por,Erlin2,Aco2,Hdc,Sord,Dhrs7,Dhcr24,App,Ces1d,Pten,Pdxp,Fdxr,Bmp2,Rdh16,Abat,Slc27a2,Prox1,Vldlr,Plpp1,Rbp4,Pts,Dhfr,Epas1,Shpk,Per2,Ces1e,Retsat,Pdxk,Enpp1,A…	0.300925925925926
Ontology - Biological Process	GOBP_POSITIVE_REGULATION_OF_MACROPHAGE_DERIVED_FOAM_CELL_DIFFERENTIATION	0.00462942230112757	0.0623164553582512	0.407017918923954	-0.712183261807474	-1.77358499303358	10	Cd36,Agt,Prkch	0.3
Ontology - Biological Process	GOBP_VENTRAL_SPINAL_CORD_DEVELOPMENT	0.00374475346884269	0.0546696681675338	0.431707695803346	-0.535033634066339	-1.7728179019452	29	Ascl1,Nfe2l1,Gata2,Shh,Vldlr,Gdpd5,Cln8	0.241379310344828
Canonical Pathways - Reactome	REACTOME_METABOLISM_OF_WATER_SOLUBLE_VITAMINS_AND_COFACTORS	0.000196553513754038	0.00684347403853794	0.518848077743792	-0.4153618146525	-1.77146559938173	104	Slc25a32,Vnn1,Parp16,Pank1,Pank3,Nudt12,Slc5a6,Abcd4,Slc23a2,Nadk2,Tcn2,Cyb5a,Nmnat2,Dhfr,Cd38,Pdxk,Enpp1,Slc19a1,Nampt,Nmrk1,Slc25a16,Shmt2,Mccc1,Nadk,Ppcdc,Mthfd1,Mmut,Pcx	0.269230769230769
Ontology - Molecular Function	GOMF_NUCLEOBASE_CONTAINING_COMPOUND_TRANSMEMBRANE_TRANSPORTER_ACTIVITY	0.00383886842621116	0.0556098063254008	0.431707695803346	-0.478706839072506	-1.77145093207849	45	Slc25a32,Slc22a2,Slc35a5,Abcc4,Slc25a51,Abcd1,Slc35a4,Slc19a1,Slc28a2,Slc25a16,Slc25a36,Slc25a53,Abcc5,Slc25a5	0.311111111111111
Ontology - Biological Process	GOBP_FC_RECEPTOR_SIGNALING_PATHWAY	0.0069440886686598	0.0806061071758195	0.407017918923954	-0.609060204110983	-1.77118247969835	18	Pigr,Pten,Lck,Kit,Ptprc,Myo1g,Rapgef1,Fcer1g,Appl2,Rap1a,Cd247,Ptprj	0.666666666666667
Ontology - Biological Process	GOBP_NEGATIVE_REGULATION_OF_MUSCLE_ADAPTATION	0.0135127698202392	0.120610462142881	0.380730400722792	-0.676209304461116	-1.76998143898527	12	Foxo1,Pparg,Nol3,Klf4,Nos3,Atp2b4	0.5
Ontology - Biological Process	GOBP_REGULATION_OF_AMINO_ACID_TRANSPORT	0.00428273981268934	0.0593952289593732	0.407017918923954	-0.498551681689129	-1.76978248044533	38	Adora1,Agt,Il1rn,Abat,Per2,Slc38a1,Slc12a2,Tnf,Stxbp1,P2rx7,Septin2,Gabbr1,Slc38a3,Slc17a8,Adora2a,Grin2b	0.421052631578947
Ontology - Cellular Component	GOCC_MITOCHONDRIAL_TRICARBOXYLIC_ACID_CYCLE_ENZYME_COMPLEX	0.00476970782540416	0.0633537331042912	0.407017918923954	-0.705208315049783	-1.76961700516861	11	Suclg2,Bckdhb,Dld,Dbt,Suclg1	0.454545454545455
Ontology - Biological Process	GOBP_GLUTAMATE_RECEPTOR_SIGNALING_PATHWAY	0.00637557598064396	0.0760177985385843	0.407017918923954	-0.520757911496345	-1.76936943652233	32	Shank3,Kalrn,App,Prnp,Kcnb1,Fyn,Fmr1,Homer1,Homer3,Gnaq,Gna11,Ncstn,Grin2d,Cln3,Grin2b	0.46875
Ontology - Molecular Function	GOMF_ACYL_COA_OXIDASE_ACTIVITY	0.00332062350968691	0.0509437666098569	0.431707695803346	-0.806050764781043	-1.76879885607463	7	Acaa1a,Acadl,Crat,Acaa1b,Acox1	0.714285714285714
Ontology - Biological Process	GOBP_CELLULAR_RESPONSE_TO_AMYLOID_BETA	0.00591758537299279	0.0722549342725213	0.407017918923954	-0.523718026332846	-1.76809528440152	31	Adrb2,Cd36,Fcgr2b,Igf1r,Vcam1,App,Prnp,Fyn,Tlr4,Itga4	0.32258064516129
Ontology - Biological Process	GOBP_THIOESTER_METABOLIC_PROCESS	0.000412415641125544	0.0116611068051582	0.49849310876659	-0.432636793923022	-1.76809389861866	81	Acsm3,Hmgcs2,Suclg2,Gcdh,Nudt19,Dld,Acat1,Acot4,Acot2,Abcd1,Ces1d,Mpc1,Pdk2,Hmgcl,Acot12,Acot1,Pdha1,Ehhadh,Dgat2,Suclg1,Fitm2,Acot5,Mcee,Acot7,Far1,Pdk1,Acsm5,Pipox,Hsd17b4,Acaa2,Vdac1,Mmut,Acot3,Acnat1,Acot6,Dgat1	0.444444444444444
Curated - Chemical and Genetic Perturbation	SAFFORD_T_LYMPHOCYTE_ANERGY	0.00048240053099318	0.0130639278933829	0.49849310876659	-0.432514636322334	-1.7677233442701	79	Noct,Hlf,Mpzl2,Cdc14a,Agt,Kcnk5,Adgre5,Dusp6,Ankrd28,Ctse,Bnip3,Mmd,Dlg2,Nfatc1,Furin,Fyn,Hsd17b6,Srgn,Ndrg1,Rcbtb1,Tnfrsf19,Dtna,Kcnq5,Jup,Nr4a2,Ing4,Lilrb4a,Adora2a,Cd40lg,Tnfsf9,Zfp629,Tnfrsf4,Gadd45b,Jak3,Gga2,Ier3	0.455696202531646
Cell Type Signatures	ZHANG_UTERUS_C5_MACROPHAGE	7.00615103037431e-05	0.0031470450760661	0.538434096309916	-0.385443233986581	-1.76736049515328	163	Kctd12,Hexa,Dab2,Mafb,H2-DMa,Fcgr2b,Il1rn,Mrc1,H2-DMb1,Stab1,H2-Ab1,H2-Eb1,Klf2,H2-Aa,Gm6377,Psap,Cd74,Coro1a,Selenop,Hmox1,Ucp2,Laptm5,Fth1,Capza2,Serinc3,Lgals3,Rap1b,Creg1,Cybb,Ctsb,Lilrb4b,Hexb,Ctsh,Csf1r,Plek,Ms4a6d,Rnaset2a,Klf6,Cyba,Sirpa,Mpeg1,Cd53,Pld4,Ms4a6b,Sdc3,Fcgr3,Ifi30,Lilrb4a,Fcer1g,Adgre1,Spi1,Cxcl16,C3ar1,Asah1,Ctss,Actr3,Itm2b,Aif1,Blvrb,Ier3,Cotl1,Ccl9,Rab7b,Ptpn18,C1qb	0.398773006134969
Curated - Chemical and Genetic Perturbation	MORI_IMMATURE_B_LYMPHOCYTE_UP	0.00216666145349355	0.0379930073346919	0.431707695803346	-0.466144034646448	-1.76660868575962	51	H2-DMa,H2-DMb1,Smap2,Dusp6,Gns,Rgl2,Btg1,Cd74,Sema4d,Ms4a1,Ptprc,Gpr65,Lims1,Slc25a53,Samhd1,Ptpn6,Rhoq,Adcy7,Rgs14,Ifi30,Hck,Cnr2,Pip4k2a,Neat1,Capg,Ctss,Gga2	0.529411764705882
Canonical Pathways - Reactome	REACTOME_SULFUR_AMINO_ACID_METABOLISM	0.00686562522949233	0.0802842477601904	0.407017918923954	-0.553478491418702	-1.76631639417338	25	Slc25a10,Mat1a,Ahcy,Enoph1,Cth,Ahcyl,Suox,Tstd1	0.32
Ontology - Biological Process	GOBP_INFLAMMATORY_CELL_APOPTOTIC_PROCESS	0.011374350659116	0.109259190992779	0.380730400722792	-0.561825927515493	-1.76616794092503	23	Pik3cb,Fcgr2b,Pten,Cd44,Mef2c,Itpkb,Ccl5,Plekho2,Fasl,Ccr5,Tcp1,Il18,Nod2,Pik3cd,Sirt1,St6gal1	0.695652173913044
Ontology - Biological Process	GOBP_COBALAMIN_TRANSPORT	0.00282746687083755	0.0457878271447148	0.431707695803346	-0.836882542523614	-1.76471347535219	6	Abcd4,Tcn2	0.333333333333333
Canonical Pathways - Reactome	REACTOME_METABOLISM	2.69896333493777e-20	7.21163003095372e-17	1.16906996676109	-0.316609993386208	-1.76468357147206	1564	Slc25a32,Vnn1,Parp16,Osbpl5,Ppara,Cd36,Aspa,Sult1e1,Acadm,Acer2,Aldh3a2,Adcy6,Bpnt2,Cyp2a5,Ak4,Pank1,Pank3,Pfkfb2,Serpina6,Gsta2,Hmgcs2,Slc22a5,Cyp3a25,Cyp3a59,Dhtkd1,Hexa,Hsd11b1,Nudt12,Ahr,Suclg2,Gstt2,Hadh,Slc26a2,Pik3cb,Decr1,Eci1,Pdpr,Ddah1,St3gal6,Cyp2e1,Acad10,Slc25a10,Eci2,Gcdh,Nudt19,L2hgdh,Acadl,Ids,Apoa2,Sgms1,Entpd1,Mat1a,Slc5a6,Gsta5,mt-Nd6,Bckdhb,Cds2,Abcd4,Agpat1,Aldh6a1,Pfas,Slc23…	0.334398976982097
Cell Type Signatures	TABULA_MURIS_SENIS_LUNG_SMOOTH_MUSCLE_CELL_OF_THE_PULMONARY_ARTERY_AGEING	0.00548526331355067	0.0693151629473524	0.407017918923954	-0.707913074876318	-1.7629507365652	10	Akap12,H2-Ab1,H2-Aa,Cd74,Sparcl1,Gpihbp1,Aqp1,S100a8,Dcn	0.9
Ontology - Molecular Function	GOMF_PROTON_CHANNEL_ACTIVITY	0.00552349937684765	0.069469532228184	0.407017918923954	-0.61718911446101	-1.76101226846824	17	Hvcn1,Atp5k,Atp5l,Atp5e,Atp5h,Asic5,Atp5b,Atp5o,Atp5a1,Atp5d,Atp6v1a,Atp5c1	0.705882352941177
Regulatory Target Gene - miRDB	MIR_409_5P	0.00426107154451935	0.0592999123278943	0.407017918923954	-0.531420004178253	-1.76084424767619	29	Gcdh,Ids,Nadk2,Il18rap,Palld,Gls,Cpsf6,Fgf9,Tfam,Mtss1,Zdhhc9,Vdac2	0.413793103448276
Curated - Chemical and Genetic Perturbation	RUAN_RESPONSE_TO_TROGLITAZONE_DN	0.00860122113682743	0.0916244367213404	0.380730400722792	-0.642025219936928	-1.76006693225835	15	Pparg,Nrip1,Cdkn2c,Ak2,Selenbp1,Pla2g6,Idh3g,Hk2	0.533333333333333
Canonical Pathways - Reactome	REACTOME_ADENYLATE_CYCLASE_ACTIVATING_PATHWAY	0.00699724290478382	0.080879450792714	0.407017918923954	-0.734127954586083	-1.75898430194231	9	Adcy6,Adcy1,Adcy4,Adcy9,Adcy7,Adcy3	0.666666666666667
Ontology - Biological Process	GOBP_NEGATIVE_REGULATION_OF_BLOOD_VESSEL_ENDOTHELIAL_CELL_MIGRATION	0.00718774090264786	0.0821924837027465	0.407017918923954	-0.517615360752604	-1.75869205051255	32	Spred1,Pparg,Mecp2,Mmrn2,Tgfb1,Klf4,Card10,Hrg,Mef2c,Robo4,Tnf,Atp2b4,Jup	0.40625
Ontology - Biological Process	GOBP_REGULATION_OF_VASCULATURE_DEVELOPMENT	4.1396879360364e-06	0.000318285526005773	0.610526878385931	-0.359733863781398	-1.75858493786382	263	Adrb2,Chil1,Spred1,Ntrk1,Enpp2,Ago2,Pparg,Pik3cb,Ddah1,Sema3e,Tert,Hgf,Mecp2,Pkm,Cd59a,Agt,Egln1,Plxnd1,Stab1,Erap1,Cdh5,Klf2,Hpse,Tek,Pik3r6,Gata2,Shh,Pde3b,Btg1,Klf4,Sema6a,Dll1,Foxj2,Tspan12,Sh2b3,Hrg,Ccbe1,Cxcr3,Hmox1,Ets1,Runx1,Itgb2,Flt1,C5ar1,Slc12a2,Lgals3,Cybb,Brca1,Ccl5,Itgax,Adm,Ptprm,Rapgef3,Fasl,Stat1,Tnf,Ctsh,Hhip,Ppp1r16b,Nos3,Adamts1,Fgf1,Gata6,Ccr2,Gpr4,Gab1,Kdr,Akt3,Cxcl10,Mmp9,…	0.380228136882129
Ontology - Biological Process	GOBP_EXTRACELLULAR_MATRIX_CONSTITUENT_SECRETION	0.00688933412825862	0.0803855929725198	0.407017918923954	-0.656427278014144	-1.7581392472232	14	Agt,Ric1,Tmem38b,Bmp2,Prickle1,Tnfrsf1b	0.428571428571429
Canonical Pathways - Wiki	WP_SPHINGOLIPID_METABOLISM_OVERVIEW	0.00552480374194952	0.069469532228184	0.407017918923954	-0.5668419381081	-1.75757578990462	22	Sgms1,Plpp3,Plpp1,Sgpp2,Cers6,Cers4,Cerk,Kdsr,Sptlc2,Asah1	0.454545454545455
Ontology - Biological Process	GOBP_PONS_DEVELOPMENT	0.00571867494028716	0.0710161089408859	0.407017918923954	-0.705652502111419	-1.75732112106243	10	Ascl1	0.1
Ontology - Biological Process	GOBP_ARGININE_METABOLIC_PROCESS	0.00904445003588357	0.0945861858938587	0.380730400722792	-0.593162999812575	-1.75693712143138	19	Ddah1,Oat,Agmat,Nos3,Nos2,Atp2b4,Asl,Cln3,Fh1	0.473684210526316
Ontology - Biological Process	GOBP_AEROBIC_RESPIRATION	3.2753917428795e-05	0.00173303895781664	0.557332238758646	-0.379978517794365	-1.75690047916245	176	Ak4,Dhtkd1,Suclg2,Sirt3,mt-Nd6,Dld,Chchd10,Idh2,Aco2,Abcd1,Bnip3,Nipsnap2,Ndufa5,Ndufa2,Coa6,Pdha1,Atp7a,Suclg1,Atp5k,Ndufs1,Sdhc,Ndufb4,Coq9,Shmt2,Ndufs2,Ndufa9,Dlst,Atp5e,Uqcrc2,Tnf,Ndufa3,Cbfa2t3,Ndufb2,Ndufv1,Atp5h,Ndufc2,Ndufb10,Mtfr1,Sdhb,Ndufb11,Cox8b,Uqcrc1,Uqcrfs1,Atp5b,Ndufv2,Idh3g,Mdh2,mt-Co3,mt-Co1,Ndufa11,Ndufb9,Sdha,Ndufb7,Ndufb5,Ndufa12,Atp5o,Cox7c,Fh1,Ndufs7,Cox5b,Ppif,Atp5a1,Atp5…	0.482954545454546
Canonical Pathways - Reactome	REACTOME_TRANSCRIPTIONAL_ACTIVATION_OF_MITOCHONDRIAL_BIOGENESIS	0.0055713218822749	0.0698667804316616	0.407017918923954	-0.699620042867883	-1.75559405440136	11	Sirt3,Gabpa,Idh2,Sod2	0.363636363636364
Ontology - Biological Process	GOBP_REGULATION_OF_B_CELL_RECEPTOR_SIGNALING_PATHWAY	0.00918477245669554	0.0956170597569759	0.380730400722792	-0.624379970584262	-1.75494575244456	16	Cd19,Prkch,Nfam1,Cmtm3,Cd22,Gcsam,Stap1,Cd300a,Lpxn,Plcl2,Cd81,Prkcb	0.75
Ontology - Biological Process	GOBP_VITAMIN_TRANSMEMBRANE_TRANSPORT	0.00796411413478305	0.0871540462858989	0.380730400722792	-0.603082687106005	-1.75379951276034	18	Slc25a32,Slc22a2,Slc5a6,Slc23a2,Rbp4,Scarb1,Slc27a1,Slc19a1,Abcc5	0.5
Ontology - Biological Process	GOBP_CD4_POSITIVE_ALPHA_BETA_T_CELL_ACTIVATION	0.000286321012335625	0.00879367522943437	0.49849310876659	-0.408077473081837	-1.75345331775909	108	Vsir,Il6ra,Cd55,Ccr6,Rorc,Satb1,Tgfb1,Il2ra,Cd44,Nckap1l,Ccr7,Tox,Tbx21,Cd274,Atp7a,Runx1,Runx3,Xcl1,Card11,Ly9,Rora,Il18r1,Klhl25,Relb,Entpd7,Il2rg,Gimap3,Tmem98,Ccr2,Nfkbid,Cblb,Cd3e,Gimap5,Cebpb,Spn,Nkg7,Cd81,Lilrb4a,Gata3,Socs5,Il18,Hmgb1,Batf,Ptger4,Tnfrsf14,Jak3,Slamf6,Sash3,Gimap1	0.453703703703704
Ontology - Biological Process	GOBP_ANTERIOR_COMMISSURE_MORPHOGENESIS	0.00398189875375598	0.0568964356686416	0.407017918923954	-0.830196841877569	-1.75061550410444	6	Bhlhe22,Wdr47,Plxna4,Nfib,Tsku,Fbxo45	1
Ontology - Biological Process	GOBP_GRANULOCYTE_MIGRATION	0.000184605847290126	0.00654958734382236	0.518848077743792	-0.400769207840349	-1.75056564282453	125	Mospd2,Mpp1,Rarres2,Pde4d,Cmklr1,Slamf1,Nckap1l,Ccr7,Cd74,Il34,Slamf8,Il17ra,Slc37a4,Ccl22,Prex1,Xcl1,Itgb2,Syk,C5ar2,Itga9,C5ar1,Lgals3,Ccl5,Dysf,Sell,Csf1r,Mapk3,Sirpa,Cd300a,Cxcl11,Cxcl10,Vav3,Edn1,Csf3r,Fcgr3,Ccr3,Dpp4,Fcer1g,Pecam1,Rtn4,Cxcl13,C3ar1,Ptger4,Vav1,Adam8,Fut4,Myo1f,Ccl9,Mapk1,Nod2,Cxcl9,S100a8,Lyst,Hrh1,Bst1,Ptprj,Itga1,Tlr2,Jaml,Ccl4,Rac2,Jam3	0.496
Ontology - Biological Process	GOBP_MINERALOCORTICOID_METABOLIC_PROCESS	0.00801505729555992	0.0873420137871682	0.380730400722792	-0.664184889653409	-1.75037001253377	13	Cacna1h,Hsd11b1,Dab2,Ednrb,Bmp2	0.384615384615385
Ontology - Molecular Function	GOMF_NUCLEOTIDE_TRANSMEMBRANE_TRANSPORTER_ACTIVITY	0.00792044696686648	0.0869603179835863	0.380730400722792	-0.549725710954747	-1.75033383623318	24	Slc25a32,Abcc4,Slc25a51,Abcd1,Slc19a1,Slc25a16,Slc25a36,Slc25a53,Abcc5,Slc25a5	0.416666666666667
Curated - Chemical and Genetic Perturbation	RAMJAUN_APOPTOSIS_BY_TGFB1_VIA_MAPK1_UP	0.00398189875375598	0.0568964356686416	0.407017918923954	-0.829921993247191	-1.75003593760966	6	Sh3glb1,Trp53inp1,Card10,Bcl2l11	0.666666666666667
Ontology - Biological Process	GOBP_REGULATION_OF_CD4_POSITIVE_ALPHA_BETA_T_CELL_ACTIVATION	0.00089115054695947	0.0210721616059797	0.477270815362862	-0.44520699273427	-1.74999516946317	66	Vsir,Cd55,Ccr6,Tgfb1,Il2ra,Cd44,Nckap1l,Ccr7,Tbx21,Cd274,Runx1,Runx3,Xcl1,Card11,Klhl25,Il2rg,Gimap3,Ccr2,Nfkbid,Cblb,Cd3e,Gimap5,Cd81,Gata3,Socs5,Il18,Hmgb1,Tnfrsf14,Jak3,Sash3,Rc3h1,Itch,Rara,Socs1	0.515151515151515
Ontology - Biological Process	GOBP_NEGATIVE_REGULATION_OF_CELL_KILLING	0.0082280276577502	0.0890092708563099	0.380730400722792	-0.549485684983932	-1.74956959041036	24	Cd59a,Tgfb1,Il7r,Nckap1l,Ppp3cb,H2-Bl,Ptprc,Havcr2,Crk,Klrd1,Klrb1b,Klre1,Tap1	0.541666666666667
Ontology - Molecular Function	GOMF_C_ACETYLTRANSFERASE_ACTIVITY	0.00390094116668078	0.0561399360720164	0.431707695803346	-0.768269039767174	-1.74956747532838	8	Acaa1a,Acat1,Acaa1b,Hadhb,Acaa2	0.625
Ontology - Biological Process	GOBP_EXPORT_ACROSS_PLASMA_MEMBRANE	0.00343442001647255	0.051845125081603	0.431707695803346	-0.469334764868333	-1.74926827452918	48	Slc22a2,Abcc4,Slc47a1,Slc4a4,Kcnk5,Atp2b1,Atp1a1,Abcb1a,Abcc2,Kcnb1,Slc27a1,Slc22a18,Atp1b3,Abcc5,Slc8a1,Rgs9,Atp1b1,Gja1	0.375
Canonical Pathways - Biocarta	BIOCARTA_TCYTOTOXIC_PATHWAY	0.0193993839010207	0.148453901050675	0.352487857583619	-0.66787996446794	-1.74817934739964	12	Itgal,Itgb2,Cd3g,Ptprc,Cd2,Cd3e,Cd3d,Cd8a,Cd247,Thy1	0.833333333333333
Canonical Pathways - Reactome	REACTOME_FATTY_ACID_METABOLISM	4.27717001258515e-05	0.00218252192596764	0.557332238758646	-0.388938335764954	-1.74815648773152	150	Acadm,Aldh3a2,Slc22a5,Hadh,Decr1,Eci1,Acad10,Eci2,Nudt19,Acadl,Crat,Decr2,Acaa1b,Acot4,Acot2,Abcd1,Cpt1a,Acox1,Them4,Slc27a2,Acot12,Acad11,Cyp4a10,Acot1,Cbr4,Ehhadh,Acadvl,Ggt5,Slc25a20,Echs1,Hadhb,Acot5,Cyp4f15,Hacd3,Acot13,Mcee,Pctp,Acot7,Cyp4b1,Ptges2,Cpt2,Ppard,Hsd17b4,Hpgds,Acaa2,Cyp4f18,Mmut,Morc2a,Hadha,Acot3,Pon1,Acot6	0.346666666666667
Canonical Pathways - Wiki	WP_SYNTHESIS_AND_DEGRADATION_OF_KETONE_BODIES	0.00397620424327394	0.0568964356686416	0.407017918923954	-0.862760131830224	-1.74813342225226	5	Hmgcs2,Acat1,Bdh1,Hmgcl	0.8
Ontology - Biological Process	GOBP_FOREBRAIN_NEURON_DIFFERENTIATION	0.00775625695494483	0.0861137891285842	0.407017918923954	-0.514379078683433	-1.74769619532774	32	Ascl1,Shank3,Sema3e,Nrp2,Gata2,Prox1,Scyl2,Atp7a,Rapgef2,Bcl11b,Csf1r,Gnaq	0.375
Ontology - Biological Process	GOBP_POSITIVE_REGULATION_OF_EARLY_ENDOSOME_TO_LATE_ENDOSOME_TRANSPORT	0.00800312386631185	0.0873420137871682	0.380730400722792	-0.729300806637691	-1.74741836522606	9	Dab2,Rdx,Nf2,Msn	0.444444444444444
Ontology - Molecular Function	GOMF_STEROID_SULFOTRANSFERASE_ACTIVITY	0.00800312386631185	0.0873420137871682	0.380730400722792	-0.729075369259906	-1.74687821305488	9	Sult2a4,Sult2a3,Sult1e1,Sult2a5,Sult2a7,Sult2a2,Sult1a1,Sult2a1	0.888888888888889
Ontology - Biological Process	GOBP_T_HELPER_17_CELL_DIFFERENTIATION	0.00853560868376892	0.0912285856121223	0.380730400722792	-0.548551088975222	-1.74659382452447	24	Il6ra,Ccr6,Rorc,Tgfb1,Tbx21,Ly9,Rora,Entpd7,Nfkbid	0.375
Ontology - Molecular Function	GOMF_GLUTATHIONE_PEROXIDASE_ACTIVITY	0.00884319000995893	0.0933337868595534	0.380730400722792	-0.548437838427528	-1.74623323330298	24	Gpx6,Gpx3,Gsta2,Gstt2,Gsta5,Gsta1,Gstk1,Gstt1,Mgst2,Prdx6,Mgst3	0.458333333333333
Regulatory Target Gene - miRDB	MIR_7079_5P	0.00261181582327911	0.0435015326630446	0.431707695803346	-0.457620310725701	-1.74605874389488	53	Tspan7,5031439G07Rik,Fzd4,Tef,Unc5b,Nptx1,Neu2,Slc25a21,Etv5,Galnt6,Dlg2,Vamp2,Slc8a1,Nkain2,Irgm2,Reep3,Plekhm3,Jade2,Rgs14,Sdc3	0.377358490566038
Ontology - Biological Process	GOBP_MONONUCLEAR_CELL_DIFFERENTIATION	9.27176767839162e-09	1.85806224274968e-06	0.747739663149885	-0.338654356712205	-1.74581732703421	447	Vnn1,Ntrk1,Vsir,Il6ra,Zbtb46,Lfng,Fzd8,Pbx1,Ahr,Pparg,Mpzl2,Mertk,Mafb,H2-DMa,Mfng,Ccr6,Rorc,Wwp1,Pck1,Satb1,Tnfaip3,Ikzf3,Tgfb1,H2-Ab1,Cd19,H2-Aa,Il7r,Pik3r6,Cd1d1,Il2ra,Slamf1,Shh,Carmil2,Psap,Inpp5d,Cd44,Lck,Nckap1l,Ccr7,Bmi1,Hdac7,Nfam1,Dll1,Fgl2,Tox,Clec4g,Cd74,Dock2,Il34,Slamf8,Lgals1,Enpp1,Spib,Tbx21,Themis,Pcid2,Sh2b3,Ppp3cb,Gpr68,Cd79a,Atp7a,Runx1,Nfatc1,Prex1,Runx3,Card11,Syk,Zc3h8,Cd3g…	0.375838926174497
Ontology - Biological Process	GOBP_NEUTROPHIL_HOMEOSTASIS	0.00600466100052833	0.0730400039153795	0.407017918923954	-0.526549212973994	-1.74531610835658	28	Pik3cb,Mertk,Fcgr2b,Cd44,Sh2b3,Slc37a4,Xkr8,Itpkb,Btk,Csf1r,Axl,Mthfd1,Ccr2	0.464285714285714
Ontology - Biological Process	GOBP_T_CELL_TOLERANCE_INDUCTION	0.0203305349198938	0.152094790403984	0.352487857583619	-0.666337348776857	-1.74414154265089	12	Il2ra,Runx1,Lilrb4b,Cblb,Cd3e,Lilrb4a,Phlpp1,Icos,Itch	0.75
Canonical Pathways - Reactome	REACTOME_GLYCEROPHOSPHOLIPID_BIOSYNTHESIS	0.00109730057066664	0.0244585426002329	0.45505986738723	-0.412521883836502	-1.74311244130957	94	Osbpl5,Cds2,Agpat1,Pla2g12a,Gpd1l,Lpin2,Lclat1,Lpcat1,Mfsd2a,Pla2r1,Agpat3,Stard7,Dgat2,Gpat3,Hadhb,Pctp,Pnpla8,Pla2g6,Pitpnm2,Csnk2a1,Pcyt1a,Gpd2,Crls1,Chpt1,Hadha,Dgat1,Ptdss1,Stard10,Pla2g4c,Pitpnm3,Mgll,Miga1,Cpne3,Slc44a2,Pnpla2,Lpcat2	0.382978723404255
Ontology - Molecular Function	GOMF_ACIDIC_AMINO_ACID_TRANSMEMBRANE_TRANSPORTER_ACTIVITY	0.0203305349198938	0.152094790403984	0.352487857583619	-0.665743488143085	-1.74258710929395	12	Slc1a2,Slc25a13,Ucp2,Slc38a7,Slc17a8,Slc13a3,Slc25a22	0.583333333333333
Ontology - Biological Process	GOBP_GLUCOCORTICOID_METABOLIC_PROCESS	0.00791920655391002	0.0869603179835863	0.380730400722792	-0.579784514523063	-1.74161704371315	20	Cacna1h,Serpina6,Hsd11b1,Mecp2,Atp1a1,Bmp2	0.3
Canonical Pathways - Reactome	REACTOME_FGFRL1_MODULATION_OF_FGFR1_SIGNALING	0.00443061455226969	0.0607094964964017	0.407017918923954	-0.859512326684886	-1.74155268617735	5	Spred1,Spred2,Fgfrl1	0.6
Ontology - Biological Process	GOBP_CARBOHYDRATE_DERIVATIVE_TRANSPORT	0.00151463138045603	0.0303532128643388	0.45505986738723	-0.44491125658375	-1.74121857603681	62	Adora1,Slc15a4,Slc35a5,Abcc4,Lrrc8c,Mfsd2a,Psap,Vldlr,Slc35a4,Abcg1,Scarb1,Slc37a4,Slc19a1,Slc28a2,Slc25a16,Abcc6,Abcc5,Slc25a5,P2rx7,Gja1	0.32258064516129
Curated - Chemical and Genetic Perturbation	MADAN_DPPA4_TARGETS	0.0053760892092945	0.0681878656672542	0.407017918923954	-0.52549487694539	-1.74121151627221	29	Spink1,Abcb1a,Tek,She,Cisd3,Acot1,Ttpa,Plekhg1,Rasip1,Dnajc6,Iqcg	0.379310344827586
Ontology - Cellular Component	GOCC_SIDE_OF_MEMBRANE	1.30611305263132e-09	3.54908550165854e-07	0.788186810800237	-0.331530057328134	-1.74075749369742	559	Dsg1c,Chrnb2,Vsir,Cd36,Il6ra,Shank3,Abcc4,Btnl9,Tmem123,Il2rb,Entpd1,Cdh13,Cd55,Cxcr5,Cdip1,Insr,Fcgr2b,Cd59a,Ccr6,Rorc,Itga7,Rasal3,Adgre5,Clec4n,Vcam1,Mcf2l,Atp2b1,Cdh5,Dmd,H2-Ab1,Ace,Stab2,Anpep,Cntfr,Cd19,H2-Eb1,Tcn2,Syap1,H2-Aa,Il7r,Pten,Cd200r4,Cd1d1,Il2ra,Map3k5,H2-M2,Slamf1,Rasa3,H2-Eb2,Akap5,Cd44,Lck,Ccr7,Cd5,Efna5,Ighd,Clec14a,Ebi3,Clec4g,Ppp1r9b,Thbd,Fcgr4,Cd74,Traf1,Abcg1,Itgal,Slamf7…	0.35778175313059
Regulatory Target Gene - miRDB	MIR_7042_5P	0.00021868150601807	0.00741205476634607	0.518848077743792	-0.400351879617379	-1.74033814969109	118	Dnah11,Noct,Ptar1,Sgms1,Igfbp2,Hivep2,Tnfsf15,Mecp2,Ctf1,Pcnx,Arhgap23,Hgsnat,Jam2,Lck,Efna5,Sp110,Kcnb1,Tspan12,Sema4d,Gpat3,Dnm3,Tigit,Csf2rb2,Gvin3,Pdlim5,Tead1,Nfib,Pag1,Ifi207,Ppp2r5e,Zscan12,Spn,Ifi203,Pum1,Aak1,Ythdf3,Prrg3,Ddx3x,Ifi204,Vamp1,Rgs7bp	0.347457627118644
Ontology - Cellular Component	GOCC_HAPTOGLOBIN_HEMOGLOBIN_COMPLEX	0.00450634972461498	0.0611734113336387	0.407017918923954	-0.858663555110589	-1.73983289651376	5	Hba-a1,Hbb-bt,Hbb-bs,Hba-a2	0.8
Ontology - Biological Process	GOBP_POSITIVE_REGULATION_OF_NEURON_DIFFERENTIATION	0.00104229072637211	0.0237021346456704	0.45505986738723	-0.432972325284921	-1.73969340705488	74	Ascl1,Bmp7,Sall1,Bnip2,Fez1,Dmd,App,Pten,Gata2,Adra2c,Bmp2,Shh,Arhgef2,Prox1,Etv5,Mmd,Gdpd5,Impact,Mef2c,Ccl5	0.27027027027027
Canonical Pathways - Reactome	REACTOME_BETA_OXIDATION_OF_LAUROYL_COA_TO_DECANOYL_COA_COA	0.00450634972461498	0.0611734113336387	0.407017918923954	-0.8585410695939	-1.73958471510439	5	Hadh,Acadl,Echs1,Hadhb,Hadha	1
Canonical Pathways - Reactome	REACTOME_BETA_OXIDATION_OF_OCTANOYL_COA_TO_HEXANOYL_COA	0.00450634972461498	0.0611734113336387	0.407017918923954	-0.8585410695939	-1.73958471510439	5	Acadm,Hadh,Echs1,Hadhb,Hadha	1
Ontology - Biological Process	GOBP_REGULATION_OF_LENS_FIBER_CELL_DIFFERENTIATION	0.00909089498034147	0.0950038166994472	0.380730400722792	-0.725807855903294	-1.73904918997414	9	Spred1,Cdkn1c,Spred2	0.333333333333333
Ontology - Biological Process	GOBP_REGULATION_OF_MEMBRANE_INVAGINATION	0.00815637517439016	0.0884131215658033	0.380730400722792	-0.578573714791912	-1.73797991751286	20	Cd36,Pparg,Gata2,Nckap1l,Abca7,Stap1,Cd300a,Syt11,Plcg2,Appl2	0.5
Ontology - Biological Process	GOBP_LYMPHOCYTE_ACTIVATION	6.90794253238406e-11	2.63686034950432e-08	0.839088935621274	-0.323406871023009	-1.73688071807659	715	Vnn1,Ildr2,Slc15a4,Chrnb2,Ntrk1,Vsir,Il6ra,Lfng,Fzd8,Pbx1,Ahr,Mpzl2,Il2rb,Igfbp2,Mertk,Cd55,Cxcr5,Mafb,H2-DMa,Fcgr2b,Mfng,Cd59a,Ccr6,Rorc,Wwp1,H2-DMb1,Rasal3,Pck1,Satb1,Tnfaip3,Vcam1,Ikzf3,Wdfy4,Tgfb1,Ccnd3,H2-Ab1,Cd19,H2-Eb1,Rab27a,H2-Aa,Il7r,Pik3r6,Pten,Cd1d1,Il2ra,Slamf1,Prnp,Shh,Carmil2,H2-Eb2,Psap,Inpp5d,Tnfrsf1b,Lax1,Cd44,Lck,Adk,Nckap1l,Ccr7,Bloc1s6,Bmi1,Cd5,Hdac7,Nfam1,Dll1,Ighd,Nedd9,Ebi…	0.432167832167832
Ontology - Biological Process	GOBP_POSITIVE_REGULATION_OF_MONOCYTE_CHEMOTAXIS	0.0107820869131401	0.105401474019185	0.380730400722792	-0.61788972746329	-1.73670361603069	16	Mospd2,App,Pla2g7,Ccr1,Ccl5,Ccr2,Cxcl10,Cxcl12,Hmgb1,Aif1	0.625
Ontology - Biological Process	GOBP_NATURAL_KILLER_CELL_PROLIFERATION	0.0107820869131401	0.105401474019185	0.380730400722792	-0.617859134410528	-1.73661762808981	16	Slamf1,Elf4,Cd244a,Il15,Flt3l,Il18,Stat5b,Ptpn22,Slamf6,Jak2,Gm36723,Il12rb2	0.75
Curated - Chemical and Genetic Perturbation	MARSON_FOXP3_TARGETS_DN	0.00298316438575152	0.0472657862316273	0.431707695803346	-0.456807168670047	-1.73600624671769	52	Fam107b,Enc1,Gstt2,Ddt,Dusp6,Dennd2d,Gramd1b,Pde3b,Btg1,Themis,Nfatc1,Ucp2,Slfn2,Btla,Riox1,Cdv3,Pou2af1,Mbp,Nfkbid,Itk,Emb,Stk26,Nolc1,Ramp3	0.461538461538462
Ontology - Biological Process	GOBP_NATURAL_KILLER_CELL_MEDIATED_IMMUNITY	0.00190260804163091	0.035222415846913	0.45505986738723	-0.444567938256641	-1.73588003893973	61	Tgfb1,Rab27a,Pik3r6,Il18rap,Cadm1,Coro1a,Rasgrp1,H2-Bl,Cd2,Ptpn6,Unc13d,Havcr2,Crk,Raet1d,Gimap3,Cd96,Gimap5,Klrd1,Cd226,Nkg7,Klrb1f,Klrb1c,Ulbp1,Klrb1b,Klre1,Dpp4,Tap1,Il18,Stat5b,Vav1,Klri2,Slamf6,Lyst,Klrc1	0.557377049180328
Ontology - Molecular Function	GOMF_OXIDOREDUCTASE_ACTIVITY_ACTING_ON_THE_CH_CH_GROUP_OF_DONORS_OXYGEN_AS_ACCEPTOR	0.00696353907425836	0.0806061071758195	0.407017918923954	-0.696993103155781	-1.73575619408361	10	Acaa1a,Acadl,Crat,Acaa1b,Acox1,Cpox	0.6
Ontology - Biological Process	GOBP_NEGATIVE_REGULATION_OF_CALCIUM_MEDIATED_SIGNALING	0.00671560280419517	0.0789908614503719	0.407017918923954	-0.608216755694255	-1.73541163246358	17	Egln1,Prnp,Rcan1,Siglecg,Cd22,Homer3,Sla2,Atp2b4	0.470588235294118
Ontology - Biological Process	GOBP_ETHANOL_METABOLIC_PROCESS	0.00912602124695122	0.0951430633383443	0.380730400722792	-0.658414064671196	-1.73516177887203	13	Sult2a4,Sult2a3,Sult1e1,Sult2a5,Sult2a7,Sult1b1,Sult2a2,Sult2a1	0.615384615384615
Ontology - Cellular Component	GOCC_PLASMA_MEMBRANE_RAFT	0.000329785190701463	0.00973686220502	0.49849310876659	-0.401488923599975	-1.73438573687929	110	Adrb2,Cacna1h,Chrnb2,Cd36,Cdh13,Irs1,Lrp4,Sorbs1,Insr,Igf1r,Bmpr2,Myo1d,Atp1a1,Plpp1,Scarb1,Slc27a1,Cavin2,Hmox1,Itgb2,Ms4a1,Flot2,Atp1b3,Scn5a,Ctsb,Fasl,Skap1,Gnaq,Nos3,Mapk3,Bmpr1a,Atp1b1,Myof,Ctnnd1,Selplg,Hck,Dag1,Pacsin2,Ms4a4a,Aqp1,Cd8a,Cln3	0.372727272727273
Canonical Pathways - Wiki	WP_PPAR_SIGNALING_PATHWAY	0.000917254212366556	0.0214991513635389	0.477270815362862	-0.437957486897463	-1.73403843637231	67	Ppara,Cd36,Acadm,Hmgcs2,Scd2,Pparg,Acaa1a,Acadl,Apoa2,Sorbs1,Pck1,Acaa1b,Cpt1a,Acox1,Angptl4,Slc27a2,Cyp4a10,Slc27a5,Cyp4a14,Ehhadh,Slc27a1,Cyp4a31,Gk	0.343283582089552
Curated - Chemical and Genetic Perturbation	MIKKELSEN_ES_ICP_WITH_H3K4ME3_AND_H3K27ME3	0.000627960744546804	0.0159801058040863	0.477270815362862	-0.424109570886005	-1.73322603124314	80	Ccdc38,Nol3,Ciita,Cdkn2c,Mogat1,Abcc3,Pcdh20,Fibin,Ptgfr,Papln,Cd44,Slfn5,Clec14a,Fgl2,Coro1a,Pax5,Myzap,Tmem181b-ps,Zfp608,Piwil2,Rapgef3,Mst1r,Prss36,Rgs8,Adam33,Mfsd2b,Gpnmb,Evpl,Tmem26,Sez6l2,Zfp354b,Marchf1,Ptgs1,Lama4,Extl1,Chst3,Lyl1,Nrbp2,Npy1r,Cntnap1	0.5
Regulatory Target Gene - miRDB	MIR_7044_5P	0.0085512709797007	0.0913350941682622	0.380730400722792	-0.495108272771059	-1.73298422312841	34	Col23a1,Hlf,Entpd1,Pcdh20,Sema6a,Aass,Spry4,Reep6,Dpys,P4ha1,Cyp46a1,Ndufc2,Mpeg1	0.382352941176471
Curated - Chemical and Genetic Perturbation	MARKEY_RB1_ACUTE_LOF_DN	6.51687096789052e-06	0.000462294138748765	0.610526878385931	-0.360400536999591	-1.73272178020136	235	Hipk3,Ak4,Gmfg,Mt1,Fcgr2b,Rab8b,Egln1,Napsa,Gabpa,Mt2,Chchd10,Glrx,Stab1,Gcnt2,Ctse,Dhrs7,App,Il7r,Gbp2,Nckap1l,Pla2g7,Sod2,Abcg1,Pfkl,Iqgap1,Csf2ra,Mxi1,Znfx1,Itgb2,Nampt,Ccr1,Tmem229b,Gbp2b,C5ar1,Igtp,Ptprc,Slfn2,Tgtp1,Npr3,Ccl5,Itgax,Ncf2,Pdk1,Ctsb,Srgn,Ptpn6,Lilrb4b,Stat1,Pcyt1a,Ndrg1,Ctsh,Csf1r,Fermt3,Ube2l6,Stom,Gbp7,Mpeg1,Cxcl10,Retreg1,Ifi203,Gbp3,Xdh,Acod1,Atp6v1b2,Dnajc5,Selplg,Hck,Ndrg…	0.382978723404255
Ontology - Biological Process	GOBP_STEROID_METABOLIC_PROCESS	3.07833922356443e-06	0.000245532012100423	0.627256739718528	-0.352253285252885	-1.73228816670284	282	Sult2a4,Cacna1h,Sult2a3,Sult1e1,Serpina6,Hmgcs2,Cyp3a25,Cyp3a59,Pbx1,Nr5a2,Hsd11b1,Abca5,Cyp2e1,Dab2,Acaa1a,Ppargc1a,Acadl,Apoa2,Ces1g,Mecp2,Ugt1a1,Ednrb,Rorc,Sult2a5,Cyp39a1,Igf1r,Sult2a7,Bdh1,Apoc1,Acaa1b,Akr1d1,Atp1a1,Nfe2l1,Por,Erlin2,Hsd17b11,Dhcr24,App,Ces1d,Fdxr,Sult4a1,Bmp2,Shh,Rdh16,Slc27a2,Prox1,Vldlr,Ces1e,Enpp1,Abcg1,Scarb1,Slc27a5,Soat1,Acadvl,Dgat2,Slc37a4,Lcat,Cyp2d22,Cln8,Rdh9,Akr…	0.301418439716312
Ontology - Biological Process	GOBP_POSITIVE_REGULATION_OF_PROTEIN_LOCALIZATION_TO_EARLY_ENDOSOME	0.00711914728487335	0.0816410366745991	0.407017918923954	-0.695436808953033	-1.73188047811167	10	Rdx,Dtx3l,Nf2,Msn,Sorl1,Egf	0.6
Ontology - Molecular Function	GOMF_IMMUNOGLOBULIN_BINDING	0.0109653494268525	0.106607933299757	0.380730400722792	-0.584549618267656	-1.73142445496011	19	Fcgr2b,Fcgr4,Hrg,Vwf,Cd300lg,Ms4a1,Lgals3,Pira2,Fcgr3,Fcer1g	0.526315789473684
Canonical Pathways - Reactome	REACTOME_MET_ACTIVATES_RAP1_AND_RAC1	0.00685390830244304	0.0802085641208899	0.407017918923954	-0.689973880596769	-1.73138842263938	11	Hgf,Met,Rap1b,Crk,Rapgef1,Gab1,Crkl	0.636363636363636
Regulatory Target Gene - miRDB	MIR_7087_5P	0.00176459630636231	0.0334792993888764	0.45505986738723	-0.430446657784713	-1.73138161597403	72	Esrrg,Ppargc1a,Rhobtb1,Crat,Mpp1,Lrit1,Igf1r,Myo1d,Nfe2l1,Dpp8,Cd1d1,Ptpn12,Tln1,Sh2b3,Tgfbr3,Rnf185,Zfp608,Abcb9,Klhl25,Ndrg1,Adamts1,Foxo3	0.305555555555556
Ontology - Biological Process	GOBP_MATURE_B_CELL_DIFFERENTIATION	0.00748060509403911	0.084042789675988	0.407017918923954	-0.493722134299347	-1.73128455231783	35	Lfng,Mfng,Tnfaip3,Cd19,Dll1,Slamf8,Lgals1,Enpp1,Nfatc1,Notch2,Pou2af1,Il2rg,Dock11,Irf8,Plcg2,Plcl2,Dock10,Lilrb4a,Dpp4,Spi1	0.571428571428571
Curated - Chemical and Genetic Perturbation	STARK_PREFRONTAL_CORTEX_22Q11_DELETION_UP	6.20808968186529e-05	0.00286000269481794	0.538434096309916	-0.371791395487598	-1.73114068480194	179	Slc1a2,Cnnm1,Ildr2,Spred1,Bpnt2,Pbx1,Lingo1,Tef,Egln1,Slc4a4,Igf1r,Trak1,Atp2b1,Plppr5,Lpin2,Safb2,Ehd3,Lin7a,Chd9,Cyfip2,Mapre2,Megf9,Atp8a1,Map3k2,Sntb2,Endod1,Mef2c,Dgkd,Cyria,Aopep,Far1,Samd12,Ogt,Zc3h11a,Zbtb16,Sp3,Pcdh19,A330023F24Rik,Tnfrsf19,Slc8a1,Ppp2r5e,Sp4	0.23463687150838
Cell Type Signatures	ZHANG_UTERUS_C12_MONOCYTE	5.47905763534656e-05	0.00262994766496635	0.557332238758646	-0.375617356057752	-1.73105489180018	168	Kctd12,Mafb,Pkm,H2-DMa,Fcgr2b,Rab8b,H2-DMb1,Atp2b1,H2-Ab1,Por,H2-Eb1,H2-Aa,Ubl3,Gda,Psap,Btg1,Esd,Cd44,Cd74,Picalm,Iqgap1,Coro1a,Csf2ra,Hmox1,Ucp2,Itgb2,Cytip,Ccr1,C5ar1,Laptm5,Fth1,Capza2,Slc3a2,Ptprc,Lgals3,Rap1b,Cybb,Slfn2,Ctsb,Srgn,Samhd1,Lilrb4b,Csf1r,Ifi207,Plek,Vps37b,Ms4a6d,Ccr2,Cyba,Mpeg1,Cd53,Pld4,Ms4a6b,Rab20,Eno1,Sdc3,Fcgr3,Ptpn1,Ifi204,Lilrb4a,Fcer1g,Ddit3,Spi1,Atox1,Ctss,Actr3,Aif1,…	0.505952380952381
Canonical Pathways - Reactome	REACTOME_GPCR_LIGAND_BINDING	0.000176779497935727	0.00635454912759097	0.518848077743792	-0.375056440501194	-1.73088889526999	175	Adora1,Adrb2,S1pr5,Calcrl,Cd55,Cxcr5,Ednrb,Agt,Ccr6,Nln,S1pr4,Adgre5,Plppr5,Cxcr6,App,Ptgfr,Adra2c,Cmklr1,Psap,Ccr7,Chrm2,P2ry4,Adra1a,Cxcr3,Gpr68,Ccl22,Xcl1,Gng7,C5ar2,Adrb1,Gpr55,C5ar1,Gnb4,P2ry10,Ccl5,Gpr65,Adm,Xcr1,Gng2,Vipr1,Kng2,Gpr4,P2ry6,Gabbr1,Ccr5,Cxcl11,Cxcl10,Npff,Edn1,Gpr143,Ccl27a,Hebp1,Ccr3,Cnr2,Ramp3,Nmb,Adora2a,Cxcl12,Adgre1,Cxcl16,Lpar5,Ramp2,Cxcl13,C3ar1,Crhr2	0.371428571428571
Curated - Chemical and Genetic Perturbation	SWEET_LUNG_CANCER_KRAS_DN	1.32266011627892e-07	1.63114515262951e-05	0.690132458796796	-0.340226969923134	-1.73074773042492	385	Adrb2,Gpx3,Kctd12,Robo1,Zbtb46,Tspan7,Enpp2,Hsd11b1,Ahr,Timp3,Cyp2e1,Arhgef3,Cdkn1c,Calcrl,Gpr182,Igfbp2,Gimap4,Sorbs1,Gmfg,Nfkbia,Ednrb,Inmt,Akap12,Kalrn,Pck1,Satb1,Sult1d1,Kank3,Adgre5,Stab1,Peg3,Plpp3,Arrb1,Cdh5,Ace,Rarres2,Ptprd,Wwtr1,Klf2,Tek,Ptprb,Ces1d,Gbp2,Tspan13,Bcl6b,She,G0s2,Klf4,Plpp1,Ighd,Epas1,Fgl2,Thbd,Spib,Aldob,Cadm1,Mtss2,Epb41,Ankrd10,Cavin2,Icam2,Usf2,Vwf,Tbx3,Vamp3,Myzap,Ets…	0.327272727272727
Ontology - Biological Process	GOBP_REVERSE_CHOLESTEROL_TRANSPORT	0.0109653494268525	0.106607933299757	0.380730400722792	-0.584113857383105	-1.7301337398036	19	Abca5,Apoa2,Ces1g,Lipg,Ces1d,Ces1e,Abcg1,Scarb1,Lcat	0.473684210526316
Ontology - Biological Process	GOBP_NEUROPEPTIDE_CATABOLIC_PROCESS	0.00549090924046516	0.0693151629473524	0.407017918923954	-0.853237421604002	-1.72883840918581	5	Ace,Lnpep,Mme,Ctsh	0.8
Ontology - Biological Process	GOBP_NEGATIVE_REGULATION_OF_PHOSPHATASE_ACTIVITY	0.00865731605728499	0.0918677928314325	0.380730400722792	-0.512070324126955	-1.72877212516533	31	Ppp4r4,Ahr,Cry2,Nckap1l,Styxl1,Ppp1r9b,Sema4d,Tnf	0.258064516129032
Ontology - Biological Process	GOBP_TYPE_II_INTERFERON_PRODUCTION	0.000245188048248929	0.0079619981330903	0.49849310876659	-0.397618638219214	-1.72845669110499	118	Vsir,App,Cd1d1,Pde4d,Slamf1,Prnp,Il18rap,Carmil2,Ccr7,Enpp1,Cd274,Runx1,Runx3,Rasgrp1,Laptm5,Tlr4,Eomes,Cd2,Il18r1,Havcr2,Lilrb4b,Tnf,Zfp683,Raet1d,Gimap3,Cd244a,Axl,Ccr2,Sirpa,Itk,Cd3e,Cd96,Gimap5,Spn,Flt3,Tlr8,Irf8,Cd226,Ticam2,Cd27,Ulbp1,Lilrb4a,Tlr9,Klre1,Gata3,Ddit3,Cd40lg,Tnfsf9,Il18,Slc11a1,Txk,Hmgb1,Ptpn22,Slamf6,Sash3,Nod2,Tlr7,Il27ra,Azi2,Jak2,Rara	0.516949152542373
Ontology - Biological Process	GOBP_BRANCHED_CHAIN_AMINO_ACID_METABOLIC_PROCESS	0.00922702803610687	0.0959946226313208	0.380730400722792	-0.562599390300335	-1.7280481818339	21	Bckdhb,Aldh6a1,Dld,Acat1,Ivd,Dbt,Hmgcl,Auh,Ilvbl,Hibadh,Hibch	0.523809523809524
Ontology - Biological Process	GOBP_OVULATION_FROM_OVARIAN_FOLLICLE	0.0074303638055774	0.084042789675988	0.407017918923954	-0.693874347114572	-1.72798940257326	10	Pgr,Nrip1,Agt,Nos3,Adamts1,Foxo3,Nos2	0.7
Ontology - Biological Process	GOBP_CELLULAR_RESPIRATION	2.42234116403105e-05	0.00136263065058757	0.575610261071129	-0.360766318215828	-1.72798482304815	227	Ak4,Dhtkd1,Suclg2,Sirt3,Ppargc1a,mt-Nd6,Dld,Chchd10,Idh2,Aco2,Abcd1,Bnip3,Nipsnap2,Ndufa5,Ndufa2,Coa6,Sod2,Pdha1,Polg2,Atp7a,Slc25a13,Suclg1,Mfn2,Atp5k,Ndufs1,Sdhc,Etfa,Ndufb4,Etfb,Coq9,Shmt2,Ndufs2,Ndufa9,Dlst,Coq10b,Atp5e,Uqcrc2,Tnf,Ndufa3,Cbfa2t3,Ndufb2,Ndufv1,Atp5h,Ndufc2,Ndufb10,Chchd4,Mtfr1,Sdhb,Ndufb11,Cox8b,Uqcrc1,Uqcrfs1,Atp5b,Etfrf1,Ndufv2,Idh3g,Mdh2,mt-Co3,mt-Co1,Ndufa11,Ndufb9,Sdha,Mt…	0.458149779735683
Curated - Chemical and Genetic Perturbation	QI_PLASMACYTOMA_UP	8.40949405324411e-06	0.000571275460430549	0.593325476396405	-0.357061396936193	-1.7279277489928	241	Hrk,Rassf2,Il2rb,Nfkbia,Itgb7,Tuba8,Tnfaip3,Ciita,Stk10,Mtpn,Arrb1,Tgfb1,Ddt,Cd19,Gbp2,Slamf1,Il18rap,Pcsk6,Btg1,Tln1,Lck,Rgs16,Rbp4,Nfam1,Fgl2,Traf1,Dusp2,Spib,Epor,Cd79a,Limk1,Rassf4,Il21r,Mfap1a,Dnase1l3,Xcl1,Card11,Itgb2,Ccr1,Cd3g,Casp6,Gbp2b,Gnb4,Ltb,Cd22,Kit,Sla,Dapp1,Anxa11,Tgtp1,Ccl5,Cdc42se1,Cd82,Apaf1,Ptpn6,Lsp1,Tnf,Csf1r,Relb,Plek,Cnn2,Il2rg,Fscn1,Slc43a3,Cd244a,Dnase1l2,Axl,Sh3bp1,Sta…	0.481327800829876
Ontology - Molecular Function	GOMF_3_PHOSPHOADENOSINE_5_PHOSPHOSULFATE_BINDING	0.0101786693090381	0.101990266476562	0.380730400722792	-0.721076390658263	-1.7277125108037	9	Sult2a4,Sult2a3,Chst15,Sult2a5,Sult2a7,Sult2a2,Sult1a1,Sult2a1	0.888888888888889
Ontology - Biological Process	GOBP_NEGATIVE_REGULATION_OF_URINE_VOLUME	0.00551670827853558	0.069469532228184	0.407017918923954	-0.787193314326689	-1.72741804204959	7	Adrb2,Adcy6,Mllt6,Adrb1	0.571428571428571
Ontology - Biological Process	GOBP_ADENYLATE_CYCLASE_ACTIVATING_G_PROTEIN_COUPLED_RECEPTOR_SIGNALING_PATHWAY	0.000768621225303054	0.0188130312733718	0.477270815362862	-0.422468190956767	-1.72653699658293	81	Adrb2,Adgrl4,Adcy6,Adgrf5,Calcrl,Adgrg2,S1pr4,Adgre5,Adcy1,Adcy4,App,Ptgfr,Adra2c,Adra1a,Cxcr3,Adrb1,Adcy9,Rapgef2,Gpr65,Adm,Gnaq,Gpr4,Cxcl10,Adcy7,Atp2b4,Adcy3,Adgre4,Ramp3,Adora2a,Adgre1,Adgrl1,Adgrg5,Ramp2,Slc9a3r1,Ptger4,Adgrl3	0.444444444444444
Ontology - Biological Process	GOBP_T_CELL_ACTIVATION	2.92442580589765e-08	4.68843945201512e-06	0.73376198835648	-0.331706145346875	-1.72633707603531	500	Vnn1,Ildr2,Vsir,Il6ra,Lfng,Fzd8,Mpzl2,Igfbp2,Cd55,Mafb,H2-DMa,Cd59a,Ccr6,Rorc,Wwp1,H2-DMb1,Rasal3,Pck1,Satb1,Vcam1,Ikzf3,Wdfy4,Tgfb1,Ccnd3,H2-Ab1,H2-Eb1,Rab27a,H2-Aa,Il7r,Pik3r6,Pten,Cd1d1,Il2ra,Slamf1,Prnp,Shh,Carmil2,H2-Eb2,Psap,Tnfrsf1b,Lax1,Cd44,Lck,Adk,Nckap1l,Ccr7,Bmi1,Cd5,Ebi3,Fgl2,Tox,Clec4g,Cd74,Dock2,Lgals1,Sh2d2a,Enpp1,Tbx21,Themis,Sh2b3,Itgal,H2-Ob,Slamf7,Ppp3cb,Coro1a,Cd274,H2-DMb2,A…	0.352
Ontology - Biological Process	GOBP_NEGATIVE_REGULATION_OF_BEHAVIOR	0.00976085941947756	0.0991673626191789	0.380730400722792	-0.655034308670183	-1.72625488615886	13	Adora1,Mecp2,Insr	0.230769230769231
Ontology - Biological Process	GOBP_CELLULAR_MODIFIED_AMINO_ACID_BIOSYNTHETIC_PROCESS	0.00942334778155596	0.0967190215325897	0.380730400722792	-0.574626248964271	-1.72612210897765	20	Acadm,Bbox1,Mthfsl,Chdh,Dhfr,Slc27a1	0.3
Ontology - Biological Process	GOBP_POSITIVE_REGULATION_OF_RECEPTOR_INTERNALIZATION	0.00786414617493222	0.0865920271129899	0.380730400722792	-0.520565251784043	-1.72548148777551	28	Dab2,Insr,Arrb1,App,Scyl2,Syk,Fmr1,Atad1,Ntf3,Plcg2,Angpt1,Egf,Hamp2	0.464285714285714
Ontology - Biological Process	GOBP_NEGATIVE_REGULATION_OF_VASCULATURE_DEVELOPMENT	0.000619138174358741	0.015805769444776	0.477270815362862	-0.408743922337774	-1.72484980062335	98	Adrb2,Spred1,Pparg,Pik3cb,Sema3e,Mecp2,Cd59a,Agt,Stab1,Klf2,Tek,Pde3b,Klf4,Sema6a,Foxj2,Sh2b3,Hrg,Cxcr3,Flt1,Slc12a2,Ptprm,Fasl,Stat1,Tnf,Hhip,Adamts1,Ccr2,Gpr4,Cxcl10,Atp2b4,Angptl7,Apoh,Foxo4,Cldn5,Pgk1,Tie1,Crhr2,Ptger4,Gadd45a,Sulf1,Naxe	0.418367346938776
Ontology - Biological Process	GOBP_NATURAL_KILLER_CELL_ACTIVATION	0.000698290923205487	0.0173887040419904	0.477270815362862	-0.422002249939143	-1.72461395603424	80	Pbx1,Il2rb,Mertk,Rab27a,Slamf1,Bloc1s6,Tox,Slamf7,Coro1a,Itgb2,Rasgrp1,Ptprc,Elf4,Cd2,Il18r1,Unc13d,Havcr2,Ikzf1,Prdm1,Sp3,Zfp683,Raet1d,Cd244a,Axl,Klrd1,Nkg7,Ticam2,Klrb1c,Ulbp1,Lilrb4a,Klre1,Gata3,Il15,Flt3l,Il18,Stat5b,Ptpn22,Slamf6,Lyst,Hectd1,Klrc1,Jak2,Fgr,Klrk1,Gm36723,Il12rb2,Tyrobp,Kat7,Irf1	0.6125
Ontology - Biological Process	GOBP_REGULATION_OF_LONG_TERM_SYNAPTIC_POTENTIATION	0.00496307435886649	0.0648081864911169	0.407017918923954	-0.467892842111619	-1.72414967505489	44	Adora1,Cpeb3,Shank3,Adcy1,App,Prnp,Akap5,Mme,Creb1,Adrb1,Cyp46a1,Fmr1,Pirb	0.295454545454545
Ontology - Cellular Component	GOCC_PROTON_TRANSPORTING_ATP_SYNTHASE_COMPLEX	0.0116056507448263	0.110674476869752	0.380730400722792	-0.582076579074676	-1.72409936158396	19	Atp5k,Atp5l,Atp5g1,Atp5e,Atp5h,Atp5b,Atp5md,Atp5o,Atp5g3,Atp5a1,Atp5d,Atp5c1,Atp5mpl,Atp5g2,Atp5pb,Atp5j2,Dmac2l	0.894736842105263
Curated - Chemical and Genetic Perturbation	HOFFMANN_SMALL_PRE_BII_TO_IMMATURE_B_LYMPHOCYTE_UP	0.00191585298504503	0.0354267071006251	0.45505986738723	-0.440406476608121	-1.72318251050503	63	Cd36,Suclg2,Gimap4,Cxcr5,H2-DMa,H2-DMb1,H2-Ab1,H2-Eb1,H2-Aa,Cd74,Sema4d,Serpinb1a,Ms4a1,Acy1,Mef2c,Ltb,Cd22,Fes,Ctsh,Prps1,Pld4,Ifi30,Ehd1,Cnr2	0.380952380952381
Ontology - Biological Process	GOBP_POSITIVE_REGULATION_OF_LONG_TERM_SYNAPTIC_POTENTIATION	0.0116114315178969	0.110674476869752	0.380730400722792	-0.541181755132346	-1.72312976941728	24	Cpeb3,Shank3,Adcy1,App,Akap5,Mme,Creb1,Adrb1,Fmr1	0.375
Ontology - Biological Process	GOBP_REGULATION_OF_CD4_POSITIVE_CD25_POSITIVE_ALPHA_BETA_REGULATORY_T_CELL_DIFFERENTIATION	0.00529627576443722	0.0675540862485083	0.407017918923954	-0.817053321526378	-1.72290008850099	6	Tgfb1,Klhl25,Il2rg,Gimap3,Gimap5	0.833333333333333
Ontology - Biological Process	GOBP_GLYCOSAMINOGLYCAN_CATABOLIC_PROCESS	0.00727747566142972	0.0829228783255446	0.407017918923954	-0.55539249948942	-1.7220751418909	22	Hexa,Cemip2,Ids,Tgfb1,Stab2,Gns,Cd44,Hyal2,Hexb	0.409090909090909
Ontology - Biological Process	GOBP_REGULATION_OF_VITAMIN_METABOLIC_PROCESS	0.00952467410178774	0.0972608759234784	0.380730400722792	-0.642920311022042	-1.7219629188238	14	Rdh16,Rdh9,Rdh1,Tnf,Dgat1,Clybl,Rdh10,Rdh16f2,Snai2	0.642857142857143
Ontology - Biological Process	GOBP_MOTOR_NEURON_MIGRATION	0.007508167954974	0.0842933814104644	0.407017918923954	-0.691395253647013	-1.72181559422058	10	Ascl1,Celsr2	0.2
Ontology - Biological Process	GOBP_CENTRAL_NERVOUS_SYSTEM_NEURON_DEVELOPMENT	0.00102658509813589	0.0234547696404334	0.45505986738723	-0.427309479245833	-1.72098516738439	75	Ascl1,Chrnb2,Lingo1,Sema3e,Nrp2,Grcc10,Ndel1,Bhlhe22,Pten,Gata2,Nova2,Scyl2,Wdr47,B4galt5,Atp7a,Plxna4,Rapgef2,Taok1,Ttc36,Nfib,Gnaq	0.28
Ontology - Biological Process	GOBP_REGULATION_OF_REACTIVE_OXYGEN_SPECIES_BIOSYNTHETIC_PROCESS	0.00640675883538514	0.0761967044873105	0.407017918923954	-0.472029682402572	-1.72067378186308	42	Ppara,Cd36,Abcd1,Rab27a,Cflar,Sod2,Clcn3,Mfn2,Fyn,Tlr4,Ogt,Ncf2,Prkn,Ndufc2,Cyba,Foxo3,Abcb7	0.404761904761905
Ontology - Biological Process	GOBP_AMINO_SUGAR_CATABOLIC_PROCESS	0.0100048987389469	0.101006635127706	0.380730400722792	-0.642394884315815	-1.72055564440865	14	Chil1,Hoga1,Aldh1a1,Mgat1,Chil3,Ctbs,Gnpda1	0.5
Canonical Pathways - Reactome	REACTOME_TYROSINE_CATABOLISM	0.00624826475324978	0.0748671005411812	0.407017918923954	-0.848780463646735	-1.71980767528977	5	Hpd,Tat,Gstz1	0.6
Canonical Pathways - Reactome	REACTOME_COENZYME_A_BIOSYNTHESIS	0.00602807079991851	0.0731590854057867	0.407017918923954	-0.754168145653326	-1.71745572223455	8	Pank1,Pank3,Slc25a16,Ppcdc	0.5
Ontology - Biological Process	GOBP_CELLULAR_RESPONSE_TO_PH	0.0126988699541089	0.116740657761974	0.380730400722792	-0.610820021069384	-1.71683278129619	16	Insrr,Hvcn1,Pck1,Gpr68,Impact,Gja1,Gna11,Slc38a3	0.5
Ontology - Biological Process	GOBP_RESPONSE_TO_STIMULUS_INVOLVED_IN_REGULATION_OF_MUSCLE_ADAPTATION	0.00602807079991851	0.0731590854057867	0.407017918923954	-0.753878598165083	-1.71679634011479	8	Agt,Nol3,Scn5a	0.375
Curated - Chemical and Genetic Perturbation	LANDIS_ERBB2_BREAST_PRENEOPLASTIC_DN	0.00334844449363342	0.0511435108361021	0.431707695803346	-0.44361896044706	-1.71658283278716	57	Cd36,Gpx3,Decr1,St3gal6,Acaa1a,Bckdhb,Chchd10,Pgm1,Dhrs7,Ptprb,Ces1d,Pdha1,Hadhb,Alad,Atp1b3,Etfb,Mknk2,Mccc1,Cpt2,Gpd2,Acaa2,Gstz1,Gbe1,Ndufv1,Chpt1,Dgat1,Bcat2,Ppp2r5a	0.491228070175439
Ontology - Biological Process	GOBP_LEUKOCYTE_CELL_CELL_ADHESION	1.82631406752866e-06	0.000155741846439465	0.643551836150722	-0.33916062308552	-1.71635695118542	357	Vnn1,Ildr2,Ppara,Vsir,Bmp7,Igfbp2,Cd55,H2-DMa,Cd59a,Itgb7,H2-DMb1,Rasal3,Pck1,Vcam1,Stk10,Tgfb1,H2-Ab1,H2-Eb1,H2-Aa,Il7r,Pik3r6,Pten,Cd1d1,Il2ra,Slamf1,Prnp,Shh,Carmil2,H2-Eb2,Jam2,Lax1,Cd44,Lck,Adk,Nckap1l,Ccr7,Klf4,Bmi1,Cd5,Fgl2,Clec4g,Cd74,Lgals1,Tbx21,Itgal,H2-Ob,Coro1a,Sema4d,Cd274,H2-DMb2,Sftpd,Ets1,Runx1,Tigit,Runx3,Xcl1,Card11,Itgb2,Syk,Zc3h8,Msn,Sirpb1c,Flot2,Rasgrp1,Ephb4,Zfp608,Laptm5,…	0.352941176470588
Canonical Pathways - Reactome	REACTOME_XENOBIOTICS	0.00758228866686883	0.0848285079603915	0.407017918923954	-0.553543297463639	-1.71634142232526	22	Cyp2a5,Cyp3a25,Cyp3a59,Ahr,Cyp2e1,Cyp2c29,Cyp2d22,Cyp2a12	0.363636363636364
Ontology - Biological Process	GOBP_DERMATAN_SULFATE_CATABOLIC_PROCESS	0.006778414313593	0.0794963703551741	0.407017918923954	-0.846824937939915	-1.71584536905882	5	Hexa,Ids,Hexb	0.6
Ontology - Cellular Component	GOCC_CELL_BODY_MEMBRANE	0.0123803896006044	0.115340907866227	0.380730400722792	-0.538875604022184	-1.71578695419299	24	Adrb2,Il6ra,Insr,Atp2b1,Kcnb1,Cd22,Flrt1,Rgs8,Unc5a	0.375
Ontology - Biological Process	GOBP_CELLULAR_KETONE_BODY_METABOLIC_PROCESS	0.006778414313593	0.0794963703551741	0.407017918923954	-0.84656417912491	-1.71531701687512	5	Hmgcs2,Acat1,Hmgcl,Slc27a5	0.8
Ontology - Biological Process	GOBP_CELL_CELL_ADHESION_MEDIATED_BY_INTEGRIN	0.0122220404660447	0.114453126607259	0.380730400722792	-0.58968822809675	-1.71484764730911	18	Podxl,Plpp3,Piezo1,Ccl5,Itga4,Skap1,Fermt3,Cd3e,Dpp4,Cxcl13	0.555555555555556
Ontology - Molecular Function	GOMF_C_C_CHEMOKINE_RECEPTOR_ACTIVITY	0.0131312095066639	0.11920699366412	0.380730400722792	-0.715551882551567	-1.71447568611268	9	Ccr6,Ccr7,Ccr1,Ccr2,Ccr5,Ccr3	0.666666666666667
Ontology - Biological Process	GOBP_REGULATION_OF_T_CELL_ACTIVATION	2.23711809509966e-06	0.000187777368066166	0.627256739718528	-0.342311381323979	-1.71438288651903	328	Vnn1,Ildr2,Vsir,Igfbp2,Cd55,H2-DMa,Cd59a,Ccr6,Rorc,H2-DMb1,Rasal3,Pck1,Vcam1,Tgfb1,H2-Ab1,H2-Eb1,H2-Aa,Il7r,Pik3r6,Pten,Cd1d1,Il2ra,Slamf1,Prnp,Shh,Carmil2,H2-Eb2,Tnfrsf1b,Lax1,Cd44,Lck,Adk,Nckap1l,Ccr7,Bmi1,Cd5,Fgl2,Tox,Clec4g,Cd74,Lgals1,Tbx21,Sh2b3,Itgal,H2-Ob,Coro1a,Cd274,H2-DMb2,Sftpd,Runx1,Tigit,Runx3,Xcl1,Card11,Syk,Zc3h8,Sirpb1c,Flot2,Rasgrp1,Ephb4,Zfp608,Laptm5,Itpkb,H2-Oa,Ptprc,Lgals3,B…	0.304878048780488
Ontology - Biological Process	GOBP_NEGATIVE_REGULATION_OF_T_CELL_MEDIATED_CYTOTOXICITY	0.00685415000284551	0.0802085641208899	0.407017918923954	-0.845887633158492	-1.71394619250349	5	Il7r,Nckap1l,Ppp3cb,Ptprc,Klrd1	1
Ontology - Molecular Function	GOMF_OXIDOREDUCTASE_ACTIVITY_ACTING_ON_NAD_P_H	0.00231819812587218	0.0398769875042734	0.431707695803346	-0.438871038557895	-1.71363566722531	61	Aifm2,mt-Nd6,Dcxr,Por,Ndufa2,Dhrs4,Cbr4,Nqo1,Nqo2,Akr1c19,Cryz,Ndufs1,Cybb,Ndufs2,Ndufa9,Ncf2,Akr1c20,Nnt,Akr1c14,Ndufv1,Cyba	0.344262295081967
Regulatory Target Gene - miRDB	MIR_12192_5P	0.00936565418997838	0.0963118460383152	0.380730400722792	-0.464814253871359	-1.71351629864239	43	Ascl1,Sorcs2,Hadh,Mllt6,R3hdm2,Erf,Ccnd3,Sema6a,Kifc2,Ptp4a1,Msn,Gng2,Stxbp1	0.302325581395349
Ontology - Biological Process	GOBP_REGULATION_OF_LYASE_ACTIVITY	0.00672995917255317	0.0791016902158156	0.407017918923954	-0.484828288997965	-1.71329295860843	37	Adrb2,Cap2,Adcy1,Adcy4,Cacna1d,Akap5,Gng7,Adrb1,Npr3,Nos3,Gabbr1,Adcy7,Nos2	0.351351351351351
Ontology - Biological Process	GOBP_GLUCOCORTICOID_BIOSYNTHETIC_PROCESS	0.0103956985053929	0.103149562058119	0.380730400722792	-0.650004723331985	-1.71300008995888	13	Cacna1h,Hsd11b1,Atp1a1,Bmp2	0.307692307692308
Canonical Pathways - Wiki	WP_GLUTATHIONE_AND_ONECARBON_METABOLISM	0.0104372775660934	0.10321503246369	0.380730400722792	-0.507216393498555	-1.7123850400864	31	Gpx3,Mat1a,Ahcy,Cth,Anpep,Chdh,Ggt5,Shmt2	0.258064516129032
Ontology - Biological Process	GOBP_NEGATIVE_REGULATION_OF_TISSUE_REMODELING	0.00984731830186145	0.0996667973582341	0.380730400722792	-0.557315335154619	-1.7118179795893	21	Pparg,Agt,Inpp5d,Cd38,Tnfrsf11b,P2rx7,Gpr137b,Bcr,Ubash3b,Abr	0.476190476190476
Ontology - Cellular Component	GOCC_RECEPTOR_COMPLEX	2.70583465790934e-06	0.000219090612301023	0.627256739718528	-0.346698170838002	-1.71176853390271	298	Adrb2,Chrnb2,Ntrk1,Cd36,Il6ra,Insrr,Kctd12,Abhd6,Ahr,Pparg,Pigr,Calcrl,Irs1,Mertk,Insr,Itgb7,Itga7,Plxnd1,Itpr3,Igf1r,Bmpr2,Tgfb1,Cntfr,App,Tek,Ptprb,Chrne,Il18rap,Bmp2,Cd44,Vldlr,Ighd,Pla2r1,Ebi3,Cd74,Trbc2,Traf1,Abcg8,Itgal,Met,Csf2ra,Cd79a,Kctd12b,Tgfbr3,Itgb2,Syk,Itga9,Cd200r1,Cd3g,Flt1,Ephb4,Tlr4,Csf2rb2,Kit,Plxna4,Itgax,Itga4,Notch2,Rnf31,Shisa9,Tspan32,Vipr1,Ptpn6,Gabrq,Il18r1,Impg2,Skap1,…	0.281879194630873
Regulatory Target Gene - miRDB	MIR_7043_3P	0.00201855179516824	0.0365448923572109	0.431707695803346	-0.429123820668161	-1.71148643933305	70	Slc24a3,Cnst,Wwp1,Stk35,Arrb1,Ccny,Nynrin,Nfam1,Cers6,Palld,Mbnl1,Rapgef2,Hnrnpul2,Vamp2,Trpm2,Slc8a1,Sp4,Uroc1,Gbp7,Phtf2,Zdhhc9,Zbtb43,Syn3,Ythdf3,Prrg3	0.357142857142857
Curated - Chemical and Genetic Perturbation	TORCHIA_TARGETS_OF_EWSR1_FLI1_FUSION_TOP20_UP	0.014388824118057	0.125302351037854	0.380730400722792	-0.624128497241105	-1.71100432718528	15	Hmgcs2,Car8,Gda,Fam174b,Slamf1	0.333333333333333
Ontology - Biological Process	GOBP_NADH_METABOLIC_PROCESS	0.0134975308019142	0.120610462142881	0.380730400722792	-0.608674905181508	-1.71080350074062	16	Nudt12,Gpd1l,Dlst,Gpd2,Pcx,Idh3g,Mdh2,Mdh1,Idh3b,Ogdh	0.625
Ontology - Cellular Component	GOCC_RESPIRATORY_CHAIN_COMPLEX_IV	0.0181956009302988	0.143750854415744	0.352487857583619	-0.544122697312894	-1.71051568975016	23	Coa6,Uqcrc2,Cox7b,Cox8b,Uqcrfs1,mt-Co3,mt-Co1,Cox6b1,Cox7c,Cox5b,Cox8a	0.478260869565217
Regulatory Target Gene - miRDB	MIR_7001_5P	0.000272704773835199	0.00848353328772168	0.49849310876659	-0.370624223925203	-1.7104341753282	175	Esrrg,Pbx1,Susd6,Lingo1,Fam163b,Slc25a10,Rab43,Lrp4,Agpat1,Mecp2,Mafb,Erf,Ngef,Dchs1,Pptc7,Cbx5,Myo1d,Zdhhc8,9930111J21Rik1,Nptx1,Anpep,Abcd1,Git2,Tln1,Tmem132e,Lrrc61,Cd79a,Zbtb40,Pear1,Dop1b,Mpz,Gtdc1,Rapgef2,Mknk2,Plekho2,Casc3,Phldb1,Kif21b,Rnf44,Cbx7,Atp7b,Ndrg1,Cbfa2t3,Rin3,Adamts1,Efnb2,Cbx6,Ifrd2	0.274285714285714
Ontology - Molecular Function	GOMF_PEPTIDE_ANTIGEN_BINDING	0.0126879730125798	0.116740657761974	0.380730400722792	-0.537040191545127	-1.70994297691847	24	H2-Ab1,H2-Eb1,Dhcr24,H2-Aa,H2-M2,H2-Eb2,H2-Q6,H2-Bl	0.333333333333333
Ontology - Biological Process	GOBP_REGULATION_OF_GRANULOCYTE_CHEMOTAXIS	0.00508409387752453	0.065998536878116	0.407017918923954	-0.458782893100199	-1.70994015331899	48	Mospd2,Mpp1,Rarres2,Cmklr1,Slamf1,Nckap1l,Ccr7,Cd74,Il34,Xcl1,C5ar2,C5ar1,Ccl5,Dysf,Sell,Csf1r,Mapk3	0.354166666666667
Ontology - Biological Process	GOBP_REGULATION_OF_CELLULAR_RESPONSE_TO_VASCULAR_ENDOTHELIAL_GROWTH_FACTOR_STIMULUS	0.0181956009302988	0.143750854415744	0.352487857583619	-0.543647951859712	-1.70902326984135	23	Robo1,Ptp4a3,Pik3cb,Sema6a,Dll1,Hrg,Ccbe1,Atp2b4,Xdh,Adamts3	0.434782608695652
Ontology - Biological Process	GOBP_REGULATION_OF_LYMPHOCYTE_ACTIVATION	2.50620826584956e-07	2.80381329134862e-05	0.674962860011025	-0.331046771688613	-1.70899234912634	448	Vnn1,Ildr2,Slc15a4,Chrnb2,Vsir,Ahr,Igfbp2,Mertk,Cd55,H2-DMa,Fcgr2b,Cd59a,Ccr6,Rorc,H2-DMb1,Rasal3,Pck1,Tnfaip3,Vcam1,Ikzf3,Tgfb1,H2-Ab1,Cd19,H2-Eb1,H2-Aa,Il7r,Pik3r6,Pten,Cd1d1,Il2ra,Slamf1,Prnp,Shh,Carmil2,H2-Eb2,Inpp5d,Tnfrsf1b,Lax1,Cd44,Lck,Adk,Nckap1l,Ccr7,Bloc1s6,Bmi1,Cd5,Nfam1,Ighd,Nedd9,Fgl2,Cd38,Tox,Clec4g,Cd74,Slamf8,Lgals1,Tbx21,Pcid2,Sh2b3,Itgal,H2-Ob,Slamf7,Coro1a,Siglecg,Cd274,H2-DMb…	0.4375
Ontology - Biological Process	GOBP_DE_NOVO_AMP_BIOSYNTHETIC_PROCESS	0.00634325966791145	0.0757223670855967	0.407017918923954	-0.750311442874015	-1.70867291127196	8	Pfas,Adssl1,Ppat	0.375
Ontology - Biological Process	GOBP_GENERATION_OF_PRECURSOR_METABOLITES_AND_ENERGY	2.85187308688547e-07	3.15318822958262e-05	0.674962860011025	-0.33346436268978	-1.70860326239459	418	Ppara,Acadm,Ak4,Pfkfb2,Hmgcs2,Dhtkd1,Hsd11b1,Suclg2,Adgrf5,Sirt3,Ppargc1a,Gys2,Irs1,Sorbs1,mt-Nd6,Dld,Pkm,Insr,Pcdh12,Slc4a4,Chchd10,Acat1,Pgm1,Idh2,Cox17,Por,Aco2,Abcd1,Acox1,App,Ppp1r3g,Bnip3,Nipsnap2,Hk3,Ndufa5,Ndufa2,Aass,Hmgcl,Coa6,Shpk,Per2,Sod2,Enpp1,Aldob,Pdha1,Pfkl,Slc27a5,Polg2,Slc37a4,Atp7a,Slc25a13,Suclg1,Ucp2,Mfn2,Adrb1,Atp5k,Ndufs1,Sdhc,Etfa,Ndufb4,Etfb,Coq9,Shmt2,Myo5a,Etfdh,Ndufs2…	0.375598086124402
Ontology - Biological Process	GOBP_DIAPEDESIS	0.00698266531539886	0.0807691849469513	0.407017918923954	-0.778596337354747	-1.70855282449992	7	Ccl5,Itga4,Crk,Crkl,Pecam1	0.714285714285714
Ontology - Biological Process	GOBP_POSITIVE_REGULATION_OF_NUCLEOTIDE_BIOSYNTHETIC_PROCESS	0.0130463306379812	0.118772727307277	0.380730400722792	-0.576801688968276	-1.7084752409926	19	Ppara,Ppargc1a,Nos3,Prkn,Ndufc2,Eno1b,Nos2,Eno1,Bcl2l1	0.473684210526316
Ontology - Biological Process	GOBP_NK_T_CELL_DIFFERENTIATION	0.0110305383470119	0.107176721684421	0.380730400722792	-0.648183816728969	-1.70820133533017	13	Cd1d1,Psap,Tox,Zbtb16,Prdm1,Zfp683,Itk	0.538461538461538
Ontology - Biological Process	GOBP_NEGATIVE_REGULATION_OF_CHEMOKINE_MEDIATED_SIGNALING_PATHWAY	0.0071369768079932	0.0817610343184342	0.407017918923954	-0.778384831534616	-1.70808869585065	7	Robo1,Padi2,Sh2b3	0.428571428571429
Curated - Chemical and Genetic Perturbation	TUOMISTO_TUMOR_SUPPRESSION_BY_COL13A1_DN	0.0134975308019142	0.120610462142881	0.380730400722792	-0.607644099012941	-1.70790621224268	16	Gsta2,Cyp2e1,Plscr2,Apoa2,Bbox1,Cyp2c29,Mcam,Ttr	0.5
Ontology - Biological Process	GOBP_OXIDATIVE_PHOSPHORYLATION	0.000251979207585514	0.00803127367000189	0.49849310876659	-0.384036629467978	-1.70789415761532	135	Ak4,mt-Nd6,Dld,Chchd10,Abcd1,Nipsnap2,Ndufa5,Ndufa2,Coa6,Atp7a,Atp5k,Ndufs1,Sdhc,Ndufb4,Coq9,Shmt2,Ndufs2,Ndufa9,Atp5e,Uqcrc2,Tnf,Ndufa3,Ndufb2,Ndufv1,Atp5h,Ndufc2,Ndufb10,Sdhb,Ndufb11,Cox8b,Uqcrc1,Uqcrfs1,Atp5b,Ndufv2,mt-Co3,mt-Co1,Ndufa11,Ndufb9,Sdha,Ndufb7,Ndufb5,Ndufa12,Atp5o,Cox7c,Ndufs7,Cox5b,Ppif,Atp5a1,Atp5d,Ndufa7,Cox8a,Uqcrb,mt-Cytb,Ndufab1,Ndufb3,Uqcrq,Ndufa10,Tafazzin,Cyc1,mt-Nd5,Atp5…	0.488888888888889
Canonical Pathways - Biocarta	BIOCARTA_CFTR_PATHWAY	0.00836631383687205	0.0900192908944515	0.380730400722792	-0.685775011512333	-1.70781922890024	10	Adrb2,Prkacb,Adcy1	0.3
Ontology - Biological Process	GOBP_VALINE_METABOLIC_PROCESS	0.00614675854378881	0.0743173702669851	0.407017918923954	-0.809788155210613	-1.7075802123575	6	Aldh6a1,Ilvbl,Hibadh,Hibch,Bcat2	0.833333333333333
Ontology - Biological Process	GOBP_ORGANIC_CATION_TRANSPORT	0.007799062234174	0.0864692709116719	0.407017918923954	-0.46142753973145	-1.70750901935654	45	Slc22a2,Slc22a5,Slc47a1,Agt,Slc25a29,Kcnb1,Slc22a4,Slc25a20,Sec14l1,Slc17a8,Slc44a2,Slc6a12,Adora2a,Ptgs1,Crhr2,Nisch,Slc22a1,Slc25a26,Slc19a2,P2ry12,Slc18a1	0.466666666666667
Ontology - Molecular Function	GOMF_INTERLEUKIN_6_RECEPTOR_BINDING	0.00614675854378881	0.0743173702669851	0.407017918923954	-0.809514102326899	-1.707002323834	6	Il6ra,Erap1	0.333333333333333
Canonical Pathways - Reactome	REACTOME_PEROXISOMAL_PROTEIN_IMPORT	0.00177871717677947	0.0336278228515667	0.45505986738723	-0.435150446523208	-1.70658890946949	65	Ech1,Eci2,Nudt19,Pex7,Crat,Decr2,Acaa1b,Acot4,Acot2,Acox1,Slc27a2,Hmgcl,Dhrs4,Gstk1,Acot1,Ehhadh,Acot5,Pipox,Hsd17b4,Pex12,Acot3,Pex26,Nos2	0.353846153846154
Ontology - Biological Process	GOBP_POSITIVE_REGULATION_OF_VIRAL_LIFE_CYCLE	0.0133031401042078	0.119750669371511	0.380730400722792	-0.535945662722417	-1.70645798286608	24	Tmprss4,Clec4g,Cd74,Lgals1,Furin,Fmr1,Cd209a,Vps37b,Axl	0.375
Ontology - Biological Process	GOBP_NEGATIVE_REGULATION_OF_T_CELL_CYTOKINE_PRODUCTION	0.0148405789261165	0.127641717458959	0.380730400722792	-0.712133709138418	-1.70628567872026	9	Vsir,Slamf1,Tbx21,Lilrb4b,Lilrb4a	0.555555555555556
Ontology - Biological Process	GOBP_REGULATION_OF_RESPIRATORY_GASEOUS_EXCHANGE_BY_NERVOUS_SYSTEM_PROCESS	0.00729128833309477	0.0829623382229776	0.407017918923954	-0.777453929884683	-1.70604592404835	7	Adora1,Mecp2,Gls	0.428571428571429
Ontology - Biological Process	GOBP_CELL_PROLIFERATION_INVOLVED_IN_KIDNEY_DEVELOPMENT	0.0136866334991443	0.121228789092973	0.380730400722792	-0.575654926938148	-1.70507855444806	19	Il6ra,Bmp7,Bmp2,Shh,Cflar,Pdgfd,Serpinb7,Gpc3,Gata3,Wt1,C3ar1	0.578947368421053
Ontology - Biological Process	GOBP_EMBRYONIC_HEMOPOIESIS	0.0139767275823075	0.123176850324234	0.380730400722792	-0.508165624225523	-1.70482523711909	30	Pbx1,Ahr,Klf1,Ccdc134,Gata2,Sh2b3,Runx1,Ldb1,Med1,Kit,Kat6a	0.366666666666667
Curated - Chemical and Genetic Perturbation	WANG_MLL_TARGETS	2.63430959932429e-05	0.0014613581832653	0.575610261071129	-0.354196359369503	-1.70455287465825	234	Chil1,Eda,Aspa,Slc16a7,Hsd11b1,Gstt2,Hlf,Dab2,Peli2,Ppm1l,Maf,Baiap2l1,Nadk2,Mafb,Agt,Il1rn,Mylip,Amigo2,Stox2,Hoga1,Atp2b1,Cdkn2c,Gstt3,Rabgap1l,Ptgfr,Sh3tc1,Map3k5,F5,Gda,Jam2,Smpdl3b,G0s2,Rgs16,Dll1,Pla2r1,Slc7a2,Tox,Slc10a6,Thbd,Dusp2,Enpp1,Mme,Arhgef6,Selenop,Kctd12b,Tgfbr3,Fam13a,Dapp1,Fes,Adm,Ldhb,Ptprm,Ugp2,Mst1r,Plek,Scarf2,Gata6,Cyba,Arhgap18,Fut11,Ebf3,Lpxn,Hoxb3,Dpyd,Fbxl7,Gpm6b,Emb,N…	0.38034188034188
Ontology - Biological Process	GOBP_COENZYME_A_BIOSYNTHETIC_PROCESS	0.00930456608683046	0.096177178274704	0.380730400722792	-0.684444556063165	-1.70450593028023	10	Pank1,Pank3,Acat1,Acot7,Ppcdc	0.5
Canonical Pathways - Reactome	REACTOME_COSTIMULATION_BY_THE_CD28_FAMILY	0.00259558296153572	0.043436728642318	0.431707695803346	-0.436523621590464	-1.70446983697491	61	H2-Ab1,H2-Eb1,H2-Aa,Them4,H2-Eb2,Lck,Trbc2,Cd274,Cd3g,Fyn,Ptpn6,Ppp2r5e,Cd3e,Akt3,Grap2,Cd3d,Ppp2r5a,Trbc1,Pak2,Map3k8,Tnfrsf14,Vav1,Trac,Icos,Rictor,Cd247	0.426229508196721
Ontology - Biological Process	GOBP_MITOCHONDRIAL_ELECTRON_TRANSPORT_NADH_TO_UBIQUINONE	0.0079247146066629	0.0869603179835863	0.380730400722792	-0.514320436291467	-1.70418534226341	29	mt-Nd6,Dld,Ndufs1,Coq9,Ndufs2,Ndufv1,Ndufc2,Ndufv2,Ndufb9,Ndufs7,Ndufa7,Ndufa10,mt-Nd5,Park7,mt-Nd4	0.517241379310345
Ontology - Biological Process	GOBP_POSITIVE_REGULATION_OF_VITAMIN_METABOLIC_PROCESS	0.00775422308403689	0.0861137891285842	0.407017918923954	-0.776485857984966	-1.70392158580114	7	Rdh16,Rdh9,Rdh1,Tnf,Clybl,Rdh10,Rdh16f2	1
Ontology - Biological Process	GOBP_NEGATIVE_REGULATION_OF_LYMPHOCYTE_MEDIATED_IMMUNITY	0.00423851000677581	0.0591236752531658	0.407017918923954	-0.4533683706629	-1.70376247754895	50	Vsir,Ahr,Fcgr2b,Tgfb1,Il7r,Slamf1,Nckap1l,Clec4g,Tbx21,Ppp3cb,H2-Bl,Ptprc,Ptpn6,Havcr2,Lilrb4b,Crk,Cd96,Spn,Klrd1,Lilrb4a,Klrb1b,Klre1	0.44
Ontology - Biological Process	GOBP_VASCULAR_ENDOTHELIAL_GROWTH_FACTOR_SIGNALING_PATHWAY	0.00687795803682406	0.0803698420162998	0.407017918923954	-0.475536951764303	-1.70368702481225	39	Robo1,Ptp4a3,Pik3cb,Nrp2,Sema6a,Dll1,Hrg,Ccbe1,Gab1,Flt4,Kdr,Nus1,Prkd1,Xdh,Adamts3	0.384615384615385
Ontology - Biological Process	GOBP_MICROGLIA_DIFFERENTIATION	0.0119258016201025	0.112533520643604	0.380730400722792	-0.636091294994876	-1.70367245238614	14	Tgfb1,App,Nrros,Enpp1,Tlr4,Csf1r	0.428571428571429
Ontology - Biological Process	GOBP_STEM_CELL_FATE_COMMITMENT	0.00637870869381867	0.0760177985385843	0.407017918923954	-0.807771279526911	-1.70332727659138	6	Sox18,Sox17,Bmpr1a,Edn1	0.666666666666667
Ontology - Biological Process	GOBP_CYTOKINE_PRODUCTION	3.91733519702976e-10	1.23142584076041e-07	0.814035837847908	-0.316457488911619	-1.70315239895866	733	Ppara,Chil1,Ankrd2,Vsir,Cd36,Il6ra,Setd4,Panx1,Rnf128,Pparg,Per1,Btnl9,Maf,Apoa2,Psg18,Inhbb,Mertk,Tnfsf15,Agpat1,Cd55,Hgf,Fcgr2b,Cd59a,Agt,Optn,Akap12,Tnfaip3,Trib2,Clec4n,Lrrc19,Arrb1,Atp2b1,Tgfb1,Mapk11,Abcd1,App,Klf2,Hpse,Tek,Cd1d1,Pde4d,Bcl6b,Cmklr1,Slamf1,Prnp,Il18rap,Arhgef2,Carmil2,Inpp5d,Tnfrsf1b,Clec9a,Nckap1l,Ccr7,Klf4,Hdac7,Nrros,Nfam1,Dll1,Ighd,Pla2r1,Serpinb1b,Cd74,Il17ra,Enpp1,Tbx2…	0.369713506139154
Canonical Pathways - Reactome	REACTOME_PYRUVATE_METABOLISM	0.0112429741590505	0.108433813836837	0.380730400722792	-0.554404829700082	-1.70287823712665	21	Pdpr,Dld,Pdk2,Pdha1,Ldhb,Pdk1,Ppard,Gstz1,Vdac1,Pdp2,Rxra	0.523809523809524
Regulatory Target Gene - miRDB	MIR_487B_5P	0.0131682502978028	0.119257518316417	0.380730400722792	-0.533538860016956	-1.70268303102606	25	Acer2,Mecp2,Zfand5,Bmp2,Nfatc1,Ptprc,Epb41l2,Usf3	0.32
Ontology - Biological Process	GOBP_NEGATIVE_REGULATION_OF_SPROUTING_ANGIOGENESIS	0.0119258016201025	0.112533520643604	0.380730400722792	-0.635647834303055	-1.70248471130194	14	Pik3cb,Klf2,Sema6a,Sh2b3,Flt1	0.357142857142857
Ontology - Molecular Function	GOMF_LYSOPHOSPHATIDIC_ACID_ACYLTRANSFERASE_ACTIVITY	0.0159964980794151	0.133501227074015	0.352487857583619	-0.620592143741735	-1.70130966307905	15	Agpat1,Sh3glb1,Lclat1,Lpcat1,Agpat3,Gpat3	0.4
Ontology - Biological Process	GOBP_POSITIVE_REGULATION_OF_SKELETAL_MUSCLE_TISSUE_GROWTH	0.00890498710753285	0.0936776596508967	0.380730400722792	-0.839559852162486	-1.70112477779075	5	Adrb2,Dll1	0.4
Ontology - Biological Process	GOBP_REGULATION_OF_SKELETAL_MUSCLE_TISSUE_GROWTH	0.00890498710753285	0.0936776596508967	0.380730400722792	-0.839559852162486	-1.70112477779075	5	Adrb2,Dll1	0.4
Ontology - Cellular Component	GOCC_CELL_TRAILING_EDGE	0.010230980053882	0.102379490556689	0.380730400722792	-0.67783927870111	-1.70093841601404	11	Prickle1,Icam2,Msn,Flot2,Scimp,Spn,Selplg	0.636363636363636
Curated - Chemical and Genetic Perturbation	GAVIN_FOXP3_TARGETS_CLUSTER_P2	0.00177086412081135	0.0335188826267386	0.45505986738723	-0.423302386951871	-1.70083935800321	74	Crybg2,Gstt2,Bmp7,Cxcr5,Chst15,Tmem38b,Ctse,Abcb1a,Cd200r4,Tm6sf1,Padi2,Prickle1,Btg1,Lck,Nckap1l,Slfn5,Rab6b,Tbx21,Cxcr3,Serpinb1a,Zfp869,Cd22,Cpm,Ccl5,Itga4,Prr5l,Bcl2,Cd7,Gja1	0.391891891891892
Ontology - Biological Process	GOBP_CAMP_BIOSYNTHETIC_PROCESS	0.00705243531775953	0.0812270599159137	0.407017918923954	-0.746701545051467	-1.70045214550805	8	Adcy6,Adcy1,Adcy4,Adcy9,Adcy7,Adcy3	0.75
Ontology - Biological Process	GOBP_ADRENAL_GLAND_DEVELOPMENT	0.0142721627890673	0.124729506104001	0.380730400722792	-0.584600871429488	-1.70005331838036	18	Ascl1,Pbx1,Cdkn1c,Insr,Igf1r	0.277777777777778
Curated - Chemical and Genetic Perturbation	WENG_POR_TARGETS_GLOBAL_DN	0.0139183075133053	0.122866382430615	0.380730400722792	-0.533881269255694	-1.69988492713284	24	Vnn1,Slc22a5,Rab30,Hsdl2,Hsd17b11,Acot2,Retsat,Acot1,Ehhadh,Cyp4a31	0.416666666666667
Ontology - Molecular Function	GOMF_ABC_TYPE_GLUTATHIONE_S_CONJUGATE_TRANSPORTER_ACTIVITY	0.00798645069159037	0.0872863761249181	0.380730400722792	-0.774636175279377	-1.69986263964452	7	Abcc4,Abcc3,Abcc2,Abcc6	0.571428571428571
Positional	chr12D1	0.00428273981268934	0.0593952289593732	0.407017918923954	-0.439781489733197	-1.69979905011439	56	Abcd4,Aldh6a1,Entpd5,Ptgr2,Pcnx,Acot4,Acot2,Papln,Bbof1,Acot1,Dpf3,Acot5,Fam161b,Riox1,Dlst,4732463B04Rik,Acot3,Acot6,Adam4,Smoc1,Numb	0.375
Ontology - Biological Process	GOBP_BASIC_AMINO_ACID_TRANSMEMBRANE_TRANSPORT	0.0252966854687513	0.171034681917468	0.352487857583619	-0.649284038632974	-1.69950441295036	12	Slc15a4,Slc25a29,Slc7a2,Slc38a4	0.333333333333333
Ontology - Cellular Component	GOCC_EXTRINSIC_COMPONENT_OF_PRESYNAPTIC_MEMBRANE	0.0252966854687513	0.171034681917468	0.352487857583619	-0.64921417656186	-1.69932154860888	12	Picalm,Hip1,Dnajc6,Stxbp1,Cyth1	0.416666666666667
Ontology - Cellular Component	GOCC_MICROBODY	0.000297516611770217	0.00905082793149928	0.49849310876659	-0.377988326565333	-1.6979978806018	142	Aldh3a2,Ech1,Nudt12,Vwa8,Eci2,Acaa1a,Nudt19,Pex7,Abcd4,Rab8b,Crat,Decr2,Idh2,Hsdl2,Acaa1b,Acot4,Abcd1,Acox1,Slc27a2,Hmgcl,Dhrs4,Gstk1,Mtarc2,Acad11,Akap11,Pex11a,Ehhadh,Cd33,Acot5,Pnpla8,Myo5a,Far1,Pipox,Hsd17b4,Pex12,Abcd3,Acot3,Serhl,Atad1,Acnat1,Pex26,Nbr1,Acot6,Uox,Nos2,Xdh,Isoc1,Syt7,Depp1	0.345070422535211
Ontology - Biological Process	GOBP_ANGIOGENESIS	6.91459771387163e-08	9.08646152039261e-06	0.704975715167238	-0.327815706452505	-1.6977045554776	472	Adrb2,Chil1,Spred1,Ntrk1,Robo1,Enpp2,Fzd8,Ago2,Ahr,Cemip2,Pparg,Pik3cb,Ddah1,Fzd4,Calcrl,Cdh13,Sema3e,Tert,Hgf,Mecp2,Mmrn2,Pkm,Cd59a,Agt,Unc5b,Nrp2,Egln1,Amotl1,Ccdc134,Plxnd1,Fmnl3,Stab1,Erap1,Cdh5,Ace,Anpep,Klf2,Hpse,Tek,Ptprb,Pik3r6,Pten,Gata2,Shh,Pde3b,Angptl4,Btg1,Klf4,Sema6a,Hdac7,Dll1,Clec14a,Epas1,Card10,Foxj2,Tspan12,Ang,Sh2b3,Hrg,Ccbe1,Cxcr3,Hmox1,Lemd3,Ets1,Runx1,Itgb2,Syk,Ppp3r1,Sox18…	0.358050847457627
Ontology - Biological Process	GOBP_MONOCARBOXYLIC_ACID_METABOLIC_PROCESS	4.45707235708656e-09	1.05082035336488e-06	0.761460801445585	-0.319590133450031	-1.69681691156406	599	Vnn1,Ppara,Acsm3,Aspa,Acadm,Cyp2c37,Aldh3a2,Peds1,Cyp2a5,Pfkfb2,Dhtkd1,Hexa,Scd2,Nr5a2,Ech1,Pparg,Hadh,Decr1,Eci1,Cyp2d26,Cyp2e1,Acad10,Eci2,Acaa1a,Gcdh,Ppargc1a,Nudt19,Acadl,Ids,Irs1,Aldh5a1,Pex7,Abcd4,Ces1g,Dld,Acad12,Pkm,Sesn2,Insr,Ugt1a1,Dcxr,Agt,Cyp39a1,Slc4a4,Vnn3,Crat,Ugt1a6a,Pck1,Acat1,Decr2,Ptgr2,Hoga1,Idh2,Agxt2,Apoc1,Acaa1b,Akr1d1,Cyp2c50,Nfe2l1,Por,Erlin2,Acot4,Lpin2,Acot2,Sord,Abcd1,…	0.258764607679466
Ontology - Molecular Function	GOMF_ADENYLATE_CYCLASE_ACTIVITY	0.00961731736919113	0.0980196008028431	0.380730400722792	-0.681321385395707	-1.69672814480908	10	Adcy6,Adcy1,Adcy4,Adcy9,Adcy7,Adcy3,Gucy1b1,Adcy5	0.8
Ontology - Biological Process	GOBP_REGULATION_OF_CELL_CELL_ADHESION_MEDIATED_BY_INTEGRIN	0.0262278403306237	0.174222007367334	0.352487857583619	-0.647753769962947	-1.69549892659467	12	Podxl,Piezo1,Ccl5,Skap1,Fermt3,Cd3e,Dpp4,Cxcl13	0.666666666666667
Ontology - Biological Process	GOBP_NEGATIVE_REGULATION_OF_DOPAMINE_SECRETION	0.00966607931471063	0.0983290504907619	0.380730400722792	-0.836370518574596	-1.69466251738487	5	Entpd1,Abat,Myo5a,Gabbr1,Syt11	1
Ontology - Biological Process	GOBP_SYMPATHETIC_GANGLION_DEVELOPMENT	0.00829659455489812	0.0894492292563058	0.380730400722792	-0.772218714409553	-1.69455776033917	7	Ascl1,Sema3f,Nrp2	0.428571428571429
Curated - Chemical and Genetic Perturbation	DELACROIX_RAR_TARGETS_DN	0.021616919264421	0.157419136123541	0.352487857583619	-0.539018617281788	-1.69447039515381	23	Fign,Tpm2,Timp3,Plscr2,Sntb2,Ctbp2,Lsp1,Gas2	0.347826086956522
Ontology - Molecular Function	GOMF_QUATERNARY_AMMONIUM_GROUP_TRANSMEMBRANE_TRANSPORTER_ACTIVITY	0.0128862549821344	0.117710275455971	0.380730400722792	-0.632601686100868	-1.69432607303918	14	Slc22a2,Slc22a5,Slc25a29,Slc22a4,Slc25a20	0.357142857142857
Canonical Pathways - Wiki	WP_ADIPOGENESIS_GENES	0.000610637421392717	0.0156136190426923	0.477270815362862	-0.392010050313811	-1.69343810006332	110	Ppara,Ahr,Foxo1,Pparg,Fzd1,Ppargc1a,Irs1,Nrip1,Cebpd,Agt,Pck1,Klf15,Tgfb1,Cntfr,Lpin2,Wwtr1,Gata2,Bmp2,Epas1,Tle3,Mbnl1,Nampt,Creb1,Mef2c,Rora,Dlk1,Ppard,Mif,Stat1,Tnf	0.272727272727273
Ontology - Biological Process	GOBP_BASIC_AMINO_ACID_TRANSPORT	0.0166411519620247	0.13642131460175	0.352487857583619	-0.617699481793595	-1.69337963403498	15	Slc15a4,Slc25a29,Slc7a2,Slc38a4,Slc3a2,Slc38a3,Cln3,Slc11a1	0.533333333333333
Ontology - Biological Process	GOBP_NUCLEOBASE_CONTAINING_SMALL_MOLECULE_METABOLIC_PROCESS	1.73321928818404e-08	3.12213164361423e-06	0.73376198835648	-0.320711380830261	-1.69307399307631	573	Sult2a4,Ppara,Acsm3,Noct,Sult2a3,Sult1e1,Adcy6,Ak4,Pank1,Pank3,Pfkfb2,Hmgcs2,Dhtkd1,Hsd11b1,Nudt12,Suclg2,Gcdh,Ppargc1a,Nudt19,Entpd1,mt-Nd6,Aldh6a1,Pfas,Dld,Nadk2,Entpd5,Pkm,Insr,Ahcy,Dcxr,Sult2a5,Slc4a4,Adssl1,Gpd1l,Sult2a7,Acat1,Pde1a,Ahcyl,Idh2,Tgfb1,Acot4,Adcy1,Acot2,Upp2,Adcy4,Abcd1,App,Macrod1,Ces1d,Ppat,Fdxr,Gda,Nmnat2,Mpc1,Pdk2,Hk3,Adk,Ndufa5,Ndufa2,Gnpnat1,Hmgcl,Acot12,Ak2,Shpk,Pmm1,Aco…	0.300174520069808
Ontology - Molecular Function	GOMF_LYSOPHOSPHOLIPID_ACYLTRANSFERASE_ACTIVITY	0.0147452684214326	0.127163067957185	0.380730400722792	-0.58198433374832	-1.69244427469785	18	Agpat1,Sh3glb1,Lclat1,Lpcat1,Agpat3,Gpat3	0.333333333333333
Ontology - Biological Process	GOBP_NEGATIVE_REGULATION_OF_LEUKOCYTE_MIGRATION	0.00744772331340597	0.084042789675988	0.407017918923954	-0.472353776707909	-1.69228279214186	39	Adora1,Padi2,Slamf8,C5ar2,Cd200r1,Mif,Gcsam,Cnn2,Rin3,Stap1,Cd300a,Dpp4,Cxcl12,Ptger4,Bcr,Rabgef1,Abr,Il27ra,Mia3,Wasl	0.512820512820513
Canonical Pathways - Reactome	REACTOME_BETA_OXIDATION_OF_HEXANOYL_COA_TO_BUTANOYL_COA	0.00981829791493449	0.0994987055450251	0.380730400722792	-0.834856432163521	-1.69159465997963	5	Hadh,Echs1,Hadhb,Hadha,Acads	1
Ontology - Biological Process	GOBP_ALPHA_AMINO_ACID_METABOLIC_PROCESS	0.000120099434520326	0.00466950167947311	0.538434096309916	-0.365815687904061	-1.69141603344955	176	Aspa,Ddah1,Mat1a,Aldh5a1,Aldh6a1,Pfas,Mecp2,Ahcy,Adssl1,Azin1,Mthfsl,Acat1,Enoph1,Cth,Ahcyl,Hoga1,Agxt2,Aldh4a1,Sardh,Ppat,Ivd,Oat,Aass,Hmgcl,Dhfr,Hpd,Gpt2,Atp7a,Ilvbl,Cyp2d22,Ucp2,Gls,Slc38a1,Shmt2,Tat,Prodh,Agmat,Scly,Pipox,Ttc36,Hibadh,Hibch,Gstz1,Dglucy,Nos3,Mthfd1,Mmut,Got2,Prodh2,Nos2,Bcat2,Atp2b4,Apc,Sephs2,Tdo2,Asl,Glul,Mthfs,Bhmt2,Cln3,Srr,Fh1,Icmt,Pah,Asrgl1,Pcbd1,Tha1,Bhmt	0.386363636363636
Ontology - Cellular Component	GOCC_AXOLEMMA	0.0130463306379812	0.118772727307277	0.380730400722792	-0.631473159428416	-1.6913034883587	14	Slc1a2,Adora1,Robo1,Myo1d	0.285714285714286
Ontology - Biological Process	GOBP_SULFUR_COMPOUND_CATABOLIC_PROCESS	0.0125408763042893	0.115983474479951	0.380730400722792	-0.500902896975338	-1.69107039581312	31	Hexa,Nudt19,Ids,Mat1a,Ahcy,Acat1,Ahcyl,Abcd1,Gns,Hpse,Hgsnat,Fitm2,Acot7,Hexb	0.451612903225806
Ontology - Biological Process	GOBP_PRIMARY_ALCOHOL_METABOLIC_PROCESS	0.00279371535365512	0.0454709081723846	0.431707695803346	-0.420419118096308	-1.69104793570036	72	Sult2a4,Cacna1h,Sult2a3,Sult1e1,Aldh3a2,Dab2,Ednrb,Sult2a5,Sult2a7,Dhrs7,Bmp2,Rdh16,Rbp4,Retsat,Cbr4,Sult1b1,Rdh9,Aldh1a1,Hsd17b6,Ttr,Rdh1,Sult2a2,Akr1c20,Akr1c14,Naaa,Sult2a1,Clcn2	0.375
Ontology - Cellular Component	GOCC_ALPHA_BETA_T_CELL_RECEPTOR_COMPLEX	0.00831474646324089	0.0895846877007244	0.380730400722792	-0.742455381287182	-1.69078242092932	8	Trbc2,Cd3g,Ptpn6,Cd3e,Cd3d,Trbc1,Trac,Cd247	1
Ontology - Biological Process	GOBP_DERMATAN_SULFATE_METABOLIC_PROCESS	0.0179592472807599	0.142747968470571	0.352487857583619	-0.705327299635328	-1.68997739432142	9	Hexa,Ids,Hexb,Dse,Chst12	0.555555555555556
Curated - Chemical and Genetic Perturbation	MCBRYAN_PUBERTAL_BREAST_6_7WK_UP	0.000125971803887689	0.00483153100461106	0.518848077743792	-0.360977657837274	-1.68908447189526	188	Chil1,Il6ra,Rassf3,Pank3,Scd2,Fzd4,Slc25a10,Car8,Gys2,Sorbs1,Nrip1,Egln1,Lipg,Prkacb,Hsd17b11,Abcc3,Pten,Ehd3,Arhgef2,Lck,Atp8a1,Crim1,Igfbp4,Epas1,Trbc2,Sod2,Kcnb1,Sfpq,Sh2b3,Coro1a,Sntb2,Sftpd,Ets1,Runx1,Tns1,Eif4ebp2,Ms4a1,Mef2c,Epb41l2,Taok1,Ogt,Tmem143,Csnk2a1,Kif1c,Ddx6,Pcyt1a,Nfib,Fscn1,Gys1,Stom,Ip6k1,Cyth1,Sirpa,Gbp7	0.287234042553192
Regulatory Target Gene - miRDB	MIR_708_3P	0.00162433471360815	0.0317965007674797	0.45505986738723	-0.426517147306661	-1.68874182843865	67	Spred1,Ak4,Crebl2,Fgd5,Cd55,Amotl1,Cth,Unc79,Ldlrad3,Bhlhb9,Sfpq,Slc39a14,Neil2,Maob,Nmt2,Siah1a,Gpd2,Fnip1	0.26865671641791
Ontology - Molecular Function	GOMF_SCAFFOLD_PROTEIN_BINDING	0.00245822326366725	0.0417481306812641	0.431707695803346	-0.42332768623516	-1.68836955556932	70	Cacna1h,Adcy6,Panx1,Shank3,Lrp4,Pde4d,Psap,Akap5,Phf6,Dll1,Kif1b,Cd163,Syk,Fyn,Scn5a,Homer1,Crk,Nos3,Mapk3,P2rx7,Gja1,Atp2b4,Plcg2,Ubtf	0.342857142857143
Ontology - Biological Process	GOBP_AROMATIC_AMINO_ACID_TRANSPORT	0.0103991965120372	0.103149562058119	0.380730400722792	-0.677929377506201	-1.68828086078584	10	Slc15a4,Slc16a10,Slc25a29,Slc3a2,Slc38a3	0.5
Curated - Chemical and Genetic Perturbation	RAMALHO_STEMNESS_DN	0.00287296837953548	0.046195700517502	0.431707695803346	-0.41972309748422	-1.68824833842085	72	Hsd11b1,St3gal6,Cebpd,Adssl1,Hdc,Cyfip2,Coro1a,Itgb2,Klra7,Pacsin1,Ptprc,Hbb-bs,Slfn2,Ctsb,Lilrb4b,Csf1r,Sirpa,Rbmx,Mpeg1,Cd53,Papss2,Pld4,H2-Ke6,Ppp2r5a,Rgs14,Rnf227,Prkcb,Adgre1,Nin,Slc11a1,Ctss,Abr,Ccl9,Evl,Nhsl2,Acvrl1	0.5
Positional	chr7A1	0.000495122160224294	0.0133184538132817	0.477270815362862	-0.389162549064744	-1.68805061422503	119	Sult2a4,Zbed4-ps1,Sult2a3,Kat6b-ps2,Sult2a-ps2,Tmem167-ps2,Zbed4-ps2,Sult2a-ps1,Sult2a5,Sult2a7,Kat6b-ps1,Peg3,Zfp579,Tmem167-ps1,Zbed4-ps3,Rdh13,Zswim9,Zfp551,Ttyh1,Ppp1r12c,Tmc4,Slc27a5,Rasl2-9,Nlrp5-ps,Sult2a2,Pirb,Zfp418,Ndufa3,Sult2a1,Pira2,Zim1,Zfp773,Dnaaf3,Pla2g4c,Zfp583,Zfp128	0.302521008403361
Canonical Pathways - Biocarta	BIOCARTA_MET_PATHWAY	0.0125408763042893	0.115983474479951	0.380730400722792	-0.499957471643281	-1.68787859796139	31	Hgf,Pten,Met,Rap1b,Crk,Rapgef1,Mapk3,Gab1,Crkl,Pik3cg,Map2k2,Mapk1,Map4k1,Rap1a,Rasa1,Itga1	0.516129032258065
Ontology - Biological Process	GOBP_RESPONSE_TO_POTASSIUM_ION	0.0103991965120372	0.103149562058119	0.380730400722792	-0.677763943396006	-1.68786887208727	10	Mecp2,Nptx1,Dlg2,Slc12a2	0.4
Ontology - Biological Process	GOBP_NADP_METABOLIC_PROCESS	0.00665475902660353	0.0785055899297334	0.407017918923954	-0.452787511757015	-1.68759463118347	48	Noct,Hsd11b1,Nudt12,Nadk2,Dcxr,Idh2,Fdxr,Shpk,Me2,Nqo1,Ncf2,Nnt,Nadk,Prps1,Pcx,Fmo2	0.333333333333333
Canonical Pathways - Reactome	REACTOME_MITOCHONDRIAL_FATTY_ACID_BETA_OXIDATION_OF_SATURATED_FATTY_ACIDS	0.0188962284575983	0.146067663757096	0.352487857583619	-0.704279939392656	-1.6874678996021	9	Acadm,Hadh,Acadl,Acadvl,Echs1,Hadhb,Hadha,Acads	0.888888888888889
Regulatory Target Gene - miRDB	MIR_6929_5P	0.000355954308477076	0.010335992076018	0.49849310876659	-0.377704776092131	-1.6865181758784	136	Pcp4l1,Susd6,Slc25a10,Soga1,Agpat1,Cxcr5,Erf,Smap2,Cbx5,Stk35,Dido1,Lhpp,Pde7a,Nrros,Cyfip2,Kcnb1,Sh2b3,Iqgap1,Eif4ebp2,Xkrx,Vps25,Laptm5,Plxna4,Vamp2,Map3k3,Chd3,Dok2,Asxl2,Entpd7,Mpp2,Ralgds,Bloc1s5,Nes,Jade2,Rgs14,Ctnnd1,Sdc3,Tepsin,Thsd7a,Mat2a,Gfra2,Cyp2b10,Ar,Fam102a,Wt1,Nectin1	0.338235294117647
Ontology - Biological Process	GOBP_POSITIVE_REGULATION_OF_CELL_SIZE	0.0166411519620247	0.13642131460175	0.352487857583619	-0.614673752885377	-1.68508481128977	15	Ahr,Tmem123,Atp7a,Ogt,Rapgef3,Prr16,Akt3,Ep300,Edn1	0.6
Regulatory Target Gene - miRDB	MIR_6365	0.00980751958464766	0.0994523428090268	0.380730400722792	-0.455355684275641	-1.68504016550126	45	Pgr,L2hgdh,Hecw2,Jam2,Esd,Smndc1,Ankrd17,Mbnl1,Mef2c,Serinc3,Snx12,Alkbh5,Rwdd2a,Myct1	0.311111111111111
Ontology - Molecular Function	GOMF_ORGANIC_ACID_BINDING	0.000116215959383994	0.00458909916464087	0.538434096309916	-0.361386855479473	-1.6846741682103	183	Cd36,Gsta2,Pparg,Ddah1,Mat1a,Gsta5,Aldh5a1,Sesn2,Insr,Ugt1a1,Ogfod3,Egln1,Mthfsl,Pck1,Gsta1,Sh3glb1,Apoc1,Egln3,Sardh,Hdc,Acox1,Psap,Hba-a1,Dbt,Hmgcl,Dhfr,Cyp4a14,Cd33,Siglecg,Stard5,Gchfr,Slc19a1,Dpys,Cyp4f15,Dmgdh,Furin,Cd22,P4ha1,Shmt2,Hbb-bt,Hbb-bs,Tat,Prodh,Alb,Cep104,Ppard,Akr1c20,Scly,Sell,P3h2,Igf2r,Akr1c14,Nos3,Glra3,Pcx,Got2,Dgat1,Nos2,Selp,Izumo1r,Siglecf,Rxra,Gpr143,Grin2d,Tdo2,Mat2a,…	0.409836065573771
Ontology - Cellular Component	GOCC_MITOCHONDRIAL_ALPHA_KETOGLUTARATE_DEHYDROGENASE_COMPLEX	0.00761577767639211	0.0850844234898386	0.407017918923954	-0.798673824533973	-1.68414369872748	6	Bckdhb,Dld,Dbt	0.5
Ontology - Biological Process	GOBP_ORGANIC_ACID_TRANSPORT	2.50010303562576e-05	0.00139842556805229	0.575610261071129	-0.344283426725288	-1.68305436199676	263	Slc25a32,Slc1a2,Adora1,Slc15a4,Cd36,Slc22a2,Slc16a7,Slc16a10,Abcc4,Pparg,Slc25a10,Slc5a6,Abcd4,Slc23a2,Ces1g,Pla2g12a,Agt,Il1rn,Lrrc8c,Slc25a29,Ace,Nfe2l1,Abcc3,Abcd1,Abcb1a,Slc25a21,Ces1d,Mfsd2a,Slc16a11,Mpc1,Psap,Abat,Slc27a2,Map2k6,Pla2r1,Slc7a2,Slc10a6,Slc38a4,Per2,Ces1e,Cyp4a10,Abcc2,Slc27a5,Cyp4a14,Slc22a4,Slc27a1,Cyp4a31,Slc25a13,Slc19a1,Cln8,Ucp2,Syk,Slc16a5,Slc38a1,Pnpla8,Slc12a2,Slc3a2,…	0.32319391634981
Ontology - Biological Process	GOBP_ANTIGEN_PROCESSING_AND_PRESENTATION_OF_EXOGENOUS_ANTIGEN	0.0132747127935695	0.119561907587925	0.380730400722792	-0.4808264384966	-1.68299476660722	34	H2-DMa,Fcgr2b,H2-DMb1,H2-Ab1,H2-Eb1,Ctse,H2-Aa,Cd1d1,H2-Eb2,Cd74,H2-Ob,H2-DMb2,H2-Oa	0.382352941176471
Curated - Chemical and Genetic Perturbation	BURTON_ADIPOGENESIS_5	0.00075332196029721	0.0185803964115152	0.477270815362862	-0.389154730123074	-1.68272664571188	113	Acadm,Pparg,Slc5a6,Sorbs1,Esrra,Nrip1,Pla2g12a,Crat,Cox17,Por,Aco2,Ivd,Ak2,Pex11a,Atl2,Echs1,Gk,Bcl2l13,Timm8a1,Etfb,Coq9,Ptges2,Rasd1,Dnajb9,Mknk2,Pim3,Gys1,Mgst3,Phb2,Ndufb10,Prps1,Pcx,Atp5md,Mdh2,Mrpl18,Tmem97,Gphn,Cisd1,Rreb1,Mpc2,Ppif,Hk2,Miga2	0.380530973451327
Ontology - Molecular Function	GOMF_MODIFIED_AMINO_ACID_BINDING	0.00139901962438583	0.0285720797683487	0.45505986738723	-0.422594597706353	-1.68266753721943	68	Osbpl5,Mthfsl,Sardh,Gramd1b,Tln1,Dhfr,Plekhn1,Scarb1,Mme,Cavin2,Slc19a1,Dmgdh,Syt3,Alb,Fcho2,Axl,Mmut,Cd300a,Mark1,Syt11,Sytl2,Izumo1r,Syt7,Gpr143,Scarb2,Hspa8,Anxa13,Mthfs,Appl2	0.426470588235294
Canonical Pathways - Reactome	REACTOME_REGULATION_OF_PYRUVATE_DEHYDROGENASE_PDH_COMPLEX	0.0166411519620247	0.13642131460175	0.352487857583619	-0.613484348096957	-1.68182414181424	15	Pdpr,Dld,Pdk2,Pdha1,Pdk1,Ppard,Gstz1,Pdp2,Rxra	0.6
Canonical Pathways - Reactome	REACTOME_VITAMIN_B5_PANTOTHENATE_METABOLISM	0.0149982985001873	0.128249759041436	0.380730400722792	-0.638108960012919	-1.68165040448085	13	Vnn1,Pank1,Pank3,Slc5a6,Slc25a16,Ppcdc	0.461538461538462
Ontology - Biological Process	GOBP_PRIMARY_ALCOHOL_BIOSYNTHETIC_PROCESS	0.0311940052737481	0.193612966530673	0.352487857583619	-0.642325188202606	-1.68128958506029	12	Cacna1h,Dab2,Bmp2	0.25
Ontology - Biological Process	GOBP_LEUKOTRIENE_TRANSPORT	0.0078477283332309	0.0865920271129899	0.380730400722792	-0.797315185334089	-1.68127876992045	6	Abcc4,Abcc3,Abcc2,Abcc6	0.666666666666667
Canonical Pathways - Reactome	REACTOME_TNFS_BIND_THEIR_PHYSIOLOGICAL_RECEPTORS	0.0104626236030671	0.103222634833459	0.380730400722792	-0.589202257058173	-1.68115797731583	17	Eda,Tnfsf15,Tnfrsf1b,Tnfrsf11b,Cd27,Tnfsf9,Tnfrsf4,Tnfrsf14,Tnfrsf25,Tnfsf8,Tnfrsf18	0.647058823529412
Curated - Chemical and Genetic Perturbation	HEVNER_CORTEX_CAUDAL_SUBVENTRICULAR_ZONE	0.0127026918323529	0.116740657761974	0.380730400722792	-0.497853692870837	-1.68077614752059	31	Cdkn1c,Fzd1,Abcd4,Nrp2,Nptx1,Pdk2,Dusp14,Nedd9,Pipox,Rapgef1,Dipk2a	0.354838709677419
Regulatory Target Gene - miRDB	MIR_3472	0.00842087574737038	0.0903683803244935	0.380730400722792	-0.464360279693934	-1.68075803493955	41	Nudt12,Zbtb44,Atp1a1,Sh3tc2,Rab11fip1,Nrg4,Senp7,Rdh1,Gabrq,Pcdh19,Slc8a1,Phtf2	0.292682926829268
Ontology - Biological Process	GOBP_ENERGY_DERIVATION_BY_OXIDATION_OF_ORGANIC_COMPOUNDS	1.06776462510598e-05	0.000693067921380978	0.593325476396405	-0.336977042958847	-1.68046138513331	309	Acadm,Ak4,Dhtkd1,Suclg2,Adgrf5,Sirt3,Ppargc1a,Gys2,Irs1,Sorbs1,mt-Nd6,Dld,Insr,Pcdh12,Chchd10,Pgm1,Idh2,Aco2,Abcd1,Ppp1r3g,Bnip3,Nipsnap2,Ndufa5,Ndufa2,Coa6,Per2,Sod2,Enpp1,Pdha1,Polg2,Slc37a4,Atp7a,Slc25a13,Suclg1,Mfn2,Adrb1,Atp5k,Ndufs1,Sdhc,Etfa,Ndufb4,Etfb,Coq9,Shmt2,Ndufs2,Ndufa9,Ugp2,Dlst,Coq10b,Atp5e,Uqcrc2,Tnf,Gabarapl1,Ndufa3,Cbfa2t3,Ndufb2,Gbe1,Gys1,Ndufv1,Atp5h,Ndufc2,Ndufb10,Chchd4,Mt…	0.423948220064725
Ontology - Biological Process	GOBP_EOSINOPHIL_MIGRATION	0.0168913064648985	0.137245070087917	0.352487857583619	-0.567328041745383	-1.68041448452852	19	Ccl22,Xcl1,Lgals3,Ccl5,Cd300a,Ccr3,Ptger4,Adam8,Ccl9,Hrh1,Ccl4	0.578947368421053
Ontology - Biological Process	GOBP_XENOBIOTIC_METABOLIC_PROCESS	0.000647941313691475	0.0164624328702088	0.477270815362862	-0.38827980211534	-1.68000602699477	112	Sult2a4,Sult2a3,Cyp2c37,Cyp2a5,Gsta2,Ahr,Cyp2d26,Cyp2e1,Acaa1a,Gsta4,Gsta5,Ugt1a1,Rorc,Sult2a5,Ugt1a6a,Sult2a7,Gsta1,Acaa1b,Cyp2c50,Cyp2a22,Nr1i2,Cyp2c29,Abcc2,Cyp2d22,Sult1b1,Cryz,Cyp46a1,Sult2a2,Rora,Cyp2a12,Gstt1,Gstm2,Gstm3,Gsta3,Sult1a1,Sult2a1	0.321428571428571
Ontology - Biological Process	GOBP_REACTIVE_OXYGEN_SPECIES_BIOSYNTHETIC_PROCESS	0.00522609589342309	0.0672847535361906	0.407017918923954	-0.447016405835473	-1.6798917357152	50	Ppara,Cd36,Abcd1,Acox1,Rab27a,Cflar,Sod2,Clcn3,Mfn2,Fyn,Tlr4,Cybb,Ogt,Ncf2,Prkn,Ndufc2,Cyba,Foxo3,Abcb7	0.38
Canonical Pathways - Reactome	REACTOME_CLASS_A_1_RHODOPSIN_LIKE_RECEPTORS	0.000254935336096094	0.00807731879109206	0.49849310876659	-0.374217967206736	-1.67973818008923	144	Adora1,Adrb2,S1pr5,Cxcr5,Ednrb,Agt,Ccr6,Nln,S1pr4,Plppr5,Cxcr6,App,Ptgfr,Adra2c,Cmklr1,Psap,Ccr7,Chrm2,P2ry4,Adra1a,Cxcr3,Gpr68,Ccl22,Xcl1,C5ar2,Adrb1,Gpr55,C5ar1,P2ry10,Ccl5,Gpr65,Xcr1,Kng2,Gpr4,P2ry6,Ccr5,Cxcl11,Cxcl10,Npff,Edn1,Gpr143,Ccl27a,Hebp1,Ccr3,Cnr2,Nmb,Adora2a,Cxcl12,Cxcl16,Lpar5,Cxcl13,C3ar1,Ptger4,Npy1r,Lpar3,Ccl9,Cxcl9,Chrm1,Hrh1	0.409722222222222
Canonical Pathways - Biocarta	BIOCARTA_THELPER_PATHWAY	0.0315043908377328	0.194356299863783	0.321775918075361	-0.641633307548289	-1.67947858377998	12	Itgal,Itgb2,Cd3g,Ptprc,Cd2,Cd3e,Cd3d	0.583333333333333
Ontology - Biological Process	GOBP_REGULATION_OF_PLASMA_LIPOPROTEIN_PARTICLE_LEVELS	0.00447814186069287	0.0611734113336387	0.407017918923954	-0.432895350643106	-1.6793867405351	60	Cd36,Abca5,Apoa2,Ces1g,Mylip,Lipg,Apoc1,Ces1d,Mfsd2a,Vldlr,Pla2g7,Abcg1,Scarb1,Soat1,Dgat2,Lcat	0.266666666666667
Ontology - Biological Process	GOBP_REGULATION_OF_LEUKOCYTE_PROLIFERATION	3.54383954497685e-05	0.00184463751899574	0.557332238758646	-0.348809479009302	-1.67924464102101	236	Chrnb2,Vsir,Ahr,Igfbp2,Cd55,Fcgr2b,Cd59a,H2-DMb1,Rasal3,Vcam1,Ikzf3,Tgfb1,H2-Aa,Pten,Cd1d1,Il2ra,Slamf1,Prnp,Shh,Carmil2,Inpp5d,Tnfrsf1b,Cd44,Adk,Nckap1l,Ccr7,Bmi1,Ighd,Cd38,Clec4g,Cd74,Il34,Itgal,Coro1a,Csf2ra,Siglecg,Cd274,H2-DMb2,Sftpd,Xcl1,Card11,Syk,Mef2c,Laptm5,Tlr4,Csf2rb2,Cd22,Kit,Ptprc,Lgals3,Btla,Ccl5,Btk,Tspan32,Ptpn6,Cd209a,Mif,Havcr2,Lilrb4b,Csf1r,Cnn2,Cd244a,Mapk3,Ccr2,Cblb,Bcl2,Cd3…	0.470338983050848
Ontology - Biological Process	GOBP_NEGATIVE_REGULATION_OF_AMINO_ACID_TRANSPORT	0.0124865867964785	0.115914857858219	0.380730400722792	-0.669114380133352	-1.67904456061787	11	Adora1,Il1rn,Abat,Tnf,Gabbr1	0.454545454545455
Ontology - Biological Process	GOBP_PURINE_CONTAINING_COMPOUND_TRANSMEMBRANE_TRANSPORT	0.0149672402041209	0.128249759041436	0.380730400722792	-0.626794561192093	-1.67877258439299	14	Slc25a51,Lrrc8c,Slc19a1,Slc28a2,Slc25a16,Slc25a5	0.428571428571429
Ontology - Biological Process	GOBP_ADAPTIVE_THERMOGENESIS	0.000482000594570439	0.0130639278933829	0.49849310876659	-0.376756303460517	-1.67848746875448	138	Esrrg,Adrb2,Cd36,Abhd6,Alpl,Pparg,Hadh,Decr1,Ppargc1a,Acadl,Igf1r,Lnpep,Ces1d,Cmklr1,Nova2,G0s2,Map2k6,Epas1,Per2,Ksr2,Tle3,Ucp2,Mfn2,Syk,Adrb1,Aldh1a1,Acot13,Tlr4,Pctp,Npr3,Cpt2,Ogt,Lncbate1,Zfp516,Il18r1,Slc25a5,Ip6k1,Ccr2,Cebpb,Gja1,Pm20d1,Apc,Sorl1,Plcl2,Trpv2,Ache,Prkab2,Ddit3,Appl2,Fh1,Il15,Lama4	0.376811594202899
Ontology - Molecular Function	GOMF_CHEMOKINE_BINDING	0.0163238418610539	0.135345818750672	0.352487857583619	-0.525889405481124	-1.67827132006961	25	Ccr6,Cxcr6,Ccr7,Cxcr3,Ccr1,Itga4,Ccr2,Ccr5,Ccr3,Hmgb1,Cxcr4,Itgav,Ackr1,Cxcr2	0.56
Curated - Chemical and Genetic Perturbation	LIANG_HEMATOPOIESIS_STEM_CELL_NUMBER_QTL	0.0154474680037713	0.130300333597538	0.380730400722792	-0.626285843124054	-1.67741006148886	14	Rasgrp2,Gtf3a,Nptx1,Tlcd4	0.285714285714286
Canonical Pathways - Wiki	WP_FACTORS_AND_PATHWAYS_AFFECTING_INSULINLIKE_GROWTH_FACTOR_IGF1AKT_SIGNALING	0.00936459934534099	0.0963118460383152	0.380730400722792	-0.506097382382637	-1.6769384997286	29	Foxo1,Ppargc1a,Igfbp1,Irs1,Igfbp2,Igf1r,Pten,Igfbp4,Pdk1,Tnf	0.344827586206897
Ontology - Biological Process	GOBP_DORSAL_SPINAL_CORD_DEVELOPMENT	0.011949362459882	0.112623268052222	0.380730400722792	-0.826959700000008	-1.67559422032982	5	Ascl1	0.2
Ontology - Biological Process	GOBP_REGULATION_OF_EXTRACELLULAR_MATRIX_CONSTITUENT_SECRETION	0.0201455383169477	0.151346424694145	0.352487857583619	-0.699254991969684	-1.67542803164737	9	Agt,Ric1,Bmp2,Tnfrsf1b	0.444444444444444
Ontology - Molecular Function	GOMF_PROTEIN_KINASE_A_REGULATORY_SUBUNIT_BINDING	0.0148096610533538	0.12758113165361	0.380730400722792	-0.545432457151335	-1.67531920962517	21	Pja2,Akap5,Akap11,Akap8,Akap7,Arfgef2,Akap8l,Acbd3,Akap1,Arfgef1	0.476190476190476
Ontology - Biological Process	GOBP_REGULATION_OF_ISOPRENOID_METABOLIC_PROCESS	0.0112429741590505	0.108433813836837	0.380730400722792	-0.763428288272169	-1.67526803768698	7	Rdh16,Rdh9,Rdh1,Dgat1,Rdh10,Rdh16f2	0.857142857142857
Ontology - Biological Process	GOBP_REGULATION_OF_AMINE_METABOLIC_PROCESS	0.00767991054103542	0.0856815071634515	0.407017918923954	-0.512942207834904	-1.67519442038849	27	Chrnb2,Abat,Epas1,Atp7a,Maob,Prkn,Pebp1,Nnmt,Atp2b4,Apc,Nr4a2,Cln3,Fh1,Aldh2	0.518518518518519
Ontology - Biological Process	GOBP_FATTY_ACID_METABOLIC_PROCESS	1.01192678943448e-06	9.27040587897918e-05	0.643551836150722	-0.32744039031682	-1.67501220651959	398	Ppara,Acsm3,Acadm,Cyp2c37,Aldh3a2,Peds1,Cyp2a5,Scd2,Ech1,Pparg,Hadh,Decr1,Eci1,Cyp2d26,Cyp2e1,Acad10,Eci2,Acaa1a,Gcdh,Ppargc1a,Nudt19,Acadl,Irs1,Pex7,Abcd4,Ces1g,Dld,Acad12,Sesn2,Agt,Crat,Pck1,Acat1,Decr2,Ptgr2,Apoc1,Acaa1b,Cyp2c50,Nfe2l1,Por,Erlin2,Acot4,Lpin2,Acot2,Abcd1,Cpt1a,Acox1,Cyp2a22,Ces1d,Cyb5a,Mfsd2a,Hpgd,Them4,Aoah,Ivd,Slc27a2,Pdk2,Acot12,Acad11,Per2,Ces1e,Cyp4a10,Cd74,Cyp2c29,Acot1,E…	0.268844221105528
Canonical Pathways - Wiki	WP_OXIDATIVE_STRESS_AND_REDOX_PATHWAY	0.0015650271885275	0.0310142347175191	0.45505986738723	-0.406254487742792	-1.67491612686	83	Slc1a2,Gpx6,Gpx3,Gsta2,Gstt2,Gsta4,Gsta1,Idh2,Anpep,Txnrd2,Gstt3,Cd44,Gstk1,Sod2,Abcc2,Ggt5,Gls,Cybb,Ncf2,Abcc5,Hpgds,Gstt1,Gstm2,Mgst2,Gstm3,Prdx6,Mgst3,Gsta3,Cyba	0.349397590361446
Ontology - Biological Process	GOBP_INTERLEUKIN_10_PRODUCTION	0.00523773530521245	0.0672847535361906	0.407017918923954	-0.437847037914585	-1.67471380564513	54	Vsir,Psg18,Hgf,Fcgr2b,Trib2,Dll1,Cd274,Tigit,Syk,Rbm47,Tlr4,Btk,Lilrb4b,Cd84,Plcg2,Lilrb4a,Tlr9,Fcer1g,Cd40lg,Hmgb1,Ptger4,Jak3,Sash3,Nod2,Tlr2,Tyrobp,Hspd1,Pycard,Tnfrsf21,Il20rb	0.555555555555556
Ontology - Cellular Component	GOCC_MEMBRANE_MICRODOMAIN	7.53390964226573e-06	0.000520619135279329	0.610526878385931	-0.33581703435891	-1.67468668743158	324	Slc1a2,Adrb2,Cacna1h,Chrnb2,Cd36,Adcy6,Plscr2,Cdh13,Irs1,Lrp4,Sorbs1,Cd55,Insr,Fcgr2b,Ednrb,Unc5b,Igf1r,Bmpr2,Myo1d,Plpp3,Atp2b1,Dmd,Atp1a1,Erlin2,App,Hpse,Tek,Prnp,Shh,Cflar,Akap5,Tnfrsf1b,Cd44,Lck,Rgs16,Plpp1,Nfam1,Dll1,Scarb1,Nf2,Mme,Iqgap1,Cd79a,Slc27a1,Cavin2,Hmox1,Atp7a,Hyal2,Card11,Itgb2,Furin,Ms4a1,Rftn1,Flot2,Fyn,Npc1,Tlr4,Atp1b3,Scn5a,Ptprc,Cd2,Ldhb,Ctsb,Btk,Dysf,Fasl,Tnf,Skap1,Rhoq,Slc…	0.345679012345679
Ontology - Biological Process	GOBP_GLYCEROL_ETHER_METABOLIC_PROCESS	0.0165340200824409	0.136214496383192	0.352487857583619	-0.595331011800531	-1.67329779890316	16	Peds1,Pex7,Agmo,Pla2g7,Far1,Chpt1,Pla2g4c,Lpcat2,Dhrs7b	0.5625
Ontology - Biological Process	GOBP_NEGATIVE_REGULATION_OF_SYSTEMIC_ARTERIAL_BLOOD_PRESSURE	0.0169577579239356	0.137375833772883	0.352487857583619	-0.575341555012609	-1.6731266879736	18	Adora1,Adrb2,Ahr,Bmpr2,Sod2,Adra1a,Adrb1,Tnf,Kdr,Kcnk6	0.555555555555556
Ontology - Biological Process	GOBP_INTERLEUKIN_6_PRODUCTION	0.000289203154522228	0.00886521027399687	0.49849310876659	-0.372231704315962	-1.67273347826497	151	Cd36,Il6ra,Setd4,Hgf,Tnfaip3,Arrb1,App,Klf2,Slamf1,Il18rap,Arhgef2,Inpp5d,Nckap1l,Cd74,Il17ra,Met,Hyal2,Syk,C5ar2,Cd200r1,Laptm5,Tlr4,Elf4,Ereg,Btk,Ptpn6,Havcr2,Lilrb4b,Tnf,Pou2af1,Aqp4,Mbp,Scimp,P2rx7,Cyba,Sirpa,Ccr5,Cebpb,Tut4,C1qtnf4,Cd84,Flt3,Nos2,Tlr8,Syt11,Plcg2,Ticam2,Lilrb4a,Tmem106a,Tlr9,Twist1,Nmb,Fcer1g,Il16,Socs5,Ash1l,Tnfsf9,Il18,Bank1,Crhr2,Hmgb1,Mapk13,Ptpn22,Aif1,Rabgef1,Tlr1,Rab7…	0.47682119205298
Ontology - Cellular Component	GOCC_F_ACTIN_CAPPING_PROTEIN_COMPLEX	0.00878010285320638	0.0929739821285368	0.380730400722792	-0.793077032438736	-1.6723418819523	6	Mtpn,Carmil2,Capza2	0.5
Ontology - Molecular Function	GOMF_CALCIUM_INDEPENDENT_PHOSPHOLIPASE_A2_ACTIVITY	0.0115531203194743	0.110436759084868	0.380730400722792	-0.762039691364246	-1.67222089880987	7	Pla2g7,Pnpla8,Pla2g6,Prdx6,Pla2g4c	0.714285714285714
Ontology - Biological Process	GOBP_NEGATIVE_REGULATION_OF_MACROPHAGE_DERIVED_FOAM_CELL_DIFFERENTIATION	0.0210825217487636	0.154972484491599	0.352487857583619	-0.697390779166296	-1.67096134292348	9	Ppara,Abca5,Pparg,Nfkbia,Abcg1	0.555555555555556
Canonical Pathways - Reactome	REACTOME_METABOLISM_OF_LIPIDS	1.585821522046e-07	1.88325115862529e-05	0.690132458796796	-0.320069915707137	-1.67083588975607	518	Osbpl5,Ppara,Acadm,Acer2,Aldh3a2,Serpina6,Hmgcs2,Slc22a5,Hexa,Hsd11b1,Hadh,Pik3cb,Decr1,Eci1,Cyp2e1,Acad10,Eci2,Nudt19,Acadl,Sgms1,Cds2,Agpat1,Pla2g12a,Inpp4b,Cyp39a1,Gpd1l,Crat,Acat1,Bdh1,Decr2,Agmo,Plpp3,Mtmr12,Neu2,Mogat1,Acaa1b,Akr1d1,Acot4,Hsd17b11,Lpin2,Pi4ka,Lclat1,Acot2,Abcc3,Abcd1,Dhcr24,Cpt1a,Acox1,Pik3r6,Pten,Lpcat1,Mfsd2a,Hpgd,Fdxr,Them4,Psap,Chd9,Slc27a2,Inpp5d,Plpp1,Hmgcl,Acot12,Pla…	0.320463320463321
Ontology - Biological Process	GOBP_HYDROGEN_PEROXIDE_METABOLIC_PROCESS	0.00924322915755134	0.0960749416880232	0.380730400722792	-0.466278354718235	-1.67051662323392	39	Gpx3,Insr,Acox1,Hba-a1,Sod2,Mfn2,Fyn,Hbb-bt,Hbb-bs,Cybb,Nnt,Prdx6,Cyba	0.333333333333333
Ontology - Biological Process	GOBP_ORGANIC_ACID_METABOLIC_PROCESS	9.55482721960727e-11	3.56239511592427e-08	0.839088935621274	-0.307218039248607	-1.67015814047393	884	Sult2a4,Vnn1,Ppara,Acsm3,Aspa,Sult2a3,Sult1e1,Acadm,Cyp2c37,Aldh3a2,Peds1,Cyp2a5,Pfkfb2,Dhtkd1,Hexa,Scd2,Nr5a2,Ech1,Suclg2,Pparg,Hadh,Decr1,Eci1,Ddah1,Cyp2d26,Cyp2e1,Acad10,Eci2,Acaa1a,Gcdh,Ppargc1a,Nudt19,Acadl,Ids,Mat1a,Irs1,Aldh5a1,Bckdhb,Pex7,Abcd4,Aldh6a1,Pfas,Slc23a2,Ces1g,Dld,Mecp2,Acad12,Pkm,Sesn2,Insr,Ahcy,Ugt1a1,Dcxr,Agt,Sult2a5,Cyp39a1,Slc4a4,Vnn3,Adssl1,Azin1,Crat,Mthfsl,Mars2,Ugt1a6a…	0.282805429864253
Regulatory Target Gene - miRDB	MIR_7666_3P	0.0018275444976668	0.034268062440461	0.45505986738723	-0.408634842263113	-1.67000306381006	81	Hipk3,Pik3cb,Mecp2,Ngef,Phf19,Atp2b1,Tbkbp1,Tmem25,Klf4,Gnpnat1,Nedd9,Clcn3,Hic2,Fam13a,Aste1,Gpd2,Sptan1,Tnpo1,Cdk17,Rdh10,Hdgfl3,Bcl11a,Prkcb,Eva1a,Kcna2,Lsm14a,Septin6,Krt10,Thoc2,Srsf11,Kcnab1,Zfx,Hs6st1,Ppp6r2,En2	0.432098765432099
Ontology - Biological Process	GOBP_RESPONSE_TO_LECTIN	0.0125884633754044	0.11625474932862	0.380730400722792	-0.670543054954565	-1.66988633856969	10	Clec4n,Syk,Klrd1,Plcg2,Klre1,Klri2,Klrc1,Klrk1,Tyrobp,Klrc2	1
Canonical Pathways - Reactome	REACTOME_FORMATION_OF_ATP_BY_CHEMIOSMOTIC_COUPLING	0.0171760981547159	0.138393737616916	0.352487857583619	-0.594047367763281	-1.66968985861527	16	Atp5k,Atp5l,Atp5g1,Atp5e,Atp5h,Atp5b,Atp5o,Atp5g3,Atp5a1,Atp5d	0.625
Ontology - Biological Process	GOBP_SEMAPHORIN_PLEXIN_SIGNALING_PATHWAY	0.0101428113705567	0.101758167642532	0.380730400722792	-0.453098257882114	-1.66963275302472	44	Sema3f,Sema3e,Nrp2,Plxnd1,Sema6a,Met,Sema4d,Sema4b,Sema6d,Mef2c,Plxna4,Sh3bp1,Kdr,Sema3d,Sema3c,Edn1	0.363636363636364
Ontology - Biological Process	GOBP_REGULATION_OF_TRANSCRIPTION_BY_GLUCOSE	0.0120183397916106	0.113129334478388	0.380730400722792	-0.76019760251265	-1.66817861661643	7	Suv39h1,Usf2,Rrp8	0.428571428571429
Ontology - Molecular Function	GOMF_AXON_GUIDANCE_RECEPTOR_ACTIVITY	0.0132139692304454	0.11948468962352	0.380730400722792	-0.669459926040286	-1.6671889693799	10	Robo1,Epha7,Palld	0.3
Ontology - Biological Process	GOBP_REGULATION_OF_SYSTEMIC_ARTERIAL_BLOOD_PRESSURE	0.00330886057501011	0.0508499404548534	0.431707695803346	-0.414468146311908	-1.66711139685554	72	Adora1,Adrb2,Ahr,Ddah1,Mecp2,Ednrb,Agt,Bmpr2,Ace,Rarres2,Sod2,Adra1a,Adrb1,Adm,Camk2n1,Tnf,Klk1b4,Nos3,Cyba,Kdr,Kcnk6,Klk1,Gja1,Corin,Edn1	0.347222222222222
Ontology - Biological Process	GOBP_POST_EMBRYONIC_DEVELOPMENT	0.00116171011668414	0.0254046901759701	0.45505986738723	-0.389304391002504	-1.66652136517299	103	Acadm,Bpnt2,Ago2,Ahr,Aldh5a1,Mecp2,Serpina7,Grcc10,Morc3,Klf4,Fendrr,Sod2,Enpp1,Bcl2l11,Slc37a4,Selenop,Tmtc3,Flt1,Dlk1,Bcl11b,Prdm1,Siah1a,Slc8a1,Gnaq,Mmut,Bcl2,Tiparp,Kdr,Myo7a,Flt3,Sema3c,Nr4a2,Asl,Gata3,Heg1,Ash1l,Invs,Aco1,Etnk2	0.378640776699029
Ontology - Biological Process	GOBP_POSITIVE_REGULATION_OF_LYASE_ACTIVITY	0.0272154591870334	0.177943817979821	0.352487857583619	-0.53008904706027	-1.66639920819164	23	Adrb2,Adcy1,Adcy4,Cacna1d,Akap5,Adrb1,Nos3,Adcy7,Nos2,Adcy3	0.434782608695652
Curated - Chemical and Genetic Perturbation	TORCHIA_TARGETS_OF_EWSR1_FLI1_FUSION_DN	5.35275070576956e-06	0.000391850681803185	0.610526878385931	-0.334503032037356	-1.66614448458327	317	Spred1,Kctd12,Enc1,Panx1,Pbx1,Nudt12,Gstt2,Limd2,Hlf,Dock9,Gsta4,Gmfg,Itprid2,Bckdhb,Cdc14a,H2-DMa,Cdip1,Tmem237,Satb1,Khdrbs3,Trib2,Cep68,Zfta,Gcnt2,Sh3tc2,Lclat1,Cnn3,Pdxp,Lrrc56,F5,4933439C10Rik,Tm6sf1,Pde3b,Nckap1l,Cyfip2,Mmd,Igfbp4,Per2,Pdxk,Dock2,Lgals1,Dusp2,Hpcal1,Iqgap2,Itgal,N4bp2l1,Cavin2,Tgfbr3,Slc25a13,Ctbp2,Aqp11,Runx3,Syk,Nqo2,Rcsd1,Slc38a1,Fyn,Pdgfd,Pxylp1,Mef2c,AI504432,Acot7,Rap…	0.419558359621451
Ontology - Biological Process	GOBP_REGULATION_OF_SARCOMERE_ORGANIZATION	0.0217071777999718	0.157448203767672	0.352487857583619	-0.69531167007492	-1.66597975867661	9	Prox1,Mfn2,Mef2c,Ep300,Edn1,Mylk3,Bmp10	0.777777777777778
Ontology - Biological Process	GOBP_NAD_METABOLIC_PROCESS	0.0127346646798523	0.116919074471989	0.380730400722792	-0.475024790955377	-1.66572050434025	35	Nudt12,Nadk2,Gpd1l,Nmnat2,Art2b,Nampt,Ldhb,Dlst,Nadk,Gpd2,Pcx,Idh3g,Mdh2,Nmnat3,Mdh1,Idh3b,Ogdh,Naprt,Nadsyn1	0.542857142857143
Ontology - Cellular Component	GOCC_CELL_SURFACE	1.22147018966498e-09	3.37631208288084e-07	0.788186810800237	-0.309308480014883	-1.66541887670753	758	Slc1a2,Chrnb2,Ntrk1,Vsir,Cd36,Il6ra,Robo1,Abcc4,Adgrf5,Col23a1,Fzd4,Btnl9,Tmem123,Fzd1,Il2rb,Entpd1,Psg18,Cdh13,Lmo7,Lrp4,Cd55,Cxcr5,H2-DMa,Insr,Fcgr2b,Cd59a,Itgb7,Ccr6,Rorc,Mrc1,Rgma,Slc4a4,Kcnn2,Itga7,Lipg,Bmpr2,Ciita,Adgre5,Clec4n,Vcam1,Cdh5,Tgfb1,Dmd,H2-Ab1,Ace,Stab2,Anpep,Cntfr,Cd19,H2-Eb1,Tcn2,Abcb1a,Cacna1d,App,Lnpep,Tek,H2-Aa,Il7r,Cd200r4,Cd1d1,Il2ra,Map3k5,H2-M2,Slamf1,Prnp,Pcsk6,Bmp2,Sh…	0.329815303430079
Ontology - Molecular Function	GOMF_C_C_CHEMOKINE_BINDING	0.0133703457502145	0.120080253881498	0.380730400722792	-0.668731598574438	-1.66537517968178	10	Ccr6,Ccr7,Ccr1,Ccr2,Ccr5,Ccr3,Cxcr4,Ackr1	0.8
Ontology - Biological Process	GOBP_PLASMA_LIPOPROTEIN_PARTICLE_CLEARANCE	0.0157178831985857	0.132069760712645	0.352487857583619	-0.475646539201839	-1.66486401774097	34	Cd36,Apoa2,Ces1g,Mylip,Lipg,Apoc1,Vldlr,Scarb1,Dgat2	0.264705882352941
Ontology - Biological Process	GOBP_CIRCADIAN_SLEEP_WAKE_CYCLE_NON_REM_SLEEP	0.0135267222908332	0.120610462142881	0.380730400722792	-0.6685182263856	-1.66484380842897	10	Adora1,Chrnb2,Alb,Kcna2,Casp1,Ptger4	0.6
Ontology - Biological Process	GOBP_NEGATIVE_REGULATION_OF_SMAD_PROTEIN_SIGNAL_TRANSDUCTION	0.0117989313901014	0.111799454610991	0.380730400722792	-0.730681285668775	-1.66396945089006	8	Pbld2,Pparg,Pbld1	0.375
Ontology - Biological Process	GOBP_NEGATIVE_REGULATION_OF_VASCULAR_ENDOTHELIAL_CELL_PROLIFERATION	0.00955708364871603	0.0974676622495008	0.380730400722792	-0.789087461874614	-1.66392917338492	6	Pparg,Flt1,Mef2c,Dlk1	0.666666666666667
Ontology - Biological Process	GOBP_RESPONSE_TO_PH	0.0126915141143541	0.116740657761974	0.380730400722792	-0.501783187456518	-1.66322588352938	28	Insrr,Hvcn1,Pck1,Ttpa,Gpr68,Impact,Gpr65,Gpr4,Gja1,Gna11,Slc38a3,Rab11b,Ctss,Kcnma1,Pam	0.535714285714286
Ontology - Biological Process	GOBP_POSITIVE_REGULATION_OF_SARCOMERE_ORGANIZATION	0.0139282129132677	0.122866382430615	0.380730400722792	-0.820797058346401	-1.6631074126453	5	Prox1,Ep300,Edn1,Mylk3,Bmp10	1
Ontology - Biological Process	GOBP_POSITIVE_REGULATION_OF_PHAGOCYTOSIS_ENGULFMENT	0.0184602563250729	0.144721187972405	0.352487857583619	-0.59161173619362	-1.66284402518199	16	Cd36,Pparg,Gata2,Nckap1l,Abca7,Stap1,Plcg2,Appl2	0.5
Canonical Pathways - Reactome	REACTOME_PARACETAMOL_ADME	0.0146444800792169	0.126695613101157	0.380730400722792	-0.492426713236266	-1.66245442358144	31	Sult1e1,Abcc4,Cyp2e1,Ugt1a1,Ugt1a6a,Abcc3,Abcc2,Ggt5,Acy1,Sult2a2,Abcc5,Gstt1,Gstm2,Nat1,Sult1a1	0.483870967741936
Ontology - Molecular Function	GOMF_ANTIGEN_BINDING	0.00655237811850193	0.0774688244806954	0.407017918923954	-0.438511353201064	-1.66188539977084	51	Tgfb1,H2-Ab1,H2-Eb1,Dhcr24,H2-Aa,Cd1d1,H2-M2,H2-Eb2,Psap,Lck,Ighd,H2-Q6,H2-Bl,Itga4,Sirpa,Ep300,Klrd1,Cd48	0.352941176470588
Curated - Chemical and Genetic Perturbation	WAKABAYASHI_ADIPOGENESIS_PPARG_RXRA_BOUND_WITH_H4K20ME1_MARK	0.000219196050738112	0.00741382085534476	0.518848077743792	-0.370739915077201	-1.66178864007184	145	Cpeb3,Acadm,Pank3,Abcc4,Pparg,Hadh,Esrra,Bfar,Aldh6a1,Abhd15,Klf15,Ptgr2,Hsdl2,Nfe2l1,Acox1,Prnp,Rasa3,Apmap,Pfkl,Cers4,Selenop,Fam13a,Tmcc3,Bcl2l13,Alad,Atp1b3,Etfb,Mknk2,Pla2g6,Pim3,Hibadh,Klhl25,Lrrc8d,Hibch,Acaa2,Cerk,Stom,Ppm1b,Chpt1,Cyth1,Pcx,Dgat1,Immt,Bcat2,Ghitm,Sfxn1,Msmo1,Dram2,Slc25a46,Scarb2,Pnpla2,Mpc2,Parl,Atp5g3,Fads2,Fam102a	0.386206896551724
Canonical Pathways - Reactome	REACTOME_INSERTION_OF_TAIL_ANCHORED_PROTEINS_INTO_THE_ENDOPLASMIC_RETICULUM_MEMBRANE	0.0192261095242724	0.147488773142155	0.352487857583619	-0.605865426911502	-1.66093740587057	15	Aldh3a2,App,Cyb5a,Prnp,Hmox1,Vamp2	0.4
Ontology - Biological Process	GOBP_SMALL_MOLECULE_METABOLIC_PROCESS	5.04457335924285e-16	6.2211230842601e-13	1.02766987054358	-0.296851606656773	-1.66000892989171	1576	Sult2a4,Vnn1,Ppara,Cacna1h,Acsm3,Aspa,Noct,Sult2a3,Sult1e1,Acadm,Acer2,Cyp2c37,Aldh3a2,Peds1,Adcy6,Bpnt2,Cyp2a5,Ak4,Pank1,Pank3,Pfkfb2,Aifm2,Hmgcs2,Alpl,Dhtkd1,Hexa,Scd2,Nr5a2,Hsd11b1,Ech1,Nudt12,Suclg2,Abca5,Foxo1,Pparg,Hadh,Decr1,Eci1,Ddah1,Cyp2d26,Cyp2e1,Acad10,Slc25a10,Eci2,Dab2,Acaa1a,Soga1,Gcdh,Ppargc1a,Nudt19,L2hgdh,Acadl,Ids,Apoa2,Entpd1,Mat1a,Irs1,Sorbs1,Aldh5a1,mt-Nd6,Bckdhb,Pex7,Abcd4,…	0.282360406091371
Ontology - Biological Process	GOBP_GLYOXYLATE_METABOLIC_PROCESS	0.0131038528201917	0.119161071136309	0.380730400722792	-0.756407165727961	-1.65986087716164	7	Hoga1,Idh2,Agxt2,Hyi	0.571428571428571
Ontology - Biological Process	GOBP_HYDROGEN_PEROXIDE_BIOSYNTHETIC_PROCESS	0.0184602563250729	0.144721187972405	0.352487857583619	-0.590526464733658	-1.65979365100498	16	Acox1,Sod2,Mfn2,Fyn,Cybb,Cyba,Ncf1,Ctns,Cyp1a2	0.5625
Ontology - Biological Process	GOBP_PURINE_NUCLEOTIDE_TRANSPORT	0.0281485506574466	0.182187147412266	0.352487857583619	-0.527825722074881	-1.6592841716059	23	Abcc4,Slc25a51,Lrrc8c,Slc19a1,Slc25a16,Abcc6,Abcc5,Slc25a5,P2rx7,Gja1	0.434782608695652
Ontology - Biological Process	GOBP_POSITIVE_REGULATION_OF_CELL_CELL_ADHESION_MEDIATED_BY_INTEGRIN	0.013258926202296	0.119561907587925	0.380730400722792	-0.755963888765944	-1.65888814961444	7	Podxl,Piezo1,Ccl5,Skap1,Cd3e,Cxcl13	0.857142857142857
Canonical Pathways - Reactome	REACTOME_SYNTHESIS_OF_PA	0.00932415464701326	0.0962555359310474	0.380730400722792	-0.507945358186389	-1.65887543840016	27	Agpat1,Pla2g12a,Gpd1l,Lclat1,Lpcat1,Pla2r1,Agpat3,Gpat3,Gpd2	0.333333333333333
Ontology - Biological Process	GOBP_REGULATION_OF_CELL_CELL_ADHESION	5.97175626364147e-07	6.03928526942174e-05	0.659444398037935	-0.323152413151734	-1.65845493656002	431	Vnn1,Ildr2,Adrb2,Ppara,Tenm3,Vsir,Il6ra,Bmp7,Podxl,Igfbp2,Rdx,Cd55,H2-DMa,Cd59a,Il1rn,H2-DMb1,Rasal3,Pck1,Tnfaip3,Vcam1,Plpp3,Tgfb1,Gcnt2,H2-Ab1,H2-Eb1,Celsr2,H2-Aa,Il7r,Pik3r6,Pten,Cd1d1,Pde4d,Il2ra,Slamf1,Prnp,Bmp2,Shh,Carmil2,H2-Eb2,Abat,Lax1,Piezo1,Cd44,Lck,Adk,Nckap1l,Ccr7,Klf4,Bmi1,Cd5,Efna5,Fgl2,Clec4g,Cd74,Lgals1,Tbx21,Sh2b3,Epha7,Nf2,Itgal,H2-Ob,Coro1a,Cd274,H2-DMb2,Sftpd,Ets1,Runx1,Tigi…	0.287703016241299
Canonical Pathways - Reactome	REACTOME_INTERLEUKIN_2_FAMILY_SIGNALING	0.0131586806562595	0.119257518316417	0.380730400722792	-0.500177028080177	-1.65790205858948	28	Pik3cb,Il2rb,Il2ra,Inpp5d,Lck,Il21r,Syk,Ptpn6,Il2rg,Sos2,Il15,Stat5b,Pik3cd,Jak2	0.5
Ontology - Biological Process	GOBP_CIRCADIAN_SLEEP_WAKE_CYCLE	0.0173482256498621	0.139202326568437	0.352487857583619	-0.551858050325563	-1.65772862517369	20	Adora1,Chrnb2,Ahcy,Ahcyl,Adrb1,Alb,Per3,Adora2a,Kcna2,Casp1,Ptger4	0.55
Ontology - Biological Process	GOBP_DIACYLGLYCEROL_BIOSYNTHETIC_PROCESS	0.0144649819345237	0.125760623847226	0.380730400722792	-0.665551795212936	-1.65745635902816	10	Mogat1,Plpp1,Ang,Dgat2,Mogat2	0.5
Ontology - Biological Process	GOBP_POSITIVE_REGULATION_OF_OXIDATIVE_STRESS_INDUCED_NEURON_DEATH	0.0232688192309961	0.163093834170795	0.352487857583619	-0.691478653179206	-1.65679577854546	9	App,Tlr4,Trpm2,Tnf	0.444444444444444
Ontology - Biological Process	GOBP_REGULATION_OF_MONONUCLEAR_CELL_MIGRATION	0.00102130553434497	0.0233984537704043	0.45505986738723	-0.390134501291932	-1.65668478795825	101	Mospd2,Ccr6,Stk10,Tgfb1,Rarres2,App,Cmklr1,Padi2,Slamf1,Jam2,Ccr7,Pla2g7,Nedd9,Il34,Slamf8,Coro1a,Xcl1,Cd200r1,Ccr1,Msn,Pdgfd,C5ar1,Lgals3,Ccl5,Itga4,Csf1r,Gcsam,Crk,Mapk3,Ccr2,Crkl,Cxcl10,Spn	0.326732673267327
Ontology - Biological Process	GOBP_LEUKOCYTE_PROLIFERATION	8.56659956899878e-06	0.000579492507553538	0.593325476396405	-0.331098532893107	-1.65624756969272	315	Chrnb2,Vsir,Ahr,Igfbp2,Cd55,Fcgr2b,Cd59a,H2-DMb1,Rasal3,Satb1,Vcam1,Ikzf3,Tgfb1,Ccnd3,Cd19,H2-Aa,Il7r,Pten,Cd1d1,Il2ra,Slamf1,Prnp,Shh,Carmil2,Inpp5d,Tnfrsf1b,Cd44,Adk,Nckap1l,Ccr7,Bmi1,Ighd,Ebi3,Cd38,Clec4g,Cd74,Dock2,Il34,Sh2d2a,Itgal,Coro1a,Csf2ra,Cd79a,Siglecg,Cd274,H2-DMb2,Sftpd,Xcl1,Card11,Itgb2,Syk,Msn,Fyn,Rasgrp1,Mef2c,Laptm5,Tlr4,Csf2rb2,Cd22,Kit,Ptprc,Elf4,Lgals3,Slfn2,Btla,Npr3,Ccl5,It…	0.403174603174603
Regulatory Target Gene - miRDB	MIR_6911_5P	0.00303042598155773	0.0477365447018895	0.431707695803346	-0.411956227918024	-1.6552502131229	74	Tspan7,5031439G07Rik,Mllt6,Fzd4,Tmem200b,Tef,Unc5b,Nptx1,Neu2,Slc25a21,Etv5,Galnt6,Dlg2,Ucp2,Sec14l1,Vamp2,Slc8a1,Nkain2,Irgm2,Reep3,Fnip2,Jade2,Rgs14,Sdc3	0.324324324324324
Ontology - Biological Process	GOBP_HETEROTYPIC_CELL_CELL_ADHESION	0.00748060509403911	0.084042789675988	0.407017918923954	-0.445731349381845	-1.65518999588926	47	Bmp7,Itgb7,Il1rn,Itga7,Tnfaip3,Vcam1,Gcnt2,Cd44,Lck,Klf4,Itgb2,Cd200r1,Ptprc,Cd2,Itgax,Itga4,Tnf,Skap1,Mbp	0.404255319148936
Ontology - Biological Process	GOBP_CYCLIC_NUCLEOTIDE_TRANSPORT	0.0101786693090381	0.101990266476562	0.380730400722792	-0.784487466858873	-1.65422927790574	6	Abcc4,Lrrc8c,Slc19a1,Abcc5	0.666666666666667
Ontology - Biological Process	GOBP_NEGATIVE_REGULATION_OF_LEUKOCYTE_MEDIATED_IMMUNITY	0.00417358753402432	0.0586846001830745	0.407017918923954	-0.42277793290396	-1.65420714386047	63	Vsir,Ahr,Fcgr2b,Tgfb1,Il7r,Slamf1,Nckap1l,Clec4g,Tbx21,Ppp3cb,Hmox1,H2-Bl,Ptprc,Ptpn6,Havcr2,Lilrb4b,Crk,Ccr2,Cd300a,Cd96,Spn,Cd84,Klrd1,Lilrb4a,Klrb1b,Klre1,Spi1,Tap1,Jak3,Bcr,Rabgef1,Abr,Nod2	0.523809523809524
Ontology - Biological Process	GOBP_EXCRETION	0.0156153752646819	0.131484084161439	0.380730400722792	-0.489966116415908	-1.65414733958559	31	Adora1,Chrnb2,Mllt6,Ednrb,Agt,Ace,Anpep,Psap,Adra1a,Corin,Edn1,Adora2a,Abcg3,Cln3,Atp6v0a4,Slc9a3r1,Crhr2,Ptger4	0.580645161290323
Canonical Pathways - Reactome	REACTOME_ACYL_CHAIN_REMODELLING_OF_PC	0.0195492298729797	0.149070544370581	0.352487857583619	-0.603367216550287	-1.65408873807675	15	Pla2g12a,Lpcat1,Pla2r1,Pnpla8,Pla2g6,Pla2g4c,Lpcat2,Plaat3,Pla2g4b,Lpcat3,Plbd1,Lpcat4,Pla2g4a,Tmem86b	0.933333333333333
Ontology - Biological Process	GOBP_RESPONSE_TO_AMYLOID_BETA	0.0171869967312425	0.138393737616916	0.352487857583619	-0.472558070679389	-1.65405372125152	34	Adrb2,Cd36,Fcgr2b,Igf1r,Vcam1,App,Prnp,Fyn,Tlr4,Itga4,Gja1,Mmp9	0.352941176470588
Ontology - Biological Process	GOBP_MYELOID_LEUKOCYTE_ACTIVATION	0.000106457712444193	0.00433180214696779	0.538434096309916	-0.350297610802648	-1.65400864678638	211	Adgrf5,Pparg,Plscr2,Fcgr2b,Tgfb1,App,Cd1d1,Gata2,Pja2,Slamf1,Il18rap,Slc7a2,Shpk,Fcgr4,Dock2,Cd300lb,Stard7,Hmox1,Hyal2,Dnase1l3,Itgb2,Nampt,Syk,Tmem229b,Rasgrp1,C5ar1,Tlr4,Kit,Fes,Ccl5,Dcstamp,Vamp2,Notch2,Snhg20,Rora,Btk,Dysf,Tspan32,Pirb,Ptpn6,Unc13d,Havcr2,Lilrb4b,Tnf,Ndrg1,Csf1r,Relb,Raet1d,Gimap3,Stxbp1,Cd244a,Stap1,Ccr2,Cd300a,Gimap5,Cd84,Bcl10,Cd48,Syt11,Fyb,Cd226,Plcg2,Gpr137b,Camk4,Fcgr…	0.445497630331754
Ontology - Biological Process	GOBP_REGULATION_OF_T_CELL_ACTIVATION_VIA_T_CELL_RECEPTOR_CONTACT_WITH_ANTIGEN_BOUND_TO_MHC_MOLECULE_ON_ANTIGEN_PRESENTING_CELL	0.0154504075704166	0.130300333597538	0.380730400722792	-0.816254799113178	-1.6539038404296	5	H2-DMb1,H2-DMb2,Lgals3,Havcr2,Cd81	1
Ontology - Biological Process	GOBP_SULFUR_COMPOUND_TRANSPORT	0.0195212471704783	0.149030778398623	0.352487857583619	-0.486711791106968	-1.65369156870842	32	Slc22a2,Slc26a4,Slc26a2,Slc25a10,Slc5a6,Lrrc8c,Nfe2l1,Slc27a1,Slc3a2,Lrrc8d	0.3125
Ontology - Biological Process	GOBP_CIRCADIAN_SLEEP_WAKE_CYCLE_PROCESS	0.0194233764617803	0.148560878547258	0.352487857583619	-0.588228342157716	-1.65333431431378	16	Adora1,Chrnb2,Adrb1,Alb,Per3,Adora2a,Kcna2,Casp1,Ptger4	0.5625
Ontology - Biological Process	GOBP_REGULATION_OF_T_CELL_CYTOKINE_PRODUCTION	0.0195212471704783	0.149030778398623	0.352487857583619	-0.486606044228345	-1.65333227451257	32	Vsir,Cd55,Slamf1,Tnfrsf1b,Tbx21,Xcl1,Il18r1,Lilrb4b,Trpm4,Ccr2,Cd81,Lilrb4a,Gata3,Il18,Sash3	0.46875
Ontology - Biological Process	GOBP_NEGATIVE_REGULATION_OF_LIPID_LOCALIZATION	0.00706809293689439	0.081346493872427	0.407017918923954	-0.43321345263345	-1.65293392625863	53	Ppara,Pparg,Apoa2,Nfkbia,Ces1g,Cry2,Apoc1,Ces1d,Shh,Pla2r1,Ces1e,Abcg1,Abcg8	0.245283018867925
Ontology - Biological Process	GOBP_POSITIVE_REGULATION_OF_OLIGODENDROCYTE_DIFFERENTIATION	0.0207520706533719	0.153528932494166	0.352487857583619	-0.557989043405172	-1.65275255540265	19	Aspa,Enpp2,Pparg,Shh,Tnfrsf1b,Il34	0.315789473684211
Regulatory Target Gene - miRDB	MIR_5129_5P	0.0102247866233194	0.102379490556689	0.380730400722792	-0.46130575679366	-1.65270149754858	39	Sorcs2,Erf,Unc5b,Mylip,Cd33,Ankrd10,Wbp1l,Trim35,Msn	0.230769230769231
Hallmark	HALLMARK_KRAS_SIGNALING_UP	0.000189106084329575	0.00664857180695558	0.518848077743792	-0.358622320939752	-1.65252166317131	174	Adgrl4,Tspan7,Hsd11b1,Pigr,Mpzl2,Mafb,Akap12,Satb1,Glrx,Tnfaip3,Trib2,Peg3,Dusp6,Ace,Abcb1a,Rabgap1l,Il7r,Tspan13,Cmklr1,Bmp2,Angptl4,Tnfrsf1b,G0s2,Klf4,Rgs16,Etv5,Rbp4,Mmd,Gypc,Dock2,Traf1,Cbr4,Trib1,Csf2ra,Ets1,Itgb2,Mmp11,Laptm5,Fgf9,Ereg,Etv4,Ikzf1,Prdm1,Aldh1a3,Galnt3,Il2rg,Sparcl1,Flt4,Dnmbp,Gpnmb,Cxcl10,Mmp9,Tlr8,Jup,Irf8,Fuca1,Cd37,Eng,Plau,Epb41l3,Ptprr,Fcer1g,Pecam1,Atg10,Ero1a,Nin,C3ar…	0.390804597701149
Regulatory Target Gene - miRDB	MIR_344G_5P	0.0165871706281508	0.13642131460175	0.352487857583619	-0.469082436857588	-1.65232495767724	36	Ppargc1a,Hivep2,Trim25,Cd59a,Igf1r,Bmp2,Pdxk	0.194444444444444
Ontology - Biological Process	GOBP_POSITIVE_REGULATION_OF_INTERLEUKIN_12_PRODUCTION	0.014134492929645	0.123895128839841	0.380730400722792	-0.482691499590123	-1.65220103145101	33	Cd36,Mapk11,Ccr7,Syk,Laptm5,Tlr4,Ltb,Scimp,Flt3,Irf8,Plcg2,Tlr9,Il16,Mapk14,Cd40lg,Tnfsf9,Hmgb1,Nod2,Tlr2,Hspd1,Irf1	0.636363636363636
Ontology - Biological Process	GOBP_BLOOD_VESSEL_MORPHOGENESIS	5.98310082888623e-08	8.12890444819525e-06	0.704975715167238	-0.314576075481423	-1.65173759853159	559	Adrb2,Chil1,Spred1,Ntrk1,Robo1,Enpp2,Fzd8,Ago2,Ahr,Cemip2,Adgrf5,Pparg,Pik3cb,Ddah1,Fzd4,Calcrl,Cdh13,Sema3e,Tert,Hgf,Mecp2,Mmrn2,Pkm,Cd59a,Agt,Unc5b,Nrp2,Egln1,Amotl1,Itga7,Ccdc134,Plxnd1,Bmpr2,Fmnl3,Stab1,Erap1,Cdh5,Tgfb1,Ace,Anpep,Klf2,Hpse,Tek,Ptprb,Pik3r6,Pten,Gata2,Hpgd,Shh,Pde3b,Angptl4,Btg1,Prox1,Klf4,Sema6a,Hdac7,Dll1,Clec14a,Epas1,Card10,Foxj2,Enpp1,Tspan12,Ang,Sh2b3,Hrg,Ccbe1,Epor,Cxcr…	0.350626118067979
Ontology - Biological Process	GOBP_REGULATION_OF_CELL_KILLING	0.00153847202111876	0.0306394825373614	0.45505986738723	-0.385831830567966	-1.6516561432804	103	Cd55,Cd59a,Tgfb1,Il7r,Pik3r6,Cd1d1,H2-M2,Il18rap,Nckap1l,Cadm1,Bcl2l11,Ppp3cb,Dnase1l3,Syk,H2-Q6,Rasgrp1,H2-Bl,Ptprc,Havcr2,Crk,Raet1d,Gimap3,Stap1,P2rx7,Gimap5,Klrd1,Nos2,Bcl2l1,Cd226,Klrb1f,Klrb1c,Ulbp1,Klrb1b,Klre1,Spi1,H2-Q4,Tap1,Stat5b,Vav1,Klri2,Slamf6,Cd5l,Clec7a,Klrc1,Prf1,Gm7030,Klrk1,H2-Q1,Tyrobp	0.475728155339806
Ontology - Biological Process	GOBP_LIPID_TRANSPORT_ACROSS_BLOOD_BRAIN_BARRIER	0.015756346336232	0.132115975137276	0.352487857583619	-0.815144297515421	-1.65165373070978	5	Cd36,Mfsd2a,Slc27a1	0.6
Canonical Pathways - Reactome	REACTOME_METABOLISM_OF_AMINO_ACIDS_AND_DERIVATIVES	7.22158388377875e-05	0.00322497027366967	0.538434096309916	-0.345347616816474	-1.65140856993136	222	Aspa,Dhtkd1,Slc25a10,Gcdh,Mat1a,Bckdhb,Aldh6a1,Dio3,Dld,Ahcy,Bbox1,Azin1,Acat1,Enoph1,Cth,Ahcyl,Hoga1,Agxt2,Aldh4a1,Sardh,Hdc,Slc25a21,Chdh,Hykk,Suox,Ivd,Tstd1,Oat,Dbt,Ppm1k,Aass,Gpt,Pdha1,Crym,Hpd,Auh,Nqo1,Gpt2,Echs1,Slc25a13,Dmgdh,Gls,Slc3a2,Serinc3,Mccc1,Tat,Prodh,Dlst,Agmat,Scly,Pipox,Hibadh,Hibch,Gstz1	0.243243243243243
Ontology - Molecular Function	GOMF_PROTEIN_ANTIGEN_BINDING	0.0427333599721398	0.235510906522291	0.321775918075361	-0.630904702824651	-1.65139640404396	12	H2-Ab1,Lck,Itga4,Sirpa,Ep300,Klrd1	0.5
Regulatory Target Gene - miRDB	MIR_382_3P	0.000453357629711857	0.0124883668720627	0.49849310876659	-0.365991037967124	-1.65131651363581	153	Ppp4r4,Rcan2,Il6ra,Fzd8,Wwp1,Azin1,Gpd1l,Cox17,Tmem38b,Dido1,Adcy1,Ppm1a,Usp22,Them4,Dcbld1,Gm4841,Tox,Atxn7,Clasp2,Mtx3,Cers6,Bcl2l11,Trib1,Cavin2,Nufip2,Cd163,Tns1,Creb1,P2ry10,Plekha3,Mknk2,Hus1,Klhl29,Snx12,Nfib,Klhl5,Tnpo1,Nkd1,Prkd1,Sema3c,Zim1,Edn1,St8sia4,Plcl2,Ythdf3,Gcc1	0.300653594771242
Ontology - Biological Process	GOBP_NEGATIVE_REGULATION_OF_PROTEIN_KINASE_B_SIGNALING	0.0145101108051395	0.126016303590464	0.380730400722792	-0.467270354843886	-1.65124648641088	37	Ppara,Pik3cb,Igf1r,Pten,Klf4,Sh2b3,Hyal2,Rapgef1,Otud3,Xdh,Dag1,Sco1,Ddit3,Slc9a3r1,Bank1,Phlpp1,Sirt1,Ptprj,Plekha1,Sfrp5	0.540540540540541
Ontology - Molecular Function	GOMF_STEROID_HYDROXYLASE_ACTIVITY	0.0135265577498753	0.120610462142881	0.380730400722792	-0.498273682229324	-1.65101490388691	29	Cyp2c37,Cyp3a25,Cyp3a59,Cyp39a1,Cyp2c50,Cyp2a22,Cyp2c29,Cyp46a1,Cyp2a12,Cyp7a1,Cyp2c39,Cyp3a11,Cyp1b1,Cyp2b13,Cyp2b10,Cyp3a13,Cyp17a1,Cyp2c38,Cyp1a2	0.655172413793103
Canonical Pathways - Wiki	WP_GLYCOLYSIS_AND_GLUCONEOGENESIS	0.0157178831985857	0.132069760712645	0.352487857583619	-0.447790046759385	-1.65075734468418	43	Dld,Pkm,Pck1,Mpc1,Hk3,Aldob,Pdha1,Pfkl,Slc2a2,Fbp2,Ldhb,Pcx,Got2,Eno1,Mdh2,Mpc2,Pgk1,Hk2,Mdh1,Slc2a5,Fbp1,Aldoa,Hk1,Dlat,Eno3,Slc2a1	0.604651162790698
Ontology - Molecular Function	GOMF_HYDROLASE_ACTIVITY_ACTING_ON_CARBON_NITROGEN_BUT_NOT_PEPTIDE_BONDS_IN_LINEAR_AMIDINES	0.0141893669053914	0.124172450997399	0.380730400722792	-0.752199995898688	-1.6506286581669	7	Ddah1,Padi2,Agmat	0.428571428571429
Ontology - Cellular Component	GOCC_DENDRITIC_SPINE_HEAD	0.015403242173402	0.13017647787242	0.380730400722792	-0.662764443951244	-1.65051488113454	10	Ppp1r9b,Dnm3,Fmr1,Ppp1r1b,Srgap2,Rgs7bp	0.6
Ontology - Biological Process	GOBP_REGULATION_OF_HYDROGEN_PEROXIDE_METABOLIC_PROCESS	0.0201954709293563	0.151459839721746	0.352487857583619	-0.601953371511465	-1.6502127814587	15	Insr,Sod2,Mfn2,Fyn,Nnt	0.333333333333333
Ontology - Biological Process	GOBP_MONOSACCHARIDE_METABOLIC_PROCESS	7.73335498385171e-05	0.00340671159819085	0.538434096309916	-0.340887985569441	-1.65014337955916	246	Ppara,Acadm,Pfkfb2,Hexa,Foxo1,Slc25a10,Soga1,Ppargc1a,Ids,Irs1,Sorbs1,Slc23a2,Chst15,Crtc2,Pkm,Sesn2,Insr,Dcxr,Rorc,Nln,Dhdh,Ugt1a6a,Pck1,Pgm1,Nfe2l1,Sord,Cpt1a,Ppp1r3g,Pdk2,Hk3,Car5a,Rbp4,Gpt,Igfbp4,Per2,Pmm1,Gulo,Aldob,Pdha1,Pfkl,Slc39a14,Man2a1,Gpt2,Dgat2,Slc37a4,Slc25a13,Fbp2,Xylb,Man1c1,Aldh1a1,Fpgt,Wdr5,Ogt,Pdk1,Rora,Tnf,Hexb,Gpd2,Prkn,Dse,Galm,Man2b1,Pcx,Eno1b,Pofut1,Ppp1r3e,Ep300,Nnmt,Gck…	0.300813008130081
Curated - Chemical and Genetic Perturbation	RUAN_RESPONSE_TO_TNF_DN	0.00371341520966832	0.0544679530113471	0.431707695803346	-0.409887546803667	-1.65011346798756	73	Hipk3,Acadm,Ech1,Pparg,Sorbs1,Entpd5,Nrip1,Pck1,Cdkn2c,Acox1,G0s2,Ak2,Selenbp1,Scarb1,Pex11a,Alad,Arl4a,Rasd1,Pla2g6,Hsd17b4,Alas1,Mmut,Pcx,Dgat1,Nnmt,Acads,Idh3g	0.36986301369863
Ontology - Biological Process	GOBP_VENOUS_BLOOD_VESSEL_DEVELOPMENT	0.0146156568982573	0.126658492644789	0.380730400722792	-0.578249756080906	-1.64990744463555	17	Ahr,Bmpr2,Prox1,Ephb4,Efnb2,Sema3c,Eng,Heg1,Acvrl1,Notch4	0.588235294117647
Ontology - Cellular Component	GOCC_PLASMA_MEMBRANE_SIGNALING_RECEPTOR_COMPLEX	0.000472819630864335	0.0128696847572445	0.49849310876659	-0.367730741430919	-1.64985711958215	147	Chrnb2,Il6ra,Insrr,Abhd6,Calcrl,Irs1,Insr,Itgb7,Itga7,Igf1r,Tgfb1,Cntfr,Chrne,Il18rap,Bmp2,Ighd,Trbc2,Traf1,Itgal,Csf2ra,Cd79a,Itgb2,Syk,Itga9,Cd3g,Csf2rb2,Itgax,Itga4,Rnf31,Shisa9,Tspan32,Ptpn6,Il18r1,Skap1	0.231292517006803
Regulatory Target Gene - miRDB	MIR_702_3P	0.00448540595910429	0.0611734113336387	0.407017918923954	-0.441179004947737	-1.64959773393095	49	Adcy6,Dio3,Kalrn,Nptx1,Fbrs,Tnfrsf1b,Cttnbp2nl,Osbpl3,Tmem229b,Ipcef1,Nfib,Dap3,Kxd1,Syt7,Fuca1,Nr4a2,Slc17a8,Cxcl12,Fem1a,Nup62	0.408163265306122
Canonical Pathways - Reactome	REACTOME_SYNTHESIS_OF_KETONE_BODIES	0.0141893669053914	0.124172450997399	0.380730400722792	-0.751589844856859	-1.64928974191997	7	Hmgcs2,Acat1,Bdh1,Hmgcl,Acss3	0.714285714285714
Regulatory Target Gene - miRDB	MIR_31_5P	0.00293908968201274	0.046745521609155	0.431707695803346	-0.388851307474106	-1.64905416110153	99	Slc1a2,Spred1,Ak4,Pdpr,Sgms1,Rhobtb1,Ces1g,Khdrbs3,Dmd,Psd4,Abat,Atp8a1,Il34,Atl2,Sema6d,Tns1,Wdr5,Homer1,Glcci1,Fech,Sh3bp1,Syde2,Pcx,Retreg1,Lats2,Hsph1,Dusp7,Nup153,Numb	0.292929292929293
Regulatory Target Gene - miRDB	MIR_6359	0.0105777947400491	0.103911277740482	0.380730400722792	-0.504822966590128	-1.64867816295581	27	Abca6,Epb41l1,Ankrd28,Cd38,Cenpx,Slc25a36,Itga4,Dipk2a,Top1,Slain2,Prpf4b,Gphn	0.444444444444444
Regulatory Target Gene - miRDB	MIR_6925_3P	0.00380895401873974	0.0553126366199597	0.431707695803346	-0.395709213524569	-1.64835583117725	85	Tmtc2,Slc16a10,Abcc4,Vwa8,Nudt19,Nrp2,Plppr5,Gata2,Nfkb2,Prox1,Nckap1l,Gnpnat1,Ikzf2,Gpat3,Plekhh2,Plekhg1,Rora,Tnf,Ddx6,Nfib,Plek,Nr4a2,Orai2,Cnnm4,Glul,Ptprr,Oit3,Rtn4,Fam110c,Ccnd2,Meis2	0.364705882352941
Ontology - Molecular Function	GOMF_OXALATE_TRANSMEMBRANE_TRANSPORTER_ACTIVITY	0.0160622852887072	0.133767348754107	0.352487857583619	-0.813409278776852	-1.64813821795806	5	Slc26a4,Slc26a2	0.4
Ontology - Biological Process	GOBP_POSITIVE_REGULATION_OF_SKELETAL_MUSCLE_TISSUE_DEVELOPMENT	0.0201954709293563	0.151459839721746	0.352487857583619	-0.601158210631169	-1.64803290389662	15	Adrb2,Shh,Dll1,Mef2c,Usp2,Bcl2	0.4
Regulatory Target Gene - miRDB	MIR_295_3P	0.000117385352215775	0.00460127620225746	0.538434096309916	-0.347659603578366	-1.6475414075424	216	Hipk3,Mospd2,Mllt6,Rassf2,Hlf,Tmem123,Fgd5,Znrf3,Ednrb,Rab8b,Snx8,Erap1,App,Slc22a23,Ism2,Dpp8,Ptprb,Mpc1,Pde3b,Btg1,Vldlr,Suv39h1,Crim1,Slc7a2,Ikzf2,Map3k2,Kcnb1,Ankrd17,Skida1,Nufip2,Ankrd13c,Zfp800,Flt1,Suco,Rab22a,Trim36,Fgf9,Nfya,Bcl11b,Arhgef17,Nfib,Yod1,Reep3,Tnfaip1,Tmtc1,Tiparp,Rgmb,Bloc1s5,Lats2,Srcin1,Rtn1,Ppp1r3e,Smarcc2,Zkscan1,Zbtb43,Aak1,Rbl2,Ythdf3,Sar1b,Tnrc18,Hmbox1,Prrg1,Tmub2,…	0.337962962962963
Canonical Pathways - Biocarta	BIOCARTA_PGC1A_PATHWAY	0.0189801465026399	0.146131287434559	0.352487857583619	-0.625101643408254	-1.64737136970754	13	Ppara,Ppargc1a,Esrra,Ppp3cb	0.307692307692308
Regulatory Target Gene - miRDB	MIR_3086_3P	0.00465000347682811	0.0624362275883653	0.407017918923954	-0.440561389852234	-1.64728842988303	49	Spred1,Ugt1a1,Ugt1a6a,Flvcr2,Reps2,Nebl,Mtx3,Ube3a,Ist1,Cd200r1,Ephb4	0.224489795918367
Ontology - Biological Process	GOBP_GAMMA_AMINOBUTYRIC_ACID_BIOSYNTHETIC_PROCESS	0.00423583312666528	0.0591236752531658	0.407017918923954	-0.882886125463448	-1.64686607366223	4	Abat,Slc38a1,Aldh1a1	0.75
Ontology - Biological Process	GOBP_RESPONSE_TO_NICOTINE	0.0210738017879329	0.154972484491599	0.352487857583619	-0.555833462132974	-1.64636776613463	19	Ppara,Chrnb2,Ntrk1,Abat,Hmox1,Tnf,Bcl2	0.368421052631579
Ontology - Biological Process	GOBP_ALCOHOL_METABOLIC_PROCESS	3.10014371237226e-05	0.00166225765875425	0.557332238758646	-0.333165226330658	-1.64597885964164	297	Sult2a4,Cacna1h,Sult2a3,Sult1e1,Acer2,Aldh3a2,Bpnt2,Hmgcs2,Abca5,Dab2,Acadl,Apoa2,Ces1g,Mecp2,Ednrb,Sult2a5,Cyp39a1,Pck1,Sult2a7,Plpp3,Idh2,Apoc1,Mogat1,Akr1d1,Nfe2l1,Por,Erlin2,Aco2,Sord,Dhrs7,Dhcr24,App,Ces1d,Pten,Fdxr,Bmp2,Rdh16,Vldlr,Plpp1,Rbp4,Pts,Dhfr,Shpk,Ces1e,Retsat,Enpp1,Abcg1,Sgpp2,Scarb1,Cbr4,Soat1,Acadvl,Dgat2,Lcat,Cln8,Sult1b1,Rdh9,Gk,Npc1,Aldh1a1,Mogat2,Hsd17b6,Pctp,Itpkb,Ttr,Cyp46…	0.292929292929293
Ontology - Biological Process	GOBP_RESPIRATORY_SYSTEM_PROCESS	0.0151381142391905	0.128623473525693	0.380730400722792	-0.480772060849755	-1.6456309993097	33	Adora1,Adrb2,Mecp2,Cfap54,Zfand5,Stard7,Ccbe1,Gls	0.242424242424242
Ontology - Biological Process	GOBP_NUCLEOSIDE_PHOSPHATE_BIOSYNTHETIC_PROCESS	7.84708217176846e-05	0.00342791338904065	0.538434096309916	-0.33958795320058	-1.64514853587039	245	Ppara,Adcy6,Ak4,Pank1,Pank3,Gcdh,Ppargc1a,Entpd1,mt-Nd6,Pfas,Dld,Nadk2,Pkm,Adssl1,Acat1,Idh2,Tgfb1,Adcy1,Adcy4,Ppat,Nmnat2,Mpc1,Pdk2,Adk,Ndufa5,Ndufa2,Ak2,Prps1l3,Pdha1,Ampd3,Umps,Slc25a13,Nampt,Nmrk1,Atp5k,Ndufs1,Sdhc,Ndufb4,Adcy9,Acot7,Atp5l,Atp5g1,Ndufs2,Ndufa9,Pdk1,Ak3,Atp5e,Npr1,Nadk,Ndufa3,Vdac1,Ndufb2,Nos3,Ppcdc,Prkn,Mthfd1,Ndufv1,Atp5h,Ndufc2,Ndufb10,Prps1,Mmut,Eno1b,Sdhb,Ndufb11,Papss2,R…	0.387755102040816
Curated - Chemical and Genetic Perturbation	MCCLUNG_DELTA_FOSB_TARGETS_8WK	0.0113163344628903	0.108880431019266	0.380730400722792	-0.446343186405068	-1.64474082640417	44	Bpnt2,Rassf2,Ids,Uhmk1,Pptc7,Cry2,Nfe2l1,Arhgef2,Psap,Kcnb1,Kif1b,Gnao1,Usp2	0.295454545454545
Ontology - Biological Process	GOBP_VASCULATURE_DEVELOPMENT	1.24645816584197e-08	2.35096674291512e-06	0.747739663149885	-0.307288680481279	-1.64433107156089	672	Adrb2,Chil1,Spred1,Ntrk1,Il6ra,Robo1,Enpp2,Fzd8,Ago2,Ahr,Foxo1,Cemip2,Adgrf5,Pparg,Pik3cb,Ddah1,Bmp7,Fzd4,Zbtb14,Calcrl,Cdh13,Sema3e,Tert,Hgf,Mecp2,Mmrn2,Pkm,Cd59a,Agt,Unc5b,Nrp2,Egln1,Amotl1,Itga7,Ccdc134,Plxnd1,Bmpr2,Fmnl3,Cth,Stab1,Erap1,Zfand5,Plpp3,Cdh5,Tgfb1,Ace,Anpep,Klf2,Hpse,Tek,Ptprb,Pik3r6,Pten,Gata2,Hpgd,Shh,Pde3b,Cflar,Angptl4,Prickle1,Btg1,Prox1,Klf4,Sema6a,Hdac7,Dll1,Clec14a,Epas1,…	0.34375
Ontology - Biological Process	GOBP_NEGATIVE_REGULATION_OF_HYDROGEN_PEROXIDE_MEDIATED_PROGRAMMED_CELL_DEATH	0.0146545874928913	0.126695613101157	0.380730400722792	-0.749298434352737	-1.64426146770254	7	Hgf,Hk3,Met	0.428571428571429
Ontology - Biological Process	GOBP_MELANOCYTE_DIFFERENTIATION	0.0197918915056439	0.149742144699614	0.352487857583619	-0.535176981749814	-1.64381907662293	21	Ednrb,Rab27a,Bloc1s6,Enpp1,Mef2c,Kit,Myo5a,Gnaq,Bcl2,Gna11	0.476190476190476
Canonical Pathways - Reactome	REACTOME_PI3K_AKT_ACTIVATION	0.0152831332377737	0.129526592548085	0.380730400722792	-0.721778216848648	-1.64369462679585	8	Ntrk1,Pik3cb	0.25
Ontology - Biological Process	GOBP_KETONE_BODY_METABOLIC_PROCESS	0.0115772395685755	0.110545744349853	0.380730400722792	-0.779309971879732	-1.64331162256703	6	Hmgcs2,Acat1,Hmgcl,Slc27a5,Dgat1,Oxct1	1
Ontology - Biological Process	GOBP_NEGATIVE_T_CELL_SELECTION	0.0223607272391108	0.158974358801518	0.352487857583619	-0.613522513478465	-1.64322545105792	14	Shh,Ccr7,Cd74,Dock2,Themis,Ptprc,Cd3e,Spn	0.571428571428571
Ontology - Biological Process	GOBP_POSITIVE_REGULATION_OF_T_CELL_PROLIFERATION	0.0046812115538538	0.0625409863594868	0.407017918923954	-0.388871477744178	-1.64317758035589	94	Igfbp2,Cd55,Cd59a,H2-DMb1,Rasal3,Vcam1,Cd1d1,Il2ra,Slamf1,Shh,Carmil2,Adk,Nckap1l,Ccr7,Bmi1,Itgal,Coro1a,Cd274,H2-DMb2,Xcl1,Card11,Syk,Ptprc,Ccl5,Cd209a,Havcr2,Cd244a,Ccr2,Cd3e,Spn,Ccdc88b,Cd6,Cd81,Il15,Cd40lg,Tnfsf9,Il18,Hmgb1,Stat5b,Jak3,Ptpn22,Aif1,Sash3	0.457446808510638
Ontology - Molecular Function	GOMF_INTRAMOLECULAR_OXIDOREDUCTASE_ACTIVITY_TRANSPOSING_C_C_BONDS	0.0213951862662241	0.156418069257261	0.352487857583619	-0.565032139305262	-1.64314630778535	18	Gsta2,Ech1,Eci1,Eci2,Gsta5,Gsta1,Ehhadh,Echs1,Mif	0.5
Ontology - Molecular Function	GOMF_ENOYL_COA_HYDRATASE_ACTIVITY	0.0120434302713426	0.113129334478388	0.380730400722792	-0.778974981505796	-1.64260523666822	6	Ehhadh,Auh,Echs1,Hsd17b4,Hadha	0.833333333333333
Canonical Pathways - Biocarta	BIOCARTA_VOBESITY_PATHWAY	0.0120434302713426	0.113129334478388	0.380730400722792	-0.778921599732666	-1.64249267184628	6	Hsd11b1,Pparg,Tnf,Rxra	0.666666666666667
Ontology - Molecular Function	GOMF_AMINOACYLASE_ACTIVITY	0.0169801031652157	0.137481607043155	0.352487857583619	-0.810551073224062	-1.64234689257089	5	Aspa,Acy1,Pm20d1	0.6
Canonical Pathways - Reactome	REACTOME_PHOSPHOLIPID_METABOLISM	0.000426216918574323	0.0119758242456329	0.49849310876659	-0.35748868035361	-1.64204525445666	166	Osbpl5,Pik3cb,Cds2,Agpat1,Pla2g12a,Inpp4b,Gpd1l,Mtmr12,Lpin2,Pi4ka,Lclat1,Pik3r6,Pten,Lpcat1,Mfsd2a,Inpp5d,Pla2r1,Agpat3,Stard7,Dgat2,Gpat3,Hadhb,Pik3c2b,Tnfaip8,Pctp,Pnpla8,Plekha6,Plekha3,Pla2g6,Pnpla6,Pitpnm2,Pik3r5,Csnk2a1,Pcyt1a,Gpd2,Plekha8,Crls1,Chpt1,Hadha,Dgat1,Ptdss1,Stard10,Pla2g4c,Pitpnm3,Pik3cg,Mgll,Miga1,Cpne3,Plekha2,Rab14,Pip4k2a,Slc44a2,Pnpla2	0.319277108433735
Ontology - Biological Process	GOBP_THYMOCYTE_MIGRATION	0.012354224214227	0.115286916532298	0.380730400722792	-0.778474886249941	-1.64155069819702	6	Ccr6,Ccr7,Coro1a,Xcl1,Ccr2	0.833333333333333
Ontology - Biological Process	GOBP_VITAMIN_METABOLIC_PROCESS	0.00358517048542526	0.0532198640947572	0.431707695803346	-0.409522724716808	-1.64068149420635	71	Vnn1,Aifm2,Alpl,Abcd4,Slc23a2,Vnn3,Mthfsl,Ugt1a6a,Pdxp,Rdh16,Dhfr,Pdxk,Enpp1,Gulo,Ttpa,Nqo1,Rdh9,Shmt2,Rdh1,Ppard,Tnf,Dgat1,Clybl,Nnmt,Gsto1,Rdh10,Mmadhc,Mthfs,Cbr1,Tpk1,Rdh16f2	0.436619718309859
Ontology - Biological Process	GOBP_POSITIVE_REGULATION_OF_OXIDATIVE_STRESS_INDUCED_INTRINSIC_APOPTOTIC_SIGNALING_PATHWAY	0.0125096212248278	0.115982452621392	0.380730400722792	-0.777923225930355	-1.64038742575396	6	Vnn1,Sfpq	0.333333333333333
Tumor Phenotype Ontology	MP_DECREASED_TUMOR_NECROSIS_FACTOR_SECRETION	0.00118332332815733	0.0256678073794577	0.45505986738723	-0.378312389301236	-1.64021082335642	116	Slc15a4,Cd36,Pigr,Sgms1,Gpr108,Ccr6,Clec4n,H2-Ab1,Cd19,Pi4ka,Cd1d1,Mmp7,Thbd,Coro1a,Hmox1,Syk,Ccr1,Tlr4,Gpr65,Myo1g,Itgax,Fcmr,Tnf,Gimap5,Ccdc88b,Plcg2,Ticam2,Ifi204,Hcfc2,Tlr9,Rasgrf2,Fcer1g,Marchf1,Il18,Map3k8,Nfatc2,Abhd16a,Stim1,Tnfrsf14,Vav1,Sash3,Tlr1,Nod2,Tlr7,Peli1,Azi2,Clec7a,Klrc1,Siglec1,Timd4,Tlr2	0.439655172413793
Ontology - Molecular Function	GOMF_AMINO_ACID_BINDING	0.00771221298880458	0.0858626379420243	0.407017918923954	-0.42872262074944	-1.6398139751753	54	Ddah1,Mat1a,Sesn2,Hdc,Gchfr,Dpys,Shmt2,Tat,Prodh,Cep104,Scly,Nos3,Glra3,Got2,Nos2,Gpr143,Grin2d,Tdo2,Mat2a,Glul,Srr,Pah,Grin2b,Glud1,Ubr1,Fmo3,Gnmt,Castor1	0.518518518518519
Canonical Pathways - Reactome	REACTOME_SPHINGOLIPID_DE_NOVO_BIOSYNTHESIS	0.0170749076221257	0.137837320744169	0.352487857583619	-0.485681948098491	-1.63968379733815	31	Acer2,Aldh3a2,Sgms1,Plpp3,Plpp1,Sgpp2,Cers6,Cers4	0.258064516129032
Canonical Pathways - Wiki	WP_MICROGLIA_PATHOGEN_PHAGOCYTOSIS_PATHWAY	0.0208251738091136	0.153840442438429	0.352487857583619	-0.454557874817519	-1.63954582582834	40	Pik3cb,Pik3r6,Nckap1l,Itgb2,Syk,Cybb,Ncf2,Ptpn6,Cyba,Vav3,Plcg2,Pik3cg,Hck,Lat,Fcer1g,Ncf4,Ncf1,Vav1,C1qb,Pik3cd,Rac2,Vav2,C1qc,Tyrobp	0.6
Canonical Pathways - Reactome	REACTOME_SIGNALING_BY_GPCR	1.02743102998702e-05	0.000672317317255177	0.593325476396405	-0.32378275396725	-1.63907347163059	362	Adora1,Adrb2,Adcy6,Arhgef9,Abhd6,S1pr5,Arhgef3,Calcrl,Cd55,Cxcr5,Ednrb,Agt,Ccr6,Ngef,Nln,Pde4c,Itpr3,Kalrn,S1pr4,Pde1a,Adgre5,Prkacb,Mcf2l,Arrb1,Plppr5,Adcy1,Prkch,Adcy4,Cxcr6,App,Ptgfr,Pik3r6,Pde4d,Adra2c,Pde7a,Cmklr1,Arhgef2,Psap,Ccr7,Rgs16,Chrm2,Arhgef6,P2ry4,Adra1a,Cxcr3,Gpr68,Ccl22,Prex1,Xcl1,Gng7,C5ar2,Creb1,Ccr1,Adrb1,Gpr55,Fgd3,Arhgef15,C5ar1,Gnb4,Adcy9,Dgkh,Plcb4,Dgkd,P2ry10,Ccl5,Gpr65,A…	0.328729281767956
Curated - Chemical and Genetic Perturbation	LIAN_LIPA_TARGETS_3M	0.00357500146769804	0.0531466854926272	0.431707695803346	-0.417916929471333	-1.63900187306204	65	Mafb,Fcgr2b,Clec4n,Pla2g7,Hmox1,Ccr1,Ly9,Myo5a,Ctsb,Lilrb4b,Mmp12,Ms4a6d,Cd244a,Mpeg1,Gpnmb,Acod1,Fcgr3,Adgre4,Neu1,Klrb1b,Fcer1g,Spic,Slc11a1,C3ar1,Cd5l,Tlr7,C1qb,Atp6v0d2,Snx6,Pira1,C1qc,Marco,Cfp,Slfn1,Msr1,Slc15a3,Ngp,Cd68,Utrn	0.6
Canonical Pathways - Biocarta	BIOCARTA_IL12_PATHWAY	0.0220291062842934	0.15815970978495	0.352487857583619	-0.563584518993724	-1.63893654376573	18	Etv5,Map2k6,Cxcr3,Cd3g,Il18r1,Cd3e,Ccr5,Cd3d,Mapk14,Il18,Cd247,Jak2,Il12rb2	0.722222222222222
Ontology - Biological Process	GOBP_L_ASPARTATE_IMPORT_ACROSS_PLASMA_MEMBRANE	0.00468564493575898	0.0625480929309642	0.407017918923954	-0.878542828821344	-1.63876443101383	4	Slc1a2	0.25
Ontology - Biological Process	GOBP_NEGATIVE_REGULATION_OF_SEQUESTERING_OF_TRIGLYCERIDE	0.0125096212248278	0.115982452621392	0.380730400722792	-0.777152265460654	-1.6387617205197	6	Ppara,Pparg	0.333333333333333
Ontology - Biological Process	GOBP_DATP_METABOLIC_PROCESS	0.0151198082183338	0.128623473525693	0.380730400722792	-0.74668930338633	-1.6385359872857	7	Adk,Ak2,Ak3,Samhd1	0.571428571428571
Ontology - Biological Process	GOBP_RESPIRATORY_GASEOUS_EXCHANGE_BY_RESPIRATORY_SYSTEM	0.00769507473771835	0.0857909862274691	0.407017918923954	-0.435968648263548	-1.63837416186112	50	Adora1,Adrb2,Mecp2,Mafb,Cfap54,Zfand5,Man2a1,Stard7,Ccbe1,Sftpd,Gls	0.22
Canonical Pathways - Biocarta	BIOCARTA_GATA3_PATHWAY	0.0166771717714663	0.13642131460175	0.352487857583619	-0.65262619094011	-1.63766986415143	11	Maf,Prkacb,Nfatc1,Map2k3,Gata3,Mapk14,Nfatc2	0.636363636363636
Canonical Pathways - Wiki	WP_TRIACYLGLYCERIDE_SYNTHESIS	0.020103568445454	0.151139809891627	0.352487857583619	-0.533131160569725	-1.63753524903343	21	Agpat1,Plpp3,Mogat1,Plpp1,Agpat3,Dgat2,Gk,Mogat2	0.380952380952381
Ontology - Biological Process	GOBP_ETHER_METABOLIC_PROCESS	0.0198946873197702	0.15010959899799	0.352487857583619	-0.545085213622571	-1.63738367366025	20	Peds1,Pex7,Agmo,Pla2g7,Far1,Chpt1,Pla2g4c,Lpcat2,Dhrs7b,Ephx2,Plaat3,Lipe,Nceh1,Ephx1,Pla2g4a,Tmem86b,Gnpat	0.85
Ontology - Molecular Function	GOMF_GLUTATHIONE_TRANSFERASE_ACTIVITY	0.0216706607675059	0.157419136123541	0.352487857583619	-0.488014075392162	-1.63721958380377	30	Gsta2,Gstt2,Gsta4,Gsta5,Gsta1,Gstt3,Gstk1,Hpgds,Gstt1,Gstz1,Gstm2,Mgst2,Gstm3,Mgst3,Gsta3	0.5
Ontology - Biological Process	GOBP_CELLULAR_RESPONSE_TO_TYPE_II_INTERFERON	0.001289926268748	0.0270681910216857	0.45505986738723	-0.383105361141622	-1.6368250961577	105	Pparg,Rab43,Mrc1,Kif16b,H2-Ab1,Gbp2,Gbp4,Vamp3,Ccl22,Xcl1,Gbp2b,Igtp,Tlr4,Med1,Ccl5,Gbp10,Cdc42ep2,Gbp5,Stat1,Gbp9,Tnf,Aqp4,Gbp8,Stxbp1,Irgm2,Sirpa,Gbp7,Flnb,Nos2,Gbp3,Cdc42ep4,Rab20,Irf8,Acod1,Actg1,Casp1,Txk,Capg,Actr3,Zyx,Gbp6,Ccl9,Rab7b,Evl,Jak2,Tlr2,Socs1,Dnaja3,Vim,Ccl4,Nlrc5,Irgm1,Irf1,Was,Myo1c	0.523809523809524
Curated - Chemical and Genetic Perturbation	SCHRAETS_MLL_TARGETS_DN	0.0144044589975592	0.125370405346834	0.380730400722792	-0.493754595047292	-1.63661406584171	28	Acadm,Enpp2,Gsta4,Il1rn,Gas1,Thbd,Limk1,Hspb8,Ctsh,Gata6,Cd53	0.392857142857143
Ontology - Biological Process	GOBP_POST_EMBRYONIC_ANIMAL_ORGAN_DEVELOPMENT	0.0213496198569226	0.156224392036709	0.352487857583619	-0.58226093943956	-1.63656172623163	16	Ahr,Klf4,Bcl2l11,Slc37a4,Flt1,Bcl11b,Kdr,Myo7a	0.5
Ontology - Biological Process	GOBP_NEGATIVE_REGULATION_OF_MYELOID_LEUKOCYTE_MEDIATED_IMMUNITY	0.0170009902731121	0.137481607043155	0.352487857583619	-0.651978663483687	-1.63604498881496	11	Hmox1,Ccr2,Cd300a,Cd84,Spi1,Bcr,Rabgef1,Abr	0.727272727272727
Curated - Chemical and Genetic Perturbation	HEVNER_CORTEX_ROSTRAL_SUBVENTRICULAR_ZONE	0.0187010267011305	0.145119090689467	0.352487857583619	-0.656797152536396	-1.63565424192831	10	Tspan7,Prex1,Eomes,Plxna4,Sema3c	0.5
Regulatory Target Gene - miRDB	MIR_3061_3P	0.00241495239361063	0.0411003362785198	0.431707695803346	-0.39668476712643	-1.63546184420347	83	Ivns1abp,Hsd11b1,Soga1,Lmo7,Inpp4b,Azin1,Lclat1,Ptprb,Rdh16,Map3k2,Smndc1,Pcid2,Dnajc28,Ankrd10,Rdh9,Ctdspl2,Mef2c,Nsun6,Cpsf6,Siah1a,Zfp493,Ascl4,Mtss1,Dock11,Zbtb43,Mosmo,Pum1	0.325301204819277
Ontology - Biological Process	GOBP_REACTIVE_OXYGEN_SPECIES_METABOLIC_PROCESS	0.000188199148453924	0.0066474017444839	0.518848077743792	-0.347171146131996	-1.63535955291473	203	Ppara,Cd36,Gpx3,Hvcn1,Foxo1,Sirt3,Sesn2,Insr,Dcxr,Agt,Tgfb1,Abcd1,Acox1,App,Rab27a,Bnip3,Hba-a1,Cflar,Nrros,Dhfr,Pla2r1,Sod2,Clcn3,Met,Nqo1,Atp7a,Prex1,Ucp2,Itgb2,Mfn2,Syk,Nqo2,Ndufs1,Fyn,Tlr4,Hbb-bt,Hbb-bs,Cybb,Brca1,Ogt,Ncf2,Tnf,Nnt,Vdac1,Nos3,Prdx6,Prkn,Ndufc2,Ccn2,P2rx7,Cyba,Foxo3,Abcb7,Bcl2,Birc2,Nos2,Xdh,Acod1,Edn1,Plcg2,Mapt,Plau,Parl,Ncf4,Mapk14,Cyp1b1,Aldh2,Hk2,Cbr1,Sirt2,Il18,Mpo,Noxo1,…	0.428571428571429
Canonical Pathways - Reactome	REACTOME_N_GLYCAN_TRIMMING_AND_ELONGATION_IN_THE_CIS_GOLGI	0.0182038623921025	0.143750854415744	0.352487857583619	-0.80705254226856	-1.63525813328954	5	Man1a,Manea,Man1c1,Mgat1	0.8
Regulatory Target Gene - miRDB	MIR_7073_3P	0.0219917017650812	0.15815970978495	0.352487857583619	-0.487408554516971	-1.63518814519318	30	L2hgdh,Hecw2,Smndc1,Ankrd17,Mbnl1,Mef2c,Serinc3,Snx12,Rwdd2a	0.3
Canonical Pathways - Reactome	REACTOME_ATORVASTATIN_ADME	0.0301400569962911	0.189939227108703	0.352487857583619	-0.682426336051167	-1.63510625749541	9	Abcb1a,Abcc2,Slco1b2,Pon1,Cyp3a11,Slco2b1	0.666666666666667
Ontology - Biological Process	GOBP_AMINE_TRANSPORT	0.00303713046381782	0.0477365447018895	0.431707695803346	-0.405433703827716	-1.6350556587992	76	Adora1,Chrnb2,Slc22a2,Entpd1,Agt,Il1rn,Abat,Per2,Kcnb1,Slc38a1,Slc12a2,Myo5a,Syt3,Tnf,Stxbp1,P2rx7,Septin2,Gabbr1,Syt11,Slc38a3,Syt7,Aqp9,Slc17a8,Prkcb,Adora2a,Cxcl12,Ptgs1,Rtn4,Kcna2,Grin2b,Crhr2	0.407894736842105
Ontology - Biological Process	GOBP_RESPONSE_TO_CADMIUM_ION	0.0148716261623636	0.127766132286796	0.380730400722792	-0.493279126080468	-1.63503806187783	28	Cyp2a5,Camk2b,Sord,Prnp,Sumo1,Hmox1,Abcb6,Alad,Npc1,Mapk3,Mmp9	0.392857142857143
Ontology - Biological Process	GOBP_POSITIVE_REGULATION_OF_LEUKOCYTE_CELL_CELL_ADHESION	7.75604873590107e-05	0.00340671159819085	0.538434096309916	-0.337644167174697	-1.63484130939746	242	Vnn1,Vsir,Igfbp2,Cd55,H2-DMa,Cd59a,H2-DMb1,Rasal3,Pck1,Vcam1,Tgfb1,H2-Ab1,H2-Eb1,H2-Aa,Il7r,Pik3r6,Cd1d1,Il2ra,Slamf1,Shh,Carmil2,H2-Eb2,Cd44,Lck,Adk,Nckap1l,Ccr7,Bmi1,Cd5,Cd74,Lgals1,Itgal,H2-Ob,Coro1a,Cd274,H2-DMb2,Ets1,Runx1,Runx3,Xcl1,Card11,Itgb2,Syk,Sirpb1c,Flot2,Rasgrp1,Ephb4,Itpkb,H2-Oa,Ptprc,Ccl5,Itga4,Zbtb16,Cd209a,Havcr2,Lilrb4b,Arid2,Tnf,Skap1,Klhl25,Il2rg,Fcho1,Gimap3,Cd244a,Efnb2,Cc…	0.413223140495868
Ontology - Biological Process	GOBP_REGULATION_OF_T_CELL_RECEPTOR_SIGNALING_PATHWAY	0.0146692681381876	0.126712126504	0.380730400722792	-0.441708423452089	-1.63453858304416	45	Prnp,Lck,Ccr7,Card11,Laptm5,Lgals3,Ptpn6,Lilrb4b,Sla2,Cblb,Cd300a,Bcl10,Cd226,Tespa1,Ubash3a,Cd81,Lilrb4a,Ptpn22,Dusp3,Rc3h1,Ptprj,Dgkz,Phpt1,Thy1	0.533333333333333
Ontology - Biological Process	GOBP_PTERIDINE_CONTAINING_COMPOUND_BIOSYNTHETIC_PROCESS	0.0464763642041502	0.246502245560392	0.321775918075361	-0.624389825051289	-1.63434367693708	12	Mthfsl,Pts,Dhfr,Mthfs,Pcbd1	0.416666666666667
Ontology - Biological Process	GOBP_PROTEIN_LIPID_COMPLEX_SUBUNIT_ORGANIZATION	0.0218247613171243	0.15789466310295	0.352487857583619	-0.453101215738578	-1.63429179890495	40	Abca5,Apoa2,Ces1g,Lipg,Apoc1,Snx9,Ces1d,Mfsd2a,Pla2g7,Abcg1,Scarb1,Soat1,Lcat,Abca7,Fech,Dgat1,Gpihbp1	0.425
Ontology - Biological Process	GOBP_CELL_DIFFERENTIATION_IN_SPINAL_CORD	0.00952467410178774	0.0972608759234784	0.380730400722792	-0.510413417022924	-1.63381809287647	26	Ascl1,Nfe2l1,Gata2,Shh,Gdpd5,Cln8	0.230769230769231
Ontology - Molecular Function	GOMF_GABA_RECEPTOR_BINDING	0.0202560936518317	0.151821268548932	0.352487857583619	-0.619826727920328	-1.63347003886947	13	Trak1,Akap5,Gabarapl1,Arfgef2,Plcl2,Trak2	0.461538461538462
Ontology - Biological Process	GOBP_MICTURITION	0.0134420037796171	0.120257926671217	0.380730400722792	-0.774530569178051	-1.63323341454711	6	Chrnb2,Psap,Adra1a	0.5
Ontology - Biological Process	GOBP_PYRIMIDINE_NUCLEOSIDE_CATABOLIC_PROCESS	0.0166751286252034	0.13642131460175	0.352487857583619	-0.744194470479276	-1.63306132268031	7	Upp2,Upb1,Dpyd,Upp1	0.571428571428571
Ontology - Molecular Function	GOMF_COBALAMIN_BINDING	0.0166751286252034	0.13642131460175	0.352487857583619	-0.744182334453204	-1.63303469136877	7	Tcn2,Mmut,Lmbrd1	0.428571428571429
Ontology - Biological Process	GOBP_REGULATION_OF_GAMMA_DELTA_T_CELL_ACTIVATION	0.0236476539721442	0.164548258889503	0.352487857583619	-0.609666144281945	-1.63289676079279	14	Rorc,Lck,Nckap1l,Syk,Ptprc,Gimap3,Gimap5	0.5
Ontology - Molecular Function	GOMF_SOLUTE_BICARBONATE_SYMPORTER_ACTIVITY	0.0134420037796171	0.120257926671217	0.380730400722792	-0.774335370012235	-1.63282180290415	6	Slc4a4,Slc4a9	0.333333333333333
Ontology - Biological Process	GOBP_REGULATION_OF_PROTEIN_KINASE_A_SIGNALING	0.0220291062842934	0.15815970978495	0.352487857583619	-0.561362176138553	-1.63247384155272	18	Adrb2,Akap12,Pja2,Akap5,Mif,Akap7,Tcim,Ramp3,Grin2b,Aip,Pde10a,Lrrk2	0.666666666666667
Ontology - Molecular Function	GOMF_STEROID_BINDING	0.00413782113657682	0.0584049100420549	0.407017918923954	-0.389765861561773	-1.63233575325176	87	Esrrg,Osbpl5,Slc22a2,Sult1e1,Pgr,Serpina6,Hsd11b1,S100g,Apoa2,Esrra,Ugt1a1,Rorc,Atp1a1,Nfe2l1,Erlin2,Gramd1b,Osbpl3,Soat1,Stard5,Npc1,Osbpl2,Rora	0.252873563218391
Regulatory Target Gene - miRDB	MIR_291A_3P_MIR_294_3P	9.90262552697914e-05	0.00411292467483237	0.538434096309916	-0.344214530385162	-1.63229673736995	215	Hipk3,Mospd2,Mllt6,Rassf2,Hlf,Tmem123,Fgd5,Znrf3,Ednrb,Rab8b,Snx8,Erap1,App,Slc22a23,Ism2,Dpp8,Ptprb,Mpc1,Pde3b,Btg1,Vldlr,Suv39h1,Crim1,Slc7a2,Ikzf2,Map3k2,Kcnb1,Ankrd17,Skida1,Nufip2,Zfp800,Flt1,Suco,Rab22a,Trim36,Fgf9,Nfya,Bcl11b,Arhgef17,Nfib,Yod1,Reep3,Tnfaip1,Tmtc1,Tiparp,Rgmb,Bloc1s5,Lats2,Srcin1,Rtn1,Ppp1r3e,Smarcc2,Zkscan1,Zbtb43,Aak1,Rbl2,Ythdf3,Sar1b,Tnrc18,Hmbox1,Prrg1,Tmub2,Pip4k2a,P…	0.334883720930233
Regulatory Target Gene - miRDB	MIR_6965_3P	0.00034395257359556	0.0100726922975359	0.49849310876659	-0.365606130813073	-1.63162469459097	139	Spred1,Tenm3,Tspan7,Rassf2,Mat1a,Slc24a3,Mecp2,Cdc14a,Wwp1,Mylip,Zfand5,Stk35,Lrrc19,Dido1,Ptgfr,4930523C07Rik,Cers6,Palld,Usf2,Mbnl1,Wbp1l,Nampt,Tox3,Rapgef2,Ddx6,Hibch,Sp4,Phtf2,Afap1l1,Retreg1,Srcin1,Dtna,Ankrd44,Corin,Adamts3,Camk4,Thsd7a,Gtf2e1	0.273381294964029
Ontology - Molecular Function	GOMF_PYRUVATE_TRANSMEMBRANE_TRANSPORTER_ACTIVITY	0.0182038623921025	0.143750854415744	0.352487857583619	-0.805223598118207	-1.63155230790574	5	Slc16a7,Slc16a11,Mpc1,Slc16a3,Mpc2	1
Ontology - Biological Process	GOBP_POSITIVE_REGULATION_OF_BLOOD_PRESSURE	0.0214427086026013	0.156614808344831	0.352487857583619	-0.4660590865789	-1.63130589510538	34	Adora1,Adrb2,Agt,Ace,Rarres2,Lnpep,Adra1a,Adrb1,Ncf2,Camk2n1,Grip2,Cyba,Npff	0.382352941176471
Ontology - Biological Process	GOBP_TELENCEPHALON_REGIONALIZATION	0.0317017043502865	0.194356299863783	0.321775918075361	-0.680494159914948	-1.63047672735565	9	Bhlhe22,Bmp2,Shh,Eomes	0.444444444444444
Ontology - Biological Process	GOBP_CELLULAR_RESPONSE_TO_INTERFERON_BETA	0.00827987196391542	0.0893891631821495	0.380730400722792	-0.429029782460343	-1.63044372650171	52	9930111J21Rik1,Tgtp2,Gbp2,Gm4841,Traf3ip3,Gbp2b,Igtp,Tgtp1,Stat1,Ifi207,Irgm2,Mndal,Gbp7,Ifi203,Gbp3,Acod1,Gm12185,Ifi213,Ifi204,Ifi209,Gm5431,Sting1,Gbp6,F830016B08Rik,Gm11772,Ndufa13,Ifi211,Irgm1,Irf1	0.557692307692308
Ontology - Biological Process	GOBP_REGULATION_OF_CYTOPLASMIC_TRANSPORT	0.0223127428458938	0.158844535215528	0.352487857583619	-0.485859091957095	-1.62998991306153	30	Dab2,Rdx,Mecp2,Sh3glb1,Nf2,Msn,Snx12,Mapk3,Sorl1,Rab21,Map2k2,Map2,Mapk1,Lrrk2	0.466666666666667
Ontology - Biological Process	GOBP_NUCLEOTIDE_BINDING_OLIGOMERIZATION_DOMAIN_CONTAINING_1_SIGNALING_PATHWAY	0.0143743870581071	0.125302351037854	0.380730400722792	-0.772800814589967	-1.62958592391905	6	Slc15a4,Nfkbia,Tnfaip3,Tlr4	0.666666666666667
Canonical Pathways - Biocarta	BIOCARTA_NKT_PATHWAY	0.0158536077333692	0.132598311304177	0.352487857583619	-0.525548461842562	-1.62953936689834	22	Noct,Tgfb1,Ccr7,Cxcr3,Ccr1,Il18r1,Ccr2,Ccr5,Ccr3,Cd40lg,Ccl4,Cxcr4,Il12rb2	0.590909090909091
Ontology - Biological Process	GOBP_MEDULLA_OBLONGATA_DEVELOPMENT	0.00120101529367584	0.025914774142949	0.45505986738723	-0.963952923873187	-1.62930849438161	3	Ascl1	0.333333333333333
Regulatory Target Gene - miRDB	MIR_223_3P	0.00642109162920032	0.0762540303698811	0.407017918923954	-0.384194039970933	-1.62915660303444	96	Hlf,Mecp2,Rab8b,Slc4a4,Igf1r,Cbx5,Wwtr1,Crim1,Serpinb1b,Dusp2,Cers6,Ankrd17,Atp7a,Mbnl1,Tgfbr3,Mpz,Gk,Dennd5b,Zxdc,Xcr1,Prdm1,Sp3,Siah1a,Nfib,Gtpbp8,Sytl3,Septin8,Cdk17,Fam199x,Cxcl10,Mcc	0.322916666666667
Ontology - Biological Process	GOBP_IMMUNE_RESPONSE_REGULATING_CELL_SURFACE_RECEPTOR_SIGNALING_PATHWAY	9.84841465119706e-05	0.00411171311687477	0.538434096309916	-0.337566975101118	-1.62895147704339	237	Btnl9,Pigr,Plscr2,Nfkbia,Tnfaip3,Clec4n,Cd19,Prkch,Pten,Pde4d,Pja2,Cmklr1,Prnp,Carmil2,Lax1,Lck,Nckap1l,Ccr7,Nfam1,Cd38,Themis,Cd79a,Cmtm3,Card11,Syk,C5ar2,Ms4a1,Rftn1,Fyn,Mef2c,C5ar1,Laptm5,Tlr4,Cd22,Kit,Ptprc,Lgals3,Btla,Myo1g,Rnf31,Btk,Ptpn6,Lilrb4b,Skap1,Gcsam,Zfp683,Fcho1,Rapgef1,Stap1,Scimp,Nfkbid,Sla2,Cyba,Cblb,Rab11fip2,Bcl2,Cd300a,Itk,Cd3e,Crkl,Lpxn,Klrd1,Bcl10,Vav3,Fyb,Acod1,Ermap,Cd226…	0.476793248945148
Ontology - Biological Process	GOBP_ATRIAL_CARDIAC_MUSCLE_CELL_MEMBRANE_REPOLARIZATION	0.014685181621269	0.126781277195576	0.380730400722792	-0.772462139036586	-1.62887176717368	6	Kcnn2,Cacna1d,Scn5a	0.5
Ontology - Biological Process	GOBP_POSITIVE_REGULATION_OF_VOLTAGE_GATED_CALCIUM_CHANNEL_ACTIVITY	0.0242389908935591	0.166637865354005	0.352487857583619	-0.579486203262746	-1.62876277095269	16	Ehd3,Nipsnap2,Akap5,Ppp3cb,Ppp3r1,S100a1,Stac2	0.4375
Ontology - Biological Process	GOBP_REGULATION_OF_SMOOTH_MUSCLE_CONTRACTION	0.0113814452756394	0.109261874646138	0.380730400722792	-0.436974264616791	-1.62865671818347	48	Adora1,Adrb2,Calcrl,Atp2b1,Adra2c,Abat,Lck,Chrm2,Adra1a,Adrb1,Flt1,Kit,Setd3	0.270833333333333
Ontology - Biological Process	GOBP_REGULATION_OF_NUCLEOTIDE_BINDING_OLIGOMERIZATION_DOMAIN_CONTAINING_1_SIGNALING_PATHWAY	0.0058101780531428	0.0713224709403029	0.407017918923954	-0.873039133939465	-1.6284982731036	4	Slc15a4,Tnfaip3,Tlr4	0.75
Ontology - Biological Process	GOBP_NORADRENERGIC_NEURON_DEVELOPMENT	0.00123768681467499	0.0263721846126102	0.45505986738723	-0.963459186966414	-1.62847396220034	3	Ascl1	0.333333333333333
Ontology - Biological Process	GOBP_ATP_METABOLIC_PROCESS	0.00014459293046129	0.00541615388120421	0.518848077743792	-0.345460221187195	-1.62827293567733	205	Ppara,Ak4,Pfkfb2,Dhtkd1,Ppargc1a,Entpd1,mt-Nd6,Pkm,Insr,Slc4a4,Tgfb1,App,Hk3,Ndufa5,Ndufa2,Ak2,Enpp1,Aldob,Pfkl,Ampd3,Atp7a,Slc25a13,Ucp2,Atp5k,Ndufs1,Sdhc,Ndufb4,Atp5l,Atp5g1,Ndufs2,Ndufa9,Ogt,Abcc6,Ak3,Atp5e,Ndufa3,Cbfa2t3,Ndufb2,Prkn,Ndufv1,Atp5h,Ndufc2,Ndufb10,P2rx7,Atp1b1,Eno1b,Sdhb,Ndufb11,Ep300,Slc2a6,Eno1,Atp5b,Bcl2l1,Atp6v1b2,Ndufv2,Ndufa11,Ndufb9,Sdha,Prkag2,Ndufb7,Hspa8,Ndufb5,Ndufa12,…	0.395121951219512
Regulatory Target Gene - miRDB	MIR_1948_3P	0.00337475828218901	0.0513809352137267	0.431707695803346	-0.387692905984399	-1.62826219822687	91	Pdzrn3,Mpzl2,Itprid2,Stox2,Ric3,Ahcyl,Cdkn2c,Ddt,Dido1,Pde3b,Fam210a,Bmi1,Phf6,Ldlrad3,Gmfb,Slc2a2,Timm8a1,Ankfy1,Marveld1,Bmp2k,Rexo5,Tmtc1,Arhgef12,Tmem47,Ankrd44,Nup153,Meiob,Dag1,Ifi204,Sntg1,Luc7l2,Tmcc1,Arhgap15,Pak2,Fmnl2,Sp1,Kctd5,Sspn,Nodal	0.428571428571429
Ontology - Biological Process	GOBP_AMINO_ACID_TRANSPORT	0.00123169328275999	0.0263286756122776	0.45505986738723	-0.37537418375146	-1.62823764250547	117	Slc1a2,Adora1,Slc15a4,Slc22a2,Slc16a10,Agt,Il1rn,Lrrc8c,Slc25a29,Nfe2l1,Abat,Slc7a2,Slc38a4,Per2,Slc22a4,Slc25a13,Cln8,Slc38a1,Slc12a2,Slc3a2,Slc38a7,Tnf,Lrrc8d,Stxbp1,Sfxn2,Slc25a38,P2rx7,Septin2,Gabbr1,Gja1,Sfxn1,Slc38a3,Slc17a8,Slc6a12,Adora2a,Cln3,Grin2b,Slc9a3r1,Slc11a1,Apba1,Slc13a3	0.35042735042735
Regulatory Target Gene - miRDB	MIR_683	0.00377724590675022	0.0549300806811619	0.431707695803346	-0.400420810934732	-1.62819390180443	77	Vwa8,Rassf2,Irs1,Cds2,Ube2g1,Hspa12a,Kcnb1,Sh2b3,Epha7,Xylb,Rbm34,Rnf185,Kat6a,Xcr1,Fcho2,Peak1,Sp3,Rapgef1,Rasgrp3,Ppp2r5e,Slc6a16,Aak1,Plscr4,Rtl5,Dzank1,Tmem106a,Dcun1d4,Pnn,Pld6,Ubash3b,Gapvd1,Morn4	0.415584415584416
Ontology - Cellular Component	GOCC_MITOCHONDRIAL_ENVELOPE	2.18445113201072e-08	3.68643374193641e-06	0.73376198835648	-0.302809128950701	-1.62781326498361	730	Slc25a32,Dmac2,Acadm,Aldh3a2,Aifm2,Hmgcs2,Alpl,Hadh,Eci1,Sirt3,Cyp2e1,Slc25a10,Slc25a48,Gcdh,Slc25a51,Acadl,Smim4,mt-Nd6,Bckdhb,Dmpk,Nln,Crat,Chchd10,Ugt1a6a,Glrx,Acat1,Bdh1,Slc25a29,Sh3glb1,Idh2,Cox17,Dmd,Marchf5,Slc25a37,Myo19,Abcd1,Uqcc1,Cpt1a,Rdh13,Slc25a21,Chdh,Cyb5a,Bnip3,Suox,Fdxr,Them4,Prnp,Mpc1,Vat1,Tamm41,Ivd,Nipsnap2,Vps13a,Slc25a47,Cpox,Ndufa5,Ndufa2,Hmgcl,Gstk1,Dhfr,Ak2,Plekhn1,Mtarc…	0.328767123287671
Ontology - Biological Process	GOBP_REGULATION_OF_SKELETAL_MUSCLE_TISSUE_DEVELOPMENT	0.0216619545128886	0.157419136123541	0.352487857583619	-0.529963357670293	-1.62780520642202	21	Adrb2,Tgfb1,Shh,Dll1,Mef2c,Usp2,Bcl2,Ybx3,Twist1	0.428571428571429
Regulatory Target Gene - miRDB	MIR_302A_3P_MIR_302B_3P	6.75530412003821e-05	0.00305073339866064	0.538434096309916	-0.338540706072989	-1.62762480816748	235	Hipk3,Mospd2,Mllt6,Rassf2,Hlf,Tmem123,Fgd5,Znrf3,Ednrb,Rab8b,Snx8,Lrit1,Erap1,App,Slc22a23,Ism2,Dpp8,Ptprb,Mpc1,Pde3b,Btg1,Vldlr,Suv39h1,Ak2,Crim1,Slc7a2,Tox,Ikzf2,Map3k2,Kcnb1,Ankrd17,Skida1,Nufip2,Zfp800,Flt1,Suco,Rab22a,Myo5a,Trim36,Fgf9,Nfya,Bcl11b,Arhgef17,Nfib,Yod1,Reep3,Tnfaip1,Tmtc1,Tiparp,Rgmb,Bloc1s5,Lats2,Srcin1,Rtn1,Ppp1r3e,Smarcc2,Zkscan1,Zbtb43,Aak1,Rbl2,Tmem35b,Ythdf3,Sar1b,Tnrc18,…	0.331914893617021
Regulatory Target Gene - miRDB	MIR_302D_3P	6.75530412003821e-05	0.00305073339866064	0.538434096309916	-0.338540706072989	-1.62762480816748	235	Hipk3,Mospd2,Mllt6,Rassf2,Hlf,Tmem123,Fgd5,Znrf3,Ednrb,Rab8b,Snx8,Lrit1,Erap1,App,Slc22a23,Ism2,Dpp8,Ptprb,Mpc1,Pde3b,Btg1,Vldlr,Suv39h1,Ak2,Crim1,Slc7a2,Tox,Ikzf2,Map3k2,Kcnb1,Ankrd17,Skida1,Nufip2,Zfp800,Flt1,Suco,Rab22a,Myo5a,Trim36,Fgf9,Nfya,Bcl11b,Arhgef17,Nfib,Yod1,Reep3,Tnfaip1,Tmtc1,Tiparp,Rgmb,Bloc1s5,Lats2,Srcin1,Rtn1,Ppp1r3e,Smarcc2,Zkscan1,Zbtb43,Aak1,Rbl2,Tmem35b,Ythdf3,Sar1b,Tnrc18,…	0.331914893617021
Ontology - Biological Process	GOBP_T_CELL_CYTOKINE_PRODUCTION	0.0228243497160976	0.161482777867819	0.352487857583619	-0.451042080136378	-1.62686469804841	40	Vsir,Cd55,Slamf1,Il18rap,Tnfrsf1b,Tbx21,Stard7,Xcl1,Il18r1,Lilrb4b,Trpm4,Ccr2,Cd81,Lilrb4a,Gata3,Il18,Slc11a1	0.425
Ontology - Biological Process	GOBP_MUSCLE_CONTRACTION	8.69963181684419e-05	0.00369953573707284	0.538434096309916	-0.342195922389221	-1.62681242351157	217	Adora1,Adrb2,Cacna1h,Chrnb2,Tpm2,Calcrl,Dmpk,Ednrb,Agt,Kcnn2,Gpd1l,Grcc10,Atp2b1,Tmem38b,Dmd,Atp1a1,Cacna1d,Pde4d,Chrne,Adra2c,Ehd3,Cert1,Abat,Myl6b,Lck,Mkks,Map2k6,Cd38,Chrm2,Sumo1,Atp8a2,Met,Adra1a,Tbx3,Adrb1,Flt1,Rcsd1,Map2k3,Scn5a,Kit,Pla2g6,Homer1,Setd3,Slc8a1,Trpm4,Grip2,Ccn2,Atp1b1,Eno1b,P2rx3,Tbx2,Atp2b4,Eno1,Synm,Jup,Edn1,Tifab,Bbs2,Bmp10	0.271889400921659
Ontology - Biological Process	GOBP_ATP_SYNTHESIS_COUPLED_ELECTRON_TRANSPORT	0.00429219398446128	0.0594235353703655	0.407017918923954	-0.404875933124554	-1.62680141523704	74	mt-Nd6,Dld,Coa6,Ndufs1,Sdhc,Coq9,Ndufs2,Uqcrc2,Ndufv1,Ndufc2,Sdhb,Cox8b,Uqcrc1,Uqcrfs1,Ndufv2,mt-Co3,mt-Co1,Ndufb9,Sdha,Ndufa12,Cox7c,Ndufs7,Cox5b,Ndufa7,Cox8a,Uqcrb,mt-Cytb,Uqcrq,Ndufa10,Tafazzin,Cyc1,mt-Nd5,Afg1l,Bid,Park7,mt-Nd4,Uqcr11	0.5
Ontology - Biological Process	GOBP_PRIMARY_ALCOHOL_CATABOLIC_PROCESS	0.0212130551243623	0.155646544509738	0.352487857583619	-0.617282318843941	-1.62676459070842	13	Sult2a4,Sult2a3,Sult1e1,Sult2a5,Sult2a7,Sult1b1,Sult2a2,Sult2a1	0.615384615384615
Ontology - Biological Process	GOBP_REGULATION_OF_T_CELL_MEDIATED_IMMUNITY	0.00484986911096384	0.0638367008103221	0.407017918923954	-0.390462123077673	-1.62649869002601	85	Vsir,Ahr,Cd55,Il7r,Cd1d1,H2-M2,Slamf1,Tnfrsf1b,Nckap1l,Clec4g,Tbx21,Ppp3cb,Xcl1,H2-Q6,H2-Bl,Ptprc,Il18r1,Lilrb4b,Raet1d,Trpm4,Ccr2,P2rx7,Spn,Klrd1,Cd81,Ulbp1,Lilrb4a,Dpp4,Gata3,H2-Q4,Il18,Hmgb1	0.376470588235294
Ontology - Biological Process	GOBP_NUCLEOSIDE_TRIPHOSPHATE_BIOSYNTHETIC_PROCESS	0.00129898898257995	0.0271871949983313	0.45505986738723	-0.373052409601962	-1.62607699411859	122	Ppara,Ak4,Ppargc1a,Entpd1,mt-Nd6,Pkm,Tgfb1,Adk,Ndufa5,Ndufa2,Slc25a13,Atp5k,Ndufs1,Sdhc,Ndufb4,Atp5l,Atp5g1,Ndufs2,Ndufa9,Ak3,Atp5e,Ndufa3,Ndufb2,Prkn,Ndufv1,Atp5h,Ndufc2,Ndufb10,Eno1b,Sdhb,Ndufb11,Eno1,Atp5b,Bcl2l1,Ndufv2,Ndufa11,Ndufb9,Sdha,Ndufb7,Tbpl1,Ndufb5,Ndufa12,Atp5o,Atp5g3,Ak5,Ndufs7,Atp5a1,Atp5d,Ndufa7,Hnf1a,Ndufab1,Impdh1,Ndufb3,Ndufa10	0.442622950819672
Ontology - Cellular Component	GOCC_NADPH_OXIDASE_COMPLEX	0.0185451848119544	0.144891034554217	0.352487857583619	-0.740950026457658	-1.62594171046135	7	Cybb,Ncf2,Cyba,Ncf4,Noxo1,Ncf1	0.857142857142857
Ontology - Biological Process	GOBP_REGULATION_OF_CD8_POSITIVE_ALPHA_BETA_T_CELL_ACTIVATION	0.0168550590261326	0.137167668176121	0.352487857583619	-0.569837471590394	-1.62590485637446	17	Vsir,Nckap1l,Cd274,Runx1,Runx3,Lilrb4b,Cd244a,Lilrb4a,Ptpn22,Mapk8ip1,Socs1,Irf1	0.705882352941177
Regulatory Target Gene - miRDB	MIR_7028_5P	0.00480088238635452	0.0635523342530717	0.407017918923954	-0.403812658758836	-1.6256573588487	73	Tspan7,5031439G07Rik,Mllt6,Fzd4,Tmem200b,Tef,Unc5b,Nptx1,Neu2,Slc25a21,Etv5,Galnt6,Dlg2,Ucp2,Vamp2,Slc8a1,Nkain2,Irgm2,Reep3,Fnip2,Jade2,Rgs14,Sdc3	0.315068493150685
Ontology - Biological Process	GOBP_PRESYNAPTIC_MEMBRANE_ASSEMBLY	0.0188157427585717	0.145631887998816	0.352487857583619	-0.802254052514899	-1.625535384167	5	Lrp4,Ptprd,Pten	0.6
Regulatory Target Gene - miRDB	MIR_3073B_3P	0.0151513735799588	0.128623473525693	0.380730400722792	-0.770761702949979	-1.62528609974303	6	Gmfg,Ropn1l,Eomes	0.5
Ontology - Biological Process	GOBP_CELLULAR_MODIFIED_AMINO_ACID_CATABOLIC_PROCESS	0.0223460664131005	0.158974358801518	0.352487857583619	-0.558844839505316	-1.6251532802844	18	Acadl,Dio3,Ahcy,Mthfsl,Ahcyl,Hoga1,Sardh	0.388888888888889
Ontology - Cellular Component	GOCC_SMOOTH_ENDOPLASMIC_RETICULUM_MEMBRANE	0.0188157427585717	0.145631887998816	0.352487857583619	-0.802020974060081	-1.62506311821284	5	Stx17,Ttyh1,Aldob	0.6
Regulatory Target Gene - miRDB	MIR_3083B_5P	0.00527323999529681	0.0674167333370003	0.407017918923954	-0.413417943875047	-1.62504052397611	66	Spred2,Znrf3,Unc5b,Klf3,Nedd9,Ppp1r9b,Map2k3,Rapgef2,Plekho2,Pitpnm2,Cbx7,Prr5l,Tead1,Nfib,Gbp8,Rsad1,Nkd1,Syn3,Tbc1d24,Plekha2,Tor1aip1,Igdcc4,Cxcl16,Septin6,Lratd1	0.378787878787879
Ontology - Biological Process	GOBP_NEGATIVE_REGULATION_OF_NOTCH_SIGNALING_PATHWAY	0.0183758150284235	0.144483112572676	0.352487857583619	-0.481328761486399	-1.62498724626686	31	Lfng,Bmp7,Nfkbia,Arrb1,Gata2,Gdpd5,Dlk1,Tcim,Rfng,Egfl7,Numb,Kctd10,Hey2,Zbtb7a,Notch4,Arrdc1,Nrarp,Bend6	0.580645161290323
Ontology - Biological Process	GOBP_REGULATION_OF_CELL_ACTIVATION	1.29173882662942e-07	1.60536099755991e-05	0.690132458796796	-0.306994946215808	-1.62493951294786	582	Vnn1,Ildr2,Adrb2,Slc15a4,Chrnb2,Vsir,Il6ra,Zbtb46,Ahr,Adgrf5,Pparg,Plscr2,Igfbp2,Mertk,Cd55,H2-DMa,Fcgr2b,Cd59a,Ccr6,Rorc,H2-DMb1,Rasal3,Pck1,Tnfaip3,Vcam1,Ikzf3,Tgfb1,H2-Ab1,Cd19,H2-Eb1,H2-Aa,Il7r,Pik3r6,Pten,Cd1d1,Il2ra,Gata2,Pja2,Slamf1,Prnp,Shh,Carmil2,H2-Eb2,Abat,Inpp5d,Tnfrsf1b,Lax1,Cd44,Lck,Adk,Nckap1l,Ccr7,Bloc1s6,Bmi1,Cd5,Nfam1,Ighd,Slc7a2,Nedd9,Shpk,Fgl2,Cd38,Tox,Clec4g,Cd74,Slamf8,Cd30…	0.415807560137457
Ontology - Biological Process	GOBP_AMYLOID_BETA_CLEARANCE_BY_CELLULAR_CATABOLIC_PROCESS	0.0186214554201569	0.144932235238373	0.352487857583619	-0.713512041137742	-1.6248701897555	8	Cd36,Lrp4,Mme,Abca7	0.5
Regulatory Target Gene - miRDB	MIR_666_3P	0.00321101516553495	0.0496901497431046	0.431707695803346	-0.384507978850762	-1.62441333334195	97	Gpx3,Enc1,Cyp3a25,Cyp3a59,Cemip2,Peli2,Mecp2,Pla2g12a,Dusp6,Serpina3f,Cacna1d,Ubl3,Hspa12a,Pde7a,Pcsk6,Fam210a,Nufip2,Gtf2h1,Rnf24,Dlst,Elmod2,Nnt	0.22680412371134
Ontology - Cellular Component	GOCC_T_CELL_RECEPTOR_COMPLEX	0.0168550590261326	0.137167668176121	0.352487857583619	-0.569267586156915	-1.62427881466947	17	Trbc2,Syk,Cd3g,Ptpn6,Skap1,Cd3e,Cd3d,Trbc1,Cd6,Trac,Cd247	0.647058823529412
Ontology - Biological Process	GOBP_CELLULAR_CARBOHYDRATE_METABOLIC_PROCESS	7.92146209756721e-05	0.00345100218337493	0.538434096309916	-0.331413469756014	-1.62326949065089	265	Ppara,Acadm,Bpnt2,Pfkfb2,Hsd11b1,Foxo1,Soga1,Ppargc1a,Gys2,Irs1,Sorbs1,Mecp2,Sesn2,Insr,Ugt1a1,Pcdh12,Rorc,Nln,Pck1,Pgm1,Idh2,Neu2,Gnptg,Mogat1,Nfe2l1,Sord,Pten,Ppp1r3g,Aoah,Pdk2,Hk3,Gnptab,Gpt,Igfbp4,Shpk,Per2,Enpp1,B4galt5,Gpt2,B3gnt3,Dgat2,Slc37a4,Gk,Fbp2,Adrb1,Mogat2,Wdr5,Inpp5a,Ogt,Ugp2,Pdk1,Rora,Dysf,Gk5,Gabarapl1,Cbfa2t3,Plek,Gbe1,Prkn,Cd244a,Gys1,Ip6k1,P2ry6,Idnk,Ppp1r3e,Ippk,Ep300,Nnmt,G…	0.264150943396226
Canonical Pathways - Reactome	REACTOME_IMMUNOREGULATORY_INTERACTIONS_BETWEEN_A_LYMPHOID_AND_A_NON_LYMPHOID_CELL	0.00321101516553495	0.0496901497431046	0.431707695803346	-0.384222205431699	-1.62320603940327	97	Fcgr2b,Itgb7,Vcam1,Cd19,Cd1d1,H2-M2,Clec4g,Fcgr4,Trbc2,Cd300lb,Itgal,Slamf7,Cd33,Siglecg,Icam2,Cd300lg,Sftpd,Itgb2,Cd3g,H2-Q6,H2-Bl,Cd22,Pianp,Itga4,Sell,Ighv1-82,Cd300a,Cd3e,Cd96,Cd3d,Cd226,Trbc1,Siglecf,Cd81,Lair1,Cd8a,Cd40lg,H2-Q4,Siglech,Slamf6,Trac,Treml2,Cd247,Hcst,Siglec1,Jaml,Gm7030,Klrk1,H2-Q1,Col17a1	0.515463917525773
Ontology - Biological Process	GOBP_LONG_CHAIN_FATTY_ACID_TRANSPORT	0.0170163272566075	0.137481607043155	0.352487857583619	-0.438547675206496	-1.62284225876233	45	Cd36,Pparg,Abcd4,Pla2g12a,Ace,Abcd1,Mfsd2a,Slc27a2,Pla2r1,Slc27a5,Slc27a1,Syk,Pnpla8,Pla2g6,Mif	0.333333333333333
Ontology - Biological Process	GOBP_REGULATION_OF_SMOOTH_MUSCLE_CELL_DIFFERENTIATION	0.0235969079335773	0.164337805382759	0.352487857583619	-0.483715241105335	-1.6227975905933	30	Mecp2,Cth,Tgfb1,Shh,Sod2,Rcan1,Ankrd17,Nfatc1,Kit,Fgf9,Ereg	0.366666666666667
Ontology - Biological Process	GOBP_POSITIVE_REGULATION_OF_CYTOKINE_PRODUCTION	3.06835723107345e-06	0.000245532012100423	0.627256739718528	-0.315749867463676	-1.62261017697278	432	Chil1,Cd36,Il6ra,Setd4,Panx1,Apoa2,Tnfsf15,Agpat1,Cd55,Hgf,Agt,Optn,Akap12,Clec4n,Tgfb1,Mapk11,App,Hpse,Tek,Cd1d1,Pde4d,Slamf1,Arhgef2,Carmil2,Clec9a,Ccr7,Nfam1,Ighd,Pla2r1,Cd74,Il17ra,Tbx21,Usp50,Cadm1,Traf3ip3,Ccbe1,Mefv,Cd274,Hyal2,Runx1,Tigit,Xcl1,Card11,Syk,Rbm47,Furin,Creb1,Ly9,Rftn1,1810058I24Rik,Rasgrp1,C5ar1,Laptm5,Tlr4,Ltb,Kit,Ptprc,Cybb,Brca1,Ccl5,Cd2,Ereg,Rora,Dlk1,Btk,Gbp5,Il18r1,Mif…	0.391203703703704
Ontology - Biological Process	GOBP_ALDITOL_METABOLIC_PROCESS	0.0219736319728821	0.15815970978495	0.352487857583619	-0.528111626903445	-1.62211753586982	21	Pck1,Mogat1,Sord,Shpk,Dgat2,Gk,Mogat2,Dysf,Gk5,Myof,Galk1,Angptl3	0.571428571428571
Curated - Chemical and Genetic Perturbation	STARK_HYPPOCAMPUS_22Q11_DELETION_UP	0.0123783431994368	0.115340907866227	0.380730400722792	-0.435177354283368	-1.62195941281912	48	Cnnm1,Kbtbd11,Ids,Gpd1l,Pcnx,Trak1,Neto1,Epas1,Rab6b,Gpr68,Dlg2,Aopep,Vamp2,Peak1,A330023F24Rik,St3gal2,Stxbp1	0.354166666666667
Ontology - Biological Process	GOBP_NEUROEPITHELIAL_CELL_DIFFERENTIATION	0.0188216861235994	0.145631887998816	0.352487857583619	-0.489499433742451	-1.62194169464692	29	Ascl1,Nfe2l1,Gata2,Bmp2,Dll1	0.172413793103448
Ontology - Biological Process	GOBP_POSITIVE_REGULATION_OF_PSEUDOPODIUM_ASSEMBLY	0.0189397632122087	0.146122369498619	0.352487857583619	-0.712204415182466	-1.62189235292644	8	Kit,Cdc42ep2,Cdc42ep4,Apc	0.5
Ontology - Biological Process	GOBP_POSITIVE_REGULATION_OF_LYMPHOCYTE_ACTIVATION	2.21108466935686e-05	0.0012619163150201	0.575610261071129	-0.327899891307054	-1.62137943113118	294	Vnn1,Chrnb2,Vsir,Igfbp2,Cd55,H2-DMa,Cd59a,H2-DMb1,Rasal3,Pck1,Vcam1,Tgfb1,H2-Ab1,H2-Eb1,H2-Aa,Il7r,Pik3r6,Cd1d1,Il2ra,Slamf1,Shh,Carmil2,H2-Eb2,Inpp5d,Lck,Adk,Nckap1l,Ccr7,Bloc1s6,Bmi1,Cd5,Ighd,Cd38,Tox,Cd74,Lgals1,Tbx21,Pcid2,Itgal,H2-Ob,Coro1a,Cd274,H2-DMb2,Runx1,Runx3,Xcl1,Card11,Syk,Sirpb1c,Flot2,Rasgrp1,Mef2c,Ephb4,Tlr4,Itpkb,H2-Oa,Ptprc,Ccl5,Zbtb16,Btk,Cd209a,Mif,Havcr2,Lilrb4b,Arid2,Klhl25…	0.459183673469388
Regulatory Target Gene - miRDB	MIR_670_5P	0.000819982407135424	0.0196208327629778	0.477270815362862	-0.352777346340296	-1.62137295995377	164	Esrrg,Bpnt2,Rassf3,Fam234b,Lfng,Tppp,Ugt1a1,Zfp12,Smap2,Ugt1a6a,Trib2,Cdh5,Stxbp5l,Cyyr1,Kansl1l,Nedd9,Tox,Atxn7,Slc35a4,Tspan12,Tmem132e,Sh2b3,Ccbe1,Atl2,Kif1b,Gjc1,Gls,Scn5a,Gpr141,Trpm2,Peak1,Abcc5,Unc93a,Repin1,Vps37b,Plekha8,Dipk2a,Yod1,Syde2,0610040J01Rik,Zdhhc9,Zbtb37,Ino80d,Edn1,Kdm7a,Apc,Neu1,Zfp281,Pcdh7,Phf20,Sanbr,Sbno1,Rbak,Zdhhc7	0.329268292682927
Ontology - Biological Process	GOBP_LEUKOCYTE_DIFFERENTIATION	2.29362965380257e-07	2.60790571700446e-05	0.690132458796796	-0.306832589637252	-1.62134188255496	579	Vnn1,Ntrk1,Vsir,Il6ra,Zbtb46,Lfng,Fzd8,Pbx1,Ahr,Tmem64,Pparg,Rassf2,Mpzl2,Mertk,Esrra,Mafb,H2-DMa,Mfng,Ccr6,Rorc,Inpp4b,Wwp1,Pck1,Satb1,Tnfaip3,Ikzf3,Tgfb1,H2-Ab1,Cd19,App,H2-Aa,Il7r,Pik3r6,Cd1d1,Il2ra,Gata2,Slamf1,Bmp2,Shh,Carmil2,Psap,Inpp5d,Cd44,Lck,Nckap1l,Ccr7,Bmi1,Hdac7,Nrros,Nfam1,Dll1,Nedd9,Fgl2,Tox,Clec4g,Cd74,Dock2,Il34,Slamf8,Lgals1,Enpp1,Spib,Tbx21,Themis,Pcid2,Sh2b3,Cul4a,Trib1,Ppp3c…	0.359240069084629
Canonical Pathways - Reactome	REACTOME_PEPTIDE_LIGAND_BINDING_RECEPTORS	0.00356709217241553	0.0530989988005253	0.431707695803346	-0.401882358853297	-1.62073359666684	76	Cxcr5,Ednrb,Agt,Ccr6,Nln,Cxcr6,App,Psap,Ccr7,Cxcr3,Ccl22,Xcl1,C5ar2,C5ar1,Ccl5,Xcr1,Kng2,Ccr5,Cxcl11,Cxcl10,Npff,Edn1,Ccl27a,Hebp1,Ccr3,Nmb,Cxcl12,Cxcl16,Cxcl13,C3ar1,Npy1r,Ccl9,Cxcl9,Ccr9,Ccl4,Prokr1,Cxcr4	0.486842105263158
Ontology - Molecular Function	GOMF_ADENYLATE_CYCLASE_BINDING	0.0271867076115282	0.177828354315798	0.352487857583619	-0.605076872836762	-1.62060510486352	14	Adrb2,Cap2,Akap12,Akap5	0.285714285714286
Ontology - Biological Process	GOBP_PROTEIN_NITROSYLATION	0.0240729252951342	0.166137381976578	0.352487857583619	-0.591152218258583	-1.62060218037902	15	Ddah1,Dmd,Ace,Nos2,Atp2b4,Tbc1d24	0.4
Regulatory Target Gene - miRDB	MIR_346_3P	0.000433961248912333	0.0121206737675305	0.49849310876659	-0.348042548687291	-1.62056094731442	179	Esrrg,Pbx1,Susd6,Lingo1,Fam163b,Slc25a10,Rab43,Lrp4,Agpat1,Mecp2,Mafb,Erf,Ngef,Dchs1,Pptc7,Cbx5,Myo1d,Zdhhc8,9930111J21Rik1,Nptx1,Anpep,Abcd1,Git2,Tln1,Tmem132e,Lrrc61,Cd79a,Zbtb40,Pear1,Dop1b,Mpz,Gtdc1,Rapgef2,Mknk2,Plekho2,Casc3,Phldb1,Kif21b,Rnf44,Cbx7,Atp7b,Ndrg1,Cbfa2t3,Rin3,Adamts1,Efnb2,Cbx6,Ifrd2	0.268156424581006
Ontology - Molecular Function	GOMF_O_ACYLTRANSFERASE_ACTIVITY	0.0139986804967633	0.123243737355359	0.380730400722792	-0.439661059368128	-1.62011769451906	44	Agpat1,Crat,Mogat1,Lclat1,Cpt1a,Lpcat1,Agpat3,Soat1,Dgat2,Gpat3,Lcat,Mogat2,Cpt2,Prdx6,Dgat1,Pla2g4c,Pnpla2,Lpcat2	0.409090909090909
Ontology - Biological Process	GOBP_L_GLUTAMATE_IMPORT	0.0252563138925569	0.171034681917468	0.352487857583619	-0.546914845094016	-1.61995099814249	19	Slc1a2,Per2,Slc25a13,Cln8,Tnf,Septin2,Slc17a8	0.368421052631579
Cell Type Signatures	TABULA_MURIS_SENIS_MARROW_HEMATOPOIETIC_PRECURSOR_CELL_AGEING	0.00192507007410841	0.0355561329816891	0.45505986738723	-0.38376723798227	-1.61945122054312	98	Vsir,Gimap4,Glrx,H2-Ab1,H2-Eb1,Serpina3g,H2-Aa,4930523C07Rik,Btg1,Lck,Cd74,Xcl1,Itgb2,Cd3g,Ltb,Lgals3,Slfn2,Ccl5,Cd2,Cd82,Ctsb,Lsp1,Saraf,Cnn2,Gimap3,Chil3,Cyba,Cd3e,Fau,Ms4a6b,Cd3d,Ms4a4b,Rabac1,Retnlg,Nkg7,Shisa5,Malat1	0.377551020408163
Ontology - Biological Process	GOBP_PROTEIN_LOCALIZATION_TO_EARLY_ENDOSOME	0.0495955379206854	0.254308204226512	0.321775918075361	-0.618544911998401	-1.61904458603749	12	Rdx,Dtx3l,Nf2,Msn,Sorl1,Egf	0.5
Ontology - Molecular Function	GOMF_ABC_TYPE_TRANSPORTER_ACTIVITY	0.0217700718891158	0.157641279370508	0.352487857583619	-0.439157223415749	-1.61893283977837	43	Abca17,Abcc4,Abca5,Abca6,Abcd4,Abcc3,Abcd1,Abcb1a,Abcg1,Abcc2,Abcg8,Abcb6,Abcb9,Abcc6,Abcc5,Abca7,Abcd3,Abcb7	0.418604651162791
Ontology - Biological Process	GOBP_DICARBOXYLIC_ACID_TRANSPORT	0.00414636848488938	0.0584135145428352	0.407017918923954	-0.40408985975941	-1.61891566667555	71	Slc25a32,Slc1a2,Adora1,Slc25a10,Il1rn,Lrrc8c,Slc25a21,Abat,Per2,Abcc2,Slc25a13,Slc19a1,Cln8,Ucp2,Slc12a2,Abcc5,Tnf,Lrrc8d,Stxbp1,P2rx7,Septin2,Gabbr1,Gja1,Slc25a11	0.338028169014085
Canonical Pathways - Biocarta	BIOCARTA_PPARG_PATHWAY	0.019480214667275	0.148859295303028	0.352487857583619	-0.737725904276794	-1.61886669251642	7	Pparg,Ppargc1a,Med1,Ep300,Rxra	0.714285714285714
Canonical Pathways - Reactome	REACTOME_METABOLISM_OF_ANGIOTENSINOGEN_TO_ANGIOTENSINS	0.0195915442233541	0.149070544370581	0.352487857583619	-0.645076947132793	-1.61872614222914	11	Agt,Ace,Ces1d,Mme,Aopep	0.454545454545455
Ontology - Biological Process	GOBP_LIPOPOLYSACCHARIDE_MEDIATED_SIGNALING_PATHWAY	0.00555123871152173	0.0697472249397463	0.407017918923954	-0.413597453599702	-1.61866789961463	62	Nfkbia,Cd55,Tnfaip3,Tgfb1,Trib1,Tlr4,Ccl5,Mif,Stat1,Tnf,Nos3,Mapk3,Scimp,Tut4,Cd84,Bcl10,Acod1,Plcg2,Cd6,Ticam2,Tifab,Trim12c,Spi1,Mapk14,Il18,Trim5,Ptpn22,Mapk1	0.451612903225806
Ontology - Biological Process	GOBP_EMBRYONIC_RETINA_MORPHOGENESIS_IN_CAMERA_TYPE_EYE	0.0163976148354443	0.135648380310548	0.352487857583619	-0.767505696598458	-1.61842023984943	6	Hipk1,Prox1,Rbp4	0.5
Ontology - Biological Process	GOBP_REGULATION_OF_MATURE_B_CELL_APOPTOTIC_PROCESS	0.0197335641182371	0.149441898886905	0.352487857583619	-0.79853966263866	-1.61800924932793	5	Cd44,Cd74,Mif,Bcl10	0.8
Ontology - Biological Process	GOBP_REGULATION_OF_ARACHIDONIC_ACID_SECRETION	0.0167099410022915	0.136488178162708	0.352487857583619	-0.767249389071781	-1.61787977052049	6	Pla2r1,Syk,Pla2g6,Mif	0.666666666666667
Cell Type Signatures	TABULA_MURIS_SENIS_KIDNEY_KIDNEY_MESANGIAL_CELL_AGEING	0.0255012560367879	0.171707743293483	0.352487857583619	-0.508061847460461	-1.61767555125758	24	Gpx3,Timp3,H2-Ab1,H2-Eb1,H2-Aa,Jam2,Cd74,Fth1,Ndrg1,Edn1,Fcer1g,Cgnl1	0.5
Cell Type Signatures	TABULA_MURIS_SENIS_LUNG_BRONCHIAL_SMOOTH_MUSCLE_CELL_AGEING	0.000536677387245974	0.0141746488835708	0.477270815362862	-0.36088977843476	-1.61763681149909	145	Pcp4l1,Cemip2,Plscr2,Gpr182,Mmrn2,Pkm,H2-DMa,Cebpd,H2-DMb1,Akap12,Klf3,Tinagl1,H2-Ab1,Dusp6,H2-Eb1,Klf2,H2-Aa,Ptprb,Gbp2,Bcl6b,Jam2,Adk,Klf4,Dll1,Sp110,Sox7,Cd74,Gbp4,Vwf,Flt1,Igtp,Gja4,Ccl5,Sox17,Srgn,Lima1,Nfib,Gstm2,Adamts1,Alas1,Klf6,Gbp7,Srsf7,Upp1,Sema3c,Edn1,Depp1,Cldn5,Aqp1,Lrrc32,Psmb10,Cxcl12,H2-Q4,Aldh2,Tap1	0.379310344827586
Ontology - Molecular Function	GOMF_PHOSPHATE_ION_TRANSMEMBRANE_TRANSPORTER_ACTIVITY	0.0195763791679608	0.149070544370581	0.352487857583619	-0.710233299703726	-1.61740356143125	8	Slc25a10,Slc37a4,Ucp2,Xpr1,Ank,Slc37a2	0.75
Ontology - Biological Process	GOBP_TRUNK_SEGMENTATION	0.0170222673391132	0.137481607043155	0.352487857583619	-0.766880867332665	-1.617102677863	6	Sema3f,Nrp2,Shh,Lama5	0.666666666666667
Ontology - Biological Process	GOBP_POSITIVE_REGULATION_OF_NEURON_PROJECTION_REGENERATION	0.0221700174119115	0.158675910607172	0.352487857583619	-0.613611071461661	-1.61708951163535	13	Hgf,Igf1r,Ndel1,Scarf1	0.307692307692308
Ontology - Biological Process	GOBP_BRAIN_RENIN_ANGIOTENSIN_SYSTEM	0.00648489953368473	0.0768410268470315	0.407017918923954	-0.866813891711039	-1.61688619774004	4	Agt	0.25
Ontology - Biological Process	GOBP_COMPLEMENT_DEPENDENT_CYTOTOXICITY	0.0398622997899557	0.224788037366363	0.321775918075361	-0.674791455518545	-1.61681294102355	9	Cd55,Cd59a,Rab27a	0.333333333333333
Ontology - Biological Process	GOBP_CORTISOL_BIOSYNTHETIC_PROCESS	0.0195763791679608	0.149070544370581	0.352487857583619	-0.709943183549501	-1.61674288429704	8	Cacna1h,Bmp2	0.25
Ontology - Biological Process	GOBP_CORTISOL_METABOLIC_PROCESS	0.0195763791679608	0.149070544370581	0.352487857583619	-0.709943183549501	-1.61674288429704	8	Cacna1h,Bmp2	0.25
Ontology - Biological Process	GOBP_NEGATIVE_REGULATION_OF_RESPONSE_TO_REACTIVE_OXYGEN_SPECIES	0.0224411560574116	0.159404791277103	0.352487857583619	-0.538101000207881	-1.61640376678922	20	Hgf,Nol3,Psap,Hk3,Met,Epor	0.3
Ontology - Molecular Function	GOMF_IMMUNOGLOBULIN_RECEPTOR_ACTIVITY	0.0170222673391132	0.137481607043155	0.352487857583619	-0.766447777654014	-1.61618943239172	6	Pigr,Fcgr2b,Fcgr4,Fcgr3,Fcer1g	0.833333333333333
Canonical Pathways - Biocarta	BIOCARTA_PLCE_PATHWAY	0.0199153640886181	0.15010959899799	0.352487857583619	-0.644002342853475	-1.61602958014113	11	Adrb2,Prkacb,Adcy1,Rapgef3	0.363636363636364
Curated - Chemical and Genetic Perturbation	IWANAGA_CARCINOGENESIS_BY_KRAS_DN	0.00193856355593628	0.0356002874327267	0.45505986738723	-0.378881225722485	-1.61588050211232	104	Abca6,Cyp2e1,Bmpr2,Abcb1a,Fibin,Gbp2,Pten,Safb2,4930523C07Rik,Klf4,Dll1,Nudcd3,Sh2b1,Limk1,Art2b,Itpripl2,Flt1,Cyp4b1,Etfdh,Sp3,Gnaq,Rfng,Zscan12,Sult1a1,Terf2ip,Rpgrip1,Irgm2,Myct1,Ctdsp2,Tmem243,Malat1,5430402O13Rik,Klrb1c	0.317307692307692
Ontology - Biological Process	GOBP_NEGATIVE_REGULATION_OF_PHOSPHOPROTEIN_PHOSPHATASE_ACTIVITY	0.0224411560574116	0.159404791277103	0.352487857583619	-0.537915485251239	-1.61584649766206	20	Ppp4r4,Cry2,Nckap1l,Styxl1,Ppp1r9b,Tnf	0.3
Ontology - Biological Process	GOBP_REGULATION_OF_TRANSFORMING_GROWTH_FACTOR_BETA1_PRODUCTION	0.0199153640886181	0.15010959899799	0.352487857583619	-0.643802166864109	-1.61552726780696	11	Laptm4b,Furin,Gata6,Tsku,Serpinb7	0.454545454545455
Canonical Pathways - Reactome	REACTOME_SUMOYLATION_OF_INTRACELLULAR_RECEPTORS	0.011125424698384	0.107814972044985	0.380730400722792	-0.504683372066854	-1.61547639022918	26	Ppara,Pgr,Nr5a2,Nr1i2,Sumo1,Rora	0.230769230769231
Canonical Pathways - Wiki	WP_RETINOL_METABOLISM	0.0197868778686915	0.149742144699614	0.352487857583619	-0.487526699323064	-1.61540509830644	29	Cd36,Cyp2e1,Rbp4,Retsat,Scarb1,Abcg8,Aldh1a1,Aldh1a3,Sult1a1,Rxra,Rdh10,Rdh5,Rxrb,Adh1,Bco2,Rara	0.551724137931035
Curated - Chemical and Genetic Perturbation	XU_CREBBP_TARGETS_DN	0.0166782545296551	0.13642131460175	0.352487857583619	-0.46047905684727	-1.61471447683203	35	Hsd11b1,Ccr6,Ciita,Adgre5,Tgfb1,Atp1a1,Arhgef2,Ccr7,Per2,Ankrd17,Ets1,Aldh1a3,Relb,Cyth1	0.4
Ontology - Molecular Function	GOMF_HAPTOGLOBIN_BINDING	0.00663483775629033	0.0783282171640992	0.407017918923954	-0.865469882123932	-1.61437918836721	4	Hba-a1,Hbb-bt,Hbb-bs,Hba-a2	1
Canonical Pathways - Reactome	REACTOME_MET_INTERACTS_WITH_TNS_PROTEINS	0.0215692092985346	0.157180710670049	0.352487857583619	-0.796652807628639	-1.6141860843667	5	Hgf,Met,Tns3,Tns4	0.8
Ontology - Molecular Function	GOMF_L_GLUTAMATE_TRANSMEMBRANE_TRANSPORTER_ACTIVITY	0.0207269226110957	0.153484537321518	0.352487857583619	-0.735354829709304	-1.61366360337378	7	Slc1a2,Slc25a13,Slc38a7,Slc17a8,Slc25a22	0.714285714285714
Ontology - Biological Process	GOBP_NEGATIVE_REGULATION_OF_MACROPHAGE_DIFFERENTIATION	0.0215692092985346	0.157180710670049	0.352487857583619	-0.796355765243464	-1.61358421404122	5	Zbtb46,Gata2	0.4
Curated - Chemical and Genetic Perturbation	RAY_TUMORIGENESIS_BY_ERBB2_CDC25A_DN	0.000184656529404173	0.00654958734382236	0.518848077743792	-0.333265101967474	-1.61324313243568	246	Tmtc2,Tspan7,Aifm2,Arhgef3,Peli2,Ppm1l,Herpud1,Tsc22d3,Cds2,Slc23a2,Bbox1,Rorc,Epb41l1,Klf15,Bdh1,Zfp770,Cry2,Slc25a29,4931406C07Rik,Dusp16,Trp53inp1,Padi2,Cflar,Btg1,Chn2,G0s2,Ppm1k,Rbp4,Ak2,Ldlrad3,Per2,Sp110,Traf1,Slc22a4,Arhgef6,Scarf1,Hp1bp3,Epb41,Zbtb40,Fam13a,Amy1,C5ar2,Rragc,Serinc3,Proser2,Mknk2,Cpt2,Glcci1,Samhd1,Cbx7,Gbp9,Dph2,Srsf4,Prdx6,Mbp,Fam76a,Pcdhb22,Ppm1b,Sult1a1,Ddi2,Cdc42ep3,…	0.296747967479675
Ontology - Biological Process	GOBP_IODIDE_TRANSPORT	0.0215692092985346	0.157180710670049	0.352487857583619	-0.79607870169417	-1.61302282503779	5	Slc26a4,Slc5a6	0.4
Ontology - Biological Process	GOBP_OVULATION	0.0262215105288992	0.174222007367334	0.352487857583619	-0.54457080419388	-1.61300799516876	19	Pgr,Inhbb,Nrip1,Agt,Ereg,Gas2,Nos3,Adamts1,Foxo3,Nos2	0.526315789473684
Ontology - Molecular Function	GOMF_CYTOKINE_BINDING	0.00171374763362328	0.032903954565567	0.45505986738723	-0.374401257957433	-1.61296516643416	109	Cd36,Il6ra,Fzd4,Il2rb,Il1rn,Ccr6,Bmpr2,Cntfr,Cxcr6,Tmc8,Gbp2,Il2ra,Tnfrsf1b,Cd44,Ccr7,Nrros,Ebi3,Cd74,Cxcr3,Tgfbr3,Hyal2,Ccr1,Gbp2b,Kit,Itga4,Il18r1,Csf1r,Il2rg,Ccr2,Bmpr1a,Tsku,Ccr5	0.293577981651376
Ontology - Biological Process	GOBP_POSITIVE_REGULATION_OF_HEMOPOIESIS	0.000309484442132215	0.00929771410934127	0.49849310876659	-0.349050455016408	-1.61213762199087	177	Vnn1,Vsir,Zbtb46,Tmem64,H2-DMa,Pck1,Tgfb1,H2-Aa,Il7r,Pik3r6,Cd1d1,Il2ra,Shh,Carmil2,Inpp5d,Lck,Nckap1l,Ccr7,Nedd9,Tox,Cd74,Il34,Pcid2,Trib1,Gpr68,Runx1,Runx3,Syk,Creb1,Ccr1,Rasgrp1,Itpkb,Ptprc,Fes,Ccl5,Dcstamp,Notch2,Zbtb16,Dlk1,Ikzf1,Lilrb4b,Arid2,Tnf,Klhl25,Csf1r,Asxl2,Il2rg,Gimap3,Axl,Ccr2,Nfkbid,Gimap5,Ambra1,Smarcc2,Cd101,Tespa1,Cd27,Lilrb4a,Hcls1,Ppp2r3c,Smarca2,Gata3,Il15,Spi1,Socs5,Cd40lg…	0.395480225988701
Ontology - Biological Process	GOBP_PEROXISOME_ORGANIZATION	0.0173387582917832	0.139202326568437	0.352487857583619	-0.459662909025219	-1.61185257533205	35	Pex7,Abcd4,Rab8b,Abcd1,Acox1,Pex11a,Pex12,Abcd3,Pex26,Sec16b,Acot8,Pex19,Pex13,Plaat3,Pex1	0.428571428571429
Ontology - Biological Process	GOBP_MULTICELLULAR_ORGANISM_AGING	0.0403216819173348	0.226782151619029	0.321775918075361	-0.51268676226421	-1.61169301540063	23	Slc1a2,Alpl,Enpp1,Adra1a,Hyal2,Gnaq,Arhgef12,Gna11,Edn1	0.391304347826087
Ontology - Molecular Function	GOMF_CYTOKINE_RECEPTOR_ACTIVITY	0.0048644702325314	0.0639239235802815	0.407017918923954	-0.401093721321472	-1.61160439558092	74	Il6ra,Fzd4,Il2rb,Cxcr5,Ccr6,Cntfr,Cxcr6,Il7r,Il2ra,Il18rap,Cd44,Ccr7,Ebi3,Cd74,Il17ra,Epor,Cxcr3,Csf2ra,Il21r,Ccr1,Csf2rb2,Xcr1,Il18r1,Il2rg,Ccr2,Ccr5,Flt3	0.364864864864865
Canonical Pathways - Wiki	WP_SIDS_SUSCEPTIBILITY_PATHWAYS	0.024713446589018	0.168526574102568	0.352487857583619	-0.457461981029247	-1.6113923461018	36	Ascl1,Chrnb2,Il6ra,Ppargc1a,Gata2,Creb1,Scn5a,Rora,Nfya,Vipr1,Tnf	0.305555555555556
Ontology - Biological Process	GOBP_PARACRINE_SIGNALING	0.018271574211845	0.14401665573466	0.352487857583619	-0.764141834276157	-1.61132694674346	6	Pgr	0.166666666666667
Ontology - Molecular Function	GOMF_POLYAMINE_TRANSMEMBRANE_TRANSPORTER_ACTIVITY	0.0430010010575603	0.236498130001649	0.321775918075361	-0.672456510474493	-1.61121836905182	9	Slc22a2,Slc47a1	0.222222222222222
Ontology - Biological Process	GOBP_REGULATION_OF_NATURAL_KILLER_CELL_MEDIATED_IMMUNITY	0.0187010595670957	0.145119090689467	0.352487857583619	-0.43540202047348	-1.61120178790632	45	Tgfb1,Pik3r6,Il18rap,Cadm1,Rasgrp1,H2-Bl,Havcr2,Crk,Raet1d,Gimap3,Cd96,Gimap5,Klrd1,Cd226,Klrb1f,Klrb1c,Ulbp1,Klrb1b,Klre1,Dpp4,Tap1,Stat5b,Vav1,Klri2,Slamf6	0.555555555555556
Ontology - Biological Process	GOBP_COPPER_ION_HOMEOSTASIS	0.0271283670372546	0.177650678052738	0.352487857583619	-0.573166504300241	-1.61099998326974	16	App,Prnp,Atp7a,Abcb6,Atp7b,Slc31a1,Sco1,Atox1	0.5
Curated - Chemical and Genetic Perturbation	CHYLA_CBFA2T3_TARGETS_UP	2.21181689446511e-05	0.0012619163150201	0.575610261071129	-0.317946034017285	-1.61077517007659	366	Rasgrp2,Adgrl4,Hvcn1,Hsd11b1,Cemip2,Vpreb3,Arhgef3,Peli2,Dock9,Tsc22d3,Rhobtb1,Gmfg,Ctf1,Mctp1,Fcgr2b,Mfng,Adssl1,Kalrn,Stox2,Tmem38b,4931406C07Rik,Egln3,Hdc,Gstt3,Tcn2,Serpina3g,Cxcr6,App,Rab27a,Hpse,Nrg4,Tek,H2-Aa,Sh3tc1,Ehd3,Tm6sf1,Hpgd,Slamf1,Vat1,Arhgef2,Chd9,Hk3,Ppm1k,Ldlrad3,Ebi3,Serpina3m,Dusp2,Abcg1,Ttpa,Sun2,Arhgef6,Esam,Gpt2,Mefv,Cd300lg,Gchfr,Dsg1b,Il21r,Slc28a2,Serpinb1a,Eif4ebp2,Flt…	0.368852459016393
Ontology - Biological Process	GOBP_GLUTAMATERGIC_NEURON_DIFFERENTIATION	0.0213502771302663	0.156224392036709	0.352487857583619	-0.733946932036115	-1.61057411087205	7	Bhlhe22,Ikzf1,Prdm1,Cabp4,Casz1	0.714285714285714
Ontology - Biological Process	GOBP_RETINAL_BIPOLAR_NEURON_DIFFERENTIATION	0.0213502771302663	0.156224392036709	0.352487857583619	-0.733946932036115	-1.61057411087205	7	Bhlhe22,Ikzf1,Prdm1,Cabp4,Casz1	0.714285714285714
Ontology - Biological Process	GOBP_REGULATION_OF_CD40_SIGNALING_PATHWAY	0.018271574211845	0.14401665573466	0.352487857583619	-0.763779502623024	-1.61056290696686	6	Tnfaip3,Slamf1	0.333333333333333
Ontology - Biological Process	GOBP_REGULATION_OF_KETONE_BIOSYNTHETIC_PROCESS	0.0263347783929549	0.174606768898202	0.352487857583619	-0.587352707133636	-1.61018608817251	15	Dab2,Ppargc1a,Pptc7,Bmp2	0.266666666666667
Cell Type Signatures	TABULA_MURIS_SENIS_LUNG_MATURE_NK_T_CELL_AGEING	0.0263347783929549	0.174606768898202	0.352487857583619	-0.587323527180009	-1.61010609338434	15	Glrx,Serpina3g,Tspan13,Cd3g,Slc3a2,Ctsb,Camk2n1,Cd3e	0.533333333333333
Ontology - Biological Process	GOBP_HOMOPHILIC_CELL_ADHESION_VIA_PLASMA_MEMBRANE_ADHESION_MOLECULES	0.00638676213118187	0.0760177985385843	0.407017918923954	-0.403625714456646	-1.609791634925	70	Dsg1c,Tenm3,Robo1,Pik3cb,Cdh13,Pcdh12,Dchs1,Amigo2,Cdh4,Cdh5,Celsr2,Pcdh20,Cadm1,Palld,Esam,Dsg1b,Pcdhb14	0.242857142857143
Ontology - Biological Process	GOBP_POSITIVE_REGULATION_OF_REACTIVE_OXYGEN_SPECIES_METABOLIC_PROCESS	0.00396848993147179	0.0568964356686416	0.407017918923954	-0.404273115857606	-1.60971591193134	68	Cd36,Hvcn1,Dcxr,Agt,Tgfb1,App,Rab27a,Sod2,Clcn3,Itgb2,Mfn2,Syk,Nqo2,Tlr4,Ogt,Nnt,Cyba,Foxo3,Xdh,Acod1,Plcg2,Mapt,Plau,Mapk14,Cyp1b1,Cbr1,Il18,Gadd45a	0.411764705882353
Ontology - Biological Process	GOBP_NEGATIVE_REGULATION_OF_MITOCHONDRIAL_FISSION	0.0205313039442935	0.153096681318564	0.352487857583619	-0.706711874306225	-1.60938427258404	8	Pparg,Ppargc1a,Mfn2,Prkn,Mapt	0.625
Ontology - Biological Process	GOBP_ORGANOPHOSPHATE_METABOLIC_PROCESS	1.84556441554078e-09	4.93134811832496e-07	0.788186810800237	-0.297138661010654	-1.60937104832647	861	Sult2a4,Ppara,Acsm3,Noct,Sult2a3,Sult1e1,Adcy6,Bpnt2,Ak4,Enpp2,Pank1,Pank3,Pfkfb2,Hmgcs2,Abhd6,Alpl,Dhtkd1,Hsd11b1,Nudt12,Suclg2,Adgrf5,Pik3cb,Gcdh,Ppargc1a,Nudt19,Apoa2,Sgms1,Entpd1,mt-Nd6,Cds2,Agpat1,Pfas,Dld,Mecp2,Nadk2,Entpd5,Pkm,Insr,Pla2g12a,Dcxr,Inpp4b,Sult2a5,Slc4a4,Adssl1,Gpd1l,Sult2a7,Pigg,Acat1,Pde1a,Sh3glb1,Plpp3,Idh2,Apoc1,Tmem38b,Plppr5,Tgfb1,Nfe2l1,Acot4,Adcy1,Pi4ka,Lclat1,Acot2,So…	0.288037166085947
Ontology - Biological Process	GOBP_FC_GAMMA_RECEPTOR_SIGNALING_PATHWAY	0.0297605683501867	0.188734743587893	0.352487857583619	-0.60078773274553	-1.60911730448746	14	Pten,Lck,Ptprc,Myo1g,Rapgef1,Fcer1g,Appl2,Rap1a,Cd247,Ptprj	0.714285714285714
Canonical Pathways - Reactome	REACTOME_CARNITINE_METABOLISM	0.0300823011075893	0.189896155521742	0.352487857583619	-0.600706236974198	-1.60889903063007	14	Slc22a5,Cpt1a,Slc25a20,Cpt2,Ppard,Rxra,Prkag2,Prkab2,Cpt1b	0.642857142857143
Ontology - Biological Process	GOBP_POSITIVE_REGULATION_OF_HYDROGEN_PEROXIDE_METABOLIC_PROCESS	0.0216619545128886	0.157419136123541	0.352487857583619	-0.733062999944663	-1.60863440913052	7	Sod2,Mfn2,Nnt	0.428571428571429
Canonical Pathways - Wiki	WP_SEROTONIN_AND_ANXIETY	0.0253012539771035	0.171034681917468	0.352487857583619	-0.645929653129109	-1.60859037382834	10	Camk2b,Adra1a,Fmr1,Plek,Prkcb	0.5
Ontology - Biological Process	GOBP_REGULATION_OF_MATRIX_METALLOPEPTIDASE_SECRETION	0.0208496124072102	0.153840442438429	0.352487857583619	-0.706341241757589	-1.60854023668148	8	Idh2,Tlr4,Slc12a2,Ptger4,Rap1gds1,Tlr2	0.75
Ontology - Biological Process	GOBP_REGULATION_OF_MACROPHAGE_MIGRATION	0.0250437092562778	0.170440857844526	0.352487857583619	-0.436338076111271	-1.60854018332632	43	Rarres2,Cmklr1,Slamf1,Ccr7,Il34,Slamf8,Cd200r1,C5ar1,Ccl5,Mif,Csf1r,Cnn2,Stap1,Mapk3,Ccr2,Cd81,Rtn4,C3ar1,Bcr,Abr,Mapk1	0.488372093023256
Ontology - Biological Process	GOBP_POSITIVE_REGULATION_OF_MITOPHAGY	0.0185839012729397	0.144911043388993	0.352487857583619	-0.762815304864719	-1.60852972705148	6	Slc25a5,Vdac1,Prkn,Ambra1	0.666666666666667
Canonical Pathways - Reactome	REACTOME_DEGRADATION_OF_CYSTEINE_AND_HOMOCYSTEINE	0.023764956101593	0.16488496360881	0.352487857583619	-0.610348187612942	-1.60849061977233	13	Slc25a10,Cth,Suox,Tstd1,Txn2,Sqor,Ado,Fmo1	0.615384615384615
Curated - Chemical and Genetic Perturbation	SHIN_B_CELL_LYMPHOMA_CLUSTER_9	0.0284125354440594	0.182788831556646	0.352487857583619	-0.572214508904657	-1.60832420833374	16	Cxcr5,Ikzf3,Cd19,Spib,Cd79a,Pax5,Hoxa4,Irf8,Bcl11a	0.5625
Curated - Chemical and Genetic Perturbation	ONO_FOXP3_TARGETS_UP	0.0265432428425921	0.175516627348927	0.352487857583619	-0.542931101652883	-1.60815122854088	19	Mecp2,Adgre5,Ccr7,Slamf7,Cxcr3,Ddx5,Dlk1,Ccr2,Ccr5,Izumo1r	0.526315789473684
Ontology - Biological Process	GOBP_PSEUDOPODIUM_ORGANIZATION	0.0240839440434937	0.166141906585753	0.352487857583619	-0.610073899037332	-1.60776776909475	13	Kit,Ccl5,Cdc42ep2,Cdc42ep4,Apc,Srgap2	0.461538461538462
Ontology - Molecular Function	GOMF_PROTON_TRANSPORTING_ATP_SYNTHASE_ACTIVITY_ROTATIONAL_MECHANISM	0.0310474995725235	0.193188195290953	0.352487857583619	-0.600217043191931	-1.60758880051486	14	Atp5k,Atp5l,Atp5e,Atp5h,Atp5b,Atp5o,Atp5a1,Atp5d,Atp6v1a,Atp5c1	0.714285714285714
Curated - Chemical and Genetic Perturbation	ZHENG_FOXP3_TARGETS_UP	0.0305870493669988	0.191926252622984	0.352487857583619	-0.503672532279455	-1.60737059317273	25	Fam107b,Lrrc8c,Snx9,Prkch,Abcb1a,Il2ra,Cd44,Ikzf2,Cobll1,P4ha1,Prdm1	0.44
Ontology - Biological Process	GOBP_TONIC_SMOOTH_MUSCLE_CONTRACTION	0.0448842238361457	0.243102660993611	0.321775918075361	-0.670732049360727	-1.60708652798859	9	Agt,Mkks,Cd38,Grip2,Edn1,Bbs2	0.666666666666667
Ontology - Molecular Function	GOMF_ATPASE_COUPLED_LIPID_TRANSMEMBRANE_TRANSPORTER_ACTIVITY	0.0185839012729397	0.144911043388993	0.352487857583619	-0.762120822778844	-1.60706528988968	6	Abcc4,Abcc3,Abcd1,Abcg1	0.666666666666667
Ontology - Biological Process	GOBP_THYROID_STIMULATING_HORMONE_SECRETING_CELL_DIFFERENTIATION	0.00723459098495471	0.0825192919108301	0.407017918923954	-0.861527938608311	-1.60702619815371	4	Gata2,Bmp2	0.5
Ontology - Biological Process	GOBP_AMP_BIOSYNTHETIC_PROCESS	0.0276272670183783	0.179902658342259	0.352487857583619	-0.58616243435996	-1.60692303917652	15	Pfas,Adssl1,Ppat,Adk	0.266666666666667
Ontology - Biological Process	GOBP_ALDITOL_PHOSPHATE_METABOLIC_PROCESS	0.0533385497678172	0.262588248136865	0.321775918075361	-0.613824807879738	-1.60668968848581	12	Abhd6,Gpd1l,Gpat3,Gk,Gk5,Gpd2	0.5
Canonical Pathways - Reactome	REACTOME_ACYL_CHAIN_REMODELLING_OF_PG	0.045511965056931	0.244933586460184	0.321775918075361	-0.670435662363187	-1.60637637920224	9	Pla2g12a,Lpcat1,Pla2r1,Crls1	0.444444444444444
Regulatory Target Gene - miRDB	MIR_219A_5P	0.00181871372519757	0.0342225568572388	0.45505986738723	-0.379290937476495	-1.60575449471418	100	Slc16a7,Rassf3,Ddah1,Fzd4,Pigr,Ppargc1a,Pigg,Reps2,Rhbg,Cbr4,Epha7,Skida1,Ube3a,Mbnl1,Kbtbd8,Nubpl,Dnajc6,Elmod2,Wee1,Pcdh19,Erg,Tmem98,Slc31a1,Sp4,Snrk,Fam199x	0.26
Curated - Chemical and Genetic Perturbation	VILIMAS_NOTCH1_TARGETS_UP	0.0132276127300056	0.11949694801317	0.380730400722792	-0.432323749630794	-1.6054018779846	47	Nfkbia,Nfkb2,Lck,Ccr7,Tox,Cd74,Traf1,Nfatc1,Card11,Cd3g,P2ry10,Ccl5,Cd2,Relb,Cd7,Birc2,Cd3d,Notch3,Lat,Gata3	0.425531914893617
Ontology - Biological Process	GOBP_ORGANIC_ANION_TRANSPORT	3.1259168525254e-05	0.00167048996598957	0.557332238758646	-0.320909836055795	-1.60528085525977	315	Slc25a32,Slc1a2,Adora1,Slc15a4,Cd36,Slc22a2,Slc16a7,Slc16a10,Abcc4,Pparg,Slc25a10,Slc5a6,Slc22a29,Abcd4,Slc23a2,Ces1g,Pla2g12a,Agt,Il1rn,Slc4a4,Lrrc8c,Slc4a9,Slc25a29,Slc2a9,Ace,Nfe2l1,Abcc3,Abcd1,Abcb1a,Slc25a21,Ces1d,Mfsd2a,Slc16a11,Mpc1,Psap,Abat,Slc27a2,Map2k6,Pla2r1,Slc7a2,Slc10a6,Slc38a4,Per2,Ces1e,Cyp4a10,Abcc2,Slc27a5,Cyp4a14,Slc22a4,Slc27a1,Cyp4a31,Slc25a13,Slc19a1,Slc2a2,Cln8,Ucp2,Syk,S…	0.295238095238095
Ontology - Biological Process	GOBP_REGULATION_OF_RETINOIC_ACID_BIOSYNTHETIC_PROCESS	0.0185839012729397	0.144911043388993	0.352487857583619	-0.761251426536606	-1.60523201558159	6	Rdh16,Rdh9,Rdh1,Rdh10,Rdh16f2	0.833333333333333
Canonical Pathways - Wiki	WP_GPCRS_NONODORANT	0.00167194816634881	0.0323727934817682	0.45505986738723	-0.365821536207555	-1.60473483256968	128	Adora1,Adrb2,Adgrl4,Fzd8,Fzd4,S1pr5,Fzd1,Calcrl,Adgrg2,Cxcr5,Ednrb,Ccr6,S1pr4,Gpr174,Adgre5,Cxcr6,Celsr2,Ptgfr,Adra2c,Ccr7,Chrm2,P2ry4,Adra1a,Cxcr3,Gpr68,C5ar2,Ccr1,Adrb1,C5ar1,P2ry10,Gpr65,Xcr1,Vipr1	0.2578125
Ontology - Biological Process	GOBP_POSITIVE_REGULATION_OF_INTERLEUKIN_4_PRODUCTION	0.0180084033898637	0.143067751806885	0.352487857583619	-0.517265645072028	-1.6038572900275	22	Cd1d1,Syk,Havcr2,Cd3e,Cebpb,Fcer1g,Gata3,Cd40lg,Sash3,Rara,Il20rb,Prkcq,Nlrp3,Slc7a5,Icosl,Cd28,Irf4	0.772727272727273
Ontology - Molecular Function	GOMF_OXIDOREDUCTASE_ACTIVITY_ACTING_ON_PEROXIDE_AS_ACCEPTOR	0.0112807245209877	0.108620165477763	0.380730400722792	-0.431001206497821	-1.60363432914516	46	Gpx6,Gpx3,Gsta2,Gstt2,Gsta5,Sesn2,Gsta1,Hba-a1,Gstk1,Hbb-bt,Hbb-bs,Gstt1,Mgst2,Prdx6,Mgst3,Hba-a2	0.347826086956522
Regulatory Target Gene - miRDB	MIR_7038_3P	0.0135562448964428	0.120610462142881	0.380730400722792	-0.43176598940296	-1.60333067713571	47	Slc1a2,Rab8b,Kalrn,Stox2,Atp2b1,Efcab2,Map3k2,Plag1,Snn,Ddx6,Tnfrsf19,Ipo5,Nkain2,Zfpm2,Gm12657,Nnmt,Ints6l,Trp53bp2,Tmem97,Cnih4	0.425531914893617
Ontology - Biological Process	GOBP_REGULATION_OF_RESPONSE_TO_OXIDATIVE_STRESS	0.00424103209463202	0.0591236752531658	0.407017918923954	-0.382784702857882	-1.60327066898327	90	Vnn1,Cd36,Aifm2,Fzd1,Hgf,Sesn2,Mctp1,Nol3,Abcd1,App,Psap,Hk3,Dhfr,Sod2,Sfpq,Met,Epor,Fyn,Tlr4,Pnpla8,Trpm2,Scly,Tnf,Prkn,Foxo3	0.277777777777778
Ontology - Biological Process	GOBP_REGULATION_OF_HORMONE_METABOLIC_PROCESS	0.0196072438540487	0.149119228400431	0.352487857583619	-0.453693358895112	-1.60326790907546	37	Dab2,Ppargc1a,Igf1r,Atp1a1,Por,Bmp2,Rdh16,Rdh9,Rdh1,Clcn2,Rdh10,Gata3,Bmp5,Rdh16f2,Kcnma1,Cyp17a1	0.432432432432432
Ontology - Biological Process	GOBP_NEGATIVE_REGULATION_OF_LIPID_STORAGE	0.0273558709027514	0.178716105261985	0.352487857583619	-0.503432508386617	-1.6029356752451	24	Ppara,Pparg,Nfkbia,Ces1g,Ces1d,Ces1e,Abcg1	0.291666666666667
Ontology - Biological Process	GOBP_MONONUCLEAR_CELL_MIGRATION	0.00111269038761098	0.0246731013750751	0.45505986738723	-0.356617432201363	-1.60256611905836	151	Mospd2,Itgb7,Ccr6,Stk10,Tgfb1,Rarres2,App,Cmklr1,Padi2,Slamf1,Jam2,Ccr7,Pla2g7,Nedd9,Il34,Slamf8,Tbx21,Cadm1,Itgal,Cxcr3,Coro1a,Ccl22,Xcl1,Cd200r1,Ccr1,Msn,Flt1,Pdgfd,C5ar1,Slc12a2,Lgals3,Ccl5,Myo1g,Itga4,Trpm2,Csf1r,Gcsam,Crk,Trpm4,Mapk3,Ccr2,Sirpa,Crkl,Cxcl10,Spn,Retnlg,Gata3,Pecam1,Cxcl12,Spi1,Cxcl16,Cxcl13,C3ar1,Hmgb1,Tnfrsf14,Adam8,Aif1,Fut4,Ccl9,Mapk1,F11r,Il27ra	0.410596026490066
Canonical Pathways - Reactome	REACTOME_SULFIDE_OXIDATION_TO_SULFATE	0.0240167402045786	0.165963956448192	0.352487857583619	-0.790903188621721	-1.60253614740231	5	Slc25a10,Suox,Tstd1	0.6
Ontology - Biological Process	GOBP_IMPORT_INTO_CELL	0.000437274688550496	0.0121497189026717	0.49849310876659	-0.342703194800931	-1.6022439343498	187	Slc1a2,Adrb2,Slc15a4,Cd36,Slc22a2,Slc39a5,Slc5a6,Agt,Lrrc8c,Kcnk5,Atp1a1,Cacna1d,Prnp,Slc27a2,Akap5,Rbp4,Slc7a2,Slc38a4,Per2,Slc12a7,Slc39a14,Slc27a5,Slc22a4,Ppp3cb,Slc27a1,Slc19a1,Cln8,Ppp3r1,Ms4a1,Adrb1,Slc38a1,Fyn,Atp1b3,Slc12a2,Scn5a,Slc3a2,Itga4,Trpm2,Tnf,Slc8a1,Trpm4,Prkn,Slc31a1,Atp1b1,Septin2	0.240641711229947
Ontology - Biological Process	GOBP_LEUKOCYTE_CHEMOTAXIS	0.000607843754123564	0.0156108703535299	0.477270815362862	-0.342959284107787	-1.6020376698641	186	Mospd2,Cxcr5,Ednrb,Ccr6,Mpp1,Rarres2,App,Pde4d,Cmklr1,Padi2,Slamf1,Nckap1l,Ccr7,Pla2g7,Nedd9,Cd74,Il34,Slamf8,Il17ra,Cxcr3,Coro1a,Slc37a4,Ccl22,Prex1,Xcl1,Itgb2,Syk,C5ar2,Itga9,Ccr1,Flt1,C5ar1,Slc12a2,Kit,Lgals3,Ccl5,Dysf,Trpm2,Mif,Sell,Csf1r,Trpm4,Rin3,Stap1,Mapk3,Ccr2,Sbds,Cxcl11,Cxcl10,Mmp9,Vav3,Edn1,Retnlg,Csf3r,Fcgr3,Ccr3,Cnr2,Dpp4,Fcer1g,Il16,Cxcl12,Spi1,Cxcl16,Cxcl13,C3ar1,Hmgb1,Vav1,Adam8…	0.462365591397849
Positional	chrXF4	0.0257137665037611	0.172522064111764	0.352487857583619	-0.52157346570074	-1.60203529302765	21	Gm15163,S100g,Adgrg2,Syap1,Reps2,Pdha1,Map3k15,Rai2,Phka2	0.428571428571429
Ontology - Molecular Function	GOMF_ADRENERGIC_RECEPTOR_ACTIVITY	0.0238436981877478	0.165124047233682	0.352487857583619	-0.730007446414518	-1.60192929845394	7	Adrb2,Adra2c,Adra1a,Adrb1	0.571428571428571
Canonical Pathways - Reactome	REACTOME_ADRENOCEPTORS	0.0238436981877478	0.165124047233682	0.352487857583619	-0.730007446414518	-1.60192929845394	7	Adrb2,Adra2c,Adra1a,Adrb1	0.571428571428571
Canonical Pathways - Reactome	REACTOME_NEUROTRANSMITTER_RELEASE_CYCLE	0.0283173528218919	0.182480365747256	0.352487857583619	-0.457641315820725	-1.60184190769071	34	Slc1a2,Slc22a2,Aldh5a1,Lin7a,Abat,Gls,Vamp2,Stxbp1,Naaa,Syn3,Dnajc5,Tspoap1,Hspa8,Slc6a12,Apba1,Syn2,Slc22a1	0.5
Regulatory Target Gene - miRDB	MIR_6921_3P	0.0279740761699004	0.181424105645568	0.352487857583619	-0.503032975578463	-1.60166355757103	24	Dsg1c,Bbof1,Rab6b,Ube3a,Pear1,Usp36,Npr3	0.291666666666667
Ontology - Biological Process	GOBP_RENAL_SYSTEM_VASCULATURE_DEVELOPMENT	0.0122459526244943	0.114610106524164	0.380730400722792	-0.500247928551889	-1.60127866810238	26	Il6ra,Bmp7,Tek,Cflar,Pdgfd,Notch2,Gpr4,Serpinb7,Notch3,Aqp1,Angpt1,Wt1,C3ar1	0.5
Ontology - Biological Process	GOBP_POSITIVE_REGULATION_OF_COLD_INDUCED_THERMOGENESIS	0.00420116630627558	0.0587723370176354	0.407017918923954	-0.39172980836075	-1.60103235528354	79	Esrrg,Adrb2,Cd36,Alpl,Hadh,Decr1,Ppargc1a,Acadl,Igf1r,Cmklr1,G0s2,Epas1,Per2,Ksr2,Ucp2,Mfn2,Syk,Adrb1,Cpt2,Ogt,Zfp516	0.265822784810127
Ontology - Molecular Function	GOMF_OXIDOREDUCTASE_ACTIVITY_ACTING_ON_A_HEME_GROUP_OF_DONORS	0.025997872912448	0.173448979830365	0.352487857583619	-0.607393417218535	-1.60070371950877	13	Por,Cox7b,mt-Co3,mt-Co1,Cox7c,Cox5b,Cox6a1,Surf1,Cox4i1,Cox5a	0.769230769230769
Ontology - Biological Process	GOBP_LIPID_METABOLIC_PROCESS	2.87918590070014e-11	1.31883166742928e-08	0.863415391606693	-0.290304891312449	-1.60054584577371	1184	Sult2a4,Adora1,Abca17,Ppara,Cacna1h,Acsm3,Sult2a3,Sult1e1,Acadm,Acer2,Cyp2c37,Aldh3a2,Peds1,Bpnt2,Cyp2a5,Enpp2,Serpina6,Hmgcs2,Cyp3a25,Cyp3a59,Abhd6,Pbx1,Crebl2,Hexa,Scd2,Nr5a2,Hsd11b1,Ech1,Abca5,Adgrf5,Pparg,Hadh,Pik3cb,Decr1,Eci1,Cyp2d26,Sirt3,St3gal6,Cyp2e1,Acad10,Eci2,Dab2,Acaa1a,Gcdh,Ppargc1a,Nudt19,Acadl,Apoa2,Sgms1,Irs1,Sorbs1,Bckdhb,Cds2,Pex7,Abcd4,Agpat1,Ces1g,Dld,Mecp2,Acad12,Sesn2,Pla2…	0.244932432432432
Ontology - Biological Process	GOBP_POSITIVE_REGULATION_OF_CYTOSOLIC_CALCIUM_ION_CONCENTRATION	0.00159779531319424	0.0314691086746069	0.45505986738723	-0.358683921943996	-1.60045101327041	137	Cd36,Cd55,Ednrb,Agt,Ccr6,Itpr3,Ric3,Gpr174,Ptgfr,Gata2,Cmklr1,Akap5,Cd38,Adra1a,Epor,Cxcr3,C5ar2,Ccr1,Gpr55,C5ar1,P2ry10,Gpr65,Adm,Pla2g6,Slc8a1,Trpm4,Gimap3,Kng2,P2rx7,Gpr4,Bcl2,Kdr,Gimap5,Ccr5,Gja1,Npff,Nptn,Edn1,Plcg2,Pik3cg,Cacna1i,C1qtnf1,Nmb,Tmbim6,Cxcl13,C3ar1,Hmgb1,Ptger4,Jak3,Lpar3	0.364963503649635
Ontology - Biological Process	GOBP_CELL_ACTIVATION	2.12596148335415e-09	5.58744500018586e-07	0.774939030136436	-0.293570739150504	-1.6000412663959	958	Vnn1,Ildr2,Adrb2,Slc15a4,Chrnb2,Ntrk1,Vsir,Il6ra,Zbtb46,Lfng,Fzd8,Pbx1,Ahr,Adgrf5,Pparg,Pik3cb,Plscr2,Mpzl2,Il2rb,Entpd1,Igfbp2,Mertk,Cd55,Cxcr5,Mafb,H2-DMa,Fcgr2b,Mfng,Cd59a,Agt,Ccr6,Rorc,Wwp1,H2-DMb1,Rasal3,Pck1,Satb1,Tnfaip3,Vcam1,Ikzf3,Wdfy4,Tgfb1,Ccnd3,H2-Ab1,Cd19,H2-Eb1,Camk2b,App,Rab27a,H2-Aa,Il7r,Pik3r6,Pten,Cd1d1,Il2ra,Gata2,Adra2c,Pja2,Slamf1,Prnp,Il18rap,Shh,Carmil2,H2-Eb2,Psap,Abat,In…	0.411273486430063
Ontology - Biological Process	GOBP_ALPHA_BETA_T_CELL_DIFFERENTIATION	0.00157441762908882	0.0311618067031506	0.45505986738723	-0.368741114338367	-1.59946578292841	117	Il6ra,Ccr6,Rorc,Satb1,Tgfb1,Cd1d1,Shh,Psap,Nckap1l,Ccr7,Tox,Tbx21,Atp7a,Runx1,Runx3,Syk,Ly9,Itpkb,Eomes,Zbtb16,Rora,Bcl11b,Il18r1,Prdm1,Lilrb4b,Klhl25,Relb,Zfp683,Entpd7,Il2rg,Gimap3,Tmem98,Ccr2,Nfkbid,Bcl2,Itk,Gimap5,Spn,Lilrb4a,Gata3,Socs5,Il18,Txk,Hmgb1,Batf,Ptger4,Jak3,Slamf6,Sash3,Gimap1,Rc3h1,Gli3,Rara,Tnfsf8,Cracr2a,Socs1	0.478632478632479
Curated - Chemical and Genetic Perturbation	LIAN_LIPA_TARGETS_6M	0.00420116630627558	0.0587723370176354	0.407017918923954	-0.391297988177232	-1.59926747022573	79	Mafb,Fcgr2b,Clec4n,Pla2g7,Fcgr4,Hmox1,Ccr1,Ly9,Myo5a,Ctsb,Pirb,Lilrb4b,Mmp12,Ms4a6d,Cd244a,Mpeg1,Gpnmb,Cd84,Acod1,Fcgr3,Clca3a1,Adgre4,Neu1,Klrb1b,Fcer1g,Spic,Slc11a1,C3ar1,Adam8,Cd5l,Rab7b,Tlr7,C1qb,Atp6v0d2,Slc37a2,Snx6,Pira1,C1qc,Marco,Cfp,Bex1,Slfn1	0.531645569620253
Ontology - Cellular Component	GOCC_MITOCHONDRIAL_PROTEIN_CONTAINING_COMPLEX	5.95550905779962e-05	0.00278363618701585	0.557332238758646	-0.325046026724794	-1.59895308852952	288	Dmac2,Suclg2,mt-Nd6,Bckdhb,Dld,Chchd10,Pdk2,Dbt,Ndufa5,Ndufa2,Pdha1,Mtx3,Polg2,Hadhb,Suclg1,Atp5k,Ndufs1,Sdhc,Timm8a1,Etfa,Ndufb4,Chchd6,Etfb,Etfdh,Mccc1,Atp5l,Atp5g1,Ndufs2,Ndufa9,Pdk1,Atp5e,Tomm7,Uqcrc2,Slc25a5,Ndufa3,Vdac1,Cox7b,Ndufb2,Dap3,Phb2,Ndufv1,Atp5h,Spg7,Ndufc2,Ndufb10,Mrpl45,Hadha,Sdhb,Ndufb11,Cox8b,Immt,Uqcrc1,Uqcrfs1,Pmpcb,Atp5b,Mrps35,Atp5md,Ndufv2,Idh3g,mt-Co3,Mtx1,Mrpl23,mt-Co1,…	0.416666666666667
Ontology - Biological Process	GOBP_DETECTION_OF_LIGHT_STIMULUS	0.0186227797274856	0.144932235238373	0.352487857583619	-0.48224307384473	-1.59845762596585	28	Pde6c,Cds2,Arrb1,Cacna2d4,Rbp4,Atp8a2,Reep6,Cabp4,Fech,Cep250,Rom1	0.392857142857143
Ontology - Biological Process	GOBP_CAMP_METABOLIC_PROCESS	0.0234773892074584	0.16393271070295	0.352487857583619	-0.636991277753562	-1.59843633888124	11	Adcy6,Adcy1,Adcy4,Adcy9,Adcy7,Adcy3	0.545454545454545
Canonical Pathways - Reactome	REACTOME_KETONE_BODY_METABOLISM	0.0218045383458039	0.157819575060915	0.352487857583619	-0.701756932199746	-1.59810045779664	8	Hmgcs2,Acat1,Bdh1,Hmgcl,Acss3	0.625
Ontology - Molecular Function	GOMF_AP_2_ADAPTOR_COMPLEX_BINDING	0.0234773892074584	0.16393271070295	0.352487857583619	-0.636834765558039	-1.59804359444417	11	Dab2,Arrb1,Hip1,Fcho1,Bmp2k,Aak1,Lmbrd1	0.636363636363636
Ontology - Biological Process	GOBP_NEGATIVE_REGULATION_OF_DENDRITIC_SPINE_MORPHOGENESIS	0.0198332106945909	0.14984261727412	0.352487857583619	-0.757780823492034	-1.59791364096012	6	Ngef,Pten,Ube3a,Dnm3	0.666666666666667
Ontology - Molecular Function	GOMF_THIAMINE_TRANSMEMBRANE_TRANSPORTER_ACTIVITY	0.0247787321128412	0.168899929095693	0.352487857583619	-0.728172082514183	-1.59790177350237	7	Slc22a2,Slc47a1	0.285714285714286
Regulatory Target Gene - miRDB	MIR_10A_5P_MIR_10B_5P	0.00535401496416012	0.0680155054718027	0.407017918923954	-0.403562942497381	-1.59785749695337	67	Fign,Ivns1abp,Pfkfb2,Shank3,Nr5a2,Camk2b,Dhfr,Abcg1,Cadm1,Bcl2l11,Ggt5,Creb1,Rora,Klhl29,Crk,Rgs8,Gata6,Abcb7,Spef2,Hoxb3,Dock11,Bicd2,Son,Clcc1,Wnt9b,Actg1	0.388059701492537
Ontology - Biological Process	GOBP_LIPID_HOMEOSTASIS	0.00130502496417408	0.0272779142446399	0.45505986738723	-0.350513719148936	-1.59756731650166	159	Adora1,Nr5a2,Abca5,Apoa2,Ces1g,Sesn2,Cyp39a1,Mylip,Lipg,Sec24a,Tgfb1,Nfe2l1,Abcd1,Acox1,Ces1d,Cert1,Gramd1b,Angptl4,Ces1e,Abcg1,Scarb1,Abcg8,Soat1,Tlcd4,Dgat2,Slc37a4,Usf2,Lcat,Fitm2,Cln8,Adrb1,Npc1,Pnpla8,Rora,Lncbate1,Asgr2,Lima1,Mia2,Slc25a27,Tsku,Nus1,Dgat1,Cyp7a1,Gckr,Gpihbp1,Ddx3x,Sar1b,Tmem97,Mtln,Slc25a46,Ehd1	0.320754716981132
Ontology - Biological Process	GOBP_POSITIVE_REGULATION_OF_CELLULAR_RESPONSE_TO_INSULIN_STIMULUS	0.0222785500489735	0.158844535215528	0.352487857583619	-0.473073547872835	-1.59711727897917	31	Irs1,Sorbs1,Esrra,Agt,Nucks1,Mfn2,Myo5a,Opa1	0.258064516129032
Ontology - Biological Process	GOBP_NEGATIVE_REGULATION_OF_PEPTIDE_SECRETION	0.01270661475765	0.116740657761974	0.380730400722792	-0.413139961629874	-1.59682690321685	56	Foxo1,Pparg,Hadh,Irs1,Inhbb,Pde4c,Kalrn,Stxbp5l,Pde3b,Cd74,Kcnb1,Pfkl,Ucp2,Gnao1,Pim3,Tbc1d1,Prkn	0.303571428571429
Canonical Pathways - Reactome	REACTOME_MET_ACTIVATES_PTPN11	0.0258523906735391	0.173050060265389	0.352487857583619	-0.787925833061104	-1.59650339904802	5	Hgf,Met,Gab1	0.6
Ontology - Biological Process	GOBP_NEGATIVE_REGULATION_OF_MAST_CELL_ACTIVATION	0.025997872912448	0.173448979830365	0.352487857583619	-0.605643696856711	-1.59609256665154	13	Hmox1,Ptpn6,Cd300a,Cd84,Cnr2,Lilrb4a,Rabgef1,Cd300lf,Milr1	0.692307692307692
Ontology - Biological Process	GOBP_NEGATIVE_REGULATION_OF_ENDOTHELIAL_CELL_MIGRATION	0.00761277526185941	0.0850844234898386	0.407017918923954	-0.426858037478729	-1.59605068110287	49	Spred1,Pparg,Mecp2,Mmrn2,Tgfb1,Klf4,Card10,Hrg,Mef2c,Ptprm,Robo4,Tnf,Atp2b4,Jup,Bmp10,Apoh,Cxcl13,Hmgb1,Gadd45a,Dcn,Acvrl1,Gdf2,Vash1,Patz1,Apoe	0.510204081632653
Ontology - Biological Process	GOBP_NEGATIVE_REGULATION_OF_CATECHOLAMINE_SECRETION	0.0241250311940414	0.166282244240272	0.352487857583619	-0.63597855572578	-1.59589506124225	11	Entpd1,Abat,Myo5a,Gabbr1,Syt11,Ptgs1,Crhr2,P2ry12,P2ry1	0.818181818181818
Curated - Chemical and Genetic Perturbation	RASHI_NFKB1_TARGETS	0.029319203989061	0.187120015267765	0.352487857583619	-0.548549090348704	-1.59521264322016	18	Nfkbia,Tnfaip3,Dusp6,Dusp16,Nfkb2,Relb	0.333333333333333
Ontology - Biological Process	GOBP_SKELETAL_MUSCLE_TISSUE_GROWTH	0.0260254447289074	0.173488536338397	0.352487857583619	-0.726640168074392	-1.59454013844525	7	Adrb2,Dll1	0.285714285714286
Ontology - Biological Process	GOBP_T_CELL_ACTIVATION_INVOLVED_IN_IMMUNE_RESPONSE	0.00387376723008581	0.0558994025497171	0.431707695803346	-0.379096750513878	-1.59452516369857	92	Il6ra,Ccr6,Rorc,H2-DMb1,Pck1,Tgfb1,Rab27a,Nckap1l,Ccr7,Fgl2,Cd74,Tbx21,Itgal,H2-DMb2,Atp7a,Ly9,Eomes,Lgals3,Slfn2,Rora,Il18r1,Havcr2,Relb,Entpd7,Tmem98,Ccr2,Nfkbid,Spn,Cd81,Fcer1g,Gata3,Socs5,Il18,Slc11a1,Hmgb1,Batf,Ptger4,Jak3,Slamf6	0.423913043478261
Regulatory Target Gene - miRDB	MIR_300_3P	0.00591075886985955	0.072226590092674	0.407017918923954	-0.389185440644308	-1.59452196496291	82	Tspan7,Ivns1abp,Hgf,Slc4a4,Gabpa,Sec24a,Dmd,Klf4,Sema6a,Bmi1,Phf6,Gnpnat1,Card11,Itgb2,Ptprm,Hsd17b4,Repin1,Syt11,Tent4b,Tmem243,Cebpzos,Lair1,Tdo2,Zbtb39,Mat2a,Mfsd14a,Pcdh7,Sbno1	0.341463414634146
Ontology - Biological Process	GOBP_LEUCINE_CATABOLIC_PROCESS	0.00866417806643749	0.0918677928314325	0.380730400722792	-0.854737881272338	-1.59436056128127	4	Ivd,Hmgcl	0.5
Ontology - Cellular Component	GOCC_MITOCHONDRIAL_RESPIRATORY_CHAIN_COMPLEX_III	0.0595769092524269	0.272102522160998	0.321775918075361	-0.609074427757224	-1.59425554333356	12	Uqcrc2,Uqcrc1,Uqcrfs1,mt-Co1,Uqcrb,mt-Cytb,Uqcrq,Cyc1,Uqcr11,Uqcrh,Uqcr10	0.916666666666667
Ontology - Molecular Function	GOMF_GLYCERALDEHYDE_3_PHOSPHATE_DEHYDROGENASE_NADPLUS_NON_PHOSPHORYLATING_ACTIVITY	0.0259298485752213	0.173211388482478	0.352487857583619	-0.640096964392374	-1.59406494228947	10	Aldh3a2,Aldh4a1,Aldh1a1,Aldh1b1,Aldh2,Aldh1a7,Aldh9a1	0.7
Ontology - Biological Process	GOBP_RESPONSE_TO_PROSTAGLANDIN	0.0325860866604876	0.198036444784282	0.321775918075361	-0.567132971067907	-1.59404152204874	16	Adcy6,Ptgfr,Ccr7,P2ry4,Tgfbr3,Akap8,P2ry6	0.4375
Canonical Pathways - Wiki	WP_LUNG_FIBROSIS	0.021733587508599	0.157448203767672	0.352487857583619	-0.430656120653036	-1.59363962255943	45	Bmp7,Tert,Hgf,Mecp2,Mt2,Tgfb1,Hmox1,Fam13a,Ccl5,Elmod2,Tnf,Fgf1,Ccr2,Ccn2,Rtel1,Cebpb,Mmp9,Edn1,Ccr3,Plau	0.444444444444444
Ontology - Molecular Function	GOMF_TRANSFERASE_ACTIVITY_TRANSFERRING_SULPHUR_CONTAINING_GROUPS	0.010297849204561	0.102671093561892	0.380730400722792	-0.410678419602366	-1.59319773584893	60	Sult2a4,Acsm3,Sult2a3,Sult1e1,Sugct,Acaa1a,Chst15,Sult2a5,Sult2a7,Sult1d1,Wscd1,Acaa1b,Sult4a1,Uba6,Sult1b1,Chst7,Sult2a2	0.283333333333333
Ontology - Biological Process	GOBP_CRANIAL_NERVE_MORPHOGENESIS	0.0446975950468062	0.242665710731594	0.321775918075361	-0.506778195764338	-1.59311872002226	23	Chrnb2,Sema3f,Mafb,Nrp2,Dmd	0.217391304347826
Ontology - Biological Process	GOBP_POSITIVE_REGULATION_OF_VASCULATURE_DEVELOPMENT	0.000686973922949998	0.0172086967698974	0.477270815362862	-0.35442154292499	-1.59301427162626	150	Chil1,Ntrk1,Ago2,Ddah1,Tert,Hgf,Pkm,Erap1,Cdh5,Hpse,Tek,Pik3r6,Gata2,Shh,Btg1,Klf4,Dll1,Ccbe1,Cxcr3,Hmox1,Ets1,Runx1,Itgb2,Flt1,C5ar1,Lgals3,Cybb,Brca1,Ccl5,Itgax,Adm,Rapgef3,Ctsh,Nos3,Fgf1,Gata6,Gab1,Kdr,Akt3,Mmp9,Prkd1,Pxn,Jup,Eng,Ccr3,Prkcb,S100a1,Aqp1,Cyp1b1,Rtn4,Hk2,Ramp2,C3ar1,Hmgb1,Sp1,Angptl3,Stim1	0.38
Ontology - Biological Process	GOBP_RESPONSE_TO_TYPE_II_INTERFERON	0.00198197411221854	0.0361294162346284	0.431707695803346	-0.363125661468901	-1.59290894571181	128	Slc22a5,Pparg,Rab43,Mrc1,Kif16b,Ciita,H2-Ab1,H2-Eb1,H2-Aa,Gbp2,Cd74,Gbp4,Mefv,Vamp3,Ccl22,Xcl1,Gbp2b,Igtp,Tlr4,Med1,Tgtp1,Ccl5,Gbp10,Cdc42ep2,Gbp5,Stat1,Gbp9,Tnf,Aqp4,Gbp8,Stxbp1,Irgm2,Sirpa,Gbp7,Flnb,Nos2,Gbp3,Cdc42ep4,Rab20,Irf8,Acod1,Ubd,Actg1,Cxcl16,Slc11a1,Casp1,Txk,Capg,Actr3,Trim21,Zyx,Gbp6,Ccl9,Rab7b,Evl,Jak2,Tlr2,Socs1,Dnaja3,Vim	0.46875
Curated - Chemical and Genetic Perturbation	HOWLIN_CITED1_TARGETS_1_UP	0.0229290072760509	0.161760794548745	0.352487857583619	-0.471743500441086	-1.59262697986044	31	Il6ra,Pank3,Cbx5,Arhgap9,Samhd1,Ddx6,Mbp,Zfp689,Malat1,Gpc3,Gdpd3,Dpp4,Cd8a	0.419354838709677
Ontology - Biological Process	GOBP_LYMPHOCYTE_HOMEOSTASIS	0.00436431336608259	0.0600914307545151	0.407017918923954	-0.389662094374763	-1.59246550747501	81	Ahr,Tsc22d3,Tnfaip3,Gpr174,Tgfb1,Il7r,Il2ra,Cd44,Nckap1l,Cd74,Enpp1,Bcl2l11,Ppp3cb,Coro1a,Zc3h8,Mef2c,Pirb,Sit1,Mif,Siva1,Gimap3,P2rx7,Gapt,Bcl2,Gimap5,Dock11,Bcl10,Sos2,Dock10,Lat,Ppp2r3c,Tnfrsf4,Chst3,Stat5b,Jak3,Sash3,Pik3cd,Pkn1,Tnfrsf23,Rc3h1	0.493827160493827
Ontology - Biological Process	GOBP_ALDEHYDE_BIOSYNTHETIC_PROCESS	0.0332313348256396	0.200287503731073	0.321775918075361	-0.566533916251451	-1.59235775774631	16	Cacna1h,Dab2,Bmp2,Pdxk	0.25
Canonical Pathways - Reactome	REACTOME_GLUCONEOGENESIS	0.0232542360073055	0.163093834170795	0.352487857583619	-0.471608262062409	-1.59217040909604	31	Slc25a10,Pck1,Aldob,Slc37a4,Slc25a13,Fbp2,Pcx,Got2,Eno1b,Slc25a11,Eno1,Mdh2,Pgk1,Mdh1,G6pc3,Slc37a2,Fbp1	0.548387096774194
Ontology - Biological Process	GOBP_N_TERMINAL_PROTEIN_LIPIDATION	0.026770216500947	0.176361556915225	0.352487857583619	-0.785765934950927	-1.59212699135861	5	Ppm1a,Nmt2,Ppm1b	0.6
Ontology - Biological Process	GOBP_POSITIVE_REGULATION_OF_NITRIC_OXIDE_SYNTHASE_BIOSYNTHETIC_PROCESS	0.0268974873177886	0.176657319409581	0.352487857583619	-0.529947174841145	-1.59191045785383	20	Akap12,Map2k6,Nampt,Map2k3,Tlr4,Kdr,Tlr9,Mapk9,Jak3,Nod2,Lrrk2,Jak2,Tlr2,Cpeb1	0.7
Ontology - Biological Process	GOBP_SEQUESTERING_OF_TRIGLYCERIDE	0.0226337840064022	0.160417694602405	0.352487857583619	-0.557759267149462	-1.59144237849987	17	Ppara,Pparg,Enpp1,Fitm2,Tnf,Fitm1,Pnpla2	0.411764705882353
Ontology - Biological Process	GOBP_REGULATION_OF_AMINO_ACID_TRANSMEMBRANE_TRANSPORT	0.0291171029381329	0.18612655275285	0.352487857583619	-0.53724347949326	-1.59130460373779	19	Agt,Per2,Slc38a1,Tnf,Septin2,Slc17a8	0.315789473684211
Ontology - Biological Process	GOBP_PHOSPHATE_ION_TRANSMEMBRANE_TRANSPORT	0.0250964946573315	0.170558288404552	0.352487857583619	-0.634132946569882	-1.5912637753123	11	Slc25a10,Slc37a4,Slc20a2,Slc25a11,Xpr1,Ank,Slc37a2	0.636363636363636
Ontology - Biological Process	GOBP_PEROXISOMAL_TRANSPORT	0.0459478573238697	0.24562722528052	0.321775918075361	-0.50612125779478	-1.59105355584207	23	Pex7,Abcd4,Rab8b,Abcd1,Pex12,Abcd3,Pex26	0.304347826086957
Ontology - Biological Process	GOBP_POSITIVE_REGULATION_OF_CD4_POSITIVE_ALPHA_BETA_T_CELL_ACTIVATION	0.0222434535631228	0.158844535215528	0.352487857583619	-0.450211349818397	-1.59096313691525	37	Cd55,Nckap1l,Ccr7,Xcl1,Card11,Klhl25,Il2rg,Gimap3,Ccr2,Nfkbid,Cd3e,Gimap5,Cd81,Socs5,Il18,Sash3,Rara,Socs1	0.486486486486487
Ontology - Molecular Function	GOMF_SCAVENGER_RECEPTOR_ACTIVITY	0.0283623605975813	0.182612596425873	0.352487857583619	-0.451533325695317	-1.59050888425372	36	Cd36,Enpp2,Tmprss4,Stab1,Stab2,Hhipl1,Cd5,Enpp1,Scarb1,Scarf1,Cd163,Scarf2,Endou,Corin,Cd6,Scarb2	0.444444444444444
Ontology - Biological Process	GOBP_NEGATIVE_REGULATION_OF_HORMONE_SECRETION	0.00543452496156943	0.0688201454848983	0.407017918923954	-0.401705797275882	-1.5905043604222	67	Adora1,Foxo1,Pparg,Hadh,Irs1,Inhbb,Pde4c,Kalrn,Cry2,Stxbp5l,Rab11fip1,Pde3b,Kcnb1,Pfkl,Ucp2,Gnao1,Pim3,Tbc1d1,Prkn	0.283582089552239
Ontology - Molecular Function	GOMF_AROMATIC_AMINO_ACID_TRANSMEMBRANE_TRANSPORTER_ACTIVITY	0.0262441459451168	0.174222007367334	0.352487857583619	-0.638611558065068	-1.59036576187911	10	Slc15a4,Slc16a10,Slc3a2,Slc38a7,Slc38a3	0.5
Ontology - Biological Process	GOBP_GLOMERULAR_MESANGIUM_DEVELOPMENT	0.0298891237210298	0.189350165980814	0.352487857583619	-0.58008070182811	-1.59025039768558	15	Il6ra,Bmp7,Cflar,Pdgfd,Gpr4,Serpinb7,Wt1,C3ar1	0.533333333333333
Ontology - Biological Process	GOBP_POSITIVE_REGULATION_OF_CILIUM_MOVEMENT	0.00926688880108295	0.0960749416880232	0.380730400722792	-0.852508248197132	-1.59020157977463	4	Ccr6,Defb1	0.5
Ontology - Biological Process	GOBP_POSITIVE_REGULATION_OF_ADENYLATE_CYCLASE_ACTIVITY	0.0232758665533171	0.163093834170795	0.352487857583619	-0.557074877820186	-1.58948962532094	17	Adrb2,Adcy1,Adcy4,Cacna1d,Akap5,Adrb1	0.352941176470588
Ontology - Biological Process	GOBP_REGULATION_OF_NUCLEOTIDE_BIOSYNTHETIC_PROCESS	0.0309362708150407	0.192962460202232	0.352487857583619	-0.454054847701028	-1.58928850672772	34	Ppara,Ak4,Ppargc1a,Entpd1,Pdk2,Pdk1,Nos3,Prkn,Ndufc2,Eno1b,Nos2,Eno1,Bcl2l1	0.382352941176471
Ontology - Molecular Function	GOMF_STEM_CELL_FACTOR_RECEPTOR_BINDING	0.0282999269587665	0.182480365747256	0.352487857583619	-0.784336262891643	-1.58923017517821	5	Spred1,Spred2,Sh2b3	0.6
Ontology - Biological Process	GOBP_NEUROBLAST_DIFFERENTIATION	0.0210825217487636	0.154972484491599	0.352487857583619	-0.753620315219134	-1.58914048028293	6	Ascl1,Bche,Kctd11,Notch3	0.666666666666667
Ontology - Biological Process	GOBP_SKELETAL_MUSCLE_CELL_PROLIFERATION	0.0345218323149123	0.20566853053611	0.321775918075361	-0.565137579139473	-1.58843307085837	16	Hgf,Shh,Cflar,Ppard,Angpt1,Jak2,Sirt1,Paxbp1	0.5
Ontology - Biological Process	GOBP_REGULATION_OF_GLUTAMATE_RECEPTOR_SIGNALING_PATHWAY	0.0282071934713163	0.18227236023061	0.352487857583619	-0.723845539137502	-1.58840760103854	7	Shank3,Prnp,Fyn	0.428571428571429
Ontology - Biological Process	GOBP_NEUTROPHIL_CHEMOTAXIS	0.00363255159316216	0.0537242316804204	0.431707695803346	-0.388636984872483	-1.58825875463652	80	Mospd2,Mpp1,Pde4d,Nckap1l,Ccr7,Cd74,Slc37a4,Ccl22,Prex1,Xcl1,Itgb2,Syk,C5ar2,Itga9,C5ar1,Lgals3,Ccl5,Dysf,Sell,Cxcl11,Cxcl10,Vav3,Edn1,Csf3r,Fcgr3,Dpp4,Fcer1g,Cxcl13,C3ar1,Vav1,Ccl9,Nod2,Cxcl9,S100a8,Bst1,Itga1,Jaml,Ccl4,Rac2,Jam3	0.5
Curated - Chemical and Genetic Perturbation	ZHENG_BOUND_BY_FOXP3	4.14930607130779e-06	0.000318285526005773	0.610526878385931	-0.306627942275233	-1.58820377102901	480	Kbtbd11,Fam107b,Ago2,Nr5a2,Ahr,Tmem64,Eci2,Arhgef3,Sgms1,Gimap4,Hivep2,Slc23a2,Nrip1,Rab8b,Inpp4b,Smap2,Lrrc8c,Satb1,Tnfaip3,Trib2,Stk10,Atp2b1,Klf3,Snx9,Dusp6,Akr1d1,Sag,Ankrd28,Trp53inp1,Prkch,Klf2,Rabgap1l,Il7r,Il2ra,Tspan13,Map3k5,Pde7a,Fli1,Man1a,Slamf1,Rasa3,Zfp560,Hk3,Cpox,Cd44,Ccr7,St8sia1,Tox,Atxn7,Ikzf2,Rdm1,Nudcd3,Enpp1,Cobll1,Fam169b,Themis,Traf3ip3,Atp8a2,Trib1,Epb41,Fam91a1,Vwf,Mbnl…	0.283333333333333
Ontology - Biological Process	GOBP_REGULATION_OF_SODIUM_ION_TRANSPORT	0.00363255159316216	0.0537242316804204	0.431707695803346	-0.388605829222857	-1.58813142956145	80	Adrb2,Per1,Mllt6,Hecw2,Fgf11,Dmpk,Gpd1l,Glrx,Tgfb1,Dmd,Atp1a1,Neto1,Sgk1,Atp1b3,Scn5a,Slc8a1,Nos3,Stom,Nkain2,P2rx7,Atp1b1,Akt3,Atp2b4	0.2875
Ontology - Biological Process	GOBP_POSITIVE_REGULATION_OF_CELL_CELL_ADHESION	6.29975440714354e-05	0.00288564750443786	0.538434096309916	-0.322801130426875	-1.58803047204602	289	Vnn1,Vsir,Il6ra,Bmp7,Podxl,Igfbp2,Cd55,H2-DMa,Cd59a,H2-DMb1,Rasal3,Pck1,Vcam1,Plpp3,Tgfb1,Gcnt2,H2-Ab1,H2-Eb1,H2-Aa,Il7r,Pik3r6,Cd1d1,Pde4d,Il2ra,Slamf1,Shh,Carmil2,H2-Eb2,Piezo1,Cd44,Lck,Adk,Nckap1l,Ccr7,Bmi1,Cd5,Cd74,Lgals1,Itgal,H2-Ob,Coro1a,Cd274,H2-DMb2,Ets1,Runx1,Runx3,Xcl1,Card11,Itgb2,Syk,Sirpb1c,Flot2,Rasgrp1,Ephb4,Itpkb,H2-Oa,Ptprc,Ccl5,Itga4,Kifap3,Zbtb16,Cd209a,Havcr2,Lilrb4b,Arid2,Tn…	0.29757785467128
Ontology - Biological Process	GOBP_CATECHOLAMINE_SECRETION	0.0245397145109633	0.167877733654942	0.352487857583619	-0.438690669877311	-1.58784655038818	41	Chrnb2,Entpd1,Mecp2,Agt,Abat,Kcnb1,Myo5a,Syt3,Gabbr1,Syt11,Syt7,Prkcb,Adora2a,Cxcl12,Ptgs1,Rtn4,Kcna2,Crhr2,Nisch,Xlr4a,Xlr4b,P2ry12,Slc18a1,Sdhd,Grk2	0.609756097560976
Canonical Pathways - Biocarta	BIOCARTA_MONOCYTE_PATHWAY	0.0260679586430763	0.173662562598328	0.352487857583619	-0.632729131577807	-1.58774110714592	11	Cd44,Itgal,Itgb2,Itga4,Sell,Selp,Pecam1	0.636363636363636
Ontology - Biological Process	GOBP_EMBRYONIC_CAMERA_TYPE_EYE_FORMATION	0.0285188720133271	0.183105549105991	0.352487857583619	-0.723503795838772	-1.58765767909531	7	Phactr4,Prox1,Aldh1a1,Aldh1a3,Twist1	0.714285714285714
Ontology - Biological Process	GOBP_ADRENERGIC_RECEPTOR_SIGNALING_PATHWAY	0.0459478573238697	0.24562722528052	0.321775918075361	-0.504971955669871	-1.58744058522601	23	Adrb2,Pde4d,Adra2c,Adra1a,Adrb1,Adcy9,Rapgef2	0.304347826086957
Ontology - Biological Process	GOBP_NEUTROPHIL_APOPTOTIC_PROCESS	0.0505338993354641	0.256948770740932	0.321775918075361	-0.662506367299343	-1.5873776400102	9	Pik3cb,Fcgr2b,Cd44,Itpkb	0.444444444444444
Ontology - Biological Process	GOBP_REGULATION_OF_BLOOD_VOLUME_BY_RENIN_ANGIOTENSIN	0.0282999269587665	0.182480365747256	0.352487857583619	-0.78338469432922	-1.58730209720362	5	Agt,Cyba	0.4
Ontology - Biological Process	GOBP_NEGATIVE_REGULATION_OF_MAPK_CASCADE	0.0015243520999532	0.0303960359035444	0.45505986738723	-0.348254206518241	-1.58726893634471	159	Spred1,Hipk3,Foxo1,Pparg,Pik3cb,Per1,Sirt3,Bmp7,Timp3,Dab2,Spred2,Agt,Igf1r,Arrb1,Dmd,Dusp6,Dusp16,Pten,Bmp2,Lax1,Klf4,Sema6a,Dusp2,Spry4,Sh2b3,Nf2,Hyal2,Tlr4,Ptprc,Cdc42se1,Ptpn6,Lilrb4b,Dok2,Abca7,Rapgef1,P2rx7,Sirpa,Cd300a,Pebp1,Rgs14,Dusp7,Apc,Sorl1,Aida,Dag1,Ndrg2,Ptpn1,Lilrb4a,Tlr9,Gstp3,Wnk2,Ptprr,Ash1l,Spred3,Gsk3b,Fem1a,Eif3a,Slc9a3r1,Phlpp1,Nup62,Ptpn22	0.383647798742138
Regulatory Target Gene - miRDB	MIR_200B_3P_MIR_429_3P	4.69362175740427e-05	0.00233168241044755	0.557332238758646	-0.318617120730964	-1.58701747833608	317	Esrrg,Slc1a2,Sema3f,Hipk3,Ago2,Mospd2,Nr5a2,Pik3cb,Smim4,Slc23a2,Ngef,Egln1,Gabpa,Ric1,Plpp3,Sec24a,Zfta,Hpse,Ppp1r3g,Fli1,Cert1,Nova2,Hipk1,Ptpn12,Oat,Tln1,Phf6,Mmd,Uba6,Ppp1r9b,Clasp2,Csnk1g3,Myo9a,Atl2,Ube3a,Mtss2,Dnajb6,Xkr8,Nufip2,Sema6d,Ets1,Msn,Npc1,Nanos1,Rnf169,Scn5a,Zfp871,Rapgef2,Dennd5b,Rap1b,Taok1,Elmod2,Pcdh19,Rbsn,Wipf1,Erg,Mmp12,Efnb2,Stap1,Ppm1b,Mtfr1,Rab11fip2,Cdk17,Ppp1r18,Phtf…	0.249211356466877
Ontology - Biological Process	GOBP_GLOMERULAR_MESANGIAL_CELL_PROLIFERATION	0.0633199279537802	0.279126305792973	0.287805130535564	-0.606302730716504	-1.58700061163682	12	Il6ra,Bmp7,Cflar,Pdgfd,Serpinb7,Wt1,C3ar1	0.583333333333333
Regulatory Target Gene - miRDB	MIR_7007_3P	0.0163659448092396	0.135526253709571	0.352487857583619	-0.415637767741212	-1.58693197028905	55	Khdrbs3,Ric3,Cd200r4,Hspa12a,Btg1,Plag1,Sgpp2,Naa50,Zfr,Pag1,Terf2ip,Itk,Cd3e,Spn,Phyhd1,Grk4,Flt3,Sin3a	0.327272727272727
Regulatory Target Gene - miRDB	MIR_200C_3P	4.76315563213953e-05	0.00234962803367572	0.557332238758646	-0.318541654019866	-1.58664158205885	317	Esrrg,Slc1a2,Sema3f,Hipk3,Ago2,Mospd2,Nr5a2,Pik3cb,Smim4,Slc23a2,Ngef,Egln1,Gabpa,Ric1,Plpp3,Sec24a,Zfta,Hpse,Ppp1r3g,Fli1,Cert1,Nova2,Hipk1,Ptpn12,Oat,Tln1,Phf6,Mmd,Uba6,Ppp1r9b,Clasp2,Csnk1g3,Myo9a,Atl2,Ube3a,Mtss2,Dnajb6,Xkr8,Nufip2,Sema6d,Ets1,Msn,Npc1,Nanos1,Rnf169,Scn5a,Zfp871,Rapgef2,Dennd5b,Rap1b,Taok1,Elmod2,Pcdh19,Rbsn,Wipf1,Erg,Mmp12,Efnb2,Stap1,Ppm1b,Mtfr1,Rab11fip2,Cdk17,Ppp1r18,Phtf…	0.249211356466877
Regulatory Target Gene - miRDB	MIR_6396	0.0310651044255094	0.193188195290953	0.352487857583619	-0.498262617818227	-1.58647467622113	24	Mospd2,Mecp2,Kalrn,Septin1,Picalm,Slc25a27,Ifi203	0.291666666666667
Ontology - Biological Process	GOBP_T_CELL_DIFFERENTIATION	4.40825951198144e-05	0.00223422117784569	0.557332238758646	-0.321954950033116	-1.58645125796872	291	Vnn1,Vsir,Il6ra,Lfng,Fzd8,Mpzl2,Mafb,H2-DMa,Ccr6,Rorc,Wwp1,Pck1,Satb1,Ikzf3,Tgfb1,H2-Aa,Il7r,Pik3r6,Cd1d1,Il2ra,Shh,Carmil2,Psap,Cd44,Lck,Nckap1l,Ccr7,Bmi1,Fgl2,Tox,Clec4g,Cd74,Dock2,Enpp1,Tbx21,Themis,Sh2b3,Ppp3cb,Atp7a,Runx1,Prex1,Runx3,Card11,Syk,Zc3h8,Cd3g,Ly9,Rasgrp1,Zfp608,Itpkb,H2-Oa,Kit,Eomes,Ptprc,Zbtb16,Rora,Bcl11b,Il18r1,Ikzf1,Prdm1,Lilrb4b,Arid2,Sp3,Klhl25,Relb,Zfp683,Entpd7,Il2rg,Gim…	0.36426116838488
Regulatory Target Gene - miRDB	MIR_5616_5P	0.000652427780642388	0.016550193321612	0.477270815362862	-0.341849727769557	-1.58640701875296	180	Kbtbd11,Ildr2,Enpp2,Dr1,Fzd4,Sall1,Ppm1l,Fzd1,Lrp4,Ednrb,Pigg,Ric1,Stxbp5l,Ankrd28,Celsr2,Bhlhe22,Ptprb,Fam20b,Fam210a,Foxj2,Kcnb1,Ankrd17,Gbp4,Mbnl1,Lama5,Acss3,Igtp,Csf2rb2,Dapp1,Plekha3,Taok1,Slc25a53,Slc8a1,Tfdp2,Runx1t1,Tmem183a,Fam43a,Ppp1r3e,Top1,Ankrd44,Atmin,Sdc3,Gtf2a1,Zfp874b,St8sia4,Zpbp,Ndrg2,1700025G04Rik,Pde3a,Gsk3b,Hk2,Tspan2,Niban1,Herpud2,Treml2,Maco1,Rap1gds1,Rnf13,Kcmf1,Zfp772…	0.377777777777778
Canonical Pathways - Reactome	REACTOME_INTERLEUKIN_2_SIGNALING	0.0517893839913964	0.259687157780011	0.321775918075361	-0.662077049268071	-1.58634898598221	9	Il2rb,Il2ra,Lck,Syk,Il2rg	0.555555555555556
Regulatory Target Gene - miRDB	MIR_499_3P	0.00102163907430658	0.0233984537704043	0.45505986738723	-0.362985764943998	-1.58593913512673	126	Ascl1,Foxo1,Phf1,Mctp1,Bnip2,1810010H24Rik,Ctso,Cert1,Ccdc15,Pde3b,Dnajb4,Stx17,Bmi1,Cyfip2,Zfp558,Sfpq,Man2a1,Ube3a,Palld,Fam91a1,Nufip2,Tmcc3,Rbm46,Ccr1,Cyria,Senp7,Trim36,Npr3,Armcx2,Map3k12,Sp4,Nus1,Tent4b,Acod1,Ddx3x,Otud6b,Neu1,Rnf214,Rbm12b2,Pcdh7,Sanbr,Ash1l,Spin4,Hk2,Ctcf,Wdr82	0.365079365079365
Ontology - Biological Process	GOBP_DIACYLGLYCEROL_METABOLIC_PROCESS	0.0192397181899012	0.147513707326875	0.352487857583619	-0.511473997400662	-1.58589944490964	22	Apoa2,Mogat1,Plpp1,Ang,Dgat2,Mogat2,Dgkh,Dgkd	0.363636363636364
Curated - Chemical and Genetic Perturbation	ZHANG_GATA6_TARGETS_UP	0.0282307921469759	0.182277913693241	0.352487857583619	-0.601746712690723	-1.58582258862325	13	Cd36,Mpzl2,Mettl7a1,Maob,Aqp4,Gsto1,Emb	0.538461538461538
Ontology - Biological Process	GOBP_POSITIVE_REGULATION_OF_SYSTEMIC_ARTERIAL_BLOOD_PRESSURE	0.0312209722361987	0.193630416592161	0.352487857583619	-0.545285574407856	-1.58572214914809	18	Adora1,Agt,Ace,Rarres2,Adra1a,Adrb1,Camk2n1,Cyba	0.444444444444444
Ontology - Biological Process	GOBP_INTERLEUKIN_23_PRODUCTION	0.0217071777999718	0.157448203767672	0.352487857583619	-0.751919681206807	-1.58555439549121	6	Tgfb1,Il17ra,Tlr4,Plcg2	0.666666666666667
Curated - Chemical and Genetic Perturbation	HOWLIN_PUBERTAL_MAMMARY_GLAND	0.0145101108051395	0.126016303590464	0.380730400722792	-0.410203067227116	-1.58547551523751	56	Mycl,Hsd11b1,Limd2,Vpreb3,Inhbb,Fcgr2b,Pck1,2310010J17Rik,Pi4ka,Pten,Klf4,Npr3,Fcrla,Ctsb,Lsp1,Tnf,Ifi207,Gsta3	0.321428571428571
Canonical Pathways - Reactome	REACTOME_G_ALPHA_I_SIGNALLING_EVENTS	0.000902568804237843	0.0212481396028504	0.477270815362862	-0.345441478490024	-1.5852362599287	162	Adora1,Adcy6,S1pr5,Cxcr5,Agt,Ccr6,Pde4c,S1pr4,Pde1a,Prkacb,Adcy1,Adcy4,Cxcr6,App,Pde4d,Adra2c,Psap,Ccr7,Rgs16,Chrm2,P2ry4,Cxcr3,Gng7,Ccr1,Gpr55,C5ar1,Gnb4,Adcy9,Plcb4,Ccl5,Gng2,Gnaq,Rgs8,Kng2,Rgs9,Gabbr1,Ccr5,Cxcl11,Cxcl10,Camkk1,Gna11,Adcy7,Rgs14,Ccl27a,Hebp1,Ppp1r1b,Adcy3,Ccr3,Cnr2,Cxcl12,Cxcl16,Lpar5,Cxcl13,C3ar1,Rgs6,Npy1r,Lpar3,Gng12,Ccl9,Mapk1,Plcb2,Rgs12,Rgs19,Cxcl9	0.395061728395062
Ontology - Biological Process	GOBP_REGULATION_OF_T_CELL_DIFFERENTIATION	0.00172174700346317	0.0329785519229648	0.45505986738723	-0.344733260987435	-1.58480312401927	165	Vnn1,Vsir,H2-DMa,Ccr6,Rorc,Pck1,Tgfb1,H2-Aa,Il7r,Pik3r6,Cd1d1,Il2ra,Shh,Carmil2,Cd44,Lck,Nckap1l,Ccr7,Fgl2,Tox,Clec4g,Cd74,Tbx21,Sh2b3,Runx1,Runx3,Card11,Syk,Zc3h8,Rasgrp1,Zfp608,Itpkb,H2-Oa,Ptprc,Zbtb16,Prdm1,Lilrb4b,Arid2,Klhl25,Zfp683,Il2rg,Gimap3,Ccr2,Nfkbid,Gimap5,Ambra1,Sos2,Smarcc2	0.290909090909091
Ontology - Biological Process	GOBP_UBIQUINONE_METABOLIC_PROCESS	0.0284890365593333	0.182987273284949	0.352487857583619	-0.527563454727135	-1.5847499913805	20	Aifm2,Pptc7,Fdxr,Nqo1,Coq9,Ndufa9,Coq10b	0.35
Ontology - Biological Process	GOBP_NEGATIVE_REGULATION_OF_CD8_POSITIVE_ALPHA_BETA_T_CELL_ACTIVATION	0.0232688192309961	0.163093834170795	0.352487857583619	-0.751133525269209	-1.58389664795041	6	Vsir,Cd274	0.333333333333333
Ontology - Biological Process	GOBP_GLOMERULUS_DEVELOPMENT	0.0124060327917486	0.11543442699786	0.380730400722792	-0.410604806553577	-1.58373355064685	59	Il6ra,Ahr,Bmp7,Ednrb,Klf15,Wwtr1,Tek,Cflar,Pdgfd,Mef2c,Notch2,Basp1,Gpr4,Bcl2,Mtss1,Serpinb7,Ctnnd1,Notch3,Aqp1,Angpt1,Lamb2,Wt1,C3ar1,Sulf1	0.406779661016949
Ontology - Molecular Function	GOMF_NEUTRAL_L_AMINO_ACID_TRANSMEMBRANE_TRANSPORTER_ACTIVITY	0.0303387891898575	0.19096641864617	0.352487857583619	-0.471895097399168	-1.58314264674038	30	Slc1a2,Slc38a4,Slc25a13,Slc38a1,Slc3a2,Slc38a7,Sfxn2,Slc25a38,Sfxn1,Slc38a3	0.333333333333333
Ontology - Biological Process	GOBP_REGULATION_OF_LYMPHOCYTE_DIFFERENTIATION	0.000507658628897553	0.0135872840375385	0.477270815362862	-0.337152960195695	-1.58296274850278	194	Vnn1,Vsir,H2-DMa,Ccr6,Rorc,Pck1,Ikzf3,Tgfb1,H2-Aa,Il7r,Pik3r6,Cd1d1,Il2ra,Shh,Carmil2,Inpp5d,Cd44,Lck,Nckap1l,Ccr7,Nfam1,Fgl2,Tox,Clec4g,Cd74,Slamf8,Tbx21,Pcid2,Sh2b3,Runx1,Runx3,Card11,Syk,Zc3h8,Rasgrp1,Zfp608,Itpkb,H2-Oa,Ptprc,Zbtb16,Ptpn6,Prdm1,Lilrb4b,Arid2,Klhl25,Zfp683,Il2rg,Gimap3,Axl,Ccr2,Nfkbid,Gimap5,Ambra1,Flt3,Sos2,Smarcc2,Tespa1,Cd27,Lilrb4a,Tlr9,Ppp2r3c,Smarca2,Gata3,Il15,Spi1,Socs5…	0.376288659793814
Canonical Pathways - Reactome	REACTOME_SYNTHESIS_OF_BILE_ACIDS_AND_BILE_SALTS_VIA_24_HYDROXYCHOLESTEROL	0.0365359845389136	0.213202818195166	0.321775918075361	-0.590931980752797	-1.58272019246959	14	Cyp39a1,Akr1d1,Slc27a2,Slc27a5,Cyp46a1,Akr1c20,Akr1c14	0.5
Ontology - Molecular Function	GOMF_2_ACYLGLYCEROL_O_ACYLTRANSFERASE_ACTIVITY	0.0289118113752017	0.184961755773038	0.352487857583619	-0.781080992720719	-1.58263431339194	5	Mogat1,Dgat2,Mogat2,Dgat1	0.8
Ontology - Biological Process	GOBP_NEGATIVE_REGULATION_OF_POST_TRANSCRIPTIONAL_GENE_SILENCING	0.0658275675006401	0.282556241544916	0.287805130535564	-0.604626846056039	-1.58261397465425	12	Pparg,Mecp2,Tgfb1	0.25
Ontology - Biological Process	GOBP_XENOBIOTIC_CATABOLIC_PROCESS	0.0303387891898575	0.19096641864617	0.352487857583619	-0.471663669293897	-1.58236623752332	30	Acaa1a,Ugt1a1,Acaa1b,Nr1i2,Abcc2,Cryz,Gstm2,Gstm3,Nudt15,Gsto1,Cyp3a11,Cyp2b13,Cyp2b10,Cyp3a13	0.466666666666667
Canonical Pathways - Reactome	REACTOME_CHOLINE_CATABOLISM	0.0235811477169072	0.164299417730315	0.352487857583619	-0.75032848051636	-1.58219907003305	6	Sardh,Chdh,Dmgdh	0.5
Ontology - Biological Process	GOBP_CARBOHYDRATE_BIOSYNTHETIC_PROCESS	0.00050165793588458	0.0134491304817752	0.477270815362862	-0.338805581710969	-1.58204296246593	185	Ppara,Acadm,Foxo1,Slc25a10,Soga1,Ppargc1a,Gys2,Irs1,Sorbs1,Chst15,Crtc2,Sesn2,Insr,Nln,Ugt1a6a,Pck1,Tgfb1,Sord,Ppp1r3g,Pdk2,Car5a,Rbp4,Gpt,Per2,Enpp1,Gulo,Slc39a14,B4galt5,Gpt2,B3gnt3,Dgat2,Slc37a4,Slc25a13,Fbp2,Wdr5,Ogt,Ugp2,Gpd2,Plek,St3gal2,Gbe1,Dse,Cd244a,Gys1,Pcx,P2ry6,Ppp1r3e,Ep300,Nnmt,Slc25a11,Eno1,Gsto1	0.281081081081081
Regulatory Target Gene - miRDB	MIR_25_3P	0.000235930035385088	0.00778277845122168	0.518848077743792	-0.320854059747281	-1.58165565969656	279	Slc25a32,Cpeb3,Hipk3,Robo1,Rassf3,Gsta2,Ptar1,Pcdh11x,Pik3cb,Tef,Dock9,Gsta5,Itprid2,Tmem184b,Slc24a3,Rbm27,Rab8b,Mpp1,Bmpr2,Ric1,Flvcr2,Ankrd28,Klf2,Pten,Morc3,Gata2,Fli1,Isca1,Adam23,Klf4,Per2,Ikzf2,Ppp1r12c,Ago3,Iqgap2,Bcl2l11,Man2a1,1810055G02Rik,Col27a1,Atp7a,Nufip2,Cyp2d22,Trim65,Luzp1,Usp36,Npc1,Slc25a36,Eomes,Myo5a,Dnajb9,Trim36,Ugp2,Kifap3,Pitpnm2,Fcho2,Peak1,Bcl11b,Klhl29,Asxl2,Arrdc4,G…	0.265232974910394
Ontology - Molecular Function	GOMF_ACETYL_COA_C_ACYLTRANSFERASE_ACTIVITY	0.0543003543958582	0.264432275516263	0.321775918075361	-0.659999679710797	-1.58137156969155	9	Acaa1a,Acat1,Acaa1b,Hadhb,Acaa2,Hadha	0.666666666666667
Canonical Pathways - Reactome	REACTOME_TRANSPORT_OF_INORGANIC_CATIONS_ANIONS_AND_AMINO_ACIDS_OLIGOPEPTIDES	0.00728755722064455	0.0829623382229776	0.407017918923954	-0.393122004092926	-1.58125100616249	72	Slc1a2,Slc15a4,Slc16a10,Slc26a4,Slc26a2,Slc25a10,Slc24a3,Slc4a4,Slc4a9,Slc25a29,Slc38a4,Slc12a7,Slc38a1,Slc12a2,Slc3a2	0.208333333333333
Ontology - Molecular Function	GOMF_T_CELL_RECEPTOR_BINDING	0.0294539078384867	0.187680862665588	0.352487857583619	-0.514745465847605	-1.5810627983268	21	H2-Eb1,Cd1d1,H2-M2,H2-Eb2,Lck,Dock2,H2-Q6,Fyn	0.380952380952381
Ontology - Biological Process	GOBP_RESPONSE_TO_COCAINE	0.0151222581510603	0.128623473525693	0.380730400722792	-0.484094672520873	-1.58098257846578	27	Slc1a2,Chrnb2,Pgr,Mecp2,Abat	0.185185185185185
Ontology - Biological Process	GOBP_BEHAVIORAL_RESPONSE_TO_NICOTINE	0.0109243473610207	0.1064028778201	0.380730400722792	-0.847524894483516	-1.5809060251982	4	Ppara,Chrnb2	0.5
Canonical Pathways - Wiki	WP_DOPAMINERGIC_NEUROGENESIS	0.0658275675006401	0.282556241544916	0.287805130535564	-0.603954101828123	-1.58085306307149	12	Ascl1,Cdkn1c,Tgfb1,Shh,Aldh1a1	0.416666666666667
Ontology - Biological Process	GOBP_MAST_CELL_CYTOKINE_PRODUCTION	0.0253059391790719	0.171034681917468	0.352487857583619	-0.694101150947973	-1.5806660628347	8	Hmox1,Syk,Rasgrp1,Kit,Fcer1g,Rabgef1	0.75
Ontology - Biological Process	GOBP_RENAL_SYSTEM_PROCESS	0.00389792753661881	0.0561399360720164	0.431707695803346	-0.375571607267914	-1.58053056017176	93	Adora1,Adrb2,Chrnb2,Adcy6,Adgrf5,Mllt6,Dab2,Ednrb,Agt,Ace,Anpep,Psap,Akap11,Klhl3,Adra1a,Adrb1,Npr3,Adm,Xpnpep3,Aqp4,Cyba,Bcl2,Gja1,Rrm2b,Corin,Edn1,Aqp1,Adora2a,Abcg3,Cln3,Oit3,Atp6v0a4,Slc9a3r1,Ptger4,Hnf1a,Sulf1,Bcr	0.397849462365591
Curated - Chemical and Genetic Perturbation	LEIN_MIDBRAIN_MARKERS	0.00887702401638473	0.0936292427833421	0.380730400722792	-0.403940311577484	-1.58050100797595	63	Sema3f,Crebl2,5031439G07Rik,Tsc22d3,Agt,Amigo2,Slc39a14,Dnm3,Endod1,Dlk1,Arhgef40,Gabrq,Glra3,Ebf3,Cachd1,Zim1,4632415L05Rik	0.26984126984127
Ontology - Biological Process	GOBP_CELL_MIGRATION_INVOLVED_IN_SPROUTING_ANGIOGENESIS	0.0090151110566396	0.0944642225229059	0.380730400722792	-0.422696856901463	-1.58049174930023	49	Spred1,Robo1,Mmrn2,Gata2,Klf4,Hdac7,Clec14a,Card10,Hmox1,Ephb4,Map3k3,Efnb2,Kdr,Akt3	0.285714285714286
Ontology - Biological Process	GOBP_CELLULAR_OXIDANT_DETOXIFICATION	0.0152789640943163	0.129526592548085	0.380730400722792	-0.483830991340589	-1.58012143419801	27	Cd36,Dhfr,Sod2,Nqo1,Atp7a,Nnt,Nos3,Prdx6	0.296296296296296
Ontology - Biological Process	GOBP_POSITIVE_REGULATION_OF_MACROPHAGE_MIGRATION	0.0152873920550749	0.129526592548085	0.380730400722792	-0.493624262619128	-1.58007651141685	26	Rarres2,Cmklr1,Slamf1,Ccr7,Il34,C5ar1,Ccl5,Csf1r,Mapk3,Rtn4,C3ar1,Mapk1,Ptprj,P2ry12	0.538461538461538
Ontology - Biological Process	GOBP_T_CELL_HOMEOSTASIS	0.0244291752564094	0.167586023838577	0.352487857583619	-0.426889637854226	-1.57970178227802	45	Ahr,Tsc22d3,Gpr174,Tgfb1,Il7r,Il2ra,Nckap1l,Bcl2l11,Ppp3cb,Coro1a,Zc3h8,Sit1,Siva1,Gimap3,P2rx7,Bcl2,Gimap5	0.377777777777778
Ontology - Biological Process	GOBP_NK_T_CELL_ACTIVATION	0.0364575811386155	0.213202818195166	0.321775918075361	-0.562008961990135	-1.57963946178068	16	Rasal3,Cd1d1,Elf4,Cd300a,Hsph1,Il15,Il18,Jak2,Il12rb2,Clec4f	0.625
Ontology - Biological Process	GOBP_RELEASE_OF_SEQUESTERED_CALCIUM_ION_INTO_CYTOSOL_BY_ENDOPLASMIC_RETICULUM	0.0313692324551162	0.193955493473563	0.321775918075361	-0.533259125560237	-1.57950302587123	19	Nol3,Tmem38b,Dmd,Pde4d,Fasl,Slc8a1,Ccr5,Gsto1	0.421052631578947
Curated - Chemical and Genetic Perturbation	MARSON_FOXP3_TARGETS_UP	0.00879109356810397	0.093028918867223	0.380730400722792	-0.40180128648186	-1.57937840578131	66	Hadh,Nrip1,Lrrc8c,Stk10,Cyb5a,Cd44,Rgs16,Mapre2,Coro1a,Arhgap9,Ets1,Xcl1,Hacd3,Rcsd1,Serinc3,Mknk2,Cd2,Samhd1,Basp1,Ppm1b,Ep300,Irf8,Nkg7,Malat1,Sdf4,Cd81	0.393939393939394
Ontology - Biological Process	GOBP_CELLULAR_RESPONSE_TO_NITRIC_OXIDE	0.0287585263999937	0.184275257891567	0.352487857583619	-0.63419456999626	-1.57936591931982	10	Foxo1,Cflar,Crk,Aqp1	0.4
Ontology - Biological Process	GOBP_PHENOL_CONTAINING_COMPOUND_METABOLIC_PROCESS	0.00692889635826846	0.08055407281781	0.407017918923954	-0.377676587874472	-1.57912165631891	86	Sult2a4,Chrnb2,Sult2a3,Slc16a10,Cyp2e1,Dio3,Sult2a5,Sult2a7,Sult1d1,Ddt,Hdc,Abat,Epas1,Crym,Atp7a,Cyp2d22,Sult1b1,Med1,Rapgef2,Myo5a,Maob,Sult2a2,Ctsb,Npr1,Prkn,Sult1a1,Bcl2,Sult2a1,Slco4a1	0.337209302325581
Ontology - Molecular Function	GOMF_OXIDOREDUCTASE_ACTIVITY_ACTING_ON_CH_OR_CH2_GROUPS_QUINONE_OR_SIMILAR_COMPOUND_AS_ACCEPTOR	0.03163565913289	0.194356299863783	0.321775918075361	-0.719431074576821	-1.57872049421316	7	Cyp2c37,Cyp2c50,Cyp2c29,Cyp2c39,Cyp3a13,Cyp2c38,Cyp1a2	1
Ontology - Biological Process	GOBP_NEGATIVE_REGULATION_OF_TRANSFORMING_GROWTH_FACTOR_BETA1_PRODUCTION	0.0242058048678228	0.166565286829547	0.352487857583619	-0.748641275736043	-1.57864130313003	6	Laptm4b,Furin,Gata6,Tsku	0.666666666666667
Ontology - Cellular Component	GOCC_CAVEOLA	0.00741504083947345	0.084042789675988	0.407017918923954	-0.378887815511121	-1.57828506063075	85	Adrb2,Cacna1h,Cd36,Cdh13,Irs1,Sorbs1,Insr,Igf1r,Bmpr2,Atp1a1,Plpp1,Scarb1,Slc27a1,Cavin2,Hmox1,Flot2,Atp1b3,Scn5a,Ctsb,Fasl,Gnaq,Nos3,Mapk3,Bmpr1a,Atp1b1	0.294117647058824
Canonical Pathways - Biocarta	BIOCARTA_REELIN_PATHWAY	0.024518133528265	0.167837197576919	0.352487857583619	-0.748419374039582	-1.57817338452252	6	Vldlr,Fyn	0.333333333333333
Canonical Pathways - Reactome	REACTOME_INTERLEUKIN_RECEPTOR_SHC_SIGNALING	0.025844199341419	0.173050060265389	0.352487857583619	-0.553085784306603	-1.57810763161287	17	Pik3cb,Il2rb,Il2ra,Inpp5d,Ptpn6,Il2rg	0.352941176470588
Ontology - Molecular Function	GOMF_DIACYLGLYCEROL_O_ACYLTRANSFERASE_ACTIVITY	0.0118284174957132	0.111812021987779	0.380730400722792	-0.845950037850114	-1.57796841197082	4	Mogat1,Dgat2,Mogat2,Dgat1	1
Ontology - Biological Process	GOBP_POSITIVE_REGULATION_OF_MONOOXYGENASE_ACTIVITY	0.0509489112965467	0.258321614771106	0.321775918075361	-0.50195308438152	-1.57795039720489	23	Pik3cb,Tert,Por,Dhfr,Scarb1,Atp7a,Npr3,Tnf,Nus1	0.391304347826087
Curated - Chemical and Genetic Perturbation	LIM_MAMMARY_STEM_CELL_UP	1.64030155668928e-05	0.000990773458740701	0.575610261071129	-0.307491784327917	-1.57710599550156	421	Spred1,Tenm3,Vsir,Cd36,Tpm2,Acer2,Enpp2,Enc1,Fzd8,Tmem64,Bmp7,Col23a1,Timp3,Soga1,Cdh13,Igfbp2,Lrp4,Sorbs1,Mfng,Ednrb,Erf,Dchs1,Nrp2,Lrrc8c,Amotl1,Fgfrl1,Fez1,Btbd11,Lamb3,Peg3,Cdh4,Plpp3,Tinagl1,Dusp6,Rarres2,Sh3tc1,Prnp,She,Prickle1,Jam2,Plpp1,Dll1,Gypc,Pla2g7,Igfbp4,Epas1,Fgl2,Tox,Card10,Lgals1,Cadm1,Bcl2l11,Lbh,Mme,Cavin2,Pls3,Mbnl1,Lcat,Sntb2,Tgfbr3,Ets1,Rfx2,Tns1,Gjc1,Tamalin,Itga9,Mcam,Klh…	0.285035629453682
Regulatory Target Gene - miRDB	MIR_7685_3P	0.0222434535631228	0.158844535215528	0.352487857583619	-0.444204559671029	-1.57685848090252	38	Mecp2,Adcy1,Abcb1a,Cadm1,Sema6d,Mpz,Cd163,Epb41l2,Tmem170b,Idnk,Hsph1,Hdgfl3,Rab21,Acss1,Eif4g2,Maco1	0.421052631578947
Ontology - Biological Process	GOBP_NEGATIVE_REGULATION_OF_RESPONSE_TO_OXIDATIVE_STRESS	0.0154474680037713	0.130300333597538	0.380730400722792	-0.492559024564109	-1.57666671624011	26	Hgf,Mctp1,Nol3,Psap,Hk3,Met,Epor,Scly	0.307692307692308
Ontology - Molecular Function	GOMF_1_ACYLGLYCEROL_3_PHOSPHATE_O_ACYLTRANSFERASE_ACTIVITY	0.0683352099390285	0.287244385354616	0.287805130535564	-0.602295185132012	-1.57651083982557	12	Agpat1,Lclat1,Lpcat1,Agpat3,Gpat3	0.416666666666667
Curated - Chemical and Genetic Perturbation	LI_INDUCED_T_TO_NATURAL_KILLER_DN	0.00161330788905049	0.0316590749598832	0.45505986738723	-0.359965767344775	-1.57642403391473	127	Snai3,Igf1r,Satb1,Trib2,Adgre5,Ctse,Pdxp,Rgl2,Hdac7,Fam169b,N4bp2l1,Ilvbl,Aqp11,Ets1,Slc16a5,Sla,Cd2,Pdk1,Rapgef3,Pitpnm2,Tspan32,Bcl11b,Hibadh,Dap3,Pard6g,Llgl1,Endou,Ebf3,Pld4,Cd3d,Ets2,Fyb,Cd6,Cd27,Cd81,Notch3,Prkcb,Dpp4,Arhgap15,Cxcl12,Aldh2,Acss1,Nisch,Slf2,Ccl9,Mapk1,Txnip,Actn1	0.377952755905512
Ontology - Biological Process	GOBP_ETHER_BIOSYNTHETIC_PROCESS	0.0312491067126049	0.193729960872576	0.352487857583619	-0.628029234052428	-1.57594740249729	11	Peds1,Pex7,Far1,Chpt1,Pla2g4c,Lpcat2,Dhrs7b	0.636363636363636
Ontology - Biological Process	GOBP_POSITIVE_REGULATION_OF_LIPID_METABOLIC_PROCESS	0.00125814970172143	0.0265753043715387	0.45505986738723	-0.347580705489851	-1.57524311608045	156	Adora1,Ppara,Abhd6,Crebl2,Adgrf5,Pparg,Sirt3,Dab2,Ppargc1a,Apoa2,Irs1,Sorbs1,Ces1g,Agt,Igf1r,Sh3glb1,Tgfb1,Cd19,Por,Abcd1,Cpt1a,Tek,Ces1d,Mfsd2a,Rdh16,Angptl4,Ces1e,Cd74,Abcg1,Scarb1,Slc27a1,Dgat2,Rdh9,Creb1,Flt1,Rdh1,Pla2g6,Ppard,Tnf,Klhl25,Klk1b4	0.262820512820513
Ontology - Molecular Function	GOMF_CARBOHYDRATE_DERIVATIVE_TRANSMEMBRANE_TRANSPORTER_ACTIVITY	0.0166782545296551	0.13642131460175	0.352487857583619	-0.424191044389338	-1.57520168593205	47	Slc15a4,Slc22a2,Slc35a5,Abcc3,Abcd1,Mfsd2a,Slc35a4,Slc37a4,Slc19a1,Slc28a2,Slc25a16,Abcc5,Slc25a5	0.276595744680851
Regulatory Target Gene - miRDB	MIR_7089_5P	0.0125818100011395	0.11625474932862	0.380730400722792	-0.844426050115285	-1.57512568557069	4	Esrrg	0.25
Ontology - Biological Process	GOBP_URINARY_TRACT_SMOOTH_MUSCLE_CONTRACTION	0.0555558400950087	0.266920623081175	0.321775918075361	-0.657323512569633	-1.57495942319683	9	Tbx3,Pla2g6,P2rx3,Tbx2,Atp2b4,Kcnma1	0.666666666666667
Curated - Chemical and Genetic Perturbation	BYSTRYKH_HEMATOPOIESIS_STEM_CELL_RUNX1	0.0301355805633656	0.189939227108703	0.352487857583619	-0.777162541840061	-1.57469470805413	5	Pgr,Cd55	0.4
Canonical Pathways - Biocarta	BIOCARTA_CSK_PATHWAY	0.0364575811386155	0.213202818195166	0.321775918075361	-0.560240119229254	-1.57466777268719	16	Prkacb,Adcy1,Lck,Cd3g,Ptprc,Cd3e,Cd3d	0.4375
Ontology - Biological Process	GOBP_POSITIVE_REGULATION_OF_NITRIC_OXIDE_METABOLIC_PROCESS	0.0329004607044783	0.198891472856032	0.321775918075361	-0.427035657932206	-1.57424724795729	43	Cd36,Ddah1,Insr,Agt,Agxt2,App,Klf2,Klf4,Sod2,Itgb2,Tlr4,Tnf,Raet1d	0.302325581395349
Ontology - Biological Process	GOBP_NEGATIVE_REGULATION_OF_INTERLEUKIN_17_PRODUCTION	0.0347455158936266	0.206783962796503	0.321775918075361	-0.574221825208757	-1.57418869998636	15	Vsir,Tgfb1,Prnp,Nckap1l,Tlr4	0.333333333333333
Ontology - Molecular Function	GOMF_CD4_RECEPTOR_BINDING	0.0318967508560298	0.195178896841172	0.321775918075361	-0.627314626459937	-1.57415419938169	11	Plscr2,H2-Eb1,H2-Eb2,Lck,Cd74,Fyn,Cd22	0.636363636363636
Ontology - Biological Process	GOBP_NEGATIVE_REGULATION_OF_DEPHOSPHORYLATION	0.0329004607044783	0.198891472856032	0.321775918075361	-0.426993494903452	-1.57409181589735	43	Ppp4r4,Ahr,Cry2,Nckap1l,Styxl1,Ppp1r9b,Iqgap1,Sema4d,Tnf,Ppp1r16b	0.232558139534884
Regulatory Target Gene - miRDB	MIR_350_3P	1.56951560914611e-05	0.000960399780375206	0.575610261071129	-0.30651995932713	-1.57393446411505	408	Ascl1,Ppp4r4,Spred1,Fign,Tmem106b,Aldh3a2,Bpnt2,Tspan7,Enc1,Pcdh11x,Slc22a5,Cyp3a25,Rnf128,Foxo1,Ppargc1a,Ids,Apol7a,Gimap4,Znrf3,Mrc1,Zbtb44,Khdrbs3,Kbtbd7,Trib2,Ric1,Zfta,Dmd,Pcbp2,Morc3,Pja2,Gm6377,Nipsnap2,Btg1,Chn2,Ankrd12,Atp8a1,Dll1,Per2,Ikzf2,Enpp1,Spry4,Clasp2,Csnk1g3,Epha7,Mtx3,Bcl2l11,Tlcd4,Ankrd17,Atl2,Tle3,Ankrd10,Kif1b,Ctbp2,Lemd3,Cd163,Gng7,Ppp3r1,Creb1,Rasgrp1,Map2k3,Zfp871,Klhl7,…	0.245098039215686
Ontology - Biological Process	GOBP_CARBOHYDRATE_DERIVATIVE_CATABOLIC_PROCESS	0.0017190050775545	0.0329654179465955	0.45505986738723	-0.352439119994324	-1.57370258303546	136	Chil1,Hexa,Cemip2,Nudt19,Ids,Entpd1,Entpd5,Ahcy,Gpd1l,Acat1,Pde1a,Ahcyl,Hoga1,Neu2,Tgfb1,Stab2,Upp2,Abcd1,Gns,Hpse,Gda,Aoah,Man1a,Hgsnat,Psap,Cd44,Upb1,Ampd3,Hyal2,Fitm2,Dpys,Aldh1a1,Acot7,Nudt9,Mgat1,Btk,Samhd1,Hexb,Entpd7,Mmp12,Chil3,Dpyd,Uox,Nudt15,Xdh,Upp1,Fuca1,Neu1,Stt3b,Dctpp1,Ctbs,Gnpda1,Gla	0.389705882352941
Ontology - Biological Process	GOBP_MONOCYTE_HOMEOSTASIS	0.0128831671601257	0.117710275455971	0.380730400722792	-0.843595908669749	-1.57357720525871	4	Sh2b3,Csf1r	0.5
Ontology - Biological Process	GOBP_CELLULAR_LIPID_METABOLIC_PROCESS	2.99667530563096e-08	4.75670282176986e-06	0.719512826338911	-0.289599368510466	-1.5735593395802	875	Abca17,Ppara,Acsm3,Acadm,Acer2,Cyp2c37,Aldh3a2,Peds1,Bpnt2,Cyp2a5,Enpp2,Hmgcs2,Abhd6,Hexa,Scd2,Ech1,Adgrf5,Pparg,Hadh,Pik3cb,Decr1,Eci1,Cyp2d26,Sirt3,St3gal6,Cyp2e1,Acad10,Eci2,Acaa1a,Gcdh,Ppargc1a,Nudt19,Acadl,Apoa2,Sgms1,Irs1,Cds2,Pex7,Abcd4,Agpat1,Ces1g,Dld,Mecp2,Acad12,Sesn2,Pla2g12a,Agt,Inpp4b,Abhd15,Crat,Pck1,Pigg,Acat1,Decr2,Agmo,Ptgr2,Sh3glb1,Plpp3,Apoc1,Tmem38b,Neu2,Plppr5,Mogat1,Acaa1b,…	0.241142857142857
Ontology - Biological Process	GOBP_RESPONSE_TO_NITRIC_OXIDE	0.0347455158936266	0.206783962796503	0.321775918075361	-0.573952177392053	-1.57344947948411	15	Foxo1,Egln1,Cflar,Ccr7,Crk	0.333333333333333
Ontology - Biological Process	GOBP_CD4_POSITIVE_ALPHA_BETA_T_CELL_PROLIFERATION	0.0528243082342006	0.26108926785008	0.321775918075361	-0.500428032321407	-1.57315621109688	23	Vsir,Cd55,Il2ra,Cd44,Cd274,Xcl1,Card11,Cblb,Cd3e,Cd81,Lilrb4a	0.478260869565217
Ontology - Biological Process	GOBP_XYLULOSE_5_PHOSPHATE_METABOLIC_PROCESS	0.0270167645920764	0.177077992616586	0.352487857583619	-0.74591842045965	-1.57289968569445	6	Dcxr,Sord,Xylb	0.5
Ontology - Biological Process	GOBP_NEGATIVE_REGULATION_OF_MAST_CELL_ACTIVATION_INVOLVED_IN_IMMUNE_RESPONSE	0.0300157174888477	0.189677565148288	0.352487857583619	-0.631465405753892	-1.57256934742131	10	Hmox1,Ptpn6,Cd300a,Cd84,Lilrb4a,Rabgef1	0.6
Ontology - Biological Process	GOBP_REGULATION_OF_MEMBRANE_PROTEIN_ECTODOMAIN_PROTEOLYSIS	0.0323344312730034	0.197007210963981	0.321775918075361	-0.530706985724857	-1.57194363795041	19	Timp3,Rgma,Snx9,App,Tnfrsf1b,Tnf,Snx33	0.368421052631579
Ontology - Biological Process	GOBP_GABAERGIC_NEURON_DIFFERENTIATION	0.0300157174888477	0.189677565148288	0.352487857583619	-0.631045848408103	-1.57152450313458	10	Ascl1,Sall1,Bhlhe22,Gata2	0.4
Ontology - Biological Process	GOBP_SHORT_CHAIN_FATTY_ACID_METABOLIC_PROCESS	0.041062455052449	0.230018616142859	0.321775918075361	-0.586727512639776	-1.57145917293127	14	Crat,Pck1,Acot4,Ces1d,Mmut,Acads,Acss1	0.5
Ontology - Biological Process	GOBP_REGULATION_OF_PHOSPHOLIPASE_A2_ACTIVITY	0.0561835830590984	0.266920623081175	0.321775918075361	-0.65576896257996	-1.571234692363	9	Camk2b,Pla2r1,Ang	0.333333333333333
Curated - Chemical and Genetic Perturbation	CARDOSO_RESPONSE_TO_GAMMA_RADIATION_AND_3AB	0.0311016910269276	0.193264461451048	0.352487857583619	-0.596099013083598	-1.57093883533993	13	Gstt2,Bnip2	0.153846153846154
Ontology - Biological Process	GOBP_POSITIVE_REGULATION_OF_MEMBRANE_PROTEIN_ECTODOMAIN_PROTEOLYSIS	0.0417090946284689	0.232100036474701	0.321775918075361	-0.586461299139773	-1.57074616111995	14	Rgma,Snx9,App,Tnfrsf1b,Tnf,Snx33	0.428571428571429
Ontology - Biological Process	GOBP_CENTRAL_NERVOUS_SYSTEM_NEURON_DIFFERENTIATION	0.0021707898852611	0.0379930073346919	0.431707695803346	-0.354697156673162	-1.57060869022064	133	Ascl1,Chrnb2,Shank3,Lingo1,Sema3e,Nrp2,Grcc10,Nfe2l1,Ndel1,Bhlhe22,Pten,Gata2,Nova2,Shh,Psap,Prox1,Scyl2,Tox,Wdr47,B4galt5,Gdpd5,Atp7a,Cln8,Ldb1,Eomes,Plxna4,Rapgef2,Taok1,Rora,Bcl11b,Ttc36,Csf1r,Nfib,Gnaq	0.255639097744361
Ontology - Molecular Function	GOMF_TESTOSTERONE_6_BETA_HYDROXYLASE_ACTIVITY	0.032888516369091	0.198891472856032	0.321775918075361	-0.715682986115614	-1.570495683975	7	Cyp3a25,Cyp3a59	0.285714285714286
Canonical Pathways - Reactome	REACTOME_CROSS_PRESENTATION_OF_PARTICULATE_EXOGENOUS_ANTIGENS_PHAGOSOMES	0.032888516369091	0.198891472856032	0.321775918075361	-0.715568373510036	-1.5702441779229	7	Cd36,Cybb,Ncf2,Cyba,Ncf4,Ncf1	0.857142857142857
Ontology - Biological Process	GOBP_NEGATIVE_REGULATION_OF_MAP_KINASE_ACTIVITY	0.0185340858209609	0.144874921444	0.352487857583619	-0.411211783446822	-1.57003327502626	55	Hipk3,Pparg,Pik3cb,Bmp7,Agt,Dusp16,Bmp2,Lax1,Spry4,Sh2b3,Hyal2,Ptpn6,Cd300a,Rgs14,Dusp7,Sorl1,Aida,Ptpn1,Gstp3,Gsk3b,Fem1a,Nup62,Ptpn22,Dnaja1,Ptprj,Mapk8ip1,Sfrp5,Spry1,Spry2,Apoe	0.545454545454545
Ontology - Biological Process	GOBP_REGULATION_OF_SKELETAL_MUSCLE_CONTRACTION	0.0284890365593333	0.182987273284949	0.352487857583619	-0.689328838766016	-1.56979814841477	8	Dmpk,Grcc10,Dmd	0.375
Ontology - Biological Process	GOBP_SEMAPHORIN_PLEXIN_SIGNALING_PATHWAY_INVOLVED_IN_NEURON_PROJECTION_GUIDANCE	0.0274494090761999	0.179181158920862	0.352487857583619	-0.550117431153934	-1.56963809416232	17	Sema3f,Nrp2,Plxnd1,Mef2c,Plxna4	0.294117647058824
Cell Type Signatures	TABULA_MURIS_SENIS_SPLEEN_T_CELL_AGEING	0.000199348113475659	0.00690269752752001	0.518848077743792	-0.323866379883341	-1.56957923803567	251	Arhgap31,Tmem134,Il2rb,Maf,Gimap4,Nfkbia,Pkm,Glrx,Sh3glb1,Cox17,Atp2b1,H2-Ab1,Serpina3g,Rabgap1l,Tspan13,Tnfrsf1b,Ankrd12,Cd44,Cd5,Tox,Ikzf2,Cd74,Lgals1,Traf1,Baz1a,Itgal,Lbh,Sumo1,Cxcr3,Nfatc1,Ucp2,Cd3g,Coro1b,Tnfaip8,Fyn,Laptm5,Fth1,Acot7,Etfb,Sla,Slc3a2,Serinc3,Ccl5,Cd82,Itga4,Ctsb,Gng2,Tspan32,Srgn,Tomm7,Gimap3,Gltp,Pebp1,Gimap5,Ptprcap,Lpxn,Cd84,Syt11,Izumo1r,Bcl2a1d,Gpm6b,Cd6,Malat1,Sdf4,Cd…	0.370517928286853
Ontology - Molecular Function	GOMF_SULFUR_AMINO_ACID_TRANSMEMBRANE_TRANSPORTER_ACTIVITY	0.0341413750499462	0.204160583663088	0.321775918075361	-0.714978318641421	-1.56894936074484	7	Slc1a2,Slc25a13,Slc38a7	0.428571428571429
Ontology - Molecular Function	GOMF_ACTIVE_TRANSMEMBRANE_TRANSPORTER_ACTIVITY	7.47704119394888e-05	0.00332055192303015	0.538434096309916	-0.314976824419036	-1.56888532693098	317	Slc1a2,Abca17,Slc15a4,Slc22a2,Slc16a7,Slc16a10,Slc26a4,Slc22a5,Abcc4,Abca5,Slc26a2,Abca6,Slc25a10,Slc47a1,Slc5a6,Slc22a29,Slc24a3,mt-Nd6,Abcd4,Slc23a2,Slc4a4,Tmem241,Slc4a9,Atp2b1,Atp1a1,Abcc3,Abcd1,Abcb1a,Slc25a21,Mfsd2a,Slc16a11,Cpox,Ndufa2,Slc10a6,Slc38a4,Slc12a7,Abcg1,Abcc2,Abcg8,Slc39a14,Slc22a4,Clcn3,Slc41a3,Slc37a4,Atp7a,Slc25a13,Slc19a1,Slc28a2,Ucp2,Slc16a5,Slc22a18,Abcb6,Slc38a1,Ndufs1,A…	0.290220820189274
Ontology - Molecular Function	GOMF_SPHINGOSINE_N_ACYLTRANSFERASE_ACTIVITY	0.0316683068072557	0.194356299863783	0.321775918075361	-0.774281420481386	-1.5688569504262	5	Cers6,Cers4,Cers5	0.6
Canonical Pathways - Wiki	WP_TRANSCRIPTIONAL_ACTIVATION_BY_NFE2L2_IN_RESPONSE_TO_PHYTOCHEMICALS	0.0423557344053121	0.234008994660252	0.321775918075361	-0.585684894853851	-1.56866668195675	14	Gsta2,Maf,Nqo1,Hmox1,Cebpb	0.357142857142857
Regulatory Target Gene - miRDB	MIR_2183	0.0215369622667886	0.157160026882638	0.352487857583619	-0.437849637766647	-1.56866620756636	39	Mybph,Erap1,Lrrc56,Bmp2,Ppm1k,B3galt6,Sema6d,Ctbp2,Mxi1,Timm8a1,Ankfy1,Ppm1b,Sh2d3c,Cnr2,Adck2,Cacfd1,Ube2d3	0.435897435897436
Ontology - Biological Process	GOBP_POSITIVE_REGULATION_OF_NLRP3_INFLAMMASOME_COMPLEX_ASSEMBLY	0.0316721376859321	0.194356299863783	0.321775918075361	-0.522192610682434	-1.56861649127301	20	Cd36,Usp50,1810058I24Rik,Tlr4,Btk,Gbp5,Prkd1,Plcg2,Ddx3x	0.45
Regulatory Target Gene - miRDB	MIR_8091	0.0166415182861977	0.13642131460175	0.352487857583619	-0.412667085082907	-1.56826049732193	52	Dr1,Fam163b,Pkm,Kalrn,Myo9a,Vamp3,Rbm47,Luzp1,Med1,P4ha1,Arfip2,Fam241a,Slc25a5,Tfdp2,Ipo5	0.288461538461538
Canonical Pathways - Reactome	REACTOME_PKA_MEDIATED_PHOSPHORYLATION_OF_CREB	0.0383933326523014	0.219598990259725	0.321775918075361	-0.557916562634363	-1.56813694855945	16	Adcy6,Prkacb,Adcy1,Adcy4,Adcy9,Adcy7,Adcy3	0.4375
Ontology - Biological Process	GOBP_T_HELPER_17_CELL_LINEAGE_COMMITMENT	0.0306443132177081	0.191985005668736	0.352487857583619	-0.629683376943427	-1.568131473457	10	Il6ra,Tgfb1,Tbx21,Ly9	0.4
Canonical Pathways - Reactome	REACTOME_MET_RECEPTOR_RECYCLING	0.0306443132177081	0.191985005668736	0.352487857583619	-0.629634629082965	-1.56801007426329	10	Hgf,Met,Crk,Gab1,Crkl,Rab4b,Arf6	0.7
Curated - Chemical and Genetic Perturbation	RAMJAUN_APOPTOSIS_BY_TGFB1_VIA_SMAD4_UP	0.0306443132177081	0.191985005668736	0.352487857583619	-0.629630108222149	-1.56799881574132	10	Tnfaip3,Sh3glb1,Tgfb1,Bcl2l11	0.4
Ontology - Biological Process	GOBP_REGULATION_OF_IMMUNOLOGICAL_SYNAPSE_FORMATION	0.0322832062518684	0.196867387839465	0.321775918075361	-0.773788832811364	-1.56785886424026	5	Ccr7,Nedd9,Lgals3,Havcr2	0.8
Regulatory Target Gene - miRDB	MIR_367_3P	0.000142185657759564	0.00536357756517958	0.518848077743792	-0.318750159648497	-1.56752868691438	282	Slc25a32,Cpeb3,Hipk3,Robo1,Rassf3,Gsta2,Ptar1,Pcdh11x,Pik3cb,Tef,Dock9,Gsta5,Itprid2,Tmem184b,Slc24a3,Rbm27,Rab8b,Mpp1,Bmpr2,Ric1,Flvcr2,Ankrd28,Klf2,Pten,Morc3,Gata2,Fli1,Isca1,Adam23,Klf4,Per2,Ikzf2,Ppp1r12c,Ago3,Iqgap2,Bcl2l11,Man2a1,1810055G02Rik,Col27a1,Atp7a,Nufip2,Cyp2d22,Trim65,Luzp1,Usp36,Npc1,Slc25a36,Eomes,Myo5a,Dnajb9,Trim36,Ugp2,Kifap3,Pitpnm2,Fcho2,Peak1,Bcl11b,Klhl29,Asxl2,Arrdc4,G…	0.262411347517731
Ontology - Biological Process	GOBP_L_LYSINE_TRANSPORT	0.0322832062518684	0.196867387839465	0.321775918075361	-0.773491650287593	-1.56725670996453	5	Agt,Slc25a29	0.4
Canonical Pathways - Reactome	REACTOME_CA2_ACTIVATED_K_CHANNELS	0.0058145252943473	0.0713224709403029	0.407017918923954	-0.927118509249377	-1.56704961934131	3	Kcnn2,Kcnn1	0.666666666666667
Canonical Pathways - Reactome	REACTOME_OTHER_SEMAPHORIN_INTERACTIONS	0.0423557344053121	0.234008994660252	0.321775918075361	-0.585042799464923	-1.56694692846455	14	Sema3e,Plxnd1,Sema4d,Sema6d,Ptprc	0.357142857142857
Ontology - Biological Process	GOBP_LYMPHOCYTE_ANERGY	0.0568113260961569	0.267803346066918	0.321775918075361	-0.653962550042957	-1.56690649415781	9	Runx1,Lilrb4b,Cblb,Cd3e,Lilrb4a,Phlpp1,Itch	0.777777777777778
Ontology - Biological Process	GOBP_ANATOMICAL_STRUCTURE_ARRANGEMENT	0.0353570897118545	0.208647684413073	0.321775918075361	-0.538780136053299	-1.56680395623617	18	Sema3f,Nrp2,Dmd,Dll1,Plxna4,Bmpr1a,Kcna2,Hoxa1	0.444444444444444
Canonical Pathways - Reactome	REACTOME_HYALURONAN_METABOLISM	0.0423557344053121	0.234008994660252	0.321775918075361	-0.584979624845644	-1.56677772498794	14	Hexa,Stab2,Cd44,Hyal2,Abcc5,Hexb	0.428571428571429
Canonical Pathways - Biocarta	BIOCARTA_BLYMPHOCYTE_PATHWAY	0.0568113260961569	0.267803346066918	0.321775918075361	-0.653860754904009	-1.56666259110208	9	Fcgr2b,Itgal,Itgb2,Ptprc	0.444444444444444
Ontology - Molecular Function	GOMF_SOLUTE_INORGANIC_ANION_ANTIPORTER_ACTIVITY	0.0771119771721008	0.303078994367031	0.287805130535564	-0.598507934363803	-1.56659769086372	12	Slc26a4,Slc4a4,Slc37a4	0.25
Regulatory Target Gene - miRDB	MIR_9768_3P	0.00529662465159524	0.0675540862485083	0.407017918923954	-0.37282200252914	-1.5665029254841	89	Esrrg,Zbtb14,Rdx,Mecp2,Crat,Alg11,Rasa3,Rdh16,Lgals1,Mtx3,Bcl2l11,Galnt6,Kbtbd8,Rdh9,Gtf2h1,Hip1,Itga9,Npc1,Slc25a36,Capza2,Siah1a,Dap3,Rgs8,Ankrd13a,Camk4,Nr4a2,Orai2,Phactr2,Gtf2e1,Zbtb39,Gata3,Sult1c2	0.359550561797753
Ontology - Biological Process	GOBP_MONOCYTE_DIFFERENTIATION	0.0238910876956955	0.165380793582638	0.352487857583619	-0.441284274875565	-1.56649191499021	38	Zbtb46,Pparg,Inpp5d,Cd74,Il34,Gpr68,Mef2c,Med1,Fes,Dcstamp,Sp3,Ifi207,Mndal,Ifi203,Ifi213,Ifi204,Ifi209	0.447368421052632
Ontology - Molecular Function	GOMF_THIOLESTER_HYDROLASE_ACTIVITY	0.0257769710137814	0.172766053216114	0.352487857583619	-0.423294720858525	-1.56639881991568	45	Aldh6a1,Acot4,Acot2,Abcd1,Them4,Esd,Acot12,Ces1e,Acot1,Acot5,Acot13,Acot7,Pla2g6,Hibch,Acaa2,Abcd3,Acot3,Acnat1,Acot6	0.422222222222222
Ontology - Biological Process	GOBP_GLOMERULUS_MORPHOGENESIS	0.0306443132177081	0.191985005668736	0.352487857583619	-0.62895046726161	-1.56630627244115	10	Ahr,Mef2c,Notch2,Mtss1,Ctnnd1,Notch3,Pdgfra,Tcf21	0.8
Ontology - Biological Process	GOBP_T_CELL_MEDIATED_IMMUNITY	0.00257973738046877	0.0432815169309269	0.431707695803346	-0.359829657596318	-1.56617760397661	120	Vsir,Ahr,Cd55,Rab27a,Il7r,Cd1d1,H2-M2,Slamf1,Il18rap,Tnfrsf1b,Nckap1l,Clec4g,Tbx21,Stard7,Ppp3cb,Xcl1,Rftn1,H2-Q6,H2-Bl,Ptprc,Slfn2,Myo1g,Il18r1,Lilrb4b,Ebag9,Ctsh,Raet1d,Trpm4,Ccr2,P2rx7,Spn,Klrd1,Cd81,Ulbp1,Lilrb4a,Dpp4,Cd8a,Gata3,H2-Q4,Il18,Slc11a1,Hmgb1	0.35
Ontology - Biological Process	GOBP_ANTIGEN_PROCESSING_AND_PRESENTATION	0.00794216429351664	0.0870773038696555	0.380730400722792	-0.36713411186799	-1.56610989146592	102	H2-DMa,Fcgr2b,Rab8b,H2-DMb1,Erap1,Wdfy4,H2-Ab1,H2-Eb1,Ctse,Rab27a,H2-Aa,Cd1d1,H2-M2,H2-Eb2,Psap,Ccr7,Fgl2,Fcgr4,Cd74,H2-Ob,H2-DMb2,Rftn1,H2-Q6,H2-Bl,H2-Oa	0.245098039215686
Ontology - Biological Process	GOBP_VERY_LOW_DENSITY_LIPOPROTEIN_PARTICLE_ASSEMBLY	0.0568113260961569	0.267803346066918	0.321775918075361	-0.653599704333539	-1.56603710905552	9	Ces1d,Mfsd2a,Soat1,Fech,Dgat1	0.555555555555556
Ontology - Biological Process	GOBP_NUCLEOBASE_TRANSPORT	0.0328981060506117	0.198891472856032	0.321775918075361	-0.772759095036334	-1.56577239900587	5	Slc28a2,Slc43a3,Aqp9,Slc29a2	0.8
Regulatory Target Gene - miRDB	MIR_344_3P_MIR_344C_3P	0.0363442275898088	0.212886611881554	0.321775918075361	-0.491659347996246	-1.56544977895169	24	Esrrg,Spred1,Cdyl,Acap2	0.166666666666667
Ontology - Biological Process	GOBP_STEROL_HOMEOSTASIS	0.00644995046798324	0.0764834363185705	0.407017918923954	-0.372656379836065	-1.56511065033404	91	Nr5a2,Abca5,Apoa2,Ces1g,Cyp39a1,Mylip,Lipg,Sec24a,Nfe2l1,Abcd1,Acox1,Ces1d,Gramd1b,Ces1e,Abcg1,Scarb1,Abcg8,Soat1,Dgat2,Slc37a4,Lcat,Npc1,Rora,Lima1,Mia2,Tsku,Nus1,Cyp7a1,Gpihbp1,Tmem97,Ehd1	0.340659340659341
Ontology - Biological Process	GOBP_NEGATIVE_REGULATION_OF_CELLULAR_RESPONSE_TO_HYPOXIA	0.0366938073662956	0.213375088754607	0.321775918075361	-0.570823199803132	-1.56487160775101	15	Pik3cb,Ddah1,Nol3,Ogt,Eno1b,Eno1,Tmbim6	0.466666666666667
Ontology - Biological Process	GOBP_MITOCHONDRIAL_ELECTRON_TRANSPORT_UBIQUINOL_TO_CYTOCHROME_C	0.0783658030571343	0.305273429064119	0.287805130535564	-0.597788742934442	-1.56471520348496	12	Uqcrc2,Uqcrc1,Uqcrfs1,Uqcrb,mt-Cytb,Uqcrq,Cyc1,Uqcr11,Uqcrh,Uqcr10	0.833333333333333
Ontology - Molecular Function	GOMF_G_PROTEIN_COUPLED_RECEPTOR_ACTIVITY	0.00149924512418926	0.0301579646562137	0.45505986738723	-0.33316257624709	-1.56444376962647	191	Adora1,Adrb2,Adgrl4,Fzd8,Adgrf5,Fzd4,S1pr5,Fzd1,Calcrl,Gpr182,Adgrg2,Cxcr5,Ednrb,Ccr6,S1pr4,Gpr174,Adgre5,Cxcr6,Crcp,Celsr2,Ptgfr,Adra2c,Hpgd,Cmklr1,Ccr7,Chrm2,P2ry4,Adra1a,Cxcr3,Gpr68,C5ar2,Ccr1,Adrb1,Gpr55,C5ar1,P2ry10,Npr3,Gpr65,Gpr141,Xcr1,Ppard,Vipr1,Ccr2,Gpr4,Gpr27,P2ry6,Gabbr1,Ccr5,Gpr141b	0.256544502617801
Ontology - Biological Process	GOBP_LEUCINE_METABOLIC_PROCESS	0.0328981060506117	0.198891472856032	0.321775918075361	-0.772052486264564	-1.56434066106989	5	Ivd,Hmgcl,Bcat2	0.6
Ontology - Biological Process	GOBP_CELLULAR_RESPONSE_TO_HYPOXIA	0.00344162662152022	0.051845125081603	0.431707695803346	-0.368353073763459	-1.56419114915691	101	Adrb2,Ak4,Pparg,Pik3cb,Ddah1,Tert,Egln1,Nol3,Egln3,Pten,Bnip3,Vldlr,Suv39h1,Epas1,Hp1bp3,Cybb,Ogt,Pdk1,Rora,Ppard,Acaa2,Gata6,Eno1b,Bcl2,Ep300,Eno1,Twist1,Stox1,Aqp1,Pgk1,Egln2,Rtn4,Tmbim6,Sirt2,Pdk3,Adam8,Ado	0.366336633663366
Ontology - Biological Process	GOBP_RETINA_LAYER_FORMATION	0.0783658030571343	0.305273429064119	0.287805130535564	-0.597577952276918	-1.5641634578215	12	Rdh13,Hipk1,Tspan12,Atp8a2,Ptprm	0.416666666666667
Ontology - Biological Process	GOBP_CALCIUM_ION_TRANSPORT	7.84409515068491e-05	0.00342791338904065	0.538434096309916	-0.312706822273813	-1.56408658166758	322	Adrb2,Cacna1h,Chrnb2,Spink1,Panx1,Ahr,Calcrl,Slc24a3,Ednrb,Agt,Trpm6,Nol3,Itpr3,Atp2b1,Tmem38b,Cacna2d4,Tgfb1,Dmd,Catsper2,Ace,Cd19,Camk2b,Cacna1d,Pde4d,Tspan13,Ehd3,Prnp,Nipsnap2,Akap5,Lck,Sumo1,Adra1a,Cxcr3,Ppp3cb,Coro1a,Epb41,Nfatc1,Xcl1,Ppp3r1,Ccr1,Ms4a1,Adrb1,Fyn,Gja4,Plcb4,Ptprc,Myo5a,Gnao1,Lgals3,Ccl5,Pla2g6,Xcr1,Fmr1,Opa1,Homer1,Rapgef3,Dysf,Trpm2,Ptpn6,Fasl,Usp2,Cabp4,Saraf,Homer3,Vdac1,…	0.366459627329193
Ontology - Biological Process	GOBP_DOPAMINE_SECRETION	0.0372682333759903	0.215387280996351	0.321775918075361	-0.490066390150563	-1.56394929988613	25	Chrnb2,Entpd1,Abat,Myo5a,Syt3,Gabbr1,Syt11,Syt7,Prkcb,Cxcl12,Rtn4,Kcna2,Xlr4a,Xlr4b,Slc18a1	0.6
Ontology - Biological Process	GOBP_HETEROPHILIC_CELL_CELL_ADHESION_VIA_PLASMA_MEMBRANE_CELL_ADHESION_MOLECULES	0.0331534626111093	0.199893310485635	0.321775918075361	-0.433542908422652	-1.56374689605189	40	Tenm3,Dchs1,Amigo2,Vcam1,Cdh4,Ptprd,Lgals1,Colec10,Cadm1,Itgal,Mcam,Itga4,Sell,Scarf2,Selp,Cd6,Hmcn1,Adgrl1,Nectin1	0.475
Ontology - Biological Process	GOBP_MACROPHAGE_DIFFERENTIATION	0.0103383953635785	0.102928389433439	0.380730400722792	-0.418153259105005	-1.56350293400106	49	Zbtb46,Tgfb1,App,Gata2,Nrros,Il34,Enpp1,Spib,Trib1,Ucp2,Tlr4,Csf1r,Asxl2	0.26530612244898
Ontology - Biological Process	GOBP_LEUKOCYTE_MIGRATION	0.000102457913528742	0.004201036495378	0.538434096309916	-0.313151114559407	-1.56335543555269	313	Adora1,Mospd2,Podxl,Cxcr5,Ednrb,Itgb7,Ccr6,Itga7,Mpp1,Vcam1,Stk10,Tgfb1,Rarres2,App,Pde4d,Cmklr1,Padi2,Slamf1,Jam2,Nckap1l,Ccr7,Pla2g7,Nedd9,Cd74,Il34,Slamf8,Il17ra,Enpp1,Tbx21,Cadm1,Itgal,Cxcr3,Coro1a,Slc37a4,Ccl22,Prex1,Xcl1,Itgb2,Syk,C5ar2,Itga9,Cd200r1,Ccr1,Msn,Flt1,Pdgfd,C5ar1,Slc12a2,Kit,Lgals3,Ccl5,Myo1g,Itga4,Dysf,Trpm2,Mif,Sell,Tnf,Csf1r,Gcsam,Crk,Cnn2,Trpm4,Rin3,Stap1,Mapk3,Ccr2,Sbds,Si…	0.408945686900958
Regulatory Target Gene - miRDB	MIR_3618_5P	0.00206496418435278	0.0370380818988396	0.431707695803346	-0.350041595611086	-1.56299721549609	136	Slc1a2,Nhlrc2,Spred1,Fam107b,Aldh3a2,Enpp2,Ahr,Maff,Hecw2,Znrf3,A1cf,Peg3,Mtmr12,Cert1,Zfp677,Kansl1l,Phf6,Clec14a,Ikzf2,Osbpl3,Cyp4a14,Atl2,Ctbp2,Ets1,Dpys,Tox3,Map2k3,Golim4,Itga4,Pdlim5,Asxl2,Pag1	0.235294117647059
Regulatory Target Gene - miRDB	MIR_3059_5P	0.00116506735175294	0.025412734399052	0.45505986738723	-0.335658999769179	-1.56290048068026	179	Kbtbd11,Ildr2,Enpp2,Fzd4,Sall1,Ppm1l,Fzd1,Lrp4,Ednrb,Pigg,Ric1,Stxbp5l,Ankrd28,Celsr2,Bhlhe22,Ptprb,Fam20b,Fam210a,Foxj2,Kcnb1,Ankrd17,Gbp4,Mbnl1,Lama5,Acss3,Igtp,Csf2rb2,Dapp1,Plekha3,Taok1,Slc25a53,Slc8a1,Tfdp2,Runx1t1,Tmem183a,Fam43a,Ppp1r3e,Top1,Ankrd44,Atmin,Sdc3,Gtf2a1,Zfp874b,St8sia4,Zpbp,Ndrg2,1700025G04Rik,Pde3a,Gsk3b,Hk2,Tspan2,Niban1,Herpud2,Treml2,Maco1,Rap1gds1,Rnf13,Kcmf1,Zfp772,Sma…	0.374301675977654
Ontology - Cellular Component	GOCC_CHOLINERGIC_SYNAPSE	0.0309586111249701	0.192962460202232	0.352487857583619	-0.627376428159962	-1.56238636547501	10	Chrnb2,Slc22a2,Chrm2,Kcnb1	0.4
Ontology - Biological Process	GOBP_CD4_POSITIVE_ALPHA_BETA_T_CELL_DIFFERENTIATION	0.0077294277499403	0.0859349415305429	0.407017918923954	-0.38132686778278	-1.56232480203661	82	Il6ra,Ccr6,Rorc,Satb1,Tgfb1,Nckap1l,Ccr7,Tox,Tbx21,Atp7a,Runx1,Runx3,Ly9,Rora,Il18r1,Klhl25,Relb,Entpd7,Il2rg,Gimap3,Tmem98,Ccr2,Nfkbid,Gimap5,Spn,Gata3,Socs5,Il18,Hmgb1,Batf,Ptger4,Jak3,Slamf6,Sash3,Gimap1,Rc3h1,Rara,Cracr2a,Socs1	0.475609756097561
Ontology - Biological Process	GOBP_REGULATION_OF_URINE_VOLUME	0.0372682333759903	0.215387280996351	0.321775918075361	-0.537196438928016	-1.56219847293169	18	Adrb2,Adcy6,Mllt6,Ednrb,Adrb1,Npr3,Adm	0.388888888888889
Ontology - Biological Process	GOBP_POSITIVE_REGULATION_OF_BLOOD_VESSEL_ENDOTHELIAL_CELL_PROLIFERATION_INVOLVED_IN_SPROUTING_ANGIOGENESIS	0.0301400569962911	0.189939227108703	0.352487857583619	-0.740676300181651	-1.56184575658977	6	Gata2,Hmox1,Ppp1r16b	0.5
Ontology - Biological Process	GOBP_REGULATION_OF_HORMONE_BIOSYNTHETIC_PROCESS	0.0379052818135009	0.218125440787526	0.321775918075361	-0.489355449179749	-1.56168047334362	25	Dab2,Ppargc1a,Igf1r,Atp1a1,Por,Bmp2	0.24
Canonical Pathways - Reactome	REACTOME_CLASS_B_2_SECRETIN_FAMILY_RECEPTORS	0.0200002272057033	0.150607629197668	0.352487857583619	-0.478183571407238	-1.56167778456763	27	Calcrl,Cd55,Adgre5,Gng7,Gnb4,Adm,Gng2,Vipr1,Ramp3,Adgre1,Ramp2,Crhr2,Gng12,Glp2r,Gcgr,Glp1r,Ramp1,Gnb1	0.666666666666667
Canonical Pathways - Reactome	REACTOME_PROLONGED_ERK_ACTIVATION_EVENTS	0.0436490145257714	0.238588817210081	0.321775918075361	-0.582979774743111	-1.56142143485255	14	Ntrk1,Crk,Rapgef1,Mapk3,Crkl,Map2k2,Mapk1,Rap1a	0.571428571428571
Regulatory Target Gene - miRDB	MIR_5135	0.0353942350220726	0.208771293551828	0.321775918075361	-0.508331256201742	-1.56136127801317	21	Dhtkd1,Ro60,Cflar,Snn,Mbnl1,Csf2rb2,Ptprc	0.333333333333333
Ontology - Biological Process	GOBP_REGULATION_OF_LEUKOCYTE_DIFFERENTIATION	0.000236632000359535	0.00778990601594265	0.518848077743792	-0.314931549724108	-1.5611216283707	300	Vnn1,Vsir,Zbtb46,Tmem64,Rassf2,Esrra,Mafb,H2-DMa,Ccr6,Rorc,Inpp4b,Pck1,Ikzf3,Tgfb1,H2-Aa,Il7r,Pik3r6,Cd1d1,Il2ra,Gata2,Shh,Carmil2,Inpp5d,Cd44,Lck,Nckap1l,Ccr7,Nfam1,Nedd9,Fgl2,Tox,Clec4g,Cd74,Il34,Slamf8,Tbx21,Pcid2,Sh2b3,Cul4a,Trib1,Gpr68,Runx1,Runx3,Card11,Syk,Zc3h8,Creb1,Ccr1,Gpr55,Rasgrp1,Zfp608,Itpkb,H2-Oa,Ptprc,Fes,Ccl5,Dcstamp,Notch2,Zbtb16,Dlk1,Pirb,Ptpn6,Ikzf1,Prdm1,Lilrb4b,Arid2,Tnf,Kl…	0.283333333333333
Ontology - Biological Process	GOBP_B_CELL_DIFFERENTIATION	0.00174062749962063	0.0331816172103661	0.45505986738723	-0.351071335724541	-1.56099391704949	134	Ntrk1,Lfng,Ahr,Mfng,Tnfaip3,Ikzf3,H2-Ab1,Cd19,Inpp5d,Nckap1l,Hdac7,Nfam1,Dll1,Slamf8,Lgals1,Enpp1,Spib,Pcid2,Cd79a,Nfatc1,Card11,Syk,Ms4a1,Laptm5,Kit,Ptprc,Dnajb9,Notch2,Btk,Ptpn6,Ikzf1,Sp3,Pou2af1,Slc25a5,Il2rg,Fnip1,Bcl2,Ep300,Flt3,Dock11,Irf8,Plcg2,Plcl2,Cd27,Dock10,Lilrb4a,Bcl11a,Tlr9,Ppp2r3c,Dpp4,Spi1,Cd40lg,Irf2bp2,Lyl1,Stat5b,Phf14,Jak3	0.425373134328358
Curated - Chemical and Genetic Perturbation	GAVIN_FOXP3_TARGETS_CLUSTER_P3	0.00165379816497667	0.0321523578768295	0.45505986738723	-0.345910669002511	-1.56071581189365	153	Sorcs2,Rapgef5,Slc22a5,Ppm1l,Entpd1,Rhobtb1,Camk2b,Prkch,Cxcr6,Rabgap1l,Pde7a,Ehd3,Pde3b,St8sia1,Igfbp4,Fgl2,Cd74,Themis,Pear1,Dgat2,Kctd12b,Tgfbr3,Cd200r1,Zfp608,Dgkd,Serinc3,Cybb,Fcmr,Cbx7,Il18r1,Camk2n1,Prdm1,Rnf166,Pou2af1,Gabarapl1,Gpd2,Akap7,Gnaq,Prdx6,Cd244a,Mbp,Sp4,Galm,Ralgds,Arhgef12,Clip1,Ms4a4b,Sytl2	0.313725490196078
Ontology - Biological Process	GOBP_STEROL_METABOLIC_PROCESS	0.00263554900648853	0.043604872726547	0.431707695803346	-0.352455325225129	-1.5606817993842	133	Sult2a4,Sult2a3,Hmgcs2,Abca5,Acadl,Apoa2,Ces1g,Sult2a5,Cyp39a1,Sult2a7,Apoc1,Akr1d1,Nfe2l1,Por,Erlin2,Dhcr24,App,Ces1d,Fdxr,Vldlr,Ces1e,Abcg1,Scarb1,Soat1,Acadvl,Dgat2,Lcat,Cln8,Npc1,Pctp,Cyp46a1,Sult2a2,Lima1,Fech,Fgf1,Sult2a1,Tsku,Pon1	0.285714285714286
Cell Type Signatures	TABULA_MURIS_SENIS_LIMB_MUSCLE_SCHWANN_CELL_AGEING	0.0312729090596388	0.193802581385438	0.321775918075361	-0.626662641708016	-1.56060878797875	10	Rdx,Oat,Tln1,Hp1bp3,Srrm2	0.5
Regulatory Target Gene - miRDB	MIR_12183_5P	0.00226558490849773	0.0391821545340189	0.431707695803346	-0.348955278683039	-1.56038996029844	140	Eda,Cpeb3,Timp3,Pigr,Car8,Gcdh,Mmrn2,Slc4a4,Amotl1,Cep68,Cox17,Neto1,Cdc73,Megf9,Dele1,Akap11,Themis,Lbh,Runx3,Rbm47,Mef2c,Mettl7a1,Med1,Rnf169,Plxna4,Ranbp3l,Fasl,Prdm1,Erg,Plekha8,Ten1,P2rx7,Zdhhc9,Nus1,Vav3,Zfp85,Fbxo45,Dram2,Cutc	0.278571428571429
Ontology - Biological Process	GOBP_POSITIVE_REGULATION_OF_MEMBRANE_POTENTIAL	0.0366470961530572	0.213335601135008	0.321775918075361	-0.50797411072573	-1.56026429035	21	Glrx,Mfn2,Nnt,Gimap3,Prkn,Ndufc2,Gimap5,Mtln,Gsk3b,Hnf1a,Ctns,Bid,Ank3	0.619047619047619
Canonical Pathways - Reactome	REACTOME_METABOLISM_OF_VITAMINS_AND_COFACTORS	0.0015207140281156	0.0303960359035444	0.45505986738723	-0.344268983904266	-1.56023432374051	156	Slc25a32,Vnn1,Parp16,Pank1,Pank3,Nudt12,Apoa2,Slc5a6,Abcd4,Slc23a2,Nadk2,Tcn2,Cyb5a,Nmnat2,Rbp4,Pts,Dhfr,Cd38,Pdxk,Enpp1,Ttpa,Gchfr,Slc19a1,Nampt,Nmrk1,Slc25a16,Ttr,Shmt2,Mccc1,Akr1c20,Nadk,Akr1c14,Nos3,Ppcdc,Mthfd1,Mmut,Pcx	0.237179487179487
Ontology - Molecular Function	GOMF_CHROMATIN_INSULATOR_SEQUENCE_BINDING	0.0310770453285763	0.193188195290953	0.352487857583619	-0.739614535030995	-1.55960683873235	6	Zfp276,Ctcfl,Repin1,Ctcf,Zfx	0.833333333333333
Canonical Pathways - Reactome	REACTOME_PHASE_II_CONJUGATION_OF_COMPOUNDS	0.0117399496744711	0.111567796787861	0.380730400722792	-0.369086805890579	-1.55957739087138	94	Sult1e1,Bpnt2,Gsta2,Gstt2,Slc26a2,Mat1a,Gsta5,Ahcy,Ugt1a1,Ugt1a6a,Ahcyl,Gsta1,Sult4a1,Esd,Gstk1,Abhd14b,Ggt5,Sult1b1,Gm3776,Ugp2,Sult2a2,Acsm5,Hpgds,Gstt1,Gstz1,Gstm2,Mgst2,Gstm3,Mgst3,Nat1,Gsta3,Sult1a1	0.340425531914894
Regulatory Target Gene - miRDB	MIR_5622_5P	0.0102699291691177	0.102648070099311	0.380730400722792	-0.396741324592421	-1.5594889857841	66	Rcan2,Mospd2,Dr1,Dock9,Rbm27,Lrrtm3,Bdh1,Foxj2,Tlcd4,Cldnd1,Palld,Dnajb6,Endod1,Rasl2-9,Rbm34,Pianp,Thap12	0.257575757575758
Ontology - Biological Process	GOBP_NEUROMUSCULAR_PROCESS_CONTROLLING_POSTURE	0.0821272832017496	0.311474523584268	0.287805130535564	-0.595768653098733	-1.55942760763158	12	Hexa,Mecp2,Atp8a2,Cln8	0.333333333333333
Ontology - Biological Process	GOBP_REGULATION_OF_COLLAGEN_CATABOLIC_PROCESS	0.0152940269269914	0.129526592548085	0.380730400722792	-0.835866537079666	-1.55915944573649	4	Vsir	0.25
Ontology - Biological Process	GOBP_NEGATIVE_REGULATION_OF_ANTIGEN_PROCESSING_AND_PRESENTATION	0.0378999583279922	0.218125440787526	0.321775918075361	-0.71050002199648	-1.55912218070999	7	Fgl2,H2-Ob,H2-Oa	0.428571428571429
Ontology - Biological Process	GOBP_RIBONUCLEOSIDE_MONOPHOSPHATE_METABOLIC_PROCESS	0.0181192579009671	0.143450835885583	0.352487857583619	-0.414856598519474	-1.55903488610726	50	Ak4,Pfas,Adssl1,Upp2,Ppat,Gda,Adk,Ak2,Upb1,Ampd3,Umps,Dpys,Ak3,Prps1,Dpyd,Uox,Xdh,Upp1	0.36
Ontology - Biological Process	GOBP_NEGATIVE_REGULATION_OF_ALKALINE_PHOSPHATASE_ACTIVITY	0.0335130061839963	0.201428909605526	0.321775918075361	-0.769427855752008	-1.55902260782336	5	Ahr,Sema4d,Tnf	0.6
Ontology - Biological Process	GOBP_REGULATION_OF_ALKALINE_PHOSPHATASE_ACTIVITY	0.0315872070208962	0.194356299863783	0.321775918075361	-0.626006130114522	-1.55897384487854	10	Ahr,Sema4d,Mef2c,Tnf	0.4
Ontology - Molecular Function	GOMF_INSULIN_RECEPTOR_SUBSTRATE_BINDING	0.0442956548528417	0.240973172243216	0.321775918075361	-0.58199839279466	-1.55879295462652	14	Insrr,Pik3cb,Insr,Igf1r	0.285714285714286
Ontology - Biological Process	GOBP_ANTIGEN_PROCESSING_AND_PRESENTATION_OF_PEPTIDE_ANTIGEN	0.0147064582045483	0.126896629674553	0.380730400722792	-0.404107505738967	-1.55867297384769	59	H2-DMa,Fcgr2b,H2-DMb1,Erap1,H2-Ab1,H2-Eb1,Ctse,H2-Aa,H2-M2,H2-Eb2,Cd74,H2-Ob,H2-DMb2,H2-Q6,H2-Bl,H2-Oa,Raet1d,Fcgr3,Ifi30,Ulbp1,Fcer1g,Marchf1,H2-Q4,Tap1,Slc11a1,Ctss	0.440677966101695
Cell Type Signatures	TABULA_MURIS_SENIS_TONGUE_LANGERHANS_CELL_AGEING	0.0329485149547831	0.19908419900009	0.321775918075361	-0.518784781643705	-1.55837969986648	20	Cxcr6,Cd3g,Ly6g5b,Skap1,Ptprcap,Nkg7,Lat,Icos,Atp5mpl,Thy1,Cfp	0.55
Ontology - Biological Process	GOBP_NEGATIVE_REGULATION_OF_BONE_REMODELING	0.0323776468737467	0.197143347770569	0.321775918075361	-0.591313221050952	-1.55832652363176	13	Inpp5d,Cd38,Tnfrsf11b,P2rx7,Gpr137b,Ubash3b	0.461538461538462
Ontology - Biological Process	GOBP_CARNITINE_TRANSPORT	0.0317017043502865	0.194356299863783	0.321775918075361	-0.738992834177603	-1.5582958735516	6	Slc22a5,Slc22a4,Slc25a20	0.5
Ontology - Biological Process	GOBP_RESPONSE_TO_YEAST	0.0599500422957615	0.272720524557714	0.321775918075361	-0.650286486233451	-1.55809857655508	9	Clec4n,App,Ang,Plcg2,Mpo,Ncf1,Clec7a	0.777777777777778
Regulatory Target Gene - miRDB	MIR_6946_5P	0.00310042396050031	0.0484936555460887	0.431707695803346	-0.350312602376346	-1.55791609713486	135	Cpeb3,Ptar1,Pbx1,Mpzl2,Josd1,Rbm27,Wwp1,Khdrbs3,Sult1d1,Rabgap1l,Pja2,Phf6,Efna5,Slc39a14,Bche,Ptbp3,Casp6,Mafg,Zfp871,Far1,Usp31,Lims1,Ncoa4,Arid2,Ddx6,Rere,Asxl2,Tmem183a,Col13a1,Klhl5,Mtss1,Top1,Marcksl1,Ear2,Ino80d,Gtf2a1,Nr4a2,Cacna1i,Thsd7a,Zbtb39,Pip4k2a,Pgm2l1,Bcl11a,C1qtnf1,Polr1h,Igdcc4,Srr,Bmp5,Rnf168,Map3k9	0.37037037037037
Curated - Chemical and Genetic Perturbation	GROSS_HYPOXIA_VIA_ELK3_AND_HIF1A_UP	0.00307848874378656	0.0482447033630363	0.431707695803346	-0.349114037833316	-1.55775010089383	137	Noct,Ak4,Pdpr,Mertk,Nfkbia,Plpp3,Acap2,Dusp16,Bnip3,Angptl4,Dnajb4,Cd44,Klf4,Dusp14,Rgs16,Nedd9,Sgk1,Selenbp1,Spry4,Rcan1,Soat1,Me2,Palld,Slc37a4,Atp7a,Slc19a1,Mxi1,Ets1,P4ha1,Cdc42se1,Pdk1,Homer1,Pim3,Rora,Srgn,Ndrg1,Mpp2,Tcim,Gbe1,Gzf1,Kctd11,Ccn2,Klf6,Cdc42ep3,Bcl10,Frmd6,Edn1,Depp1,Afg3l2,Pgk1,Gata3,Appl2,Arhgap5,Tnc,Hk2,Rusc2,Vwa1	0.416058394160584
Ontology - Biological Process	GOBP_GLUCOSAMINE_CONTAINING_COMPOUND_METABOLIC_PROCESS	0.0385263897751188	0.22004099781785	0.321775918075361	-0.507112547670234	-1.55761796243487	21	Chil1,Gnpnat1,Chst7,Ogt,Hexb,Chil3,Ctbs,Gnpda1,Chst3	0.428571428571429
Ontology - Biological Process	GOBP_CELLULAR_RESPONSE_TO_BIOTIC_STIMULUS	0.000697051780010389	0.0173887040419904	0.477270815362862	-0.330328727857271	-1.55760895526019	207	Cd36,Plscr2,Nfkbia,Cd55,Fcgr2b,Trim41,Mrc1,Tnfaip3,Tgfb1,Gbp2,Pde4d,Cdc73,Tnfrsf1b,Shpk,Fcgr4,Cd300lb,Bcl2l11,Trib1,Cd274,Hadhb,Syk,Mef2c,Igtp,Map2k3,Tlr4,Akap8,Slc12a2,Ccl5,Ogt,Notch2,Gbp10,Btk,Ppard,Mif,Havcr2,Stat1,Tnf,Raet1d,Nos3,Axl,Stap1,Mapk3,Scimp,Irgm2,Sirpa,Ppp1r15b,Cxcl11,Cxcl10,Cebpb,Tut4,Cd84,Bcl10,Nos2,Irf8,Acod1,Plscr4,Plcg2,Cd6,Ticam2,Tifab,Trim12c,Lilrb4a,Ddit3,Spi1,Atg10,Mapk14,…	0.434782608695652
Canonical Pathways - Reactome	REACTOME_RAP1_SIGNALLING	0.0379926698778994	0.218471479010934	0.321775918075361	-0.568111547791623	-1.5574378047024	15	Rasgrp2,Rap1gap2,Prkacb,Rasgrp1,Rap1b,Rapgef3	0.4
Ontology - Biological Process	GOBP_PULMONARY_VALVE_DEVELOPMENT	0.0241649916873229	0.166461041932801	0.352487857583619	-0.502263386123146	-1.55734060636355	22	Robo1,Bmpr2,Tnfrsf1b,Nfatc1,Notch2,Nos3	0.272727272727273
Ontology - Biological Process	GOBP_REGULATION_OF_NOTCH_SIGNALING_PATHWAY	0.00807070244909695	0.08778120872722	0.380730400722792	-0.386132757177826	-1.55721772440415	76	Ascl1,Robo1,Lfng,Bmp7,Nfkbia,Mfng,Arrb1,Gata2,Dll1,Gdpd5,Kit,Dlk1,Tcim,Gas2,Rfng,Llgl1,Bmp2k,Pofut1,Egfl7	0.25
Regulatory Target Gene - GTRD	EED_TARGET_GENES	3.56870681962654e-06	0.000279090281620745	0.627256739718528	-0.295890721564515	-1.55719711411778	555	Esrrg,Slc1a2,Adora1,Kbtbd11,Vsir,Aspa,Slc35a5,Kctd12,Zbtb46,Lfng,Fzd8,Shank3,Hrk,Pparg,Slc25a48,Tmem200b,Maf,Cdh13,Inhbb,R3hdm2,Dio3,Mctp1,Rab8b,Dchs1,Nrp2,Satb1,Cdh4,Ripk4,Ikzf3,4933421A08Rik,Stk10,Nptx1,Cdkn2c,Neu2,Tgfb1,Ace,Fhdc1,Adcy1,Prkch,Hsf4,Gm26684,Mfsd2a,Map3k5,Fam217b,Rgl2,She,Ttc39aos1,Prox1,Hand2os1,Bmi1,Efna5,Dll1,Gm11789,Setbp1,Slc7a2,Coa6,Fendrr,Tmem132e,9630013D21Rik,Epha7,Tlcd4,…	0.324324324324324
Canonical Pathways - Reactome	REACTOME_TRIGLYCERIDE_BIOSYNTHESIS	0.0367732311917637	0.213449834346979	0.321775918075361	-0.620458704276369	-1.55695026655327	11	Agmo,Mogat1,Lpin2,Dgat2,Gk,Mogat2,Dgat1	0.636363636363636
Ontology - Molecular Function	GOMF_NADPLUS_KINASE_ACTIVITY	0.0821272832017496	0.311474523584268	0.287805130535564	-0.594770096333703	-1.55681388000581	12	Nadk2,Dgkh,Dgkd,Nadk,Cerk	0.416666666666667
Ontology - Biological Process	GOBP_RENAL_SODIUM_EXCRETION	0.0383933326523014	0.219598990259725	0.321775918075361	-0.553809525532358	-1.55659329300216	16	Adora1,Mllt6,Ednrb,Agt,Ace,Anpep	0.375
Ontology - Biological Process	GOBP_REGULATION_OF_NEUTROPHIL_APOPTOTIC_PROCESS	0.0303988968610457	0.191194631022474	0.352487857583619	-0.683488758333224	-1.55649862149174	8	Pik3cb,Fcgr2b,Cd44,Itpkb	0.5
Canonical Pathways - Wiki	WP_IL2_SIGNALING_PATHWAY	0.00862677889122123	0.0917747307127132	0.380730400722792	-0.387331977616422	-1.55630937233088	74	Pik3cb,Il2rb,Irs1,Tert,Il2ra,Mknk1,Lck,Ets1,Syk,Creb1,Fyn,Ptpn6,Stat1,Crk,Il2rg,Mapk3,Foxo3,Bcl2,Cd53,Crkl,Ets2,Pik3cg,Mapk9,Mapk14,Map2k2,Stat5b,Vav1,Jak3,Itm2b,Mapk1,Pik3cd,Jak2,Socs1,Gab2	0.45945945945946
Cell Type Signatures	TABULA_MURIS_SENIS_KIDNEY_KIDNEY_LOOP_OF_HENLE_ASCENDING_LIMB_EPITHELIAL_CELL_AGEING	0.0335130061839963	0.201428909605526	0.321775918075361	-0.768067950543404	-1.5562671539509	5	Spink1,Pigr,Napsa	0.6
Ontology - Biological Process	GOBP_SPINAL_CORD_ASSOCIATION_NEURON_DIFFERENTIATION	0.00781586167544644	0.0865920271129899	0.380730400722792	-0.920507204488748	-1.55587495018614	3	Ascl1	0.333333333333333
Ontology - Biological Process	GOBP_REGULATION_OF_DENDRITIC_CELL_CHEMOTAXIS	0.0307172070238797	0.19217094881285	0.352487857583619	-0.683155473254197	-1.55573963641738	8	Ccr6,Slamf1,Ccr7,Slamf8	0.5
Ontology - Biological Process	GOBP_NEUTROPHIL_CLEARANCE	0.0317017043502865	0.194356299863783	0.321775918075361	-0.737703770539949	-1.55557765700822	6	Mertk,Xkr8,Axl,Ccr2,Hmgb1	0.833333333333333
Ontology - Molecular Function	GOMF_SEMAPHORIN_RECEPTOR_BINDING	0.0391528214466752	0.222390038238142	0.321775918075361	-0.506406738796637	-1.55545004017656	21	Sema3f,Sema3e,Sema6a,Sema4d,Sema4b,Sema6d,Sh3bp1,Sema3d,Sema3c	0.428571428571429
Ontology - Biological Process	GOBP_CENTRAL_NERVOUS_SYSTEM_NEURON_AXONOGENESIS	0.0258682510133017	0.173050060265389	0.352487857583619	-0.438098377997192	-1.55518246666833	38	Chrnb2,Grcc10,Ndel1,Bhlhe22,Pten,Wdr47,B4galt5,Plxna4,Nfib,Tsku,Fbxo45,Nr4a2	0.315789473684211
Ontology - Biological Process	GOBP_GLUCOSE_METABOLIC_PROCESS	0.00113227265958409	0.0249691819511033	0.45505986738723	-0.332265915097261	-1.55473665903126	188	Ppara,Acadm,Pfkfb2,Foxo1,Slc25a10,Soga1,Ppargc1a,Irs1,Sorbs1,Crtc2,Pkm,Sesn2,Insr,Dcxr,Rorc,Nln,Pck1,Pgm1,Nfe2l1,Cpt1a,Ppp1r3g,Pdk2,Hk3,Car5a,Rbp4,Gpt,Igfbp4,Per2,Pdha1,Pfkl,Slc39a14,Gpt2,Dgat2,Slc37a4,Slc25a13,Fbp2,Wdr5,Ogt,Pdk1,Rora,Tnf,Gpd2,Prkn,Galm,Pcx,Eno1b,Ppp1r3e,Ep300,Nnmt,Gckr,Slc25a11,Eno1	0.276595744680851
Ontology - Biological Process	GOBP_SMOOTH_MUSCLE_CELL_PROLIFERATION	0.00262293872416083	0.0435655467723125	0.431707695803346	-0.338150000409312	-1.55453864678096	165	Il6ra,Abcc4,Pparg,Timp3,Ppargc1a,Calcrl,Cdh13,Tert,Agt,Nol3,Igf1r,Pde1a,Bmpr2,Tnfaip3,Tgfb1,Pten,Pde4d,Map3k5,Hpgd,Bmp2,Klf4,Foxj2,Sod2,Enpp1,Ang,Trib1,Hmox1,Mfn2,Nampt,Nqo2,Flt1,Pdgfd,Mef2c,Tlr4,Npr3,Ccl5,Fgf9,Ereg,Ppard,Tnf,Npr1,Gnaq,Nos3,Adamts1,Bmpr1a,Cyba,P2ry6	0.284848484848485
Ontology - Biological Process	GOBP_REGULATION_OF_MITOCHONDRIAL_FISSION	0.0324428928117381	0.197465625496502	0.321775918075361	-0.454052068672856	-1.5541713430437	33	Pparg,Ppargc1a,Marchf5,Myo19,Bnip3,Mfn2,Prkn,Kdr,Mief2,Mapt,Rala,Inf2,Dcn,Mief1	0.424242424242424
Ontology - Molecular Function	GOMF_POLYOL_TRANSMEMBRANE_TRANSPORTER_ACTIVITY	0.0317017043502865	0.194356299863783	0.321775918075361	-0.737026194708896	-1.55414886964695	6	Aqp11,Aqp9,Aqp1,Slc5a11	0.666666666666667
Ontology - Biological Process	GOBP_NEGATIVE_REGULATION_OF_INSULIN_SECRETION	0.0206412870646622	0.153201523826018	0.352487857583619	-0.418495434270107	-1.55405146416077	47	Foxo1,Hadh,Irs1,Inhbb,Pde4c,Stxbp5l,Pde3b,Kcnb1,Pfkl,Ucp2,Gnao1,Pim3,Tbc1d1,Prkn	0.297872340425532
Ontology - Biological Process	GOBP_NEGATIVE_REGULATION_OF_SECRETION	0.00270586080620814	0.0444926773796194	0.431707695803346	-0.345814631008175	-1.55402053036893	151	Adora1,Foxo1,Pparg,Hadh,Entpd1,Irs1,Inhbb,Il1rn,Pde4c,Kalrn,Cry2,Idh2,Ace,Anpep,Stxbp5l,Rab11fip1,Pde3b,Abat,Tnfrsf1b,Nckap1l,Pla2r1,Cd74,Kcnb1,Pfkl,Hmox1,Vamp3,Ucp2,Myo5a,Gnao1,Rap1b,Maob,Fmr1,Pim3,Tnf,Tbc1d1,Prkn,Ccr2,Cd300a,Gabbr1,Srcin1,Cd84,Npff,Syt11,Edn1,Tifab,Nmb,Cry1,Ptgs1,Spi1,Sytl4,Cbarp,Crhr2,Egf,Ptger4,Npy1r,Bcr,Psmd9,Rabgef1,Abr	0.390728476821192
Ontology - Biological Process	GOBP_PERICARDIUM_DEVELOPMENT	0.0201086086888	0.151139809891627	0.352487857583619	-0.485455480973415	-1.55392848551391	26	Bmp7,Vcam1,Bmp2,Epor,Tgfbr3,Itga4,Rxra,Heg1,Bmp5,Hand2,Wt1,Nkx2-6,Lrp6	0.5
Ontology - Biological Process	GOBP_POSITIVE_REGULATION_OF_TOLERANCE_INDUCTION	0.0344282773612903	0.205429335650337	0.321775918075361	-0.623975778603073	-1.5539175606826	10	Cd274,Lilrb4b,Cblb,Cd3e,Lilrb4a,Itch	0.6
Regulatory Target Gene - miRDB	MIR_496A_3P	0.011445575358992	0.109680492621255	0.380730400722792	-0.397946582533964	-1.55384018895716	61	Cpeb3,Susd6,Fzd1,Ids,Slc5a6,Scn3a,Ankrd12,Cpox,Slc38a4,Mbnl1,Ptbp3,Rbm34,P4ha1,Elmod2,Mark1,Vwce,Atad1,Atp5md,Lair1,Tspoap1,Tmcc1,Ptprr,Atg10	0.377049180327869
Regulatory Target Gene - miRDB	MIR_7049_3P	0.0089554083344102	0.0939819874924547	0.380730400722792	-0.386619666252133	-1.55344728782373	74	Slc25a10,Ppm1l,Cds2,Ngef,Epb41l1,Mrm1,Lrtm2,Zfand5,Iqsec2,Egln3,Ube2g1,Gata2,Mknk1,Il17ra,Mbnl1,Tmem229b,Map3k3,Homer1,Gnaq,P2rx3,Ankrd13a,Cdc42ep4,Ets2,Adamtsl1	0.324324324324324
Ontology - Molecular Function	GOMF_PRIMARY_ACTIVE_TRANSMEMBRANE_TRANSPORTER_ACTIVITY	0.0026543206003756	0.0437410535190134	0.431707695803346	-0.35205309104251	-1.55341538343612	130	Abca17,Abcc4,Abca5,Abca6,mt-Nd6,Abcd4,Atp2b1,Atp1a1,Abcc3,Abcd1,Abcb1a,Cpox,Ndufa2,Abcg1,Abcc2,Abcg8,Atp7a,Abcb6,Ndufs1,Atp1b3,Abcb9,Atp5l,Ndufs2,Abcc6,Atp6v0a2,Atp5e,Abcc5,Atp7b,Abca7,Cox7b,Cyb561d1,Atp6v1h,Ndufv1,Abcd3,Atp1b1,Abcb7,Uqcrfs1,Atp2b4,Atp5b,Atp6v1b2,Ndufv2,mt-Co3,mt-Co1,Abcg3,Cox7c,Atp6v0a4,Ndufs7,Cox5b,Abca14,Tap1,Uqcrb,mt-Cytb,Atp13a3,Atp2c1,Ndufa10,Atp6v1a	0.430769230769231
Ontology - Biological Process	GOBP_DNA_METHYLATION_INVOLVED_IN_GAMETE_GENERATION	0.0317017043502865	0.194356299863783	0.321775918075361	-0.736600425138473	-1.55325105990646	6	Tdrd9,Tdrd12,Piwil2,Kdm1b,Pld6	0.833333333333333
Positional	chr5E4	0.0335882720365184	0.201756154848057	0.321775918075361	-0.517018724537921	-1.553074633797	20	Enoph1,Hpse,Helq,4930458D05Rik,Gpat3,Rasgef1b	0.3
Ontology - Biological Process	GOBP_VERY_LONG_CHAIN_FATTY_ACID_METABOLIC_PROCESS	0.0359382895262592	0.210839645455632	0.321775918075361	-0.457094331952485	-1.55306088051626	32	Acaa1a,Abcd4,Acaa1b,Acot4,Acot2,Abcd1,Acox1,Slc27a2,Slc27a5,Acot5,Hacd3,Hsd17b4,Abcd3,Acot3	0.4375
Canonical Pathways - Reactome	REACTOME_BIOLOGICAL_OXIDATIONS	0.00114601251188783	0.0251338886328121	0.45505986738723	-0.332069559171134	-1.5530125520578	184	Sult1e1,Bpnt2,Cyp2a5,Gsta2,Cyp3a25,Cyp3a59,Ahr,Gstt2,Slc26a2,Cyp2e1,Mat1a,Gsta5,Ahcy,Ugt1a1,Cyp39a1,Ugt1a6a,Ahcyl,Gsta1,Ces1d,Fdxr,Sult4a1,Esd,Gstk1,Mtarc2,Cyp4a10,Abhd14b,Cyp2c29,Ggt5,Cyp2d22,Sult1b1,Cyp4f15,Nqo2,Acy1,Aldh1a1,Gm3776,Cyp4b1,Cyp46a1,Maob,Ugp2,Sult2a2,Acsm5,Cyp2a12,Hpgds,Gstt1,Gstz1,Gstm2,Mgst2,Gstm3,Cyp4f18,Mgst3,Nat1,Gsta3,Cmbl,Sult1a1,Aldh1b1,Papss2,Fmo2,Nnmt,Cyp7a1	0.320652173913043
Canonical Pathways - Wiki	WP_MYOMETRIAL_RELAXATION_AND_CONTRACTION_PATHWAYS	0.00364647901004078	0.0538308945570661	0.431707695803346	-0.356252886453242	-1.55285050528973	122	Adcy6,Maff,Igfbp1,Gpr182,Igfbp2,Gabpa,Itpr3,Prkacb,Arrb1,Adcy1,Camk2b,Prkch,Adcy4,Crcp,Pde4d,Rgs16,Igfbp4,Gng7,Creb1,Gnb4,Adcy9,Adm,Gng2,Slc8a1,Gnaq,Nos3,Rgs9,Gja1,Grk4,Atf1,Prkd1,Adcy7,Ets2,Corin,Gsto1,Rgs14,Plcg2,Adcy3,Ramp3,Prkcb,Actg1,Ywhag,Sfn,Ramp2,Sp1,Rgs6	0.377049180327869
Ontology - Biological Process	GOBP_AXON_CHOICE_POINT_RECOGNITION	0.0165053968733506	0.136188637505691	0.352487857583619	-0.832417884348669	-1.55272660120681	4	Robo1,App	0.5
Ontology - Biological Process	GOBP_AXON_MIDLINE_CHOICE_POINT_RECOGNITION	0.0165053968733506	0.136188637505691	0.352487857583619	-0.832417884348669	-1.55272660120681	4	Robo1,App	0.5
Regulatory Target Gene - miRDB	MIR_6998_3P	0.0120292792914266	0.113129334478388	0.380730400722792	-0.389291928179069	-1.55262379744589	70	Wipf3,Apol7a,Nrp2,Gpr174,9930111J21Rik1,Zfand5,Pik3r6,Pde7a,Btg1,Man2a1,Dnm3,Xcl1,Ptbp3,Npc1,Senp7,Kat6a,Kif21b,Slc8a1,Dap3,Rgs8,Hoxa4	0.3
Ontology - Biological Process	GOBP_INTRACELLULAR_WATER_HOMEOSTASIS	0.0317017043502865	0.194356299863783	0.321775918075361	-0.736102098204629	-1.55220025025206	6	Aqp11,Aqp4,Slc6a12,Aqp1,Cln3,Anxa7	1
Regulatory Target Gene - miRDB	MIR_297B_5P	0.00243751741936535	0.0414403809833142	0.431707695803346	-0.354410545011441	-1.55209564828904	127	Sorcs3,Pank1,Pank3,Pfkfb2,Ids,Tnfsf15,Ro60,Amotl1,Azin1,Dusp16,Cdc73,Manea,Ago3,Myo9a,Gbp4,Nxpe3,Dnm3,Zfp26,Serpinb1a,Ptbp3,Csf2rb2,Col4a5,Cyria,Homer1,Glcci1,Snrpn,Il18r1,Gnaq,Fech,Bcl2,Arhgap25,Papss2,Spef2,Spn,Zbtb43,Tbc1d24,Dusp7	0.291338582677165
Ontology - Biological Process	GOBP_FATTY_ACID_DERIVATIVE_METABOLIC_PROCESS	0.0271863610612452	0.177828354315798	0.352487857583619	-0.439198059232861	-1.55204421729051	37	Aldh3a2,Hmgcs2,Gcdh,Nudt19,Acat1,Abcd1,Hpgd,Hmgcl,Slc27a5,Ggt5,Dgat2,Fitm2,Cyp4f15,Acot7,Far1,Hsd17b4,Cyp4f18	0.45945945945946
Ontology - Biological Process	GOBP_HEART_TRABECULA_MORPHOGENESIS	0.0359382895262592	0.210839645455632	0.321775918075361	-0.456793747964985	-1.55203959191199	32	Bmp7,Egln1,Tek,Rbp4,Tgfbr3,Nfatc1,Med1,Adamts1,Bmpr1a,Bmp10,Eng,Heg1,Bmp5,Ccm2l,Nrg1,Hey2,Fhl2,Chd7,Rbpj,Ube4b	0.625
Curated - Chemical and Genetic Perturbation	RUAN_RESPONSE_TO_TNF_TROGLITAZONE_DN	0.0398073960556592	0.224681914973768	0.321775918075361	-0.443403878694098	-1.55200785062651	34	Pparg,Nrip1,Cdkn2c,Selenbp1,Alad,Rasd1,Pla2g6,Hsd17b4,Mmut,Pcx,Idh3g,Pxmp2,Hk2	0.382352941176471
Ontology - Biological Process	GOBP_CELL_ACTIVATION_INVOLVED_IN_IMMUNE_RESPONSE	0.000315364955380905	0.00939764119826518	0.49849310876659	-0.320542797979152	-1.55184504212504	248	Slc15a4,Il6ra,Lfng,Mfng,Ccr6,Rorc,H2-DMb1,Pck1,Tnfaip3,Tgfb1,Cd19,App,Rab27a,Gata2,Slamf1,Nckap1l,Ccr7,Dll1,Fgl2,Cd74,Dock2,Lgals1,Enpp1,Tbx21,Itgal,Coro1a,Hmox1,H2-DMb2,Atp7a,Dnase1l3,Itgb2,Syk,Ly9,Rasgrp1,Tlr4,Kit,Eomes,Ptprc,Fes,Lgals3,Slfn2,Vamp2,Notch2,Rora,Btk,Dysf,Ptpn6,Il18r1,Unc13d,Havcr2,Tnf,Pou2af1,Relb,Zfp683,Entpd7,Tcim,Tmem98,Stxbp1,Cd244a,Ccr2,Nfkbid,Gapt,Cd300a,Spn,Cd84,Dock11,Irf…	0.375
Regulatory Target Gene - miRDB	MIR_92A_1_5P	0.0281356159231432	0.182176976768914	0.352487857583619	-0.419312578564265	-1.5516629333499	45	Ascl1,Serpina6,Hrk,Cd59a,Cdh4,Sord	0.133333333333333
Ontology - Molecular Function	GOMF_PUTRESCINE_TRANSMEMBRANE_TRANSPORTER_ACTIVITY	0.0365875112801072	0.213202818195166	0.321775918075361	-0.765788966324759	-1.55164945276789	5	Slc22a2,Slc47a1	0.4
Ontology - Biological Process	GOBP_SYMPATHETIC_NEURON_AXON_GUIDANCE	0.0365875112801072	0.213202818195166	0.321775918075361	-0.765679281010603	-1.5514272072601	5	Mef2c,Plxna4,Edn1	0.6
Ontology - Biological Process	GOBP_POSITIVE_REGULATION_OF_SMAD_PROTEIN_SIGNAL_TRANSDUCTION	0.035889346976334	0.210839645455632	0.321775918075361	-0.523675562438115	-1.55111670067873	19	Pparg,Bmp7,Dab2,Bmpr2,Tgfb1,Bmp2,Sh2b1	0.368421052631579
Ontology - Molecular Function	GOMF_OXIDOREDUCTASE_ACTIVITY_ACTING_ON_THE_CH_NH_GROUP_OF_DONORS_QUINONE_OR_SIMILAR_COMPOUND_AS_ACCEPTOR	0.0365875112801072	0.213202818195166	0.321775918075361	-0.765255165695448	-1.55056786046142	5	Aifm2,Etfdh,Prodh,Prodh2	0.8
Canonical Pathways - Wiki	WP_SREBF_AND_MIR33_IN_CHOLESTEROL_AND_LIPID_HOMEOSTASIS	0.0380749050940854	0.218709021307193	0.321775918075361	-0.617883116859152	-1.55048720706498	11	Ppara,Ppargc1a	0.181818181818182
Ontology - Molecular Function	GOMF_CALCIUM_DEPENDENT_PROTEIN_SERINE_THREONINE_PHOSPHATASE_REGULATOR_ACTIVITY	0.0174139260070526	0.13941560265415	0.352487857583619	-0.831004811595516	-1.55009076685664	4	Rcan2,Rcan1,Ppp3r1	0.75
Positional	chr2F2	0.0398164285898392	0.224681914973768	0.321775918075361	-0.532943335612811	-1.54983020124789	18	Rassf2,Cds2,Slc23a2,Prnp,Bmp2,Lrrn4,Mcm8,Pcna,Crls1	0.5
Ontology - Biological Process	GOBP_SECOND_MESSENGER_MEDIATED_SIGNALING	0.000771348124416767	0.0188509956259903	0.477270815362862	-0.329005124061717	-1.54978798954582	203	Rcan2,Cap2,Cd36,Spink1,Nr5a2,Ahr,Cdh13,Dmpk,Mt1,Ednrb,Ccr6,Egln1,Mt2,Vcam1,Tmem38b,Dmd,Cacna1d,App,Ptgfr,Pde4d,Pde7a,Cmklr1,Prnp,Pde3b,Akap5,Pdk2,Ppp1r9b,Ksr2,Rcan1,Itgal,Cxcr3,Ppp3cb,Siglecg,Nfatc1,Syk,Ppp3r1,Creb1,Tox3,Igtp,Cd22,Rapgef2,Ptprc,Rasd1,Inpp5a,Defb1,Trpm2,Tnf,Npr1,Homer3,Slc8a1,Trpm4,Nos3,Sla2,Irgm2,Atp1b1,Pebp1,Kdr,Cd3e,Ccr5,Atf1,Nos2,Atp2b4,Selp	0.310344827586207
Positional	chr10D1	0.0359382895262592	0.210839645455632	0.321775918075361	-0.456125005995677	-1.5497674198042	32	Tmtc2,Gm34921,Gm15663,Dusp6,Lin7a,Gm34777,Tmtc3,Acss3	0.25
Ontology - Biological Process	GOBP_T_CELL_PROLIFERATION	0.000780547326562664	0.0189889753254213	0.477270815362862	-0.328428943760049	-1.54966804491278	208	Vsir,Igfbp2,Cd55,Cd59a,H2-DMb1,Rasal3,Satb1,Vcam1,Tgfb1,Ccnd3,H2-Aa,Pten,Cd1d1,Il2ra,Slamf1,Prnp,Shh,Carmil2,Tnfrsf1b,Cd44,Adk,Nckap1l,Ccr7,Bmi1,Ebi3,Clec4g,Dock2,Sh2d2a,Itgal,Coro1a,Cd274,H2-DMb2,Sftpd,Xcl1,Card11,Itgb2,Syk,Msn,Fyn,Rasgrp1,Laptm5,Ptprc,Elf4,Lgals3,Slfn2,Btla,Ccl5,Itgax,Tspan32,Ptpn6,Cd209a,Havcr2,Lilrb4b,Cd244a,Ccr2,P2rx7,Cblb,Cd3e,Gpnmb,Cebpb,Spn,Gja1,Ccdc88b,Sos2,Cd6,Ncstn,Cd3…	0.413461538461538
Ontology - Cellular Component	GOCC_PROTON_TRANSPORTING_ATP_SYNTHASE_COMPLEX_CATALYTIC_CORE_F_1	0.0317017043502865	0.194356299863783	0.321775918075361	-0.734750162232317	-1.54934945637487	6	Atp5e,Atp5b,Atp5o,Atp5a1,Atp5d,Atp5c1	1
Ontology - Biological Process	GOBP_REGULATION_OF_ALDOSTERONE_METABOLIC_PROCESS	0.0649781758249574	0.281763081397052	0.287805130535564	-0.646580507605595	-1.54921898248839	9	Dab2,Bmp2,Clcn2,Bmp5,Kcnma1	0.555555555555556
Ontology - Biological Process	GOBP_POSITIVE_REGULATION_OF_LYMPHOCYTE_DIFFERENTIATION	0.00322249523390999	0.0497717182948409	0.431707695803346	-0.354805834642691	-1.54887083898778	123	Vnn1,Vsir,H2-DMa,Pck1,Tgfb1,H2-Aa,Il7r,Pik3r6,Cd1d1,Il2ra,Shh,Carmil2,Inpp5d,Lck,Nckap1l,Ccr7,Tox,Cd74,Pcid2,Runx1,Runx3,Syk,Rasgrp1,Itpkb,Ptprc,Zbtb16,Lilrb4b,Arid2,Klhl25,Il2rg,Gimap3,Axl,Ccr2,Nfkbid,Gimap5,Ambra1,Smarcc2,Tespa1,Cd27,Lilrb4a,Ppp2r3c,Smarca2,Gata3,Il15,Spi1,Socs5,Tnfsf9,Flt3l,Il18	0.398373983739837
Ontology - Biological Process	GOBP_VASCULAR_ENDOTHELIAL_GROWTH_FACTOR_PRODUCTION	0.0365976893508669	0.213202818195166	0.321775918075361	-0.455848425596216	-1.54882768774302	32	Il6ra,Hpse,Ccbe1,Flt1,C5ar1,Brca1,Rora,Tnf,Aqp4,Ccr2,Flt4,Adamts3,Ndrg2,Cyp1b1,C3ar1,Sulf1,Nodal	0.53125
Ontology - Biological Process	GOBP_ANTIGEN_RECEPTOR_MEDIATED_SIGNALING_PATHWAY	0.0031083769840175	0.0485706625806711	0.431707695803346	-0.344630676589868	-1.54870008031248	151	Btnl9,Nfkbia,Cd19,Prkch,Pde4d,Prnp,Carmil2,Lax1,Lck,Nckap1l,Ccr7,Nfam1,Cd38,Themis,Cd79a,Cmtm3,Card11,Syk,Ms4a1,Rftn1,Fyn,Mef2c,Laptm5,Cd22,Ptprc,Lgals3,Rnf31,Btk,Ptpn6,Lilrb4b,Skap1,Gcsam,Zfp683,Fcho1,Stap1,Nfkbid,Sla2,Cblb,Bcl2,Cd300a,Itk,Cd3e,Crkl,Lpxn,Bcl10,Vav3,Fyb,Ermap,Cd226,Bcl2a1d,Plcg2,Plcl2,Tespa1,Ubash3a,Cd81,Lilrb4a,Prkcb,Cd8a,Gata3,Nfatc2,Txk,Ptpn22,Clec2i,Blk,Mapk1,Dusp3,Lcp2,Rc3h1…	0.503311258278146
Canonical Pathways - Reactome	REACTOME_GABA_RECEPTOR_ACTIVATION	0.0308791832561347	0.192703412208	0.352487857583619	-0.441447209948431	-1.54797745969425	35	Adcy6,Arhgef9,Adcy1,Adcy4,Gng7,Gnb4,Adcy9,Gng2,Gabrq,Gabbr1,Adcy7,Adcy3	0.342857142857143
Ontology - Biological Process	GOBP_SPERM_CAPACITATION	0.0309808740369602	0.192962460202232	0.352487857583619	-0.542485152094185	-1.54786107842165	17	Pcsk4,Spink1,Dld,Ccr6,Catsper2,Ropn1l,Defb1,Pebp1	0.470588235294118
Regulatory Target Gene - miRDB	MIR_6940_3P	0.0150007220061727	0.128249759041436	0.380730400722792	-0.398836904863814	-1.54725942117257	60	Ddah1,Dab2,Soga1,Lmo7,Zbtb44,Scn3a,Pja2,Zfp800,Cpt2,Gvin3,Siah1a,Klf6,Prpf4b,Siglecf,Rwdd2b,Kdm1b	0.266666666666667
Cell Type Signatures	DESCARTES_ORGANOGENESIS_SENSORY_NEURONS	0.00881913038149526	0.0931411714599025	0.380730400722792	-0.386171681124647	-1.54712960372565	71	Ntrk1,Rap1gap2,Hrk,Abhd15,Itga7,Ttll7,Pcdh20,Cerkl,Ell3,Cyfip2,Tbc1d9,Sgpp2,Cadm1,Cep85l,Hip1,Scn5a	0.225352112676056
Ontology - Biological Process	GOBP_NOREPINEPHRINE_TRANSPORT	0.0309808740369602	0.192962460202232	0.352487857583619	-0.542174464272351	-1.54697459962108	17	Slc22a2,Agt,Kcnb1,Adora2a,Ptgs1,Crhr2,Nisch,Slc22a1,P2ry12,Slc18a1,P2ry1,Stx1a	0.705882352941177
Ontology - Biological Process	GOBP_REGULATION_OF_PHAGOCYTOSIS	0.00579718628290767	0.0713224709403029	0.407017918923954	-0.356153803556838	-1.54684177351109	114	Cd36,Pparg,Plscr2,Il2rb,Apoa2,Mertk,Fcgr2b,Tgfb1,Rab27a,Pten,Gata2,Nckap1l,Ccr7,Dock2,Scarb1,Colec10,Sftpd,Syk,Sirpb1c,Ptprc,Btk,Dysf,Tnf,Abca7,Cnn2,Il2rg,Rapgef1,Stap1,Cyba,Sirpa,Cd300a,Syt11,Pot1b,Syt7,Plcg2,Fcgr3,Hck,Sirpb1a,Fcer1g,Appl2,Il15,Slc11a1,Hmgb1,Bcr,Abr,Cd300lf,Nod2,Rap1a,Clec7a,Rab31,Sirpb1b,Ptprj,Fgr,Tlr2	0.473684210526316
Ontology - Molecular Function	GOMF_CALCITONIN_FAMILY_RECEPTOR_ACTIVITY	0.0317017043502865	0.194356299863783	0.321775918075361	-0.733448794189451	-1.54660529383718	6	Calcrl,Gpr182,Crcp,Ramp3,Ramp2	0.833333333333333
Ontology - Biological Process	GOBP_LEUKOCYTE_MEDIATED_CYTOTOXICITY	0.00418391329898042	0.0586846001830745	0.407017918923954	-0.355652395308306	-1.54647025723618	121	Tgfb1,Rab27a,Il7r,Pik3r6,Cd1d1,H2-M2,Il18rap,Nckap1l,Cadm1,Ppp3cb,Coro1a,Dnase1l3,H2-Q6,Rasgrp1,H2-Bl,Ptprc,Cd2,Ptpn6,Unc13d,Havcr2,Ebag9,Ctsh,Crk,Raet1d,Gimap3,Stap1,P2rx7,Gimap5,Klrd1,Cd226,Nkg7,Klrb1f,Fcgr3,Klrb1c,Ulbp1,Klrb1b,Klre1,Spi1,H2-Q4,Tap1,Il18,Stat5b,Ncf1,Vav1,Klri2,Slamf6	0.380165289256198
Ontology - Biological Process	GOBP_ENDOTHELIAL_CELL_FATE_COMMITMENT	0.0317017043502865	0.194356299863783	0.321775918075361	-0.733317045744547	-1.54632747915679	6	Prox1,Dll1	0.333333333333333
Regulatory Target Gene - miRDB	MIR_6938_3P	0.00746412799030774	0.084042789675988	0.407017918923954	-0.378291775840321	-1.54610999707294	79	Adora1,Robo1,Slc16a10,Pbx1,Timp3,Dab2,Amotl1,Zfp770,Stk35,Arrb1,Aldh4a1,Dmd,Egln3,Cttnbp2nl,Rcan1,Gk	0.20253164556962
Ontology - Molecular Function	GOMF_INHIBITORY_MHC_CLASS_I_RECEPTOR_ACTIVITY	0.0317017043502865	0.194356299863783	0.321775918075361	-0.73316232611664	-1.54600122571213	6	Pirb,Lilrb4b,Pira2,Lilrb4a,Pira13	0.833333333333333
Regulatory Target Gene - miRDB	MIR_363_3P	0.000234334602297792	0.00774608730729527	0.518848077743792	-0.314019830714937	-1.54597831668018	283	Slc25a32,Cpeb3,Hipk3,Robo1,Rassf3,Gsta2,Ptar1,Pcdh11x,Pik3cb,Tef,Dock9,Gsta5,Itprid2,Tmem184b,Slc24a3,Rbm27,Rab8b,Mpp1,Bmpr2,Ric1,Flvcr2,Ankrd28,Klf2,Pten,Morc3,Gata2,Fli1,Isca1,Adam23,Klf4,Per2,Ikzf2,Ppp1r12c,Ago3,Iqgap2,Bcl2l11,Man2a1,1810055G02Rik,Col27a1,Atp7a,Nufip2,Cyp2d22,Trim65,Luzp1,Usp36,Npc1,Slc25a36,Eomes,Myo5a,Dnajb9,Trim36,Ugp2,Kifap3,Pitpnm2,Fcho2,Peak1,Bcl11b,Klhl29,Asxl2,Arrdc4,G…	0.261484098939929
Ontology - Molecular Function	GOMF_OLIGOPEPTIDASE_ACTIVITY	0.0390471198351509	0.221987030211752	0.321775918075361	-0.762833061033466	-1.54566016716917	5	Nln,Ndel1,Mme	0.6
Regulatory Target Gene - miRDB	MIR_3062_3P	0.0103429163783228	0.102928389433439	0.380730400722792	-0.369608887118735	-1.54538940658697	86	Kbtbd11,Dchs1,Plxnd1,Cbx5,Phf19,Pdxp,Tmem25,Hipk1,Cflar,4930523C07Rik,Mlxip,Syk,Itga9,Bcl2l13,Pacsin1,Acot7,Gnao1,Fgf9,Gcsam,Ascl4,Sdc3,Foxo4,Wnt9b,Sypl2,Slc12a9,Vil1,Ak5,Zfp629,Map3k9,Ptger4,Smg7	0.36046511627907
Ontology - Molecular Function	GOMF_HYDRO_LYASE_ACTIVITY	0.0168268358617678	0.137101770203609	0.352487857583619	-0.404023856431703	-1.54534408500019	54	Car8,Cdyl,Aco2,Car5a,Ehhadh,Auh,Echs1,Hacd3,Alad,Hsd17b4,Dglucy,L3hypdh,Uroc1,Eno1b,Hadha,Eno1,Aloxe3,Car11,Fh1,Cyp1b1,Pcbd1,Aco1,Car9,Car3,Park7,Cyp1a2,Echdc3,Hacd4	0.518518518518519
Ontology - Biological Process	GOBP_POSITIVE_REGULATION_OF_ATP_BIOSYNTHETIC_PROCESS	0.0461363588358665	0.246094901267315	0.321775918075361	-0.549739361181205	-1.54515327574292	16	Ppara,Ppargc1a,Prkn,Ndufc2,Eno1b,Eno1,Bcl2l1	0.4375
Ontology - Biological Process	GOBP_CELLULAR_RESPONSE_TO_OXYGEN_RADICAL	0.0391225376288952	0.222336945503881	0.321775918075361	-0.521569274819759	-1.54487791824242	19	Cd36,Dhfr,Sod2,Nqo1,Atp7a,Nos3	0.315789473684211
Ontology - Biological Process	GOBP_LEUKEMIA_INHIBITORY_FACTOR_SIGNALING_PATHWAY	0.009453425569787	0.0968765782999847	0.380730400722792	-0.913834228699324	-1.54459604240212	3	Ctf1	0.333333333333333
Ontology - Biological Process	GOBP_MYELOID_LEUKOCYTE_MIGRATION	0.00130815452044308	0.0272924023888235	0.45505986738723	-0.32928218269891	-1.54407223747367	193	Mospd2,Ednrb,Mpp1,Rarres2,App,Pde4d,Cmklr1,Slamf1,Nckap1l,Ccr7,Pla2g7,Cd74,Il34,Slamf8,Il17ra,Enpp1,Slc37a4,Ccl22,Prex1,Xcl1,Itgb2,Syk,C5ar2,Itga9,Cd200r1,Ccr1,Flt1,Pdgfd,C5ar1,Kit,Lgals3,Ccl5,Dysf,Mif,Sell,Csf1r,Cnn2,Rin3,Stap1,Mapk3,Ccr2,Sirpa,Cd300a,Cxcl11,Cxcl10,Mmp9,Vav3,Edn1,Retnlg,Csf3r,Fcgr3,Cd81,Ccr3,Dpp4,Fcer1g,Pecam1,Cxcl12,Spi1,Rtn4,Cxcl13,C3ar1,Hmgb1,Ptger4,Stat5b,Vav1,Adam8,Bcr,Aif1…	0.461139896373057
Canonical Pathways - Reactome	REACTOME_CLASS_I_PEROXISOMAL_MEMBRANE_PROTEIN_IMPORT	0.0417275773272672	0.232122317734472	0.321775918075361	-0.530934419187596	-1.54398815550019	18	Aldh3a2,Abcd1,Pex12,Abcd3,Atad1,Pex26,Acbd5,Pex19,Pex13	0.5
Ontology - Biological Process	GOBP_DETOXIFICATION_OF_COPPER_ION	0.0183224563384405	0.144205017190907	0.352487857583619	-0.827465116877827	-1.54348809979284	4	Mt1,Mt2,Atp7a	0.75
Canonical Pathways - Biocarta	BIOCARTA_IL2RB_PATHWAY	0.0318699498923255	0.195178896841172	0.321775918075361	-0.440119620839208	-1.54332213971374	35	Il2rb,Irs1,Ikzf3,Il2ra,Cflar,Syk,Ptpn6,Fasl,Il2rg,Mapk3,Bcl2,Crkl,Pik3cg	0.371428571428571
Regulatory Target Gene - miRDB	MIR_1903	0.00250481295043034	0.0422706960224203	0.431707695803346	-0.343773803205041	-1.54308460084969	144	Eda,Cpeb3,Timp3,Pigr,Car8,Gcdh,Mmrn2,Slc4a4,Amotl1,Cep68,Cox17,Neto1,Cdc73,Megf9,Dele1,Akap11,Themis,Lbh,Cavin2,Runx3,Rbm47,Mef2c,Mettl7a1,Med1,Rnf169,Plxna4,Ranbp3l,Fasl,Prdm1,Erg,Plekha8,Ten1,P2rx7,Zdhhc9,Nus1,Vav3,Zfp85,Aak1,Fbxo45,Dram2,Cutc	0.284722222222222
Ontology - Molecular Function	GOMF_OXIDOREDUCTASE_ACTIVITY_ACTING_ON_A_SULFUR_GROUP_OF_DONORS_NAD_P_AS_ACCEPTOR	0.0413290943709714	0.230786499810315	0.321775918075361	-0.61484726729957	-1.54286918712517	11	Dld,Glrx,Txnrd2	0.272727272727273
Regulatory Target Gene - miRDB	MIR_669K_3P	0.0020385338584705	0.0367210953022461	0.431707695803346	-0.343594016377052	-1.54267177522726	146	Slc25a32,Ildr2,Hipk3,Pank3,Dr1,Pparg,Car8,Tnfsf15,Nrip1,Ro60,Ednrb,Lipg,Trp53inp1,App,Tm6sf1,H2-Eb2,Chd9,Mapre2,Clasp2,Mbnl1,Zfp800,Far1,Glcci1,Slc25a53,Sp3,Erg,Tcim,Wdr76,Ipo5,Syde2,Irgm2,Cdk17,Srsf7	0.226027397260274
Regulatory Target Gene - miRDB	MIR_466N_5P	0.00795413272701248	0.0871042731417104	0.380730400722792	-0.366751977384142	-1.54260160759098	92	Slc1a2,Arhgef9,Tppp,Wipf3,Bmp7,Inhbb,Znrf3,Amotl1,Lpin2,App,Efna5,Dclre1b,Sgk1,Zfp558,Enpp1,Fam169b,Pcdhb14,Adcy9,Ttr,Nkain2,Acot3,Tmem47,Rrm2b,Dtna,Sin3a,Orai2,Triobp,Tmbim6,Acbd5,Nectin1,Nin,C3ar1	0.347826086956522
Ontology - Biological Process	GOBP_MUSCLE_SYSTEM_PROCESS	9.45440542304542e-05	0.00396788030738911	0.538434096309916	-0.308899775436379	-1.54247907488338	314	Adora1,Adrb2,Ppara,Cacna1h,Chrnb2,Tpm2,Foxo1,Pparg,Calcrl,Dmpk,Ednrb,Agt,Kcnn2,Nol3,Gpd1l,Klf15,Grcc10,Mtpn,Atp2b1,Tmem38b,Dmd,Atp1a1,Cacna1d,Pde4d,Chrne,Adra2c,Ehd3,Cert1,Cflar,Abat,Tnfrsf1b,Myl6b,Lck,Adk,Mkks,Klf4,Map2k6,Cd38,Chrm2,Sumo1,Atp8a2,Met,Adra1a,Tbx3,Nfatc1,Adrb1,Flt1,Rcsd1,Mef2c,Map2k3,Scn5a,Kit,Pla2g6,Homer1,Pdlim5,Setd3,Tead1,Zfp418,Slc8a1,Trpm4,Nos3,Grip2,Gata6,Ccn2,Cyba,Foxo3,Atp…	0.219745222929936
Canonical Pathways - Reactome	REACTOME_G_ALPHA_S_SIGNALLING_EVENTS	0.0136004685789123	0.120795577193513	0.380730400722792	-0.39404733303949	-1.54215593778075	62	Adrb2,Calcrl,Pde4c,Pde1a,Prkacb,Arrb1,Pde4d,Pde7a,Gng7,Adrb1,Gnb4,Adm,Gng2,Vipr1,Gpr27,Ramp3,Adora2a,Pde3a,Ramp2,Crhr2,Ptger4,Gng12,Pde10a	0.370967741935484
Ontology - Biological Process	GOBP_B_1_B_CELL_DIFFERENTIATION	0.0441642817527307	0.240585037397138	0.321775918075361	-0.702640606389706	-1.541875468788	7	Cd19,Slamf8,Nfatc1,Plcl2,Dpp4	0.714285714285714
Canonical Pathways - Reactome	REACTOME_GLYOXYLATE_METABOLISM_AND_GLYCINE_DEGRADATION	0.0270732850200933	0.177375931933852	0.352487857583619	-0.465112041997701	-1.54167458442161	28	Dhtkd1,Bckdhb,Dld,Hoga1,Agxt2,Aldh4a1,Dbt,Pdha1,Dlst,Got2,Prodh2	0.392857142857143
Positional	chr19C1	0.0158115641498916	0.132440437017274	0.352487857583619	-0.39735748356307	-1.54152011140072	60	Pank1,Sgms1,A1cf,Ric1,Pten,Gm36419,Vldlr,Cstf2t,Cd274,Plgrkt,Ak3,Insl6,Atad1,Papss2,Slc16a12,Spata6l,Smarca2,Rcl1,Ermp1,Jak2,Gm9895,Gm10136,Lipo3,A930007I19Rik,Ifit2,Ifit1bl2,Gm19241,Gm5822,1700018L02Rik,9930021J03Rik,Ranbp6,Gm36043,Asah2,4931403E22Rik,Ifit1bl1,Ifit3,Minpp1	0.616666666666667
Curated - Chemical and Genetic Perturbation	ONO_AML1_TARGETS_UP	0.035507545412756	0.209039238475603	0.321775918075361	-0.513029449466366	-1.54109123430522	20	Mecp2,Cxcr6,Slamf7,Eomes,Ddx5,Dlk1,Fasl,Havcr2,Cd244a,Nkg7	0.5
Ontology - Biological Process	GOBP_DETECTION_OF_TEMPERATURE_STIMULUS_INVOLVED_IN_SENSORY_PERCEPTION_OF_PAIN	0.0883964240152655	0.323850884326494	0.287805130535564	-0.588653113625891	-1.54080264534223	12	Adora1,Ntrk1	0.166666666666667
Ontology - Biological Process	GOBP_G_PROTEIN_COUPLED_RECEPTOR_SIGNALING_PATHWAY	2.8496750359955e-05	0.0015382488275111	0.575610261071129	-0.300373870031706	-1.5407090611752	436	Adora1,Adrb2,Adgrl4,Kctd12,Adcy6,Fzd8,Abhd6,Adgrf5,Pik3cb,Fzd4,S1pr5,Fzd1,Calcrl,Gpr182,Entpd1,Adgrg2,Cxcr5,Insr,Ednrb,Agt,Ccr6,Itpr3,Akap12,S1pr4,Gpr174,Adgre5,Prkacb,Arrb1,Sag,Adcy1,Camk2b,Adcy4,Cxcr6,Crcp,Celsr2,Cacna1d,App,Git2,Ptgfr,Pik3r6,Pde4d,Adra2c,Cmklr1,Psap,Akap5,Ccr7,Rgs16,Ppp1r9b,Chrm2,Prex2,Slc39a14,Iqgap2,Met,P2ry4,Adra1a,Cxcr3,Gpr68,Kctd12b,Ccl22,Prex1,Xcl1,Gng7,Syk,C5ar2,Ccr1,Ad…	0.31651376146789
Ontology - Biological Process	GOBP_NEGATIVE_REGULATION_OF_CARDIAC_MUSCLE_ADAPTATION	0.0441642817527307	0.240585037397138	0.321775918075361	-0.702104116821632	-1.54069819537574	7	Foxo1,Pparg	0.285714285714286
Ontology - Biological Process	GOBP_RESPONSE_TO_PROTOZOAN	0.0294930554689134	0.187781042604297	0.352487857583619	-0.435870680145423	-1.54028587873954	37	Gbp2,Enpp1,Gbp4,Gbp2b,Gbp10,Tspan32,Gbp9,Gbp8,Irgm2,Gbp7,Spn,Ccdc88b,Gbp3,Irf8,Nkg7,Cd37,Slc11a1,Batf,Gbp6,Ier3,Batf2,Lyst	0.594594594594595
Ontology - Biological Process	GOBP_REGULATION_OF_MRNA_POLYADENYLATION	0.0445832889752628	0.242186208065631	0.321775918075361	-0.613661647537577	-1.53989404793904	11	Cpeb3,Cpsf6,Ythdc1,Cpsf7,Virma,Cpeb1	0.545454545454545
Canonical Pathways - Biocarta	BIOCARTA_NUCLEARRS_PATHWAY	0.0377480818743936	0.217454994110772	0.321775918075361	-0.458960329417617	-1.53974829293135	30	Ppara,Nr1i3,Pparg,Cyp2e1,Abcc3,Abcb1a,Nr1i2,Abcg1,Abcc2,Cyp4b1,Ppard	0.366666666666667
Ontology - Biological Process	GOBP_PODOCYTE_APOPTOTIC_PROCESS	0.0189281438062591	0.146122369498619	0.352487857583619	-0.825423636334088	-1.53968008316356	4	Ppargc1a,Pla2r1	0.5
Ontology - Biological Process	GOBP_POSITIVE_REGULATION_OF_LEUKOCYTE_CHEMOTAXIS	0.00746412799030774	0.084042789675988	0.407017918923954	-0.376658196830278	-1.5393045487361	80	Mospd2,Ccr6,Rarres2,App,Cmklr1,Slamf1,Nckap1l,Ccr7,Pla2g7,Nedd9,Cd74,Il34,Xcl1,Ccr1,C5ar1,Ccl5,Dysf,Sell,Csf1r,Mapk3,Ccr2,Cxcl10,Edn1,Cxcl12,Spi1,Cxcl13,C3ar1,Hmgb1,Zfp580,F7,Aif1,Mapk1	0.4
Ontology - Biological Process	GOBP_REGULATION_OF_MACROPHAGE_PROLIFERATION	0.0441642817527307	0.240585037397138	0.321775918075361	-0.701293099244854	-1.5389184973409	7	Il34,Csf1r,Mapk3,Mapk1	0.571428571428571
Ontology - Molecular Function	GOMF_PURINE_NUCLEOTIDE_TRANSMEMBRANE_TRANSPORTER_ACTIVITY	0.0454171484630624	0.244748814843636	0.321775918075361	-0.50089641290287	-1.53852483761466	21	Abcc4,Slc25a51,Abcd1,Slc19a1,Slc25a16,Slc25a53,Abcc5,Slc25a5	0.380952380952381
Canonical Pathways - Reactome	REACTOME_REGULATION_OF_FOXO_TRANSCRIPTIONAL_ACTIVITY_BY_ACETYLATION	0.0329571771548302	0.19908419900009	0.321775918075361	-0.729613749294729	-1.53851842971896	6	Foxo1,Sirt3,Foxo3,Ep300	0.666666666666667
Ontology - Biological Process	GOBP_NEGATIVE_REGULATION_OF_HISTONE_METHYLATION	0.0883964240152655	0.323850884326494	0.287805130535564	-0.587688984745467	-1.53827903288691	12	Mllt6,Phf1,Fendrr,Pax5,Brca1,Wdr5,Pih1d1,Fh1	0.666666666666667
Ontology - Biological Process	GOBP_L_HISTIDINE_TRANSMEMBRANE_TRANSPORT	0.0195338316878906	0.14905587321288	0.352487857583619	-0.824511972235383	-1.53797953693067	4	Slc15a4,Slc25a29	0.5
Ontology - Biological Process	GOBP_GLUCURONATE_CATABOLIC_PROCESS_TO_XYLULOSE_5_PHOSPHATE	0.0415067316042611	0.231214705031103	0.321775918075361	-0.759042352688566	-1.53797939506665	5	Dcxr,Sord,Xylb	0.6
Canonical Pathways - Reactome	REACTOME_FORMATION_OF_XYLULOSE_5_PHOSPHATE	0.0415067316042611	0.231214705031103	0.321775918075361	-0.759042352688566	-1.53797939506665	5	Dcxr,Sord,Xylb	0.6
Curated - Chemical and Genetic Perturbation	HEVNER_VENTRICULAR_ZONE_AND_UP_PROJECTION_NEURON_FATE_COMMITTED_CELLS	0.0415067316042611	0.231214705031103	0.321775918075361	-0.75900955560125	-1.53791294127217	5	Enc1,Fzd1	0.4
Canonical Pathways - Wiki	WP_G_PROTEIN_SIGNALING_PATHWAYS	0.00827987196391542	0.0893891631821495	0.380730400722792	-0.376233875731977	-1.53769918792061	79	Adcy6,Pde4c,Akap12,Pde1a,Prkacb,Adcy1,Prkch,Adcy4,Pde4d,Pde7a,Akap5,Akap11,Gng7,Adcy9,Akap8,Gnao1,Akap7,Gnaq,Prkd1,Gna11,Adcy7,Akap1,Adcy3,Prkcb	0.30379746835443
Ontology - Molecular Function	GOMF_LOW_DENSITY_LIPOPROTEIN_PARTICLE_RECEPTOR_ACTIVITY	0.0454171484630624	0.244748814843636	0.321775918075361	-0.700414000118409	-1.53698940106413	7	Cd36,Stab1,Stab2	0.428571428571429
Regulatory Target Gene - miRDB	MIR_7685_5P	0.0254825945751366	0.171654183289323	0.352487857583619	-0.428964605830269	-1.53683416261404	39	Adgrf5,Tnfsf15,Nol3,H2-M2,Gda,Dbt,Gpr55,Pim2,Ino80d,Sdc3,Foxo4,Slc17a8,Pgm2l1,Arf6,Kcna2,Oxct1,Rgs6,Trim5	0.461538461538462
Ontology - Biological Process	GOBP_POSITIVE_REGULATION_OF_LIPID_BIOSYNTHETIC_PROCESS	0.00837498248204148	0.0900370699757168	0.380730400722792	-0.365270746220738	-1.53637137649535	92	Ppara,Abhd6,Crebl2,Adgrf5,Sirt3,Dab2,Ppargc1a,Sorbs1,Agt,Igf1r,Por,Abcd1,Mfsd2a,Rdh16,Cd74,Abcg1,Scarb1,Slc27a1,Dgat2,Rdh9,Creb1,Rdh1,Pla2g6,Tnf	0.260869565217391
Regulatory Target Gene - miRDB	MIR_3097_3P	0.0121579170378551	0.113919185243071	0.380730400722792	-0.41085541286466	-1.53621580001318	49	Colgalt2,Gabpa,Cflar,Atp8a1,Picalm,Palld,N4bp2l1,Naa50,Tnfaip8,P2ry10,Wee1,Ggta1,Sfxn2,Srsf7,Trmt2b,Sdha,Arrdc2,Cyp2b10,Smg7,Tlr7	0.408163265306122
Curated - Chemical and Genetic Perturbation	MARTORIATI_MDM4_TARGETS_NEUROEPITHELIUM_DN	0.0046715161683137	0.0625156487565987	0.407017918923954	-0.355002270243455	-1.53602106098907	112	Ascl1,Rapgef5,Maf,Ednrb,Mrc1,Satb1,Vcam1,Zmat1,Hsd17b11,Zcchc18,Bhlhe22,Cd1d1,Hpgd,Jam2,Megf9,Ttyh1,Tlcd4,Coro1a,Fyn,Aldh1a1,Eomes,Apc2,Csf1r,Cd53,Rtn1,Mdm4,Syt11,Ermap,Gpm6b,Tmem26,St8sia4,Pgm2l1,Bcl11a,Sanbr,Hand2,Cxcl13,Oxct1,Acss1,Map2,C1qb,Egfl6,Pdgfra,Lst1,Kif21a,Igfbp5,Dach1,Stx3,Mpped2,Tal1,Tyrobp,Csf2rb	0.455357142857143
Ontology - Biological Process	GOBP_NEGATIVE_REGULATION_OF_IMMUNE_EFFECTOR_PROCESS	0.00497555147710059	0.0648520660820135	0.407017918923954	-0.354104885599809	-1.53597910854321	117	Vsir,Ahr,Vpreb3,Apoa2,Cd55,Fcgr2b,Cd59a,Tnfaip3,Tgfb1,Il7r,Pten,Slamf1,Nckap1l,Fgl2,Clec4g,Slamf8,Tbx21,Ppp3cb,Siglecg,Hmox1,H2-Bl,Cd22,Ptprc,Lgals3,Ptpn6,Havcr2,Lilrb4b,Tnf,Crk,Axl,Ccr2,Cd300a,Cd96,Spn,Cd84,Klrd1,Lilrb4a,Klrb1b,Twist1,Klre1,Spi1,Angpt1,Socs5,Tap1,Tmbim6,Jak3,Bcr,Rabgef1,Abr	0.418803418803419
Ontology - Biological Process	GOBP_MITOCHONDRIAL_FISSION	0.0328529123685339	0.198891472856032	0.321775918075361	-0.415059646165184	-1.53592499010886	45	Pparg,Ppargc1a,Marchf5,Myo19,Bnip3,Ucp2,Mfn2,Prkn,Mtfr1,Kdr,Mief2,Slc25a46,Mapt,Rala,Cox10,Inf2,Dcn,Mief1	0.4
Ontology - Biological Process	GOBP_LYMPHOCYTE_ACTIVATION_INVOLVED_IN_IMMUNE_RESPONSE	0.0012702764458344	0.0267828198193686	0.45505986738723	-0.333313416983569	-1.53589893888265	174	Slc15a4,Il6ra,Lfng,Mfng,Ccr6,Rorc,H2-DMb1,Pck1,Tnfaip3,Tgfb1,Cd19,Rab27a,Nckap1l,Ccr7,Dll1,Fgl2,Cd74,Lgals1,Enpp1,Tbx21,Itgal,Coro1a,H2-DMb2,Atp7a,Ly9,Tlr4,Eomes,Ptprc,Lgals3,Slfn2,Notch2,Rora,Il18r1,Unc13d,Havcr2,Pou2af1,Relb,Zfp683,Entpd7,Tmem98,Cd244a,Ccr2,Nfkbid,Gapt,Spn,Dock11,Irf8,Nkg7,Plcg2,Plcl2,Cd81,Shld2,Dock10,Lilrb4a,Fcer1g,Gata3,Sanbr,Spi1,Socs5,Cd40lg,Rnf168,Il18,Slc11a1,Hmgb1,Batf,…	0.390804597701149
Ontology - Biological Process	GOBP_MONOSACCHARIDE_CATABOLIC_PROCESS	0.0391772965556068	0.222390038238142	0.321775918075361	-0.425762057186059	-1.53568212614449	40	Pfkfb2,Hexa,Ids,Pkm,Dhdh,Aldob,Pfkl,Aldh1a1,Hexb,Galm,Eno1b,Eno1,Pgk1,Galk1,Khk,Aldh1a7	0.4
Ontology - Biological Process	GOBP_REGULATION_OF_BONE_MINERALIZATION_INVOLVED_IN_BONE_MATURATION	0.0207452085476272	0.153528932494166	0.352487857583619	-0.823206937856454	-1.53554522883403	4	Bmp2,Asxl2	0.5
Ontology - Biological Process	GOBP_PROTEIN_CONTAINING_COMPLEX_REMODELING	0.0455498796981225	0.244933586460184	0.321775918075361	-0.481051029329182	-1.53517857100491	25	Abca5,Apoa2,Lipg,Apoc1,Pla2g7,Abcg1,Scarb1,Lcat	0.32
Ontology - Biological Process	GOBP_REGULATION_OF_SPROUTING_ANGIOGENESIS	0.0294930554689134	0.187781042604297	0.352487857583619	-0.434345038043827	-1.53489454343726	37	Pik3cb,Pkm,Klf2,Shh,Klf4,Sema6a,Dll1,Sh2b3,Flt1,Ppp1r16b,Fgf1	0.297297297297297
Curated - Chemical and Genetic Perturbation	NADLER_OBESITY_DN	0.0190320341758495	0.146341281490273	0.352487857583619	-0.412503170256815	-1.53480833633904	46	Cyp2e1,Agt,Pck1,Cdkn2c,Ddt,Rbp4,Echs1,Atp5k,Rasd1,Hbb-bs,Mccc1,Ldhb,Uqcrc2,Gpd2,Gbe1,Gsta3,Pcx,Sdhb,Bcat2	0.41304347826087
Ontology - Cellular Component	GOCC_ENDOLYSOSOME	0.0896502531271764	0.326105528660347	0.287805130535564	-0.586130866099738	-1.53420064907219	12	Slc15a4,Rnf167,Hrg,Abcb6	0.333333333333333
Regulatory Target Gene - miRDB	MIR_7066_5P	0.0121579170378551	0.113919185243071	0.380730400722792	-0.410284641672101	-1.53408164844368	49	Tenm3,Serpina6,Nol3,Epb41l1,Peg3,Neu2,Ebi3,Kcnb1,Coro1b,Cpm,Phldb1,Rora,Susd1,P2rx7	0.285714285714286
Canonical Pathways - Biocarta	BIOCARTA_LYMPHOCYTE_PATHWAY	0.0725482233167391	0.295576395480041	0.287805130535564	-0.640212226852064	-1.53396046276326	9	Cd44,Itgal,Itgb2,Itga4,Sell,Pecam1	0.666666666666667
Ontology - Molecular Function	GOMF_L_HISTIDINE_TRANSMEMBRANE_TRANSPORTER_ACTIVITY	0.021956586667704	0.15815970978495	0.352487857583619	-0.822258872184686	-1.53377678198069	4	Slc15a4,Slc38a7,Slc38a3	0.75
Ontology - Molecular Function	GOMF_PHOSPHATASE_REGULATOR_ACTIVITY	0.0086077771756018	0.0916333888972431	0.380730400722792	-0.375267143042028	-1.53374807089432	79	Ppp4r4,Rcan2,Dmpk,Mtmr12,Bmp2,Phactr4,Styxl1,Ppp1r9b,Ppp1r12c,Rcan1,Ppp3r1,Ppp2r2d,Fam122a,Csnk2a1,Ppp1r16a,Ppp1r16b,Ppp2r5e,Bmp2k,Ppp1r15b	0.240506329113924
Ontology - Molecular Function	GOMF_INSULIN_BINDING	0.0433514422112694	0.237772946127633	0.321775918075361	-0.756887658987113	-1.53361353260354	5	Insr,Igf1r	0.4
Ontology - Cellular Component	GOCC_PROXIMAL_DENDRITE	0.0896502531271764	0.326105528660347	0.287805130535564	-0.585798269286829	-1.53333007515132	12	Kcnb1,Fmr1,Ppp5c,Map2,Kcnab1,Dlg4,Gigyf2,Syncrip,Nefh,Pcsk5	0.833333333333333
Cell Type Signatures	ZHANG_UTERUS_C10_STROMAL2_RETNLG_HIGH_CELL	0.0277986664905525	0.180578695776555	0.352487857583619	-0.41609575375203	-1.53328132865974	44	Il1rn,G0s2,Pla2g7,Trib1,Coro1a,Laptm5,Fth1,Cybb,Srgn,Lilrb4b,Plek,Basp1,Cyp4f18,Cebpb,Retnlg,Lilrb4a,Adam8,Vasp,mt-Rnr2,Ccl4,Cd52,Cxcr4,Tyrobp,Csf2rb	0.545454545454545
Regulatory Target Gene - miRDB	MIR_6969_3P	0.0131694693773462	0.119257518316417	0.380730400722792	-0.376311691644933	-1.53278219693802	78	Arhgef9,Cyp3a25,Cyp3a59,Ppargc1a,Sgms1,Ro60,Gpr174,Dmd,Slc25a37,Ptprb,Adam23,Selenop,Uvssa,Epb41l2,Btla,Atp5g1,Rora,Slc38a7,Prdm1	0.243589743589744
Ontology - Biological Process	GOBP_CELL_CELL_ADHESION	1.49663692477905e-06	0.000132563995458883	0.643551836150722	-0.284691165958165	-1.53267009824887	707	Dsg1c,Vnn1,Ildr2,Adrb2,Ppara,Tenm3,Vsir,Il6ra,Robo1,Pik3cb,Bmp7,Mpzl2,Podxl,Cdh19,Cdh13,Igfbp2,Rdx,Cd55,H2-DMa,Cd59a,Erf,Itgb7,Il1rn,Pcdh12,Dchs1,H2-DMb1,Itga7,Amigo2,Rasal3,Fgfrl1,Pck1,Tnfaip3,Vcam1,Cdh4,Plpp3,Stk10,Cdh5,Tgfb1,Gcnt2,H2-Ab1,H2-Eb1,Ptprd,Celsr2,Vinac1,Pcdh20,Tek,H2-Aa,Il7r,Pik3r6,Pten,Cd1d1,Pde4d,Il2ra,Slamf1,Prnp,Bmp2,Shh,Carmil2,H2-Eb2,Abat,Prickle1,Jam2,Tln1,Lax1,Piezo1,Cd44,Lc…	0.254596888260255
Ontology - Biological Process	GOBP_SODIUM_ION_HOMEOSTASIS	0.0314702236226685	0.19434923925987	0.321775918075361	-0.431750702324588	-1.53264918554718	38	Adora1,Mllt6,Ednrb,Agt,Ace,Anpep,Atp1a1,Sgk1,Atp1b3,Slc12a2,Slc8a1,Atp1b1,Corin,Edn1	0.368421052631579
Ontology - Biological Process	GOBP_NEGATIVE_REGULATION_OF_SMOOTH_MUSCLE_CELL_PROLIFERATION	0.0265486415494727	0.175516627348927	0.352487857583619	-0.4014173584128	-1.53263752463149	55	Pparg,Timp3,Ppargc1a,Agt,Bmpr2,Tnfaip3,Pten,Bmp2,Klf4,Sod2,Ang,Trib1,Hmox1,Mfn2,Mef2c,Npr3,Ppard,Npr1,Nos3	0.345454545454545
Ontology - Biological Process	GOBP_HORMONE_METABOLIC_PROCESS	0.00125311350026848	0.0265251044352817	0.45505986738723	-0.32897070791877	-1.53262771117867	182	Sult2a4,Pcsk4,Cacna1h,Sult2a3,Sult1e1,Slc16a10,Hsd11b1,Dab2,Ppargc1a,Psg18,Dio3,Ugt1a1,Ednrb,Agt,Sult2a5,Igf1r,Sult2a7,Akr1d1,Ace,Atp1a1,Por,Hsd17b11,Dhrs7,Pcsk6,Bmp2,Shh,Rdh16,Rbp4,Retsat,Enpp1,Scarb1,Crym,Mme,Cyp2d22,Sult1b1,Rdh9,Furin,Aldh1a1,Hsd17b6,Med1,Ttr,Cyp46a1,Rdh1,Adm,Sult2a2,Ctsb,Akr1c20,Hsd17b4,Aldh1a3,Akr1c14,Sult1a1,Sult2a1,Tiparp,Clcn2,Papss2,Slco4a1,Safb,H2-Ke6,Corin	0.324175824175824
Ontology - Biological Process	GOBP_DENDRITIC_SPINE_MAINTENANCE	0.0772722931329575	0.303337268243775	0.287805130535564	-0.487514166170479	-1.53255990666852	23	Insr,Fcgr2b,Igf1r,App,Prnp,Nedd9,Fyn,Homer1	0.347826086956522
Ontology - Biological Process	GOBP_POSITIVE_REGULATION_OF_ALPHA_BETA_T_CELL_ACTIVATION	0.0141283189877555	0.123895128839841	0.380730400722792	-0.384238692352086	-1.5324698368031	70	Cd55,Rasal3,H2-Ab1,Cd1d1,Shh,Nckap1l,Ccr7,Runx1,Runx3,Xcl1,Card11,Syk,Itpkb,Ptprc,Zbtb16,Lilrb4b,Klhl25,Il2rg,Gimap3,Cd244a,Ccr2,Nfkbid,Cd3e,Gimap5,Hsph1,Cd81,Lilrb4a,Socs5,Il18,Ptpn22,Sash3,Gli3,Jak2,Rara,Socs1	0.5
Ontology - Biological Process	GOBP_B_1_B_CELL_HOMEOSTASIS	0.0348403890271301	0.207000854151728	0.321775918075361	-0.726468107486426	-1.53188529280228	6	Ahr,Tnfaip3,Enpp1	0.5
Ontology - Biological Process	GOBP_MONOATOMIC_ION_TRANSPORT	1.07075798265577e-07	1.36241206174106e-05	0.704975715167238	-0.282994473974124	-1.53181975289227	845	Slc1a2,Adora1,Cnnm1,Adrb2,Cacna1h,Chrnb2,Slc22a2,Spink1,Hvcn1,Slc39a5,Panx1,Slc26a4,Slc22a5,Shank3,Ahr,Slc26a2,Per1,Mllt6,Slc47a1,Calcrl,Hecw2,Slc5a6,Fgf11,Slc24a3,Dmpk,Slc23a2,Ednrb,Agt,Slc4a4,Trpm6,Kcnn2,Nol3,Lrrc8c,Gpd1l,Itpr3,Tmem163,Glrx,Slc4a9,Kcnk5,Kcnn1,Cox17,Atp2b1,Tmem38b,Cacna2d4,Flvcr2,Tgfb1,Scn3a,Dmd,Catsper2,Ace,Atp1a1,Cd19,Slc25a37,Tcn2,Camk2b,Abcc3,Abcb1a,Cacna1d,App,Slc22a23,Tmc8…	0.327810650887574
Ontology - Biological Process	GOBP_REGULATION_OF_RESPONSE_TO_REACTIVE_OXYGEN_SPECIES	0.0308111674339846	0.19242876365471	0.352487857583619	-0.433458152831572	-1.53176045612484	37	Cd36,Hgf,Sesn2,Nol3,Psap,Hk3,Dhfr,Met,Epor	0.243243243243243
Regulatory Target Gene - miRDB	MIR_6934_5P	0.0277986664905525	0.180578695776555	0.352487857583619	-0.415600981105265	-1.53145812894098	44	Pcdh11x,Mertk,Nova2,Dhfr,Mlxip,Plgrkt,Sema6d,Plxna4,Rap1b,Cdv3,Bloc1s5,Gpr141b,Fbxl7	0.295454545454545
Ontology - Biological Process	GOBP_RESPONSE_TO_BACTERIUM	1.10824663639351e-05	0.00071069640298643	0.593325476396405	-0.291627137809821	-1.53140988752272	543	Cd36,Noct,Naaladl2,Gsta2,Slc22a5,Cyp3a25,Cyp2e1,Plscr2,Nfkbia,Cd55,Baiap2l1,Ces1g,Mmrn2,Fcgr2b,Ednrb,Trim41,Mrc1,Optn,Mt2,Pck1,Stox2,Tnfaip3,Gsta1,Stab1,Ikzf3,Tgfb1,Ace,Serpina3f,Stab2,Rarres2,App,Il7r,Ptgfr,Gbp2,Pten,Pde4d,Bnip3,Fbxo3,Cdc73,Ttc39aos1,Bmp2,Hba-a1,Cflar,Tnfrsf1b,Ccr7,Rnase4,Mmp7,Naip6,Shpk,Sp110,Fcgr4,Slamf8,Cd300lb,Enpp1,Scarb1,Ang,Ankrd17,Gbp4,Trib1,Nqo1,Cd274,Hadhb,Sftpd,Znfx1,…	0.408839779005525
Ontology - Biological Process	GOBP_REGULATION_OF_STRIATED_MUSCLE_CONTRACTION	0.0135716862341415	0.120610462142881	0.380730400722792	-0.391956356279874	-1.53072780254241	64	Adora1,Cacna1h,Dmpk,Grcc10,Tmem38b,Dmd,Atp1a1,Pde4d,Ehd3,Sumo1,Adra1a,Adrb1,Scn5a,Slc8a1,Trpm4,Ccn2,Atp1b1	0.265625
Ontology - Biological Process	GOBP_SODIUM_ION_TRANSPORT	0.00249890537271707	0.0422154382880927	0.431707695803346	-0.331295005798118	-1.53068256169108	170	Adrb2,Cacna1h,Slc22a5,Per1,Mllt6,Hecw2,Slc5a6,Fgf11,Slc24a3,Dmpk,Slc23a2,Ednrb,Slc4a4,Gpd1l,Glrx,Tgfb1,Scn3a,Dmd,Atp1a1,Neto1,Slc6a21,Cpox,Sgk1,Slc10a6,Slc38a4,Klhl3,Slc22a4,Slc38a1,Atp1b3,Slc12a2,Scn5a,Trpm2,Slc38a7,Mfsd4b1,Slc8a1,Trpm4,Nos3,Stom,Nkain2,P2rx7,Atp1b1,Akt3,Slc6a16,Slc20a2,Asic5,Atp2b4,Slc38a3,Edn1	0.282352941176471
Ontology - Molecular Function	GOMF_OXIDOREDUCTASE_ACTIVITY	2.67358897106032e-06	0.000217578570477356	0.627256739718528	-0.286664769916763	-1.530592847111	659	Gpx6,Gpx3,Acadm,Cyp2c37,Aldh3a2,Peds1,Cyp2a5,Gsta2,Aifm2,Cyp3a25,Cyp3a59,Dhtkd1,Scd2,Hsd11b1,Suclg2,Gstt2,F8,Hadh,Decr1,Pdpr,Cyp2d26,Cyp2e1,Acad10,Acaa1a,Gcdh,L2hgdh,Acadl,Gsta5,Aldh5a1,mt-Nd6,Bckdhb,Aldh6a1,Dio3,Dld,Acad12,Sesn2,Bbox1,Dcxr,Ogfod3,Cyp39a1,Egln1,Gpd1l,Dhdh,Crat,Glrx,Bdh1,Decr2,Agmo,Ptgr2,Gsta1,Vcam1,Idh2,Hsdl2,Aldh4a1,Acaa1b,Akr1d1,Cyp2c50,Egln3,Por,Sardh,Hsd17b11,Txnrd2,Sord,Dhrs…	0.306525037936267
Ontology - Molecular Function	GOMF_INOSITOL_TETRAKISPHOSPHATE_PHOSPHATASE_ACTIVITY	0.0472964495429582	0.248677563569487	0.321775918075361	-0.697380186486094	-1.53033199644788	7	Pten,Inpp5d,Inpp5a	0.428571428571429
Ontology - Biological Process	GOBP_IMMUNE_RESPONSE	2.45525462875331e-10	8.20055046003604e-08	0.814035837847908	-0.275686617860401	-1.53014711709878	1310	Vnn1,Slc15a4,Vsir,Cd36,Il6ra,Eda,Enpp2,Lfng,Panx1,Slc22a5,Ahr,Pparg,Vpreb3,Btnl9,Pigr,Plscr2,Il2rb,Rab43,Apoa2,Tnfsf15,Trim25,Nfkbia,Cd55,Igkv5-39,Gpr108,Cxcr5,H2-DMa,Ahcy,Fcgr2b,Mfng,Cd59a,Trim41,Il1rn,Ccr6,Rorc,Mrc1,H2-DMb1,Optn,Kif16b,Igf1r,Pck1,Tnfaip3,Ahcyl,Ciita,Clec4n,Erap1,Lrrc19,Dtx3l,Tgfb1,H2-Ab1,Tbkbp1,Cd19,H2-Eb1,Prkch,Serpina3g,Cxcr6,Crcp,Rarres2,Pcbp2,Ptprd,App,Rab27a,Tek,H2-Aa,Il7r…	0.383969465648855
Ontology - Biological Process	GOBP_AMEBOIDAL_TYPE_CELL_MIGRATION	8.03605660320054e-05	0.00348200160709489	0.538434096309916	-0.299228206655011	-1.52995961049299	395	Spred1,Sema3f,Robo1,Enpp2,Ptp4a3,Ago2,Pparg,Pik3cb,Bmp7,Cdh13,Irs1,Sema3e,Mecp2,Mmrn2,Ednrb,Itgb7,Agt,Ccr6,Nrp2,Amotl1,Plxnd1,Akap12,Bmpr2,Zfand5,Plpp3,Cdh5,Tgfb1,Tek,Pten,Gata2,Shh,Phactr4,Prox1,Klf4,Sema6a,Hdac7,Mapre2,Clec14a,Card10,Clasp2,Scarb1,Hrg,Ccbe1,Met,Iqgap1,Coro1a,Sema4d,Sema4b,Hmox1,Tgfbr3,Sema6d,Hyal2,Lemd3,Ets1,Tns1,Itgb2,Lama5,Coro1b,Mef2c,Ephb4,Map2k3,Nanos1,Kit,Amotl2,Ptprm,Sox…	0.336708860759494
Ontology - Biological Process	GOBP_CIRCULATORY_SYSTEM_PROCESS	5.56932764839139e-05	0.00265736490651818	0.557332238758646	-0.298318759733798	-1.52941501612281	406	Adora1,Adrb2,Ppara,Cacna1h,Cd36,Slc22a2,Adcy6,Ptp4a3,Slc22a5,Ahr,Pparg,Ddah1,Slc5a6,Dmpk,Mecp2,Ednrb,Agt,Kcnn2,Gpd1l,Akap12,Bmpr2,Erap1,Atp2b1,Tmem38b,Cdh5,Tgfb1,Dmd,Ace,Atp1a1,Rarres2,Abcb1a,Wwtr1,Cacna1d,App,Klf2,Lnpep,Mfsd2a,Pde4d,F5,Adra2c,Ehd3,Fli1,Abat,Mkks,Map2k6,Dll1,Epas1,Cd38,Per2,Chrm2,Sod2,Abcc2,Sumo1,Met,Adra1a,Slc27a1,Hmox1,Tgfbr3,Gjc1,Nampt,Adrb1,Fyn,Map2k3,Scn5a,Gnao1,Npr3,Adm,Ptp…	0.24384236453202
Curated - Chemical and Genetic Perturbation	BOYLAN_MULTIPLE_MYELOMA_C_D_DN	0.000456641468004706	0.012550770497219	0.49849310876659	-0.312306686487587	-1.52935868155305	267	Cacna1h,Cpeb3,Rnf128,Hsd11b1,Pik3cb,Il2rb,Maf,Entpd1,Gimap4,Inpp4b,Igf1r,Gpr174,Vcam1,Tmem38b,Hdc,Serpina3g,Cxcr6,App,Gda,Il18rap,Gramd1b,Hba-a1,Lax1,Megf9,Dclre1b,Fgl2,Osbpl3,Enpp1,Tbx21,Iqgap2,Itgal,Cers4,Selenop,Itpripl2,Amy1,Slc16a5,Cd3g,Ms4a1,H2-Q6,Ltb,Ctsw,Kit,Eomes,Plcb4,Tgtp1,Ccl5,Ldhb,Rsph1,Zbtb16,Rora,Pirb,Il18r1,Armcx2,Prdm1,Lilrb4b,Saraf,Ifi207,Plek,Basp1,Gbp8,Fscn1,Rasgrp3,Ccr2,Chil3…	0.303370786516854
Ontology - Biological Process	GOBP_POSITIVE_REGULATION_OF_REGULATORY_T_CELL_DIFFERENTIATION	0.0449422953475686	0.243252828835996	0.321775918075361	-0.516325881887617	-1.52934709166079	19	Vsir,Tgfb1,Carmil2,Lilrb4b,Klhl25,Il2rg,Gimap3,Gimap5,Ambra1,Lilrb4a	0.526315789473684
Ontology - Biological Process	GOBP_SIRNA_PROCESSING	0.0479228834855491	0.250668733455244	0.321775918075361	-0.696930628414323	-1.5293454856252	7	Ago2,Tert	0.285714285714286
Regulatory Target Gene - miRDB	MIR_32_5P	0.000188658170767226	0.0066474017444839	0.518848077743792	-0.306151476569077	-1.52921293870087	316	Slc25a32,Cacna1h,Cpeb3,Hipk3,Robo1,Rassf3,Pank3,Gsta2,Ptar1,Pcdh11x,Pik3cb,Tef,Dock9,Gsta5,Itprid2,Tmem184b,Slc24a3,Rbm27,Rab8b,Mylip,Mpp1,Bmpr2,Ric1,Flvcr2,Ankrd28,Klf2,Pten,Morc3,Gata2,Fli1,Isca1,Adam23,Stx17,Klf4,Per2,Ikzf2,Ppp1r12c,Ago3,Snn,Iqgap2,Bcl2l11,Man2a1,1810055G02Rik,Col27a1,Atp7a,Nufip2,Cyp2d22,Trim65,Luzp1,Usp36,Npc1,Slc25a36,Eomes,Myo5a,Dnajb9,Trim36,Ugp2,Fmr1,Kifap3,Rora,Pitpnm2,…	0.259493670886076
Regulatory Target Gene - miRDB	MIR_92A_3P_MIR_92B_3P	0.000188658170767226	0.0066474017444839	0.518848077743792	-0.306151476569077	-1.52921293870087	316	Slc25a32,Cacna1h,Cpeb3,Hipk3,Robo1,Rassf3,Pank3,Gsta2,Ptar1,Pcdh11x,Pik3cb,Tef,Dock9,Gsta5,Itprid2,Tmem184b,Slc24a3,Rbm27,Rab8b,Mylip,Mpp1,Bmpr2,Ric1,Flvcr2,Ankrd28,Klf2,Pten,Morc3,Gata2,Fli1,Isca1,Adam23,Stx17,Klf4,Per2,Ikzf2,Ppp1r12c,Ago3,Snn,Iqgap2,Bcl2l11,Man2a1,1810055G02Rik,Col27a1,Atp7a,Nufip2,Cyp2d22,Trim65,Luzp1,Usp36,Npc1,Slc25a36,Eomes,Myo5a,Dnajb9,Trim36,Ugp2,Fmr1,Kifap3,Rora,Pitpnm2,…	0.259493670886076
Ontology - Biological Process	GOBP_RECEPTOR_CATABOLIC_PROCESS	0.0403290864686783	0.226782151619029	0.321775918075361	-0.455795741592149	-1.52913153939129	30	Rnf43,Znrf3,Mylip,Kif16b,Sh3glb1,Dtx3l,Tgfb1,Furin,Laptm5	0.3
Ontology - Biological Process	GOBP_CHOLINE_TRANSPORT	0.0348403890271301	0.207000854151728	0.321775918075361	-0.724905232345064	-1.52858969672742	6	Slc22a2,Sec14l1,Slc44a2	0.5
Ontology - Biological Process	GOBP_CALCIUM_MEDIATED_SIGNALING	0.00193644239628139	0.0356002874327267	0.45505986738723	-0.342450592028232	-1.52828630468519	139	Rcan2,Nr5a2,Cdh13,Dmpk,Ednrb,Ccr6,Egln1,Vcam1,Tmem38b,Dmd,Cacna1d,App,Ptgfr,Cmklr1,Prnp,Akap5,Pdk2,Ppp1r9b,Ksr2,Rcan1,Itgal,Cxcr3,Ppp3cb,Siglecg,Nfatc1,Syk,Ppp3r1,Tox3,Igtp,Cd22,Ptprc,Defb1,Trpm2,Tnf,Homer3,Slc8a1,Trpm4,Sla2,Irgm2,Atp1b1,Kdr,Cd3e,Ccr5,Atp2b4,Selp,Edn1,Plcg2,Gpr143	0.345323741007194
Ontology - Biological Process	GOBP_REGULATION_OF_ACUTE_INFLAMMATORY_RESPONSE	0.0423371210629463	0.234008994660252	0.321775918075361	-0.433784812030787	-1.52799042313623	36	Adora1,Pparg,Fcgr2b,Ednrb,Hpse,Ccr7,Dnase1l3,Ccl5,Btk,Tnf,Ccr5,Spn,Pik3cg,Fcgr3,Fcer1g,Ash1l	0.444444444444444
[truncated: 14,754 more rows]
