# Supplementary material for: GH-resistant (Laron) mice: gene therapy with a liver-specific GH receptor causes unbalanced upregulation of female-biased and growth-related genes
Source: Front Endocrinol (Lausanne). 2026 May 28;17:1808977. doi: 10.3389/fendo.2026.1808977 (PMC13253266; doi:10.3389/fendo.2026.1808977)
Supplement: Supplementary file 9 [file DataSheet9.zip › 4A 20250223_WTvsKO_deseq_fpkm.xlsx]

## Sheet: res_WT_vs_KO
	baseMean	log2FoldChange	lfcSE	stat	pvalue	padj	symbol	fpkm_reference	fpkm_condition
ENSMUSG00000055737	12239.6	3.22485	0.127951	25.2037	3.64588e-140	7.35156e-136	Ghr	7.02333	65.8445
ENSMUSG00000120786	383.708	5.73445	0.228292	25.1189	3.08997e-139	3.11531e-135	ENSMUSG00000120786	0.167518	8.86123
ENSMUSG00000051748	4049.44	8.0932	0.388801	20.8158	3.11275e-96	2.09218e-92	Wfdc21	1.87522	499.192
ENSMUSG00000042429	1600.31	-1.93481	0.119412	-16.2029	4.81056e-59	2.425e-55	Adora1	11.8103	3.0976
ENSMUSG00000039648	2209.58	2.18346	0.145281	15.0291	4.73123e-51	1.90801e-47	Kyat1	7.35958	33.2093
ENSMUSG00000000739	155.604	7.68949	0.532461	14.4414	2.83952e-47	9.5427e-44	Sult5a1	0.00896192	1.87148
ENSMUSG00000016028	301.619	3.93973	0.284246	13.8603	1.10229e-43	3.17521e-40	Celsr1	0.0859715	1.32865
ENSMUSG00000117780	335.526	5.77369	0.431087	13.3933	6.61706e-41	1.66783e-37	Gm3734	0.116077	6.32324
ENSMUSG00000028552	1316.52	0.952929	0.0729	13.0717	4.77648e-39	9.6313e-36	Eps15	3.49362	6.759
ENSMUSG00000024992	133.504	-3.87608	0.296354	-13.0792	4.32749e-39	9.6313e-36	Pde6c	2.28465	0.155791
ENSMUSG00000041698	6747.94	12.1332	0.935728	12.9666	1.89255e-38	3.46922e-35	Slco1a1	0.0150011	66.3583
ENSMUSG00000030257	125.504	3.89046	0.302347	12.8675	6.85535e-38	1.15193e-34	Srgap3	0.04394	0.65725
ENSMUSG00000027796	277.717	5.52455	0.437237	12.6351	1.35141e-36	2.09614e-33	Smad9	0.0604106	2.7207
ENSMUSG00000056476	65.4565	4.24876	0.337086	12.6044	1.99765e-36	2.87718e-33	Med12l	0.0138107	0.263858
ENSMUSG00000024503	120.911	-7.92865	0.631126	-12.5627	3.38534e-36	4.5508e-33	Spink1	8.82919	0.0411966
ENSMUSG00000120149	81.0498	4.41565	0.358737	12.3089	8.11442e-35	1.02262e-31	ENSMUSG00000120149	0.166427	3.62533
ENSMUSG00000046179	117.554	4.3252	0.362046	11.9465	6.76869e-33	8.02846e-30	E2f8	0.0559172	1.092
ENSMUSG00000032735	377.609	2.14044	0.180226	11.8764	1.57e-32	1.75874e-29	Ablim3	0.834914	3.66749
ENSMUSG00000026638	1004.86	1.87011	0.157789	11.852	2.10107e-32	2.22979e-29	Irf6	1.6543	6.01672
ENSMUSG00000072849	128700	9.63812	0.816526	11.8038	3.7299e-32	3.62504e-29	Serpina1e	5.40022	4085
ENSMUSG00000097148	263.937	5.85341	0.495934	11.8028	3.77534e-32	3.62504e-29	Gm3839	0.142558	7.98495
ENSMUSG00000038884	412.552	1.9614	0.16723	11.7287	9.08137e-32	8.32349e-29	Shfl	1.32236	5.15419
ENSMUSG00000026117	252.762	3.43705	0.298198	11.5261	9.74897e-31	8.54688e-28	Zap70	0.39423	4.23901
ENSMUSG00000113543	62.2652	4.22815	0.367959	11.4908	1.46714e-30	1.23265e-27	Gm36264	0.0553529	1.02655
ENSMUSG00000024292	6359.15	2.60862	0.227856	11.4486	2.39073e-30	1.92827e-27	Cyp4f14	20.2225	123.183
ENSMUSG00000003279	75.4834	9.68353	0.855288	11.322	1.02159e-29	7.92283e-27	Dlgap1	0	0.229709
ENSMUSG00000070368	96.8073	10.037	0.898663	11.1688	5.7958e-29	4.32839e-26	Prok1	0	1.58973
ENSMUSG00000029471	292.845	1.57208	0.14408	10.9111	1.01976e-27	7.3437e-25	Camkk2	0.366285	1.09106
ENSMUSG00000034382	862.777	1.07554	0.0986602	10.9014	1.13453e-27	7.88849e-25	AI661453	2.96325	6.23076
ENSMUSG00000026614	729.728	1.82359	0.168344	10.8325	2.41415e-27	1.62263e-24	Slc30a10	1.33036	4.69332
ENSMUSG00000064246	46.3931	-4.91382	0.457426	-10.7423	6.43993e-27	4.18886e-24	Chil1	0.856332	0.0273555
ENSMUSG00000046070	2775.15	4.57952	0.429987	10.6504	1.73701e-26	1.09454e-23	Igfals	1.94767	45.8902
ENSMUSG00000022129	115.125	10.2891	0.973775	10.5662	4.27542e-26	2.61241e-23	Dct	0	1.05774
ENSMUSG00000038712	2300.52	0.939878	0.0893951	10.5137	7.46697e-26	4.42835e-23	Mindy1	6.57711	12.5996
ENSMUSG00000064215	2043.88	1.66112	0.158183	10.5012	8.52575e-26	4.91181e-23	Ifi27	18.1575	57.0061
ENSMUSG00000022178	177.329	1.81495	0.173241	10.4764	1.10868e-25	6.20981e-23	Ajuba	0.587786	2.06062
ENSMUSG00000119973	105.06	3.52532	0.33714	10.4565	1.36774e-25	7.45382e-23	ENSMUSG00000119973	0.159261	1.82164
ENSMUSG00000022241	3294.26	1.24358	0.119422	10.4134	2.15449e-25	1.14324e-22	Tars	8.93232	21.0985
ENSMUSG00000120200	247.784	11.3949	1.09685	10.3887	2.79182e-25	1.44344e-22	ENSMUSG00000120200	0	6.76567
ENSMUSG00000061132	108.212	3.47018	0.335301	10.3495	4.20893e-25	2.12172e-22	Blnk	0.0815642	0.912638
ENSMUSG00000020000	963.484	27.4414	2.66734	10.2879	7.98693e-25	3.92801e-22	Moxd1	0	15.3677
ENSMUSG00000041324	283.125	2.6037	0.253998	10.2509	1.17294e-24	5.63121e-22	Inhba	0.340835	2.04093
ENSMUSG00000066154	121439	4.43663	0.436177	10.1716	2.65417e-24	1.24462e-21	Mup3	267.589	5693.63
ENSMUSG00000021973	1332.09	0.877789	0.0865223	10.1452	3.47935e-24	1.59449e-21	Micu2	8.22285	15.1099
ENSMUSG00000039878	135.041	-3.14597	0.313832	-10.0244	1.19123e-23	5.33778e-21	Slc39a5	2.93255	0.338577
ENSMUSG00000058207	173657	4.17911	0.425981	9.81057	1.01394e-22	4.44458e-20	Serpina3k	241.633	4203.84
ENSMUSG00000026655	3399.75	-1.02972	0.106506	-9.66827	4.11282e-22	1.76449e-19	Fam107b	28.3976	14.0153
ENSMUSG00000021594	1161.74	3.21546	0.333231	9.64935	4.94692e-22	2.07812e-19	Srd5a1	2.07325	19.0388
ENSMUSG00000028469	1469.67	1.21938	0.126505	9.63901	5.47107e-22	2.2514e-19	Npr2	5.11966	11.9013
ENSMUSG00000026603	360.541	1.10108	0.114275	9.6354	5.66694e-22	2.28536e-19	Smyd2	2.27971	4.8843
ENSMUSG00000006777	873.715	-5.34147	0.557171	-9.58678	9.08807e-22	3.59317e-19	Krt23	29.1465	0.750655
ENSMUSG00000060969	37.9227	8.20255	0.857887	9.56134	1.1624e-21	4.50742e-19	Irx1	0.00180773	0.78002
ENSMUSG00000051041	410.526	2.17659	0.230518	9.44215	3.65212e-21	1.38946e-18	Olfml1	2.39949	10.7062
ENSMUSG00000038736	491.201	0.849879	0.0901129	9.43127	4.05151e-21	1.51286e-18	Nudcd1	0.712714	1.28746
ENSMUSG00000025203	2961.72	-3.74166	0.398655	-9.38572	6.24883e-21	2.29093e-18	Scd2	27.0246	2.09273
ENSMUSG00000020053	12204.3	4.65232	0.49677	9.36515	7.59451e-21	2.73457e-18	Igf1	2.63904	64.3567
ENSMUSG00000097662	28.0086	-5.82649	0.623309	-9.34767	8.96008e-21	3.16967e-18	Gm2093	0.422752	0.00724053
ENSMUSG00000024694	3130.64	4.49588	0.483186	9.30465	1.34428e-20	4.67346e-18	Keg1	1.2765	27.7661
ENSMUSG00000020672	136.569	3.31107	0.356177	9.29615	1.45627e-20	4.97698e-18	Sntg2	0.20046	1.93818
ENSMUSG00000027533	1342.91	4.10635	0.44696	9.18727	4.02934e-20	1.35413e-17	Fabp5	1.1372	19.6435
ENSMUSG00000000567	166.701	2.11584	0.231564	9.13717	6.41072e-20	2.11911e-17	Sox9	0.407237	1.75295
ENSMUSG00000103711	576.787	-1.41971	0.155861	-9.10881	8.3287e-20	2.70871e-17	Tstd1	26.0169	9.87219
ENSMUSG00000020122	11307.4	4.54702	0.501555	9.06584	1.23652e-19	3.95766e-17	Egfr	2.2091	49.783
ENSMUSG00000038135	33.5265	4.10881	0.454912	9.03208	1.68436e-19	5.3068e-17	Crygn	0.124285	2.09312
ENSMUSG00000090925	25.7209	2.70396	0.300504	8.99807	2.29728e-19	7.12653e-17	1810064F22Rik	0.0676428	0.43815
ENSMUSG00000033533	9991.84	0.891668	0.0996091	8.95167	3.50142e-19	1.06974e-16	Acsm1	86.8675	161.048
ENSMUSG00000085995	384.202	4.83422	0.540187	8.94917	3.58158e-19	1.0779e-16	Gm2788	0.0579169	1.63591
ENSMUSG00000027865	831.491	0.729131	0.0818168	8.91175	5.02335e-19	1.48957e-16	Gdap2	3.5329	5.86291
ENSMUSG00000035031	14487.7	4.82735	0.546873	8.8272	1.07331e-18	3.13657e-16	C8a	7.377	200.047
ENSMUSG00000040699	1223.12	-1.2001	0.136196	-8.81154	1.23441e-18	3.5558e-16	Limd2	12.452	5.46654
ENSMUSG00000034774	1755.94	-2.93601	0.334259	-8.78365	1.58252e-18	4.49436e-16	Dsg1c	20.3704	2.75075
ENSMUSG00000114818	22.5308	7.94222	0.911537	8.71301	2.9592e-18	8.28741e-16	Gm35164	0	0.395333
ENSMUSG00000020027	591.201	4.42798	0.51488	8.60002	7.97047e-18	2.2016e-15	Socs2	0.153222	3.28346
ENSMUSG00000030364	166.487	7.98051	0.931894	8.56376	1.09248e-17	2.97686e-15	Clec2h	0.0128757	3.19746
ENSMUSG00000026958	442.346	1.29775	0.15217	8.52827	1.48547e-17	3.99373e-15	Dpp7	2.07584	5.08568
ENSMUSG00000055027	99.8397	2.76563	0.325556	8.49507	1.97807e-17	5.24813e-15	Smyd1	0.152136	1.03086
ENSMUSG00000078674	14815.5	5.88522	0.696965	8.44407	3.06486e-17	8.02597e-15	Mup18	14.2067	816.953
ENSMUSG00000030956	418.038	0.9906	0.117347	8.44163	3.12954e-17	8.09026e-15	Fam53b	1.09704	2.17886
ENSMUSG00000031637	53.8969	3.46638	0.412661	8.40006	4.46247e-17	1.139e-14	Lrp2bp	0.0553803	0.622308
ENSMUSG00000036019	702.042	-1.52665	0.182014	-8.38755	4.96371e-17	1.2511e-14	Tmtc2	3.59911	1.26406
ENSMUSG00000041920	82.921	2.22633	0.265502	8.38535	5.05732e-17	1.25896e-14	Slc16a6	0.164102	0.758946
ENSMUSG00000064225	7559.48	2.40362	0.286734	8.38274	5.17097e-17	1.27155e-14	Paqr9	7.69007	40.9989
ENSMUSG00000022139	1050.47	1.29149	0.156505	8.25205	1.557e-16	3.78257e-14	Mbnl2	1.37961	3.34564
ENSMUSG00000035914	138.09	2.70423	0.328016	8.24421	1.6626e-16	3.97604e-14	Cd276	0.274165	1.77128
ENSMUSG00000085132	57.0658	2.82261	0.342415	8.24324	1.67607e-16	3.97604e-14	Gm12265	0.258293	1.81566
ENSMUSG00000066477	118.459	6.19056	0.755317	8.19597	2.48571e-16	5.82811e-14	Gm16551	0.0240291	1.66885
ENSMUSG00000010755	864.169	0.789802	0.0966481	8.17194	3.03473e-16	7.03359e-14	Cars	2.58768	4.4877
ENSMUSG00000042834	545.012	3.71921	0.455878	8.15834	3.39646e-16	7.78254e-14	Nrep	0.54313	7.03993
ENSMUSG00000078680	9415.35	11.6981	1.43746	8.13804	4.01729e-16	9.10165e-14	Mup10	0.105547	348.493
ENSMUSG00000046408	26.5536	-3.11212	0.384719	-8.08934	5.99883e-16	1.344e-13	1700067K01Rik	0.650329	0.0768219
ENSMUSG00000028167	368.362	1.10137	0.13706	8.03568	9.30578e-16	2.03959e-13	Bdh2	1.48811	3.20321
ENSMUSG00000118631	201.373	6.99171	0.870039	8.03609	9.27501e-16	2.03959e-13	Gm53019	0.0530841	6.48102
ENSMUSG00000052562	2904.33	1.3286	0.16544	8.03071	9.69065e-16	2.1011e-13	Slc22a30	13.1995	33.0318
ENSMUSG00000039683	39.6991	-3.73325	0.46589	-8.01317	1.11792e-15	2.39806e-13	Sdk1	0.181487	0.0133547
ENSMUSG00000063232	758.748	1.69366	0.21269	7.96306	1.67836e-15	3.56236e-13	Serpina11	5.89795	18.9226
ENSMUSG00000055675	102.104	-2.86261	0.361403	-7.92082	2.35941e-15	4.88291e-13	Kbtbd11	0.664471	0.0938706
ENSMUSG00000053553	150.132	2.02133	0.255215	7.9201	2.37317e-15	4.88291e-13	3110082I17Rik	0.55497	2.23091
ENSMUSG00000082173	78.1629	-7.68744	0.970502	-7.9211	2.35428e-15	4.88291e-13	Mup-ps10	7.47497	0.0342196
ENSMUSG00000023073	581.599	4.70944	0.594958	7.91558	2.46095e-15	4.99793e-13	Slc10a2	0.27102	7.18475
ENSMUSG00000039835	266.641	1.46731	0.185391	7.91469	2.47864e-15	4.99793e-13	Nhsl1	0.337986	0.923904
ENSMUSG00000074377	15.1072	-7.37778	0.932683	-7.91028	2.56815e-15	5.12715e-13	Sult2a4	0.837976	0
ENSMUSG00000006782	528.094	1.22748	0.155289	7.90446	2.69104e-15	5.31982e-13	Cnp	2.35951	5.46811
ENSMUSG00000086437	74.0159	-2.72427	0.345195	-7.89198	2.97427e-15	5.82263e-13	Gm13021	8.35192	1.28665
ENSMUSG00000029032	141.29	2.31904	0.294336	7.87889	3.303e-15	6.40401e-13	Arhgef16	0.235731	1.16187
ENSMUSG00000038370	1097.83	-3.22086	0.409338	-7.86846	3.59043e-15	6.895e-13	Pcp4l1	33.9964	3.7381
ENSMUSG00000039137	23.7731	2.69035	0.342052	7.86533	3.68112e-15	7.00247e-13	Whrn	0.0233724	0.150131
ENSMUSG00000007594	327.225	1.79724	0.228909	7.85135	4.11577e-15	7.75611e-13	Hapln4	1.01488	3.47434
ENSMUSG00000057596	182.988	1.65562	0.211219	7.83842	4.56269e-15	8.5187e-13	Trim30d	0.64279	2.01311
ENSMUSG00000016933	1325.74	1.02646	0.131461	7.80812	5.80495e-15	1.0641e-12	Plcg1	3.0126	6.09808
ENSMUSG00000045392	108.049	1.99222	0.255113	7.80915	5.75746e-15	1.0641e-12	Olfr1033	0.274357	1.09492
ENSMUSG00000021338	250.531	3.7943	0.486664	7.79655	6.36207e-15	1.15572e-12	Carmil1	0.101029	1.36454
ENSMUSG00000093916	33.7955	4.91636	0.632097	7.77785	7.37666e-15	1.32806e-12	Gm379	0.0216267	0.657456
ENSMUSG00000022723	364.65	1.60024	0.205964	7.7695	7.87945e-15	1.40603e-12	Crybg3	0.38499	1.15523
ENSMUSG00000028194	8885.16	-1.13995	0.146852	-7.76256	8.32319e-15	1.47218e-12	Ddah1	82.6732	38.0931
ENSMUSG00000001986	34.9031	3.41827	0.441624	7.74023	9.92378e-15	1.74003e-12	Gria3	0.0164523	0.177083
ENSMUSG00000025189	54.6733	-2.65256	0.343275	-7.7272	1.09937e-14	1.911e-12	Cnnm1	0.444478	0.0712458
ENSMUSG00000054263	9084.6	1.52697	0.199147	7.66756	1.75297e-14	3.02111e-12	Lifr	11.7669	33.8307
ENSMUSG00000056133	251.401	-1.75372	0.229226	-7.65061	2.00029e-14	3.41813e-12	Unc93a2	3.52438	1.06594
ENSMUSG00000031645	1830.47	1.52872	0.200248	7.63414	2.27325e-14	3.85192e-12	F11	11.4795	32.6382
ENSMUSG00000026000	524.395	0.703282	0.0922441	7.62414	2.4566e-14	4.12791e-12	Lancl1	1.56752	2.55326
ENSMUSG00000038060	743.614	-1.44896	0.19039	-7.61046	2.7312e-14	4.5514e-12	Dlec1	4.32702	1.61066
ENSMUSG00000092075	478.398	12.3442	1.62288	7.60634	2.81959e-14	4.66018e-12	Serpina4-ps1	0	19.0657
ENSMUSG00000041012	2450.3	-0.620532	0.0816942	-7.59579	3.0593e-14	5.01526e-12	Cmtm8	23.4707	15.3999
ENSMUSG00000039601	979.672	-2.43708	0.321203	-7.58733	3.26557e-14	5.26775e-12	Rcan2	10.1703	1.92747
ENSMUSG00000037406	23.2368	3.74656	0.493742	7.58808	3.24671e-14	5.26775e-12	Htra4	0.0360302	0.493181
ENSMUSG00000029167	693.047	-1.51969	0.200413	-7.58282	3.3813e-14	5.41115e-12	Ppargc1a	4.17887	1.49346
ENSMUSG00000073834	19913.2	10.6612	1.41094	7.55609	4.15372e-14	6.59493e-12	Mup11	0.413655	644.778
ENSMUSG00000089991	535.014	0.842212	0.111708	7.5394	4.72123e-14	7.43741e-12	Gm16332	3.49068	6.22835
ENSMUSG00000001604	3378.04	-0.785284	0.10441	-7.52119	5.4278e-14	8.48419e-12	Tcea3	82.2661	48.1506
ENSMUSG00000078675	9118.6	5.64936	0.7514	7.51844	5.54323e-14	8.59798e-12	Mup16	8.92115	449.389
ENSMUSG00000073830	8799.99	12.1163	1.61208	7.51595	5.65e-14	8.6308e-12	Mup14	0.0743646	324.662
ENSMUSG00000001247	6544.85	0.823813	0.109604	7.51628	5.63563e-14	8.6308e-12	Lsr	58.907	103.947
ENSMUSG00000025197	11662.9	1.17054	0.155902	7.50821	5.99414e-14	9.08766e-12	Cyp2c23	90.0187	204.421
ENSMUSG00000073842	119287	16.8908	2.253	7.49704	6.52741e-14	9.8223e-12	Mup7	0.0485616	5889.13
ENSMUSG00000018379	1969.26	0.490579	0.065744	7.46196	8.52457e-14	1.27325e-11	Srsf1	7.73883	10.9075
ENSMUSG00000043753	21.675	6.43062	0.862973	7.4517	9.21453e-14	1.36619e-11	Dmrta1	0.00333674	0.279107
ENSMUSG00000035104	3139.23	-0.511687	0.0686881	-7.44943	9.37422e-14	1.37972e-11	Eva1a	35.4534	24.9231
ENSMUSG00000022425	3961.51	-1.10657	0.148834	-7.43494	1.04619e-13	1.52865e-11	Enpp2	25.1842	11.6721
ENSMUSG00000110827	27.0242	3.82167	0.516683	7.39656	1.3976e-13	2.02742e-11	Gm32281	0.108597	1.52038
ENSMUSG00000041567	1179.9	5.72117	0.773768	7.39391	1.42574e-13	2.05348e-11	Serpina12	0.3169	16.3152
ENSMUSG00000030827	26.0865	3.54432	0.479486	7.39191	1.44729e-13	2.06973e-11	Fgf21	0.11688	1.36963
ENSMUSG00000058934	15.8556	3.37383	0.457066	7.3815	1.56522e-13	2.22261e-11	Igf1os	0.0294958	0.302342
ENSMUSG00000029656	7539.62	3.16907	0.43119	7.34959	1.98815e-13	2.80343e-11	C8b	16.1112	139.327
ENSMUSG00000062624	6622.3	1.30185	0.177234	7.34534	2.05236e-13	2.87387e-11	Cyp2c67	60.0407	145.738
ENSMUSG00000090570	16.9565	4.45072	0.607738	7.32341	2.41742e-13	3.36171e-11	Gm17041	0.0840243	1.8366
ENSMUSG00000017723	76.2377	2.41406	0.330773	7.29823	2.91582e-13	4.02703e-11	Wfdc2	0.575936	3.04323
ENSMUSG00000073436	153.854	1.01223	0.138951	7.28479	3.22167e-13	4.41917e-11	Eme2	0.458581	0.930007
ENSMUSG00000036813	1869.89	0.477132	0.0655513	7.27876	3.36912e-13	4.56942e-11	Entpd8	15.5681	21.7073
ENSMUSG00000021509	795.213	-0.847971	0.116504	-7.27846	3.37653e-13	4.56942e-11	Slc25a48	8.13977	4.5452
ENSMUSG00000068877	10694.1	6.76418	0.929925	7.2739	3.49257e-13	4.69494e-11	Selenbp2	2.3411	238.837
ENSMUSG00000041782	64.4976	4.85856	0.669551	7.25644	3.97404e-13	5.30679e-11	Lad1	0.0344128	0.975234
ENSMUSG00000028413	1438.44	1.0034	0.138461	7.24683	4.26637e-13	5.65968e-11	B4galt1	6.12461	12.2244
ENSMUSG00000043013	590.2	3.40394	0.470933	7.22809	4.89841e-13	6.45566e-11	Onecut1	0.67592	6.97491
ENSMUSG00000031844	4101.69	1.65377	0.229872	7.19429	6.27855e-13	8.22083e-11	Hsd17b2	27.812	86.869
ENSMUSG00000033684	10194.8	1.34976	0.187674	7.19204	6.38291e-13	8.30354e-11	Qsox1	18.7249	47.1019
ENSMUSG00000017978	572.759	1.12276	0.156653	7.1672	7.65493e-13	9.89449e-11	Cadps2	1.01842	2.20679
ENSMUSG00000028456	451.878	2.68284	0.374495	7.16388	7.8426e-13	1.00725e-10	Unc13b	0.143639	0.906649
ENSMUSG00000024479	1153.2	0.732958	0.102608	7.1433	9.11159e-13	1.16282e-10	Mal2	7.91493	13.1861
ENSMUSG00000057069	1519.14	1.5265	0.213976	7.13397	9.75163e-13	1.23668e-10	Ero1b	3.16874	9.0251
ENSMUSG00000033854	44.8909	3.03791	0.426006	7.13115	9.95315e-13	1.25435e-10	Kcnk10	0.030508	0.247994
ENSMUSG00000120363	14.2218	6.79404	0.952919	7.12972	1.00575e-12	1.25963e-10	ENSMUSG00000120363	0.006051	1.02916
ENSMUSG00000105987	164.788	1.51244	0.21232	7.12338	1.0531e-12	1.31078e-10	AI506816	0.405201	1.14126
ENSMUSG00000104664	19.6912	3.80134	0.533769	7.12169	1.06608e-12	1.31881e-10	Idi1-ps2	0.107494	1.48041
ENSMUSG00000081207	417.728	-3.52662	0.496047	-7.10945	1.16504e-12	1.43243e-10	Gm13775	27.2946	2.42904
ENSMUSG00000039485	70.2615	2.01946	0.284777	7.09136	1.32804e-12	1.62295e-10	Tspyl4	0.196022	0.783608
ENSMUSG00000041075	700.284	0.845815	0.119322	7.08853	1.35546e-12	1.64647e-10	Fzd7	2.97853	5.37079
ENSMUSG00000101532	83.1177	-6.2691	0.88551	-7.07964	1.44526e-12	1.74505e-10	Zbed4-ps1	1.28243	0.016468
ENSMUSG00000015568	3152.72	-2.58495	0.367435	-7.03514	1.99059e-12	2.38919e-10	Lpl	13.805	2.35552
ENSMUSG00000002076	18.4604	4.93083	0.701206	7.03193	2.03702e-12	2.43044e-10	Hsf2bp	0.0086987	0.263023
ENSMUSG00000026610	297.73	-1.98574	0.283138	-7.01334	2.32697e-12	2.76007e-10	Esrrg	2.05688	0.527216
ENSMUSG00000027340	2155.33	-1.4806	0.211616	-6.99665	2.62164e-12	3.09139e-10	Slc23a2	10.6785	3.86016
ENSMUSG00000032028	662.506	1.58416	0.226673	6.98875	2.77346e-12	3.2514e-10	Nxpe2	2.19895	6.52666
ENSMUSG00000036452	525.229	1.36798	0.195857	6.98459	2.85691e-12	3.32987e-10	Arhgap26	0.810693	2.08594
ENSMUSG00000032561	314.339	2.68901	0.38537	6.97773	2.99995e-12	3.47649e-10	Acpp	0.312957	2.00636
ENSMUSG00000102091	25.3778	2.20436	0.316111	6.97338	3.09425e-12	3.56528e-10	Olfr1034	0.0500235	0.232555
ENSMUSG00000034875	2449.36	-0.723919	0.103896	-6.96775	3.22042e-12	3.68958e-10	Nudt19	30.6499	18.7166
ENSMUSG00000024697	120.994	2.22968	0.32087	6.94885	3.68271e-12	4.19538e-10	Gna14	0.335749	1.54984
ENSMUSG00000032118	14.8952	-3.6799	0.530108	-6.94179	3.87157e-12	4.38575e-10	Fez1	0.184583	0.0133971
ENSMUSG00000026586	18.1466	2.58705	0.372846	6.93865	3.95861e-12	4.45929e-10	Prrx1	0.0124746	0.0755146
ENSMUSG00000045730	52.434	-1.56573	0.225868	-6.93207	4.1474e-12	4.64601e-10	Adrb2	0.991618	0.333992
ENSMUSG00000049044	3761.32	1.28282	0.185114	6.92991	4.21117e-12	4.69138e-10	Rapgef4	8.80161	21.5242
ENSMUSG00000031561	1732.4	-1.3159	0.189981	-6.92647	4.31477e-12	4.78038e-10	Tenm3	6.51541	2.6648
ENSMUSG00000039323	26500.9	-1.73055	0.250584	-6.90608	4.98225e-12	5.48973e-10	Igfbp2	592.814	181.323
ENSMUSG00000063590	131.18	7.1233	1.03178	6.90389	5.05989e-12	5.54498e-10	Slc22a28	0.0246267	3.35865
ENSMUSG00000026542	3029.34	2.29385	0.332362	6.90167	5.13943e-12	5.60171e-10	Apcs	28.947	139.206
ENSMUSG00000048307	1292.22	0.933608	0.135357	6.89739	5.29675e-12	5.74214e-10	Ankrd46	4.60186	8.80773
ENSMUSG00000051225	12.2711	6.58524	0.956173	6.88708	5.69485e-12	6.14069e-10	Fam83a	0.00149362	0.213207
ENSMUSG00000057933	2201.56	-2.32082	0.339207	-6.84191	7.81428e-12	8.38123e-10	Gsta2	83.2003	17.1799
ENSMUSG00000058260	19.9596	6.77963	0.993033	6.82719	8.65927e-12	9.23839e-10	Serpina9	0.00258668	0.282117
ENSMUSG00000022218	480.047	2.71892	0.398403	6.82454	8.82071e-12	9.36109e-10	Tgm1	1.10769	7.25734
ENSMUSG00000070720	139.372	-1.75634	0.257644	-6.81695	9.29925e-12	9.81728e-10	Tmem200b	3.97374	1.17556
ENSMUSG00000052085	1408.64	1.1163	0.163891	6.81121	9.6784e-12	1.01643e-09	Dock8	2.39338	5.14009
ENSMUSG00000054252	806.759	0.783044	0.115009	6.80856	9.85793e-12	1.02899e-09	Fgfr3	2.2436	3.87386
ENSMUSG00000034220	216.93	3.37881	0.496304	6.80795	9.90002e-12	1.02899e-09	Gpc1	0.202079	2.01212
ENSMUSG00000023800	197.422	4.21803	0.621117	6.79104	1.11328e-11	1.15119e-09	Tiam2	0.0430427	0.785984
ENSMUSG00000020604	451.938	1.48716	0.219155	6.78587	1.15389e-11	1.18709e-09	Arsg	1.64516	4.5684
ENSMUSG00000000440	730.243	-1.41955	0.209324	-6.78158	1.1887e-11	1.2167e-09	Pparg	9.62468	3.64822
ENSMUSG00000031119	2075.31	0.570379	0.0841427	6.77871	1.2125e-11	1.23479e-09	Gpc4	17.0602	25.2892
ENSMUSG00000027351	1019.82	-0.709209	0.104853	-6.76385	1.34374e-11	1.36156e-09	Spred1	5.02229	3.09773
ENSMUSG00000025078	1654.25	-0.893885	0.132247	-6.7592	1.38755e-11	1.39893e-09	Nhlrc2	6.66062	3.61039
ENSMUSG00000020709	642.769	0.955096	0.141329	6.75797	1.39938e-11	1.40383e-09	Adap2	6.59522	12.7569
ENSMUSG00000027624	500.025	-3.01758	0.4471	-6.74923	1.48631e-11	1.48366e-09	Epb41l1	1.95451	0.251307
ENSMUSG00000059325	996.242	1.02132	0.151526	6.7402	1.58168e-11	1.57108e-09	Hopx	11.707	23.6341
ENSMUSG00000116718	189.894	3.12717	0.464296	6.7353	1.63594e-11	1.61701e-09	Gm49668	0.305306	2.64344
ENSMUSG00000030091	668.902	0.640574	0.0951704	6.73081	1.68722e-11	1.65956e-09	Nup210	1.34859	2.10041
ENSMUSG00000038092	3248.85	11.6019	1.72501	6.72569	1.74766e-11	1.71067e-09	Hsd3b5	0.0380457	107.376
ENSMUSG00000027770	1166.36	0.46506	0.0692391	6.71672	1.85859e-11	1.81047e-09	Dhx36	2.58883	3.58064
ENSMUSG00000025014	74.7906	5.29578	0.788728	6.71434	1.88924e-11	1.83147e-09	Dntt	0.0439415	1.75733
ENSMUSG00000067225	5267.62	2.9428	0.438914	6.70473	2.01781e-11	1.94675e-09	Cyp2c54	18.6353	142.144
ENSMUSG00000059810	322.089	1.5505	0.231347	6.70208	2.05475e-11	1.97296e-09	Rgs3	0.414247	1.22039
ENSMUSG00000062181	6930.16	3.97325	0.593186	6.69814	2.11082e-11	2.01718e-09	Ces3b	8.89442	135.108
ENSMUSG00000066829	97.0988	1.42024	0.212101	6.69606	2.14119e-11	2.03655e-09	Zfp810	0.231713	0.618136
ENSMUSG00000056216	1790.92	0.54045	0.0807942	6.68922	2.24365e-11	2.12399e-09	Cebpg	7.00578	10.2146
ENSMUSG00000042622	374.163	-1.63792	0.245068	-6.68353	2.33249e-11	2.19777e-09	Maff	5.81331	1.88281
ENSMUSG00000022477	7696.97	-0.569734	0.0853096	-6.67843	2.41523e-11	2.24427e-09	Aco2	57.6497	39.1495
ENSMUSG00000030945	32.7	7.50089	1.12311	6.67865	2.41157e-11	2.24427e-09	Acsm2	0.00126149	0.228186
ENSMUSG00000079243	12.1622	6.54285	0.979682	6.67854	2.41331e-11	2.24427e-09	Xirp1	0.000760235	0.10156
ENSMUSG00000035780	7806.99	1.44137	0.215892	6.67632	2.45015e-11	2.26628e-09	Ugt2a3	54.0367	146.377
ENSMUSG00000034457	30.8547	2.27802	0.341495	6.67072	2.54546e-11	2.34368e-09	Eda2r	0.0487009	0.234544
ENSMUSG00000030968	134.467	1.9027	0.285505	6.66432	2.65889e-11	2.437e-09	Pdilt	0.663622	2.46885
ENSMUSG00000005547	105662	-2.84697	0.428149	-6.64947	2.94148e-11	2.6838e-09	Cyp2a5	2405.47	346.286
ENSMUSG00000040127	1329.74	2.45173	0.368788	6.64808	2.96944e-11	2.68501e-09	Sdr9c7	3.6356	19.4427
ENSMUSG00000028464	384.204	-2.23874	0.336748	-6.64812	2.96857e-11	2.68501e-09	Tpm2	5.83296	1.27156
ENSMUSG00000004341	174.683	-3.71822	0.559928	-6.64053	3.12553e-11	2.81353e-09	Gpx6	6.22643	0.495125
ENSMUSG00000120336	7.72157	5.90006	0.888872	6.63769	3.18642e-11	2.8556e-09	ENSMUSG00000120336	0.00613309	0.636961
ENSMUSG00000069922	27644.8	3.3346	0.503622	6.62123	3.56231e-11	3.17834e-09	Ces3a	50.5357	505.934
ENSMUSG00000041827	315.337	1.76374	0.266602	6.61562	3.70009e-11	3.28672e-09	Oasl1	1.51533	5.08749
ENSMUSG00000062908	13683.8	-0.72738	0.110121	-6.6053	3.96703e-11	3.50838e-09	Acadm	116.815	71.506
ENSMUSG00000099707	574.773	1.3612	0.206099	6.60459	3.98623e-11	3.50997e-09	Gm8883	3.13514	8.00386
ENSMUSG00000072082	243.827	1.89482	0.287545	6.58962	4.40942e-11	3.86572e-09	Ccnf	0.355948	1.30807
ENSMUSG00000030470	325.84	2.83504	0.431265	6.57377	4.90586e-11	4.27635e-09	Csrp3	0.812421	5.8304
ENSMUSG00000110755	90.1125	6.57175	0.999759	6.57333	4.92022e-11	4.27635e-09	BC049987	0.0278843	2.5293
ENSMUSG00000024132	4475.74	-0.673046	0.102772	-6.54894	5.7945e-11	5.01461e-09	Eci1	69.2857	43.8679
ENSMUSG00000020697	694.688	0.493048	0.0753599	6.54257	6.04698e-11	5.21074e-09	Lig3	2.13631	3.01086
ENSMUSG00000030560	3717.78	1.57051	0.24017	6.53916	6.18647e-11	5.30826e-09	Ctsc	8.83575	26.1441
ENSMUSG00000030559	16.9723	3.27086	0.50061	6.53375	6.41437e-11	5.48048e-09	Rab38	0.0552765	0.524634
ENSMUSG00000034687	153.047	1.37763	0.210943	6.53084	6.54028e-11	5.56448e-09	Fras1	0.130589	0.339847
ENSMUSG00000024236	1449.4	0.813391	0.124584	6.52884	6.62802e-11	5.61544e-09	Svil	2.6551	4.69262
ENSMUSG00000002944	5782.58	-2.31662	0.355288	-6.52041	7.01163e-11	5.91558e-09	Cd36	72.0545	14.9208
ENSMUSG00000009281	19389.1	-0.832814	0.127813	-6.51587	7.22675e-11	6.07167e-09	Rarres2	252.582	143.232
ENSMUSG00000110663	30.5147	1.60682	0.246715	6.51287	7.37266e-11	6.16856e-09	Gm39157	0.343672	1.0484
ENSMUSG00000110151	37.2331	6.8019	1.04496	6.50922	7.55405e-11	6.29421e-09	Gm38416	0.00478845	0.506853
ENSMUSG00000025232	2223.04	-0.568848	0.0874206	-6.50702	7.66548e-11	6.36077e-09	Hexa	35.8178	24.3837
ENSMUSG00000044748	121.709	-2.18108	0.336247	-6.48655	8.7827e-11	7.25797e-09	Defb1	6.20613	1.39366
ENSMUSG00000112249	264.963	2.41638	0.372861	6.48064	9.13325e-11	7.51685e-09	Gm30262	1.12277	5.78552
ENSMUSG00000041439	472.126	0.840034	0.129957	6.46393	1.02018e-10	8.36218e-09	Mfsd6	1.1119	1.98382
ENSMUSG00000025172	58.2293	-2.39537	0.370849	-6.45915	1.05295e-10	8.59582e-09	Ankrd2	2.30271	0.438878
ENSMUSG00000006476	2378.4	0.870105	0.134819	6.4539	1.0901e-10	8.86325e-09	Nsmf	9.20544	16.8605
ENSMUSG00000030342	394.488	1.70312	0.263987	6.45153	1.10725e-10	8.939e-09	Cd9	2.44297	8.06624
ENSMUSG00000042451	17.4473	-2.31416	0.358707	-6.45139	1.10829e-10	8.939e-09	Mybph	0.336909	0.0677852
ENSMUSG00000025795	4974.59	-1.19728	0.185686	-6.44789	1.13416e-10	9.1112e-09	Rassf3	48.5095	21.0375
ENSMUSG00000023057	1074.96	1.30255	0.202092	6.44532	1.15354e-10	9.23017e-09	Fabp2	17.3173	43.1024
ENSMUSG00000060227	293.041	-1.26937	0.19697	-6.44448	1.15995e-10	9.24475e-09	Golm2	1.8886	0.791022
ENSMUSG00000042248	36173.5	-1.81942	0.283483	-6.41808	1.38004e-10	1.09556e-08	Cyp2c37	833.72	243.556
ENSMUSG00000057229	1431.1	-0.756701	0.117997	-6.4129	1.4278e-10	1.12902e-08	Dmac2	15.9832	9.59068
ENSMUSG00000040432	42.6001	1.45745	0.227595	6.40369	1.51664e-10	1.19459e-08	Ltb4r2	0.163793	0.453205
ENSMUSG00000073096	953.654	-0.847988	0.13244	-6.4028	1.52554e-10	1.19693e-08	Lrrc61	11.4078	6.36782
ENSMUSG00000037440	2059.24	-2.09263	0.328913	-6.36227	1.98792e-10	1.55366e-08	Vnn1	36.915	8.85602
ENSMUSG00000036275	4678.45	0.395954	0.0623629	6.34919	2.16451e-10	1.67866e-08	9530068E07Rik	33.0281	43.6887
ENSMUSG00000020649	128.391	1.40244	0.220874	6.34952	2.15992e-10	1.67866e-08	Rrm2	0.688356	1.81172
ENSMUSG00000029381	329.968	0.997884	0.157338	6.3423	2.26364e-10	1.74881e-08	Shroom3	0.449407	0.905582
ENSMUSG00000029630	22043.1	-0.856883	0.135322	-6.33217	2.41734e-10	1.86043e-08	Cyp3a25	364.969	204.599
ENSMUSG00000028457	15.2435	2.37448	0.375189	6.32876	2.47135e-10	1.89476e-08	Atp8b5	0.0208921	0.107977
ENSMUSG00000062785	102.536	1.1104	0.175617	6.32282	2.56839e-10	1.9617e-08	Kcnc3	0.292889	0.629072
ENSMUSG00000090165	14.9528	2.31938	0.367392	6.3131	2.73498e-10	2.08106e-08	Ugt1a10	0.0592249	0.29654
ENSMUSG00000022445	40751.8	-0.531103	0.084678	-6.27203	3.56365e-10	2.70141e-08	Cyp2d26	723.431	504.786
ENSMUSG00000037606	165.851	-1.50961	0.240975	-6.26459	3.73819e-10	2.8231e-08	Osbpl5	1.34468	0.479416
ENSMUSG00000030107	506.725	-1.18383	0.189083	-6.26094	3.82662e-10	2.8684e-08	Usp18	6.85609	3.03438
ENSMUSG00000056966	16.5438	2.9978	0.478793	6.26116	3.82121e-10	2.8684e-08	Gjc3	0.0227657	0.178819
ENSMUSG00000015189	832.23	0.680495	0.109175	6.23308	4.57348e-10	3.41555e-08	Casd1	4.29091	6.84396
ENSMUSG00000091366	9.8792	4.2107	0.675946	6.22935	4.68384e-10	3.48505e-08	Gm17040	0.0245379	0.435907
ENSMUSG00000030246	202.062	-1.72817	0.27747	-6.2283	4.71514e-10	3.49544e-08	Ldhb	5.35073	1.63501
ENSMUSG00000040213	4536.38	1.51512	0.243462	6.22326	4.86926e-10	3.59648e-08	Kyat3	6.79793	19.2101
ENSMUSG00000028179	18273.6	-1.06025	0.170543	-6.21692	5.07017e-10	3.7312e-08	Cth	238.11	114.876
ENSMUSG00000024055	2019.56	0.581746	0.0936563	6.2115	5.24804e-10	3.84805e-08	Cyp4f13	9.82798	14.7804
ENSMUSG00000048087	9512.47	-0.431914	0.0695562	-6.20956	5.31315e-10	3.87782e-08	Ahcyl	140.629	104.844
ENSMUSG00000001095	44.4377	1.79447	0.28903	6.20859	5.34633e-10	3.87782e-08	Slc13a2	0.223785	0.770754
ENSMUSG00000029814	9.96383	-5.79676	0.933613	-6.20895	5.33389e-10	3.87782e-08	Igf2bp3	0.0655569	0.000952543
ENSMUSG00000045790	48.1199	2.08429	0.336503	6.19397	5.86677e-10	4.24006e-08	Ccdc149	0.14852	0.619681
ENSMUSG00000019838	6344.39	-1.00866	0.162907	-6.19161	5.95522e-10	4.28861e-08	Slc16a10	31.2311	15.6386
ENSMUSG00000021782	163.452	0.850552	0.137404	6.19015	6.01079e-10	4.31322e-08	Dlg5	0.369965	0.666539
ENSMUSG00000099242	8.80073	5.57792	0.901564	6.18693	6.13456e-10	4.38643e-08	Obox4-ps3	0.0178039	0.88775
ENSMUSG00000016756	4689.05	2.06164	0.333451	6.18273	6.30013e-10	4.4889e-08	Cmah	4.58531	18.7509
ENSMUSG00000030137	97.7875	-2.38794	0.386287	-6.18178	6.33839e-10	4.50026e-08	Tuba8	1.95751	0.376723
ENSMUSG00000032080	5041.11	1.56113	0.252592	6.18045	6.39202e-10	4.52241e-08	Apoa4	38.0041	112.035
ENSMUSG00000032870	1721.17	-0.336517	0.0544708	-6.17793	6.49466e-10	4.57896e-08	Smap2	16.4162	13.0618
ENSMUSG00000027312	2420.35	0.796567	0.128998	6.17502	6.61537e-10	4.64782e-08	Atrn	3.61657	6.26909
ENSMUSG00000113616	5.8812	6.00956	0.973989	6.17005	6.82693e-10	4.7798e-08	Gm45941	0	0.335214
ENSMUSG00000032348	3287.06	-1.15031	0.187219	-6.14418	8.0376e-10	5.59419e-08	Gsta4	96.1213	44.2088
ENSMUSG00000027670	15.3135	3.22237	0.524472	6.14403	8.0456e-10	5.59419e-08	Ocstamp	0.0220062	0.201511
ENSMUSG00000032363	344.412	-1.23278	0.200685	-6.14284	8.10608e-10	5.61687e-08	Adamts7	2.06395	0.888486
ENSMUSG00000085189	76.022	1.97763	0.32255	6.13123	8.7203e-10	6.02179e-08	Gm11963	0.338392	1.31159
ENSMUSG00000001763	300.552	1.42364	0.232351	6.12712	8.94835e-10	6.15818e-08	Tspan33	0.845377	2.23614
ENSMUSG00000085468	133.963	0.947983	0.154909	6.11961	9.38022e-10	6.43343e-08	Gm15343	1.23121	2.36342
ENSMUSG00000022035	1165.46	0.5715	0.0935102	6.11163	9.86171e-10	6.74073e-08	Ccdc25	5.17095	7.66786
ENSMUSG00000023176	13023.2	0.688275	0.112641	6.11033	9.94234e-10	6.77288e-08	Cpn2	59.3751	95.4006
ENSMUSG00000025497	2203.67	0.960276	0.157226	6.10762	1.0113e-09	6.8429e-08	Cdhr5	14.7794	28.5153
ENSMUSG00000061778	1299.5	-0.51055	0.083589	-6.10786	1.00978e-09	6.8429e-08	Mospd2	5.19877	3.6722
ENSMUSG00000035121	26.8563	-1.63219	0.267646	-6.09831	1.07197e-09	7.22918e-08	Neil2	0.217618	0.070973
ENSMUSG00000020429	4878.39	-3.36197	0.551721	-6.09361	1.10393e-09	7.41986e-08	Igfbp1	153.317	15.4999
ENSMUSG00000110488	111.023	3.25751	0.535316	6.0852	1.16343e-09	7.76802e-08	Gm45724	1.34055	12.6748
ENSMUSG00000086447	41.5485	2.10763	0.346323	6.08573	1.15963e-09	7.76802e-08	Gm13522	0.33406	1.42948
ENSMUSG00000034403	1828.98	0.534079	0.0878698	6.07807	1.21635e-09	8.09457e-08	Pja1	12.1617	17.5423
ENSMUSG00000022149	13969.1	2.33683	0.384934	6.07074	1.27319e-09	8.41727e-08	C9	48.6312	238.855
ENSMUSG00000026471	223.155	1.29493	0.213301	6.07092	1.27181e-09	8.41727e-08	Mr1	0.589135	1.44313
ENSMUSG00000032548	3563.99	0.982552	0.162566	6.044	1.50337e-09	9.90651e-08	Slco2a1	4.82015	9.49521
ENSMUSG00000120841	106.774	10.1803	1.68531	6.0406	1.5354e-09	1.00847e-07	ENSMUSG00000120841	0	4.46315
ENSMUSG00000047907	507.087	0.842913	0.13969	6.03417	1.5978e-09	1.04352e-07	Tshz2	1.26827	2.2529
ENSMUSG00000032578	581.133	3.60969	0.598222	6.03404	1.59912e-09	1.04352e-07	Cish	0.381757	4.53531
ENSMUSG00000051716	9165.04	1.04727	0.17361	6.03229	1.61649e-09	1.05145e-07	Apon	89.9932	184.247
ENSMUSG00000058325	700.174	0.609817	0.101115	6.0309	1.63046e-09	1.05713e-07	Dock1	1.6075	2.44429
ENSMUSG00000007812	987.343	0.703805	0.116777	6.02692	1.67117e-09	1.08005e-07	Zfp655	3.61432	5.87774
ENSMUSG00000026365	25678.8	1.35847	0.225607	6.0214	1.72914e-09	1.11394e-07	Cfh	46.4416	117.686
ENSMUSG00000086968	78.2303	0.946253	0.157167	6.02069	1.73676e-09	1.11529e-07	4933431E20Rik	0.211696	0.408937
ENSMUSG00000030304	1293.83	0.445218	0.0739836	6.01779	1.76814e-09	1.13183e-07	Ergic2	4.39255	5.98416
ENSMUSG00000031166	754.442	0.61672	0.102629	6.0092	1.86444e-09	1.1897e-07	Wdr13	3.02589	4.66811
ENSMUSG00000022098	2645.5	0.585633	0.0975249	6.00496	1.9138e-09	1.21734e-07	Bmp1	6.43545	9.67753
ENSMUSG00000005897	610.742	0.814771	0.136259	5.97958	2.23714e-09	1.41854e-07	Nr2c1	2.59311	4.54616
ENSMUSG00000112793	25.9014	2.38543	0.399182	5.97579	2.28977e-09	1.44736e-07	Gm32872	1.08596	5.72816
ENSMUSG00000026979	220.783	-1.08473	0.181543	-5.97508	2.29971e-09	1.44911e-07	Psd4	0.686315	0.327503
ENSMUSG00000105260	31.6933	1.55234	0.259893	5.973	2.32923e-09	1.46314e-07	Gm40040	0.601645	1.76844
ENSMUSG00000026442	16.2944	5.98885	1.00316	5.96998	2.3728e-09	1.48587e-07	Nfasc	0.000936163	0.0593418
ENSMUSG00000030935	3894.23	-0.742847	0.124496	-5.96685	2.41881e-09	1.51e-07	Acsm3	26.4674	15.8945
ENSMUSG00000003053	65515.9	-0.826953	0.13886	-5.95532	2.5957e-09	1.61542e-07	Cyp2c29	734.144	416.047
ENSMUSG00000032392	882.966	-0.940751	0.158032	-5.95293	2.63385e-09	1.63412e-07	Parp16	8.0319	4.21359
ENSMUSG00000011148	1315.46	-0.87871	0.147642	-5.95161	2.65523e-09	1.64233e-07	Adssl1	22.0444	12.1472
ENSMUSG00000038831	167.349	1.49408	0.252412	5.9192	3.23508e-09	1.99486e-07	Ralgps1	0.308039	0.857042
ENSMUSG00000030170	162.62	1.50331	0.254158	5.91487	3.32141e-09	2.04186e-07	Wnt5b	0.857566	2.44846
ENSMUSG00000034308	3283.63	1.04514	0.176874	5.90895	3.44301e-09	2.11018e-07	Sdr42e1	19.5925	40.6124
ENSMUSG00000030651	35.4644	-1.32198	0.223744	-5.90844	3.45373e-09	2.11033e-07	Art2b	0.487093	0.193967
ENSMUSG00000021595	2248	0.571433	0.0969625	5.89334	3.7846e-09	2.30552e-07	Nsun2	8.46444	12.6372
ENSMUSG00000039652	620.332	-0.607098	0.103028	-5.89256	3.80247e-09	2.30943e-07	Cpeb3	2.71794	1.79158
ENSMUSG00000046167	27.0356	8.20154	1.39346	5.88573	3.96301e-09	2.3997e-07	Gldn	0	0.325422
ENSMUSG00000030207	1737.43	-0.669495	0.114153	-5.86487	4.49483e-09	2.70549e-07	Fam234b	8.30149	5.22219
ENSMUSG00000111055	15.3611	2.89473	0.493543	5.8652	4.48603e-09	2.70549e-07	D030034A15Rik	0.0241383	0.182392
ENSMUSG00000026888	1425.59	0.716187	0.122406	5.85093	4.88817e-09	2.93349e-07	Grb14	4.06564	6.63179
ENSMUSG00000036046	2332.16	-0.583002	0.0996937	-5.84793	4.97729e-09	2.97811e-07	5031439G07Rik	7.83519	5.28171
ENSMUSG00000025289	2762.36	0.767374	0.131283	5.84518	5.06017e-09	3.01874e-07	Prdx4	26.3303	44.8181
ENSMUSG00000108822	57.5258	3.60572	0.617041	5.84356	5.10978e-09	3.03934e-07	Gm44787	0.22625	2.77268
ENSMUSG00000058952	25795.8	0.46822	0.0802669	5.83328	5.4347e-09	3.2231e-07	Cfi	263.734	365.461
ENSMUSG00000022391	1796.18	0.932932	0.159977	5.83168	5.48722e-09	3.2447e-07	Rangap1	6.86132	12.9688
ENSMUSG00000057982	450.44	1.16301	0.199691	5.82403	5.74454e-09	3.38693e-07	Zfp809	2.52512	5.63018
ENSMUSG00000063428	445.779	0.998344	0.171435	5.82344	5.76484e-09	3.38899e-07	Ddo	0.907487	1.80568
ENSMUSG00000051615	812.133	0.924091	0.158788	5.81965	5.89717e-09	3.4567e-07	Rap2a	3.613	6.82566
ENSMUSG00000027309	1063.58	0.703339	0.1211	5.80793	6.32511e-09	3.6968e-07	Dnaaf9	2.05005	3.31697
ENSMUSG00000060317	789.163	2.50606	0.432036	5.80058	6.60849e-09	3.85126e-07	Acnat2	3.66262	21.2706
ENSMUSG00000029456	1694.38	-0.823924	0.142157	-5.79587	6.79664e-09	3.94448e-07	Acad10	9.60148	5.51435
ENSMUSG00000022003	933.441	2.04755	0.353294	5.7956	6.80757e-09	3.94448e-07	Slc25a30	2.12354	8.7239
ENSMUSG00000020131	504.724	-1.07651	0.185814	-5.79347	6.8948e-09	3.98357e-07	Pcsk4	6.19186	2.98727
ENSMUSG00000031438	4585.47	-0.57513	0.0993897	-5.78662	7.18169e-09	4.13747e-07	Rnf128	42.5908	28.9754
ENSMUSG00000000915	563.637	0.78565	0.135927	5.77996	7.47191e-09	4.28022e-07	Hip1r	1.52141	2.61839
ENSMUSG00000046532	292.799	3.83542	0.663571	5.77997	7.47157e-09	4.28022e-07	Ar	0.106567	1.50253
ENSMUSG00000074577	48.3822	-1.51945	0.262925	-5.77903	7.51327e-09	4.29172e-07	Ripor3	0.462152	0.160204
ENSMUSG00000027384	183.956	-0.661601	0.114608	-5.77273	7.79992e-09	4.44287e-07	Ndufaf5	3.38377	2.15112
ENSMUSG00000029272	760.313	-6.90796	1.19679	-5.77209	7.82944e-09	4.44712e-07	Sult1e1	31.9648	0.286472
ENSMUSG00000050244	529.62	0.598308	0.1038	5.76405	8.21168e-09	4.63977e-07	Heatr1	1.45628	2.20112
ENSMUSG00000075463	34.9511	1.70357	0.295554	5.76399	8.21464e-09	4.63977e-07	4930594M22Rik	0.102912	0.330371
ENSMUSG00000023044	8550.45	2.57171	0.447326	5.74907	8.97338e-09	5.05417e-07	Csad	17.122	103.962
ENSMUSG00000032182	703.612	0.584003	0.101706	5.74204	9.35417e-09	5.25397e-07	Yipf2	6.97501	10.482
ENSMUSG00000059327	104.278	-1.2153	0.211803	-5.73787	9.58766e-09	5.37015e-07	Eda	0.573396	0.250249
ENSMUSG00000044646	33.3818	2.91082	0.507358	5.73721	9.62492e-09	5.37609e-07	Zbtb7c	0.0448738	0.326832
ENSMUSG00000041895	512.291	1.10782	0.193165	5.73512	9.74444e-09	5.42781e-07	Wipi1	1.97874	4.23764
ENSMUSG00000074375	2906.57	-8.03518	1.40272	-5.72827	1.01459e-08	5.63588e-07	Sult2a3	154.352	0.620843
ENSMUSG00000025151	3144.5	0.575545	0.100491	5.72732	1.02032e-08	5.6521e-07	Maged1	15.665	23.3928
ENSMUSG00000093661	138.317	1.06146	0.18542	5.72462	1.03667e-08	5.72695e-07	Eif4e3	0.966333	2.01855
ENSMUSG00000061838	11950.3	-0.47876	0.0836766	-5.72155	1.05554e-08	5.81528e-07	Suclg2	80.9467	58.5805
ENSMUSG00000026981	315.588	-2.18599	0.382312	-5.71782	1.07897e-08	5.92818e-07	Il1rn	2.51034	0.56103
ENSMUSG00000027597	50252.6	-0.436937	0.0765649	-5.70676	1.15148e-08	6.30354e-07	Ahcy	555.225	413.332
ENSMUSG00000058799	1373.16	0.59918	0.105	5.70645	1.15354e-08	6.30354e-07	Nap1l1	5.91744	8.9394
ENSMUSG00000033187	8.60118	-4.38123	0.767947	-5.70512	1.1626e-08	6.33586e-07	BC016579	0.203974	0.00882483
ENSMUSG00000038967	5533.43	-0.625407	0.109815	-5.69508	1.23316e-08	6.70227e-07	Pdk2	57.1338	37.452
ENSMUSG00000032328	6119.01	0.495152	0.0869532	5.69446	1.23763e-08	6.70851e-07	Tmem30a	24.2116	34.1754
ENSMUSG00000027580	2219.57	1.06196	0.186514	5.69373	1.24291e-08	6.71903e-07	Helz2	3.35799	6.96372
ENSMUSG00000040612	3097.55	-1.25685	0.22077	-5.69306	1.24784e-08	6.72767e-07	Ildr2	14.2869	6.09951
ENSMUSG00000079015	78483.4	0.829944	0.145799	5.69237	1.25289e-08	6.73689e-07	Serpina1c	1116.75	1981.47
ENSMUSG00000023232	207.963	1.77937	0.313611	5.6738	1.39661e-08	7.48968e-07	Serinc2	1.08482	3.70464
ENSMUSG00000034429	505.687	1.20007	0.21153	5.67329	1.40081e-08	7.49229e-07	Zfp707	2.34291	5.41214
ENSMUSG00000006641	701.728	-1.14387	0.201956	-5.66397	1.4791e-08	7.89007e-07	Slc5a6	6.52581	2.99464
ENSMUSG00000027313	62.5041	2.58333	0.456286	5.66164	1.49933e-08	7.97689e-07	Chac1	0.288935	1.74319
ENSMUSG00000023033	8.77925	4.31464	0.763339	5.65233	1.58291e-08	8.39941e-07	Scn8a	0.0014983	0.0282204
ENSMUSG00000030382	39640.2	-0.455409	0.0805774	-5.65182	1.5876e-08	8.40222e-07	Slc27a5	505.921	371.952
ENSMUSG00000086593	296.049	0.752299	0.133122	5.65119	1.59343e-08	8.41098e-07	Gm16548	4.86415	8.15797
ENSMUSG00000046034	1002.46	0.53262	0.0944334	5.64016	1.69893e-08	8.94445e-07	Otulin	13.0823	18.9034
ENSMUSG00000068227	141.044	-1.40709	0.249556	-5.63836	1.71677e-08	9.01482e-07	Il2rb	1.29761	0.490464
ENSMUSG00000019856	16.4579	3.15629	0.560519	5.631	1.79166e-08	9.38366e-07	Fam184a	0.0163967	0.145307
ENSMUSG00000028542	1068.77	1.3728	0.243932	5.6278	1.82521e-08	9.5346e-07	Slc6a9	3.08233	8.10037
ENSMUSG00000051076	14.5743	3.37781	0.600452	5.62546	1.85016e-08	9.63997e-07	Vtcn1	0.0268635	0.282847
ENSMUSG00000016194	27037	-0.612385	0.10891	-5.62288	1.87801e-08	9.75984e-07	Hsd11b1	206.639	136.356
ENSMUSG00000031570	394.958	0.98905	0.175931	5.6218	1.88978e-08	9.79577e-07	Plpp5	2.02207	4.0128
ENSMUSG00000031596	39615.8	-1.10676	0.196954	-5.6194	1.91625e-08	9.90749e-07	Slc7a2	160.203	75.1646
ENSMUSG00000021557	311.673	0.613797	0.109324	5.61447	1.97162e-08	1.01677e-06	Agtpbp1	0.304278	0.465034
ENSMUSG00000027997	1187.9	-0.91888	0.163952	-5.60458	2.08763e-08	1.07385e-06	Casp6	7.51716	4.02583
ENSMUSG00000026640	862.227	0.879266	0.157186	5.59381	2.2214e-08	1.13975e-06	Plxna2	0.951736	1.76076
ENSMUSG00000033170	705.801	-1.01486	0.18165	-5.58694	2.3111e-08	1.18277e-06	Card10	5.13868	2.58348
ENSMUSG00000039450	3740.56	-0.746985	0.133759	-5.58457	2.34275e-08	1.19593e-06	Dcxr	110.205	66.4209
ENSMUSG00000029771	408.301	1.45519	0.260631	5.58334	2.35943e-08	1.20141e-06	Irf5	2.05383	5.51711
ENSMUSG00000035236	71.7097	1.26537	0.226857	5.57783	2.43532e-08	1.23692e-06	Scai	0.0920362	0.219475
ENSMUSG00000022587	9600.26	1.12164	0.201121	5.57695	2.4477e-08	1.23698e-06	Ly6e	43.6998	94.6638
ENSMUSG00000060560	46.482	6.12744	1.09869	5.57704	2.44648e-08	1.23698e-06	Ces4a	0.0141303	0.969101
ENSMUSG00000054793	325.078	2.67206	0.479616	5.57124	2.52938e-08	1.27506e-06	Cadm4	1.10474	6.86293
ENSMUSG00000030641	18.8255	1.73424	0.311519	5.56704	2.59106e-08	1.3029e-06	Ddias	0.0634325	0.21086
ENSMUSG00000027201	223.755	1.07753	0.193737	5.56181	2.66993e-08	1.33921e-06	Myef2	0.653358	1.3641
ENSMUSG00002075231	21.1222	1.81204	0.325833	5.56125	2.67846e-08	1.34016e-06	ENSMUSG00002075231	1.91629	6.6985
ENSMUSG00000043681	416.436	2.43146	0.437376	5.55921	2.71002e-08	1.3526e-06	Fam25c	8.748	46.4504
ENSMUSG00000054843	1045.91	0.907931	0.163359	5.55789	2.73054e-08	1.35947e-06	Atrnl1	2.97501	5.5526
ENSMUSG00000037936	7796.45	-0.728649	0.131115	-5.55732	2.73953e-08	1.36059e-06	Scarb1	30.8153	18.691
ENSMUSG00000029416	980.649	-0.751126	0.135195	-5.55587	2.76234e-08	1.36855e-06	Slc15a4	6.19015	3.74009
ENSMUSG00000044361	225.669	-0.734546	0.132326	-5.55105	2.83953e-08	1.40334e-06	BC024139	1.66163	1.00666
ENSMUSG00000120953	17.3561	3.75184	0.676883	5.54282	2.97641e-08	1.46381e-06	ENSMUSG00000120953	0.0539892	0.756083
ENSMUSG00000062074	8.48502	4.58367	0.826921	5.54306	2.97238e-08	1.46381e-06	Ccn6	0.0128646	0.303789
ENSMUSG00000034487	282.192	0.690751	0.124662	5.54098	3.0079e-08	1.4757e-06	Poglut3	1.60511	2.58369
ENSMUSG00000036027	125.087	-1.56127	0.2818	-5.54034	3.0188e-08	1.47745e-06	1810046K07Rik	3.38218	1.15644
ENSMUSG00000026430	300.436	0.737912	0.133231	5.53859	3.04922e-08	1.48873e-06	Rassf5	1.5245	2.55478
ENSMUSG00000010651	42592.1	-1.25687	0.227543	-5.52366	3.32005e-08	1.61704e-06	Acaa1b	810.332	346.713
ENSMUSG00000086929	168.848	-0.750638	0.135941	-5.52181	3.35522e-08	1.63023e-06	Gm11788	10.1745	6.07524
ENSMUSG00000030161	16704.7	-0.713111	0.129184	-5.52011	3.38795e-08	1.64218e-06	Gabarapl1	276.596	170.564
ENSMUSG00000060791	174.928	-0.668476	0.121149	-5.51781	3.43253e-08	1.6598e-06	Gmfg	2.05589	1.29818
ENSMUSG00000027965	123.343	1.42158	0.258173	5.5063	3.66454e-08	1.76774e-06	Olfm3	0.367054	0.966857
ENSMUSG00000031422	2390	0.471535	0.0856976	5.50231	3.74837e-08	1.80387e-06	Morf4l2	17.2442	23.911
ENSMUSG00000027698	1195.71	0.591353	0.10752	5.49993	3.79949e-08	1.82412e-06	Nceh1	4.91363	7.40218
ENSMUSG00000036833	3411.27	0.832957	0.15147	5.49915	3.81627e-08	1.8247e-06	Pnpla7	8.81459	15.6097
ENSMUSG00000031617	428.43	0.917468	0.166842	5.49903	3.81881e-08	1.8247e-06	Tmem184c	2.96278	5.54055
ENSMUSG00000030359	187517	0.62891	0.114493	5.493	3.9516e-08	1.87964e-06	Pzp	621.904	957.672
ENSMUSG00000031565	267.635	2.05821	0.3747	5.49296	3.95243e-08	1.87964e-06	Fgfr1	0.283349	1.15217
ENSMUSG00000032263	2645.89	-0.52758	0.096154	-5.48682	4.09228e-08	1.94157e-06	Bckdhb	46.7173	32.7272
ENSMUSG00000063704	131.008	1.74198	0.317815	5.48109	4.22705e-08	2.0008e-06	Mapk15	0.623871	2.10288
ENSMUSG00000073678	718.632	0.969317	0.177413	5.46361	4.66536e-08	2.2031e-06	Pgap1	0.788251	1.5521
ENSMUSG00000005873	589.129	0.952922	0.174569	5.4587	4.7962e-08	2.25959e-06	Reep5	3.44916	6.6072
ENSMUSG00000120174	799.484	-0.80068	0.146748	-5.45616	4.86552e-08	2.28691e-06	4931408D14Rik	8.42565	4.91176
ENSMUSG00000025077	722.46	-0.842276	0.154473	-5.45259	4.96402e-08	2.32238e-06	Dclre1a	3.91323	2.2025
ENSMUSG00000040446	240.428	0.772805	0.141722	5.45297	4.95359e-08	2.32238e-06	Rprd1a	0.739343	1.26074
ENSMUSG00000078683	1384.12	7.34735	1.34841	5.44889	5.06841e-08	2.36573e-06	Mup1	0.279266	44.3115
ENSMUSG00000022270	4178.34	-1.08923	0.199982	-5.44665	5.13261e-08	2.39016e-06	Retreg1	37.0473	17.6361
ENSMUSG00000109731	11.7423	3.04854	0.560909	5.435	5.47956e-08	2.54585e-06	Gm45425	0.111286	0.922293
ENSMUSG00000026426	420.775	0.632421	0.116451	5.4308	5.61015e-08	2.60053e-06	Arl8a	3.89071	5.99746
ENSMUSG00000074240	48.2556	4.31198	0.794609	5.42654	5.74559e-08	2.65721e-06	Cib3	0.0605253	1.202
ENSMUSG00000029403	228.772	0.860048	0.158557	5.42423	5.82041e-08	2.68565e-06	Cdkl2	0.723308	1.31627
ENSMUSG00000021209	241.992	-0.894119	0.16487	-5.42319	5.85442e-08	2.69517e-06	Ppp4r4	2.01974	1.09837
ENSMUSG00000040808	22.813	-5.08966	0.939023	-5.42016	5.95445e-08	2.73498e-06	S100g	2.45403	0.0701672
ENSMUSG00000020102	5964.77	-1.49835	0.276577	-5.41748	6.04453e-08	2.77004e-06	Slc16a7	20.0811	7.32353
ENSMUSG00000068874	17602.6	-0.897101	0.165626	-5.41643	6.08019e-08	2.78007e-06	Selenbp1	270.601	147.947
ENSMUSG00000027999	722.529	-1.18658	0.219724	-5.40029	6.65317e-08	3.03517e-06	Pla2g12a	7.36225	3.30118
ENSMUSG00000054863	23.736	2.31507	0.429158	5.39445	6.87337e-08	3.12855e-06	Tafa5	0.0717305	0.365396
ENSMUSG00000041261	4660.87	-0.622499	0.115432	-5.39279	6.93703e-08	3.15041e-06	Car8	39.4097	25.9598
ENSMUSG00000011179	1906.54	0.681094	0.126515	5.38352	7.30439e-08	3.30979e-06	Odc1	11.6546	18.5996
ENSMUSG00000026988	137.564	0.722359	0.134255	5.38048	7.42871e-08	3.35858e-06	Wdsub1	0.78007	1.29285
ENSMUSG00000025791	10927.2	-0.446705	0.0830335	-5.37982	7.45603e-08	3.36339e-06	Pgm1	116.241	86.0016
ENSMUSG00000023249	880.625	0.616963	0.114777	5.3753	7.64553e-08	3.44117e-06	Parp3	5.07199	7.76121
ENSMUSG00000031626	1904.66	0.457594	0.0851501	5.37397	7.70229e-08	3.459e-06	Sorbs2	1.5094	2.07701
ENSMUSG00000061292	3117.56	-2.03488	0.379091	-5.3678	7.97046e-08	3.57147e-06	Cyp3a59	67.2308	17.0021
ENSMUSG00000009092	87.2529	3.44322	0.642083	5.36258	8.20404e-08	3.66799e-06	Derl3	0.197284	2.10399
ENSMUSG00000026547	815.591	-0.83778	0.156548	-5.35159	8.71852e-08	3.88938e-06	Tagln2	13.6246	7.70147
ENSMUSG00000031402	1428.97	-0.590628	0.110502	-5.34494	9.04471e-08	4.01961e-06	Mpp1	8.61448	5.76836
ENSMUSG00000054477	1030.95	-0.36953	0.0691378	-5.34483	9.05031e-08	4.01961e-06	Kcnn2	4.19461	3.26529
ENSMUSG00000041757	2505.09	-0.562598	0.105326	-5.34148	9.21898e-08	4.08553e-06	Plekha6	6.43072	4.39269
ENSMUSG00000097286	264.04	-1.13729	0.21307	-5.33765	9.41579e-08	4.1636e-06	Gm26684	1.00215	0.458494
ENSMUSG00000120031	6.16935	5.08443	0.953396	5.33297	9.66207e-08	4.26315e-06	ENSMUSG00000120031	0.00641607	0.246623
ENSMUSG00000044042	317.643	1.22416	0.229922	5.32426	1.01367e-07	4.46282e-06	Fmn1	0.319876	0.753327
ENSMUSG00000119989	439.194	-0.570163	0.107112	-5.32306	1.02039e-07	4.48259e-06	Gm39213	7.74431	5.23477
ENSMUSG00000018387	825.985	0.696255	0.131019	5.31416	1.07153e-07	4.69704e-06	Shroom1	3.72499	6.04062
ENSMUSG00000031270	14.378	-1.90942	0.359399	-5.31282	1.0794e-07	4.72127e-06	4930513O06Rik	0.766381	0.201288
ENSMUSG00000037461	578.078	0.740215	0.139346	5.31207	1.08385e-07	4.72999e-06	Ints7	1.60386	2.65723
ENSMUSG00000112384	22.1238	-2.9063	0.547151	-5.3117	1.08609e-07	4.72999e-06	Gm34921	0.755935	0.101004
ENSMUSG00000028637	76.0159	1.57228	0.296551	5.30188	1.14619e-07	4.98097e-06	Ccdc30	0.0834109	0.243692
ENSMUSG00000042647	498.747	-0.816746	0.154303	-5.29313	1.20241e-07	5.21406e-06	Acad12	2.6364	1.50152
ENSMUSG00000016921	1703.2	0.593575	0.112224	5.2892	1.2285e-07	5.31579e-06	Srsf6	7.62855	11.5059
ENSMUSG00000006529	24341.8	0.67689	0.127993	5.28848	1.23334e-07	5.32529e-06	Itih1	154.388	247.328
ENSMUSG00000094786	368.28	1.17098	0.221491	5.2868	1.24475e-07	5.36305e-06	Gm14403	3.68059	8.23849
ENSMUSG00000033688	18590.3	0.681201	0.129058	5.27824	1.3043e-07	5.60765e-06	Inhca	85.9485	137.552
ENSMUSG00000031816	247.68	0.627308	0.11891	5.27551	1.32389e-07	5.67977e-06	Mthfsd	0.493122	0.766675
ENSMUSG00000098014	28.9363	1.89147	0.358978	5.26904	1.3714e-07	5.87112e-06	Gm26967	0.141779	0.523704
ENSMUSG00000017868	3023.73	-1.02646	0.194845	-5.26808	1.37855e-07	5.87782e-06	Sgk2	31.61	15.7682
ENSMUSG00000120226	23.7951	2.35566	0.44716	5.26805	1.3788e-07	5.87782e-06	ENSMUSG00000120226	0.203899	1.04328
ENSMUSG00000032294	919.223	-0.68209	0.129489	-5.26756	1.3825e-07	5.88115e-06	Pkm	6.13744	3.83609
ENSMUSG00000039286	717.343	0.971352	0.184498	5.26484	1.4031e-07	5.95623e-06	Fndc3b	1.14114	2.21276
ENSMUSG00000115919	613.518	3.44281	0.654616	5.25928	1.4462e-07	6.12631e-06	Gm31583	0.509727	5.2653
ENSMUSG00000074277	197.218	0.85286	0.162179	5.25876	1.45028e-07	6.13071e-06	Phldb3	1.25795	2.29536
ENSMUSG00000030884	9355.02	-0.412473	0.0784797	-5.25579	1.47391e-07	6.21758e-06	Uqcrc2	112.497	85.2893
ENSMUSG00000030583	277.837	0.659148	0.125501	5.25215	1.50337e-07	6.32859e-06	Sipa1l3	0.351478	0.554776
ENSMUSG00000024835	1726.66	-0.369601	0.0705385	-5.2397	1.60835e-07	6.75642e-06	Coro1b	16.3659	12.726
ENSMUSG00000021993	1473.01	-0.455517	0.0869539	-5.23861	1.61795e-07	6.7826e-06	Mipep	8.5348	6.25567
ENSMUSG00000058897	19.1296	2.12897	0.406648	5.2354	1.64627e-07	6.887e-06	Col25a1	0.0148827	0.0638604
ENSMUSG00000021806	241.076	0.6406	0.122546	5.22741	1.71903e-07	7.17652e-06	Nid2	0.98752	1.5391
ENSMUSG00000025792	8953.02	-0.782231	0.149843	-5.22033	1.78609e-07	7.44106e-06	Slc25a10	87.4456	51.6101
ENSMUSG00000024845	1614.84	-0.681954	0.130659	-5.21936	1.79544e-07	7.4646e-06	Tmem134	28.7461	18.1426
ENSMUSG00000022664	783.825	-0.489321	0.0938093	-5.21613	1.82702e-07	7.58025e-06	Slc35a5	3.04585	2.18685
ENSMUSG00000101356	3.03455	5.06388	0.971084	5.21466	1.84152e-07	7.62471e-06	Gm28876	0	0.0960492
ENSMUSG00000044378	85.1406	6.02853	1.15707	5.21018	1.8866e-07	7.79538e-06	Slc15a5	0.0215711	1.39749
ENSMUSG00000052520	19142.9	0.54951	0.105504	5.20845	1.90426e-07	7.85225e-06	Cyp2j5	179.25	262.208
ENSMUSG00000034157	876.721	0.704245	0.135294	5.20531	1.93675e-07	7.96993e-06	Cipc	3.69856	6.02006
ENSMUSG00000019189	1736.24	-1.10452	0.212637	-5.1944	2.05384e-07	8.43453e-06	Rnf145	8.19735	3.89671
ENSMUSG00000073139	885.155	-0.612044	0.117885	-5.19189	2.08174e-07	8.53175e-06	Tmem185a	11.4446	7.5714
ENSMUSG00000025656	176.503	-1.3487	0.259911	-5.18911	2.11305e-07	8.6425e-06	Arhgef9	0.770034	0.311499
ENSMUSG00000025277	1512	-1.02894	0.198334	-5.1879	2.12682e-07	8.68122e-06	Abhd6	24.2791	12.0724
ENSMUSG00000036775	8980.43	-0.473683	0.0913245	-5.18682	2.13918e-07	8.71404e-06	Decr2	105.7	77.042
ENSMUSG00000034795	168.223	0.576971	0.111257	5.18595	2.14915e-07	8.73698e-06	Ccdc122	1.82726	2.74363
ENSMUSG00000042439	108.385	-0.842824	0.162557	-5.18479	2.16254e-07	8.77375e-06	Zfp532	0.421266	0.234153
ENSMUSG00000031788	469.287	0.734869	0.141798	5.1825	2.18933e-07	8.8646e-06	Kifc3	1.80108	2.97738
ENSMUSG00000109244	29.5755	1.75047	0.337903	5.1804	2.21412e-07	8.94701e-06	Gm44751	0.0827381	0.2834
ENSMUSG00000025555	849.618	0.477997	0.0923583	5.17547	2.27342e-07	9.16827e-06	Farp1	3.47813	4.84056
ENSMUSG00000022347	7242.66	13.2913	2.57595	5.15975	2.47275e-07	9.95222e-06	A1bg	0.0169753	173.275
ENSMUSG00000038375	5200.42	0.875792	0.169886	5.15517	2.53406e-07	1.01786e-05	Trp53inp2	18.7958	34.2251
ENSMUSG00000022299	1678.79	-0.97879	0.190122	-5.14821	2.62985e-07	1.05331e-05	Slc25a32	9.76842	5.03045
ENSMUSG00000038754	1091.96	6.46547	1.25592	5.148	2.63274e-07	1.05331e-05	Elovl3	0.319967	27.8864
ENSMUSG00000022181	4633.91	3.66134	0.711598	5.14524	2.67178e-07	1.06681e-05	C6	5.2125	62.1989
ENSMUSG00000022032	207.493	10.176	1.97931	5.1412	2.72991e-07	1.08786e-05	Scara5	0.00155466	1.73826
ENSMUSG00000005553	20.8594	2.8491	0.554235	5.14059	2.73875e-07	1.08923e-05	Atp4a	0.0361869	0.255763
ENSMUSG00000031767	9979.62	2.4758	0.481655	5.14019	2.74467e-07	1.08944e-05	Nudt7	14.4892	78.8073
ENSMUSG00000055172	8866.23	0.541494	0.105368	5.13908	2.76094e-07	1.0916e-05	C1ra	65.4739	94.9596
ENSMUSG00000029178	2485.8	-0.481639	0.0937203	-5.13912	2.76032e-07	1.0916e-05	Klf3	6.95743	5.0173
ENSMUSG00000044674	432.952	-0.679337	0.132204	-5.13857	2.7684e-07	1.09241e-05	Fzd1	3.426	2.1593
ENSMUSG00000022262	12.7936	2.64623	0.515132	5.13699	2.79169e-07	1.09945e-05	Dnah5	0.00600052	0.0384796
ENSMUSG00000045991	2840.42	0.703747	0.137089	5.1335	2.84408e-07	1.1179e-05	Onecut2	3.59584	5.8529
ENSMUSG00000035105	832.696	-0.8879	0.173021	-5.13175	2.87054e-07	1.1261e-05	Egln3	10.9861	5.99743
ENSMUSG00000038175	538.565	-0.533301	0.10398	-5.12887	2.91493e-07	1.14129e-05	Mylip	5.32689	3.69913
ENSMUSG00000047230	2336.33	0.896543	0.174973	5.12389	2.99289e-07	1.16955e-05	Cldn2	13.2971	24.8248
ENSMUSG00000034165	1309.62	-0.589723	0.115155	-5.12112	3.03733e-07	1.18357e-05	Ccnd3	4.80769	3.21329
ENSMUSG00000033088	830.09	-0.375448	0.0733172	-5.12087	3.04124e-07	1.18357e-05	Triobp	2.05772	1.59355
ENSMUSG00000120279	45.5887	2.06345	0.402973	5.12055	3.04638e-07	1.18357e-05	ENSMUSG00000120279	0.771603	3.17477
ENSMUSG00000030282	1287.19	0.483387	0.0944112	5.12001	3.05515e-07	1.18469e-05	Cmas	6.14384	8.58259
ENSMUSG00000013593	8372.73	-0.430255	0.0840502	-5.11902	3.07124e-07	1.18637e-05	Ndufs2	111.584	83.2944
ENSMUSG00000031776	222.05	0.853145	0.166658	5.11912	3.06962e-07	1.18637e-05	Arl2bp	1.52785	2.75023
ENSMUSG00000024164	259796	0.914197	0.178658	5.11702	3.10399e-07	1.19673e-05	C3	952.094	1793.67
ENSMUSG00000038576	566.602	4.05198	0.793332	5.10755	3.26368e-07	1.25589e-05	Susd4	0.445971	7.13121
ENSMUSG00000040857	1338.33	-0.556619	0.109006	-5.10631	3.28505e-07	1.26171e-05	Erf	11.9218	8.16031
ENSMUSG00000024566	978.722	0.409744	0.0803427	5.09995	3.39742e-07	1.30239e-05	Atp9b	1.90046	2.54152
ENSMUSG00000029273	7078.36	-1.05627	0.207214	-5.09748	3.44211e-07	1.31452e-05	Sult1d1	105.066	51.6099
ENSMUSG00000038807	64.3512	-1.41936	0.278429	-5.09776	3.43693e-07	1.31452e-05	Rap1gap2	0.358491	0.132242
ENSMUSG00000063760	807.853	0.507093	0.09951	5.0959	3.47092e-07	1.32302e-05	Rnf217	1.63646	2.31859
ENSMUSG00000078607	123.442	-0.999645	0.196342	-5.09135	3.55527e-07	1.35261e-05	1810010H24Rik	2.6184	1.32755
ENSMUSG00000020092	368.183	0.676444	0.1329	5.08985	3.5834e-07	1.36075e-05	Pald1	1.68899	2.69392
ENSMUSG00000028654	505.948	-1.05377	0.207067	-5.08903	3.59891e-07	1.36407e-05	Mycl	4.48897	2.20375
ENSMUSG00000114425	40.1747	-1.90904	0.375236	-5.08756	3.62699e-07	1.37213e-05	Gm33447	1.84749	0.492461
ENSMUSG00000037942	10878.2	0.958285	0.188631	5.08022	3.77004e-07	1.42358e-05	Crp	58.788	112.659
ENSMUSG00000025498	1226.86	0.794042	0.156516	5.07322	3.91134e-07	1.47417e-05	Irf7	6.48742	11.1815
ENSMUSG00000000031	493.28	-6.09053	1.20188	-5.06748	4.0311e-07	1.51648e-05	H19	9.92499	0.153479
ENSMUSG00000044468	353.466	0.717826	0.141773	5.06319	4.12296e-07	1.54814e-05	Tent5c	1.17922	1.95754
ENSMUSG00000049047	210.379	0.756575	0.149438	5.06279	4.13165e-07	1.54853e-05	Armcx3	1.19581	2.01384
ENSMUSG00000084128	2401.66	0.321239	0.0635041	5.05856	4.2244e-07	1.58035e-05	Esrp2	13.2921	16.6284
ENSMUSG00000028811	1045.35	0.428432	0.0847786	5.05354	4.33702e-07	1.61947e-05	Yars	4.04248	5.44924
ENSMUSG00000000303	1197.99	1.57246	0.311198	5.05293	4.35082e-07	1.62163e-05	Cdh1	3.54345	10.4731
ENSMUSG00000113047	152.397	0.884998	0.175287	5.04884	4.44501e-07	1.65367e-05	Gm47469	0.634198	1.17655
ENSMUSG00000052738	7112.52	-0.398067	0.0788871	-5.04603	4.51076e-07	1.67505e-05	Suclg1	47.0741	36.0335
ENSMUSG00000005882	1380.56	-0.298249	0.0591175	-5.04502	4.53483e-07	1.68089e-05	Uqcc1	6.79626	5.54878
ENSMUSG00000035248	3051.51	0.542514	0.107581	5.04283	4.58706e-07	1.69713e-05	Tut7	4.54287	6.61067
ENSMUSG00000010044	15.3754	-3.2181	0.639229	-5.03435	4.79475e-07	1.77072e-05	Zmynd10	0.345321	0.0374321
ENSMUSG00000018211	6.74098	4.29688	0.853915	5.03198	4.85431e-07	1.78944e-05	Wfdc15b	0.0316471	0.617698
ENSMUSG00000082065	90.252	-3.79272	0.753928	-5.03062	4.88908e-07	1.79897e-05	Mup-ps14	8.35648	0.60597
ENSMUSG00000022142	622.426	0.48585	0.0966191	5.0285	4.94325e-07	1.81559e-05	Nup155	1.17108	1.63982
ENSMUSG00000038042	103.793	-1.39969	0.278689	-5.02243	5.10228e-07	1.87059e-05	Ptpdc1	0.799597	0.303165
ENSMUSG00000006715	272.493	-0.643002	0.128062	-5.02101	5.13994e-07	1.88098e-05	Gmnn	6.07582	3.94105
ENSMUSG00000006057	3557.92	-0.56924	0.113424	-5.0187	5.20228e-07	1.90034e-05	Atp5g1	23.2156	15.8268
ENSMUSG00000026249	381.223	2.41345	0.481027	5.01728	5.24069e-07	1.91091e-05	Serpine2	0.3969	2.02158
ENSMUSG00000028184	1553.62	0.701993	0.14005	5.01246	5.37394e-07	1.95596e-05	Adgrl2	2.26685	3.68346
ENSMUSG00000058076	6849.26	-0.468341	0.0935442	-5.00663	5.53904e-07	2.0088e-05	Sdhc	65.6345	47.8648
ENSMUSG00000024222	1010.48	1.97929	0.395319	5.00682	5.53365e-07	2.0088e-05	Fkbp5	1.17911	4.70974
ENSMUSG00000030200	7.45773	2.6001	0.519688	5.0032	5.6387e-07	2.04127e-05	Bcl2l14	0.0141618	0.0857663
ENSMUSG00000055725	192.314	0.67704	0.135458	4.99817	5.78768e-07	2.09145e-05	Paqr3	0.52837	0.843378
ENSMUSG00000030788	2293.66	-0.309525	0.0620601	-4.98751	6.11629e-07	2.20624e-05	Rnf141	6.66965	5.39095
ENSMUSG00000110439	14770.6	5.26606	1.0567	4.98347	6.24541e-07	2.24093e-05	Mup22	22.6058	870.797
ENSMUSG00000035836	11904.1	1.44912	0.290781	4.98356	6.24265e-07	2.24093e-05	Ugt2b1	66.484	178.983
ENSMUSG00000008999	102.152	-1.31661	0.264197	-4.98346	6.24581e-07	2.24093e-05	Bmp7	0.970439	0.389298
ENSMUSG00000003809	20846.3	-0.419821	0.0842545	-4.98277	6.26804e-07	2.2437e-05	Gcdh	232.832	175.287
ENSMUSG00000024640	21.9057	1.52778	0.306628	4.98253	6.27578e-07	2.2437e-05	Psat1	0.0711706	0.20572
ENSMUSG00000005681	232510	-0.848023	0.170438	-4.97557	6.50571e-07	2.32179e-05	Apoa2	14961.1	8437.96
ENSMUSG00000029571	9362.35	-0.567254	0.114107	-4.97127	6.65158e-07	2.36965e-05	Tmem106b	43.2995	29.4906
ENSMUSG00000037169	16.5819	1.99304	0.401198	4.96771	6.77466e-07	2.40925e-05	Mycn	0.0549983	0.219183
ENSMUSG00000042369	341.893	0.492687	0.0992795	4.96262	6.95475e-07	2.46894e-05	Rbm45	4.03431	5.6985
ENSMUSG00000030004	243.09	4.88729	0.985517	4.95911	7.08166e-07	2.50957e-05	Nat8	0.37989	10.7074
ENSMUSG00000020571	8161.44	0.890087	0.179561	4.95702	7.15814e-07	2.52738e-05	Pdia6	41.1963	75.5582
ENSMUSG00000030647	1618.28	-0.492381	0.0993361	-4.95671	7.16951e-07	2.52738e-05	Ndufc2	67.3521	48.3121
ENSMUSG00000121242	26.9845	1.37748	0.27787	4.95728	7.14872e-07	2.52738e-05	ENSMUSG00000121242	0.342888	0.885194
ENSMUSG00000000154	3913.86	-0.429012	0.0865711	-4.9556	7.21066e-07	2.53303e-05	Slc22a18	71.3376	53.3449
ENSMUSG00000052415	12.7609	2.7501	0.554941	4.95567	7.20811e-07	2.53303e-05	Tchh	0.0149398	0.101035
ENSMUSG00000036687	523.325	-0.538922	0.108776	-4.95442	7.25471e-07	2.54407e-05	Tmem184a	3.15919	2.1888
ENSMUSG00000015027	215.065	1.10798	0.223705	4.95287	7.31277e-07	2.55998e-05	Galns	1.39443	2.9679
ENSMUSG00000050097	45.9337	5.36064	1.08297	4.94996	7.42282e-07	2.594e-05	Ces2b	0.0173383	0.673308
ENSMUSG00000053931	6267.08	-0.564589	0.114117	-4.94746	7.51868e-07	2.62295e-05	Cnn3	66.416	45.2639
ENSMUSG00000043671	621.258	3.36923	0.681556	4.94343	7.67595e-07	2.67319e-05	Dpy19l3	0.261764	2.5699
ENSMUSG00000032050	11038.5	-0.448324	0.0907151	-4.94211	7.72827e-07	2.68215e-05	Rdx	72.6526	53.5588
ENSMUSG00000072214	7.01318	2.88574	0.583895	4.94222	7.72378e-07	2.68215e-05	Septin5	0.0111726	0.0847222
ENSMUSG00000005373	2980.89	0.676797	0.136965	4.94139	7.75695e-07	2.68748e-05	Mlxipl	11.0822	17.9273
ENSMUSG00000021559	2175.91	0.601653	0.121821	4.93882	7.85975e-07	2.71842e-05	Dapk1	5.16374	7.88129
ENSMUSG00000032098	20.7421	3.3226	0.673259	4.93511	8.01065e-07	2.76587e-05	Treh	0.0485685	0.477203
ENSMUSG00000062526	280.894	0.589047	0.119425	4.93237	8.12365e-07	2.80009e-05	Mppe1	1.68361	2.52207
ENSMUSG00000023927	34.3883	-1.42152	0.288306	-4.93059	8.19824e-07	2.82098e-05	Satb1	0.0717176	0.0265511
ENSMUSG00000021947	579.151	0.599948	0.121691	4.93009	8.21938e-07	2.82343e-05	Cryl1	5.70612	8.68717
ENSMUSG00000031987	1197.71	-0.308494	0.0625889	-4.92889	8.26993e-07	2.83597e-05	Egln1	9.9233	8.06718
ENSMUSG00000036744	4.48565	5.59537	1.13564	4.92707	8.347e-07	2.85754e-05	Olfr701	0	0.0565973
ENSMUSG00000000326	18917	1.05201	0.213726	4.92224	8.55587e-07	2.92408e-05	Comt	131.167	268.359
ENSMUSG00000033272	555.577	-0.358127	0.0728644	-4.91499	8.87891e-07	3.02935e-05	Slc35a4	5.14111	4.02998
ENSMUSG00000023963	2218.52	-1.79491	0.365363	-4.91267	8.9846e-07	3.06023e-05	Cyp39a1	30.3686	9.00788
ENSMUSG00000032657	42.1958	-1.0689	0.21764	-4.91131	9.0472e-07	3.07635e-05	Fam189b	0.422376	0.201821
ENSMUSG00000004530	1094.98	0.315998	0.0643764	4.90861	9.17265e-07	3.11376e-05	Coro1c	2.72788	3.40803
ENSMUSG00000049685	140.278	4.32714	0.882015	4.90598	9.2964e-07	3.15046e-05	Cyp2g1	0.170689	3.53385
ENSMUSG00000020097	2837.61	-0.346863	0.0708355	-4.89675	9.74359e-07	3.29647e-05	Sgpl1	13.9415	10.9933
ENSMUSG00000068742	1500.57	-0.478167	0.0976584	-4.89633	9.76455e-07	3.29803e-05	Cry2	7.45457	5.39247
ENSMUSG00000027332	8994.51	-0.523997	0.107131	-4.89118	1.00234e-06	3.37979e-05	Ivd	51.8268	36.3951
ENSMUSG00000078786	253.001	0.518696	0.106086	4.88938	1.01155e-06	3.40517e-05	BC024978	0.742273	1.06756
ENSMUSG00000121137	543.445	0.760256	0.15571	4.88251	1.04746e-06	3.52016e-05	ENSMUSG00000121137	3.18336	5.38407
ENSMUSG00000027804	927.626	0.458157	0.0938998	4.87922	1.06508e-06	3.57342e-05	Ppid	4.54343	6.24907
ENSMUSG00000038068	1084.78	0.784515	0.160928	4.87494	1.08842e-06	3.63962e-05	Rnf144b	4.34081	7.45596
ENSMUSG00000073684	279.912	0.733528	0.150467	4.875	1.08807e-06	3.63962e-05	Faap20	3.26358	5.42439
ENSMUSG00000032558	147.441	0.734433	0.150784	4.87077	1.11167e-06	3.71121e-05	Nphp3	0.450238	0.750572
ENSMUSG00000041660	6494.48	-0.423276	0.0870521	-4.86233	1.16011e-06	3.86269e-05	Bbox1	45.3955	34.1483
ENSMUSG00000029752	73.2699	4.26401	0.87697	4.8622	1.16088e-06	3.86269e-05	Asns	0.0708322	1.30802
ENSMUSG00000029188	16.5648	3.25282	0.6691	4.86149	1.16507e-06	3.87025e-05	Slc34a2	0.0173845	0.166469
ENSMUSG00000042207	663.226	0.865308	0.178135	4.85761	1.18812e-06	3.94035e-05	Kdm5b	0.765323	1.38159
ENSMUSG00000040943	186.93	0.956718	0.196988	4.85674	1.19333e-06	3.95112e-05	Tet2	0.203085	0.397499
ENSMUSG00000086960	4.11124	-4.98186	1.02609	-4.8552	1.20265e-06	3.97544e-05	Gm13017	0.526213	0.0107233
ENSMUSG00000030244	10231.6	-0.975926	0.201061	-4.85387	1.21075e-06	3.99567e-05	Gys2	137.559	70.2712
ENSMUSG00000108487	54.184	-2.93802	0.605534	-4.85194	1.22261e-06	4.02821e-05	Cyp2a21-ps	1.75879	0.237558
ENSMUSG00000032584	23.3017	-1.60445	0.331133	-4.84533	1.26399e-06	4.15776e-05	Mst1r	0.192553	0.0625527
ENSMUSG00000072964	128.467	-1.7463	0.360566	-4.8432	1.27762e-06	4.19574e-05	Bhlhb9	1.11875	0.34155
ENSMUSG00000006050	1612.89	0.383184	0.0791935	4.83857	1.30774e-06	4.28769e-05	Sra1	16.5385	21.6444
ENSMUSG00000012117	964.335	0.449596	0.0929863	4.83508	1.33094e-06	4.35665e-05	Dhdds	5.822	7.93679
ENSMUSG00000027984	14512.8	-0.576103	0.119335	-4.82763	1.38165e-06	4.51532e-05	Hadh	93.8092	63.8785
ENSMUSG00000096971	92.2833	0.972255	0.201462	4.826	1.39301e-06	4.5451e-05	4930556M19Rik	0.238057	0.465191
ENSMUSG00000024413	7638.61	-0.629989	0.130612	-4.82338	1.41144e-06	4.59778e-05	Npc1	22.1244	14.4336
ENSMUSG00000042487	360.717	0.789635	0.163741	4.82246	1.41795e-06	4.61154e-05	Leo1	1.47458	2.54426
ENSMUSG00000052726	26.6415	2.45325	0.508874	4.82094	1.42884e-06	4.63946e-05	Kcnt2	0.0315517	0.17043
ENSMUSG00000025393	49966.6	-0.371066	0.0769936	-4.81944	1.43964e-06	4.66701e-05	Atp5b	358.362	278.846
ENSMUSG00000072844	23.6947	-1.60056	0.332231	-4.8176	1.45296e-06	4.70264e-05	G530011O06Rik	0.399163	0.134011
ENSMUSG00000017830	309.545	0.740606	0.153854	4.81369	1.48172e-06	4.78805e-05	Dhx58	1.92426	3.19381
ENSMUSG00000028885	33.468	-1.67652	0.348348	-4.81278	1.48845e-06	4.8021e-05	Smpdl3b	0.683027	0.214458
ENSMUSG00000020484	6078.89	0.771674	0.160364	4.81201	1.49421e-06	4.81299e-05	Xbp1	37.3835	63.0629
ENSMUSG00000120422	5.82166	4.45391	0.928123	4.79883	1.59592e-06	5.13239e-05	ENSMUSG00000120422	0.00457466	0.0987411
ENSMUSG00000038022	150.05	-0.602421	0.125545	-4.79843	1.59911e-06	5.13447e-05	Mindy4	1.01764	0.675922
ENSMUSG00000048826	326.131	1.25949	0.26294	4.79003	1.66758e-06	5.34581e-05	Dact2	1.56888	3.71774
ENSMUSG00000038521	14794.6	0.517335	0.10806	4.78749	1.68881e-06	5.40528e-05	C1s1	105.388	149.908
ENSMUSG00000034265	152.873	0.931396	0.194703	4.78367	1.7212e-06	5.5002e-05	Zdhhc14	0.921294	1.74472
ENSMUSG00000010025	17442.1	-0.970893	0.203173	-4.77866	1.76469e-06	5.62868e-05	Aldh3a2	110.384	57.5463
ENSMUSG00000021395	2336.23	0.433832	0.0907903	4.7784	1.76699e-06	5.62868e-05	Spin1	11.8866	16.0823
ENSMUSG00000038552	905.65	0.346771	0.0726589	4.77259	1.81876e-06	5.78445e-05	Fndc4	7.0836	9.03634
ENSMUSG00000049721	87.3823	-1.6565	0.347267	-4.77011	1.84129e-06	5.8469e-05	Gal3st1	1.74159	0.56055
ENSMUSG00000113613	5.68804	3.99941	0.839632	4.76329	1.90463e-06	6.03853e-05	Gm40893	0.0114451	0.189042
ENSMUSG00000022364	186.185	0.75083	0.157666	4.76217	1.9152e-06	6.0625e-05	Tbc1d31	0.585094	0.991429
ENSMUSG00000008090	1618.12	-0.60469	0.127063	-4.75896	1.94591e-06	6.15005e-05	Fgfrl1	18.9238	12.5846
ENSMUSG00000038599	88.3533	6.16605	1.29598	4.75784	1.95678e-06	6.17473e-05	Capn8	0.0168772	1.17991
ENSMUSG00000040713	16213.5	-0.553964	0.116441	-4.75747	1.96036e-06	6.17635e-05	Creg1	218.477	150.971
ENSMUSG00000063888	1937.63	0.377159	0.07931	4.7555	1.97956e-06	6.22711e-05	Rpl7l1	13.0319	16.8947
ENSMUSG00000048538	1401.29	-0.435683	0.0916735	-4.75255	2.00869e-06	6.30891e-05	Gm9826	33.3791	24.8842
ENSMUSG00000024423	333.838	-0.681484	0.14351	-4.74867	2.04756e-06	6.42098e-05	Impact	2.15459	1.35596
ENSMUSG00000097039	20.1372	2.36904	0.499371	4.74405	2.09489e-06	6.55922e-05	Pvt1	0.0142715	0.0720599
ENSMUSG00000073421	2076.05	-1.55181	0.327159	-4.7433	2.10267e-06	6.57337e-05	H2-Ab1	32.9327	11.3104
ENSMUSG00000051452	117.411	1.40315	0.295971	4.74084	2.12832e-06	6.64327e-05	Gm11437	1.42546	3.78047
ENSMUSG00000031980	31423.2	-0.766119	0.161677	-4.73859	2.1521e-06	6.7071e-05	Agt	564.655	336.921
ENSMUSG00000003161	1095.19	0.543695	0.114849	4.73399	2.20153e-06	6.85057e-05	Sri	4.9844	7.22129
ENSMUSG00000031023	587.901	-0.647167	0.136768	-4.73186	2.22474e-06	6.91212e-05	Akip1	14.7351	9.49999
ENSMUSG00000027901	362.565	-0.403319	0.0852518	-4.73092	2.23508e-06	6.93357e-05	Dennd2d	1.62413	1.23146
ENSMUSG00000019970	1168.59	-1.04571	0.221247	-4.72645	2.2848e-06	7.0769e-05	Sgk1	8.66826	4.2793
ENSMUSG00000069668	738.509	9.42183	1.99467	4.72351	2.31813e-06	7.16913e-05	Sult3a1	0.0501571	36.6055
ENSMUSG00000024211	47.9961	6.65846	1.40978	4.72305	2.32332e-06	7.17418e-05	Grm8	0.00264752	0.246321
ENSMUSG00000046949	5238.38	-0.566267	0.11993	-4.72166	2.33932e-06	7.21253e-05	Nqo2	41.6686	28.4847
ENSMUSG00000066357	825.944	0.576698	0.122171	4.7204	2.35387e-06	7.24632e-05	Wdr6	4.29939	6.43176
ENSMUSG00000009614	47300.6	-0.546599	0.11593	-4.71491	2.41815e-06	7.43286e-05	Sardh	278.641	192.728
ENSMUSG00000052928	1159.26	0.587449	0.124888	4.70382	2.55335e-06	7.8365e-05	Ctif	3.94284	5.90495
ENSMUSG00000004951	539.616	1.88182	0.400138	4.70294	2.56436e-06	7.85832e-05	Hspb1	6.04638	21.9093
ENSMUSG00000017765	604.114	0.584579	0.124395	4.69937	2.60969e-06	7.98511e-05	Slc12a4	3.03515	4.56359
ENSMUSG00000074179	6.2917	-3.88808	0.827631	-4.69784	2.62927e-06	8.0328e-05	Gsta5	0.291444	0.0189881
ENSMUSG00000046159	82.5722	4.32899	0.922105	4.69468	2.67022e-06	8.14557e-05	Chrm3	0.0326808	0.648121
ENSMUSG00000032741	1906.38	0.701798	0.149611	4.69081	2.7213e-06	8.28886e-05	Tpcn1	4.65237	7.58663
ENSMUSG00000028712	772.63	-2.57793	0.549881	-4.68816	2.75676e-06	8.38422e-05	Cyp4a31	13.9474	2.42377
ENSMUSG00000004567	971.879	0.313925	0.066967	4.68775	2.76222e-06	8.38817e-05	Mcoln1	3.0943	3.85683
ENSMUSG00000078597	487.463	9.13724	1.94932	4.6874	2.76692e-06	8.38981e-05	Cyp4a12b	0.0187954	10.3648
ENSMUSG00000060450	2519.43	-0.445364	0.0950325	-4.68644	2.77997e-06	8.41673e-05	Rnf14	16.3987	12.1023
ENSMUSG00000087273	8.20015	3.16984	0.676443	4.68604	2.78539e-06	8.42049e-05	Gm13203	0.08674	0.765107
ENSMUSG00000028737	10270.9	-0.5622	0.120148	-4.67922	2.87972e-06	8.69263e-05	Aldh4a1	67.3022	46.158
ENSMUSG00000074373	460.572	1.52029	0.324948	4.67855	2.8891e-06	8.70788e-05	Gm10680	9.15842	26.2722
ENSMUSG00000025176	6072.96	-0.553034	0.118291	-4.67522	2.93642e-06	8.8373e-05	Hoga1	85.9051	59.2063
ENSMUSG00000005823	903.351	-0.460666	0.0985564	-4.67414	2.95185e-06	8.8705e-05	Gpr108	9.81532	7.16949
ENSMUSG00000023043	4609.79	0.449872	0.0963333	4.66996	3.01261e-06	9.03962e-05	Krt18	73.179	100.544
ENSMUSG00000001891	22084.8	-0.829501	0.17772	-4.66747	3.0493e-06	9.12255e-05	Ugp2	248.574	141.15
ENSMUSG00000026005	968.23	0.391126	0.0837963	4.66758	3.0477e-06	9.12255e-05	Rpe	7.24445	9.52469
ENSMUSG00000034994	53257.4	0.345189	0.0740939	4.65881	3.1804e-06	9.49757e-05	Eef2	380.434	485.767
ENSMUSG00000044792	1815.76	-0.380371	0.0816497	-4.65857	3.18407e-06	9.49757e-05	Isca1	5.16679	3.99461
ENSMUSG00000094793	60428.9	7.56358	1.62609	4.6514	3.29689e-06	9.81957e-05	Mup12	18.1423	3311.96
ENSMUSG00000111771	11.2521	4.19864	0.903301	4.64811	3.34995e-06	9.96288e-05	Gm47465	0.0422199	0.751527
ENSMUSG00000038312	1858.12	0.774037	0.166674	4.644	3.41723e-06	0.00010148	Edem2	10.6666	18.0819
ENSMUSG00000052906	1038.85	0.294747	0.0635306	4.63945	3.49332e-06	0.000103587	Ubxn8	8.60073	10.5621
ENSMUSG00000055003	55.8498	-3.95851	0.853548	-4.63771	3.5229e-06	0.000104158	Lrtm2	0.704375	0.0456558
ENSMUSG00000025128	12.1673	-4.08184	0.880115	-4.63784	3.52066e-06	0.000104158	Bhlhe22	0.187198	0.0110145
ENSMUSG00000090213	742.895	-0.744194	0.160525	-4.63599	3.55227e-06	0.000104872	Peds1	7.6719	4.60202
ENSMUSG00000042010	3474.29	1.60724	0.346773	4.63485	3.5719e-06	0.000105298	Acacb	4.8057	14.7635
ENSMUSG00000042129	306.963	-0.704208	0.15213	-4.629	3.67438e-06	0.000108161	Rassf4	1.11944	0.685196
ENSMUSG00000026355	202.322	0.909762	0.196668	4.62588	3.73006e-06	0.00010964	Mcm6	0.819758	1.53069
ENSMUSG00000000399	4413.43	-0.366426	0.0793439	-4.6182	3.87074e-06	0.000113609	Ndufa9	63.6417	49.892
ENSMUSG00000023089	1539.94	-0.601016	0.130167	-4.61726	3.88843e-06	0.000113963	Ndufa5	48.2083	32.204
ENSMUSG00000040782	1276.11	0.251357	0.0544666	4.61488	3.93314e-06	0.000115106	Cop1	1.79543	2.14186
ENSMUSG00000038007	612.875	-0.730274	0.158344	-4.61193	3.9894e-06	0.000116583	Acer2	2.86198	1.75204
ENSMUSG00000045671	540.687	-0.636274	0.138003	-4.61059	4.01537e-06	0.000117172	Spred2	3.83201	2.46903
ENSMUSG00000025348	323.674	-0.577318	0.12524	-4.60969	4.0327e-06	0.000117508	Itga7	1.27496	0.862521
ENSMUSG00000070814	128.492	-0.655314	0.142176	-4.60916	4.04294e-06	0.000117636	Zswim9	0.358639	0.228642
ENSMUSG00000022864	316.055	0.918281	0.199561	4.6015	4.1945e-06	0.000121695	D16Ertd472e	0.911064	1.69262
ENSMUSG00000116284	117.811	-1.46682	0.318769	-4.60151	4.19429e-06	0.000121695	Gm3787	3.44875	1.27539
ENSMUSG00000017057	1668.1	0.81332	0.176928	4.59689	4.28853e-06	0.000124244	Il13ra1	8.88301	15.4706
ENSMUSG00000044350	306.403	0.831521	0.180986	4.59438	4.34029e-06	0.000125563	Lacc1	1.64724	2.92848
ENSMUSG00000075704	1559.59	-0.498644	0.108558	-4.59332	4.36252e-06	0.000125887	Txnrd2	11.1393	8.00382
ENSMUSG00000081982	6.41982	-4.72891	1.02953	-4.59325	4.36395e-06	0.000125887	Sult2a-ps2	0.836966	0.0257961
ENSMUSG00000053113	214.888	1.36064	0.296572	4.58789	4.47757e-06	0.00012898	Socs3	1.12223	2.83489
ENSMUSG00000099413	8.14011	2.95714	0.644899	4.58544	4.53036e-06	0.000130314	Gm17767	0.0126151	0.0955195
ENSMUSG00000014668	495.98	0.370718	0.080886	4.58322	4.5787e-06	0.000131143	Chfr	2.6286	3.40377
ENSMUSG00000027860	263.835	0.810251	0.176785	4.58325	4.57794e-06	0.000131143	Vangl1	0.730206	1.26709
ENSMUSG00000097615	21.3508	1.95735	0.427055	4.58336	4.57574e-06	0.000131143	Gm2061	0.0816563	0.316993
ENSMUSG00000041550	3.61139	5.26982	1.14995	4.58266	4.591e-06	0.000131309	Serpina5	0	0.0869112
ENSMUSG00000040564	116355	-0.709673	0.154876	-4.5822	4.60114e-06	0.000131413	Apoc1	5193.59	3224.6
ENSMUSG00000024070	9922.63	-0.496755	0.108463	-4.57993	4.65133e-06	0.000132658	Prkd3	28.4392	20.1888
ENSMUSG00000018845	74.1726	-0.819045	0.178916	-4.57782	4.69838e-06	0.000133811	Unc45b	0.569861	0.323911
ENSMUSG00000028910	705.593	0.406456	0.0887953	4.57745	4.70676e-06	0.00013386	Mecr	5.38095	7.12097
ENSMUSG00000111282	79.5356	1.50771	0.32944	4.57659	4.72607e-06	0.00013422	Gm47528	0.51357	1.44994
ENSMUSG00000054074	29.4434	-1.12223	0.245314	-4.57467	4.76963e-06	0.000135267	Skida1	0.220683	0.102221
ENSMUSG00000022883	891.672	-1.34915	0.294956	-4.57405	4.78376e-06	0.000135477	Robo1	2.08844	0.825889
ENSMUSG00000053898	10584.3	-0.54987	0.120226	-4.57363	4.79344e-06	0.000135561	Ech1	147.701	102.216
ENSMUSG00000021707	1883.38	-0.350369	0.0766296	-4.57225	4.82524e-06	0.000136123	Dhfr	10.6862	8.41373
ENSMUSG00000071350	345.869	0.702493	0.153646	4.57215	4.82736e-06	0.000136123	Setdb2	1.74542	2.83969
ENSMUSG00000026608	318.978	0.633896	0.138651	4.57188	4.83358e-06	0.000136123	Kctd3	0.830801	1.28556
ENSMUSG00000025479	294732	-0.691166	0.151262	-4.56933	4.89292e-06	0.000137602	Cyp2e1	4561.17	2843.99
ENSMUSG00000116354	208.613	1.39566	0.305474	4.56885	4.90411e-06	0.000137725	Cyp2d38-ps	0.984741	2.5715
ENSMUSG00000086389	117.679	1.45425	0.318524	4.5656	4.98076e-06	0.000139585	Gm15998	0.913167	2.48993
ENSMUSG00000120233	22.8191	2.43392	0.533116	4.56545	4.9842e-06	0.000139585	ENSMUSG00000120233	0.0619101	0.334501
ENSMUSG00000026827	1887.99	-0.622832	0.136463	-4.56412	5.01602e-06	0.000140282	Gpd2	9.37224	6.1594
ENSMUSG00000025428	41536.4	-0.379704	0.0832013	-4.56367	5.02667e-06	0.000140385	Atp5a1	403.054	311.495
ENSMUSG00000021497	2582.67	0.465335	0.10198	4.563	5.04286e-06	0.000140448	Txndc15	13.2891	18.3889
ENSMUSG00000029344	727.417	0.456052	0.0999415	4.56319	5.03821e-06	0.000140448	Tpst2	5.92048	8.12458
ENSMUSG00000032482	31.1823	5.93641	1.30138	4.56161	5.07623e-06	0.000141182	Cspg5	0.00272799	0.156199
ENSMUSG00000028357	6.1527	3.06739	0.67249	4.56125	5.08505e-06	0.000141233	Kif12	0.010877	0.0892023
ENSMUSG00000029003	348.781	0.710056	0.155711	4.56008	5.11332e-06	0.000141823	Mad2l2	2.71678	4.44692
ENSMUSG00000024099	3550.73	-0.386626	0.0848224	-4.55806	5.16286e-06	0.000143	Ndufv2	50.4496	38.793
ENSMUSG00000020918	486.061	0.458167	0.100527	4.55766	5.17279e-06	0.000143078	Kat2a	3.17801	4.36985
ENSMUSG00000047880	11.6406	-1.79776	0.394539	-4.5566	5.19883e-06	0.000143602	Cxcr5	0.148712	0.0420335
ENSMUSG00000034601	116.391	0.721674	0.158477	4.55381	5.26841e-06	0.000145324	2700049A03Rik	0.402953	0.663538
ENSMUSG00000075025	36.4365	-2.1819	0.479715	-4.54832	5.40755e-06	0.000148959	Gm10804	0.482565	0.108965
ENSMUSG00000039196	21426.5	2.55059	0.561355	4.54362	5.52953e-06	0.000151904	Orm1	219.574	1238.23
ENSMUSG00000079139	402.002	0.566868	0.124758	4.54374	5.52646e-06	0.000151904	Gm4204	7.06698	10.5884
ENSMUSG00000054630	21979	0.836802	0.184185	4.54327	5.53878e-06	0.000151951	Ugt2b5	227.979	406.664
ENSMUSG00000009863	7036.33	-0.49594	0.109257	-4.53921	5.64644e-06	0.000154694	Sdhb	98.833	70.695
ENSMUSG00000097426	117.265	2.2384	0.493621	4.53466	5.76973e-06	0.000157857	Gm8941	1.22953	5.6874
ENSMUSG00000025885	933.93	0.543508	0.119991	4.52957	5.91031e-06	0.000161484	Myo5b	2.09183	3.07336
ENSMUSG00000069733	69.2536	1.66177	0.36697	4.52834	5.9448e-06	0.000162207	Ube2u	0.584024	1.8523
ENSMUSG00000023224	25750.8	0.687647	0.151923	4.52629	6.00271e-06	0.000163566	Serping1	230.165	368.01
ENSMUSG00000040412	137.31	-1.97407	0.436324	-4.52433	6.05868e-06	0.000164868	Elapor1	0.924243	0.245376
ENSMUSG00000025934	60974.6	-0.616913	0.136422	-4.5221	6.12293e-06	0.000166168	Gsta3	454.806	300.132
ENSMUSG00000021876	57052.3	-0.743828	0.164485	-4.52217	6.12079e-06	0.000166168	Rnase4	1177.34	705.924
ENSMUSG00000028223	7113.02	-0.400183	0.0885058	-4.52154	6.13906e-06	0.000166382	Decr1	56.0459	42.9064
ENSMUSG00000025372	482.128	1.11626	0.246988	4.51949	6.19888e-06	0.000167777	Baiap2	1.65627	3.61587
ENSMUSG00000038422	500.818	0.697706	0.154414	4.51842	6.23027e-06	0.000168401	Hdhd3	7.60965	12.3089
ENSMUSG00000052534	1095.41	-0.787194	0.174286	-4.51669	6.28142e-06	0.000169549	Pbx1	2.70269	1.59709
ENSMUSG00000028476	186.071	0.848028	0.187766	4.51641	6.28955e-06	0.000169549	Reck	0.754022	1.35957
ENSMUSG00000029119	1997.13	0.68588	0.152033	4.5114	6.44016e-06	0.000173377	Man2b2	11.8256	19.0428
ENSMUSG00000031149	103.184	-0.857133	0.190129	-4.50816	6.53908e-06	0.000175805	Praf2	2.66084	1.48239
ENSMUSG00000022820	1847.91	-0.571736	0.12693	-4.50436	6.65742e-06	0.000178749	Ndufb4	30.8609	21.0026
ENSMUSG00000020393	591.316	0.432042	0.0959411	4.5032	6.6939e-06	0.000179489	Kremen1	1.75711	2.37323
ENSMUSG00000036006	89.7897	1.44455	0.320921	4.50125	6.75541e-06	0.00018086	Ripor2	0.11097	0.295088
ENSMUSG00000097639	16.9309	1.79784	0.399429	4.50102	6.76296e-06	0.00018086	Platr4	0.0548125	0.189463
ENSMUSG00000090090	58.0326	-2.79609	0.621308	-4.50033	6.78487e-06	0.000181205	Mup-ps16	4.45798	0.659282
ENSMUSG00000054191	198.607	-0.78707	0.174944	-4.49898	6.82801e-06	0.000182117	Klf1	4.4253	2.57506
ENSMUSG00000022546	12301.1	-0.473701	0.105332	-4.4972	6.88533e-06	0.000183403	Gpt	131.354	95.2233
ENSMUSG00000024254	5914.59	-0.792513	0.176277	-4.49583	6.92991e-06	0.000184104	Abcg8	53.9226	31.5907
ENSMUSG00000085711	551.661	-0.442361	0.0983879	-4.49609	6.9215e-06	0.000184104	Gm15163	13.1834	9.71389
ENSMUSG00000057554	3129.5	0.702744	0.156403	4.49316	7.01743e-06	0.000186183	Lgals8	17.4742	28.2198
ENSMUSG00000091393	52.6762	-1.32349	0.29483	-4.489	7.15597e-06	0.00018961	5330438I03Rik	0.722314	0.288554
ENSMUSG00000024059	19.925	2.10758	0.469599	4.48805	7.18796e-06	0.000190207	Clip4	0.0235179	0.100981
ENSMUSG00000047045	363.094	0.606459	0.135183	4.48621	7.25013e-06	0.000191601	Tmem164	1.13736	1.74401
ENSMUSG00000020253	420.298	0.56825	0.126708	4.48473	7.30062e-06	0.000192683	Ppm1m	3.35988	4.98305
ENSMUSG00000025353	1035.84	0.459304	0.102619	4.47581	7.61236e-06	0.000200648	Ormdl2	14.0874	19.361
ENSMUSG00000005533	133.247	-0.866346	0.193647	-4.47385	7.68241e-06	0.00020223	Igf1r	0.27781	0.153672
ENSMUSG00000066153	3096.36	3.80328	0.85048	4.47193	7.75185e-06	0.000203792	Mup21	16.2218	219.015
ENSMUSG00000039431	91.9268	-0.645836	0.144436	-4.47144	7.76953e-06	0.000203991	Mtmr7	0.678783	0.43487
ENSMUSG00000037722	2941.13	-0.405449	0.0906921	-4.47061	7.79975e-06	0.000204518	Gnpnat1	19.1286	14.5043
ENSMUSG00000053617	1194.61	0.630128	0.140965	4.47011	7.81793e-06	0.000204728	Sh3pxd2a	2.16989	3.37993
ENSMUSG00000091721	102.858	0.955205	0.213861	4.46647	7.95196e-06	0.000207968	Gimd1	1.22369	2.35174
ENSMUSG00000025935	4759.2	0.511865	0.114621	4.46573	7.97972e-06	0.000208154	Tram1	33.4671	47.5354
ENSMUSG00000038781	783.382	0.625091	0.139975	4.46573	7.97966e-06	0.000208154	Stap2	6.46729	9.95528
ENSMUSG00000032902	1478.91	0.565332	0.126604	4.46536	7.99352e-06	0.000208245	Slc16a1	7.25764	10.8454
ENSMUSG00000040264	240.436	-1.20054	0.268965	-4.46357	8.06059e-06	0.000209721	Gbp2b	3.24372	1.40205
ENSMUSG00000026820	725.613	-0.370647	0.0830727	-4.46171	8.13077e-06	0.000211274	Ptges2	4.36646	3.39491
ENSMUSG00000031790	1805.94	0.809226	0.181399	4.46102	8.1571e-06	0.000211413	Mmp15	6.5629	11.4109
ENSMUSG00000028104	340.253	-0.654965	0.146813	-4.46121	8.14996e-06	0.000211413	Polr3gl	7.04152	4.51963
ENSMUSG00000041119	421.179	0.737145	0.165282	4.45994	8.1984e-06	0.000212211	Pde9a	2.39682	3.99736
ENSMUSG00000024785	4535.07	-0.632439	0.141824	-4.45931	8.2223e-06	0.000212502	Rcl1	78.0859	50.7117
ENSMUSG00000112599	21.4496	1.36145	0.30532	4.45909	8.23071e-06	0.000212502	Gm47719	0.263515	0.681522
ENSMUSG00000029186	936.273	0.538064	0.120697	4.45795	8.27466e-06	0.000213363	Pi4k2b	5.48682	7.94948
ENSMUSG00000017344	83603.9	0.555502	0.124755	4.45275	8.4777e-06	0.00021832	Vtn	902.214	1323.49
ENSMUSG00000036110	5563	0.685464	0.153997	4.45116	8.54072e-06	0.000219662	Slc17a2	19.2332	31.2063
ENSMUSG00000024118	1094.31	1.32565	0.297988	4.44866	8.64075e-06	0.000221952	Tedc2	6.5921	16.3091
ENSMUSG00000040498	51.7778	-1.37278	0.308748	-4.44626	8.73773e-06	0.000224157	Igsf23	0.883706	0.344605
ENSMUSG00000075543	839.017	3.72975	0.838932	4.44583	8.75524e-06	0.000224321	Urad	4.32506	55.078
ENSMUSG00000048482	35.2301	1.66224	0.374095	4.44336	8.85627e-06	0.000226622	Bdnf	0.0738989	0.228081
ENSMUSG00000002332	3999.74	0.582129	0.131061	4.44167	8.92616e-06	0.000228121	Dhrs1	31.2994	46.8179
ENSMUSG00000085282	28.9678	-1.21325	0.273237	-4.44029	8.98361e-06	0.000229298	Gm15663	0.264033	0.114324
ENSMUSG00000100277	254.046	-3.62647	0.817312	-4.43707	9.11909e-06	0.000232462	1810053B23Rik	2.21277	0.186991
ENSMUSG00000102299	63.9879	1.27005	0.286262	4.43668	9.13557e-06	0.000232588	Gm37539	4.34824	10.3298
ENSMUSG00000021238	18818.8	-0.392505	0.0884753	-4.43632	9.15098e-06	0.000232686	Aldh6a1	99.4441	76.4894
ENSMUSG00000091192	296.667	-0.768686	0.173303	-4.4355	9.18594e-06	0.000233281	Sardhos	38.2094	22.6486
ENSMUSG00000020658	25.2731	1.57516	0.355496	4.43086	9.38562e-06	0.000238052	Efr3b	0.033336	0.0977212
ENSMUSG00000036138	7490.12	-0.485431	0.109651	-4.42705	9.55313e-06	0.00024077	Acaa1a	53.0874	38.1937
ENSMUSG00000031357	2313.24	-0.33944	0.076676	-4.42693	9.55823e-06	0.00024077	Syap1	29.5103	23.5241
ENSMUSG00000049971	1162.18	-0.863734	0.195106	-4.42701	9.55481e-06	0.00024077	Glt1d1	9.15959	5.1148
ENSMUSG00000032577	136.919	1.08591	0.245292	4.42699	9.55566e-06	0.00024077	Mapkapk3	0.43089	0.908795
ENSMUSG00000022829	16.9655	-1.48625	0.335665	-4.42778	9.52082e-06	0.00024077	Stxbp5l	0.0799566	0.0280914
ENSMUSG00000050505	7.96577	-3.96789	0.896336	-4.42679	9.5644e-06	0.00024077	Pcdh20	0.0748279	0.00461873
ENSMUSG00000059851	216.933	0.558437	0.12618	4.42572	9.61195e-06	0.000241364	Kmt5c	1.17778	1.74336
ENSMUSG00000052407	121.127	1.12596	0.254398	4.42597	9.60089e-06	0.000241364	Ccdc171	0.341695	0.744829
ENSMUSG00000049411	206.745	-0.462044	0.104424	-4.42467	9.65895e-06	0.000242243	Tmem241	1.43025	1.04565
ENSMUSG00000056812	25.6815	2.0411	0.461467	4.42307	9.731e-06	0.000243746	St8sia3	0.0233548	0.0948947
ENSMUSG00000029311	7708.7	-0.737772	0.166979	-4.41835	9.94581e-06	0.000248202	Hsd17b11	78.7356	47.8719
ENSMUSG00000035376	2312.67	-0.403784	0.091377	-4.41888	9.92154e-06	0.000248202	Hacd2	18.8646	14.3537
ENSMUSG00000033386	1016.79	0.474894	0.107477	4.41854	9.93678e-06	0.000248202	Frrs1	3.15877	4.40528
ENSMUSG00000072115	12544.9	-0.896905	0.203041	-4.41736	9.99119e-06	0.000248989	Ang	367.244	197.91
ENSMUSG00000033998	14.8119	1.81577	0.411075	4.41713	1.00021e-05	0.000248989	Kcnk1	0.0779882	0.277786
ENSMUSG00000027956	188.537	0.546077	0.123636	4.4168	1.00173e-05	0.000249062	Tmem144	1.18829	1.73982
ENSMUSG00000035960	951.669	0.512037	0.116027	4.41308	1.01909e-05	0.000253065	Apex1	14.7927	21.2739
ENSMUSG00000038225	163.488	0.522586	0.11843	4.41263	1.02122e-05	0.000253283	Primpol	0.564759	0.81381
ENSMUSG00000033318	2331.73	-0.847991	0.192333	-4.40899	1.03855e-05	0.000257266	Gstt2	19.3837	11.0182
ENSMUSG00000024247	500.061	0.673259	0.152845	4.40484	1.05862e-05	0.000261915	Pkdcc	3.87511	6.11753
ENSMUSG00000100660	7.3178	-3.75376	0.852285	-4.40435	1.06101e-05	0.000262184	Kat6b-ps2	0.233784	0.0152358
ENSMUSG00000024036	85.1047	1.22016	0.277288	4.40032	1.08094e-05	0.000266781	Slc37a1	0.120041	0.273975
ENSMUSG00000022875	81329.7	0.569435	0.129586	4.39425	1.11155e-05	0.000274002	Kng1	545.284	813.357
ENSMUSG00000010362	290.657	-0.644414	0.147211	-4.37748	1.20058e-05	0.000295587	Rdm1	6.05882	3.92719
ENSMUSG00000070284	328.17	0.669164	0.152917	4.37598	1.20885e-05	0.00029726	Gmppb	2.46522	3.88973
ENSMUSG00000024727	43.4065	-4.34307	0.99284	-4.37439	1.21772e-05	0.000299076	Trpm6	0.282511	0.0146078
ENSMUSG00000032946	390.369	-0.525784	0.120233	-4.37306	1.22519e-05	0.000300545	Rasgrp2	1.00667	0.699695
ENSMUSG00000025204	3060.08	-0.464858	0.106316	-4.3724	1.22885e-05	0.00030078	Ndufb8	30.2838	22.1523
ENSMUSG00000020319	71.0521	0.769405	0.17597	4.37235	1.22914e-05	0.00030078	Wdpcp	0.241421	0.409946
ENSMUSG00000025486	2571.05	-0.417103	0.0954263	-4.37094	1.23711e-05	0.000302365	Sirt3	13.1993	9.99557
ENSMUSG00000056035	129207	-1.19558	0.273579	-4.37015	1.24159e-05	0.000303093	Cyp3a11	936.913	418.684
ENSMUSG00000069520	4111.6	0.967022	0.221386	4.36804	1.25367e-05	0.00030567	Tmem19	20.3776	39.296
ENSMUSG00000035936	3385.26	-0.46586	0.106663	-4.36758	1.25628e-05	0.000305938	Aldh5a1	18.6556	13.6737
ENSMUSG00000074284	213.524	0.596019	0.136499	4.36647	1.26272e-05	0.000307135	Gm10658	1.57146	2.3762
ENSMUSG00000024485	65.2867	-3.63205	0.831897	-4.36599	1.26551e-05	0.000307442	Slc4a9	0.515427	0.0427065
ENSMUSG00000026109	8.37675	3.9737	0.910484	4.36438	1.27484e-05	0.000309336	Tmeff2	0.00411797	0.0610649
ENSMUSG00000070047	1266.93	0.66439	0.152298	4.36243	1.28627e-05	0.000311735	Fat1	1.68624	2.65806
ENSMUSG00000102758	408.584	-0.734399	0.1684	-4.36105	1.2944e-05	0.000313329	Naaladl2	1.32868	0.804687
ENSMUSG00000039046	883.911	0.669296	0.153513	4.35987	1.30141e-05	0.000314648	Usp6nl	2.28521	3.61999
ENSMUSG00000037780	5561.26	0.726207	0.166603	4.3589	1.30716e-05	0.000315661	Mbl1	71.8544	118.045
ENSMUSG00000031138	7047.95	0.404511	0.0928775	4.35532	1.32873e-05	0.000320485	F9	60.0443	79.3257
ENSMUSG00000039519	6211.26	3.09952	0.712693	4.34903	1.36739e-05	0.000329022	Cyp7b1	16.1394	132.269
ENSMUSG00000085006	37.5325	4.34361	0.998723	4.34917	1.36656e-05	0.000329022	BC021767	0.0519564	1.03356
ENSMUSG00000004038	3841.6	-1.10707	0.254644	-4.34751	1.37691e-05	0.000330917	Gstm3	106.821	51.2624
ENSMUSG00000067071	1805.77	1.39274	0.320554	4.34479	1.39406e-05	0.000334641	Hes6	14.8128	38.6991
ENSMUSG00000041959	1632.53	0.790684	0.182014	4.34408	1.39861e-05	0.000335334	S100a10	26.5521	45.8721
ENSMUSG00000039065	246.751	0.999453	0.230244	4.34084	1.41936e-05	0.000339905	Atpsckmt	0.843674	1.70313
ENSMUSG00000025002	310.344	-0.962925	0.221878	-4.33988	1.4256e-05	0.000340993	Cyp2c55	5.48528	2.87951
ENSMUSG00000040648	1394.7	0.518819	0.119614	4.33744	1.44154e-05	0.000343992	Ppip5k2	2.14498	3.06801
ENSMUSG00000036943	220.799	-0.640606	0.147686	-4.33763	1.44026e-05	0.000343992	Rab8b	1.54847	0.989757
ENSMUSG00000009035	1595.12	-0.461931	0.106515	-4.33677	1.4459e-05	0.000344624	Tmem184b	10.5926	7.7195
ENSMUSG00000028185	1050.59	-0.582591	0.134376	-4.33554	1.45404e-05	0.000345863	Dnase2b	12.0581	8.12686
ENSMUSG00000013236	198.757	-0.715691	0.165078	-4.33546	1.45453e-05	0.000345863	Ptprs	0.445967	0.273759
ENSMUSG00000008859	926.529	-0.296738	0.0684524	-4.33495	1.45793e-05	0.000346262	Rala	9.50636	7.78107
ENSMUSG00000040451	687.369	-0.688459	0.158923	-4.33203	1.47743e-05	0.000350481	Sgms1	2.16633	1.36703
ENSMUSG00000090290	132.692	0.958042	0.221248	4.33017	1.48992e-05	0.000353029	Tarbp1	0.384605	0.738419
ENSMUSG00000026435	445.732	0.979341	0.2262	4.32954	1.4942e-05	0.000353627	Slc45a3	2.25531	4.44246
ENSMUSG00000022863	126.376	0.743931	0.171927	4.32701	1.51148e-05	0.000357297	Btg3	0.632752	1.06399
ENSMUSG00002076121	8.25011	-6.50464	1.50385	-4.32533	1.52307e-05	0.000359616	ENSMUSG00002076121	6.26197	0
ENSMUSG00000036594	2023.28	-1.42015	0.32861	-4.32168	1.54849e-05	0.00036519	H2-Aa	21.195	7.96555
ENSMUSG00000031231	4404.13	-0.602606	0.139464	-4.32087	1.55417e-05	0.000366101	Cox7b	117.147	78.1212
ENSMUSG00000033307	4813.48	-0.793405	0.183641	-4.32041	1.55739e-05	0.000366433	Mif	219.607	128.922
ENSMUSG00000021556	141.537	0.941531	0.21811	4.31678	1.58323e-05	0.000372079	Golm1	0.595286	1.12429
ENSMUSG00000046876	498.111	0.859637	0.199298	4.31331	1.60825e-05	0.000377518	Atxn1	0.679077	1.23744
ENSMUSG00000024422	1121.61	0.267016	0.0619264	4.31183	1.61911e-05	0.000379624	Dhx16	6.69751	8.08656
ENSMUSG00000041143	740.58	-0.348529	0.0808803	-4.3092	1.63847e-05	0.000383273	Tmco4	6.23291	4.92289
ENSMUSG00000033676	48.0731	1.66299	0.3859	4.30937	1.63717e-05	0.000383273	Gabrb3	0.0941856	0.294909
ENSMUSG00000058152	190.341	0.740552	0.171933	4.3072	1.65332e-05	0.000386298	Chsy3	0.536313	0.887596
ENSMUSG00000064325	123.275	-0.845523	0.19648	-4.30336	1.68223e-05	0.000392599	Hhip	0.469525	0.264171
ENSMUSG00000063765	42.7064	-1.02521	0.238261	-4.30291	1.6857e-05	0.000392953	Chadl	0.292262	0.144755
ENSMUSG00000021259	42.4606	1.51697	0.352576	4.30254	1.68852e-05	0.000393156	Cyp46a1	0.182502	0.530405
ENSMUSG00000029304	1252.74	0.829892	0.192949	4.3011	1.6995e-05	0.000395257	Spp1	14.7889	26.4812
ENSMUSG00000004929	283.718	0.534135	0.124224	4.29977	1.70975e-05	0.00039697	Thop1	1.23679	1.78882
ENSMUSG00000052560	133.408	1.42373	0.331127	4.29963	1.71081e-05	0.00039697	Cpne8	0.473411	1.22966
ENSMUSG00000100157	3.46247	4.75203	1.10537	4.29904	1.71536e-05	0.000397569	2310034O05Rik	0.00212588	0.101449
ENSMUSG00000072623	25.7624	1.3068	0.304069	4.29769	1.72589e-05	0.00039955	Zfp9	0.0740667	0.183277
ENSMUSG00000029478	1770.2	0.558071	0.129943	4.29473	1.74909e-05	0.000404458	Ncor2	3.69346	5.4404
ENSMUSG00000026950	346.075	1.80201	0.419642	4.29417	1.75348e-05	0.000405008	Neb	0.157682	0.539776
ENSMUSG00000013846	2909.5	0.634854	0.147875	4.29319	1.76122e-05	0.000406331	St3gal1	8.96652	14.0474
ENSMUSG00000001076	8.70571	3.66152	0.853224	4.29139	1.77555e-05	0.000409167	C1ql4	0.0225481	0.288029
ENSMUSG00000050323	506.967	-0.449124	0.104667	-4.29097	1.77892e-05	0.000409476	Ndufaf6	12.7559	9.41232
ENSMUSG00000046840	226.457	-0.935789	0.21814	-4.28986	1.78784e-05	0.000411062	Hnf4aos	8.22534	4.34037
ENSMUSG00000060586	1624.84	-1.52112	0.354696	-4.28852	1.7987e-05	0.000413087	H2-Eb1	33.8789	11.8998
ENSMUSG00000025813	1122.3	1.44274	0.336673	4.2853	1.82496e-05	0.000418166	Homer2	1.31401	3.56501
ENSMUSG00000075044	542.261	-4.22387	0.985626	-4.28546	1.82358e-05	0.000418166	Slc22a29	12.1887	0.692213
ENSMUSG00000086561	17.0858	2.08591	0.486824	4.28473	1.82962e-05	0.000418756	Gm15540	0.263475	1.11973
ENSMUSG00000030659	142.192	1.47445	0.344598	4.27874	1.87951e-05	0.000429688	Nucb2	0.876558	2.35833
ENSMUSG00000054942	112.853	-0.977173	0.228511	-4.27626	1.90058e-05	0.000434013	Miga1	0.347809	0.178866
ENSMUSG00000121075	25.5696	-1.58378	0.370492	-4.2748	1.91306e-05	0.000436367	ENSMUSG00000121075	1.15874	0.388867
ENSMUSG00000032719	2.96677	4.45968	1.04355	4.27355	1.92383e-05	0.00043833	Sbspon	0.00168517	0.0553272
ENSMUSG00000026024	2799.96	0.462938	0.108334	4.27324	1.92654e-05	0.000438452	Als2	6.70627	9.24444
ENSMUSG00000028578	123.212	0.487111	0.114004	4.27275	1.93074e-05	0.000438912	Caap1	0.771506	1.08499
ENSMUSG00000115100	239.451	-0.815002	0.190891	-4.26946	1.95944e-05	0.000444934	Gm34934	1.73362	0.999264
ENSMUSG00000096688	27918.3	6.02001	1.41044	4.26818	1.97074e-05	0.000446996	Mup17	24.0909	1512.77
ENSMUSG00000034714	2157.86	0.402127	0.0943407	4.2625	2.02157e-05	0.00045801	Ttyh2	13.4096	17.723
ENSMUSG00000041237	8785.82	1.02309	0.240072	4.26158	2.02985e-05	0.000459371	Pklr	48.1184	98.8672
ENSMUSG00000029560	509.762	-0.417961	0.0980851	-4.2612	2.03328e-05	0.00045963	Snx8	4.85392	3.65988
ENSMUSG00000074280	4.91137	3.47626	0.816191	4.25913	2.05226e-05	0.000463402	Gm6166	0.0519305	0.607394
ENSMUSG00000054827	35703.5	-0.858235	0.201537	-4.25846	2.05843e-05	0.000464276	Cyp2c50	426.397	235.542
ENSMUSG00000001166	26.0569	1.07583	0.25284	4.25499	2.0906e-05	0.000471003	Oas1c	0.189525	0.401455
ENSMUSG00000006273	1866	-0.407758	0.0958779	-4.25289	2.11034e-05	0.00047492	Atp6v1b2	10.8098	8.20243
ENSMUSG00000061906	1399.46	1.44649	0.340147	4.25255	2.11351e-05	0.000475103	Ugt2b38	10.6818	28.6694
ENSMUSG00000030231	699.24	0.41001	0.0964212	4.25228	2.11603e-05	0.000475141	Plekha5	1.72152	2.30956
ENSMUSG00000019990	241.679	0.709974	0.167032	4.25053	2.13261e-05	0.00047833	Pde7b	0.399178	0.654712
ENSMUSG00000021998	3630.65	0.479026	0.112719	4.24974	2.14021e-05	0.000478969	Lcp1	8.64257	12.0029
ENSMUSG00000002010	1651.65	-0.279426	0.0657491	-4.24988	2.13889e-05	0.000478969	Idh3g	18.0464	14.968
ENSMUSG00000026749	1706.01	0.693938	0.163368	4.24768	2.15992e-05	0.00048269	Nek6	3.27459	5.25017
ENSMUSG00000014776	50.3946	-1.18369	0.278679	-4.24751	2.16162e-05	0.00048269	Nol3	0.589066	0.261335
ENSMUSG00000005501	856.502	0.470522	0.110804	4.24643	2.17204e-05	0.00048448	Usp40	1.62988	2.27158
ENSMUSG00000025245	308.063	0.449016	0.105849	4.24204	2.21494e-05	0.000493503	Lztfl1	0.631017	0.860882
ENSMUSG00000022887	6584.66	0.501408	0.118326	4.2375	2.26019e-05	0.000503029	Masp1	15.0033	21.2267
ENSMUSG00000025135	520.796	-0.407686	0.0962715	-4.23475	2.28802e-05	0.000508663	Anapc11	3.16156	2.39649
ENSMUSG00000052305	2981.48	-0.605589	0.143051	-4.23338	2.30203e-05	0.000511213	Hbb-bs	126.42	83.644
ENSMUSG00000049339	7579.74	-0.310999	0.0734887	-4.23193	2.31699e-05	0.00051397	Retreg2	75.3029	61.0044
ENSMUSG00000022426	1591.31	-0.461218	0.109105	-4.22727	2.36539e-05	0.00052413	Josd1	14.3713	10.5342
ENSMUSG00000030887	48.2583	-0.932882	0.220772	-4.22554	2.38369e-05	0.000527605	Pdzd9	0.782627	0.413345
ENSMUSG00000070605	62.5554	3.66308	0.867166	4.22419	2.39798e-05	0.000530185	Zfp992	0.0545964	0.654664
ENSMUSG00000025169	315.218	-0.456555	0.108155	-4.22132	2.42881e-05	0.000536413	Ogfod3	7.50105	5.50967
ENSMUSG00000031299	5658.56	-0.458304	0.108595	-4.22031	2.43968e-05	0.000538223	Pdha1	47.1019	34.4887
ENSMUSG00000020455	393.034	0.42154	0.0999337	4.2182	2.46259e-05	0.000542413	Trim11	2.52767	3.38952
ENSMUSG00000055561	9.1679	2.12309	0.503332	4.21807	2.46405e-05	0.000542413	Spink5	0.0192563	0.083095
ENSMUSG00000031271	4305.53	-2.34995	0.55722	-4.21728	2.47272e-05	0.000543728	Serpina7	77.1766	15.5405
ENSMUSG00000040722	521.943	0.713183	0.169125	4.21691	2.47677e-05	0.000544026	Scamp5	2.86181	4.67368
ENSMUSG00000017677	371.922	1.01935	0.241809	4.21553	2.49191e-05	0.000546756	Wsb1	1.66161	3.36822
ENSMUSG00000024990	118301	-0.499008	0.118422	-4.21381	2.51093e-05	0.000550331	Rbp4	2775.23	1975.24
ENSMUSG00000034258	209.934	-1.1649	0.276525	-4.21262	2.52421e-05	0.000552641	Flvcr2	2.26082	1.01907
ENSMUSG00000022346	87.3436	1.23453	0.293326	4.20872	2.56824e-05	0.00056167	Myc	0.518645	1.22444
ENSMUSG00000031059	4477.92	-0.436838	0.103849	-4.20649	2.59368e-05	0.000565805	Ndufb11	152.233	113.282
ENSMUSG00000033326	680.806	0.605673	0.14398	4.20664	2.592e-05	0.000565805	Kdm4a	2.51835	3.80962
ENSMUSG00000042340	151.579	-0.537006	0.127666	-4.20633	2.59557e-05	0.000565805	Ctf1	2.64997	1.83846
ENSMUSG00000055980	1145.7	-0.791106	0.188184	-4.20389	2.62362e-05	0.000571304	Irs1	4.26781	2.50133
ENSMUSG00000027575	606.559	0.369316	0.0878905	4.202	2.64571e-05	0.000575491	Arfgap1	2.66776	3.4409
ENSMUSG00000044452	457.389	0.533974	0.127118	4.20062	2.6618e-05	0.000578368	Zfp507	1.22109	1.7724
ENSMUSG00000063488	356.756	0.731577	0.174338	4.19631	2.71293e-05	0.000588844	Zkscan7	0.989075	1.64511
ENSMUSG00000033096	1544.34	-0.266832	0.0636684	-4.19097	2.77769e-05	0.00060225	Apmap	18.6968	15.65
ENSMUSG00000021619	165.227	-0.577063	0.137706	-4.19055	2.78284e-05	0.000602719	Atg10	3.11462	2.09793
ENSMUSG00000028145	732.711	-0.502699	0.119996	-4.18928	2.79835e-05	0.000605429	Them4	5.75107	4.05176
ENSMUSG00000029864	3774.87	-0.491254	0.117336	-4.18674	2.82985e-05	0.000611587	Gstk1	80.7964	58.1582
ENSMUSG00000001103	12.5906	2.341	0.559244	4.18601	2.83896e-05	0.000612899	Sebox	0.0817574	0.405697
ENSMUSG00000036278	1746.95	-0.543849	0.129963	-4.18466	2.85592e-05	0.000615553	Macrod1	45.4065	31.5783
ENSMUSG00000022575	999.378	0.448475	0.107174	4.18455	2.85736e-05	0.000615553	Gsdmd	9.61063	13.0656
ENSMUSG00000031960	6809.18	0.552914	0.13225	4.18084	2.90434e-05	0.000624768	Aars	16.0283	23.4613
ENSMUSG00000028766	488.538	-0.655864	0.15688	-4.18068	2.90633e-05	0.000624768	Alpl	3.96778	2.54755
ENSMUSG00000030323	122.132	0.776826	0.185869	4.17942	2.92249e-05	0.000627572	Ift122	0.236157	0.402194
ENSMUSG00000037892	47.4585	-1.07141	0.256608	-4.17528	2.97624e-05	0.000637124	Pcdh18	0.325314	0.155059
ENSMUSG00000033177	7.78542	-3.1407	0.752208	-4.1753	2.97587e-05	0.000637124	Tmprss7	0.13319	0.0140281
ENSMUSG00000085445	7.29636	3.71868	0.890646	4.17526	2.97645e-05	0.000637124	Gm16348	0.0117425	0.149515
ENSMUSG00000006589	682.502	0.575452	0.137839	4.17482	2.98219e-05	0.000637675	Aprt	9.21029	13.6851
ENSMUSG00000034908	4513.42	0.360774	0.0864465	4.17339	3.00107e-05	0.000641033	Sidt2	20.6545	26.6482
ENSMUSG00000024251	249.707	0.583499	0.139853	4.17224	3.01619e-05	0.000643581	Thada	0.470113	0.701229
ENSMUSG00000059182	790.817	0.475195	0.114007	4.16812	3.07123e-05	0.000654634	Skap2	1.57567	2.17727
ENSMUSG00000026575	201.678	0.534518	0.128369	4.16393	3.12816e-05	0.000664904	Nme7	0.754852	1.09956
ENSMUSG00000032827	161.233	2.18279	0.524224	4.16385	3.12931e-05	0.000664904	Ppp1r9a	0.107867	0.472498
ENSMUSG00000113517	17.6974	-1.87841	0.451093	-4.16412	3.12552e-05	0.000664904	Gm47905	0.220094	0.0617541
ENSMUSG00000028878	821.373	-0.409249	0.0983371	-4.1617	3.15888e-05	0.000670482	Fam76a	8.20425	6.21384
ENSMUSG00000049858	5138.78	-0.480133	0.115377	-4.16143	3.16256e-05	0.000670556	Suox	64.61	46.7522
ENSMUSG00000046718	4145.08	0.44291	0.106512	4.15832	3.20601e-05	0.000679055	Bst2	104.818	142.755
ENSMUSG00000108657	4.21107	3.9654	0.953772	4.1576	3.21615e-05	0.000680486	Gm35611	0.0165963	0.261874
ENSMUSG00000110697	7.245	2.09339	0.50364	4.15651	3.23147e-05	0.000683012	Gm31718	0.0384051	0.165356
ENSMUSG00000027177	4177.03	-0.411761	0.0991497	-4.15292	3.28258e-05	0.000693089	Hipk3	16.0317	12.1252
ENSMUSG00000021453	103.908	2.38052	0.5733	4.15231	3.29143e-05	0.00069423	Gadd45g	0.76333	3.97028
ENSMUSG00000027936	929.795	-0.361643	0.0871155	-4.1513	3.30594e-05	0.000696142	Crtc2	6.85779	5.37225
ENSMUSG00000066000	29.6279	4.87951	1.17545	4.1512	3.3074e-05	0.000696142	Zfp979	0.0132722	0.357034
ENSMUSG00000020715	2262.92	0.732445	0.176454	4.15091	3.31153e-05	0.000696285	Ern1	5.59068	9.24773
ENSMUSG00000106069	314.574	4.15354	1.00086	4.14999	3.32494e-05	0.000698377	Gm6135	1.22666	22.6841
ENSMUSG00000028402	979.759	0.69325	0.167104	4.14862	3.34488e-05	0.000701103	Mpdz	1.64385	2.64208
ENSMUSG00000020679	427.198	0.542123	0.130669	4.14883	3.34182e-05	0.000701103	Hnf1b	2.93664	4.2734
ENSMUSG00000020865	12565.6	-0.784034	0.189052	-4.14719	3.36579e-05	0.000704753	Abcc3	74.9354	44.5709
ENSMUSG00000052974	30987.4	1.00219	0.241717	4.14612	3.38152e-05	0.000706955	Cyp2f2	274.394	541.084
ENSMUSG00000032042	7713.43	0.520086	0.125444	4.14595	3.38409e-05	0.000706955	Srpr	50.7736	72.4191
ENSMUSG00000041444	386.089	0.833859	0.201135	4.14576	3.38682e-05	0.000706955	Arhgap32	0.435285	0.767445
ENSMUSG00000031292	218.902	0.510204	0.123081	4.14526	3.39432e-05	0.000707788	Cdkl5	0.340882	0.486857
ENSMUSG00000029352	13.0803	1.82173	0.43955	4.14455	3.40487e-05	0.000709255	Crybb3	0.0657336	0.231598
ENSMUSG00000042417	26.8586	-1.18255	0.285409	-4.14334	3.42284e-05	0.000712261	Ccno	0.393909	0.174704
ENSMUSG00000026398	2870.98	-0.356109	0.085992	-4.14118	3.45518e-05	0.000718251	Nr5a2	14.7403	11.5946
ENSMUSG00000026970	1556.81	-0.471547	0.113927	-4.13902	3.48788e-05	0.000724301	Rbms1	8.92894	6.47011
ENSMUSG00000118345	4.65418	-2.66632	0.644375	-4.13783	3.50606e-05	0.000727328	Gm7105	0.16155	0.024369
ENSMUSG00000047797	19739.2	0.528156	0.127649	4.13757	3.51004e-05	0.000727404	Gjb1	255.599	369.584
ENSMUSG00000007038	1552.61	-0.391721	0.0947105	-4.13599	3.53432e-05	0.000730351	Neu1	12.6959	9.71553
ENSMUSG00000041773	273.559	-0.938851	0.22698	-4.13628	3.52986e-05	0.000730351	Enc1	2.02401	1.08449
ENSMUSG00000041323	8.21151	2.63887	0.638035	4.13593	3.53512e-05	0.000730351	Ak7	0.0142337	0.0883415
ENSMUSG00000008373	362.239	0.363296	0.0879391	4.13122	3.60848e-05	0.000744743	Prpf31	1.57191	2.02412
ENSMUSG00000079497	6.6559	2.50358	0.606655	4.12686	3.67747e-05	0.000758205	Gm13420	0.0499409	0.278547
ENSMUSG00000117822	167.056	0.433562	0.105102	4.12514	3.70515e-05	0.000763131	Eef1a1-ps1	2.77262	3.75353
ENSMUSG00000032777	1790.41	0.33568	0.0814106	4.1233	3.73485e-05	0.000768465	Gtf3c1	3.55061	4.48911
ENSMUSG00000090306	618.792	2.17686	0.528114	4.12194	3.75694e-05	0.000772221	Adh6-ps1	1.96206	8.55199
ENSMUSG00000037798	130687	-0.788641	0.191342	-4.12163	3.76194e-05	0.000772463	Mat1a	1289.45	758.847
ENSMUSG00000015599	30.3833	2.06556	0.501948	4.11508	3.87042e-05	0.000793927	Ttbk1	0.0223697	0.0909281
ENSMUSG00000085369	2.00633	4.4318	1.07733	4.11367	3.89421e-05	0.000797997	9430093N23Rik	0	0.206916
ENSMUSG00000021223	160.834	-1.07766	0.262085	-4.11187	3.92466e-05	0.000803419	Papln	1.06339	0.503435
ENSMUSG00000021747	13.8268	4.93155	1.20021	4.10889	3.97557e-05	0.000813016	Cfap20dc	0.00706135	0.217516
ENSMUSG00000029098	962.375	0.572809	0.139416	4.10864	3.97992e-05	0.000813082	Acox3	1.80946	2.67505
ENSMUSG00000051427	351.502	0.572391	0.139375	4.10683	4.01125e-05	0.000817825	Ccdc157	1.35933	2.03047
ENSMUSG00000043004	91.8031	-0.74571	0.181575	-4.1069	4.00999e-05	0.000817825	Gng2	0.713816	0.424995
ENSMUSG00000024646	29577.9	-0.479817	0.116842	-4.10654	4.01637e-05	0.000818041	Cyb5a	298.577	216.002
ENSMUSG00000019796	79.3934	1.23485	0.300964	4.10299	4.07837e-05	0.00082983	Lrp11	0.373477	0.871564
ENSMUSG00000116846	21.9667	-2.04988	0.499752	-4.10179	4.09959e-05	0.000832511	1810044K17Rik	1.1408	0.280237
ENSMUSG00000099922	2.22916	4.60648	1.12304	4.10178	4.0998e-05	0.000832511	Gm29016	0	0.120283
ENSMUSG00000041930	58.9093	1.1125	0.271257	4.1013	4.10843e-05	0.000833424	Fam222a	0.318064	0.684167
ENSMUSG00000017679	430.725	0.771918	0.188258	4.10033	4.12561e-05	0.000836068	Ttpal	1.44163	2.44761
ENSMUSG00000019082	7101.26	-0.59718	0.145671	-4.09953	4.13997e-05	0.000837295	Slc25a22	38.3792	25.6399
ENSMUSG00000022744	726.641	-0.322081	0.0785629	-4.09966	4.1376e-05	0.000837295	Cldnd1	8.49771	6.83221
ENSMUSG00000058486	363.681	0.441798	0.107819	4.0976	4.17459e-05	0.000842713	Wdr91	1.79479	2.44217
ENSMUSG00000079547	190.943	-1.13842	0.277829	-4.09757	4.17512e-05	0.000842713	H2-DMb1	4.27768	1.9499
ENSMUSG00000057729	51.4391	6.09602	1.48815	4.09638	4.19652e-05	0.000846186	Prtn3	0.0233789	1.49437
ENSMUSG00000021127	4157.39	0.689536	0.168445	4.09353	4.24858e-05	0.000855828	Zfp36l1	28.5687	46.1847
ENSMUSG00000073460	53.5039	-1.55263	0.379575	-4.09045	4.30543e-05	0.000866413	Pnldc1	0.788925	0.274106
ENSMUSG00000027180	5516.62	-0.352525	0.0862041	-4.08943	4.32441e-05	0.000869366	Fbxo3	22.9681	18.1306
ENSMUSG00000054612	545.342	0.437046	0.106892	4.08865	4.33886e-05	0.000871403	Mgmt	4.31631	5.8838
ENSMUSG00000067106	317.767	-0.419658	0.102687	-4.08677	4.37423e-05	0.000877631	Gm5529	10.9744	8.24121
ENSMUSG00000027367	5765.05	-0.275667	0.0674724	-4.08563	4.39572e-05	0.000880826	Stard7	30.5091	25.3518
ENSMUSG00000057110	336.884	0.681005	0.16669	4.08546	4.39889e-05	0.000880826	Cntrl	0.684597	1.09832
ENSMUSG00000086040	474.525	-1.04249	0.255188	-4.08519	4.4041e-05	0.000880847	Wipf3	2.42409	1.19928
ENSMUSG00000017376	346.237	0.627262	0.153553	4.085	4.40773e-05	0.000880847	Nlk	1.34357	2.06628
ENSMUSG00000038646	849.214	0.245872	0.0602312	4.08214	4.46238e-05	0.000890886	Ramac	12.0329	14.3387
ENSMUSG00000032314	11440.1	-0.341173	0.0835885	-4.08158	4.47312e-05	0.000892147	Etfa	187.175	149.289
ENSMUSG00000118516	1290.97	0.902692	0.221365	4.07785	4.54539e-05	0.000905664	Cyp2d13	7.37886	13.8991
ENSMUSG00000085023	348.398	-0.771883	0.189342	-4.07667	4.56849e-05	0.000909369	Gm12744	22.975	13.4811
ENSMUSG00000028051	75.4378	1.2559	0.308115	4.07608	4.58007e-05	0.000910774	Hcn3	0.288866	0.693452
ENSMUSG00000043924	23.2843	2.38615	0.585654	4.07434	4.6146e-05	0.000916737	Ncmap	0.0933885	0.491906
ENSMUSG00000029672	945.244	0.453103	0.111226	4.0737	4.62721e-05	0.000918337	Fam3c	5.80863	7.93731
ENSMUSG00000058756	605.817	-0.509079	0.125041	-4.07131	4.67492e-05	0.000926893	Thra	4.15332	2.93931
ENSMUSG00000078964	2526.34	0.706812	0.173707	4.06898	4.72194e-05	0.000935297	Ces1b	26.5345	43.7331
ENSMUSG00000061397	2.36129	4.70202	1.15592	4.06776	4.74675e-05	0.000939289	Krt79	0	0.0277168
ENSMUSG00000024955	975.662	-0.462359	0.113741	-4.06502	4.80287e-05	0.000949462	Esrra	6.88634	5.04113
ENSMUSG00000025651	9928.71	-0.38288	0.0941946	-4.06478	4.80783e-05	0.000949511	Uqcrc1	72.9093	56.3892
ENSMUSG00000058569	1576.47	0.78827	0.194197	4.05912	4.92575e-05	0.000969003	Tmed9	9.03616	15.4327
ENSMUSG00000039031	711.443	-0.718347	0.176965	-4.05926	4.92291e-05	0.000969003	Arhgap18	3.61267	2.21668
ENSMUSG00000059895	301.409	-0.649695	0.160033	-4.05976	4.91227e-05	0.000969003	Ptp4a3	1.06734	0.685112
ENSMUSG00000029869	50.121	1.95743	0.482223	4.05919	4.92434e-05	0.000969003	Ephb6	0.148166	0.592315
ENSMUSG00000028001	150170	0.841359	0.207444	4.05585	4.99531e-05	0.00098173	Fga	968.94	1718.26
ENSMUSG00000039529	1636.01	0.550668	0.135807	4.05479	5.01797e-05	0.000984578	Atp8b1	5.31437	7.78213
ENSMUSG00000019590	263.009	2.03616	0.502172	4.05471	5.01957e-05	0.000984578	Cyb561	0.758702	3.02188
ENSMUSG00000025732	910.325	-0.66061	0.163004	-4.05273	5.06235e-05	0.000991434	Mcrip2	22.7759	14.5468
ENSMUSG00000030905	50.4128	-1.43648	0.354457	-4.05264	5.06436e-05	0.000991434	Crym	0.592819	0.220691
ENSMUSG00000024382	673.506	0.609955	0.150527	4.05214	5.07513e-05	0.000991829	Ercc3	5.05115	7.67083
ENSMUSG00000064326	181.239	-0.704879	0.173955	-4.05209	5.07621e-05	0.000991829	Siva1	2.51017	1.54313
ENSMUSG00000107516	184.13	-0.590854	0.145828	-4.05171	5.08456e-05	0.000992498	Gm30784	3.50576	2.33005
ENSMUSG00000101188	1136.54	0.243963	0.0602266	4.05075	5.10537e-05	0.000995596	Eif4a-ps4	23.0425	27.4096
ENSMUSG00000092008	8800.71	6.74822	1.66607	4.05039	5.1133e-05	0.00099618	Cyp2c69	2.70592	292.781
ENSMUSG00000099901	9.67114	-3.25524	0.80382	-4.04972	5.12795e-05	0.00099807	Zbed4-ps2	0.138026	0.013832
ENSMUSG00000036957	143.093	1.17439	0.290018	4.04936	5.13574e-05	0.000998621	Lrfn3	0.816218	1.82983
ENSMUSG00000031393	739.112	-0.332117	0.0820222	-4.04912	5.14115e-05	0.000998711	Mecp2	1.47471	1.17828
ENSMUSG00000027875	79933.8	-0.494385	0.122158	-4.0471	5.18556e-05	0.00100637	Hmgcs2	760.976	546.532
ENSMUSG00000029596	331.866	0.524573	0.129646	4.0462	5.2056e-05	0.00100929	Sdsl	4.91596	7.08846
ENSMUSG00000022912	2329.47	0.367301	0.0908833	4.04145	5.31207e-05	0.00102598	Pros1	13.4744	17.3271
ENSMUSG00000084923	26.615	3.51474	0.869644	4.04159	5.30908e-05	0.00102598	Gm15611	0.271551	3.19612
ENSMUSG00000083391	23.8121	-1.00352	0.248284	-4.0418	5.30413e-05	0.00102598	Gm14148	0.845292	0.427989
ENSMUSG00000037995	16.8785	-1.53435	0.379614	-4.04187	5.30272e-05	0.00102598	Igsf9	0.102476	0.0355416
ENSMUSG00000041625	1288.01	0.489232	0.121162	4.03783	5.39477e-05	0.00104096	Ggact	5.2892	7.41195
ENSMUSG00000056131	485.602	0.84602	0.209554	4.03725	5.40819e-05	0.00104192	Pgm3	2.08658	3.69701
ENSMUSG00000066361	11.0099	2.81366	0.69694	4.03717	5.4101e-05	0.00104192	Serpina3c	0.0335572	0.228197
ENSMUSG00000024750	1727.81	-0.327106	0.0810541	-4.03564	5.44526e-05	0.00104669	Zfand5	4.83294	3.87073
ENSMUSG00002075214	6.82828	-5.73753	1.42171	-4.03565	5.44515e-05	0.00104669	ENSMUSG00002075214	5.13939	0.0497496
ENSMUSG00000026098	156.107	1.04538	0.259154	4.0338	5.48812e-05	0.00105393	Pms1	0.365243	0.74163
ENSMUSG00000096674	11715.2	6.08122	1.50829	4.03188	5.53334e-05	0.0010616	Mup15	9.84273	637.154
ENSMUSG00000030895	139245	1.13456	0.281418	4.03159	5.54002e-05	0.00106187	Hpx	1570.58	3388.59
ENSMUSG00000028789	135.5	-1.18813	0.294854	-4.02956	5.58809e-05	0.00107007	Azin2	1.27027	0.566267
ENSMUSG00000109093	545.529	-0.673991	0.1674	-4.02623	5.66784e-05	0.00108431	Gm39079	3.95376	2.51576
ENSMUSG00000031684	219.733	0.514444	0.127909	4.02197	5.77138e-05	0.00110307	Slc10a7	0.517194	0.738408
ENSMUSG00000005968	107.33	1.15944	0.288473	4.01924	5.83873e-05	0.00111489	Tuft1	0.574171	1.2624
ENSMUSG00000019951	1781.18	0.39017	0.0971482	4.01624	5.91349e-05	0.00112809	Uhrf1bp1l	4.51978	5.96027
ENSMUSG00000032849	452.999	-1.76781	0.440426	-4.01386	5.97331e-05	0.00113843	Abcc4	2.96604	0.895975
ENSMUSG00000026259	1833.45	-0.61438	0.153114	-4.01256	6.00632e-05	0.00114364	Ngef	15.3401	10.0948
ENSMUSG00000037251	223.699	0.518085	0.129188	4.01033	6.0635e-05	0.00115344	Pomk	1.37535	1.9638
ENSMUSG00000018669	2309.85	0.50406	0.125722	4.00932	6.08931e-05	0.00115726	Cdk5rap3	13.5149	19.089
ENSMUSG00000029993	1160.01	-0.373473	0.093157	-4.00907	6.09582e-05	0.0011574	Nfu1	7.29334	5.67669
ENSMUSG00000024231	1168.93	0.387762	0.0967649	4.00726	6.14281e-05	0.00116523	Cul2	6.48321	8.45905
ENSMUSG00000029705	788.518	0.607411	0.15162	4.00614	6.17201e-05	0.00116967	Cux1	0.840264	1.27172
ENSMUSG00000090394	440.974	-0.386848	0.0965985	-4.0047	6.20971e-05	0.00117571	4930523C07Rik	1.31993	1.01731
ENSMUSG00000057068	558.475	0.913953	0.228345	4.00251	6.26749e-05	0.00118553	Fam47e	4.97723	9.25978
ENSMUSG00000027890	2903.48	-0.542704	0.135635	-4.00122	6.3016e-05	0.00119087	Gstm4	54.0809	37.6805
ENSMUSG00000102615	4.98125	-2.75581	0.688972	-3.99988	6.33736e-05	0.0011965	Gm37844	0.0570926	0.00841102
ENSMUSG00000071180	440.618	0.371693	0.093003	3.99657	6.42667e-05	0.00121223	Smim15	4.70324	6.10149
ENSMUSG00000100566	2.04444	-4.49668	1.12522	-3.99626	6.43518e-05	0.0012127	Tmem167-ps2	0.526274	0
ENSMUSG00000028672	7547.58	-0.450015	0.11267	-3.99409	6.49425e-05	0.00122269	Hmgcl	95.8072	70.9926
ENSMUSG00000057425	178.214	1.86703	0.468006	3.98933	6.62607e-05	0.00124518	Ugt2b37	1.11411	3.99138
ENSMUSG00000111375	54.742	0.824781	0.206741	3.98944	6.62282e-05	0.00124518	Btbd8	0.137059	0.243231
ENSMUSG00000061601	76.1025	0.92172	0.231195	3.98677	6.69786e-05	0.0012575	Pclo	0.0634983	0.120452
ENSMUSG00000004846	787.223	0.391784	0.098288	3.98608	6.71743e-05	0.00125907	Plod3	4.06435	5.36072
ENSMUSG00000024516	687.994	0.694041	0.174128	3.98581	6.72495e-05	0.00125907	Sec11c	2.07853	3.33158
ENSMUSG00000074129	210.613	0.539901	0.135448	3.98603	6.71871e-05	0.00125907	Rpl13a	2.1874	3.18939
ENSMUSG00000038844	802.45	-0.387345	0.0971908	-3.9854	6.73652e-05	0.00126007	Kif16b	2.70409	2.07916
ENSMUSG00000021236	12974.6	-0.575686	0.144485	-3.98439	6.76539e-05	0.00126429	Entpd5	68.8671	46.5769
ENSMUSG00000034177	1121.1	-0.650357	0.163258	-3.98362	6.7873e-05	0.00126721	Rnf43	5.68938	3.62356
ENSMUSG00000049657	259.236	0.489717	0.122963	3.98263	6.81565e-05	0.00127133	Zbtb5	1.03516	1.45893
ENSMUSG00000029761	10435.1	0.337165	0.0847151	3.97998	6.89202e-05	0.00128439	Cald1	20.6952	26.2009
ENSMUSG00000001281	96.0329	-1.2068	0.303328	-3.97853	6.93414e-05	0.00129104	Itgb7	1.32426	0.573254
ENSMUSG00000027381	402.742	-0.915913	0.230289	-3.97723	6.9722e-05	0.00129693	Bcl2l11	1.7497	0.957263
ENSMUSG00000026767	836.247	0.664426	0.167268	3.97222	7.12058e-05	0.00132253	Mindy3	2.76843	4.34532
ENSMUSG00000075552	515.41	9.56667	2.40857	3.97192	7.12947e-05	0.00132253	Cyp3a41b	0.0180232	14.3188
ENSMUSG00000042348	327.434	0.518941	0.130652	3.97194	7.12895e-05	0.00132253	Arl15	2.06069	2.94928
ENSMUSG00000022853	17521.8	-1.01402	0.255556	-3.96788	7.25134e-05	0.0013439	Ehhadh	209.709	107.565
ENSMUSG00000031842	456.453	-0.717005	0.180726	-3.96735	7.26753e-05	0.00134566	Pde4c	2.72313	1.68588
ENSMUSG00000002578	29.2952	1.43481	0.361762	3.96618	7.30335e-05	0.00135105	Ikzf4	0.0657167	0.177881
ENSMUSG00000027364	53.5496	-1.82245	0.459684	-3.96458	7.35258e-05	0.00135891	Usp50	0.72551	0.208312
ENSMUSG00000025544	5880.5	0.3144	0.0793162	3.96389	7.37391e-05	0.00136161	Tm9sf2	45.6073	56.8687
ENSMUSG00000075551	941.647	11.8888	3.0002	3.96268	7.41131e-05	0.00136726	Cyp3a41a	0.00689747	26.2392
ENSMUSG00000024942	695.836	0.458499	0.115735	3.96162	7.44437e-05	0.0013721	Capn1	4.7263	6.47002
ENSMUSG00000034918	29.2372	-2.24491	0.567151	-3.95822	7.55109e-05	0.0013905	Cdhr2	0.311661	0.0665713
ENSMUSG00000121030	21.1756	1.80888	0.457111	3.9572	7.58338e-05	0.00139518	ENSMUSG00000121030	0.213288	0.747157
ENSMUSG00000054091	388.066	0.443723	0.112194	3.95496	7.65488e-05	0.00140705	1810037I17Rik	7.6501	10.4003
ENSMUSG00000106397	11.8828	2.60401	0.658554	3.95413	7.6813e-05	0.00141062	Gm21049	0.094467	0.5676
ENSMUSG00000121162	6.25041	2.09988	0.531462	3.95113	7.77816e-05	0.0014271	ENSMUSG00000121162	0.0667633	0.290579
ENSMUSG00000041828	3806.55	0.709421	0.179642	3.94909	7.84489e-05	0.00143804	Abca8a	12.4689	20.4244
ENSMUSG00000027822	1929.55	0.705987	0.178842	3.94755	7.89553e-05	0.00144601	Slc33a1	11.1055	17.9626
ENSMUSG00000027673	2965.86	-0.449836	0.113974	-3.94684	7.91892e-05	0.00144897	Ndufb5	18.3923	13.5895
ENSMUSG00000039197	21887.6	-0.266479	0.0675406	-3.94546	7.96453e-05	0.001456	Adk	75.5655	63.2999
ENSMUSG00000036611	1179.69	-0.683944	0.173426	-3.94372	8.02278e-05	0.00146532	Eepd1	13.2961	8.38736
ENSMUSG00000024513	1347.65	0.33499	0.0849995	3.94108	8.11139e-05	0.00148016	Mbd2	10.0072	12.6255
ENSMUSG00000031483	1426.91	-0.24481	0.0621455	-3.93931	8.17163e-05	0.00148712	Erlin2	7.15378	6.05668
ENSMUSG00000024442	1159	-0.299619	0.0760538	-3.93957	8.16284e-05	0.00148712	Dele1	4.66629	3.81687
ENSMUSG00000031885	528.567	0.46445	0.117897	3.93946	8.16667e-05	0.00148712	Cbfb	3.45375	4.75336
ENSMUSG00000034780	864.82	2.08423	0.529124	3.93901	8.18176e-05	0.00148762	B3galt1	1.54191	6.38338
ENSMUSG00000026669	1999.37	1.22347	0.310683	3.938	8.21635e-05	0.00149256	Mcm10	4.18304	9.64294
ENSMUSG00000045237	453.535	-0.468481	0.118994	-3.93702	8.25e-05	0.00149464	Eola1	13.0209	9.47555
ENSMUSG00000028378	105.431	0.764569	0.194198	3.93707	8.24838e-05	0.00149464	Ptgr1	0.922109	1.57143
ENSMUSG00000072437	6.25246	-2.32813	0.591323	-3.93716	8.24514e-05	0.00149464	Nanos1	0.0715435	0.0142536
ENSMUSG00000029287	736.536	-0.693788	0.176253	-3.93631	8.2744e-05	0.00149637	Tgfbr3	3.77755	2.35633
ENSMUSG00000048138	7.54118	2.36642	0.60115	3.93649	8.2683e-05	0.00149637	Dmrt2	0.0290409	0.149221
ENSMUSG00000114715	3.9487	4.88902	1.24228	3.93551	8.30193e-05	0.0015	Gm34471	0.00182245	0.0779329
ENSMUSG00000091813	6.92631	2.06153	0.523866	3.93523	8.31175e-05	0.00150043	Ces2h	0.0289392	0.123965
ENSMUSG00000033446	394.474	0.588634	0.149714	3.93173	8.43362e-05	0.00152107	Lpar6	1.57648	2.35014
ENSMUSG00000087213	20.4555	2.23821	0.569309	3.93145	8.44367e-05	0.00152152	2810408I11Rik	0.0786278	0.370347
ENSMUSG00000032112	654.44	-0.311749	0.0793105	-3.93075	8.46825e-05	0.00152424	Trappc4	7.98238	6.4853
ENSMUSG00000045064	80.405	1.04229	0.265187	3.93037	8.48144e-05	0.00152424	Zc2hc1c	0.304245	0.622813
ENSMUSG00000120209	5.71541	2.57051	0.653988	3.93052	8.47623e-05	0.00152424	ENSMUSG00000120209	0.0629494	0.380732
ENSMUSG00000029265	922.701	-0.360603	0.0917618	-3.92977	8.50278e-05	0.00152664	Dr1	8.05288	6.31599
ENSMUSG00000028970	41.9561	1.50128	0.382048	3.92957	8.50993e-05	0.00152664	Abcb1b	0.0741418	0.204396
ENSMUSG00000061808	219607	-0.516275	0.13141	-3.92874	8.53932e-05	0.0015286	Ttr	5859.19	4121.11
ENSMUSG00000026526	7466.78	-0.531515	0.135286	-3.92883	8.53594e-05	0.0015286	Fh1	69.8921	48.2723
ENSMUSG00000043587	300.213	-0.690998	0.175888	-3.92862	8.54363e-05	0.0015286	Pxylp1	1.62356	1.01915
ENSMUSG00000036904	904.914	-0.822731	0.209455	-3.92796	8.56712e-05	0.00153145	Fzd8	5.27042	2.99857
ENSMUSG00000037235	2576.42	0.274817	0.0699744	3.9274	8.58706e-05	0.00153365	Mxd4	7.39455	8.98482
ENSMUSG00000033147	483.791	-0.639251	0.16279	-3.92684	8.60688e-05	0.00153538	Slc22a15	1.10803	0.715269
ENSMUSG00000035357	193.092	-0.907976	0.231231	-3.9267	8.61197e-05	0.00153538	Pdzrn3	0.940523	0.507073
ENSMUSG00000086796	43.4402	-0.8786	0.223828	-3.92533	8.66114e-05	0.00154278	4932702P03Rik	0.333059	0.181866
ENSMUSG00000042050	143.843	0.428174	0.1091	3.92459	8.68775e-05	0.00154616	Dync2i1	0.408742	0.550447
ENSMUSG00000024399	45.9361	-1.23744	0.315351	-3.92402	8.70847e-05	0.00154848	Ltb	1.16726	0.490763
ENSMUSG00000032115	3284.74	0.785192	0.20017	3.92262	8.75895e-05	0.00155603	Hyou1	8.98414	15.3188
ENSMUSG00000043183	173.148	0.891822	0.227378	3.92221	8.77409e-05	0.00155603	Simc1	0.574976	1.05845
ENSMUSG00000020830	120.92	0.888442	0.226509	3.92232	8.76986e-05	0.00155603	Vmo1	3.37522	6.23902
ENSMUSG00000015451	339.998	2.74866	0.701278	3.9195	8.87329e-05	0.00157224	C4a	0.383209	2.45993
ENSMUSG00000078496	95.2127	2.23151	0.569401	3.91905	8.89e-05	0.00157382	Zfp982	0.597518	2.74918
ENSMUSG00000037916	6391.4	-0.386269	0.0985737	-3.91858	8.90735e-05	0.00157551	Ndufv1	73.7043	56.8438
ENSMUSG00000021884	701.096	0.903051	0.230771	3.91319	9.10853e-05	0.00160968	Hacl1	2.67161	5.05918
ENSMUSG00000020917	13082.6	1.03814	0.265357	3.91225	9.14386e-05	0.00161451	Acly	43.9802	91.0307
ENSMUSG00000021048	11069.5	-0.370041	0.0946148	-3.91103	9.19042e-05	0.00162131	Mthfd1	75.7505	59.1226
ENSMUSG00000022769	753.441	1.6938	0.433184	3.91011	9.22531e-05	0.00162604	Sdf2l1	8.64281	27.3629
ENSMUSG00000022206	108	-1.09677	0.280618	-3.9084	9.29078e-05	0.00163615	Npr3	0.423987	0.201217
ENSMUSG00000038244	537.645	0.664815	0.170153	3.90717	9.33849e-05	0.00164312	Mical2	0.733637	1.16057
ENSMUSG00000005413	926.948	-0.469077	0.120192	-3.90273	9.51122e-05	0.00167205	Hmox1	16.6463	12.052
ENSMUSG00000031444	16280.3	0.360651	0.0924283	3.90195	9.54209e-05	0.00167602	F10	141.336	181.875
ENSMUSG00000037499	212.21	0.544388	0.139526	3.90169	9.55245e-05	0.00167638	Nenf	6.3156	9.21254
ENSMUSG00000026341	3251.28	-0.219492	0.0562668	-3.90091	9.58321e-05	0.00168031	Actr3	20.3806	17.5465
ENSMUSG00000052934	1877.94	-0.681955	0.175017	-3.8965	9.75934e-05	0.00170971	Fbxo31	11.2549	7.07922
ENSMUSG00000058793	5405.17	-0.438695	0.1126	-3.89606	9.77722e-05	0.00171135	Cds2	18.3235	13.7097
ENSMUSG00000020664	5280.24	-0.298217	0.0766149	-3.89242	9.92492e-05	0.0017357	Dld	42.6013	34.8161
ENSMUSG00000037386	15.7585	-1.8343	0.471706	-3.88864	0.000100807	0.00176141	Rims2	0.0635234	0.0179895
ENSMUSG00000092416	180.793	1.02034	0.26288	3.88141	0.000103854	0.00181308	Zfp141	0.663361	1.31834
ENSMUSG00000086341	70.2642	-0.736702	0.189848	-3.88048	0.000104251	0.00181845	Gm15932	4.44506	2.67005
ENSMUSG00000049086	123.257	1.39085	0.358548	3.87911	0.000104838	0.00182709	Bmyc	1.86767	4.78594
ENSMUSG00000037887	28.9272	1.83702	0.473616	3.8787	0.000105015	0.0018286	Dusp8	0.069993	0.245263
ENSMUSG00000033831	166227	0.688692	0.17758	3.8782	0.000105231	0.00183078	Fgb	905.156	1445.63
ENSMUSG00000020014	29.357	-2.02289	0.521777	-3.87692	0.000105786	0.00183886	Cfap54	0.0842982	0.0210828
ENSMUSG00000035868	121.741	0.619747	0.159883	3.87626	0.000106074	0.00184227	Zfp983	0.597412	0.922173
ENSMUSG00000033111	288.663	0.41123	0.106108	3.87556	0.000106379	0.00184598	3830406C13Rik	1.44906	1.93362
ENSMUSG00000039660	458.933	0.354836	0.0916884	3.87002	0.000108828	0.00188685	Spout1	3.62153	4.63771
ENSMUSG00000086136	35.0472	5.87082	1.51781	3.86795	0.000109755	0.00190129	Gm12718	0.0444094	2.48091
ENSMUSG00000031962	3.92187	4.8816	1.26264	3.8662	0.000110544	0.00191332	Cdh15	0.00142443	0.0606925
ENSMUSG00000024177	64.0644	-0.818975	0.211855	-3.86574	0.000110751	0.00191526	Nme4	1.39162	0.788512
ENSMUSG00000060961	4289.19	-0.627287	0.162321	-3.86449	0.000111322	0.00192347	Slc4a4	12.4388	8.1265
ENSMUSG00000120860	41.2701	-0.909311	0.235437	-3.86223	0.000112355	0.00193966	ENSMUSG00000120860	1.43775	0.773755
ENSMUSG00000041078	63.4548	2.97896	0.771563	3.86094	0.00011295	0.00194826	Grid1	0.0662409	0.528223
ENSMUSG00000030533	345.308	0.47448	0.122977	3.85827	0.00011419	0.00196798	Unc45a	0.84111	1.16669
ENSMUSG00000025193	428.192	-0.259849	0.0673713	-3.85697	0.000114803	0.00197684	Cutc	8.84701	7.42014
ENSMUSG00000034462	690.984	0.36761	0.0953726	3.85446	0.000115984	0.00199548	Pkd2	1.61131	2.07684
ENSMUSG00000053091	88.834	0.671375	0.174259	3.85275	0.000116798	0.00200777	Lins1	0.315406	0.499929
ENSMUSG00000049353	72.3037	0.916892	0.238092	3.851	0.000117638	0.0020205	Rd3	0.253336	0.479949
ENSMUSG00000026270	753.668	0.496917	0.129074	3.84987	0.000118181	0.00202809	Capn10	3.86571	5.4939
ENSMUSG00000021476	2868.89	0.455196	0.118252	3.84935	0.00011843	0.00203063	Habp4	12.1404	16.5984
ENSMUSG00000047728	3006.56	0.712951	0.185332	3.84688	0.000119632	0.00204799	Ly6g2	38.7089	63.8513
ENSMUSG00000036872	7.80261	2.39106	0.621564	3.84685	0.000119646	0.00204799	Abcc12	0.0100263	0.0534879
ENSMUSG00000032041	877.433	0.500373	0.130116	3.8456	0.000120258	0.00205672	Tirap	3.9639	5.59377
ENSMUSG00000000486	57.2104	-0.961607	0.250076	-3.84526	0.000120423	0.00205781	Septin1	0.743227	0.380874
ENSMUSG00000029775	1836.3	0.42691	0.111153	3.84073	0.00012267	0.00209442	Klhdc10	4.994	6.70289
ENSMUSG00000096852	9.33896	2.24689	0.585152	3.83985	0.000123112	0.00210019	Cyp2d12	0.0223804	0.105014
ENSMUSG00000019027	4.12751	3.99056	1.03955	3.83875	0.000123663	0.00210781	Dnah1	0.000938642	0.0162409
ENSMUSG00000066324	2373.23	-0.328131	0.0855052	-3.83756	0.000124263	0.00211624	Bpnt2	10.8712	8.71864
ENSMUSG00000049680	1034.82	-0.39415	0.102721	-3.83709	0.0001245	0.00211849	Urgcp	5.41587	4.122
ENSMUSG00000030930	570.86	-0.477778	0.124586	-3.83492	0.000125607	0.00213553	Chst15	2.66273	1.92341
ENSMUSG00000072772	94.8134	-0.598852	0.156238	-3.83294	0.000126621	0.00215096	Grcc10	1.53765	1.02459
ENSMUSG00000022514	4339.96	0.439449	0.114658	3.83268	0.000126756	0.00215143	Il1rap	8.76087	11.8326
ENSMUSG00000033860	123501	0.723218	0.188777	3.83107	0.000127585	0.00216369	Fgg	1203.45	1964.39
ENSMUSG00000047407	308.992	0.71715	0.187394	3.82696	0.000129734	0.00219827	Tgif1	1.11121	1.83729
ENSMUSG00000032411	949.425	-0.381912	0.0998093	-3.82642	0.000130019	0.00220127	Tfdp2	2.06265	1.59157
ENSMUSG00000057880	17460.9	-0.586287	0.153254	-3.82559	0.000130459	0.00220685	Abat	73.05	48.6539
ENSMUSG00000027215	3216.85	-0.365806	0.0957785	-3.81929	0.000133836	0.00226209	Cd82	32.4753	25.4228
ENSMUSG00000000409	32.4824	-1.22557	0.320967	-3.81836	0.000134341	0.00226871	Lck	0.42332	0.179692
ENSMUSG00000027950	94.0025	-0.911461	0.238753	-3.81759	0.000134761	0.00227056	Chrnb2	0.388851	0.21068
ENSMUSG00000018648	25.9912	-1.11151	0.291158	-3.81754	0.000134788	0.00227056	Dusp14	0.487573	0.229288
ENSMUSG00000097766	6.57436	3.92337	1.02767	3.81773	0.000134685	0.00227056	5730420D15Rik	0.00978675	0.149951
ENSMUSG00000043439	237.198	-0.694728	0.182006	-3.81707	0.000135048	0.00227115	Epop	3.44455	2.12667
ENSMUSG00000024421	103.393	2.8382	0.743524	3.81722	0.000134962	0.00227115	Lama3	0.0641207	0.434654
ENSMUSG00000028788	5553.5	-0.280953	0.0736116	-3.8167	0.000135247	0.00227261	Ptp4a2	37.4153	31.0136
ENSMUSG00000042570	203.254	0.621364	0.163024	3.81149	0.000138131	0.00231913	Mier2	0.963792	1.48071
ENSMUSG00000089678	4494.92	-0.636501	0.167017	-3.811	0.000138408	0.00232185	Agxt2	46.4484	29.9363
ENSMUSG00000071074	2178.3	0.344064	0.0903131	3.80968	0.000139149	0.00233233	Yipf3	19.225	24.5092
ENSMUSG00000024381	421.44	0.415187	0.10901	3.80871	0.000139692	0.00233949	Bin1	2.36075	3.1654
ENSMUSG00000034867	954.231	0.370281	0.0972301	3.8083	0.000139925	0.00234146	Ankrd27	3.71208	4.80076
ENSMUSG00000034837	405.42	0.813676	0.213718	3.80724	0.000140526	0.00234956	Gnat1	2.64263	4.59847
ENSMUSG00000028468	1404.01	0.312896	0.0822149	3.80583	0.00014133	0.00236104	Rgp1	5.46067	6.79991
ENSMUSG00000025512	948.029	0.612452	0.161027	3.80341	0.000142718	0.00238124	Chid1	1.86436	2.82036
ENSMUSG00000073835	176.336	-3.40475	0.895207	-3.80331	0.000142775	0.00238124	Mup-ps12	15.5441	1.44415
ENSMUSG00000086432	4291.1	0.770992	0.202769	3.80232	0.000143348	0.00238882	B430119L08Rik	42.8108	72.5426
ENSMUSG00000031214	77.0565	-0.601066	0.158111	-3.80156	0.000143789	0.00239418	Ophn1	0.191836	0.126536
ENSMUSG00000030302	64.3858	1.55845	0.410212	3.79914	0.000145197	0.00241563	Atp2b2	0.0717165	0.210694
ENSMUSG00000119971	28.1459	2.98432	0.785833	3.79764	0.000146078	0.00242829	ENSMUSG00000119971	0.338343	2.68147
ENSMUSG00000020435	50.8386	1.52658	0.402248	3.79514	0.000147563	0.00245095	Osbp2	0.113376	0.328714
ENSMUSG00000025323	260.131	-0.598097	0.157663	-3.79353	0.000148521	0.00246485	Sp4	1.47756	0.975171
ENSMUSG00000044734	815.128	-2.79629	0.737524	-3.79145	0.000149768	0.00248349	Serpinb1a	16.746	2.51675
ENSMUSG00000057265	157.867	-0.556707	0.146848	-3.79104	0.000150019	0.0024856	Bbof1	1.19959	0.815021
ENSMUSG00000033898	14998.3	0.397169	0.104847	3.78809	0.00015181	0.00251115	Cfhr2	150.108	197.271
ENSMUSG00000085566	319.259	0.64506	0.170283	3.78817	0.000151762	0.00251115	A730017L22Rik	1.11696	1.74105
ENSMUSG00000068921	1272.63	-0.328657	0.0867965	-3.78653	0.000152767	0.00252492	Dap3	5.90321	4.71295
ENSMUSG00000022091	1697.66	-0.768193	0.202911	-3.78587	0.000153174	0.00252957	Sorbs3	15.9513	9.51697
ENSMUSG00000046351	242.082	0.496663	0.131242	3.78433	0.000154126	0.00254321	Zfp322a	0.867427	1.2216
ENSMUSG00000049608	15.24	-1.86307	0.492551	-3.78249	0.000155269	0.00255997	Gpr55	0.170752	0.0480417
ENSMUSG00000020346	2770.13	-0.25313	0.0669383	-3.78154	0.000155861	0.00256684	Mgat1	17.2033	14.4461
ENSMUSG00000062794	4.67699	2.82164	0.746185	3.78141	0.00015594	0.00256684	Zfp599	0.00859734	0.0615946
ENSMUSG00000036093	4216.44	0.296863	0.0785339	3.78006	0.000156792	0.0025771	Arl5a	18.8342	23.2876
ENSMUSG00000039089	156.209	0.780181	0.206396	3.78002	0.000156819	0.0025771	L3mbtl3	0.321676	0.550415
ENSMUSG00000085379	16.3506	1.37309	0.363416	3.77829	0.00015791	0.00259291	2310058D17Rik	0.055575	0.14288
ENSMUSG00000037896	746.097	0.532099	0.14084	3.77803	0.000158075	0.00259351	Rcor1	2.89321	4.1646
ENSMUSG00000027692	126.792	1.18223	0.312969	3.77747	0.000158431	0.00259723	Tnik	0.110066	0.251127
ENSMUSG00000020321	22693.9	-0.320789	0.0849607	-3.77574	0.000159534	0.0026132	Mdh1	255.526	205.315
ENSMUSG00000069135	482.573	0.416047	0.110278	3.77272	0.000161476	0.00264286	Cep43	2.77932	3.71602
ENSMUSG00000014164	477.475	-0.591719	0.15688	-3.77179	0.000162081	0.00265061	Klhl3	2.1029	1.41755
ENSMUSG00000020003	2675.16	-0.299805	0.0795301	-3.7697	0.000163442	0.00267071	Pex7	6.57149	5.38898
ENSMUSG00000026944	2181.64	0.624675	0.165724	3.76936	0.000163664	0.00267216	Abca2	5.56179	8.53142
ENSMUSG00000022550	544.555	1.29124	0.342622	3.7687	0.000164102	0.00267715	Adck5	2.31051	5.7002
ENSMUSG00000029843	14.3394	1.47558	0.391667	3.76742	0.000164941	0.00268866	Slc13a4	0.0449183	0.12559
ENSMUSG00000025224	1685.26	0.529493	0.14061	3.76569	0.000166086	0.00270514	Gbf1	3.42606	4.90577
ENSMUSG00000027577	115.536	2.26442	0.601413	3.76516	0.000166445	0.0027088	Chrna4	0.212812	1.04576
ENSMUSG00000024589	821.705	0.738855	0.196289	3.76411	0.000167141	0.00271792	Nedd4l	0.850214	1.43717
ENSMUSG00000049422	16809.3	-0.524116	0.139249	-3.76388	0.000167299	0.0027183	Chchd10	338.829	237.657
ENSMUSG00000050050	25.5993	-0.990502	0.263245	-3.76266	0.000168118	0.00272941	Ccdc158	0.149256	0.0748709
ENSMUSG00000022681	546.732	-0.423793	0.112653	-3.76194	0.000168598	0.00273501	Ntan1	6.5504	4.9252
ENSMUSG00000050471	112.899	0.599876	0.159475	3.76157	0.000168849	0.00273687	Fam118b	0.394437	0.597816
ENSMUSG00000029334	2.49644	4.19969	1.11684	3.76033	0.000169687	0.00274825	Prkg2	0.000790679	0.0234679
ENSMUSG00000027765	306.709	0.641797	0.170733	3.75907	0.000170548	0.00275998	P2ry1	1.5119	2.37469
ENSMUSG00000026405	17969.6	0.654026	0.174064	3.7574	0.000171691	0.00277624	C4bp	55.8823	87.2865
ENSMUSG00000045613	3.66838	-3.00417	0.799684	-3.7567	0.000172167	0.0027817	Chrm2	0.0295971	0.00369974
ENSMUSG00000051674	1663.24	-0.344443	0.0917535	-3.754	0.000174031	0.00280958	Dcun1d4	8.62694	6.82886
ENSMUSG00000032898	5622.45	-0.731915	0.195077	-3.75192	0.000175485	0.00283078	Fbxo21	33.9644	20.4982
ENSMUSG00000002455	1705.74	0.608597	0.162225	3.75157	0.000175733	0.00283252	Prpf6	9.45121	14.28
ENSMUSG00000050103	3435.44	-0.426416	0.113769	-3.74808	0.000178193	0.00286758	Agmo	16.6327	12.493
ENSMUSG00000051652	3114.44	0.429672	0.114634	3.74819	0.000178113	0.00286758	Lrrc3	16.756	22.4885
ENSMUSG00000028995	592.844	-0.775851	0.207066	-3.74687	0.000179053	0.00287683	Fam126a	1.98384	1.18562
ENSMUSG00000041842	15.0623	-1.26412	0.337368	-3.74701	0.000178955	0.00287683	Fhdc1	0.091398	0.0385692
ENSMUSG00000000305	27.6807	-1.02848	0.274602	-3.74535	0.000180144	0.00289206	Cdh4	0.137793	0.0682841
ENSMUSG00000028884	228.944	-0.414951	0.110804	-3.74492	0.000180453	0.00289263	Rpa2	2.36003	1.7784
ENSMUSG00000021938	147.115	0.587099	0.156773	3.7449	0.000180467	0.00289263	Pspc1	0.554107	0.835563
ENSMUSG00000032977	746.937	0.301713	0.0805797	3.74428	0.000180913	0.00289748	Fam207a	6.72745	8.30739
ENSMUSG00000052435	167.306	1.03868	0.277508	3.74287	0.000181927	0.00291141	Cebpe	2.40419	4.82203
ENSMUSG00000108969	30.6695	-1.2526	0.334793	-3.74141	0.000182988	0.00292607	Gm45044	2.92601	1.24041
ENSMUSG00000038039	947.332	0.332065	0.0887661	3.7409	0.00018336	0.0029297	Gcc2	2.35201	2.962
ENSMUSG00000059089	233.793	-0.679931	0.181825	-3.73949	0.000184393	0.00294153	Fcgr4	6.23393	3.88401
ENSMUSG00000023072	185.163	0.411215	0.109962	3.73961	0.000184308	0.00294153	Cep89	0.842881	1.12273
ENSMUSG00000016503	421.365	-0.43766	0.117123	-3.73675	0.000186411	0.00297137	Gtf3a	5.11066	3.8036
ENSMUSG00000025781	8971.63	-0.41795	0.111869	-3.73606	0.000186923	0.00297472	Atp5c1	144.135	108.906
ENSMUSG00000046598	9559.85	-0.448357	0.120014	-3.73588	0.000187063	0.00297472	Bdh1	76.4994	56.7853
ENSMUSG00000038462	7971.25	-0.302411	0.0809463	-3.73594	0.000187013	0.00297472	Uqcrfs1	173.499	141.692
ENSMUSG00000036295	39.8536	-0.909322	0.243533	-3.73388	0.000188553	0.00299604	Lrrn3	0.368213	0.195074
ENSMUSG00000057074	14131	-0.736285	0.197248	-3.73279	0.000189371	0.00300667	Ces1g	199.593	121.992
ENSMUSG00000029185	933.604	0.54607	0.146357	3.73107	0.00019067	0.00302425	Fam114a1	6.93094	10.0139
ENSMUSG00000006526	397.545	0.512761	0.137435	3.73092	0.000190778	0.00302425	Stimate	2.02761	2.88559
ENSMUSG00000029407	3124.58	0.557698	0.149552	3.72914	0.000192137	0.0030434	Uso1	11.6399	17.0159
ENSMUSG00000028538	2428.7	0.469482	0.125917	3.72849	0.000192631	0.00304883	St3gal3	19.7794	27.3784
ENSMUSG00000003477	25312.7	-1.05472	0.2829	-3.72823	0.000192829	0.00304957	Inmt	569.938	283.79
ENSMUSG00000022122	398.957	-0.712382	0.191097	-3.72786	0.000193115	0.0030517	Ednrb	3.15684	1.93211
ENSMUSG00000041037	706.006	0.44511	0.119485	3.72524	0.000195126	0.00308106	Irgq	2.65627	3.61347
ENSMUSG00000041460	2.87682	-3.96893	1.06577	-3.724	0.000196091	0.00309388	Cacna2d4	0.0159706	0.000734854
ENSMUSG00000020048	23871.2	0.479166	0.128683	3.72361	0.000196393	0.00309623	Hsp90b1	133.892	185.659
ENSMUSG00000028072	25.686	-2.06755	0.555389	-3.72269	0.000197108	0.00310507	Ntrk1	0.418463	0.103303
ENSMUSG00000029189	449.177	0.963059	0.258756	3.72188	0.000197749	0.00311273	Sel1l3	0.829337	1.60646
ENSMUSG00000075225	195.346	0.554246	0.148972	3.72047	0.000198851	0.00312763	Ccdc162	0.419781	0.615375
ENSMUSG00000040321	239.367	-0.43764	0.117736	-3.71714	0.000201491	0.0031667	Zfp770	1.09999	0.812862
ENSMUSG00000020821	10520.4	-0.326967	0.0879736	-3.71665	0.000201884	0.00316943	Kif1c	43.2374	34.7486
ENSMUSG00000028343	2696.72	0.365726	0.0984052	3.71653	0.00020198	0.00316943	Erp44	18.6139	23.9409
ENSMUSG00000063065	1561.68	-0.367305	0.0988374	-3.71626	0.000202196	0.00317035	Mapk3	21.015	16.4258
ENSMUSG00000002897	716.01	-0.425659	0.11457	-3.71528	0.000202981	0.00318019	Il17ra	2.56745	1.90441
ENSMUSG00000026770	6.66	-1.8595	0.500714	-3.7137	0.000204253	0.00319764	Il2ra	0.0497633	0.0134722
ENSMUSG00000032066	959.87	-0.384254	0.103526	-3.71165	0.000205916	0.00322116	Bco2	13.8348	10.6579
ENSMUSG00000070056	1032.52	0.494107	0.133141	3.71117	0.000206305	0.00322476	Mfhas1	3.47187	4.85734
ENSMUSG00000026153	691.7	0.621469	0.1675	3.71027	0.000207041	0.00323375	Fam135a	1.88237	2.88317
ENSMUSG00000003814	23416.3	0.636393	0.171546	3.70976	0.000207459	0.00323778	Calr	171.881	265.445
ENSMUSG00000002279	1292.47	0.368254	0.0993175	3.70784	0.000209033	0.00325981	Lmf1	2.24062	2.89
ENSMUSG00000110332	3.97721	4.42542	1.19461	3.70449	0.000211819	0.00330071	Gm19935	0.00881472	0.220213
ENSMUSG00000051435	53.5017	1.07923	0.291741	3.69927	0.000216224	0.00336675	Fhad1	0.152325	0.318587
ENSMUSG00000037470	2612.55	0.644296	0.174189	3.69883	0.000216598	0.00336997	Uggt1	4.27727	6.6169
ENSMUSG00000066363	166.341	-0.99769	0.269784	-3.6981	0.000217216	0.00337438	Serpina3f	2.65309	1.32058
ENSMUSG00000078492	2.55325	3.70575	1.00202	3.69826	0.000217085	0.00337438	1700045H11Rik	0.0157961	0.214433
ENSMUSG00000117084	79.5932	3.43776	0.930389	3.69497	0.000219915	0.00341368	Gm22146	0.172776	1.87497
ENSMUSG00000024614	691.362	0.307916	0.0833467	3.6944	0.000220408	0.00341607	Tmx3	1.67856	2.08628
ENSMUSG00000112276	18.7709	1.26565	0.342571	3.69457	0.000220262	0.00341607	5033421B08Rik	0.237517	0.575659
ENSMUSG00000022240	3.02763	4.01747	1.08762	3.69383	0.000220905	0.00342114	Ctnnd2	0.000909339	0.0154002
ENSMUSG00000071708	183.372	-0.515117	0.139477	-3.69321	0.000221437	0.00342675	Sms	0.964903	0.681721
ENSMUSG00000001098	752.924	-0.349744	0.0947185	-3.69246	0.000222096	0.00343431	Kctd10	5.65159	4.46135
ENSMUSG00000057465	14554.6	4.72812	1.28063	3.69203	0.000222467	0.00343741	Saa2	11.357	284.33
ENSMUSG00000021492	16730	0.340977	0.092388	3.6907	0.000223636	0.00345283	F12	202.888	258.296
ENSMUSG00000097772	59.6563	0.836641	0.226734	3.68997	0.000224281	0.00346013	5430416N02Rik	0.199977	0.360644
ENSMUSG00000107689	3.70198	-3.03078	0.821439	-3.6896	0.000224609	0.00346254	Gm44386	0.333333	0.0401239
ENSMUSG00000005354	5931.18	-0.284375	0.0770869	-3.68902	0.00022512	0.00346777	Txn2	41.648	34.4408
ENSMUSG00000087541	57.0489	0.921782	0.249905	3.68852	0.000225559	0.00347189	Hopxos	0.640731	1.20579
ENSMUSG00000063904	2021.39	0.373869	0.101398	3.68716	0.00022677	0.00348786	Dpp3	6.13867	7.9251
ENSMUSG00000047844	15.6219	-1.91543	0.519529	-3.68686	0.000227041	0.00348937	Bex4	0.800316	0.212905
ENSMUSG00000024789	747.342	-0.281545	0.0764274	-3.68383	0.000229756	0.00352841	Jak2	4.39212	3.62687
ENSMUSG00000040747	339.369	-0.531678	0.144338	-3.68355	0.000230007	0.00352958	Cd53	6.26021	4.31297
ENSMUSG00000026609	1.97116	3.87432	1.05187	3.68329	0.000230247	0.00353057	Ush2a	0.000273425	0.00590271
ENSMUSG00000031274	155.429	-1.74276	0.47327	-3.68237	0.000231075	0.00354057	Col4a5	0.968025	0.295833
ENSMUSG00000068706	859.75	-0.454935	0.123598	-3.68077	0.000232528	0.00356014	Gm10250	55.2945	40.7308
ENSMUSG00000112129	7848	-0.357213	0.0970636	-3.6802	0.000233055	0.00356409	Pbld1	60.3263	47.6222
ENSMUSG00000040111	106.712	-0.622365	0.169116	-3.6801	0.00023314	0.00356409	Gramd1b	0.335055	0.218172
ENSMUSG00000033502	57.5809	-0.66989	0.182051	-3.67968	0.000233523	0.00356724	Cdc14a	0.152828	0.0967738
ENSMUSG00000031751	11969	0.244303	0.066413	3.67854	0.000234571	0.00358053	Amfr	71.3967	84.8189
ENSMUSG00000027248	15255.7	0.525051	0.142757	3.67794	0.000235127	0.00358631	Pdia3	107.64	153.785
ENSMUSG00000082644	12243.9	4.74087	1.28996	3.67521	0.00023765	0.00362205	Mup-ps19	43.5285	1161.29
ENSMUSG00000029445	86608.4	-0.674872	0.183688	-3.67402	0.000238761	0.00363349	Hpd	1357.22	861.467
ENSMUSG00000056602	46.1299	0.714445	0.194451	3.67417	0.000238621	0.00363349	Fry	0.0319478	0.0523596
ENSMUSG00000001666	1734.88	-0.48875	0.133079	-3.67262	0.000240081	0.00365082	Ddt	70.5626	50.9502
ENSMUSG00000046480	2.11207	-4.01977	1.09523	-3.67026	0.000242303	0.00368183	Scn4b	0.0225778	0.000699011
ENSMUSG00000029776	13693.6	-0.400824	0.109233	-3.66943	0.000243092	0.00368826	Hibadh	41.0716	31.4483
ENSMUSG00000121034	23.4259	-2.00113	0.545341	-3.6695	0.000243029	0.00368826	ENSMUSG00000121034	2.5938	0.656163
ENSMUSG00000120175	40.8408	-0.96999	0.26476	-3.66366	0.000248638	0.00376958	ENSMUSG00000120175	1.31198	0.681484
ENSMUSG00000120333	16.1602	-1.34749	0.367854	-3.66312	0.000249159	0.00377464	ENSMUSG00000120333	0.600185	0.2349
ENSMUSG00000070407	3300.11	0.468195	0.127831	3.66261	0.000249661	0.0037794	Hs3st3b1	15.3052	21.2038
ENSMUSG00000040029	2140.79	0.423363	0.115658	3.66048	0.000251748	0.00380814	Ipo8	3.12545	4.18644
ENSMUSG00000041556	6.57468	1.98488	0.542311	3.66003	0.000252188	0.00381193	Fbxo2	0.0553196	0.221168
ENSMUSG00000019842	89.7835	1.01165	0.276752	3.65543	0.000256751	0.003878	Traf3ip2	0.436603	0.882762
ENSMUSG00000070730	2172.42	0.423351	0.115822	3.65519	0.000256989	0.00387869	Rmdn3	14.1007	18.9195
ENSMUSG00000078687	58.0144	5.2986	1.44976	3.65481	0.000257368	0.0038815	Mup8	0.0778812	2.92728
ENSMUSG00000064339	35988.7	-0.800351	0.219001	-3.65455	0.000257638	0.00388267	mt-Rnr2	769.029	447.382
ENSMUSG00000120636	2.76826	3.8373	1.0505	3.65283	0.000259367	0.00390581	ENSMUSG00000120636	0.00773352	0.129556
ENSMUSG00000079941	566.476	-0.428085	0.117208	-3.65235	0.000259848	0.00390721	Cox5b-ps	44.7869	33.5708
ENSMUSG00000037649	227.777	-0.925168	0.253295	-3.65254	0.000259661	0.00390721	H2-DMa	2.37053	1.24489
ENSMUSG00000108884	35.2619	8.09737	2.21716	3.65213	0.000260071	0.00390765	Gm45792	0.000994647	0.421551
ENSMUSG00000039033	227.367	0.337894	0.0925257	3.65189	0.000260316	0.00390843	Tasp1	1.48286	1.88222
ENSMUSG00000036875	241.499	0.664997	0.182158	3.65067	0.000261556	0.00392412	Dna2	0.856455	1.36084
ENSMUSG00000021245	341.626	0.347925	0.0953639	3.64839	0.000263887	0.00395615	Mlh3	1.07183	1.36544
ENSMUSG00000041417	2951.44	0.571721	0.15677	3.64688	0.000265443	0.00397356	Pik3r1	6.39535	9.47812
ENSMUSG00000116341	21.7401	1.98815	0.545144	3.64702	0.000265304	0.00397356	Cyp2d36-ps	0.158642	0.630707
ENSMUSG00000038425	121.059	0.513902	0.140931	3.64647	0.000265864	0.00397691	Poli	0.663362	0.95285
ENSMUSG00000039231	266.238	-0.352925	0.0968116	-3.64548	0.000266889	0.00398929	Suv39h1	1.52968	1.20111
ENSMUSG00000029695	12944.1	-0.412791	0.11332	-3.64272	0.000269776	0.00402647	Aass	104.57	79.0308
ENSMUSG00000019179	6419.78	-0.31212	0.0856831	-3.64273	0.000269766	0.00402647	Mdh2	53.7101	43.5288
ENSMUSG00000025405	1888.26	0.725019	0.19906	3.64221	0.000270309	0.00403145	Inhbc	20.7483	34.1023
ENSMUSG00000019768	894.576	1.68932	0.464019	3.64062	0.000271982	0.00404741	Esr1	0.857239	2.7589
ENSMUSG00000018427	318.948	0.990423	0.272035	3.6408	0.000271793	0.00404741	Ypel2	1.1696	2.36024
ENSMUSG00000029151	18.0063	1.79756	0.493707	3.64093	0.00027165	0.00404741	Slc30a3	0.0771729	0.272405
ENSMUSG00000043719	13.9699	2.15247	0.591337	3.64	0.000272636	0.00405416	Col6a6	0.0150892	0.0659564
ENSMUSG00000045917	229.179	0.70515	0.193738	3.6397	0.000272954	0.0040559	Tmem268	1.19555	1.92385
ENSMUSG00000085235	8.63486	2.33292	0.641344	3.63754	0.000275251	0.00408701	Gm12576	0.0258644	0.127938
ENSMUSG00000054065	37.3788	1.00922	0.277499	3.63683	0.000276011	0.00409529	Pkp3	0.185672	0.372333
ENSMUSG00000028307	154173	-0.299613	0.0824255	-3.63495	0.000278031	0.00412221	Aldob	1913.68	1565.13
ENSMUSG00000034591	1107.59	2.47996	0.682383	3.63426	0.000278785	0.00413036	Slc41a2	1.65569	9.07431
ENSMUSG00000029422	789.373	0.290137	0.0798895	3.63173	0.000281526	0.0041679	Rsrc2	2.35012	2.87583
ENSMUSG00000050157	47.2701	-1.10713	0.30488	-3.63137	0.000281919	0.00417067	Gm867	1.42048	0.668458
ENSMUSG00000108934	17.9133	-1.806	0.497379	-3.63103	0.000282293	0.00417313	Gm44732	1.22056	0.340949
ENSMUSG00000073802	8.1447	1.63833	0.451249	3.63065	0.000282709	0.00417622	Cdkn2b	0.0768524	0.242842
ENSMUSG00000087679	1798.51	0.330567	0.091063	3.63009	0.000283319	0.00418217	Tmem250-ps	17.2761	21.7355
ENSMUSG00000041355	2111.18	0.387855	0.1069	3.62821	0.000285389	0.00420964	Ssr2	26.4512	34.6649
ENSMUSG00000035392	888.111	-0.2988	0.0824039	-3.62604	0.000287797	0.00424206	Dennd1a	1.72261	1.40939
ENSMUSG00000030861	5071.9	0.43007	0.118724	3.62245	0.000291822	0.00429513	Acadsb	16.2251	21.8181
ENSMUSG00000040048	4103.19	-0.362925	0.100188	-3.62245	0.000291823	0.00429513	Ndufb10	102.168	80.1217
ENSMUSG00000046785	564.033	0.437507	0.120838	3.62061	0.000293911	0.0043227	Epm2aip1	1.80432	2.46132
ENSMUSG00000078799	2490.24	-6.30887	1.74268	-3.62021	0.000294365	0.00432609	Sult2a5	128.092	1.7014
ENSMUSG00000030741	828.338	0.329691	0.0910789	3.61984	0.000294785	0.00432609	Spns1	5.31228	6.71082
ENSMUSG00000020781	134.138	0.565193	0.156137	3.61986	0.000294765	0.00432609	Tsen54	1.18698	1.757
ENSMUSG00000086868	603.761	0.819177	0.226394	3.61836	0.000296471	0.00434767	Gm15883	6.98456	12.1203
ENSMUSG00000059482	113.862	0.515477	0.142486	3.61773	0.000297197	0.00435515	Cfap418	1.05698	1.51259
ENSMUSG00000033467	234.803	0.658487	0.182054	3.61699	0.000298051	0.00436449	Crlf2	3.29382	5.16216
ENSMUSG00000064289	373.016	0.458012	0.126652	3.61631	0.000298829	0.0043727	Tank	1.39047	1.90266
ENSMUSG00000018199	248.46	-0.51731	0.143059	-3.61606	0.000299117	0.00437375	Ro60	0.831323	0.584712
ENSMUSG00000028484	757.401	0.438143	0.121181	3.61561	0.000299636	0.00437499	Psip1	3.44091	4.62907
ENSMUSG00000041268	663.006	0.811847	0.224538	3.61564	0.000299609	0.00437499	Dmxl2	0.975663	1.6968
ENSMUSG00000032826	85.709	1.05875	0.292845	3.61538	0.000299906	0.00437577	Ank2	0.0425035	0.0887037
ENSMUSG00000052609	1640.7	-0.436426	0.120763	-3.6139	0.000301629	0.00439455	Plekhg3	4.32326	3.21904
ENSMUSG00000056383	413.342	0.322031	0.0891087	3.61392	0.000301606	0.00439455	AI987944	2.47308	3.09367
ENSMUSG00000075289	28.9335	0.897561	0.248572	3.61087	0.000305168	0.00444289	Carns1	0.121174	0.226046
ENSMUSG00000034022	1431.06	0.279155	0.0773166	3.61055	0.00030555	0.00444524	Cpsf1	6.1708	7.51433
ENSMUSG00000020834	194.204	-0.658824	0.182528	-3.60945	0.000306846	0.00446088	Dhrs13	3.25693	2.08198
ENSMUSG00000085439	2.63041	3.80044	1.0532	3.60847	0.000308003	0.00447448	Rapgef4os1	0.0148472	0.211186
ENSMUSG00000054417	526.746	7.13624	1.97872	3.60649	0.000310366	0.00450556	Cyp3a44	0.107255	15.3032
ENSMUSG00000034190	1282.12	0.461391	0.127958	3.60579	0.000311206	0.00451402	Chmp7	4.61415	6.32597
ENSMUSG00000089873	1123.45	3.97883	1.1035	3.60563	0.000311396	0.00451402	Mup13	3.63862	54.9555
ENSMUSG00000043300	42.1867	-0.839308	0.232798	-3.60531	0.000311783	0.00451637	B3galnt1	0.722006	0.403574
ENSMUSG00000020377	15.8721	1.32343	0.367171	3.60439	0.000312881	0.00452903	Ltc4s	0.240675	0.60043
ENSMUSG00000031445	13960	0.283311	0.0786424	3.60253	0.000315137	0.00455811	Proz	61.1995	74.502
ENSMUSG00000041115	478.267	-0.359655	0.0998388	-3.60236	0.000315343	0.00455811	Iqsec2	2.04847	1.60399
ENSMUSG00000028633	109.739	0.71383	0.198188	3.60179	0.000316036	0.00456487	Ctps	0.6755	1.11093
ENSMUSG00000030609	259.52	0.509673	0.141549	3.60069	0.000317371	0.00458087	Aen	0.99513	1.42637
ENSMUSG00000029664	2071.12	0.416852	0.115786	3.60018	0.000317999	0.00458664	Tfpi2	27.2464	36.5013
ENSMUSG00000024661	54082.4	-0.361368	0.100421	-3.59852	0.000320031	0.00461265	Fth1	470.168	369.154
ENSMUSG00000040721	301.547	1.03798	0.2885	3.59786	0.000320846	0.00462109	Zfhx2	0.294699	0.592395
ENSMUSG00000042148	492.479	-0.391848	0.108932	-3.59718	0.000321691	0.00462997	Cox10	4.95199	3.80841
ENSMUSG00000004127	103.609	0.454844	0.126475	3.5963	0.000322772	0.00464221	Trmt10a	0.296185	0.406239
ENSMUSG00000042784	20.3991	2.06612	0.574604	3.59572	0.000323494	0.00464928	Muc1	0.0918397	0.393858
ENSMUSG00000020333	6.96574	6.23792	1.73494	3.59546	0.000323821	0.00465065	Acsl6	0	0.0360027
ENSMUSG00000000085	291.635	0.338251	0.0940866	3.5951	0.000324264	0.00465371	Scmh1	0.89741	1.13917
ENSMUSG00000032434	3905.05	0.583557	0.162343	3.5946	0.000324892	0.00465609	Cmtm6	24.4649	36.4085
ENSMUSG00000022297	128.504	1.20242	0.334501	3.59467	0.000324808	0.00465609	Fzd6	0.432585	1.0181
ENSMUSG00000078672	39077.8	3.94084	1.09645	3.59419	0.000325405	0.00466014	Mup20	133.779	2020.22
ENSMUSG00000020607	108.472	-1.32498	0.369112	-3.58964	0.000331134	0.00473881	Lratd1	0.968888	0.397196
ENSMUSG00000048578	3517.27	0.386574	0.107715	3.58886	0.00033213	0.00474969	Mlec	13.6659	17.8562
ENSMUSG00000117105	22.4704	1.47372	0.410757	3.58782	0.00033345	0.00476519	Dreh	0.43235	1.20259
ENSMUSG00000034708	6181.77	0.608153	0.169569	3.58646	0.000335202	0.00478497	Grn	38.2068	58.4647
ENSMUSG00000035847	799.478	-0.462457	0.128948	-3.58637	0.000335309	0.00478497	Ids	4.90555	3.60405
ENSMUSG00000064068	1091.98	-0.297746	0.0830593	-3.58474	0.00033741	0.00481155	Mtx1	9.04355	7.39999
ENSMUSG00000022994	1111.07	-0.754393	0.210502	-3.58379	0.000338647	0.00482578	Adcy6	5.47856	3.27343
ENSMUSG00000026494	46.6691	1.22006	0.340673	3.58132	0.000341861	0.00486814	Kif26b	0.0513857	0.118198
ENSMUSG00000110935	333.544	-0.754838	0.210796	-3.58089	0.000342427	0.00487276	Gm8834	19.7585	11.9782
ENSMUSG00000024842	9.31642	-2.30386	0.643858	-3.57821	0.000345954	0.00491947	Cabp4	0.114346	0.0239891
ENSMUSG00000041538	24.6643	-1.03252	0.288819	-3.57498	0.000350252	0.00497708	H2-Ob	0.167514	0.0817354
ENSMUSG00000060904	3499.13	0.345787	0.096735	3.57458	0.000350797	0.00497781	Arl1	35.0049	44.4677
ENSMUSG00000025466	611.925	-0.53061	0.148433	-3.57475	0.000350564	0.00497781	Fuom	5.92722	4.15678
ENSMUSG00000038121	4722.51	-0.659934	0.184697	-3.57305	0.000352843	0.00500332	Fam210a	15.7354	10.0033
ENSMUSG00000087385	149.127	-0.533668	0.1494	-3.57207	0.000354167	0.00501856	Frg2f1	1.72271	1.19508
ENSMUSG00000047963	3814.48	-0.415221	0.116379	-3.56784	0.000359931	0.00509666	Stbd1	52.6976	39.7517
ENSMUSG00000022684	2143.22	-0.475187	0.133218	-3.56698	0.000361116	0.00510627	Bfar	10.2984	7.45875
ENSMUSG00000021065	141.303	0.7626	0.213788	3.56709	0.000360972	0.00510627	Fut8	0.362381	0.616861
ENSMUSG00000084819	28.4874	0.951383	0.266755	3.5665	0.000361774	0.005112	Gm11967	1.07803	2.09598
ENSMUSG00000008855	1082.38	0.320766	0.0899869	3.56459	0.000364423	0.00514581	Hdac5	2.95174	3.69657
ENSMUSG00000019689	773.241	-0.452742	0.127023	-3.56426	0.000364881	0.00514867	Fmc1	34.761	25.6511
ENSMUSG00000039238	349.281	0.819099	0.229953	3.56203	0.000368005	0.00518913	Zfp750	2.10662	3.70456
ENSMUSG00000028434	3279.17	0.385127	0.108147	3.56115	0.000369229	0.00520275	Epb41l4b	8.67919	11.2884
ENSMUSG00000024425	8819.98	0.337197	0.0947356	3.55935	0.000371776	0.00523497	Ndfip1	33.2469	42.362
ENSMUSG00000042215	89.1342	0.784832	0.220622	3.55735	0.000374613	0.00527124	Bag2	0.578581	1.00076
ENSMUSG00000024855	199.269	-0.475105	0.133567	-3.55704	0.000375052	0.00527374	Pacs1	1.04318	0.753259
ENSMUSG00000031360	506.29	-0.598448	0.168412	-3.55348	0.000380165	0.00534191	Ctps2	3.50439	2.34224
ENSMUSG00000029472	2131.34	0.238293	0.06709	3.55184	0.000382543	0.00537158	Anapc5	8.65039	10.2353
ENSMUSG00000024457	1189.37	0.280767	0.0790771	3.55054	0.00038444	0.00539447	Trim26	4.23105	5.15491
ENSMUSG00000031963	23.0658	1.78734	0.503574	3.54932	0.000386231	0.00541582	Bmper	0.0588547	0.207226
ENSMUSG00000031485	2520.17	-0.258837	0.0729384	-3.5487	0.000387134	0.00542235	Plpbp	5.83484	4.91127
ENSMUSG00000004631	199.309	0.792958	0.223454	3.54863	0.000387234	0.00542235	Sgce	0.375206	0.647913
ENSMUSG00000047109	274.808	0.686867	0.193635	3.54723	0.000389303	0.00544755	Cldn14	2.68788	4.31526
ENSMUSG00000070923	1942.4	-0.322811	0.091039	-3.54585	0.000391346	0.00547232	Klhl9	14.0013	11.1976
ENSMUSG00000045160	1423.66	-0.367448	0.103645	-3.54526	0.00039222	0.00547317	Bola3	13.3981	10.4571
ENSMUSG00000040472	848.44	0.431053	0.121583	3.54533	0.000392119	0.00547317	Rabggta	5.17733	7.00843
ENSMUSG00000120952	25.2565	1.06617	0.300729	3.54528	0.000392191	0.00547317	ENSMUSG00000120952	0.356571	0.743856
ENSMUSG00000003604	444.967	0.328128	0.0925871	3.54399	0.000394113	0.00549578	Aven	2.13262	2.68314
ENSMUSG00000045868	52.5014	1.36004	0.383882	3.54286	0.00039581	0.00551563	Gvin1	0.0886171	0.221287
ENSMUSG00000064061	51.284	0.730823	0.206315	3.54226	0.000396713	0.00552439	Dzip3	0.114246	0.189861
ENSMUSG00000026003	8528.98	-0.492517	0.139119	-3.54026	0.000399728	0.0055587	Acadl	133.948	96.7619
ENSMUSG00000030471	116.676	0.621632	0.175587	3.5403	0.00039967	0.0055587	Zdhhc13	1.03116	1.5833
ENSMUSG00000037003	2496.26	-0.454081	0.128287	-3.53956	0.000400793	0.00556966	Tns2	14.2526	10.5319
ENSMUSG00000079659	1932.26	-0.519696	0.146881	-3.53821	0.000402853	0.00559059	Tmem243	8.92718	6.23285
ENSMUSG00000037148	67.8644	0.878633	0.248316	3.53836	0.000402615	0.00559059	Arhgap10	0.420424	0.77299
ENSMUSG00000079427	597.284	-0.287831	0.0813569	-3.53787	0.000403361	0.00559379	Mthfsl	3.74441	3.08475
ENSMUSG00000038323	836.218	0.559047	0.158046	3.53725	0.00040432	0.00560323	1700066M21Rik	5.59922	8.2548
ENSMUSG00000112375	18.6299	-1.20853	0.3419	-3.53473	0.000408185	0.00565291	Gm38560	1.09231	0.471268
ENSMUSG00000039990	605.432	0.398463	0.112762	3.53365	0.00040986	0.00567222	Edrf1	2.23698	2.96137
ENSMUSG00000033596	729.861	0.332232	0.0940483	3.53257	0.000411545	0.00569162	Rfwd3	2.51691	3.16787
ENSMUSG00000086544	4.09368	2.57596	0.729291	3.53215	0.000412199	0.00569676	Chn1os3	0.0104004	0.0615832
ENSMUSG00000037949	417.432	0.28562	0.0808875	3.53108	0.00041387	0.00571595	Ano10	1.71608	2.10124
ENSMUSG00000037542	15046	-0.217567	0.0616268	-3.53039	0.000414943	0.00571901	Aldh8a1	99.6215	85.9807
ENSMUSG00000089960	13425.9	-0.736309	0.208555	-3.53052	0.000414746	0.00571901	Ugt1a1	204.285	124.812
ENSMUSG00000064065	17.8583	-1.31056	0.371193	-3.53068	0.000414498	0.00571901	Ipcef1	0.0763284	0.0306789
ENSMUSG00000023341	83.4344	0.798442	0.226197	3.52985	0.000415796	0.00572685	Mx2	0.455126	0.78808
ENSMUSG00000029475	249.925	0.473604	0.134183	3.52953	0.000416295	0.00572981	Kdm2b	0.522416	0.724251
ENSMUSG00000034120	2083.14	0.336364	0.0953299	3.52842	0.000418046	0.00574734	Srsf2	16.8485	21.3306
ENSMUSG00000020656	18.1335	1.11753	0.316728	3.52836	0.000418138	0.00574734	Grhl1	0.0559913	0.12096
ENSMUSG00000030674	6098.86	0.40081	0.11362	3.52762	0.000419306	0.00575946	Qprt	53.5557	70.6387
ENSMUSG00000092035	51.3472	2.59249	0.73511	3.52666	0.000420833	0.0057765	Peg10	0.0575065	0.345486
ENSMUSG00000074521	41.0069	1.72244	0.488599	3.52526	0.00042306	0.00580312	Gm14327	0.348043	1.1294
ENSMUSG00000029467	4970.23	0.352127	0.0998922	3.52507	0.000423379	0.00580354	Atp2a2	19.3492	24.6828
ENSMUSG00000028988	397.635	0.533097	0.151258	3.52443	0.000424395	0.00580598	Ctnnbip1	3.13881	4.52601
ENSMUSG00000029552	48.4037	0.979854	0.278019	3.52441	0.00042442	0.00580598	Tes	0.128481	0.250891
ENSMUSG00000091530	1.53209	4.0607	1.1521	3.52461	0.000424105	0.00580598	Cldn20	0	0.126495
ENSMUSG00000072620	166.351	-0.616618	0.175016	-3.52322	0.000426337	0.00582824	Slfn2	3.30307	2.14113
ENSMUSG00000032679	2207.72	-0.460712	0.130808	-3.52204	0.000428241	0.00585031	Cd59a	37.8732	27.7842
ENSMUSG00000026691	1872.2	5.82265	1.65348	3.52145	0.000429189	0.00585928	Fmo3	0.763765	43.7654
ENSMUSG00000049555	499.269	0.652282	0.185281	3.5205	0.000430735	0.00587642	Tmie	3.34091	5.30321
ENSMUSG00000091586	228.119	0.652229	0.185396	3.51804	0.000434754	0.00592723	Cyp4f17	1.48447	2.33637
ENSMUSG00000014294	2252.42	-0.547684	0.155697	-3.51764	0.000435407	0.00592911	Ndufa2	125.003	86.5894
ENSMUSG00000035211	1.78239	3.72775	1.05974	3.51759	0.00043548	0.00592911	Xrra1	0.000965246	0.0209998
ENSMUSG00000019880	218.079	-0.636448	0.181109	-3.51416	0.000441146	0.00600221	Rspo3	2.31765	1.50335
ENSMUSG00000043998	1504.09	0.326176	0.0928356	3.51348	0.000442279	0.00601357	Mgat2	13.7748	17.2719
ENSMUSG00000000563	11006.7	-0.315358	0.0897742	-3.51279	0.000443436	0.00602523	Atp5pb	79.8886	64.625
ENSMUSG00000024610	5847.71	-1.26643	0.360581	-3.5122	0.00044441	0.00603033	Cd74	134.645	56.3291
ENSMUSG00000026509	1526.28	0.279468	0.0795698	3.51224	0.000444344	0.00603033	Capn2	5.85429	7.12603
ENSMUSG00000050627	1706.59	-0.555018	0.158068	-3.51126	0.000445988	0.00604768	Gpd1l	10.8143	7.44189
ENSMUSG00000029246	1430.95	-0.719755	0.204997	-3.51105	0.000446334	0.00604831	Ppat	10.8513	6.65642
ENSMUSG00000028011	48466.6	-0.595563	0.169701	-3.50949	0.000448972	0.00605152	Tdo2	404.822	266.568
ENSMUSG00000003617	43915.4	0.544282	0.155076	3.50978	0.000448479	0.00605152	Cp	101.393	146.286
ENSMUSG00000020368	12194.8	0.319487	0.0910275	3.50978	0.00044847	0.00605152	Canx	62.4282	78.0216
ENSMUSG00000041481	113.233	-0.999662	0.284767	-3.51046	0.000447331	0.00605152	Serpina3g	1.96385	0.978103
ENSMUSG00000057842	109.309	0.846379	0.241145	3.50983	0.000448391	0.00605152	Zfp595	0.384399	0.686868
ENSMUSG00000039994	79.6909	0.625468	0.178194	3.51003	0.000448049	0.00605152	Timeless	0.278271	0.428962
ENSMUSG00000039264	73.886	-1.08654	0.309596	-3.50953	0.000448903	0.00605152	Gimap3	1.05928	0.499485
ENSMUSG00000009216	3.68778	-3.08522	0.878829	-3.5106	0.000447099	0.00605152	Fam163b	0.0599307	0.00671635
ENSMUSG00000023030	693.828	0.716984	0.20435	3.50861	0.000450454	0.00606744	Slc11a2	2.21499	3.6173
ENSMUSG00000048782	404.651	1.21874	0.347514	3.50702	0.000453159	0.00609981	Insc	1.75799	4.04431
ENSMUSG00000012187	21.6996	-1.66521	0.47491	-3.50638	0.00045425	0.00611041	Mogat1	0.55311	0.179379
ENSMUSG00000055137	1148.06	-0.534093	0.152341	-3.50591	0.00045505	0.00611709	Sugct	10.5595	7.39408
ENSMUSG00000115750	10.8325	-1.83705	0.524053	-3.50547	0.00045581	0.00612322	Gm49282	0.490933	0.139702
ENSMUSG00000084981	21.0272	3.77347	1.07655	3.50516	0.000456333	0.00612617	Gm15962	0.0916065	1.16507
ENSMUSG00000114665	1.86988	4.37554	1.24876	3.50391	0.000458478	0.00615086	Lncbate6	0	0.0439479
ENSMUSG00000020513	65.4566	0.619817	0.176913	3.50352	0.00045916	0.00615592	Tubd1	0.672587	1.0321
ENSMUSG00000026203	1821.41	-0.367848	0.104999	-3.50333	0.000459479	0.0061561	Dnajb2	12.9712	10.1341
ENSMUSG00000001663	9826.98	-0.675483	0.192861	-3.50243	0.000461027	0.00617274	Gstt1	212.618	136.192
ENSMUSG00000025404	3715.06	-0.288337	0.0823428	-3.50167	0.000462349	0.00617814	R3hdm2	18.3389	15.1636
ENSMUSG00000026142	738.507	0.344579	0.098397	3.50193	0.000461904	0.00617814	Rhbdd1	2.52154	3.20274
ENSMUSG00000026126	67.0497	-0.799115	0.228208	-3.50169	0.000462317	0.00617814	Ptpn18	0.359047	0.20507
ENSMUSG00000024642	334.982	0.670138	0.191456	3.50021	0.000464885	0.0062079	Tle4	1.22526	1.92954
ENSMUSG00000101639	8.25192	-2.13688	0.610547	-3.49994	0.000465361	0.00621015	Gm8597	0.330054	0.0757057
ENSMUSG00000036615	292.53	0.375787	0.107409	3.49865	0.000467618	0.00623614	Rfxap	3.06491	3.9849
ENSMUSG00000038482	458.649	0.536613	0.153431	3.49742	0.000469789	0.00626095	Tfdp1	2.7395	3.96047
ENSMUSG00000030341	3748.68	-0.279942	0.080055	-3.49687	0.000470751	0.00626963	Tnfrsf1a	42.7036	35.2688
ENSMUSG00000025968	5160.16	-0.354819	0.101481	-3.49641	0.000471571	0.00627165	Ndufs1	19.2637	15.1561
ENSMUSG00000028327	4533.47	0.484693	0.138632	3.49626	0.000471836	0.00627165	Stra6l	10.7029	14.9657
ENSMUSG00000045875	268.62	-0.564905	0.161567	-3.4964	0.00047158	0.00627165	Adra1a	0.989077	0.670856
ENSMUSG00000029482	2940.59	1.53448	0.438978	3.49558	0.000473034	0.00628343	Aacs	10.6071	31.0893
ENSMUSG00000035441	850.85	-0.524228	0.150026	-3.49424	0.000475405	0.00630808	Myo1d	4.1839	2.95313
ENSMUSG00000042845	2.26952	4.60879	1.31899	3.49418	0.000475515	0.00630808	Wfdc12	0	0.152921
ENSMUSG00000054619	11550.4	-0.350623	0.10038	-3.49296	0.000477707	0.00632657	Mettl7a1	133.915	105.611
ENSMUSG00000042041	379.794	-0.861343	0.246598	-3.4929	0.000477805	0.00632657	2010003K11Rik	11.1934	6.18346
ENSMUSG00000069917	446.585	-0.724029	0.207287	-3.49287	0.00047785	0.00632657	Hba-a2	22.5895	13.7702
ENSMUSG00000015461	496.923	0.531234	0.152156	3.49138	0.000480525	0.00635365	Atf6b	3.99495	5.72585
ENSMUSG00000085001	24.2449	1.22604	0.351154	3.49147	0.000480373	0.00635365	Rapgef4os2	0.187856	0.433713
ENSMUSG00000022325	125.839	0.687192	0.196882	3.49038	0.000482336	0.00637342	Pop1	0.686426	1.11645
ENSMUSG00000026623	7920.75	0.567441	0.162677	3.48814	0.000486394	0.00642283	Lpgat1	22.6448	33.452
ENSMUSG00000020561	518.213	0.240437	0.0689852	3.48534	0.000491512	0.00648458	Polr1f	2.48555	2.94827
ENSMUSG00000119999	29.064	1.16367	0.333885	3.48523	0.000491714	0.00648458	ENSMUSG00000119999	0.215673	0.48033
ENSMUSG00000036698	1473.1	-0.565555	0.1623	-3.48464	0.000492805	0.00649471	Ago2	3.36652	2.30561
ENSMUSG00000078695	1048.46	-0.502754	0.144305	-3.48397	0.000494026	0.00650656	Cisd3	39.8207	28.3281
ENSMUSG00000057182	5.06731	-1.97123	0.565846	-3.48369	0.000494548	0.00650918	Scn3a	0.017327	0.0043075
ENSMUSG00000038301	868.293	0.404087	0.116008	3.48328	0.000495314	0.00651501	Snx10	2.16881	2.86222
ENSMUSG00000032204	20212.3	-0.373145	0.107131	-3.48306	0.000495718	0.00651608	Aqp9	148.886	115.429
ENSMUSG00000034928	2283.44	-0.305935	0.087845	-3.48267	0.000496438	0.00651704	Rnf44	13.0239	10.5976
ENSMUSG00000028536	366.172	-0.480481	0.137959	-3.48277	0.000496247	0.00651704	2610528J11Rik	9.53713	6.86967
ENSMUSG00000035673	562.111	0.442569	0.127164	3.4803	0.000500847	0.00657065	Sbno2	1.2006	1.62456
ENSMUSG00000055116	68.9908	1.48768	0.427486	3.48007	0.000501283	0.00657208	Arntl	0.130045	0.362851
ENSMUSG00000004798	2542	0.492033	0.141402	3.47967	0.000502024	0.00657326	Ulk2	9.54925	13.3268
ENSMUSG00000014195	1289.71	0.277049	0.0796158	3.47983	0.000501736	0.00657326	Dnajc7	3.60104	4.39429
ENSMUSG00000090175	1128.19	1.65998	0.477268	3.47808	0.000505022	0.00660822	Ugt1a9	6.71706	21.7108
ENSMUSG00000064337	29582.6	-0.697077	0.200432	-3.47787	0.000505408	0.00660897	mt-Rnr1	1021.61	638.007
ENSMUSG00000089781	470.999	-0.39289	0.112984	-3.47739	0.000506318	0.00661659	Gm15756	21.5194	16.4645
ENSMUSG00000039087	1476.62	0.403862	0.116146	3.47721	0.00050667	0.0066169	Rreb1	2.46727	3.2447
ENSMUSG00000027649	512.891	0.304078	0.0874677	3.47646	0.000508086	0.00663109	Ctnnbl1	4.58946	5.68242
ENSMUSG00000024769	855.207	-0.4276	0.123058	-3.4748	0.000511241	0.00666795	Cdc42bpg	4.30244	3.23949
ENSMUSG00000085615	46.3477	0.75467	0.217197	3.47458	0.000511649	0.00666896	A330035P11Rik	0.212854	0.358787
ENSMUSG00000112593	6.08523	2.08758	0.601261	3.472	0.000516602	0.00672917	Gm48882	0.0584922	0.253523
ENSMUSG00000046826	87.3405	0.709434	0.204468	3.46966	0.00052112	0.00678364	Fam187b	0.373844	0.609909
ENSMUSG00000033427	12294.1	-0.300791	0.0867196	-3.46854	0.000523294	0.00680604	Upb1	53.9063	43.9932
ENSMUSG00000037553	802.624	0.281345	0.0811159	3.46843	0.000523516	0.00680604	Zdhhc18	3.62487	4.41294
ENSMUSG00000068876	922	0.34739	0.100227	3.46603	0.000528212	0.00686267	Cgn	3.60422	4.60645
ENSMUSG00000039826	235.962	0.418877	0.120897	3.46476	0.000530707	0.00689065	Trub2	0.862828	1.154
ENSMUSG00000038648	755.08	0.398442	0.115007	3.46451	0.000531206	0.00689269	Creb3l2	2.42435	3.19388
ENSMUSG00000028909	18.4794	1.5658	0.452019	3.46402	0.00053217	0.00690076	Ptpru	0.0345784	0.10343
ENSMUSG00000041362	1170.98	0.410941	0.118651	3.46344	0.000533319	0.00690948	Shtn1	4.39202	5.82938
ENSMUSG00000026544	463.03	-0.404544	0.116808	-3.46333	0.000533528	0.00690948	Dusp23	10.0752	7.65756
ENSMUSG00000118155	33.0906	4.96953	1.43541	3.46209	0.000536004	0.00693708	Gm50136	0.0150009	0.453805
ENSMUSG00000061306	3844.18	0.373392	0.107876	3.46132	0.000537543	0.00695254	Slc38a10	14.0492	18.1565
ENSMUSG00000054484	411.655	0.513109	0.148256	3.46096	0.000538253	0.00695726	Tmem62	2.72355	3.87648
ENSMUSG00000037166	74.5443	0.934616	0.270153	3.45958	0.000541025	0.00698862	Ppp1r14a	1.01392	1.90755
ENSMUSG00000016319	15375.2	-0.32455	0.0938358	-3.4587	0.000542792	0.00700696	Slc25a5	279.477	224.52
ENSMUSG00000031634	1129.57	0.381785	0.110415	3.45772	0.000544763	0.00702669	Ufsp2	5.99432	7.80409
ENSMUSG00000036879	732.613	0.402668	0.11647	3.45725	0.000545715	0.00702669	Phkb	2.2982	3.02891
ENSMUSG00000054434	96.0089	0.61098	0.176709	3.45755	0.000545102	0.00702669	Tmem120b	0.722257	1.09666
ENSMUSG00000106783	25.9682	1.40604	0.406676	3.4574	0.000545406	0.00702669	Chaer1	0.117212	0.305597
ENSMUSG00000115852	249.588	1.40056	0.405303	3.4556	0.000549068	0.00706536	Gm52969	0.497388	1.27834
ENSMUSG00000074183	128.359	-1.98891	0.575652	-3.45506	0.000550168	0.00707499	Gsta1	5.58228	1.45292
ENSMUSG00000018995	546.053	0.656668	0.190141	3.45358	0.000553196	0.0071094	Nars2	1.63476	2.55572
ENSMUSG00000120518	152.589	-0.44825	0.129858	-3.45184	0.000556776	0.00715085	ENSMUSG00000120518	7.46769	5.50308
ENSMUSG00000042203	122.597	0.441374	0.127911	3.45064	0.000559261	0.00717819	Tbc1d22b	0.663545	0.908354
ENSMUSG00000023873	7.4323	1.73377	0.502714	3.44881	0.000563063	0.0072224	1700010I14Rik	0.0399453	0.134408
ENSMUSG00000121002	1.41621	3.90072	1.13116	3.44842	0.000563882	0.0072283	ENSMUSG00000121002	0	0.116243
ENSMUSG00000105813	184.447	-0.711085	0.206222	-3.44815	0.000564438	0.00723084	Gm42928	1.86091	1.14179
ENSMUSG00000097451	12.3519	2.4331	0.705742	3.44758	0.00056563	0.0072415	Rian	0.00331174	0.0172375
ENSMUSG00000037709	1332.54	-0.74047	0.214871	-3.44612	0.000568696	0.00726691	Fam13a	4.24939	2.61385
ENSMUSG00000030539	252.582	-0.522584	0.15164	-3.44622	0.000568496	0.00726691	Sema4b	1.42814	0.999243
ENSMUSG00000060989	211.038	0.332409	0.0964551	3.44626	0.000568406	0.00726691	Gm11847	4.50153	5.69081
ENSMUSG00000027274	309.006	-0.402485	0.116838	-3.44481	0.000571456	0.00729756	Mkks	2.94062	2.22836
ENSMUSG00000030681	1524.07	0.676129	0.196361	3.44329	0.000574675	0.00733401	Mvp	4.15658	6.66725
ENSMUSG00000062604	552.566	0.472644	0.137375	3.44053	0.000580573	0.0074046	Srpk2	0.903408	1.24454
ENSMUSG00000032024	69.6635	-1.01283	0.294637	-3.43754	0.000587017	0.00748205	Clmp	0.548284	0.275011
ENSMUSG00000004789	6669.17	-0.313558	0.0912515	-3.43619	0.000589952	0.00751472	Dlst	20.7765	16.7962
ENSMUSG00000034450	18518.7	-0.440596	0.128277	-3.43473	0.000593153	0.00754176	Gulo	255.612	187.984
ENSMUSG00000025509	3318.44	-0.48127	0.140117	-3.43477	0.000593052	0.00754176	Pnpla2	34.2091	24.8734
ENSMUSG00000057614	61.8965	1.27456	0.371084	3.43471	0.000593197	0.00754176	Gnai1	0.311325	0.739345
ENSMUSG00000073481	14508.8	-0.318327	0.0926869	-3.43443	0.0005938	0.00754466	Mtarc2	65.6991	52.8969
ENSMUSG00000002781	745.742	-0.25729	0.0749322	-3.43364	0.000595545	0.00756207	Tmem143	2.9118	2.44041
ENSMUSG00000038591	1609.99	-0.777959	0.226595	-3.43326	0.00059637	0.00756778	Colec10	12.0071	7.09232
ENSMUSG00000091604	9.61148	1.39626	0.406738	3.43281	0.000597357	0.00757554	Gm17349	0.480191	1.25341
ENSMUSG00000020160	96.2073	-0.625162	0.182125	-3.4326	0.000597813	0.00757656	Meis1	0.302169	0.195215
ENSMUSG00000029049	64.8048	0.694407	0.202425	3.43043	0.000602614	0.00763261	Morn1	0.310175	0.504291
ENSMUSG00000039206	924.053	0.508156	0.148149	3.43003	0.000603521	0.0076393	Daglb	2.15357	3.03543
ENSMUSG00000024537	385.852	0.515769	0.150394	3.42946	0.000604776	0.00765038	Psmg2	4.92428	7.00916
ENSMUSG00000004035	2580.41	-0.563512	0.164351	-3.42872	0.000606446	0.00766669	Gstm7	52.0087	35.5386
ENSMUSG00000030707	228.119	-0.689925	0.201293	-3.42746	0.000609246	0.00769727	Coro1a	2.75502	1.70583
ENSMUSG00000018168	32.4439	-0.954243	0.27847	-3.42674	0.000610878	0.00770853	Ikzf3	0.134018	0.0683457
ENSMUSG00000001444	13.4438	-1.53358	0.447536	-3.42673	0.000610902	0.00770853	Tbx21	0.222212	0.0747016
ENSMUSG00000121161	81.6203	2.15136	0.627894	3.4263	0.000611854	0.00771572	ENSMUSG00000121161	0.490059	2.17176
ENSMUSG00000028999	477.116	0.426541	0.124536	3.42504	0.000614712	0.00774691	Rint1	1.48085	1.98411
ENSMUSG00000028467	324.386	0.514169	0.150277	3.42147	0.000622843	0.00784447	Gba2	1.61546	2.30583
ENSMUSG00000006717	1685.26	-0.561399	0.164131	-3.42044	0.000625196	0.00786919	Acot13	72.4117	50.0808
ENSMUSG00000036323	3738.28	0.279342	0.0816837	3.4198	0.000626672	0.00787794	Srp72	15.9702	19.3453
ENSMUSG00000070661	263.665	-0.635668	0.185876	-3.41985	0.000626552	0.00787794	Rnf186	6.91466	4.47385
ENSMUSG00000044408	1701.9	-0.377341	0.11041	-3.41765	0.000631649	0.00793556	Sptssa	34.0503	26.5436
ENSMUSG00000110444	319.195	0.345605	0.101145	3.41692	0.000633328	0.00794674	Gm10033	0.707408	0.901891
ENSMUSG00000026070	10.1331	-1.75264	0.512925	-3.41695	0.000633273	0.00794674	Il18r1	0.0895983	0.0258161
ENSMUSG00000060407	23393.3	-0.328744	0.0962445	-3.41572	0.000636134	0.00797204	Cyp2a12	203.576	163.038
ENSMUSG00000020873	1176.63	0.738841	0.216299	3.41584	0.000635861	0.00797204	Slc35b1	10.6279	17.6037
ENSMUSG00000030745	15.0554	-1.41754	0.415095	-3.41499	0.000637845	0.00798851	Il21r	0.181067	0.0663969
ENSMUSG00000031298	50.0831	-0.932368	0.273046	-3.41469	0.00063854	0.00799226	Adgrg2	0.336957	0.17889
ENSMUSG00000030695	3433.34	-0.425821	0.124726	-3.41404	0.00064007	0.00800644	Aldoa	36.3889	27.2534
ENSMUSG00000054589	8.66958	-1.79387	0.525518	-3.41353	0.000641276	0.00801654	Gm9949	0.172506	0.0492481
ENSMUSG00000020277	1427.9	-0.280521	0.0822099	-3.41226	0.000644276	0.00804906	Pfkl	6.3307	5.2417
ENSMUSG00000020396	17.7229	-1.07746	0.31597	-3.41	0.000649636	0.00811099	Nefh	0.164792	0.0767737
ENSMUSG00000094433	3.66003	-2.41899	0.709663	-3.40864	0.000652873	0.00814637	Igkv5-43	0.433117	0.084747
ENSMUSG00000075304	96.2285	-0.948805	0.278547	-3.40627	0.00065857	0.00821237	Sp5	1.61406	0.839928
ENSMUSG00000029389	115.108	0.415689	0.122043	3.40607	0.000659045	0.00821321	Ddx55	0.501005	0.671491
ENSMUSG00000021824	3291.81	-0.414354	0.121661	-3.4058	0.000659703	0.00821633	Ap3m1	14.4865	10.9544
ENSMUSG00000075517	509.874	1.29448	0.380106	3.40558	0.000660243	0.00821799	Cyp2d37-ps	1.83928	4.54383
ENSMUSG00000028416	3083.7	-0.357364	0.104986	-3.40392	0.000664265	0.00826295	Bag1	68.8817	54.1239
ENSMUSG00000043067	1282.21	0.762276	0.223991	3.40315	0.000666143	0.00828121	Dpy19l1	4.01909	6.74026
ENSMUSG00000031133	127.057	-0.608079	0.178747	-3.4019	0.000669201	0.00831409	Arhgef6	0.488092	0.319756
ENSMUSG00000027642	5816.09	0.319833	0.0940295	3.40142	0.00067038	0.00831848	Rpn2	31.553	39.3611
ENSMUSG00000033389	20.9101	1.08575	0.319196	3.40151	0.000670159	0.00831848	Arhgap44	0.0617948	0.131313
ENSMUSG00000023307	3468.6	-0.25929	0.076259	-3.40012	0.000673552	0.00835271	Marchf5	42.2146	35.5139
ENSMUSG00000038518	392.754	0.284884	0.0838468	3.39767	0.00067963	0.0084229	Jarid2	0.982768	1.20404
ENSMUSG00000041798	2978.06	1.07088	0.315297	3.39643	0.00068271	0.00845588	Gck	17.1687	36.326
ENSMUSG00000038473	79.0468	1.07008	0.315106	3.39595	0.000683908	0.00846551	Nos1ap	0.187665	0.393842
ENSMUSG00000032489	20.4628	1.1463	0.3376	3.39543	0.000685202	0.00847632	Kif9	0.079518	0.176765
ENSMUSG00000020064	1557.87	0.396564	0.11681	3.39494	0.000686438	0.00848121	Herc4	4.15911	5.45027
ENSMUSG00000022837	158.672	0.529655	0.156011	3.39499	0.000686311	0.00848121	Iqcb1	0.654735	0.950179
ENSMUSG00000038717	3139.42	-0.40783	0.120186	-3.39332	0.000690497	0.00852613	Atp5l	14.8944	11.3575
ENSMUSG00000033781	969.314	0.306438	0.090339	3.39208	0.000693633	0.00855961	Asb13	4.31482	5.35212
ENSMUSG00000032554	597521	0.576585	0.169991	3.39186	0.000694206	0.00856145	Trf	3946.06	5838.97
ENSMUSG00000020334	143.132	-0.547316	0.161419	-3.39066	0.000697233	0.00859353	Slc22a4	1.78876	1.22555
ENSMUSG00000042099	167.512	-0.472967	0.13954	-3.38947	0.000700273	0.00862361	Kank3	1.61542	1.17025
ENSMUSG00000039470	49.379	0.797471	0.235286	3.38937	0.000700529	0.00862361	Zdhhc2	0.175508	0.306976
ENSMUSG00000020288	805.038	0.452235	0.133472	3.38824	0.000703424	0.00865396	Ahsa2	4.0346	5.51311
ENSMUSG00000042198	432.504	-0.48612	0.143491	-3.38781	0.000704531	0.00865452	Chchd7	3.33805	2.41394
ENSMUSG00000047528	6.48378	-2.4367	0.719275	-3.38772	0.000704757	0.00865452	Flacc1	0.0857189	0.0160811
ENSMUSG00000048450	3.94748	3.09055	0.912211	3.38797	0.000704107	0.00865452	Msx1	0.0074134	0.0611672
ENSMUSG00000032290	567.498	0.521586	0.153984	3.38726	0.000705942	0.00866225	Ptpn9	2.71527	3.92644
ENSMUSG00000087366	15.407	1.38441	0.408726	3.38714	0.000706246	0.00866225	Junos	0.0409176	0.106442
ENSMUSG00000026870	1271.01	0.489432	0.144557	3.38574	0.000709864	0.00870134	Cutal	11.7212	16.5227
ENSMUSG00000026170	14987	0.448585	0.132511	3.38527	0.000711091	0.00871108	Cyp27a1	157.108	215.722
ENSMUSG00000082286	35.8154	1.03304	0.305206	3.38473	0.000712494	0.00872297	Pisd-ps1	0.176297	0.362931
ENSMUSG00000113441	64.256	-0.775714	0.229201	-3.38442	0.000713277	0.00872726	Gm40438	1.00535	0.591882
ENSMUSG00000069919	1696.81	-0.545063	0.161086	-3.38368	0.000715202	0.0087455	Hba-a1	67.0364	46.257
ENSMUSG00000055254	427.874	3.93946	1.16444	3.38314	0.00071662	0.00875753	Ntrk2	0.0767334	1.19064
ENSMUSG00000036613	247.898	0.472745	0.139762	3.3825	0.000718287	0.00876197	Eipr1	1.11981	1.54994
ENSMUSG00000085404	126.916	-0.842466	0.249063	-3.38255	0.000718171	0.00876197	Gm12909	6.97184	3.93675
ENSMUSG00000069806	15.1234	1.38182	0.408501	3.38267	0.000717844	0.00876197	Cacng7	0.0931284	0.245101
ENSMUSG00000030265	929.568	0.255927	0.0756708	3.38211	0.000719308	0.00876912	Kras	4.27503	5.10965
ENSMUSG00000058239	1631.55	-0.319443	0.0945694	-3.37787	0.000730491	0.00890008	Usf2	18.366	14.8672
ENSMUSG00000010601	5667.49	-0.395575	0.117138	-3.37699	0.000732825	0.0089223	Apol7a	57.4503	43.8621
ENSMUSG00000025235	64.6399	0.636443	0.188472	3.37685	0.0007332	0.0089223	Bbs4	0.226165	0.349873
ENSMUSG00000031443	3588.87	0.358667	0.106259	3.3754	0.000737078	0.00895868	F7	45.9142	58.9725
ENSMUSG00000075054	387.786	0.265527	0.078664	3.37546	0.000736935	0.00895868	Yae1d1	0.845425	1.02072
ENSMUSG00000020651	19.3944	-1.49461	0.442985	-3.37396	0.000740961	0.00900044	Slc26a4	0.246976	0.0887071
ENSMUSG00000061759	340.056	0.417397	0.12374	3.37319	0.000743036	0.00902022	Armt1	0.952236	1.27763
ENSMUSG00000024131	2785.57	1.13048	0.335194	3.37261	0.000744586	0.00903359	Slc3a1	20.6843	44.7891
ENSMUSG00000014606	2900.93	-0.311125	0.0922946	-3.371	0.000748958	0.00908117	Slc25a11	40.8696	33.2312
ENSMUSG00000026672	2807.9	-0.200885	0.0596148	-3.36971	0.000752469	0.00911825	Optn	21.5576	18.8561
ENSMUSG00000040616	329.57	-0.633722	0.188131	-3.36851	0.000755748	0.00915249	Tmem51	5.7459	3.72528
ENSMUSG00000024778	393.38	0.531415	0.157788	3.36791	0.000757393	0.0091669	Fas	4.20045	6.08201
ENSMUSG00000016528	2435.74	-0.388962	0.115501	-3.3676	0.000758247	0.00917174	Mapkapk2	24.3809	18.6862
ENSMUSG00000037940	48.1604	-0.801693	0.238096	-3.36709	0.000759648	0.00918318	Inpp4b	0.127384	0.072841
ENSMUSG00000030770	3386.56	0.266264	0.0790832	3.36688	0.000760229	0.00918469	Parva	8.14593	9.84027
ENSMUSG00000028911	1497.22	-0.378924	0.112556	-3.36653	0.00076121	0.00919105	Srsf4	12.7329	9.91175
ENSMUSG00000028071	18.0599	-1.22048	0.362564	-3.36624	0.000762005	0.00919514	Sh2d2a	0.114854	0.0492037
ENSMUSG00000030057	8719.81	-0.300668	0.0893377	-3.36552	0.000763985	0.00921351	Cnbp	85.2204	69.9591
ENSMUSG00000057406	549.873	0.458146	0.136136	3.36535	0.000764471	0.00921387	Nsd2	0.73911	1.01984
ENSMUSG00000022094	5595.17	0.444571	0.132141	3.36437	0.000767189	0.00923558	Slc39a14	12.1597	16.5383
ENSMUSG00000018906	175.128	0.649609	0.193075	3.36453	0.000766734	0.00923558	P4ha2	0.59491	0.930334
ENSMUSG00000004018	202.815	0.525176	0.156125	3.36382	0.000768724	0.00924853	Fancl	1.32458	1.90731
ENSMUSG00000031938	8096.47	-0.491741	0.146194	-3.36363	0.00076925	0.00924935	4931406C07Rik	23.3482	16.7072
ENSMUSG00000116993	215.792	0.669293	0.199025	3.36287	0.000771375	0.00926937	Gm32461	1.60781	2.56932
ENSMUSG00000023272	654.544	1.20388	0.358014	3.36267	0.000771918	0.00927037	Creld2	7.80168	17.6486
ENSMUSG00000016252	4338.2	-0.451241	0.134198	-3.3625	0.00077241	0.00927076	Atp5e	76.4132	56.528
ENSMUSG00000101013	119.029	0.629636	0.187319	3.36131	0.000775748	0.00930529	A630072M18Rik	0.466653	0.717506
ENSMUSG00000033282	82.667	0.565807	0.168366	3.36057	0.000777821	0.00932323	Rpgrip1l	0.122206	0.181102
ENSMUSG00000039632	49.96	-0.798758	0.237694	-3.36045	0.000778169	0.00932323	Odad3	0.679658	0.392769
ENSMUSG00000055044	906.881	0.599935	0.178545	3.36014	0.00077904	0.00932813	Pdlim1	3.71353	5.68606
ENSMUSG00000031698	18.7171	-1.12492	0.334822	-3.35975	0.000780128	0.00933561	Mylk3	0.1628	0.0746994
ENSMUSG00000064352	27.6678	-2.06149	0.613832	-3.3584	0.000783955	0.00937584	mt-Ts1	17.552	4.25483
ENSMUSG00000030087	6266.41	-0.602981	0.179609	-3.35718	0.000787404	0.00940037	Klf15	72.273	48.2945
ENSMUSG00000030108	6442.57	0.390792	0.116402	3.35727	0.000787166	0.00940037	Slc6a13	51.6519	68.4421
ENSMUSG00000000555	572.064	0.617906	0.184049	3.35729	0.000787108	0.00940037	Itga5	2.49446	3.79504
ENSMUSG00000026417	79357.2	-0.412705	0.122972	-3.35608	0.00079055	0.00943234	Pigr	607.732	460.653
ENSMUSG00000067049	13.5908	-1.40341	0.418296	-3.35506	0.000793465	0.00946152	Unc93a	0.173166	0.0667851
ENSMUSG00000037300	944.068	0.289437	0.0862857	3.35441	0.000795351	0.00947841	Ttc13	2.22227	2.7208
ENSMUSG00000025545	1253.01	-0.382013	0.113892	-3.35417	0.000796022	0.00948079	Clybl	26.2764	20.3229
ENSMUSG00000062300	1316.25	0.459064	0.136962	3.35177	0.000802957	0.00955775	Nectin2	8.55313	11.6873
ENSMUSG00000020639	18.0785	1.46282	0.436528	3.35102	0.000805141	0.00957809	Pfn4	0.0539124	0.147617
ENSMUSG00000041642	114.465	-0.640689	0.191213	-3.35066	0.000806183	0.00958483	Kif21b	0.311324	0.198756
ENSMUSG00000030554	37.4844	-1.07245	0.320238	-3.3489	0.000811316	0.00964018	Synm	0.171763	0.0830725
ENSMUSG00000048521	39.3406	-1.1733	0.350398	-3.34849	0.000812535	0.00964897	Cxcr6	0.772996	0.34045
ENSMUSG00000039531	105.344	0.585556	0.175018	3.34569	0.000820792	0.00974129	Zup1	0.251848	0.377727
ENSMUSG00000034566	5805.97	-0.415261	0.124214	-3.34311	0.00082844	0.00981473	Atp5h	121.639	92.3307
ENSMUSG00000050931	3219.17	-0.468011	0.139993	-3.34311	0.000828438	0.00981473	Sgms2	16.1204	11.6901
ENSMUSG00000069755	91.2763	0.972355	0.29083	3.34338	0.000827635	0.00981473	Zfp125	0.535744	1.03033
ENSMUSG00000023965	795.738	0.233405	0.0698886	3.33968	0.000838763	0.00993119	Fbxl17	3.57958	4.2142
ENSMUSG00000113891	2.74887	3.30292	0.989473	3.33806	0.000843648	0.00998317	Gm47683	0.0220266	0.235426
ENSMUSG00000038656	693.615	6.50871	1.95006	3.33769	0.000844781	0.00999072	Cyp3a16	0.235877	22.7698
ENSMUSG00000037622	6083.2	-0.500819	0.150151	-3.33543	0.000851687	0.0100606	Wdtc1	39.7999	28.308
ENSMUSG00000114340	1.94787	-3.84573	1.15296	-3.33554	0.00085135	0.0100606	Gm18132	0.0739575	0.00382529
ENSMUSG00000041720	1792.55	-0.3806	0.114116	-3.33521	0.000852364	0.0100612	Pi4ka	4.83647	3.74221
ENSMUSG00000026887	755.294	0.25644	0.0768915	3.33508	0.00085274	0.0100612	Mrrf	3.73134	4.47015
ENSMUSG00000001665	2846.24	-1.44504	0.433608	-3.3326	0.000860389	0.0101455	Gstt3	29.0184	11.1503
ENSMUSG00000021999	11622.3	0.557183	0.167205	3.33234	0.000861182	0.010149	Cpb2	155.761	227.127
ENSMUSG00000061518	4373.58	-0.395287	0.118667	-3.33105	0.000865194	0.0101903	Cox5b	84.1892	64.4231
ENSMUSG00000027422	12741.5	0.38421	0.11544	3.32823	0.000873982	0.0102878	Rrbp1	33.7299	44.2482
ENSMUSG00000024588	7344.01	-0.290777	0.0874027	-3.32686	0.00087829	0.0103279	Fech	15.7101	12.9174
ENSMUSG00000030199	621.246	0.365393	0.109833	3.32679	0.000878525	0.0103279	Etv6	2.45448	3.15001
ENSMUSG00000032376	686.833	0.347542	0.104472	3.32666	0.00087893	0.0103279	Usp3	2.37559	3.03297
ENSMUSG00000030541	5062.13	-0.686997	0.206568	-3.32576	0.000881773	0.0103553	Idh2	65.1447	41.3553
ENSMUSG00000022197	54.2783	-0.736344	0.221435	-3.32533	0.000883148	0.0103654	Pdzd2	0.10005	0.0602521
ENSMUSG00000019732	94.7183	-0.665775	0.200224	-3.32515	0.000883707	0.0103659	Calr3	1.58694	1.01322
ENSMUSG00000019945	98.0824	-0.668595	0.201119	-3.32437	0.000886181	0.0103889	Cabcoco1	2.58336	1.63332
ENSMUSG00000020085	898.543	-0.466251	0.14028	-3.32372	0.000888257	0.0103951	Aifm2	6.77193	4.96287
ENSMUSG00000028744	436.562	-0.425814	0.128108	-3.32386	0.0008878	0.0103951	Slc66a1	3.81733	2.86625
ENSMUSG00000052160	377.453	-0.517897	0.155812	-3.32385	0.00088784	0.0103951	Pld4	3.48818	2.42659
ENSMUSG00000016256	6883.75	0.333927	0.100556	3.32081	0.000897582	0.0104954	Ctsz	114.19	144.204
ENSMUSG00000056763	300.173	0.45905	0.138238	3.32072	0.000897866	0.0104954	Cspp1	0.387968	0.533279
ENSMUSG00000059659	1391.55	0.451754	0.136063	3.32019	0.00089956	0.0105074	Gm10069	4.97183	6.77073
ENSMUSG00000118664	277.395	0.490066	0.147607	3.32007	0.000899938	0.0105074	Tusc3	1.34968	1.88854
ENSMUSG00000034163	511.445	0.787014	0.237095	3.3194	0.000902106	0.0105267	Zfc3h1	1.27742	2.19775
ENSMUSG00000043091	1669.83	0.49706	0.149762	3.31899	0.00090343	0.010536	Tuba1c	16.3929	23.1812
ENSMUSG00000046811	2236.21	0.359106	0.108228	3.31804	0.000906525	0.010566	Gltpd2	40.8544	52.2399
ENSMUSG00000022236	505.329	-0.558332	0.168312	-3.31725	0.000909098	0.0105899	Ropn1l	16.9657	11.6156
ENSMUSG00000049939	5.41209	-3.24634	0.979112	-3.3156	0.000914467	0.0106463	Lrrc4	0.0691762	0.00669159
ENSMUSG00000015243	5741.91	0.454796	0.137187	3.31515	0.000915944	0.0106534	Abca1	12.6123	17.221
ENSMUSG00000025395	95.7501	0.530185	0.159934	3.31502	0.000916352	0.0106534	Prim1	0.547095	0.792947
ENSMUSG00000116383	5.0852	5.78447	1.74498	3.31493	0.000916662	0.0106534	Apol10c-ps	0	0.287482
ENSMUSG00000028958	266.476	-0.375021	0.113167	-3.31388	0.000920123	0.0106874	Tmub1	4.28395	3.31363
ENSMUSG00000039899	216.609	-0.877186	0.264834	-3.31222	0.000925597	0.0107448	Fgl2	2.02904	1.10362
ENSMUSG00000039865	291.556	0.466832	0.141001	3.31085	0.000930132	0.0107912	Slc44a3	1.30534	1.80467
ENSMUSG00000031197	427.315	-0.319108	0.0963891	-3.31062	0.000930883	0.0107937	Vbp1	6.01278	4.84677
ENSMUSG00000032038	2032.35	0.427181	0.12906	3.30994	0.000933146	0.0108138	St3gal4	16.022	21.758
ENSMUSG00000033967	15.6742	2.11772	0.640047	3.30869	0.000937326	0.010856	Rnf225	0.0496841	0.220654
ENSMUSG00000040732	299.255	-0.42787	0.129338	-3.30814	0.00093917	0.0108711	Erg	2.6734	2.00518
ENSMUSG00000031934	23.2903	-1.05613	0.319276	-3.30788	0.000940043	0.0108749	Panx1	0.142856	0.0685232
ENSMUSG00000024927	1440.41	0.280702	0.0848657	3.3076	0.000940982	0.0108796	Rela	11.4435	13.9103
ENSMUSG00000029722	1757.88	-0.448676	0.135664	-3.30725	0.000942157	0.0108869	Agfg2	14.2885	10.6035
ENSMUSG00000116518	25.7482	-1.11034	0.335764	-3.30692	0.000943275	0.0108936	Gm49494	0.620333	0.289892
ENSMUSG00000040033	1249.71	0.442602	0.133851	3.30668	0.000944076	0.0108966	Stat2	4.8436	6.57809
ENSMUSG00000037924	2.87867	3.92716	1.18835	3.30471	0.000950749	0.0109673	Olfr16	0.00297307	0.053882
ENSMUSG00000015619	6.46492	-1.75106	0.530009	-3.30382	0.000953761	0.0109958	Gata3	0.069561	0.0200208
ENSMUSG00000051998	9.267	-1.62177	0.490994	-3.30304	0.000956443	0.0110204	Lax1	0.164871	0.0527464
ENSMUSG00000018736	1349.92	-0.332028	0.100537	-3.30254	0.000958134	0.0110243	Ndel1	12.4533	9.92483
ENSMUSG00000021573	534.562	-0.511642	0.154914	-3.30275	0.000957413	0.0110243	Tppp	3.33665	2.34642
ENSMUSG00000082586	34.3715	-4.01614	1.21611	-3.30246	0.000958421	0.0110243	Sult2a-ps1	5.18585	0.328419
ENSMUSG00000034203	436.02	-0.369315	0.111844	-3.30205	0.000959826	0.0110342	Chchd4	2.53973	1.98779
ENSMUSG00000100287	3.12811	3.11487	0.943369	3.30186	0.000960468	0.0110353	Gm28068	0.00517592	0.044223
ENSMUSG00000017210	432.142	0.427826	0.129584	3.30153	0.000961597	0.0110419	Med24	1.51497	2.03988
ENSMUSG00000016382	4067.2	-0.284966	0.086356	-3.2999	0.000967185	0.0110998	Pls3	28.3994	23.47
ENSMUSG00000005107	2325.84	-0.411881	0.124836	-3.29938	0.000968988	0.0111141	Slc2a9	14.0777	10.7145
ENSMUSG00000030378	14590	1.2427	0.376683	3.29905	0.000970131	0.0111209	Sult2a8	71.4829	165.125
ENSMUSG00000039050	1163.75	-0.248797	0.0754189	-3.29886	0.000970783	0.0111221	Osbpl2	8.13627	6.88601
ENSMUSG00000020272	208.332	-0.562704	0.170662	-3.29719	0.000976571	0.011182	Stk10	1.30335	0.8811
ENSMUSG00000031078	1830.15	0.263332	0.0798704	3.297	0.000977239	0.0111833	Cttn	10.7367	12.91
ENSMUSG00000083669	10.5821	-1.32547	0.402083	-3.2965	0.000978991	0.0111907	Mif-ps4	1.17733	0.471034
ENSMUSG00000026650	2.17005	3.9934	1.21137	3.2966	0.000978626	0.0111907	Meig1	0.00385223	0.0986993
ENSMUSG00000087241	296.954	-0.614249	0.186348	-3.29625	0.000979858	0.0111943	Gm11844	6.66564	4.41206
ENSMUSG00000040434	27.3224	-0.999513	0.303296	-3.2955	0.000982461	0.0112176	Large2	0.165906	0.0842062
ENSMUSG00000084309	46.3049	7.05173	2.14008	3.29508	0.00098393	0.011228	Mup-ps20	0.0456256	6.02092
ENSMUSG00000004263	73.6673	-0.61443	0.186478	-3.29492	0.000984495	0.0112281	Atn1	0.521588	0.343396
ENSMUSG00000041117	48.4722	-1.06126	0.322137	-3.29443	0.000986211	0.0112414	Ccdc8	0.372608	0.177184
ENSMUSG00000117042	1.51759	3.52185	1.06943	3.2932	0.000990535	0.0112843	2700054A10Rik	0.000811382	0.0151296
ENSMUSG00000068747	853.979	1.10199	0.334716	3.2923	0.00099371	0.011314	Sort1	1.94251	4.12438
ENSMUSG00000029536	643.527	0.29563	0.0898295	3.29101	0.000998268	0.0113595	Gatc	8.66386	10.6533
ENSMUSG00000038260	47.0421	-1.14605	0.348389	-3.28956	0.00100344	0.0114119	Trpm4	0.160963	0.0738279
ENSMUSG00000024095	910.807	0.247239	0.0751629	3.28938	0.00100408	0.0114128	Hnrnpll	1.92483	2.28802
ENSMUSG00000030409	601.01	-0.517733	0.157418	-3.28891	0.00100577	0.0114256	Dmpk	4.44114	3.10877
ENSMUSG00000047638	3333.03	0.357346	0.108679	3.28807	0.00100876	0.0114402	Nr1h4	34.3503	43.8983
ENSMUSG00000120904	136.42	0.695909	0.21163	3.28833	0.00100783	0.0114402	ENSMUSG00000120904	10.4886	17.0144
ENSMUSG00000070691	19.1069	-1.37799	0.419074	-3.28817	0.00100839	0.0114402	Runx3	0.151358	0.0577284
ENSMUSG00000047879	1382.45	0.266071	0.0809712	3.286	0.0010162	0.0115181	Usp14	4.0612	4.88857
ENSMUSG00000015083	9665.66	0.321472	0.0978491	3.28539	0.00101843	0.0115368	C8g	155.076	194.717
ENSMUSG00000028937	873.735	-0.379103	0.115431	-3.28423	0.00102262	0.0115778	Acot7	12.5387	9.73446
ENSMUSG00000033429	1351.43	-0.464883	0.141558	-3.28405	0.00102327	0.0115787	Mcee	44.0053	32.2981
ENSMUSG00000046213	1.39691	3.93905	1.19987	3.28288	0.00102752	0.0116202	Cym	0	0.0614116
ENSMUSG00000025465	9384.85	-0.266773	0.0812662	-3.2827	0.00102818	0.0116212	Echs1	33.3556	27.9379
ENSMUSG00000025993	6011.28	0.541183	0.164869	3.2825	0.00102891	0.0116229	Slc40a1	14.8129	21.445
ENSMUSG00000004460	2905.89	0.651377	0.198451	3.2823	0.00102964	0.0116247	Dnajb11	18.8033	29.2013
ENSMUSG00000113063	383.436	-0.547122	0.166751	-3.28106	0.00103417	0.0116693	Gm34667	5.34298	3.69699
ENSMUSG00000049516	743.623	0.304856	0.0929305	3.28047	0.00103633	0.0116871	Spty2d1	2.64722	3.27142
ENSMUSG00000032840	309.712	-0.557069	0.169913	-3.27856	0.0010434	0.0117603	Spring1	1.76246	1.20611
ENSMUSG00000038641	9865.12	-0.618648	0.188741	-3.27776	0.00104634	0.0117808	Akr1d1	111.593	73.9055
ENSMUSG00000001143	554.87	0.367534	0.11213	3.27775	0.00104639	0.0117808	Lman2l	1.77795	2.29152
ENSMUSG00000020424	68.82	-0.655683	0.200131	-3.27627	0.00105187	0.0118358	Castor1	1.4398	0.920588
ENSMUSG00000024430	37.0193	3.06031	0.93413	3.2761	0.0010525	0.0118364	Cabyr	0.0848104	0.67735
ENSMUSG00000042032	1292.03	-0.26575	0.0811826	-3.27349	0.00106229	0.0119398	Mat2b	7.58877	6.35788
ENSMUSG00000031770	13633.5	-0.45721	0.139683	-3.27319	0.00106341	0.0119441	Herpud1	180.99	132.821
ENSMUSG00000041426	2652.06	-0.255316	0.0780051	-3.27307	0.00106385	0.0119441	Hibch	12.8167	10.7999
ENSMUSG00000015733	2965.25	-0.164143	0.0501623	-3.27223	0.00106701	0.0119728	Capza2	14.3456	12.8585
ENSMUSG00000019853	14.9282	1.51253	0.462353	3.27137	0.00107029	0.0120029	Hebp2	0.0532641	0.151274
ENSMUSG00000091492	21.1021	-0.937995	0.286794	-3.27062	0.00107313	0.0120281	Gm17025	1.28935	0.674825
ENSMUSG00000014959	2893.41	0.31394	0.0960174	3.26961	0.00107694	0.0120642	Gorasp2	16.7605	20.8217
ENSMUSG00000031628	1155.74	0.344462	0.105363	3.26928	0.00107822	0.0120717	Casp3	8.21535	10.4617
ENSMUSG00000041737	10.5972	2.62284	0.802352	3.26894	0.0010795	0.0120794	Tmem45b	0.0175636	0.108673
ENSMUSG00000051166	108.547	0.869939	0.26628	3.26701	0.0010869	0.0121554	Eml5	0.169337	0.313054
ENSMUSG00000022257	963.755	-0.485591	0.148725	-3.26503	0.00109451	0.0122337	Laptm4b	15.6412	11.1612
ENSMUSG00000031749	121.567	-0.756009	0.231574	-3.26466	0.00109597	0.0122433	St3gal2	0.821223	0.4904
ENSMUSG00000020022	893.811	-0.760745	0.23306	-3.26416	0.00109791	0.0122581	Ndufa12	19.2052	11.5434
ENSMUSG00000005320	1395.88	0.347821	0.106565	3.26394	0.00109873	0.0122606	Fgfr4	9.39425	11.978
ENSMUSG00000068798	1890.51	-0.266411	0.0816283	-3.26371	0.00109965	0.012264	Rap1a	21.3118	17.8267
ENSMUSG00000107704	3.57834	2.35931	0.72324	3.26214	0.00110573	0.012325	Gm36355	0.0500339	0.251734
ENSMUSG00000025396	12582.6	-1.70342	0.522285	-3.26147	0.00110838	0.0123474	Hsd17b6	329.412	105.174
ENSMUSG00000001424	5171.74	0.349676	0.107225	3.26115	0.00110961	0.0123474	Snd1	12.5444	15.9915
ENSMUSG00000061322	24.1232	1.51631	0.465027	3.26069	0.00111142	0.0123474	Dnai1	0.122907	0.346954
ENSMUSG00000109291	77.1278	0.744668	0.228349	3.2611	0.0011098	0.0123474	Gm2814	1.17186	1.96938
ENSMUSG00000036225	19.2215	1.30756	0.400998	3.26075	0.00111117	0.0123474	Kctd1	0.0384904	0.0935071
ENSMUSG00000115154	4.06702	2.83974	0.870857	3.26086	0.00111076	0.0123474	Gm49067	0.0632242	0.439271
ENSMUSG00000021958	65.2317	0.725877	0.222666	3.25994	0.00111436	0.0123733	Pinx1	0.689004	1.13513
ENSMUSG00000032743	492.116	0.39492	0.121211	3.25813	0.00112149	0.0124457	Katnip	0.670766	0.884397
ENSMUSG00000002017	725.438	0.311873	0.0957472	3.25726	0.00112495	0.0124771	Fam98a	4.8969	6.08207
ENSMUSG00000025470	107.779	0.436071	0.133927	3.25604	0.0011298	0.0125231	Zfp511	1.13703	1.5409
ENSMUSG00000021222	90.1078	-0.553952	0.170138	-3.2559	0.00113034	0.0125231	Dcaf4	0.795765	0.545159
ENSMUSG00000066513	86.2086	0.654045	0.200906	3.25548	0.001132	0.0125346	Klk1b4	2.13189	3.37949
ENSMUSG00000038009	3419.53	0.301213	0.0925527	3.2545	0.00113592	0.0125712	Dnajc22	44.5352	54.9737
ENSMUSG00000086382	37.4019	0.928394	0.285397	3.25299	0.00114197	0.0126312	Chrna1os	0.753142	1.42658
ENSMUSG00000085776	22.978	-0.931931	0.286499	-3.25282	0.00114264	0.0126317	5430402O13Rik	0.269902	0.142032
ENSMUSG00000021900	2317.14	0.432847	0.133096	3.25214	0.00114541	0.0126416	Btd	22.6317	30.8297
ENSMUSG00000120113	353.987	-0.504409	0.155098	-3.2522	0.00114515	0.0126416	ENSMUSG00000120113	8.93151	6.38994
ENSMUSG00000107451	109.38	-0.827966	0.254585	-3.25222	0.00114508	0.0126416	Gm44421	3.05521	1.73834
ENSMUSG00000078713	468.127	-0.41034	0.126259	-3.24998	0.00115414	0.0127309	Tomm5	16.5452	12.5729
ENSMUSG00000041836	79.0431	0.789586	0.243049	3.24867	0.00115945	0.0127825	Ptpre	0.15526	0.266139
ENSMUSG00000025034	1470.13	-0.388441	0.119585	-3.24823	0.00116125	0.0127953	Trim8	12.1502	9.28592
ENSMUSG00000031974	1309.89	0.615603	0.189531	3.24803	0.00116208	0.0127974	Abcb10	6.44734	9.81514
ENSMUSG00000027746	1685.19	0.355317	0.109422	3.24723	0.00116535	0.0128264	Ufm1	6.66488	8.53176
ENSMUSG00000038546	1114.63	0.414864	0.127773	3.24687	0.00116681	0.0128355	Ranbp9	5.01298	6.65932
ENSMUSG00000037772	836.315	-0.459032	0.141397	-3.24641	0.00116869	0.0128492	Mrpl23	5.33448	3.92765
ENSMUSG00000022283	9621.38	0.247045	0.076104	3.24615	0.00116978	0.0128542	Pabpc1	36.1485	43.1768
ENSMUSG00000022956	2197.42	-0.376435	0.116005	-3.24499	0.00117453	0.0128815	Atp5o	33.857	26.3717
ENSMUSG00000043411	1019.29	0.219928	0.0677726	3.24509	0.00117412	0.0128815	Usp48	2.6198	3.06406
ENSMUSG00000062198	100.034	-0.699859	0.215674	-3.24498	0.00117459	0.0128815	2700097O09Rik	0.66366	0.411966
ENSMUSG00000032068	67.5152	0.835898	0.257602	3.24492	0.00117482	0.0128815	Plet1	0.670209	1.2156
ENSMUSG00000120918	32.0081	1.33495	0.411477	3.2443	0.00117741	0.0129029	ENSMUSG00000120918	0.328305	0.810519
ENSMUSG00000013089	195.015	-0.468019	0.144342	-3.24243	0.00118517	0.0129738	Etv5	1.49514	1.07913
ENSMUSG00000052632	227.37	0.989095	0.305039	3.24252	0.00118477	0.0129738	Asap2	0.587031	1.16413
ENSMUSG00000040794	20.5331	-1.17434	0.362271	-3.2416	0.00118862	0.0130045	C1qtnf4	0.590384	0.265042
ENSMUSG00000067719	949.771	-0.504953	0.155784	-3.24136	0.00118961	0.0130083	Gm10221	96.2232	68.5719
ENSMUSG00000027863	18.3766	-1.46004	0.450508	-3.24088	0.0011916	0.0130229	Cd2	0.427208	0.151634
ENSMUSG00000028567	1061.46	0.260094	0.0802811	3.23979	0.00119616	0.0130587	Txndc12	11.5848	13.9203
ENSMUSG00000022672	248.682	0.530535	0.163756	3.2398	0.00119615	0.0130587	Prkdc	0.414527	0.597283
ENSMUSG00000032449	104.719	-0.58223	0.179769	-3.23877	0.00120045	0.0130914	Slc25a36	0.354784	0.237426
ENSMUSG00000074218	72.1067	-1.16517	0.35975	-3.23883	0.0012002	0.0130914	Cox7a1	4.99509	2.28506
ENSMUSG00000027636	47.0494	-0.678743	0.209589	-3.23845	0.0012018	0.013099	Sla2	0.503539	0.315919
ENSMUSG00000028967	29150.4	0.913709	0.282187	3.23796	0.00120388	0.0131146	Errfi1	151.475	285.22
ENSMUSG00000038982	927.1	-0.330138	0.101986	-3.23708	0.00120759	0.0131479	Bloc1s5	4.30311	3.45529
ENSMUSG00000041673	9.58539	1.68198	0.519655	3.23672	0.00120913	0.0131575	Lrrc18	0.0384703	0.123974
ENSMUSG00000032202	115.152	-0.518047	0.160153	-3.2347	0.00121771	0.0132392	Rab27a	0.952231	0.661959
ENSMUSG00000037548	23.0153	-1.16819	0.36115	-3.23464	0.00121794	0.0132392	H2-DMb2	0.500384	0.220582
ENSMUSG00000072501	776.034	0.496036	0.153382	3.23398	0.00122076	0.0132626	Phf20l1	0.992686	1.39468
ENSMUSG00000027699	47.6506	1.05754	0.327027	3.23379	0.00122158	0.0132644	Ect2	0.157947	0.32577
ENSMUSG00000046897	816.623	0.34019	0.105207	3.23352	0.00122274	0.0132698	Zfp740	3.80019	4.83103
ENSMUSG00000035278	521.674	0.301349	0.0932312	3.23227	0.00122809	0.0133064	Plekhj1	7.29364	9.05351
ENSMUSG00000049532	116.011	0.795396	0.246071	3.23239	0.0012276	0.0133064	Sall2	0.418743	0.726104
ENSMUSG00000104213	45.052	-0.936561	0.289743	-3.23239	0.0012276	0.0133064	Ighd	0.853469	0.442465
ENSMUSG00000033220	351.463	-0.571955	0.176984	-3.23168	0.00123066	0.013327	Rac2	3.69471	2.46554
ENSMUSG00000036304	30.1076	-1.12899	0.349647	-3.22894	0.00124252	0.0134483	Zdhhc23	0.190792	0.0876492
ENSMUSG00000081208	4.35272	2.23668	0.693108	3.22703	0.00125083	0.013531	Gm11400	0.0345708	0.157398
ENSMUSG00000001552	2094.09	-0.360514	0.111734	-3.22655	0.00125293	0.0135464	Jup	9.90281	7.76744
ENSMUSG00000020782	993.449	-0.36914	0.114426	-3.226	0.00125532	0.0135649	Llgl2	6.19203	4.82169
ENSMUSG00000028603	86338.3	0.855359	0.265158	3.22585	0.001256	0.0135651	Scp2	475.034	844.937
ENSMUSG00000050777	1545.97	0.416176	0.129025	3.22555	0.00125733	0.0135722	Tmem37	27.1729	36.3845
ENSMUSG00000024424	6446.58	1.57507	0.488457	3.22458	0.00126157	0.0136107	Ttc39c	11.9981	34.7291
ENSMUSG00000022214	12446.4	-0.273181	0.0847611	-3.22295	0.00126876	0.0136809	Dcaf11	45.4994	37.7812
ENSMUSG00000037826	3376.53	-0.459627	0.142674	-3.22153	0.0012751	0.0137272	Ppm1k	17.3879	12.7283
ENSMUSG00000040356	2081.29	0.228518	0.0709342	3.22155	0.00127499	0.0137272	Skiv2l	10.3705	12.2145
ENSMUSG00000028551	267.678	-0.63421	0.196854	-3.22173	0.0012742	0.0137272	Cdkn2c	3.27395	2.14269
ENSMUSG00000030301	801.057	0.283964	0.0881649	3.22083	0.00127819	0.0137501	Ccdc91	6.77152	8.28456
ENSMUSG00000117183	12.7187	1.1543	0.358395	3.22074	0.00127858	0.0137501	Gm20008	0.0916674	0.202163
ENSMUSG00000003355	291.148	1.32218	0.41058	3.22027	0.0012807	0.0137655	Fkbp11	1.64907	4.02602
ENSMUSG00000052684	644.163	1.1073	0.344018	3.21873	0.00128762	0.0138282	Jun	3.45082	7.37003
ENSMUSG00000068740	29.88	-1.22647	0.381049	-3.21866	0.00128791	0.0138282	Celsr2	0.0926024	0.0403261
ENSMUSG00000027706	5655.2	0.214292	0.0666022	3.2175	0.00129315	0.0138771	Sec62	32.4784	37.7977
ENSMUSG00000023050	104.009	-0.58598	0.182212	-3.21593	0.00130022	0.0139455	Map3k12	0.376548	0.251993
ENSMUSG00000042121	545.99	-0.260539	0.0810449	-3.21475	0.00130559	0.0139957	Ssh1	1.79931	1.5095
ENSMUSG00000025194	25051.8	-0.526705	0.163867	-3.21422	0.00130799	0.0140066	Abcc2	92.9855	65.1003
ENSMUSG00000040339	119.484	-0.673201	0.209437	-3.21433	0.00130748	0.0140066	Fam102b	0.700446	0.441348
ENSMUSG00000074064	3386.29	-0.247695	0.0771099	-3.21223	0.00131708	0.0140964	Mlycd	33.3356	28.2779
ENSMUSG00000050503	11.1309	1.13441	0.353319	3.21072	0.00132402	0.0141632	Fbxl22	0.0470262	0.102549
ENSMUSG00000070565	475.806	0.761456	0.237198	3.21021	0.00132636	0.0141807	Rasal2	0.695018	1.15992
ENSMUSG00000087263	6.58726	-1.82968	0.570293	-3.20832	0.00133512	0.0142668	Gm15726	0.529472	0.154464
ENSMUSG00000028383	3307.69	-0.440013	0.137256	-3.20579	0.00134691	0.0143851	Hsdl2	36.5704	27.2952
ENSMUSG00000040592	41.8861	-0.845828	0.263973	-3.20422	0.00135428	0.0144562	Cd79b	1.02655	0.571225
ENSMUSG00000028527	4933.95	-1.1495	0.358915	-3.20272	0.00136139	0.014509	Ak4	38.929	17.6684
ENSMUSG00000032035	1220.23	-0.383289	0.119666	-3.20298	0.00136012	0.014509	Ets1	4.41674	3.40859
ENSMUSG00000096111	3.95113	2.72387	0.850452	3.20285	0.00136074	0.014509	Gm21917	0.0225591	0.144825
ENSMUSG00000107185	2.16312	3.4638	1.0817	3.20219	0.00136385	0.0145275	Gm42642	0.0252998	0.299714
ENSMUSG00000070643	179.329	0.57287	0.178935	3.20155	0.00136692	0.0145525	Sox13	0.904263	1.33503
ENSMUSG00000074115	17921.6	3.89676	1.2173	3.20114	0.00136883	0.0145652	Saa1	24.5934	346.024
ENSMUSG00000029090	1261.83	0.330026	0.103124	3.20028	0.00137296	0.0146015	Adgra3	3.72732	4.69211
ENSMUSG00000020175	31.9592	1.46335	0.457289	3.20005	0.00137404	0.0146052	Rab36	0.0759763	0.207055
ENSMUSG00000022780	2.98726	-3.05257	0.954085	-3.19948	0.00137677	0.0146266	Meltf	0.0353997	0.00436199
ENSMUSG00000045555	2.49696	3.23553	1.0114	3.19907	0.00137871	0.0146394	Mettl24	0.00849945	0.0823107
ENSMUSG00000024395	1403.55	0.422251	0.13204	3.19789	0.00138437	0.0146918	Lims2	10.5453	14.242
ENSMUSG00000039105	1820.22	0.329671	0.103129	3.19668	0.00139021	0.0147461	Atp6v1g1	38.3683	48.5253
ENSMUSG00000074203	28.9695	-0.86488	0.27059	-3.19628	0.00139211	0.0147585	G430095P16Rik	1.39728	0.770446
ENSMUSG00000021669	1906.77	-0.360136	0.112706	-3.19536	0.00139657	0.0147909	Cert1	7.03706	5.53085
ENSMUSG00000057722	704.62	-2.14835	0.672339	-3.19534	0.00139664	0.0147909	Lepr	4.36533	1.0413
ENSMUSG00000041769	1054.73	-0.397169	0.124329	-3.19451	0.00140067	0.0148257	Ppp2r2d	5.44709	4.16664
ENSMUSG00000020258	7687.38	0.397012	0.124287	3.19432	0.0014016	0.0148279	Glyctk	42.3777	55.76
ENSMUSG00000031683	810.149	0.324607	0.101681	3.19242	0.00141086	0.014918	Lsm6	4.74659	5.9615
ENSMUSG00000025402	790.401	-0.567636	0.177847	-3.19172	0.00141431	0.0149466	Nab2	8.63228	5.89073
ENSMUSG00000017550	44.5364	0.75115	0.23536	3.1915	0.00141537	0.01495	Atad5	0.119407	0.199999
ENSMUSG00000027478	27.3065	1.16671	0.36575	3.18992	0.00142315	0.0150242	Dnmt3b	0.0886566	0.199951
ENSMUSG00000029001	41.6067	0.863697	0.270783	3.18963	0.00142456	0.0150313	Fbxo44	0.259727	0.475008
ENSMUSG00000019861	1160.79	0.353495	0.110936	3.18648	0.00144013	0.0151876	Gopc	2.52093	3.20979
ENSMUSG00000026781	11835.1	-0.315376	0.0989857	-3.18607	0.00144217	0.0151933	Acbd5	36.0227	29.1128
ENSMUSG00000042474	23.5077	-0.987353	0.309894	-3.18609	0.00144208	0.0151933	Fcmr	0.492111	0.246451
ENSMUSG00000047492	1432.09	0.726879	0.228222	3.18497	0.00144769	0.0152392	Inhbe	5.5757	9.04935
ENSMUSG00000024190	1012.13	1.49796	0.470365	3.18468	0.00144913	0.0152392	Dusp1	4.23558	11.9263
ENSMUSG00000054509	478.115	0.420951	0.132171	3.18489	0.00144809	0.0152392	Parp4	1.6905	2.26273
ENSMUSG00000022893	409.292	-0.462922	0.145363	-3.1846	0.00144956	0.0152392	Adamts1	2.43216	1.76886
ENSMUSG00000037013	971.73	0.18758	0.0589174	3.18378	0.00145364	0.0152662	Ss18	2.40796	2.75013
ENSMUSG00000031453	576.657	-0.52981	0.166403	-3.18391	0.00145303	0.0152662	Rasa3	3.63803	2.53116
ENSMUSG00000046814	3204.46	-0.424195	0.133244	-3.1836	0.00145455	0.0152678	Gchfr	152.688	115.478
ENSMUSG00000054823	1368.88	0.547801	0.172098	3.18307	0.0014572	0.0152878	Nsd3	1.8466	2.67601
ENSMUSG00000047767	179.726	1.32387	0.41595	3.18275	0.00145882	0.0152967	Atg16l2	0.324332	0.794842
ENSMUSG00000022332	736.511	-0.514351	0.161658	-3.18172	0.00146404	0.0153435	Khdrbs3	6.35872	4.53774
ENSMUSG00000037851	1333.7	0.293288	0.0921932	3.18123	0.00146651	0.0153614	Iars	6.13126	7.51979
ENSMUSG00000099055	1.27908	3.82346	1.2021	3.18066	0.00146942	0.0153839	Zfp-ps	0	0.145727
ENSMUSG00000020471	426.418	-0.389931	0.122729	-3.17716	0.00148725	0.0155625	Pold2	6.89383	5.28443
ENSMUSG00000040380	44.6302	-0.678383	0.213585	-3.17617	0.00149232	0.0156074	Cbln3	0.304006	0.190642
ENSMUSG00000037108	141.715	-0.424493	0.133661	-3.17588	0.00149382	0.015615	Zcwpw1	0.768588	0.575941
ENSMUSG00000034032	341.692	0.30534	0.0961653	3.17516	0.00149755	0.0156459	Rpap1	1.24487	1.54252
ENSMUSG00000041130	1263.76	0.353982	0.111543	3.17349	0.00150617	0.0157278	Zfp598	7.65584	9.81481
ENSMUSG00000024587	3799.34	0.359326	0.113252	3.17281	0.00150972	0.0157567	Nars	20.6085	26.3447
ENSMUSG00000021596	4.76199	-2.07338	0.653528	-3.1726	0.00151081	0.0157599	Mctp1	0.0243871	0.00580435
ENSMUSG00000042524	3402.59	-0.449512	0.14181	-3.16982	0.00152533	0.0159032	Sun2	19.4876	14.3094
ENSMUSG00000035064	483.589	0.699261	0.220674	3.16875	0.00153096	0.0159536	Eef2k	1.35975	2.20935
ENSMUSG00000052776	102.902	0.569126	0.179652	3.16795	0.0015352	0.0159896	Oas1a	1.19575	1.77458
ENSMUSG00000022899	42.9163	1.44143	0.455072	3.16747	0.00153771	0.0160074	Slc15a2	0.0821389	0.230809
ENSMUSG00000001687	2387.19	-0.289085	0.0912732	-3.16725	0.00153888	0.0160113	Ubl3	8.713	7.17443
ENSMUSG00000039007	2093.24	0.480244	0.15165	3.1668	0.00154125	0.0160278	Cpq	9.40184	13.2841
ENSMUSG00000016024	3183.35	0.727965	0.229935	3.16596	0.0015457	0.0160657	Lbp	13.4544	22.1241
ENSMUSG00000021893	953.38	0.274965	0.0868699	3.16525	0.00154949	0.0160886	Capn7	4.74008	5.75804
ENSMUSG00000022641	426.755	0.416876	0.131699	3.16537	0.00154883	0.0160886	Bbx	0.693352	0.922395
ENSMUSG00000032295	736.415	0.216758	0.0684904	3.1648	0.0015519	0.016097	Man2c1	2.60841	3.04399
ENSMUSG00000022504	83.9773	-1.10922	0.350476	-3.1649	0.00155137	0.016097	Ciita	0.33101	0.153108
ENSMUSG00000035486	31.7213	1.11084	0.351024	3.16458	0.00155308	0.016101	Plk5	0.203209	0.437684
ENSMUSG00000025173	1179.71	0.466027	0.147286	3.16409	0.0015557	0.0161198	Wdr45b	5.83473	8.04286
ENSMUSG00000040701	222.53	0.331965	0.104942	3.16332	0.0015598	0.016154	Ap1g2	1.27512	1.61368
ENSMUSG00000066677	61.4455	-0.550278	0.174058	-3.16147	0.00156977	0.0162489	Ifi208	0.377176	0.257545
ENSMUSG00000059475	265.815	-0.412332	0.13044	-3.16109	0.00157179	0.0162615	Zfp426	1.6783	1.25978
ENSMUSG00000030058	2627.53	0.347625	0.109982	3.16074	0.0015737	0.0162728	Copg1	5.66304	7.20412
ENSMUSG00000027425	648.04	0.247615	0.0783542	3.1602	0.0015766	0.0162945	Kat14	3.40881	4.04611
ENSMUSG00000029149	19.4461	-1.1898	0.376615	-3.1592	0.00158203	0.0163423	Krtcap3	0.534953	0.24011
ENSMUSG00000032575	1744.18	0.690625	0.21868	3.15816	0.00158767	0.0163921	Manf	10.2126	16.2855
ENSMUSG00000040945	923.39	0.398715	0.126267	3.15772	0.00159006	0.0164084	Rcc2	5.15992	6.8079
ENSMUSG00000078619	1767.05	0.249162	0.078916	3.1573	0.00159237	0.0164238	Smarcd2	12.166	14.4897
ENSMUSG00000030894	2974.39	0.268717	0.0851329	3.15644	0.00159706	0.016462	Tpp1	14.1002	17.0188
ENSMUSG00000035397	299.734	-0.633494	0.200706	-3.15633	0.0015977	0.016462	Klf16	3.66173	2.39907
ENSMUSG00000021260	40.3787	1.16464	0.36902	3.15604	0.00159928	0.0164698	Hhipl1	0.1212	0.271016
ENSMUSG00000062070	11486.1	-0.350477	0.111067	-3.15554	0.00160204	0.016482	Pgk1	154.091	121.107
ENSMUSG00000023067	53.0777	1.10483	0.350126	3.15552	0.0016021	0.016482	Cdkn1a	0.257882	0.560498
ENSMUSG00000020143	180.779	-0.600955	0.190506	-3.15453	0.00160759	0.0165301	Dock2	0.520515	0.340736
ENSMUSG00000031627	1621.67	0.341983	0.108439	3.1537	0.00161212	0.0165682	Irf2	5.21966	6.59606
ENSMUSG00000047227	19.66	1.02246	0.324229	3.15352	0.00161315	0.0165703	Gm527	0.228334	0.46596
ENSMUSG00000006235	45.4407	-0.951347	0.301745	-3.15282	0.001617	0.0166014	Epor	0.816314	0.425259
ENSMUSG00000028646	1747.96	-0.230265	0.0730497	-3.15217	0.00162064	0.0166303	Rragc	15.2331	13.0713
ENSMUSG00000120173	1580.09	-0.575441	0.18257	-3.1519	0.00162213	0.0166372	ENSMUSG00000120173	34.8625	23.3438
ENSMUSG00000072676	7310.05	0.672863	0.213523	3.15124	0.00162579	0.0166662	Tmem254	59.0259	94.5615
ENSMUSG00000003949	2499.03	-0.484066	0.153627	-3.15092	0.00162756	0.0166758	Hlf	11.837	8.48464
ENSMUSG00000020592	9135.4	0.559967	0.177757	3.15019	0.00163166	0.0166924	Sdc1	52.3881	78.3161
ENSMUSG00000097675	319.511	-0.558105	0.177154	-3.1504	0.00163045	0.0166924	1700101I11Rik	5.50169	3.74676
ENSMUSG00000006732	258.453	0.582277	0.184837	3.15023	0.00163144	0.0166924	Mettl1	1.91418	2.85115
ENSMUSG00000023966	8.43323	1.63621	0.519488	3.14966	0.00163458	0.0167138	Rsph9	0.070001	0.219052
ENSMUSG00000022551	7528.51	-0.394583	0.125299	-3.14913	0.00163758	0.016736	Cyc1	106.333	81.3499
ENSMUSG00000022119	451.079	0.344118	0.109353	3.14685	0.00165037	0.0168582	Rbm26	1.40282	1.77839
ENSMUSG00000022848	974.575	0.544671	0.173242	3.14399	0.00166663	0.0170146	Slc49a4	3.95436	5.73806
ENSMUSG00000044328	100.823	-0.471237	0.149891	-3.14386	0.00166737	0.0170146	Trp53i13	1.46387	1.06053
ENSMUSG00000001418	1773.23	0.219629	0.0698925	3.14239	0.00167576	0.0170916	Glmp	7.02849	8.21085
ENSMUSG00000026648	119.468	0.56744	0.180637	3.14134	0.00168179	0.0171443	Dclre1c	0.27748	0.410654
ENSMUSG00000051232	234.605	0.31457	0.100158	3.14075	0.00168518	0.0171703	Tmem199	2.95828	3.69722
ENSMUSG00000034201	712.98	0.545495	0.173705	3.14036	0.00168742	0.0171844	Gas2l1	2.55445	3.72041
ENSMUSG00000026343	235.586	-0.390753	0.124456	-3.1397	0.00169121	0.0172143	Gpr39	2.3738	1.82633
ENSMUSG00000035992	1844.99	-0.442087	0.140869	-3.13828	0.00169945	0.0172889	Fnip1	8.03437	5.90534
ENSMUSG00000120796	212.037	-0.362678	0.115576	-3.13801	0.00170102	0.0172889	ENSMUSG00000120796	5.42936	4.23613
ENSMUSG00000035640	61.4597	-0.649741	0.207057	-3.13798	0.00170116	0.0172889	Cbarp	0.404656	0.258257
ENSMUSG00000090081	10.1572	1.29993	0.414277	3.13784	0.00170197	0.0172889	Gm16587	0.179845	0.4472
ENSMUSG00000053838	1280.5	-0.262039	0.083532	-3.13699	0.00170694	0.0173307	Nudcd3	5.78709	4.85715
ENSMUSG00000063882	4559.73	-0.401732	0.128082	-3.13652	0.00170967	0.0173496	Uqcrh	112.382	86.0296
ENSMUSG00000087168	1.95867	3.37842	1.07747	3.13552	0.00171552	0.0174003	Gm15983	0.00186569	0.0208444
ENSMUSG00000090264	16.2945	1.43207	0.456748	3.13536	0.00171644	0.0174008	Eif4ebp3	0.314428	0.843221
ENSMUSG00000035704	205.908	0.482908	0.15404	3.13494	0.00171887	0.0174167	Alg8	1.66463	2.32701
ENSMUSG00000014504	375.409	0.355239	0.113325	3.13469	0.00172036	0.017423	Srp19	2.44048	3.12111
ENSMUSG00000057335	252.202	0.43632	0.139291	3.13244	0.00173361	0.0175396	Cep170	0.321268	0.433952
ENSMUSG00000078686	76.6711	3.59792	1.1486	3.13245	0.00173356	0.0175396	Mup9	0.205751	2.41559
ENSMUSG00000020331	18.2099	1.25404	0.400372	3.13217	0.00173516	0.0175466	Hcn2	0.0893676	0.212864
ENSMUSG00000027831	10.1769	1.4959	0.477718	3.13135	0.00174007	0.0175874	Veph1	0.0205122	0.0583756
ENSMUSG00000025159	670.645	0.255686	0.0817188	3.12885	0.00175491	0.0177285	Mms19	1.58335	1.89149
ENSMUSG00000022354	2874.82	-0.480198	0.153493	-3.12846	0.00175727	0.0177434	Ndufb9	87.0666	63.181
ENSMUSG00000029716	14015.6	0.331242	0.105892	3.12812	0.00175926	0.0177458	Tfr2	77.0572	97.3093
ENSMUSG00000026197	817.205	-0.341488	0.109165	-3.12819	0.00175889	0.0177458	Zfand2b	13.8394	10.9989
[truncated: 26,431 more rows]
