# Supplementary material for: GH-resistant (Laron) mice: gene therapy with a liver-specific GH receptor causes unbalanced upregulation of female-biased and growth-related genes
Source: Front Endocrinol (Lausanne). 2026 May 28;17:1808977. doi: 10.3389/fendo.2026.1808977 (PMC13253266; doi:10.3389/fendo.2026.1808977)
Supplement: Supplementary file 9 [file DataSheet9.zip › 4B 20250223_WTvsKO_mfgsea_sig.txt]

Gene_set	pathway	pval	padj	log2err	ES	NES	size	leadingEdge	gene_ratio
Canonical Pathways - Reactome	REACTOME_THE_CITRIC_ACID_TCA_CYCLE_AND_RESPIRATORY_ELECTRON_TRANSPORT	1.19292593436371e-36	4.78422945976566e-33	1.57637362160047	-0.722490010281742	-3.28856813316594	161	Aco2,Ldhb,Ndufaf5,Suclg2,Pdk2,Uqcrc2,Ndufs2,Suclg1,Atp5g1,Sdhc,Ndufc2,Atp5b,Ndufa9,Ndufa5,Atp5a1,Ndufv2,Sdhb,Ndufb4,Ndufb8,Cox7b,Ndufaf6,Idh3g,Pdha1,Ndufb11,Etfa,Uqcrc1,Ndufb5,Fh1,Ndufv1,Dld,Atp5c1,Uqcrfs1,Mdh2,Ndufb10,Ndufa2,Atp5pb,Ndufs1,Dlst,Atp5l,Atp5e,Atp5h,Cox5b,Idh2,Ndufa12,Atp5o,Cyc1,Uqcrh,Ndufb9,Ndufb7,Ndufs5,Cox7c,Ndufa11,mt-Nd6,Ndufc1,Idh3a,Idh3b,L2hgdh,Uqcr10,Etfdh,Cox8a,Cox6b1,Ndufa1…	0.708074534161491
Hallmark	HALLMARK_OXIDATIVE_PHOSPHORYLATION	7.98154073773534e-39	4.26799588382501e-35	1.62169955075295	-0.691808365205651	-3.2019519611757	195	Aco2,Acadm,Eci1,Ldhb,Uqcrc2,Ndufs2,Suclg1,Atp5g1,Sdhc,Ndufc2,Atp5b,Nqo2,Ndufa9,Ndufa5,Ech1,Atp5a1,Ndufv2,Sdhb,Decr1,Aldh6a1,Acaa1a,Ndufb8,Cox7b,Idh3g,Pdha1,Cyb5a,Etfa,Uqcrc1,Ndufb5,Fh1,Ndufv1,Dld,Mdh1,Atp5c1,Uqcrfs1,Mdh2,Cox10,Ndufa2,Atp5pb,Ndufs1,Slc25a5,Dlst,Slc25a11,Atp5e,Atp5h,Cox5b,Idh2,Echs1,Atp5o,Cyc1,Uqcrh,Timm10,Ndufb7,Cox7c,Vdac2,Ndufc1,Idh3a,Timm17a,Atp1b1,Idh3b,Uqcr10,Etfdh,Cox8a,Cox6…	0.641025641025641
Canonical Pathways - Reactome	REACTOME_RESPIRATORY_ELECTRON_TRANSPORT_ATP_SYNTHESIS_BY_CHEMIOSMOTIC_COUPLING_AND_HEAT_PRODUCTION_BY_UNCOUPLING_PROTEINS	7.87320607315277e-28	1.26301971825517e-24	1.37274298193398	-0.729390671838394	-3.15288610758287	116	Ndufaf5,Uqcrc2,Ndufs2,Atp5g1,Ndufc2,Atp5b,Ndufa9,Ndufa5,Atp5a1,Ndufv2,Ndufb4,Ndufb8,Cox7b,Ndufaf6,Ndufb11,Etfa,Uqcrc1,Ndufb5,Ndufv1,Atp5c1,Uqcrfs1,Ndufb10,Ndufa2,Atp5pb,Ndufs1,Atp5l,Atp5e,Atp5h,Cox5b,Ndufa12,Atp5o,Cyc1,Uqcrh,Ndufb9,Ndufb7,Ndufs5,Cox7c,Ndufa11,mt-Nd6,Ndufc1,Uqcr10,Etfdh,Cox8a,Cox6b1,Ndufa13,Atp5d,Uqcrb,Cox5a,Cox6a1,Ndufs3,Atp5j2,Uqcrq,Ndufab1,Ndufa10,Ndufs4,mt-Co3,Ndufs7,Atp5g3,At…	0.732758620689655
Canonical Pathways - Wiki	WP_ELECTRON_TRANSPORT_CHAIN	1.29099570176773e-24	1.8827411861598e-21	1.28710367230144	-0.762319571246059	-3.12106942953753	88	Uqcrc2,Ndufs2,Sdhc,Ndufc2,Atp5b,Ndufa9,Ndufa5,Atp5a1,Ndufv2,Sdhb,Ndufb4,Cox7b,Uqcrc1,Ndufb5,Ndufv1,Atp5c1,Uqcrfs1,Ndufb10,Ndufa2,Atp5pb,Ndufs1,Slc25a5,Atp5l,Atp5e,Atp5h,Cox5b,Ndufa12,Atp5o,Cox7a1,Uqcrh,Ndufb9,Ndufb7,Ndufs5,mt-Nd6,Ndufc1,mt-Nd4l,Uqcr10,Cox8a,Atpif1,Atp5d,Sdha,Uqcrb,Cox5a,Cox6a1,Sdhd,Atp5j2,Uqcrq,Ndufab1,Ndufa10,Ndufs4,mt-Co3,Cox6c,Ndufs7,Cox7a2,Atp5g3,mt-Cytb,Ndufa7,mt-Nd4,Atp5g2,…	0.818181818181818
Ontology - Cellular Component	GOCC_INNER_MITOCHONDRIAL_MEMBRANE_PROTEIN_COMPLEX	1.5642117914772e-28	2.78812061765302e-25	1.38774608305349	-0.697646906751384	-3.10869148501131	141	Dmac2,Uqcrc2,Ndufs2,Atp5g1,Sdhc,Ndufc2,Atp5b,Ndufa9,Ndufa5,Atp5a1,Ndufv2,Sdhb,Ndufb4,Ndufb8,Cox7b,Ndufb11,Uqcrc1,Ndufb5,Ndufv1,Chchd10,Atp5c1,Uqcrfs1,Ndufb10,Ndufa2,Atp5pb,Ndufs1,Atp5l,Atp5e,Atp5h,Cox5b,Ndufa12,Atp5o,Cox7a1,Cyc1,Uqcrh,Ndufb9,Timm10,Ndufb7,Ndufs5,Cox7c,Ndufa11,mt-Nd6,Ndufc1,Chchd3,Timm17a,mt-Nd4l,Atp5mpl,Uqcr10,Cox8a,Cox6b1,Ndufa13,Atp5d,Sdha,Uqcrb,Cox5a,Cox6a1,Ndufs3,Afg3l2,Apoo,…	0.702127659574468
Ontology - Cellular Component	GOCC_MITOCHONDRIAL_PROTEIN_CONTAINING_COMPLEX	8.09397296458168e-40	1.29843514297819e-35	1.6407416852705	-0.625178684077203	-3.0693420758034	288	Dmac2,Suclg2,Pdk2,Bckdhb,Uqcrc2,Ndufs2,Suclg1,Atp5g1,Sdhc,Ndufc2,Atp5b,Ndufa9,Ndufa5,Atp5a1,Ndufv2,Sdhb,Ndufb4,Ndufb8,Cox7b,Idh3g,Pdha1,Ndufb11,Etfa,Uqcrc1,Ndufb5,Ndufv1,Dld,Dap3,Chchd10,Atp5c1,Uqcrfs1,mt-Rnr2,Ndufb10,Mtx1,Ndufa2,Atp5pb,Ndufs1,mt-Rnr1,Slc25a5,Atp5l,Atp5e,Atp5h,Cox5b,Ndufa12,Tomm5,Mrpl23,Atp5o,Cox7a1,Cyc1,Uqcrh,Ndufb9,Timm10,Ndufb7,Ndufs5,Cox7c,Ndufa11,Mrpl45,mt-Nd6,Ndufc1,Idh3a,C…	0.545138888888889
Ontology - Cellular Component	GOCC_RESPIRASOME	2.73779570398737e-21	2.19598593416827e-18	1.19534448258848	-0.73137034793138	-3.00209902654709	89	Dmac2,Uqcrc2,Ndufs2,Sdhc,Ndufc2,Ndufa9,Ndufa5,Ndufv2,Sdhb,Ndufb4,Ndufb8,Cox7b,Ndufb11,Uqcrc1,Ndufb5,Ndufv1,Uqcrfs1,Ndufb10,Ndufa2,Ndufs1,Cox5b,Ndufa12,Cox7a1,Cyc1,Uqcrh,Ndufb9,Ndufb7,Ndufs5,Cox7c,Ndufa11,mt-Nd6,Ndufc1,mt-Nd4l,Uqcr10,Cox8a,Cox6b1,Ndufa13,Sdha,Uqcrb,Cox5a,Cox6a1,Ndufs3,Sdhd,Uqcrq,Ndufab1,Ndufa10,Ndufs4,mt-Co3,Cox6c,Ndufs7,Cox7a2,mt-Cytb,Ndufa7,mt-Nd4,Uqcr11,Ndufa3,Ndufb1,Ndufb3,Ndu…	0.764044943820225
Canonical Pathways - Reactome	REACTOME_RESPIRATORY_ELECTRON_TRANSPORT	1.38127493024559e-21	1.23102291283332e-18	1.20397524075264	-0.719444988272473	-2.98922332799958	96	Ndufaf5,Uqcrc2,Ndufs2,Ndufc2,Ndufa9,Ndufa5,Ndufv2,Ndufb4,Ndufb8,Cox7b,Ndufaf6,Ndufb11,Etfa,Uqcrc1,Ndufb5,Ndufv1,Uqcrfs1,Ndufb10,Ndufa2,Ndufs1,Cox5b,Ndufa12,Cyc1,Uqcrh,Ndufb9,Ndufb7,Ndufs5,Cox7c,Ndufa11,mt-Nd6,Ndufc1,Uqcr10,Etfdh,Cox8a,Cox6b1,Ndufa13,Uqcrb,Cox5a,Cox6a1,Ndufs3,Uqcrq,Ndufab1,Ndufa10,Ndufs4,mt-Co3,Ndufs7,Etfb,mt-Cytb,Ndufa7,Coq10b,Cycs,mt-Nd4,Uqcr11,Ndufa3,Ndufb1,Ndufb3,Cox14,Ndufa1,…	0.729166666666667
Ontology - Biological Process	GOBP_PROTON_MOTIVE_FORCE_DRIVEN_ATP_SYNTHESIS	1.3094557114292e-18	9.13316892293358e-16	1.11466447751729	-0.754053971689926	-2.94622889798161	67	Ndufs2,Atp5g1,Sdhc,Ndufc2,Atp5b,Ndufa9,Ndufa5,Atp5a1,Ndufv2,Sdhb,Ndufb4,Ndufb8,Ndufb11,Ndufb5,Ndufv1,Atp5c1,Ndufb10,Ndufa2,Atp5pb,Ndufs1,Atp5l,Atp5e,Atp5h,Ndufa12,Atp5o,Ndufb9,Ndufb7,Ndufs5,Ndufa11,mt-Nd6,Ndufc1,mt-Nd4l,Ndufa13,Atp5d,Sdha,Ndufs3,Sdhd,Atp5j2,Ndufab1,Ndufa10,Ndufs4,Ndufs7,Atp5g3,Atp5k,Ndufa7,mt-Nd4,Atp5g2,Ndufa3,Ndufb1,Ndufb3,Ndufa1	0.761194029850746
Ontology - Cellular Component	GOCC_OXIDOREDUCTASE_COMPLEX	1.46092398094627e-21	1.23348118433369e-18	1.20397524075264	-0.682151530548578	-2.9331981471548	114	Dmac2,Ldhb,Pdk2,Bckdhb,Uqcrc2,Ndufs2,Sdhc,Ndufc2,Ndufa9,Ndufa5,Gpd2,Ndufv2,Sdhb,Ndufb4,Ndufb8,Idh3g,Pdha1,Ndufb11,Etfa,Uqcrc1,Ndufb5,Ndufv1,Dld,Uqcrfs1,Ndufb10,Ndufa2,Gpd1l,Ndufs1,Dlst,Ndufa12,Cyc1,Uqcrh,Ndufb9,Ndufb7,Ndufs5,Ndufa11,mt-Nd6,Ndufc1,Idh3a,mt-Nd4l,Idh3b,Uqcr10,Etfdh,Ndufa13,Sdha,Uqcrb,Ndufs3,Dbt,Sdhd,Uqcrq,Ndufab1,Ndufa10,Ndufs4,Bckdha,Dlat,Ndufs7,Cbr4,H2-Ke6,Ogdh,Etfb,mt-Cytb,Ndufa7…	0.745614035087719
Ontology - Biological Process	GOBP_AEROBIC_RESPIRATION	3.01845399482854e-23	3.45871707035996e-20	1.24623277191648	-0.614327230539542	-2.82080012386491	177	Aco2,Suclg2,Uqcrc2,Ndufs2,Suclg1,Sdhc,Ndufc2,Atp5b,Ndufa9,Ndufa5,Atp5a1,Ndufv2,Sdhb,Ndufb4,Ndufb8,Sirt3,Idh3g,Pdha1,Ndufb11,Uqcrc1,Ndufb5,Fh1,Ndufv1,Dld,Mdh1,Chchd10,Atp5c1,Uqcrfs1,Mdh2,Ndufb10,Cox10,Ndufa2,Atp5pb,Ndufs1,Dlst,Atp5e,Atp5h,Cox5b,Idh2,Ndufa12,Atp5o,Cox7a1,Ak4,Cyc1,Uqcrh,Ndufb9,Ndufb7,Ndufs5,Cox7c,Dhtkd1,Ndufa11,mt-Nd6,Ndufc1,Idh3a,mt-Nd4l,Idh3b,Uqcr10,Cox8a,Ndufa13,Atp5d,Sdha,Uqcrb,…	0.531073446327684
Ontology - Biological Process	GOBP_ATP_BIOSYNTHETIC_PROCESS	3.50007696901242e-17	2.07956424951471e-14	1.06720998682811	-0.67109532853286	-2.81251600417436	98	Ppargc1a,Pkm,Ndufs2,Atp5g1,Sdhc,Ndufc2,Atp5b,Ndufa9,Ndufa5,Atp5a1,Ndufv2,Sdhb,Ndufb4,Ndufb8,Ndufb11,Ndufb5,Ndufv1,Atp5c1,Ndufb10,Ndufa2,Atp5pb,Ndufs1,Aldoa,Atp5l,Atp5e,Atp5h,Ndufa12,Atp5o,Ak4,Ndufb9,Eno1,Ndufb7,Ndufs5,Ndufa11,mt-Nd6,Ndufc1,mt-Nd4l,Ndufa13,Atp5d,Sdha,Eno1b,Ndufs3,Sdhd,Atp5j2,Ndufab1,Ndufa10,Ndufs4,Ndufs7,Slc25a13,Tgfb1,Ppara,Atp5g3,Atp5k,Entpd1,Ndufa7,mt-Nd4,Atp5g2,Ndufa3,Ndufb1,N…	0.673469387755102
Ontology - Biological Process	GOBP_AEROBIC_ELECTRON_TRANSPORT_CHAIN	1.24101719581818e-14	5.10471739879877e-12	0.986546283587582	-0.731820987922593	-2.79351497823356	60	Uqcrc2,Ndufs2,Sdhc,Ndufc2,Ndufv2,Sdhb,Ndufb8,Uqcrc1,Ndufv1,Dld,Uqcrfs1,Ndufs1,Cox5b,Cox7a1,Cyc1,Uqcrh,Ndufb9,Cox7c,mt-Nd6,Uqcr10,Cox8a,Sdha,Uqcrb,Afg1l,Cox5a,Cox6a1,Coq9,Ndufs3,Sdhd,Uqcrq,Ndufa10,mt-Co3,Cox6c,Ndufs7,Cox7a2,mt-Cytb,Ndufa7,Cycs,mt-Nd4,Uqcr11,Park7	0.683333333333333
Canonical Pathways - Wiki	WP_OXIDATIVE_PHOSPHORYLATION	9.20765882587047e-14	3.28242806410254e-11	0.954541630725724	-0.748309643194672	-2.77370045224125	52	Ndufs2,Atp5g1,Ndufc2,Atp5b,Ndufa9,Ndufa5,Atp5a1,Ndufv2,Ndufb8,Ndufb5,Ndufv1,Ndufb10,Ndufa2,Atp5pb,Ndufs1,Atp5l,Atp5e,Atp5h,Atp5o,Ndufb9,Ndufb7,Ndufs5,Ndufa11,mt-Nd6,Ndufc1,mt-Nd4l,Atp5d,Atp5j2,Ndufa10,Ndufs4,Ndufs7,Atp5g3,Ndufa7,mt-Nd4,Atp5g2	0.673076923076923
Ontology - Biological Process	GOBP_CELLULAR_RESPIRATION	1.62431963659781e-24	2.17144463419184e-21	1.28710367230144	-0.580597255482414	-2.76781574297342	229	Ppargc1a,Aco2,Suclg2,Uqcrc2,Ndufs2,Suclg1,Sdhc,Ndufc2,Atp5b,Ndufa9,Ndufa5,Atp5a1,Ndufv2,Sdhb,Ndufb4,Ndufb8,Sirt3,Idh3g,Pdha1,Ndufb11,Slc25a22,Etfa,Uqcrc1,Ndufb5,Fh1,Ndufv1,Dld,Mdh1,Chchd10,Atp5c1,Uqcrfs1,Mdh2,Ndufb10,Cox10,Ndufa2,Atp5pb,Ndufs1,Dlst,Atp5e,Atp5h,Cox5b,Idh2,Chchd4,Ndufa12,Atp5o,Cox7a1,Ak4,Cyc1,Uqcrh,Ndufb9,Ndufb7,Ndufs5,Cox7c,Dhtkd1,Ndufa11,mt-Nd6,Ndufc1,Idh3a,mt-Nd4l,Idh3b,Uqcr10,S…	0.493449781659389
Ontology - Biological Process	GOBP_OXIDATIVE_PHOSPHORYLATION	1.96258893199874e-18	1.31182715196349e-15	1.10533657731401	-0.626698642603162	-2.76520609411343	135	Uqcrc2,Ndufs2,Sdhc,Ndufc2,Atp5b,Ndufa9,Ndufa5,Atp5a1,Ndufv2,Sdhb,Ndufb4,Ndufb8,Ndufb11,Uqcrc1,Ndufb5,Ndufv1,Dld,Chchd10,Atp5c1,Uqcrfs1,Ndufb10,Ndufa2,Atp5pb,Ndufs1,Atp5e,Atp5h,Cox5b,Ndufa12,Atp5o,Cox7a1,Ak4,Cyc1,Uqcrh,Ndufb9,Ndufb7,Ndufs5,Cox7c,Ndufa11,mt-Nd6,Ndufc1,mt-Nd4l,Uqcr10,Cox8a,Ndufa13,Atp5d,Sdha,Uqcrb,Afg1l,Cox5a,Cox6a1,Coq9,Ndufs3,Sdhd,Shmt2,Atp5j2,Uqcrq,Ndufab1,Ndufa10,Ndufs4,mt-Co3,C…	0.62962962962963
Canonical Pathways - Reactome	REACTOME_COMPLEX_I_BIOGENESIS	6.4564468167451e-14	2.3539618144142e-11	0.954541630725724	-0.728796371453902	-2.73894255956511	55	Ndufaf5,Ndufs2,Ndufc2,Ndufa9,Ndufa5,Ndufv2,Ndufb4,Ndufb8,Ndufaf6,Ndufb11,Ndufb5,Ndufv1,Ndufb10,Ndufa2,Ndufs1,Ndufa12,Ndufb9,Ndufb7,Ndufs5,Ndufa11,mt-Nd6,Ndufc1,Ndufa13,Ndufs3,Ndufab1,Ndufa10,Ndufs4,Ndufs7,Ndufa7,mt-Nd4,Ndufa3,Ndufb1,Ndufb3,Ndufa1,Tmem126b,Ndufb6,Ndufb2,Ndufs6,Ndufa6,Ndufaf3	0.727272727272727
Ontology - Cellular Component	GOCC_NADH_DEHYDROGENASE_COMPLEX	1.1562101450895e-13	3.94636662713315e-11	0.943632225232838	-0.752826006731553	-2.72515025393967	48	Dmac2,Ndufs2,Ndufc2,Ndufa9,Ndufa5,Ndufv2,Ndufb4,Ndufb8,Ndufb11,Ndufb5,Ndufv1,Ndufb10,Ndufa2,Ndufs1,Ndufa12,Ndufb9,Ndufb7,Ndufs5,Ndufa11,mt-Nd6,Ndufc1,mt-Nd4l,Ndufa13,Ndufs3,Ndufab1,Ndufa10,Ndufs4,Ndufs7,Ndufa7,mt-Nd4,Ndufa3,Ndufb1,Ndufb3,Ndufa1,Ndufa4,Ndufb6,Ndufb2,Ndufs6,Ndufa6	0.8125
Ontology - Biological Process	GOBP_TRICARBOXYLIC_ACID_CYCLE	1.25390684112166e-13	4.19066115526534e-11	0.943632225232838	-0.85290411170458	-2.72110308450182	29	Aco2,Suclg2,Suclg1,Sdhc,Sdhb,Idh3g,Pdha1,Fh1,Mdh1,Mdh2,Dlst,Idh2,Dhtkd1,Idh3a,Idh3b,Sdha,Sdhd,Ndufs4,Dlat,Ogdh	0.689655172413793
Ontology - Biological Process	GOBP_ATP_SYNTHESIS_COUPLED_ELECTRON_TRANSPORT	2.42991129889188e-13	7.79612741136471e-11	0.932595211336209	-0.675702176095939	-2.6868251846679	73	Uqcrc2,Ndufs2,Sdhc,Ndufc2,Ndufv2,Sdhb,Ndufb8,Uqcrc1,Ndufv1,Dld,Uqcrfs1,Ndufs1,Cox5b,Ndufa12,Cox7a1,Cyc1,Uqcrh,Ndufb9,Cox7c,mt-Nd6,mt-Nd4l,Uqcr10,Cox8a,Sdha,Uqcrb,Afg1l,Cox5a,Cox6a1,Coq9,Ndufs3,Sdhd,Uqcrq,Ndufa10,mt-Co3,Cox6c,Ndufs7,Cox7a2,mt-Cytb,Ndufa7,Cycs,mt-Nd4,Uqcr11,Park7	0.589041095890411
Ontology - Biological Process	GOBP_ELECTRON_TRANSPORT_CHAIN	6.89442739957539e-15	2.91053695642075e-12	0.996986217533181	-0.632330920783646	-2.68574111054071	105	Ppargc1a,Uqcrc2,Ndufs2,Sdhc,Ndufc2,Ndufa5,Ndufv2,Sdhb,Ndufb8,Slc25a22,Etfa,Uqcrc1,Ndufv1,Dld,Uqcrfs1,Ndufs1,Cox5b,Ndufa12,Cox7a1,Cyc1,Uqcrh,Ndufb9,Cox7c,mt-Nd6,mt-Nd4l,Uqcr10,Sod2,Etfdh,Cox8a,Sdha,Uqcrb,Afg1l,Cox5a,Cox6a1,Coq9,Ndufs3,Sdhd,Norad,Uqcrq,Ndufa10,Ndufs4,mt-Co3,Cox6c,Ndufs7,Cox7a2,Slc25a13,Immp2l,Etfb,mt-Cytb,Ndufa7,Cycs,mt-Nd4,Uqcr11,Park7,Enox2,Ndufb3,mt-Co1,Cox4i1,Sco2,Ndufb6,Ndufs6…	0.590476190476191
Ontology - Molecular Function	GOMF_ELECTRON_TRANSFER_ACTIVITY	5.67296658794852e-12	1.56906431041156e-09	0.887074988399873	-0.718765793629946	-2.66419259056411	52	Ndufs2,Sdhc,Nqo2,Ndufv2,Sdhb,Cox7b,Etfa,Ndufv1,Uqcrfs1,Ndufa2,Ndufs1,Cox5b,Aifm2,Cox7a1,Cyc1,Uqcrh,Cox7c,mt-Nd6,mt-Nd4l,Uqcr10,Etfdh,Sdha,Uqcrb,Cox5a,Cox6a1,Ndufs3,Ndufa10,Ndufs4,mt-Co3,Ndufs7,Etfb,mt-Cytb,mt-Nd4,Cyba,Aifm1,mt-Co1,Cox4i1	0.711538461538462
Ontology - Biological Process	GOBP_NADH_DEHYDROGENASE_COMPLEX_ASSEMBLY	4.5021673387706e-12	1.26708365699224e-09	0.887074988399873	-0.70101892889521	-2.66236725509653	59	Dmac2,Ndufaf5,Ndufs2,Ndufc2,Ndufa9,Ndufa5,Ndufb4,Ndufb8,Ndufaf6,Ndufb11,Ndufb5,Ndufb10,Ndufa2,Ndufs1,Ndufa12,Ndufb9,Ndufb7,Ndufs5,Ndufa11,mt-Nd6,Ndufc1,Ndufa13,Ndufs3,Ndufab1,Ndufa10,Ndufs4,Ndufs7,Ndufaf8,mt-Nd4,Ndufa3,Ndufb1,Aifm1,Ndufb3,Ndufa1,Tmem126b,Ndufb6,Ndufb2,Ndufs6,Ndufa6,Ndufaf3,Oxa1l	0.694915254237288
Ontology - Biological Process	GOBP_MITOCHONDRIAL_RESPIRATORY_CHAIN_COMPLEX_ASSEMBLY	2.77648819979702e-14	1.06048627859866e-11	0.97599468306432	-0.637452800171919	-2.64855383223671	96	Dmac2,Ndufaf5,Ndufs2,Uqcc1,Ndufc2,Ndufa9,Ndufa5,Ndufb4,Ndufb8,Ndufaf6,Ndufb11,Ndufb5,Ndufb10,Ndufa2,Ndufs1,Chchd7,Chchd4,Ndufa12,Ndufb9,Ndufb7,Ndufs5,Ndufa11,mt-Nd6,Ndufc1,Ndufa13,Fastkd3,Ndufs3,Ndufab1,Ndufa10,Ndufs4,Ndufs7,Tfam,Ndufaf8,Smim4,1190007I07Rik,Immp2l,Coa5,mt-Nd4,Sdhaf4,Ndufa3,Ndufb1,Aifm1,Ndufb3,Cox14,Ndufa1,Cox17,Tmem126b,Cox16,Uqcc2,Sco2,Ndufb6,Ndufb2,Ndufs6,Ndufa6,Ndufaf3,Oxa1l,N…	0.666666666666667
Hallmark	HALLMARK_FATTY_ACID_METABOLISM	7.44212332111828e-17	4.11677732128895e-14	1.05746357275086	-0.592559463552371	-2.64579201743761	147	Aco2,Acadm,Eci1,Cd36,Vnn1,Acsm3,Suclg2,Gabarapl1,Bckdhb,Suclg1,Sdhc,Gcdh,Hadh,Aldh3a2,Ech1,Gpd2,Decr1,Acaa1a,Hsd17b11,Mif,Idh3g,Pdha1,Hmgcs2,Hmgcl,Ehhadh,Fh1,Dld,Mdh1,Inmt,Mdh2,Acadl,Tdo2,Dlst,Aldoa,Mcee,Echs1,Hibch,Mlycd,Hsdl2,Acox1,Idh3b,Etfdh,Eci2,Rdh1,Sdha,Cyp1a1,Dhcr24,Cyp4a10,Slc22a5,Sdhd,Acads,Auh,D2hgdh,Ube2l6,Hadhb,Hpgd,Kmt5a,Alad,Crat,Acadvl,Retsat,Ppara,Cpt1a,Pts,Gstz1,Pcbd1,Cd1d2,Acaa…	0.482993197278912
Canonical Pathways - Wiki	WP_TCA_CYCLE	5.1023641030807e-11	1.36420208236034e-08	0.851339057116899	-0.80012980693333	-2.58974686437582	30	Aco2,Suclg2,Pdk2,Suclg1,Sdhc,Sdhb,Idh3g,Pdha1,Fh1,Dld,Mdh1,Mdh2,Dlst,Idh2,Idh3a,Idh3b,Sdha,Sdhd,Dlat,Ogdh	0.666666666666667
Canonical Pathways - Reactome	REACTOME_PYRUVATE_METABOLISM_AND_CITRIC_ACID_TCA_CYCLE	6.26651675289466e-11	1.64799117622846e-08	0.839088935621274	-0.720056703150426	-2.56119900498091	45	Aco2,Ldhb,Suclg2,Pdk2,Suclg1,Sdhc,Sdhb,Idh3g,Pdha1,Fh1,Dld,Mdh2,Dlst,Idh2,Idh3a,Idh3b,L2hgdh,Sdha,Vdac1,Sdhd,Dlat,D2hgdh,Ogdh,Pdpr,Gstz1	0.555555555555556
Ontology - Biological Process	GOBP_ENERGY_DERIVATION_BY_OXIDATION_OF_ORGANIC_COMPOUNDS	7.02860779583861e-23	7.04705789130269e-20	1.23789667319529	-0.515123951755229	-2.55299682831934	314	Ppargc1a,Aco2,Acadm,Suclg2,Gabarapl1,Pgm1,Uqcrc2,Ndufs2,Suclg1,Sdhc,Ndufc2,Gys2,Atp5b,Ugp2,Ndufa9,Ndufa5,Atp5a1,Ndufv2,Sdhb,Ndufb4,Ndufb8,Sirt3,Idh3g,Pdha1,Ndufb11,Irs1,Slc25a22,Etfa,Uqcrc1,Ndufb5,Fh1,Ndufv1,Dld,Mdh1,Chchd10,Atp5c1,Uqcrfs1,Mdh2,Ndufb10,Cox10,Stbd1,Ndufa2,Atp5pb,Ndufs1,Dlst,Atp5e,Atp5h,Cox5b,Idh2,Chchd4,Ndufa12,Atp5o,Cox7a1,Ak4,Lepr,Cyc1,Uqcrh,Ndufb9,Ppp1r3g,Ndufb7,Ndufs5,Cox7c,Dh…	0.445859872611465
Ontology - Biological Process	GOBP_NUCLEOSIDE_TRIPHOSPHATE_BIOSYNTHETIC_PROCESS	9.75328972058388e-14	3.40135377603493e-11	0.954541630725724	-0.585247491545673	-2.53247910667752	121	Ppargc1a,Pkm,Ndufs2,Atp5g1,Sdhc,Ndufc2,Atp5b,Ndufa9,Ndufa5,Atp5a1,Ndufv2,Sdhb,Ndufb4,Ndufb8,Ndufb11,Ndufb5,Adk,Ndufv1,Nme4,Atp5c1,Ndufb10,Ctps2,Ndufa2,Atp5pb,Ndufs1,Aldoa,Atp5l,Atp5e,Atp5h,Ndufa12,Atp5o,Ak4,Ndufb9,Eno1,Ndufb7,Ndufs5,Ndufa11,mt-Nd6,Ndufc1,mt-Nd4l,Ndufa13,Atp5d,Sdha,Eno1b,Ndufs3,Sdhd,Atp5j2,Ndufab1,Ndufa10,Ndufs4,Ndufs7,Slc25a13,Tgfb1,Ppara,Atp5g3,Atp5k,Entpd1,Ndufa7,mt-Nd4,Atp5g2,…	0.528925619834711
Ontology - Cellular Component	GOCC_CYTOCHROME_COMPLEX	4.68851633091051e-09	9.52065556714765e-07	0.761460801445585	-0.731299090981592	-2.48871699027337	36	Uqcrc2,Cox7b,Uqcrc1,Uqcrfs1,Cox10,Ugt1a1,Cox5b,Cox7a1,Cyc1,Uqcrh,Cox7c,Uqcr10,Cox8a,Cox6b1,Uqcrb,Cox5a,Cox6a1,Uqcrq,mt-Co3,Cox6c,Cox7a2,mt-Cytb,Uqcr11,mt-Co1,Ndufa4,Cox4i1	0.722222222222222
Ontology - Molecular Function	GOMF_OXIDOREDUCTION_DRIVEN_ACTIVE_TRANSMEMBRANE_TRANSPORTER_ACTIVITY	1.23334939007919e-08	2.38378203803017e-06	0.747739663149885	-0.712001037660308	-2.47836286294044	39	Ndufs2,Ndufv2,Cox7b,Ndufv1,Uqcrfs1,Ndufa2,Ndufs1,Cox5b,Cox7a1,Cyc1,Uqcrh,Cox7c,mt-Nd6,mt-Nd4l,Uqcr10,Uqcrb,Cox5a,Cox6a1,Ndufs3,Ndufa10,Ndufs4,mt-Co3,Ndufs7,mt-Cytb,mt-Nd4,mt-Co1,Cox4i1	0.692307692307692
Curated - Chemical and Genetic Perturbation	BURTON_ADIPOGENESIS_6	1.60172329970864e-15	7.78631671937153e-13	1.01754479730988	-0.535452778270071	-2.47106100848348	182	Lpl,Rarres2,Ldhb,Hsd11b1,Scarb1,Bckdhb,Pla2g12a,Uqcrc2,Slc25a10,Suclg1,Sdhc,Hadh,Isca1,Ndufa9,Ndufa5,Apoc1,Sdhb,Decr1,Acaa1a,Ndufb8,Cox7b,Apmap,Cyb5a,Uqcrc1,Ndufb5,Dld,Ddt,Hibadh,Adcy6,Fmc1,Acadl,Ndufs1,Dlst,Pnpla2,4931406C07Rik,Cox5b,Hibch,Atp5o,Cdkn2c,Ndufb9,Dgat1,Ndufb7,S100a1,Prxl2a,Ndufc1,Chchd3,Pla2g6,Uqcr10,Etfdh,Atp5d,Sdha,Uqcrb,Ndufs3,Mrpl51,Ehd1,Dbt,Agpat3,Uqcrq,Noct,Acads,Nes,2310061I0…	0.516483516483517
Ontology - Biological Process	GOBP_RIBOSE_PHOSPHATE_BIOSYNTHETIC_PROCESS	5.08493340190971e-16	2.54914067604486e-13	1.02766987054358	-0.529378979065562	-2.46446323024924	200	Ppargc1a,Adssl1,Pdk2,Pkm,Ndufs2,Atp5g1,Sdhc,Gcdh,Ndufc2,Atp5b,Ndufa9,Ndufa5,Atp5a1,Ndufv2,Sdhb,Ndufb4,Ndufb8,Pdha1,Ndufb11,Ndufb5,Adk,Ndufv1,Mthfd1,Dld,Nme4,Atp5c1,Ndufb10,Adcy6,Ctps2,Ndufa2,Atp5pb,Ppat,Ndufs1,Aldoa,Atp5l,Atp5e,Atp5h,Acot7,Ndufa12,Atp5o,Mlycd,Ak4,Ndufb9,Eno1,Ndufb7,Ndufs5,Ndufa11,mt-Nd6,Ndufc1,mt-Nd4l,Pank1,Ndufa13,Atp5d,Sdha,Adcy5,Vdac1,Eno1b,Pank3,Ndufs3,Sdhd,Atp5j2,Ndufab1,Ndu…	0.41
Curated - Chemical and Genetic Perturbation	SERVITJA_LIVER_HNF1A_TARGETS_UP	4.20074134739798e-13	1.29592870567228e-10	0.932595211336209	-0.547504526025402	-2.44231223753813	140	Adora1,Scd2,Tmtc2,Lpl,Gsta2,Pparg,Cyp2a5,Igf2bp3,Gsta4,Sult1e1,Aldh3a2,Fgfrl1,Pcdh20,Gstt2,Gstm3,Abcc3,Enc1,Arhgap18,Abcc4,Serpinb1a,Mogat1,Gsta1,Trpm4,Rab27a,Lepr,Cdkn1c,Igf2r,Nln,Abcb1a,Cyp4a10,Slc22a5,Akap12,Olig1,Cyp4a14,Mmd,Ptgfr,Tnfrsf19,Dbp,Nqo1,Crat,Map4k4,Galk1,Sparcl1,Sorbs1,Mgst3,P2ry14,Slco1a4,Afp,Gstm2,Tmem98,Septin6,Acot2,Slc25a4,Lgals1	0.385714285714286
Canonical Pathways - Reactome	REACTOME_CITRIC_ACID_CYCLE_TCA_CYCLE	1.52394786573289e-08	2.84269437931245e-06	0.73376198835648	-0.817547215435084	-2.44219390364432	22	Aco2,Suclg2,Suclg1,Sdhc,Sdhb,Idh3g,Fh1,Dld,Mdh2,Dlst,Idh2,Idh3a,Idh3b,Sdha,Sdhd,Ogdh	0.727272727272727
Ontology - Biological Process	GOBP_PURINE_CONTAINING_COMPOUND_BIOSYNTHETIC_PROCESS	4.0518775363038e-16	2.09678127217373e-13	1.03769615548758	-0.516545993468803	-2.44088020093929	219	Ppargc1a,Adssl1,Pdk2,Pkm,Ndufs2,Atp5g1,Sdhc,Gcdh,Ndufc2,Atp5b,Ndufa9,Ndufa5,Atp5a1,Ndufv2,Sdhb,Ndufb4,Ndufb8,Pdha1,Ndufb11,Ndufb5,Adk,Ndufv1,Mthfd1,Dld,Nme4,Atp5c1,Ndufb10,Adcy6,Ndufa2,Atp5pb,Ppat,Ndufs1,Aldoa,Atp5l,Atp5e,Atp5h,Idh2,Acot7,Ndufa12,Atp5o,Mlycd,Ak4,Ndufb9,Eno1,Ndufb7,Ndufs5,Ndufa11,mt-Nd6,Ndufc1,mt-Nd4l,Pank1,Ndufa13,Atp5d,Sdha,Adcy5,Adora2b,Nadk2,Vdac1,Eno1b,Pank3,Ndufs3,Sdhd,Shmt2…	0.401826484018265
Ontology - Biological Process	GOBP_GENERATION_OF_PRECURSOR_METABOLITES_AND_ENERGY	2.45449518794219e-23	3.02884706192066e-20	1.25451347943706	-0.473829680680128	-2.42276211524331	427	Ppargc1a,Aco2,Acadm,Suclg2,Slc27a5,Hsd11b1,Gabarapl1,Pgm1,Pkm,Uqcrc2,Ndufs2,Suclg1,Sdhc,Ndufc2,Gys2,Atp5b,Ugp2,Ndufa9,Ndufa5,Atp5a1,Ndufv2,Sdhb,Ndufb4,Ndufb8,Sirt3,Idh3g,Pdha1,Ndufb11,Irs1,Slc25a22,Etfa,Uqcrc1,Hmgcs2,Hmgcl,Ndufb5,Fh1,Ndufv1,Dld,Slc4a4,Mdh1,Chchd10,Atp5c1,Uqcrfs1,Mdh2,Aass,Aldob,Ndufb10,Cox10,Stbd1,Ndufa2,Atp5pb,Ndufs1,Dlst,Aldoa,Pfkl,Atp5e,Atp5h,Cox5b,Idh2,Chchd4,Ndufa12,Atp5o,Co…	0.407494145199063
Canonical Pathways - Wiki	WP_FATTY_ACID_BETAOXIDATION	6.36967302773094e-08	1.0870456884134e-05	0.704975715167238	-0.7268186004675	-2.39914823604269	32	Lpl,Acadm,Eci1,Gcdh,Hadh,Gpd2,Decr1,Dld,Acadl,Pnpla2,Echs1,Acads,Tpi1,Hadhb,Crat,Acadvl,Cpt1a,Acat1,Lipe	0.59375
Ontology - Cellular Component	GOCC_ORGANELLE_INNER_MEMBRANE	1.28704866773593e-28	2.58085434097748e-25	1.38774608305349	-0.464981905610159	-2.39086543685846	554	Slc25a48,Eci1,Dmac2,Ldhb,Ndufaf5,Bckdhb,Uqcrc2,Slc25a10,Slc25a32,Ndufs2,Suclg1,Uqcc1,Atp5g1,Sdhc,Gcdh,Ndufc2,Hadh,Atp5b,Aldh3a2,Ndufa9,Ndufa5,Dhfr,Cyp2e1,Gpd2,Atp5a1,Ndufv2,Sdhb,Ndufb4,Ndufb8,Sirt3,Cox7b,Ndufaf6,Ndufb11,Them4,Gstk1,Slc25a22,Uqcrc1,Hmgcs2,Hmgcl,Ndufb5,Dele1,Ndufv1,Dap3,Chchd10,Atp5c1,Uqcrfs1,Bdh1,Mdh2,Ndufb10,Mtx1,Ndufa2,Atp5pb,Ndufs1,Slc25a5,Mtarc2,Atp5l,Slc25a11,Atp5e,Atp5h,Cox5…	0.454873646209386
Canonical Pathways - Reactome	REACTOME_MITOCHONDRIAL_BIOGENESIS	3.30896343416978e-08	5.83322982537929e-06	0.719512826338911	-0.750984555434035	-2.3673954412155	27	Atp5g1,Atp5b,Atp5a1,Sirt3,Atp5c1,Atp5pb,Atp5l,Atp5e,Atp5h,Idh2,Atp5o,Sod2,Atp5d,Atp5j2,Atp5g3,Atp5k,Cycs	0.62962962962963
Ontology - Cellular Component	GOCC_PROTON_TRANSPORTING_ATP_SYNTHASE_COMPLEX	3.47523280839488e-08	6.0597483382903e-06	0.719512826338911	-0.831885687235588	-2.36384824683008	19	Atp5g1,Atp5b,Atp5a1,Atp5c1,Atp5pb,Atp5l,Atp5e,Atp5h,Atp5o,Atp5mpl,Atp5d,Atp5j2,Atp5md,Atp5g3,Atp5k,Atp5g2	0.842105263157895
Ontology - Biological Process	GOBP_AMINO_ACID_CATABOLIC_PROCESS	1.49863613725805e-09	3.29330423477995e-07	0.788186810800237	-0.574417795077951	-2.35784662081575	89	Ddah1,Ahcyl,Ahcy,Bckdhb,Ivd,Sardh,Aldh4a1,Hoga1,Aldh6a1,Aldh5a1,Mat1a,Etfa,Hmgcl,Dld,Abat,Agxt2,Hpd,Hibadh,Aass,Ppat,Tdo2,Hibch,Gls,Hgd,Dbt,Shmt2,Acmsd,Pipox,Amdhd1,Bckdha,Qdpr,Auh,Got2,Pah,Bcat2,Tat,Etfb,Acat1,Gstz1,Gls2	0.449438202247191
Ontology - Cellular Component	GOCC_MITOCHONDRIAL_MATRIX	3.86235935482132e-17	2.21285602750156e-14	1.06720998682811	-0.477505258094739	-2.34486742338369	297	Aco2,Acadm,Acsm3,Suclg2,Pdk2,Bckdhb,Mipep,Suclg1,Ivd,Atp5b,Sardh,Ndufa9,Dhfr,Sirt3,Idh3g,Pdha1,Gstk1,Etfa,Hmgcs2,Fh1,Dld,Abat,Dap3,mt-Rnr2,Mdh2,Bola3,Acadl,Mthfsl,mt-Rnr1,Slc25a5,Acot13,Acot7,Mrpl23,Mlycd,Ak4,Pptc7,Mrpl45,Vdac2,Idh3a,Mrpl47,Mrps35,Mrps16,Idh3b,Sod2,Etfdh,Mrpl42,Fastkd3,Vdac1,Hspa9,Mrpl51,Mrpl48,Dbt,Shmt2,Ndufab1,Acads,Grpel2,Mrpl50,Bckdha,Dlat,Cbr4,Fastk,Hadhb,Tfam,Chchd1,Got2,Br…	0.407407407407407
Ontology - Biological Process	GOBP_SMALL_MOLECULE_CATABOLIC_PROCESS	1.74766431727228e-17	1.078308883757e-14	1.07686819261983	-0.468883690312544	-2.33719776439734	326	Sult2a4,Ddah1,Nudt19,Acadm,Eci1,Hexa,Ahcyl,Acad10,Sult1e1,Sult2a3,Ahcy,Dcxr,Scarb1,Acaa1b,Bckdhb,Acad12,Pkm,Decr2,Gcdh,Cyp39a1,Ivd,Hadh,Nqo2,Sardh,Aldh4a1,Hoga1,Decr1,Aldh6a1,Acaa1a,Aldh5a1,Irs1,Mat1a,Etfa,Hmgcl,Ehhadh,Dld,Bpnt2,Abat,Agxt2,Mgat1,Pex7,Hpd,Hibadh,Aass,Aldob,Sult2a5,Ids,Acadl,Mthfsl,Ppat,Tdo2,Upb1,Aldoa,Pfkl,Acot7,Echs1,Akr1d1,Hibch,Hsd17b6,Mlycd,Pgk1,Eno1,Galm,Sord,Slc27a2,Lpin2,Cy…	0.377300613496933
Hallmark	HALLMARK_ADIPOGENESIS	3.75974303649134e-13	1.18262348610577e-10	0.932595211336209	-0.503640790896883	-2.32706769543914	193	Enpp2,Lpl,Pparg,Aco2,Acadm,Cd36,Slc5a6,Scarb1,Pgm1,Slc25a10,Suclg1,Sdhc,Hadh,Ndufa5,Itga7,Ech1,Gpd2,Sdhb,Decr1,Cox7b,Idh3g,Esrra,Uqcrc1,Dld,Chchd10,Ddt,Mdh2,Adcy6,Acadl,Mtarc2,Aldoa,Pfkl,Echs1,Hibch,Atp5o,Cdkn2c,Cyc1,Dgat1,Ndufb7,Stom,Idh3a,Acox1,Uqcr10,Cox8a,Dhrs7,Cox6a1,Bcl2l13,Coq9,Ndufs3,Dbt,Agpat3,Immt,Uqcrq,Ndufab1,Acads,Atp1b3,Bckdha,Qdpr,Dlat,Ifngr1,Hspb8,Crat,Prdx3,Retsat,Sparcl1,Sorbs1,…	0.430051813471503
Ontology - Molecular Function	GOMF_NAD_P_H_DEHYDROGENASE_QUINONE_ACTIVITY	1.72851395805955e-07	2.77288209151912e-05	0.690132458796796	-0.800654959816025	-2.32279182467236	20	Ndufs2,Nqo2,Ndufv2,Ndufv1,Ndufa2,Ndufs1,mt-Nd6,mt-Nd4l,Ndufs3,Ndufa10,Ndufs4,Ndufs7,Cbr4,Nqo1,mt-Nd4	0.75
Canonical Pathways - Reactome	REACTOME_MITOCHONDRIAL_FATTY_ACID_BETA_OXIDATION	1.34841925831543e-06	0.000152333392548564	0.643551836150722	-0.677261406350613	-2.29841498302422	35	Acadm,Eci1,Acad10,Hadh,Decr1,Them4,Acadl,Acot13,Acot7,Mcee,Echs1,Acot12,Ndufab1,Acads,Acad11,Hadhb,Acadvl,Acaa2,Acot2	0.542857142857143
Canonical Pathways - Reactome	REACTOME_FORMATION_OF_ATP_BY_CHEMIOSMOTIC_COUPLING	5.3759856079861e-07	7.24719001036244e-05	0.659444398037935	-0.838471366149012	-2.29757317224885	16	Atp5g1,Atp5b,Atp5a1,Atp5c1,Atp5pb,Atp5l,Atp5e,Atp5h,Atp5o,Atp5d,Atp5j2,Atp5g3,Atp5k	0.8125
Curated - Chemical and Genetic Perturbation	SHIN_B_CELL_LYMPHOMA_CLUSTER_3	2.73587472721845e-07	4.22008676673446e-05	0.674962860011025	-0.727903107283085	-2.29463373828323	27	Fzd1,Ccnd3,Ltb,Lck,Jak2,Tnfrsf1a,Cxcr6,Irag2,Lfng,Bcl2,Cbx5,Nfatc1,Tgfb1,Nfkb2,Cxcl13,Zeb2	0.592592592592593
Canonical Pathways - Reactome	REACTOME_PD_1_SIGNALING	2.02644308894539e-07	3.21863366662e-05	0.690132458796796	-0.814159093292439	-2.29172436843624	18	H2-Ab1,H2-Aa,H2-Eb1,Lck,Cd274,Trbc2,Ptpn6,Trac,Trbc1,Cd3g,H2-Eb2,Cd3e,Cd247,Cd3d	0.777777777777778
Ontology - Cellular Component	GOCC_MITOCHONDRIAL_ENVELOPE	1.72620954161126e-30	3.95597906664684e-27	1.43181244608859	-0.431209340120932	-2.27878921575535	734	Slc25a48,Acadm,Eci1,Dmac2,Ldhb,Ndufaf5,Bckdhb,Uqcrc2,Slc25a10,Slc25a32,Ndufs2,Suclg1,Uqcc1,Atp5g1,Sdhc,Gcdh,Ndufc2,Ivd,Hadh,Atp5b,Aldh3a2,Ndufa9,Ndufa5,Dhfr,Cyp2e1,Gpd2,Atp5a1,Ndufv2,Sdhb,Ndufb4,Ndufb8,Sirt3,Cox7b,Ndufaf6,Miga1,Ndufb11,Them4,Gstk1,Alpl,Suox,Cyb5a,Slc25a22,Uqcrc1,Hmgcs2,Hmgcl,Ndufb5,Dele1,Ndufv1,Nme4,Dap3,Chchd10,Atp5c1,Uqcrfs1,Bdh1,Mdh2,Ndufb10,Cox10,Mtx1,Acadl,Ndufa2,Atp5pb,Gima…	0.446866485013624
Curated - Chemical and Genetic Perturbation	ZEMEK_IMMUNE_CHECKPOINT_BLOCKADE_OVARIAN_CANCER_RENCA_UP	2.41919120075471e-09	5.1064033213825e-07	0.774939030136436	-0.537013230986684	-2.27682970627212	102	Rnf145,Satb1,H2-Ab1,Gbp2b,H2-Aa,H2-Eb1,H2-DMb1,Fcgr4,H2-DMa,Il21r,Tmem51,Sh2d2a,Fgl2,Sla2,Ighd,Mctp1,Psap,Irgm2,Tgtp2,Gbp2,Slamf8,Itk,P2ry10,Fasl,Tmem229b,Tgtp1,Trac,Stat1,Nkg7,Gpr174,Igtp,Tap1,Izumo1r,Klrk1,C1qb,Nr4a3,Klrc1,Lair1,Aif1,Gbp4,Gm2427,H2-Q1,Ubd,Slc15a3,Etohd2,Slc11a1,H2-Q2,Gm12250,Plek,Dusp2,Gbp10,Trim65,Gm19585,Usf1,Neurl3,Tnfrsf4,Calhm6,Nlrc5,Gbp8,Gbp3,H2-D1	0.598039215686275
Ontology - Molecular Function	GOMF_PROTON_CHANNEL_ACTIVITY	4.37646631415344e-07	6.21303297448226e-05	0.674962860011025	-0.80286330141305	-2.25992856621029	18	Atp5b,Atp5a1,Atp5c1,Atp5pb,Atp5l,Atp5e,Atp5h,Atp5o,Atp5d,Slc4a11,Atp5j2,Atp5k,Asic5,Hvcn1	0.777777777777778
Ontology - Cellular Component	GOCC_RESPIRATORY_CHAIN_COMPLEX_IV	7.14934812920344e-06	0.000626720451850719	0.610526878385931	-0.730346337395969	-2.25448033829987	24	Uqcrc2,Cox7b,Uqcrfs1,Cox5b,Cox7a1,Cox7c,Cox8a,Cox6b1,Cox5a,Cox6a1,mt-Co3,Cox6c,Cox7a2,mt-Co1,Ndufa4,Cox4i1,Coa6	0.708333333333333
Ontology - Biological Process	GOBP_ORGANIC_ACID_CATABOLIC_PROCESS	1.44872001755233e-12	4.22552118574081e-10	0.910119734774459	-0.473973777544091	-2.25228026610785	225	Ddah1,Nudt19,Acadm,Eci1,Hexa,Ahcyl,Acad10,Ahcy,Dcxr,Acaa1b,Bckdhb,Acad12,Decr2,Gcdh,Cyp39a1,Ivd,Hadh,Sardh,Aldh4a1,Hoga1,Decr1,Aldh6a1,Acaa1a,Aldh5a1,Irs1,Mat1a,Etfa,Hmgcl,Ehhadh,Dld,Abat,Agxt2,Pex7,Hpd,Hibadh,Aass,Ids,Acadl,Mthfsl,Ppat,Tdo2,Acot7,Echs1,Akr1d1,Hibch,Mlycd,Sord,Slc27a2,Lpin2,Cyp4f15,Acox1,Etfdh,Eci2,Gls,Hgd,Dbt,Mtln,Shmt2,Acmsd,Acads,Acat3,Ces1d,Pipox,Amdhd1,Bckdha,Acad11,Qdpr,Abc…	0.4
Canonical Pathways - Reactome	REACTOME_PHOSPHORYLATION_OF_CD3_AND_TCR_ZETA_CHAINS	6.7623886442637e-07	8.8196941976649e-05	0.659444398037935	-0.798206518867461	-2.24682048681137	18	H2-Ab1,H2-Aa,H2-Eb1,Lck,Trbc2,Ptpn22,Trac,Trbc1,Cd3g,H2-Eb2,Cd3e,Cd247,Ptprc,Cd3d	0.777777777777778
Curated - Chemical and Genetic Perturbation	ZEMEK_IMMUNE_CHECKPOINT_BLOCKADE_OVARIAN_CANCER_OVERLAP_UP	1.5751763541167e-08	2.90448035318852e-06	0.73376198835648	-0.533524595057565	-2.24402508563587	99	Rnf145,Satb1,H2-Ab1,Gbp2b,H2-Aa,H2-Eb1,H2-DMb1,Fcgr4,H2-DMa,Il21r,Tmem51,Sh2d2a,Fgl2,Sla2,Ighd,Psap,Irgm2,Tgtp2,Gbp2,Slamf8,Itk,P2ry10,Fasl,Tmem229b,Tgtp1,Trac,Stat1,Nkg7,Gpr174,Igtp,Tap1,Izumo1r,Klrk1,C1qb,Klrc1,Lair1,Aif1,Gbp4,Gm2427,H2-Q1,Ubd,Slc15a3,Etohd2,Slc11a1,H2-Q2,Gm12250,Plek,Dusp2,Gbp10,Trim65,Gm19585,Usf1,Neurl3,Tnfrsf4,Calhm6,Nlrc5,Gbp8,Gbp3,H2-D1	0.595959595959596
Curated - Chemical and Genetic Perturbation	CHANGOLKAR_H2AFY_TARGETS_UP	7.10598489879175e-07	9.04692248728559e-05	0.659444398037935	-0.614374432897476	-2.24137485345824	49	Krt23,Scd2,Lpl,Smap2,Ivd,Serpina7,Fnip1,Serpina6,Tmem70,Grpel2,Ptgfrn,Cmtm4,Ilvbl,Rora,Sdr39u1,Tmcc3,Dlg3,Mcl1,Spsb4	0.387755102040816
Ontology - Molecular Function	GOMF_NADH_DEHYDROGENASE_ACTIVITY	7.57589457674448e-07	9.20700763637385e-05	0.659444398037935	-0.796166734368395	-2.24107882786365	18	Ndufs2,Ndufa9,Ndufv2,Ndufv1,Ndufa2,Ndufs1,mt-Nd6,mt-Nd4l,Ndufs3,Ndufa10,Ndufs4,Ndufs7,Nqo1,mt-Nd4	0.777777777777778
Ontology - Molecular Function	GOMF_PROTON_TRANSPORTING_ATP_SYNTHASE_ACTIVITY_ROTATIONAL_MECHANISM	9.10499322352956e-06	0.000741433001481529	0.593325476396405	-0.830071576127939	-2.21692406087971	14	Atp5b,Atp5a1,Atp5c1,Atp5pb,Atp5l,Atp5e,Atp5h,Atp5o,Atp5d,Atp5j2,Atp5k	0.785714285714286
Ontology - Molecular Function	GOMF_OXIDOREDUCTASE_ACTIVITY_ACTING_ON_NAD_P_H_QUINONE_OR_SIMILAR_COMPOUND_AS_ACCEPTOR	3.631679029162e-06	0.000355240213328151	0.627256739718528	-0.657493734902971	-2.21452906686154	34	Dcxr,Ndufs2,Nqo2,Ndufv2,Ndufv1,Ndufa2,Ndufs1,Aifm2,mt-Nd6,mt-Nd4l,Ndufs3,Ndufa10,Ndufs4,Ndufs7,Cbr4,Nqo1,Akr1c14,mt-Nd4,Cryz,Dhrs4,Cbr1,Akr1c13,Akr1c20,Ndufs8,mt-Nd5,mt-Nd1	0.764705882352941
Ontology - Biological Process	GOBP_NUCLEOSIDE_PHOSPHATE_BIOSYNTHETIC_PROCESS	1.021165590483e-12	3.03361822269041e-10	0.910119734774459	-0.459630638671817	-2.211491858459	247	Ppargc1a,Adssl1,Pdk2,Pkm,Ndufs2,Atp5g1,Sdhc,Gcdh,Ndufc2,Atp5b,Ndufa9,Ndufa5,Atp5a1,Ndufv2,Sdhb,Ndufb4,Ndufb8,Pdha1,Ndufb11,Ndufb5,Adk,Ndufv1,Mthfd1,Dld,Nme4,Atp5c1,Ndufb10,Adcy6,Ctps2,Ndufa2,Atp5pb,Ppat,Ndufs1,Aldoa,Atp5l,Atp5e,Atp5h,Idh2,Acot7,Ndufa12,Atp5o,Mlycd,Ak4,Ndufb9,Eno1,Ndufb7,Ndufs5,Ndufa11,mt-Nd6,Ndufc1,mt-Nd4l,Pank1,Ndufa13,Atp5d,Sdha,Adcy5,Adora2b,Nadk2,Vdac1,Eno1b,Pank3,Ndufs3,Sdhd…	0.360323886639676
Ontology - Biological Process	GOBP_ATP_METABOLIC_PROCESS	1.5168380885642e-11	4.12425705368592e-09	0.863415391606693	-0.470818090353982	-2.206722976146	208	Ppargc1a,Pkm,Ndufs2,Atp5g1,Sdhc,Ndufc2,Atp5b,Ndufa9,Ndufa5,Atp5a1,Ndufv2,Sdhb,Ndufb4,Ndufb8,Atp6v1b2,Ndufb11,Ndufb5,Ndufv1,Slc4a4,Atp5c1,Aldob,Ndufb10,Ndufa2,Atp5pb,Ndufs1,Aldoa,Pfkl,Atp5l,Atp5e,Atp5h,Ndufa12,Atp5o,Ak4,Pgk1,Ndufb9,Eno1,Ndufb7,Ndufs5,Dhtkd1,Ndufa11,mt-Nd6,Ndufc1,mt-Nd4l,Atp1b1,Ndufa13,Atpif1,App,Atp5d,Sdha,Eno1b,Hk3,Ndufs3,Sdhd,Atp5j2,Ndufab1,Tpi1,Ndufa10,Ndufs4,Ndufs7,Slc25a13,Og…	0.389423076923077
Curated - Chemical and Genetic Perturbation	WANG_IMMORTALIZED_BY_HOXA9_AND_MEIS1_DN	1.4850953003888e-05	0.0011237688117376	0.593325476396405	-0.714845158058004	-2.20663029476778	24	Satb1,Itgb7,Meis1,Erg,Ptprcap,Oaf,Calcrl,Flt3,Il7r,Tspan2,Cxxc5,Ly86,Tmsb10	0.541666666666667
Ontology - Biological Process	GOBP_FATTY_ACID_BETA_OXIDATION_USING_ACYL_COA_DEHYDROGENASE	3.37690261905298e-06	0.000334396739597827	0.627256739718528	-0.842119938487148	-2.20319428418639	13	Acadm,Acad10,Acad12,Gcdh,Ivd,Etfa,Acadl,Etfdh,Acads,Acad11,Acadvl,Etfb	0.923076923076923
Curated - Chemical and Genetic Perturbation	OHGUCHI_LIVER_HNF4A_TARGETS_UP	2.05522458685382e-06	0.00022127458270006	0.627256739718528	-0.601111433534241	-2.19298847592949	49	Pcp4l1,Rcan2,Cd36,Defb1,Usp18,Sult1e1,Il1rn,Slc16a7,Cyp39a1,Elapor1,Gstm3,Serpina7,Rab27a,Lepr,Vldlr,Abcb1a,Ctse,Car3,Slc25a4,Sult2a1,Dram1,Slc27a1,Rad51b,Hao2,Gadd45b,Emp2	0.530612244897959
Ontology - Biological Process	GOBP_FATTY_ACID_BETA_OXIDATION	7.39218427502346e-07	9.12195539537895e-05	0.659444398037935	-0.550866143500613	-2.19005110959803	72	Acadm,Eci1,Acad10,Acaa1b,Acad12,Gcdh,Ivd,Hadh,Decr1,Acaa1a,Irs1,Etfa,Ehhadh,Pex7,Acadl,Echs1,Mlycd,Slc27a2,Acox1,Etfdh,Eci2,Mtln,Acads,Acat3,Acad11,Abcd4,Auh,Hadhb,Crat,Acadvl,Etfb,Cpt1a,Acat1,Sesn2,Acaa2,Abcd1	0.5
Ontology - Molecular Function	GOMF_MHC_CLASS_II_PROTEIN_COMPLEX_BINDING	2.15554389203527e-06	0.0002290015570598	0.627256739718528	-0.857265486882156	-2.18652240075067	12	H2-Ab1,H2-Aa,H2-Eb1,H2-DMb1,H2-DMa,H2-Ob,Cd74,H2-DMb2,H2-Oa,H2-Eb2	0.833333333333333
Ontology - Biological Process	GOBP_ANTIGEN_PROCESSING_AND_PRESENTATION_OF_PEPTIDE_OR_POLYSACCHARIDE_ANTIGEN_VIA_MHC_CLASS_II	1.83840474534093e-05	0.00135906400574927	0.575610261071129	-0.694435513822953	-2.17579348525398	25	H2-Ab1,H2-Aa,H2-Eb1,H2-DMb1,H2-DMa,H2-Ob,Cd74,H2-DMb2,Fcer1g,H2-Oa,H2-Eb2,Ctse,Pycard,Ctss,Ifi30	0.6
Ontology - Biological Process	GOBP_MITOCHONDRIAL_ELECTRON_TRANSPORT_UBIQUINOL_TO_CYTOCHROME_C	2.99485187861128e-06	0.000304072239472672	0.627256739718528	-0.853054395305051	-2.17578168366145	12	Uqcrc2,Uqcrc1,Uqcrfs1,Cyc1,Uqcrh,Uqcr10,Uqcrb,Uqcrq,mt-Cytb,Cycs,Uqcr11	0.916666666666667
Ontology - Cellular Component	GOCC_MITOCHONDRIAL_TRICARBOXYLIC_ACID_CYCLE_ENZYME_COMPLEX	1.50803136623077e-06	0.000166840270186717	0.643551836150722	-0.88138668736422	-2.17494231921862	11	Suclg2,Bckdhb,Suclg1,Idh3g,Dld,Idh3a,Idh3b,Dbt,Bckdha	0.818181818181818
Ontology - Cellular Component	GOCC_MHC_CLASS_II_PROTEIN_COMPLEX	1.50803136623077e-06	0.000166840270186717	0.643551836150722	-0.881303485405766	-2.17473700699519	11	H2-Ab1,H2-Aa,H2-Eb1,H2-DMb1,H2-DMa,H2-Ob,Cd74,H2-DMb2,H2-Oa,H2-Eb2	0.909090909090909
Ontology - Biological Process	GOBP_ANTIGEN_PROCESSING_AND_PRESENTATION_OF_EXOGENOUS_PEPTIDE_ANTIGEN_VIA_MHC_CLASS_II	7.83978511388764e-06	0.000661925435773608	0.593325476396405	-0.764110629975234	-2.17126174998087	19	H2-Ab1,H2-Aa,H2-Eb1,H2-DMb1,H2-DMa,H2-Ob,Cd74,H2-DMb2,Fcer1g,H2-Oa,H2-Eb2,Ctse,Ctss,Ifi30	0.736842105263158
Ontology - Biological Process	GOBP_ALPHA_AMINO_ACID_CATABOLIC_PROCESS	1.05428942285006e-06	0.000122557325517106	0.643551836150722	-0.543356638569567	-2.16057362609104	73	Ddah1,Ahcyl,Ahcy,Ivd,Sardh,Aldh4a1,Hoga1,Aldh6a1,Mat1a,Hmgcl,Agxt2,Hpd,Hibadh,Aass,Ppat,Tdo2,Hibch,Gls,Hgd,Shmt2,Acmsd,Pipox,Qdpr,Got2,Pah,Bcat2,Tat,Acat1,Gstz1,Gls2,Oat,Otc,Cdo1,Gldc,Gcat,Agxt	0.493150684931507
Ontology - Cellular Component	GOCC_MYELIN_SHEATH	1.14494821041869e-10	2.82573218331333e-08	0.839088935621274	-0.459433583660576	-2.15603455239427	205	Aco2,Ldhb,Pkm,Uqcrc2,Rdx,Atp5b,Atp5a1,Ndufv2,Rala,Mif,Atp6v1b2,Hbb-bs,Pdha1,Uqcrc1,Dld,Mdh1,Atp5c1,Uqcrfs1,Mdh2,Cd59a,Atp5pb,Ndufs1,Myo1d,Slc25a5,Dlst,Aldoa,Nefh,Hba-a1,Atp5h,Cox5b,Tppp,Rap1a,Atp5o,Eno1,Atp1a1,Vdac2,Idh3a,Atp1b1,Sod2,Sptan1,Mbp,Sdha,Cox5a,Gnb4,Cox6a1,Vdac1,Bcl2,Hspa9,Ndufs3,Pacsin1,Ehd1,Immt,Ndufa10,Gstm1,Dlat,Ndrg1,Got2,Actg1,Prdx3,Itpr3,Tspan2,Slc25a3,Myh14,Prdx2,Cycs,Gnb1	0.321951219512195
Canonical Pathways - Reactome	REACTOME_LYSINE_CATABOLISM	5.55921574914784e-06	0.00052085484219845	0.610526878385931	-0.84469343350128	-2.15445639930613	12	Gcdh,Crym,Dld,Aass,Dlst,Slc25a21,Pipox,Hykk,Ogdh	0.75
Ontology - Biological Process	GOBP_MITOCHONDRIAL_ELECTRON_TRANSPORT_CYTOCHROME_C_TO_OXYGEN	2.22460221384286e-05	0.00157211756451397	0.575610261071129	-0.785606076312791	-2.15271208745269	16	Cox5b,Cox7a1,Cox7c,Cox8a,Afg1l,Cox5a,Cox6a1,mt-Co3,Cox6c,Cox7a2,Cycs,mt-Co1,Cox4i1	0.8125
Positional	MT	1.94775192920514e-05	0.00142026529310495	0.575610261071129	-0.673699736383615	-2.14917642436572	28	mt-Rnr2,mt-Rnr1,mt-Ts1,mt-Nd6,mt-Nd4l,mt-Tt,mt-Tw,mt-Co3,mt-Te,mt-Ty,mt-Cytb,mt-Nd4,mt-Tp,mt-Co1,mt-Tq,mt-Tg,mt-Tl1,mt-Nd5,mt-Nd1	0.678571428571429
Ontology - Molecular Function	GOMF_MHC_PROTEIN_COMPLEX_BINDING	1.03963062745869e-05	0.000833887726284614	0.593325476396405	-0.739229617939834	-2.14458986615267	20	H2-Ab1,H2-Aa,H2-Eb1,H2-DMb1,H2-DMa,H2-Ob,Cd74,H2-DMb2,H2-Oa,H2-Eb2,Klrc1,Klrd1	0.6
Canonical Pathways - Reactome	REACTOME_SULFUR_AMINO_ACID_METABOLISM	3.11726938287842e-05	0.00206641468760891	0.557332238758646	-0.684447610259697	-2.14449955648492	25	Tstd1,Cth,Ahcyl,Ahcy,Slc25a10,Suox,Mat1a,Txn2,Bhmt,Enoph1,Ethe1	0.44
Ontology - Biological Process	GOBP_MITOCHONDRIAL_ELECTRON_TRANSPORT_NADH_TO_UBIQUINONE	2.26968758755355e-05	0.00158997066722856	0.575610261071129	-0.671139789608815	-2.14100991195833	28	Ndufs2,Ndufc2,Ndufv2,Ndufb8,Ndufv1,Dld,Ndufs1,Ndufb9,mt-Nd6,Coq9,Ndufs3,Ndufa10,Ndufs7,Ndufa7,mt-Nd4,Park7,Ndufb6,Ndufs6,Ndufs8,mt-Nd5,mt-Nd1,Dnajc15	0.785714285714286
Cell Type Signatures	TABULA_MURIS_SENIS_LUNG_VEIN_ENDOTHELIAL_CELL_AGEING	3.54474843879245e-06	0.000348864137761402	0.627256739718528	-0.888767671226667	-2.13719737871534	10	Pcp4l1,H2-Ab1,H2-Aa,H2-Eb1,H2-DMb1,H2-DMa,Cd74	0.7
Ontology - Biological Process	GOBP_NADH_METABOLIC_PROCESS	3.61007762584229e-05	0.00235418151519358	0.557332238758646	-0.777910031163278	-2.13162344020509	16	Gpd2,Idh3g,Mdh1,Mdh2,Gpd1l,Dlst,Idh3a,Idh3b,Nudt12,Ogdh	0.625
Ontology - Cellular Component	GOCC_TRICARBOXYLIC_ACID_CYCLE_ENZYME_COMPLEX	1.38894000377001e-05	0.00106609452346787	0.593325476396405	-0.734517554240111	-2.13091962917372	20	Suclg2,Bckdhb,Suclg1,Idh3g,Fh1,Dld,Dlst,Idh3a,Idh3b,Dbt,Bckdha,Dlat,Ogdh	0.65
Ontology - Cellular Component	GOCC_MITOCHONDRIAL_RESPIRATORY_CHAIN_COMPLEX_III	1.22521243806946e-05	0.00095877355763465	0.593325476396405	-0.833100978390151	-2.12488893955411	12	Uqcrc2,Uqcrc1,Uqcrfs1,Cyc1,Uqcrh,Uqcr10,Uqcrb,Uqcrq,mt-Cytb,Uqcr11,mt-Co1	0.916666666666667
Ontology - Biological Process	GOBP_PURINE_CONTAINING_COMPOUND_METABOLIC_PROCESS	3.25880873200966e-18	2.09111238715596e-15	1.10533657731401	-0.41013658125508	-2.11961531481784	505	Sult2a4,Ppargc1a,Nudt19,Ldhb,Ahcyl,Acsm3,Adssl1,Art2b,Sult1e1,Sult2a3,Suclg2,Ahcy,Pdk2,Hsd11b1,Dcxr,Pkm,Ndufs2,Suclg1,Atp5g1,Sdhc,Gcdh,Ndufc2,Atp5b,Ndufa9,Ndufa5,Gpd2,Atp5a1,Ndufv2,Sdhb,Ndufb4,Ndufb8,Atp6v1b2,Idh3g,Pdha1,Ndufb11,Macrod1,Hmgcs2,Hmgcl,Ehhadh,Ndufb5,Adk,Ttr,Ndufv1,Mthfd1,Dld,Nme4,Slc4a4,Mdh1,Atp5c1,Mdh2,Aldob,Ndufb10,Sult2a5,Adcy6,Ndufa2,Atp5pb,Gpd1l,Ppat,Tdo2,Ndufs1,Dlst,Aldoa,Pfkl…	0.328712871287129
Ontology - Biological Process	GOBP_PEPTIDE_ANTIGEN_ASSEMBLY_WITH_MHC_CLASS_II_PROTEIN_COMPLEX	8.90130209996067e-06	0.000728544327997801	0.593325476396405	-0.877914970458419	-2.111100160753	10	H2-Ab1,H2-Aa,H2-Eb1,H2-DMb1,H2-DMa,H2-Ob,H2-DMb2,H2-Oa,H2-Eb2	0.9
Ontology - Biological Process	GOBP_NAD_METABOLIC_PROCESS	4.6926115676595e-05	0.00295211273601544	0.557332238758646	-0.620213925312538	-2.10481354060891	35	Ldhb,Art2b,Gpd2,Idh3g,Mdh1,Mdh2,Gpd1l,Dlst,Idh3a,Idh3b,Nadk2,Nudt12,Ogdh,Nmnat2,Nmnat3	0.428571428571429
Ontology - Biological Process	GOBP_AMINO_ACID_BETAINE_METABOLIC_PROCESS	0.000122777741802611	0.00621325089589111	0.518848077743792	-0.784853869610358	-2.09615830472139	14	Acadm,Bbox1,Acadl,Slc22a4,Slc22a5,Chdh,Crat,Cpt1a,Bhmt	0.642857142857143
Curated - Chemical and Genetic Perturbation	MORI_MATURE_B_LYMPHOCYTE_UP	6.9423995378118e-07	8.98144946657878e-05	0.659444398037935	-0.501057699373603	-2.07945101645926	92	Adrb2,Osbpl5,Smap2,Cxcr5,Gnpnat1,H2-Aa,H2-Eb1,H2-DMb1,Grcc10,Jak2,H2-DMa,H2-Ob,Cd74,Ighd,Ets1,Rasa3,Ptpn6,Vps28,Morf4l1,Il10rb,Ms4a1,Arhgef3,Sell,H2-Oa,Ifngr1,Rmi1,Ebi3,Man1a,Ctsh,Samhd1,Ncf4,Gpr65,Irf8,Ptprc,Adcy7,Ctss,Mcl1,Il2rg,Sorl1,Fcer2a,Dgcr6,Mef2c,Rgs14,Pou6f1,Pip4k2a	0.489130434782609
Ontology - Biological Process	GOBP_RIBOSE_PHOSPHATE_METABOLIC_PROCESS	1.2922786163961e-14	5.18268339105656e-12	0.986546283587582	-0.408171512669801	-2.07834603315869	416	Sult2a4,Ppargc1a,Nudt19,Acsm3,Adssl1,Sult1e1,Sult2a3,Suclg2,Pdk2,Pkm,Ndufs2,Suclg1,Atp5g1,Sdhc,Gcdh,Ndufc2,Atp5b,Ndufa9,Ndufa5,Atp5a1,Ndufv2,Sdhb,Ndufb4,Ndufb8,Atp6v1b2,Pdha1,Ndufb11,Hmgcs2,Hmgcl,Entpd5,Ehhadh,Ndufb5,Adk,Ndufv1,Mthfd1,Dld,Nme4,Slc4a4,Atp5c1,Aldob,Ndufb10,Sult2a5,Adcy6,Ctps2,Ndufa2,Atp5pb,Ppat,Tdo2,Ndufs1,Upb1,Aldoa,Pfkl,Atp5l,Atp5e,Atp5h,Acot7,Mcee,Ndufa12,Atp5o,Mlycd,Ak4,Pgk1,Nd…	0.375
Ontology - Biological Process	GOBP_MONOCARBOXYLIC_ACID_CATABOLIC_PROCESS	3.29486359618632e-07	4.85847625836655e-05	0.674962860011025	-0.470760366683629	-2.07308162243555	130	Nudt19,Acadm,Eci1,Hexa,Acad10,Dcxr,Acaa1b,Acad12,Decr2,Gcdh,Cyp39a1,Ivd,Hadh,Hoga1,Decr1,Acaa1a,Irs1,Etfa,Ehhadh,Agxt2,Pex7,Ids,Acadl,Acot7,Echs1,Akr1d1,Mlycd,Sord,Slc27a2,Lpin2,Cyp4f15,Acox1,Etfdh,Eci2,Mtln,Acads,Acat3,Ces1d,Acad11,Abcd4,Auh,Hadhb,Crat,Acadvl,Xylb,Etfb,Cpt1a,Acat1,Pck1,Lipe,Sesn2,Acaa2,Abcd1,Ilvbl,Acot2,Idnk	0.430769230769231
Canonical Pathways - Biocarta	BIOCARTA_TCYTOTOXIC_PATHWAY	5.6964371699338e-05	0.00339710948253078	0.557332238758646	-0.806647022229764	-2.05741606374346	12	Cd2,Itgal,Cd3g,Cd3e,Cd247,Itgb2,Cd28,Ptprc,Cd3d,Thy1	0.833333333333333
Ontology - Biological Process	GOBP_NATURAL_KILLER_CELL_ACTIVATION	2.47066339074193e-06	0.000255705691059884	0.627256739718528	-0.503353804693109	-2.04984370984295	82	Il2rb,Pbx1,Jak2,Coro1a,Il18r1,Gata3,Cd2,Rab27a,Stat5b,Ptpn22,Rasgrp1,Slamf7,Bloc1s6,Il15,Elf4,Tox,Nkg7,Tyrobp,Klrb1c,Ulbp1,Rhbdd3,Slamf1,Ikzf1,Mertk,Itgb2,Klrk1,Ptprc,Sp3,Zfp683,Klrc1,Klrd1,Il12rb2,Il18,Clnk,Axl,Irf1,Il12b,Emp2,Flt3l,Raet1d,Klre1,Fgr	0.51219512195122
Canonical Pathways - Wiki	WP_AMINO_ACID_METABOLISM	6.29082754315308e-06	0.000570155115521253	0.610526878385931	-0.499566531266954	-2.04702955775749	86	Aco2,Acadm,Cth,Gsta4,Pkm,Suclg1,Hadh,Acaa1a,Pdha1,Hmgcs2,Hmgcl,Ehhadh,Fh1,Dld,Mdh1,Sms,Hibadh,Mdh2,Tdo2,Dlst,Hibch,Gls,Sdha,Sdhd,Auh,Got2,Ogdh,Tat,Bhmt,Pck1	0.348837209302326
Canonical Pathways - Wiki	WP_GLYCOLYSIS_AND_GLUCONEOGENESIS	5.78462844190439e-05	0.0034369262764826	0.557332238758646	-0.574974612777628	-2.04675230065669	43	Ldhb,Pkm,Pdha1,Dld,Mdh1,Mdh2,Aldob,Aldoa,Pfkl,Pgk1,Eno1,Hk3,Slc2a2,Tpi1,Mpc1,Dlat,Got2,Mpc2,Pck1	0.441860465116279
Ontology - Biological Process	GOBP_GLUTATHIONE_METABOLIC_PROCESS	8.19070080502437e-06	0.000687933101121471	0.593325476396405	-0.525268703673478	-2.0423252394607	65	Gsta2,Cth,Gsta4,Gsta5,Gsta3,Ptges2,Gstt2,Gstm3,Gstk1,Gstm4,Gstt1,Gsta1,Gstm7,Gstt3,Sod2,Gstp3,Gstm1,Slc1a2,Gsto2,Hmgn5,Gstz1,Gstm2,Gpx4,Ethe1,Nfe2l1,Park7,Clic1,Gsto1,Gclc,Gstm6,Mgst2,Ctns	0.492307692307692
Ontology - Molecular Function	GOMF_OXIDOREDUCTASE_ACTIVITY_ACTING_ON_DIPHENOLS_AND_RELATED_SUBSTANCES_AS_DONORS	2.98444603063939e-05	0.00199485346764654	0.575610261071129	-0.900029782587114	-2.04228803606526	8	Nqo2,Uqcrfs1,Cyc1,Uqcrh,Uqcr10,Uqcrb,Cyp1a1,mt-Cytb	1
Ontology - Biological Process	GOBP_NUCLEOSIDE_TRIPHOSPHATE_METABOLIC_PROCESS	1.83200708071218e-09	3.91854101183797e-07	0.788186810800237	-0.419849469693744	-2.03647319471793	253	Ppargc1a,Pkm,Ndufs2,Atp5g1,Sdhc,Ndufc2,Atp5b,Ndufa9,Ndufa5,Atp5a1,Ndufv2,Sdhb,Ndufb4,Ndufb8,Atp6v1b2,Ndufb11,Ndufb5,Adk,Ndufv1,Nme4,Slc4a4,Atp5c1,Aldob,Ndufb10,Ctps2,Ndufa2,Atp5pb,Ndufs1,Aldoa,Pfkl,Atp5l,Atp5e,Atp5h,Ndufa12,Atp5o,Ak4,Pgk1,Ndufb9,Eno1,Ndufb7,Ndufs5,Dhtkd1,Ndufa11,mt-Nd6,Ndufc1,mt-Nd4l,Atp1b1,Dctpp1,Ndufa13,Atpif1,App,Atp5d,Sdha,Eno1b,Hk3,Ndufs3,Sdhd,Atp5j2,Ndufab1,Tpi1,Ndufa10,Ndu…	0.347826086956522
Ontology - Biological Process	GOBP_NUCLEOSIDE_BISPHOSPHATE_METABOLIC_PROCESS	2.90551227659108e-06	0.000296880432745695	0.627256739718528	-0.478033969175758	-2.03038542170163	105	Sult2a4,Nudt19,Acsm3,Sult1e1,Sult2a3,Suclg2,Pdk2,Suclg1,Gcdh,Pdha1,Hmgcs2,Hmgcl,Ehhadh,Dld,Sult2a5,Tdo2,Acot7,Mcee,Mlycd,Dgat1,Acot12,Pank1,Sult2a6,Vdac1,Pank3,Ces1d,Pipox,Mpc1,Dlat,Ogdh,Enpp1,Sult2a7,Sult2a2,Mpc2,Acat1,Acsm5,Papss2,Acaa2,Abcd1,Acot2	0.380952380952381
Cell Type Signatures	TABULA_MURIS_SENIS_MAMMARY_GLAND_T_CELL_AGEING	2.40285877760867e-15	1.10133315743995e-12	1.00731795687447	-0.392866103209533	-2.02817680008567	507	Il2rb,Hsd11b1,Gmfg,Tagln2,Pkm,Tmem134,Ccnd3,Suclg1,Atp5g1,Impact,Ech1,Sdhb,Ndufb8,H2-Aa,Cox7b,Anapc11,Ndufb11,Gng2,Itgb7,Ltb,Actr3,Grcc10,Cd82,Ptp4a2,Atp5c1,Ndufb10,Coro1a,Ikzf3,Sptssa,Il18r1,Aldoa,Atp5l,Sh2d2a,Atp5e,Cxcr6,Atp5h,Cox5b,Fgl2,Gata3,Ndufa12,Mrpl23,Rac2,Ubl3,Cyc1,Psap,Lbh,Ndufb7,Cox7c,Ndufa11,Ndufc1,Ptpn6,Sla,Tnfaip8,Tnfrsf1b,Ptprcap,Uqcr10,Tmsb4x,Vps28,Vamp8,Cox8a,Cox6b1,Ndufa13,Kctd…	0.424063116370809
Ontology - Biological Process	GOBP_DICARBOXYLIC_ACID_METABOLIC_PROCESS	3.79266813205914e-06	0.000368739285906016	0.627256739718528	-0.494079848558339	-2.02807871085948	89	Adssl1,Suclg2,Suclg1,Aldh4a1,Hoga1,Dhfr,Sdhb,Aldh5a1,Idh3g,Fh1,Mthfd1,Dld,Mdh1,Mdh2,Mthfsl,Dlst,Idh3a,Idh3b,Gls,Sdha,Mthfd1l,Shmt2,Acmsd,Amdhd1,D2hgdh,Got2,Ogdh,Mthfd2l,Tat,Pck1,Gls2	0.348314606741573
Curated - Chemical and Genetic Perturbation	YAO_HOXA10_TARGETS_VIA_PROGESTERONE_UP	1.43070649718371e-05	0.00108774377383038	0.593325476396405	-0.504629098346887	-2.02469200369123	76	Enpp2,Slc25a48,Rarres2,H2-Ab1,Cyp2e1,Rnase4,Gsta3,Inmt,B3galnt1,Tns2,Gstt1,Meis1,Idh2,Lepr,Cdkn1c,Id1,Bcl2,Dbp,Adm,Tbx3,Rem1,Sertad1,Car3,Nbl1,Cavin2,Csf3r,Arl4a,Rnf227	0.368421052631579
Ontology - Cellular Component	GOCC_PROTON_TRANSPORTING_TWO_SECTOR_ATPASE_COMPLEX	8.59346273823487e-05	0.00483706418409697	0.538434096309916	-0.568622175144474	-2.02413936079553	43	Atp5g1,Atp5b,Atp5a1,Atp6v1b2,Atp5c1,Atp5pb,Atp5l,Atp5e,Atp5h,Atp5o,Atp5mpl,Atp5d,Atp6v0a4,Atp5j2,Atp5md,Atp5g3,Atp5k,Atp5g2,Atp6v0e,Atp6v1c1,Dmac2l,Atp6v1h,Atp6v0d2,Atp6v1g2,Ccdc115,Atp6v1a	0.604651162790698
Ontology - Biological Process	GOBP_POSITIVE_REGULATION_OF_CD4_POSITIVE_ALPHA_BETA_T_CELL_ACTIVATION	9.7131080589994e-05	0.00529992107083226	0.538434096309916	-0.582891945202057	-2.01949051307577	38	Gimap3,Ccr7,Tgfbr2,Rara,Prkcq,Socs5,Card11,Nckap1l,Sash3,Xcl1,Cd3e,Cd28,Cd81,Il18,Zbtb7b,Ccr2,Il2rg,Irf1,Anxa1,Gimap5,Nfkbid,Cd55,Foxp3,Cd160	0.631578947368421
Ontology - Cellular Component	GOCC_PROTON_TRANSPORTING_ATP_SYNTHASE_COMPLEX_COUPLING_FACTOR_F_O	0.000109670595633723	0.00576943725977438	0.538434096309916	-0.817462040298925	-2.01719950084318	11	Atp5g1,Atp5pb,Atp5l,Atp5h,Atp5o,Atp5j2,Atp5g3,Atp5k,Atp5g2,Dmac2l	0.909090909090909
Curated - Chemical and Genetic Perturbation	SANDERSON_PPARA_TARGETS	0.000202107237954295	0.00939769365583418	0.518848077743792	-0.745247032595194	-2.01652756568866	15	Acadm,Eci1,Cd36,Decr2,Aldh3a2,Decr1,Hmgcs2,Ehhadh,Etfdh	0.6
Canonical Pathways - Reactome	REACTOME_BRANCHED_CHAIN_AMINO_ACID_CATABOLISM	0.00012928644136805	0.00648129091383207	0.518848077743792	-0.709332331294	-2.01560624672025	19	Bckdhb,Ivd,Aldh6a1,Dld,Hibadh,Echs1,Hibch,Ppm1k,Dbt,Bckdha,Auh,Bcat2,Acat1	0.68421052631579
Cell Type Signatures	TABULA_MURIS_SENIS_MARROW_HEMATOPOIETIC_PRECURSOR_CELL_AGEING	4.15938474532342e-06	0.000397171726693324	0.610526878385931	-0.473764438492249	-2.00504691250928	100	H2-Ab1,H2-Aa,H2-Eb1,4930523C07Rik,Ltb,Cd82,Lck,Slfn2,Cd74,Serpina3g,Gimap3,Ptpn18,Aldoa,Cd2,Rac2,Btg1,Tmsb4x,Glrx,Lsp1,Lat,Vsir,Fau,Saraf,Cnn2,Cd3g,Nkg7,Ms4a4b,Cd52,Itm2b,Tyrobp,Rabac1,Xcl1,Cd3e,Ms4a6b,Hcst,Itgb2,Cyba,Gimap7,Cd3d,Pfdn5,Ccl5,Sh2d1a,Lgals3,Cd8b1,Thy1,Ctsb,Vasp,S100a8,H2-Q4,Shisa5,Retnlg,Gpsm3,Anxa2,Anxa1	0.54
Ontology - Biological Process	GOBP_POSITIVE_REGULATION_OF_CHOLESTEROL_STORAGE	1.49532505313544e-05	0.00112619739447881	0.593325476396405	-0.917715805224127	-2.00024470532888	7	Lpl,Cd36,Scarb1,Srebf2,Ehd1	0.714285714285714
Curated - Chemical and Genetic Perturbation	STEGER_ADIPOGENESIS_UP	0.000136750041360007	0.00681287007297279	0.518848077743792	-0.709791717045612	-1.99794731505056	18	Enpp2,Pparg,Cd36,Hsd11b1,Pnpla2,Stom,Mmd,Pck1,Lipe	0.5
Canonical Pathways - Biocarta	BIOCARTA_THELPER_PATHWAY	0.000225083677083504	0.0102871576859646	0.518848077743792	-0.782872779862965	-1.99677800669891	12	Cd2,Itgal,Cd3g,Cd3e,Cd247,Itgb2,Cd28,Ptprc,Cd3d,Thy1	0.833333333333333
Cell Type Signatures	ZHANG_UTERUS_C5_MACROPHAGE	1.31935607357358e-07	2.1819701167286e-05	0.690132458796796	-0.43967413688786	-1.99643110079951	163	Lpl,Hexa,Il1rn,Creg1,H2-Ab1,H2-Aa,H2-Eb1,H2-DMb1,Hmox1,Actr3,Cd53,H2-DMa,Fth1,Cd74,Ptpn18,Coro1a,Pld4,Capza2,Rac2,Ms4a6d,Psap,Tmsb4x,Vamp8,Kctd12,Fcer1g,Snx2,Mpeg1,Mafb,Cd52,Itm2b,Laptm5,Rap1b,Tyrobp,Csf1r,Lst1,Ctsh,Ms4a6b,Cyba,C1qc,Ly86,C1qb,Spi1,Cfp,Aif1,Sh3bgrl3,Gm6377,Tlr2,Ctss,Mcl1,Cxcl16,Mrc1,Ifi30,Blvrb,Cybb,Fcgr3,Lgals3,Ctsb,Sdc3,Arhgdia,Klf6,Marcks,Dazap2,Sirpa,Rgs10,Gnai2,Adgre1,C1qa,Pl…	0.43558282208589
Ontology - Biological Process	GOBP_REGULATION_OF_MYELOID_CELL_APOPTOTIC_PROCESS	0.000175745048459733	0.00839077996247333	0.518848077743792	-0.592614689467338	-1.99600754441899	34	Mif,Thra,Stat5b,Fcer1g,Apoh,Bcl2,Cd44,St6gal1,Pik3cb,Pik3cd,Il18,Maea,Trim35,Sirt1,Ccl5,Itpkb,Cxcr2,Mef2c,Anxa1,Ccr5,Nod2,Fcgr2b,Pten	0.676470588235294
Ontology - Molecular Function	GOMF_OXIDOREDUCTASE_ACTIVITY_ACTING_ON_A_HEME_GROUP_OF_DONORS	0.000704579505184353	0.0250063372171845	0.477270815362862	-0.747020292443928	-1.99511380453424	14	Cox7b,Cox5b,Cox7a1,Cox7c,Cox5a,Cox6a1,mt-Co3,mt-Co1,Cox4i1	0.642857142857143
Ontology - Biological Process	GOBP_REGULATION_OF_RESPIRATORY_SYSTEM_PROCESS	0.000192065990608968	0.00898286478527425	0.518848077743792	-0.807010702542429	-1.99140939406607	11	Adora1,Mecp2,Gls	0.272727272727273
Ontology - Biological Process	GOBP_MYELOID_DENDRITIC_CELL_ACTIVATION	0.000136714168152757	0.00681287007297279	0.518848077743792	-0.585016948078376	-1.99089761799961	36	Stard7,Gimap3,Dock2,Tgfbr2,Relb,Tgfb1,Slamf1,Pycard,Klrk1,Spi1,Ltbr,Batf,Ubd,Tspan32,Flt3l,Irf4,Cd37,Gimap5,Clec4d,Cd244a,Batf2,Rbpj,Tnfsf9,Hmgb1	0.666666666666667
Ontology - Biological Process	GOBP_FATTY_ACID_CATABOLIC_PROCESS	6.4367018050233e-06	0.000580098709866201	0.610526878385931	-0.469276544549389	-1.9903819052034	103	Nudt19,Acadm,Eci1,Acad10,Acaa1b,Acad12,Decr2,Gcdh,Ivd,Hadh,Decr1,Acaa1a,Irs1,Etfa,Ehhadh,Pex7,Acadl,Acot7,Echs1,Mlycd,Slc27a2,Lpin2,Cyp4f15,Acox1,Etfdh,Eci2,Mtln,Acads,Acat3,Ces1d,Acad11,Abcd4,Auh,Hadhb,Crat,Acadvl,Etfb,Cpt1a,Acat1,Pck1,Lipe,Sesn2,Acaa2,Abcd1,Ilvbl,Acot2	0.446601941747573
Ontology - Cellular Component	GOCC_ALPHA_BETA_T_CELL_RECEPTOR_COMPLEX	0.000109869824171026	0.00576943725977438	0.538434096309916	-0.87595552466991	-1.98766032276878	8	Trbc2,Ptpn6,Trac,Trbc1,Cd3g,Cd3e,Cd247,Cd3d	1
Ontology - Molecular Function	GOMF_OXIDOREDUCTASE_ACTIVITY_ACTING_ON_NAD_P_H	3.02263799381635e-05	0.00201199828617435	0.575610261071129	-0.516376097342007	-1.982947628439	62	Dcxr,Ndufs2,Nqo2,Ndufa9,Ndufv2,Ndufv1,Ndufa2,Ndufs1,Aifm2,mt-Nd6,mt-Nd4l,Ndufs3,Ndufa10,Ndufs4,Ndufs7,Cbr4,Nqo1,Akr1c14,mt-Nd4,Cyba,Cryz,Aifm1,Dhrs4,Cbr1,Cybb,Akr1c13,Aifm3,Ncf2,Nnt,Akr1c20,Ndufs8,Akr1a1,mt-Nd5,mt-Nd1	0.548387096774194
Ontology - Cellular Component	GOCC_MITOCHONDRION	4.59203131124809e-39	3.68326831475209e-35	1.62807167569582	-0.359878918432088	-1.97268021723592	1788	Tstd1,Ddah1,Ppargc1a,Slc25a48,Nudt19,Fez1,Maff,Aco2,Acadm,Eci1,Cd36,Dmac2,Cyp2d26,Ldhb,Gsta4,Acsm3,Acad10,Ndufaf5,Suclg2,Pdk2,Acaa1b,Gabarapl1,Bckdhb,Acad12,Pkm,Uqcrc2,Mipep,Slc25a10,Abhd6,Slc25a32,Ndufs2,Suclg1,Uqcc1,Atp5g1,Sdhc,Gcdh,Ndufc2,Cry2,Ivd,Bbox1,Hadh,Atp5b,Aldh3a2,Sgk1,Sardh,Aldh4a1,Hoga1,Isca1,Ndufa9,Ndufa5,Txnrd2,Ech1,Dhfr,Cyp2e1,Gpd2,Atp5a1,Ndufv2,Sdhb,Decr1,Ndufb4,Ptges2,Aldh6a1,Ac…	0.312639821029083
Cell Type Signatures	TABULA_MURIS_SENIS_DIAPHRAGM_SKELETAL_MUSCLE_SATELLITE_CELL_AGEING	2.62615790257482e-09	5.47127598352016e-07	0.774939030136436	-0.411803606876175	-1.97187302101195	240	Tpm2,Rarres2,Atp5g1,Ndufc2,Mif,Anapc11,Ndufb11,Fth1,Fmc1,Atp5l,Chchd7,Ndufa12,Mrpl23,Ndufb7,Ndufc1,Uqcr10,Tmsb4x,Cox8a,Cox6b1,Ndufa13,Atpif1,Atp5d,Cox5a,Mt2,Cox6a1,Eno1b,Mt1,H2az2,Bola1,Atp5j2,Uqcrq,Gstm1,Cox6c,Fau,Cnn2,Cenpx,Selplg,Oaz1,Tuba4a,Nfkbia,Sertad1,Sarnp,Romo1,Atp5g3,Rabac1,Eif1ax,Ndufa7,Rhoh,Dcn,Car3,Cycs,Drap1,Atp5g2,Gpx4,Nbl1,Cyba,Park7,Micos10,Mrpl52,Tmsb10,Sh3bgrl3,Tppp3,Pfdn5,Psm…	0.3875
Canonical Pathways - Reactome	REACTOME_METABOLISM_OF_AMINO_ACIDS_AND_DERIVATIVES	1.18692623404487e-08	2.32203300567656e-06	0.747739663149885	-0.414350442417138	-1.97010214002452	226	Tstd1,Cth,Ahcyl,Ahcy,Bckdhb,Slc25a10,Gcdh,Ivd,Bbox1,Sardh,Aldh4a1,Hoga1,Gpt,Aldh6a1,Pdha1,Suox,Mat1a,Crym,Azin2,Dld,Agxt2,Sms,Txn2,Hpd,Hibadh,Aass,Tdo2,Dlst,Echs1,Hibch,Ppm1k,Dhtkd1,Slc25a21,Gls,Hgd,Psma6,Dbt,Ndufab1,Psmd9,Azin1,Pipox,Hykk,Amdhd1,Bckdha,Qdpr,Dlat,Nqo1,Auh,Chdh,Slc6a12,Slc25a13,Got2,Psmc5,Slc3a2,Ogdh,Oaz1,Dio3,Pah,Bcat2,Tat,Acat1,Bhmt,Gstz1,Enoph1,Pcbd1,Gls2,Ethe1,Psmd7,Psmb3,Psma…	0.367256637168142
Curated - Chemical and Genetic Perturbation	WAKABAYASHI_ADIPOGENESIS_PPARG_RXRA_BOUND_WITH_H4K20ME1_MARK	7.47067853083229e-07	9.14844465584821e-05	0.659444398037935	-0.43968460713031	-1.96922521090988	145	Lpl,Pparg,Acadm,Cpeb3,Hadh,Aldh6a1,Apmap,Esrra,Abcc4,Hibadh,Bfar,Fam13a,Pnpla2,Pfkl,Klf15,Atn1,Hibch,Hsdl2,Rasa3,Dgat1,Ptgr2,Stom,Chchd3,Pla2g6,Cyth1,Acox1,Bcl2l13,Pank3,Slc25a46,Immt,Atp1b3,Qdpr,Abhd15,Ifngr1,Mknk2,Kmt5a,Alad,Plaat3,Atp5g3,Bcat2,Etfb,Mpc2,Lrrc8d,Msmo1,Lipe,Mocs2,Nfe2l1,Acaa2	0.331034482758621
Ontology - Biological Process	GOBP_CARNITINE_METABOLIC_PROCESS	0.000310862211592765	0.0134055150493848	0.49849310876659	-0.771815994379981	-1.96857681405931	12	Acadm,Bbox1,Acadl,Slc22a4,Slc22a5,Crat,Cpt1a	0.583333333333333
Curated - Chemical and Genetic Perturbation	ICHIBA_GRAFT_VERSUS_HOST_DISEASE_35D_UP	5.34629996016157e-07	7.24719001036244e-05	0.659444398037935	-0.439935220843247	-1.96822116905923	149	Scd2,Lpl,Dclre1a,Pkm,H2-Ab1,H2-Aa,H2-Eb1,H2-DMb1,Lck,Cd53,H2-DMa,Slfn2,Cd74,Serpina3g,Pld4,Fgl2,Ear2,Gltp,Sptlc2,Gbp2,Tmsb4x,Cytip,Mt2,Lcp2,Vcam1,Mt1,Tgtp1,Ms4a4d,Stat1,Atp1b3,Trbc1,Mpeg1,Cd52,Selplg,Laptm5,Tyrobp,Csf1r,Tap1,Cd7,Samhd1,Ncf4,Itgb2,Cyba,Ptprc,C1qc,C1qb,Casp1,Snx12,Iqgap1,Sult2a1,Cfp,Aif1,Tmsb10,Clic1,Plac8,Ctss,Procr,Ccl5,Ubd,Pira1,Cybb,Lgals3,Pdk3,S100a8,Cd5l,Sirpa,Irgm1,Shisa5,Ad…	0.469798657718121
Ontology - Biological Process	GOBP_LIPID_CATABOLIC_PROCESS	1.12515665837176e-09	2.57853758765711e-07	0.788186810800237	-0.400233281511784	-1.96537757517857	282	Adora1,Enpp2,Lpl,Nudt19,Acadm,Eci1,Rarres2,Hexa,Acad10,Sult1e1,Hsd11b1,Scarb1,Acaa1b,Pla2g12a,Acad12,Abhd6,Decr2,Gcdh,Apoa2,Cyp39a1,Sgpl1,Ivd,Hadh,Smpdl3b,Acer2,Apoc1,Decr1,Acaa1a,Hsd17b11,Irs1,Neu1,Etfa,Thra,Ehhadh,Pex7,Ces1g,Bco2,Fmc1,Acadl,Gimap3,Pnpla2,Acot7,Echs1,Akr1d1,Hsd17b6,Mlycd,Psap,Slc27a2,Neu2,Lpin2,Cyp4f15,Ces1e,Pla2g6,Acox1,Etfdh,Eci2,Pld6,Naaa,Aoah,Apoh,Mtln,Gpihbp1,Acads,Acat3,Cy…	0.315602836879433
Canonical Pathways - Reactome	REACTOME_BETA_OXIDATION_OF_VERY_LONG_CHAIN_FATTY_ACIDS	0.000354939792316401	0.0147881198259272	0.49849310876659	-0.795219173800541	-1.96231218255076	11	Acaa1b,Decr2,Ehhadh,Mlycd,Acox1,Eci2,Abcd1,Hsd17b4	0.727272727272727
Ontology - Biological Process	GOBP_AROMATIC_AMINO_ACID_FAMILY_CATABOLIC_PROCESS	0.0012273056707435	0.0360998031533101	0.45505986738723	-0.734105932051192	-1.96062261472735	14	Hpd,Tdo2,Hgd,Acmsd,Qdpr,Pah,Tat,Gstz1	0.571428571428571
Ontology - Molecular Function	GOMF_NAD_BINDING	4.28616067151906e-05	0.00270703108238223	0.557332238758646	-0.509799966744	-1.95769447934719	62	Ldhb,Ahcyl,Ahcy,Ndufs2,Hadh,Sirt3,Aldh5a1,Idh3g,Ehhadh,Ndufv1,Dld,Mdh1,Hibadh,Gpd1l,Idh2,Sord,Idh3a,Qdpr,Hpgd,H2-Ke6	0.32258064516129
Hallmark	HALLMARK_PEROXISOME	2.47021265100798e-05	0.00170073610933348	0.575610261071129	-0.470350136028217	-1.9558349547686	93	Slc23a2,Nudt19,Ech1,Acaa1a,Hsd17b11,Gstk1,Hmgcl,Ehhadh,Ttr,Cnbp,Idh2,Mlycd,Slc27a2,Acox1,Sod2,Eci2,Abcb1a,Bcl10,Serpina6,Dhcr24,Msh2,Crat,Retsat,Cln8,Abcd1,Abcb9,Sema3c,Slc25a4,Pex14,Hsd17b4,Abcd3,Ctbp1,Cadm1,Alb,Aldh1a1,Cln6,Abcb4	0.397849462365591
Ontology - Biological Process	GOBP_ISOCITRATE_METABOLIC_PROCESS	9.93796888492973e-06	0.000805176246727489	0.593325476396405	-0.950231392280438	-1.95568499772712	6	Aco2,Idh3g,Idh2,Idh3a,Idh3b	0.833333333333333
Ontology - Biological Process	GOBP_NUCLEOBASE_CONTAINING_SMALL_MOLECULE_METABOLIC_PROCESS	2.95054292051592e-15	1.31479470919212e-12	1.00731795687447	-0.374447904559296	-1.94981360430957	584	Sult2a4,Ppargc1a,Nudt19,Ldhb,Ahcyl,Acsm3,Adssl1,Art2b,Sult1e1,Sult2a3,Suclg2,Ahcy,Pdk2,Hsd11b1,Dcxr,Pkm,Ndufs2,Suclg1,Atp5g1,Sdhc,Gcdh,Ndufc2,Atp5b,Ugp2,Ndufa9,Ndufa5,Gpd2,Atp5a1,Ndufv2,Sdhb,Ndufb4,Gnpnat1,Aldh6a1,Ndufb8,Atp6v1b2,Idh3g,Pdha1,Ndufb11,Macrod1,Hmgcs2,Hmgcl,Entpd5,Ehhadh,Ndufb5,Adk,Ttr,Ndufv1,Mthfd1,Dld,Nme4,Slc4a4,Mgat1,Mdh1,Atp5c1,Mdh2,Aldob,Ndufb10,Sult2a5,Adcy6,Ctps2,Ndufa2,Atp5p…	0.306506849315069
Ontology - Molecular Function	GOMF_CARBON_OXYGEN_LYASE_ACTIVITY	5.26040814318706e-05	0.00320864895182535	0.557332238758646	-0.490065032051357	-1.94866779599318	73	Aco2,Neil2,Car8,Hacd2,Ehhadh,Fh1,Echs1,Eno1,Gatd1,Cyp1a1,Eno1b,Tpi1,Cyp1a2,Auh,Alad,Hacd3,Pts,Car3,Pcbd1,Cdyl,Park7,Hmga1,Xrcc5,Hsd17b4,Car11,Uroc1,Xrcc6,Neil3,Thnsl2,Car5a,Hadha	0.424657534246575
Ontology - Cellular Component	GOCC_PROTON_TRANSPORTING_ATP_SYNTHASE_COMPLEX_CATALYTIC_CORE_F_1	1.4060321266045e-05	0.00107407463690426	0.593325476396405	-0.946247766527695	-1.94748623984089	6	Atp5b,Atp5a1,Atp5c1,Atp5e,Atp5o,Atp5d	1
Ontology - Biological Process	GOBP_THYROID_HORMONE_METABOLIC_PROCESS	0.000428164799205694	0.0170015339328162	0.49849310876659	-0.610205080087495	-1.94662147144657	28	Sult2a4,Slc16a10,Sult2a3,Crym,Sult2a5,Gata3,Sult2a6,Slco4a1,Dio3,Sult2a7,Foxe1,Sult2a2,Sult2a1,Reln,Ctsb	0.535714285714286
Ontology - Biological Process	GOBP_MYELOID_CELL_APOPTOTIC_PROCESS	0.000452200949097434	0.0177799206505418	0.49849310876659	-0.558808364891961	-1.94512342790917	39	Mif,Thra,Stat5b,Fcer1g,Apoh,Bcl2,Cd44,Plekho2,St6gal1,Pik3cb,Pik3cd,Il18,Maea,Trim35,Sirt1,Ccl5,Itpkb,Cxcr2,Mef2c,Anxa1,Ccr5,Nod2,Fcgr2b,Pten	0.615384615384615
Ontology - Molecular Function	GOMF_OXIDOREDUCTASE_ACTIVITY	3.58414913103648e-16	1.91656401200291e-13	1.03769615548758	-0.369332562390946	-1.94152711380855	670	Scd2,Gsta2,Cyp2a5,Gpx6,Acadm,Cyp2c37,Cyp3a25,Cyp2d26,Ldhb,Cyp2c29,Acad10,Ndufaf5,Suclg2,Hsd11b1,Dcxr,Acaa1b,Bckdhb,Selenbp1,Cyp3a59,Acad12,Decr2,Egln3,Ndufs2,Sdhc,Gcdh,Egln1,Cyp39a1,Ivd,Bbox1,Hadh,Aldh3a2,Nqo2,Sardh,Gsta5,Cyp4a31,Aldh4a1,Peds1,Ndufa9,Txnrd2,Dhfr,Cyp2e1,Gpd2,Ndufv2,Sdhb,Decr1,Aldh6a1,Acaa1a,Hsd17b11,Gstt2,Cyp3a11,Aldh5a1,Cyp2c55,Cox7b,Cyp2c50,Idh3g,Hbb-bs,Ogfod3,Pdha1,Gstk1,Suox,C…	0.304477611940299
Ontology - Biological Process	GOBP_INHIBITION_OF_NON_SKELETAL_TISSUE_MINERALIZATION	0.000408719655015867	0.0164327837237206	0.49849310876659	-0.80646562376379	-1.93928770468568	10	Adora1,Alpl,Adora2a,Enpp1,Creb1	0.5
Canonical Pathways - Reactome	REACTOME_NUCLEAR_EVENTS_KINASE_AND_TRANSCRIPTION_FACTOR_ACTIVATION	0.000249318849340507	0.0111719915673754	0.49849310876659	-0.614434524826315	-1.9369366286881	27	Sgk1,Mapk3,Mapkapk2,Nab2,Dusp6,Ppp2cb,Dusp7,Creb1,Ppp2r1a,Srf,Atf1,Mapk11,Mapk7	0.481481481481482
Ontology - Biological Process	GOBP_POSITIVE_REGULATION_OF_REACTIVE_OXYGEN_SPECIES_BIOSYNTHETIC_PROCESS	0.00030206275287245	0.0131254482308296	0.49849310876659	-0.687252485078548	-1.93450307230941	18	Cd36,Rab27a,Sod2,Cyba,Park7,Mfn2,Tlr4,Plcg2,Slc5a3,Clcn3,Foxo3,Zfp13	0.666666666666667
Ontology - Molecular Function	GOMF_OXIDOREDUCTASE_ACTIVITY_ACTING_ON_THE_CH_CH_GROUP_OF_DONORS	0.000126409791809396	0.00635694633293522	0.518848077743792	-0.509232374999479	-1.93399000305213	59	Acadm,Acad10,Acaa1b,Acad12,Decr2,Sdhc,Gcdh,Ivd,Sdhb,Decr1,Acaa1a,Acadl,Akr1d1,Ptgr2,Acox1,Sdha,Dhcr24,Sdhd,Rsad1,Acads,Acad11,Pecr,Crat,Akr1c14,Acadvl,Retsat	0.440677966101695
Curated - Chemical and Genetic Perturbation	PASQUALUCCI_LYMPHOMA_BY_GC_STAGE_DN	3.2003709042952e-07	4.84342924968903e-05	0.674962860011025	-0.423954063487007	-1.93386832606316	171	Limd2,Nudt19,Rassf3,Gmfg,Cnn3,Rasgrp2,Fh1,Serpinb1a,Chchd10,Sms,Tmem243,Gpd1l,Coro1a,Ighd,Cdkn2c,Ets1,S1pr4,Ccr7,Wdfy4,Fcrla,Btg1,Irag2,Tnfaip8,Ptprcap,Ankrd44,Rasgrp1,Napsa,Cd79a,Vpreb3,Pax5,Tmem229b,Lsp1,Snx2,Was,Tnfrsf19,Mir142hg,Mtpn,Mknk2,Mterf2,Coro7,Smim4,Sash3,Gypc,Snn,Cd19,Gm13012,Bank1,Rcsd1,Cxxc5,Lactb,Ankrd13a,Cd22,Tmsb10,Prkcb,Btbd1,Ptbp3,Myo1g,B3gnt5,Clic1,Bcl11a,Ezh2,Arhgap15,Crip1…	0.473684210526316
Ontology - Molecular Function	GOMF_GLUTATHIONE_TRANSFERASE_ACTIVITY	0.000214250091863283	0.00981999992477368	0.518848077743792	-0.597483380239089	-1.93384960425525	30	Gsta2,Gsta4,Gsta5,Gsta3,Gstt2,Gstm3,Gstk1,Gstm4,Gstt1,Gsta1,Gstm7,Gstt3,Gstp3,Gstm1,Gsto2,Mgst3,Gstz1,Gstm2	0.6
Curated - Chemical and Genetic Perturbation	MORI_LARGE_PRE_BII_LYMPHOCYTE_DN	0.000106350221267182	0.00564923923698058	0.538434096309916	-0.506114465163228	-1.9319456020899	60	Cxcr5,H2-Aa,H2-DMb1,Ltb,Serpinb1a,H2-DMa,Cd74,Cd79b,Rasa3,Dock2,Btg1,Ptpn6,Ms4a1,Vcam1,Sema4d,Wipf1,Rgl2,Ctsh,Samhd1,Soat1,Gpr65,Irf8,Ptprc,Ly86,Cd22,Adcy7,Ctss,Mcl1,Il2rg	0.483333333333333
Ontology - Biological Process	GOBP_POSITIVE_REGULATION_OF_T_CELL_PROLIFERATION	2.12540267196402e-05	0.00151536487393986	0.575610261071129	-0.462814172912234	-1.93180773206754	97	Igfbp2,H2-DMb1,Adk,Il2ra,Jak2,Cd59a,Coro1a,H2-DMb2,Ccr7,Cd274,Stat5b,Ptpn22,Tgfbr2,Carmil2,Nck2,Vcam1,Prkcq,Il15,Spn,Card11,Itgal,Tnfrsf13c,Nckap1l,Bmi1,Sash3,Xcl1,Cd3e,Cd209a,Slamf1,Pycard,Dnaja3,Cd28,Ptprc,Syk,Ccdc88b,Cd1d1,Aif1,Cd6,Btnl2,Cd81,Rasal3,Il12rb2,Il18,Ccr2,Cd40lg,Ccl5	0.474226804123711
Canonical Pathways - Reactome	REACTOME_METABOLISM	3.80983082324585e-32	1.01862176777517e-28	1.47456250139425	-0.349474002221331	-1.92928698892123	1598	Tstd1,Ddah1,Lpl,Slc23a2,Nudt19,Gsta2,Aco2,Cyp2a5,Acadm,Eci1,Cd36,Hexa,Vnn1,Cyp3a25,Osbpl5,Ldhb,Cth,Ahcyl,Cyp2c29,Parp16,Adssl1,Acad10,Ndufaf5,Sult1e1,Suclg2,Ahcy,Pdk2,Slc5a6,Slc27a5,Hsd11b1,Dcxr,Acaa1b,Bckdhb,Pla2g12a,Pgm1,Cyp3a59,Plekha6,Pkm,Uqcrc2,Slc25a10,Decr2,Slc25a32,Ndufs2,Suclg1,Atp5g1,Sdhc,Gcdh,Apoa2,Ndufc2,Cyp39a1,Sgpl1,Ivd,Bbox1,Hadh,Atp5b,Aldh3a2,Nqo2,Sardh,Gsta5,Aldh4a1,Hoga1,Ugp2,Is…	0.319774718397998
Ontology - Molecular Function	GOMF_PRIMARY_ACTIVE_TRANSMEMBRANE_TRANSPORTER_ACTIVITY	6.57081858595941e-06	0.000588877495843356	0.610526878385931	-0.437570044031939	-1.92692180780067	130	Ndufs2,Atp5b,Ndufv2,Abcg8,Cox7b,Atp6v1b2,Abcc3,Abcc4,Ndufv1,Uqcrfs1,Ndufa2,Ndufs1,Atp5l,Atp5e,Cox5b,Cox7a1,Abcc2,Cyc1,Uqcrh,Atp1a1,Cox7c,mt-Nd6,mt-Nd4l,Atp1b1,Uqcr10,Abcb1a,Uqcrb,Cox5a,Atp6v0a4,Cox6a1,Ndufs3,Ndufa10,Atp1b3,Ndufs4,mt-Co3,Abcd4,Abca6,Ndufs7,Kcnj8,Atp2b1,Tap1,mt-Cytb,mt-Nd4,Abca4,Abcg5,Abcd1,Abcb9,Atp6v0e,Abca5,mt-Co1,Atp6v1c1,Atp2a3,Abcd3,Cox4i1	0.415384615384615
Ontology - Cellular Component	GOCC_ENVELOPE	3.63589916287157e-23	3.88847295805238e-20	1.24623277191648	-0.352875661963616	-1.92412536364958	1116	Slc25a48,Acadm,Eci1,Dmac2,Ldhb,Parp16,Ndufaf5,Sult1e1,Hsd11b1,Bckdhb,Uqcrc2,Slc25a10,Slc25a32,Ndufs2,Rap1gap2,Suclg1,Uqcc1,Atp5g1,Sdhc,Gcdh,Ndufc2,Slc22a18,Ivd,Hadh,Npc1,Atp5b,Aldh3a2,Ndufa9,Ndufa5,Dhfr,Cyp2e1,Gpd2,Atp5a1,Ndufv2,Sdhb,Ndufb4,Ndufb8,Sirt3,Cox7b,Ndufaf6,Miga1,Ndufb11,Them4,Gstk1,Alpl,Suox,Cyb5a,Slc25a22,Uqcrc1,Hmgcs2,Hmgcl,Ndufb5,Dele1,Ndufv1,Nme4,Tfdp2,Dap3,Chchd10,Atp5c1,Uqcrfs1,B…	0.376344086021505
Ontology - Biological Process	GOBP_SUCCINATE_METABOLIC_PROCESS	0.000154409868221605	0.00752900640124921	0.518848077743792	-0.882711276910076	-1.92394916587741	7	Suclg2,Suclg1,Sdhb,Aldh5a1,Sdha	0.714285714285714
Canonical Pathways - Reactome	REACTOME_CHEMOKINE_RECEPTORS_BIND_CHEMOKINES	0.000545504644933618	0.0204941112740635	0.477270815362862	-0.539481265731023	-1.92040569663065	43	Cxcr5,Cxcr6,Ccr7,Cxcl10,Ccl17,Xcr1,Cxcr3,Ccr4,Ackr4,Cxcl13,Ccl22,Xcl1,Ccl28,Ccl27b,Cxcl16,Ccl5,Ccr6,Cxcr2	0.418604651162791
Ontology - Biological Process	GOBP_3_PHOSPHOADENOSINE_5_PHOSPHOSULFATE_METABOLIC_PROCESS	0.00212941047499441	0.0518361196356	0.431707695803346	-0.718922250194224	-1.92007060619036	14	Sult2a4,Sult1e1,Sult2a3,Sult2a5,Sult2a6,Enpp1,Sult2a7,Sult2a2,Papss2,Sult2a1	0.714285714285714
Ontology - Molecular Function	GOMF_G_PROTEIN_COUPLED_CHEMOATTRACTANT_RECEPTOR_ACTIVITY	0.00112418499772992	0.03425467645933	0.45505986738723	-0.642240457543514	-1.91851394081477	22	Cxcr5,Cxcr6,Ccr7,Xcr1,Cxcr3,Ccr4,Ackr4,Ccr2,Ccr6,Cxcr2,Ccr1,Gpr35,Ccr5,Ccr9	0.636363636363636
Ontology - Biological Process	GOBP_REGULATION_OF_LENS_FIBER_CELL_DIFFERENTIATION	0.000702902842752529	0.0250021450187052	0.477270815362862	-0.814592399176287	-1.9179208044722	9	Spred1,Spred2,Cdkn1c,Zeb2,Spry2,Spry1,Fgf2	0.777777777777778
Ontology - Biological Process	GOBP_RESPIRATORY_SYSTEM_PROCESS	0.00129548931911814	0.0371111422451664	0.45505986738723	-0.564943769478432	-1.91724378823263	35	Adora1,Adrb2,Stard7,Mecp2,Zfand5,Cfap54,Gls,Ndufs4,Ccbe1	0.257142857142857
Canonical Pathways - Biocarta	BIOCARTA_PPARG_PATHWAY	0.000177983466360598	0.00842245064117027	0.518848077743792	-0.879273131647794	-1.91645541692171	7	Ppargc1a,Lpl,Pparg	0.428571428571429
Canonical Pathways - Reactome	REACTOME_COSTIMULATION_BY_THE_CD28_FAMILY	8.91428534712897e-05	0.00498116060321817	0.538434096309916	-0.498590713607385	-1.91464957072684	62	H2-Ab1,H2-Aa,H2-Eb1,Them4,Lck,Trib3,Cd274,Trbc2,Ptpn6,Ppp2cb,Trac,Trbc1,Cd3g,H2-Eb2,Cd3e,Cd247,Cd28,Icos,Pik3ca,Cd3d,Ppp2r1a,Vav1,Grap2,Ppp2r5a,Pak1,Rac1,Cdc42,Map3k8	0.451612903225806
Ontology - Biological Process	GOBP_REGULATION_OF_VITAMIN_METABOLIC_PROCESS	0.00113277911105771	0.0342868726407318	0.45505986738723	-0.707194164895943	-1.91356216856144	15	Clybl,Dgat1,Rdh9,Rdh16,Rdh1,Rdh10	0.4
Ontology - Cellular Component	GOCC_ORGANELLAR_RIBOSOME	2.40004026035662e-05	0.00165954508002763	0.575610261071129	-0.461051543634302	-1.91342055465672	92	Dap3,mt-Rnr2,mt-Rnr1,Mrpl23,Mrpl45,Mrpl47,Mrps35,Mrps16,Mrpl42,Mrpl51,Mrpl48,Ndufab1,Mrpl50,Chchd1,Mrpl12,Mrps5,Ndufa7,Mrpl14,Mrps24,Mrps31,Mrps9,Mrpl1,Mrps27,Mrpl52,Mrpl27,Mrps6,Mrps18c,Mrpl37,Mrpl58,Mrpl18	0.326086956521739
Ontology - Biological Process	GOBP_CHOLESTEROL_STORAGE	0.00123332589511062	0.0361700438928055	0.45505986738723	-0.640313314456456	-1.91275713923829	22	Lpl,Pparg,Cd36,Scarb1,Ces1g,Ces1e,Srebf2,Ehd1,Ces1d,Nr1h2,Ppara,Soat1	0.545454545454545
Ontology - Biological Process	GOBP_NEGATIVE_REGULATION_OF_ANTIGEN_RECEPTOR_MEDIATED_SIGNALING_PATHWAY	0.000471910422064727	0.0184194330675483	0.49849310876659	-0.599528420355938	-1.91273393044927	29	Sla2,Ptpn6,Ptpn22,Dgkz,Plcl2,Laptm5,Cd300a,Cblb,Cd22,Btnl2,Gps2,Sh2d1a,Lgals3,Thy1,Lpxn	0.517241379310345
Curated - Chemical and Genetic Perturbation	WANG_ADIPOGENIC_GENES_REPRESSED_BY_SIRT1	0.000368535352922051	0.0151980568935104	0.49849310876659	-0.606114420299603	-1.91070842281562	27	Egln3,Rbp4,Ehhadh,Chchd10,Aldoa,Klf15,Cox7a1,Pgk1,Eno1,Trib3,Pdxp,Tpi1,Ndrg1,Klb	0.518518518518519
Curated - Chemical and Genetic Perturbation	SCHRAETS_MLL_TARGETS_DN	0.00049918818564901	0.0189762485170176	0.477270815362862	-0.59838127563393	-1.90907408287838	29	Enpp2,Acadm,Gsta4,Il1rn,Cd53,Rspo2,Hspb8,Gas1,Ctsh	0.310344827586207
Ontology - Biological Process	GOBP_GLYCOLYTIC_PROCESS_THROUGH_FRUCTOSE_6_PHOSPHATE	0.00143583157154871	0.0396447677638286	0.45505986738723	-0.617857486222253	-1.90724247283278	24	Pkm,Aldob,Aldoa,Pfkl,Pgk1,Eno1,Eno1b,Tpi1,Galk1,Prkaca,Foxk1	0.458333333333333
Ontology - Molecular Function	GOMF_PROTON_TRANSMEMBRANE_TRANSPORTER_ACTIVITY	1.99880976687526e-05	0.00145090073666122	0.575610261071129	-0.453292821778192	-1.90656714354318	99	Slc15a4,Atp5g1,Atp5b,Atp5a1,Cox7b,Atp6v1b2,Slc25a22,Atp5c1,Uqcrfs1,Atp5pb,Slc25a5,Atp5l,Atp5e,Atp5h,Cox5b,Atp5o,Cox7a1,Cyc1,Uqcrh,Cox7c,Uqcr10,Atp5d,Uqcrb,Cox5a,Atp6v0a4,Cox6a1,Slc4a11,Atp5j2,mt-Co3,Slc25a13,Atp5g3,Atp5k,Asic5,mt-Cytb,Atp5g2,Hvcn1,Atp6v0e,Slc25a4,mt-Co1,Atp6v1c1,Cox4i1,Atp6v1h,Slc11a1,Atp6v0d2,Atp6v1g2,Atp6v1a,Ctns	0.474747474747475
Ontology - Biological Process	GOBP_BRANCHED_CHAIN_AMINO_ACID_CATABOLIC_PROCESS	0.000664991234097466	0.0240807886622834	0.477270815362862	-0.670040276714251	-1.90395574502531	19	Bckdhb,Ivd,Aldh6a1,Hmgcl,Dld,Hibadh,Hibch,Dbt,Bckdha,Auh,Bcat2,Acat1	0.631578947368421
Canonical Pathways - Wiki	WP_WHITE_FAT_CELL_DIFFERENTIATION	0.000284371598241427	0.0125715580396192	0.49849310876659	-0.588181357288639	-1.90374213349296	30	Pparg,Klf15,Gata3,Stat5b,Tle3,Rara,Foxo1,Creb1,Klf4,Ddit3,Nr2f2,Rora,Irf3	0.433333333333333
Ontology - Biological Process	GOBP_CELLULAR_MODIFIED_AMINO_ACID_METABOLIC_PROCESS	7.81023496142882e-06	0.000661925435773608	0.593325476396405	-0.44433509886935	-1.89985950837178	111	Sult2a4,Acadm,Vnn1,Ahcyl,Slc16a10,Sult2a3,Ahcy,Bbox1,Sardh,Hoga1,Dhfr,Crym,Mthfd1,Sult2a5,Acadl,Mthfsl,Slc22a4,Gata3,Vnn3,Sult2a6,Mthfd1l,Slc22a5,Shmt2,Pcmt1,Chdh,Crat,Slco4a1,Mthfd2l,Dio3,Sult2a7,Foxe1,Cpt1a,Sult2a2,Bhmt,Park7,Sult2a1,Reln,Dmgdh,Cdo1,Gnmt,Aldh1l1,Ctsb,Agxt,Abhd16a,Slc27a1,Lpcat3	0.414414414414414
Canonical Pathways - Reactome	REACTOME_G_ALPHA_S_SIGNALLING_EVENTS	3.64702306209445e-05	0.00236864550453924	0.557332238758646	-0.48381226780218	-1.89727549698122	70	Adrb2,Gng2,Pde4c,Gpr39,Vipr1,Gnb4,Calcrl,Adora2b,Grk3,Arrb1,Adm,Pth1r,Ramp1,Pde4d,Adora2a,Ramp3,Ptger2,Gpr27,Pde8b,Gnb1,Grk2,Glp1r,Prkaca,Pde7a,Adrb1,Pde10a,Pde1a,Pde3a,Htr7,Gng7	0.428571428571429
Curated - Chemical and Genetic Perturbation	YAO_TEMPORAL_RESPONSE_TO_PROGESTERONE_CLUSTER_13	8.10901640010263e-07	9.78081511958243e-05	0.659444398037935	-0.411801029829054	-1.89722493774205	178	Tagln2,Uqcrc2,Ndufs2,Ndufa9,Ndufa5,Ech1,Ndufb8,Cox7b,Ndufb11,Ndufb5,Dap3,Pex7,Fmc1,Ndufa2,Atp5e,Cox5b,Tomm5,Mrpl23,Atp5o,Lsm3,Mrpl45,Ndufc1,Esd,Atp5mpl,Uqcr10,Ndufa13,Armcx2,Uqcrb,Psma6,Cox6a1,Relb,Atp5md,Rex1bd,Ces1d,Hddc2,Romo1,Etfb,Prdx2,Gpx4,Chrac1,Pmpcb,Cyba,Uqcr11,Park7,Ilvbl,Ndufa3,Mrpl52,Tmem205,Ubl5,Lgals1,Mrpl27,Pafah1b3,Cox16,Naa38,Pigx,Cuedc2,Coa6,Sf3b5,Mrpl18,Dgcr6,Chmp2a,Plac9,Cyb5b…	0.382022471910112
Cell Type Signatures	TABULA_MURIS_SENIS_LIMB_MUSCLE_ENDOTHELIAL_CELL_AGEING	6.73855712134051e-06	0.000600555185225247	0.610526878385931	-0.430324079731309	-1.89711504570222	133	Pcp4l1,Cd36,Car8,Pkm,Rdx,H2-Ab1,H2-Aa,H2-Eb1,Alpl,Slfn2,Cd74,Pls3,Cd274,Tgtp2,Gbp2,Cxcl10,App,Slfn5,Vcam1,Gbp5,Gm12216,Gstm1,Palmd,Tm4sf1,Actg1,Plaat3,Slc3a2,Itm2b,Igtp,Rabac1,Tap1,Icam2,Irf8,Ifi203,Oat,Cd81,Cyp4b1,Gbp4,Plscr2,Mndal,Crip1,Pttg1,Lgals3,Irf1,Chmp2a,Plac9,H2-Q4,Emp2,Cd300lg,Irgm1,Psme2,Tspan13	0.390977443609023
Canonical Pathways - Wiki	WP_RETINOL_METABOLISM	0.000489887206413243	0.018756015668929	0.477270815362862	-0.573389951823689	-1.89269714698767	32	Lpl,Cd36,Scarb1,Cyp2e1,Abcg8,Rbp4,Bco2,Rara,Rdh10,Retsat,Abcg5,Sult1a1,Rxrb,Aldh1a1,Adh1,Aldh1a3,Rdh5,Rdh12	0.5625
Curated - Chemical and Genetic Perturbation	BERENJENO_TRANSFORMED_BY_RHOA_FOREVER_UP	0.000553743755257154	0.0207066604238584	0.477270815362862	-0.651814884272484	-1.89098970265016	20	Hsd17b11,Ngef,Dhrs7,Mt1,Pdgfra,Dcn,Ddit3,Cdo1,Aldh1a1,Gbe1,Nr1d2	0.55
Ontology - Biological Process	GOBP_REGULATION_OF_RESPIRATORY_GASEOUS_EXCHANGE_BY_NERVOUS_SYSTEM_PROCESS	0.000776320815274275	0.0266675343011347	0.477270815362862	-0.832747419485888	-1.88961534916277	8	Adora1,Mecp2,Gls	0.375
Ontology - Molecular Function	GOMF_OXIDOREDUCTASE_ACTIVITY_ACTING_ON_PEROXIDE_AS_ACCEPTOR	0.000411238765107031	0.0164516016704414	0.49849310876659	-0.527414023755615	-1.88838984017909	46	Gsta2,Gpx6,Gsta5,Gstt2,Hbb-bs,Gstk1,Gstt1,Hba-a2,Gsta1,Gstm7,Hba-a1,Gstp3,Pxdn,Prdx3,Mgst3,Prdx2,Sesn2,Gpx4,Hbb-bt,Park7	0.434782608695652
Ontology - Molecular Function	GOMF_CD4_RECEPTOR_BINDING	0.000984154818708858	0.0317662205266147	0.45505986738723	-0.765066243498034	-1.8879056988773	11	H2-Eb1,Lck,Cd74,Spg21,H2-Eb2,Il16,Cd22,Plscr4,Plscr2	0.818181818181818
Ontology - Biological Process	GOBP_REGULATION_OF_ISOPRENOID_METABOLIC_PROCESS	0.000395628829273388	0.0159865936503871	0.49849310876659	-0.866052239436441	-1.88763928507028	7	Dgat1,Rdh9,Rdh16,Rdh1,Rdh10	0.714285714285714
Ontology - Molecular Function	GOMF_ACYL_COA_BINDING	0.00150693093639643	0.0407481162994008	0.45505986738723	-0.602345574349627	-1.88725886054788	25	Acadm,Gcdh,Hmgcl,Acadl,Acot7,Acbd5,Pank1,Eci2,Pank3,Acads,Acadvl,Soat1	0.48
Ontology - Biological Process	GOBP_NATURAL_KILLER_CELL_PROLIFERATION	0.0015968027138626	0.0424807780029582	0.45505986738723	-0.687111488264605	-1.88281792976598	16	Jak2,Stat5b,Ptpn22,Il15,Elf4,Slamf1,Il12rb2,Il18,Il12b,Emp2,Flt3l,Gm36723,Slamf6,Cd244a	0.875
Cell Type Signatures	DESCARTES_ORGANOGENESIS_WHITE_BLOOD_CELLS	4.02675721269535e-14	1.50226137688509e-11	0.965327754226083	-0.360556544306811	-1.88248273408226	611	Pparg,Cd36,Hexa,Psd4,Gmfg,Slc16a7,Rnase4,Ang,Snx8,Abcc3,Itgb7,Hmox1,Actr3,Il17ra,Cd53,Slfn2,Cd74,Ptpn18,Coro1a,Il18r1,Il21r,Arhgef6,Pld4,Stk10,Runx3,Capza2,Rac2,Cd79b,Mctp1,Dock2,Ms4a6d,Wdfy4,Psap,P2ry6,Rab20,Ptpn6,Ptpn22,Tnfrsf1b,Galnt6,Ptprcap,Napsa,Pstpip1,Dse,Cd33,Il10rb,Cytip,Aoah,Amz1,Itk,Sell,Parvg,Fcer1g,Lcp2,Il6ra,Gm16845,Il18rap,Flt3,Hk3,Fes,Lsp1,Cd200r1,Gm12185,Snx2,Clec4n,Cd44,Stat1,P…	0.417348608837971
Curated - Chemical and Genetic Perturbation	TUOMISTO_TUMOR_SUPPRESSION_BY_COL13A1_DN	0.00164025246651281	0.0431359509308172	0.45505986738723	-0.685990428489497	-1.87974600987967	16	Gsta2,Cyp2c29,Apoa2,Bbox1,Cyp2e1,Ttr,Bco2,Cyp1a1,Dbp,Afp,Mcam	0.6875
Canonical Pathways - Reactome	REACTOME_HEME_DEGRADATION	0.000628985974697212	0.0230369703335449	0.477270815362862	-0.667690644736742	-1.87943969885806	18	Gsta2,Gsta5,Gsta3,Hmox1,Ugt1a1,Gsta1,Abcc2,Gm3776,Slco1b2,Hmox2	0.555555555555556
Canonical Pathways - Wiki	WP_NUCLEAR_RECEPTORS_IN_LIPID_METABOLISM_AND_TOXICITY	0.000976705874279204	0.0315893460386834	0.45505986738723	-0.589070193945006	-1.8791988548475	28	Pparg,Cyp2e1,Abcc3,Abcc2,Abcb1a,Rara,Nr1i3,Cyp1a2,Cyp2b10,Ppara,Abcg5,Cyp4b1,Abcd3,Abcb4	0.5
Cell Type Signatures	TABULA_MURIS_SENIS_LARGE_INTESTINE_ENTEROCYTE_OF_EPITHELIUM_OF_LARGE_INTESTINE_AGEING	1.01287277170103e-22	9.55794411978113e-20	1.23789667319529	-0.345548558428676	-1.87874241703925	1149	Slc39a5,Tstd1,Tcea3,Nudt19,Eci1,Hexa,Cyp2d26,Cth,Dcxr,Tagln2,Uqcrc2,Tmem134,Abhd6,Ndufs2,Suclg1,Atp5g1,Sdhc,Ndufc2,Slc22a18,Hadh,Atp5b,Creg1,Ndufa9,Ndufa5,Ech1,Atp5a1,Ndufv2,Sdhb,Rnase4,Decr1,Ndufb4,Gpt,Gnpnat1,Acaa1a,Ang,Gstt2,Ndufb8,Rala,Mif,Idh3g,Anapc11,Ndufb11,Gstk1,Macrod1,Cyb5a,Etfa,Uqcrc1,Mcrip2,Hmgcs2,Hmgcl,Ndufb5,Trappc4,Fh1,Ndufv1,Grcc10,Ptp4a2,Serpinb1a,Dap3,Mdh1,Chchd10,Atp5c1,Uqcrfs…	0.30461270670148
Ontology - Biological Process	GOBP_ANTIGEN_PROCESSING_AND_PRESENTATION_OF_EXOGENOUS_PEPTIDE_ANTIGEN	0.000548875671297925	0.0205725783153302	0.477270815362862	-0.595926769481505	-1.87859298458331	27	H2-Ab1,H2-Aa,H2-Eb1,H2-DMb1,H2-DMa,H2-Ob,Cd74,H2-DMb2,Fcer1g,H2-Oa,H2-Eb2,Ctse,Tap1,Ctss,Ifi30,Fcgr3	0.592592592592593
Ontology - Biological Process	GOBP_ERYTHROSE_4_PHOSPHATE_PHOSPHOENOLPYRUVATE_FAMILY_AMINO_ACID_CATABOLIC_PROCESS	0.000920975153763986	0.0300901902580079	0.477270815362862	-0.827534493187384	-1.87778652169695	8	Hpd,Hgd,Qdpr,Pah,Tat,Gstz1	0.75
Canonical Pathways - Reactome	REACTOME_PROTEIN_LOCALIZATION	3.57686971975393e-05	0.00234204669568541	0.557332238758646	-0.443401865610339	-1.87654764564481	100	Nudt19,Acaa1b,Decr2,Atp5b,Aldh3a2,Ech1,Ndufb8,Gstk1,Cyb5a,Hmgcl,Ehhadh,Hmox1,Pex7,Mlycd,Acbd5,Slc27a2,Acox1,Eci2,App,Hscb,Pipox,Pecr,Emd,Crat,Pitrm1,Ube2j2,Atad1,Pex12,Abcd1,Acot2,Pex14,Otc,Dhrs4,Hsd17b4,Abcd3	0.35
Cell Type Signatures	TABULA_MURIS_SENIS_MAMMARY_GLAND_ENDOTHELIAL_CELL_AGEING	4.14857412143525e-12	1.18841832242972e-09	0.887074988399873	-0.361242194185544	-1.87396518689977	520	Pcp4l1,Rassf3,Scarb1,Coro1b,Tmem134,Ccnd3,Sdhc,Ndufc2,Ndufa9,Ndufa5,Acer2,Ech1,Ndufv2,Sdhb,Ndufb4,Gstt2,Ndufb8,Sgms1,Anapc11,Cyb5a,Uqcrc1,Ndufb5,Tgfbr3,Ndufv1,Grcc10,Ntan1,Atp5c1,Uqcrfs1,Mapk3,Ndufb10,Fth1,Fmc1,Bola3,Cd59a,Ndufa2,Mtarc2,Sptssa,Bag1,Atp5l,Kank3,Chchd7,Atp5e,Rap1a,Mrpl23,Atp5o,Jup,Adamts1,Cyc1,Ndufb9,Psap,Ndufb7,S100a1,Gna11,Ndufa11,Ndufc1,Atp5mpl,Uqcr10,Vps28,Vamp8,Trappc6b,Cox6b1…	0.361538461538462
Ontology - Molecular Function	GOMF_TRIPLET_CODON_AMINO_ACID_ADAPTOR_ACTIVITY	0.00214908170340083	0.0521199604060548	0.431707695803346	-0.692486443893475	-1.87376526426965	15	mt-Ts1,mt-Tt,mt-Tw,mt-Te,mt-Ty,mt-Tp,mt-Tq,mt-Tg,mt-Tl1	0.6
Ontology - Molecular Function	GOMF_ISOCITRATE_DEHYDROGENASE_NAD_P_PLUS_ACTIVITY	6.85011681387984e-05	0.00398150630174857	0.538434096309916	-0.949845769833966	-1.87305403347256	5	Idh3g,Idh2,Idh3a,Idh3b	0.8
Ontology - Biological Process	GOBP_PYRIDINE_CONTAINING_COMPOUND_METABOLIC_PROCESS	0.000144036249959716	0.00708782061918334	0.518848077743792	-0.457045706818879	-1.87279573900129	86	Ldhb,Art2b,Hsd11b1,Dcxr,Gpd2,Idh3g,Alpl,Mdh1,Mdh2,Gpd1l,Dlst,Idh2,Idh3a,Pdxp,Idh3b,Fdxr,Nadk2,Shpk,Noct,Acmsd,Nudt12,Nqo1,Ogdh,Nmnat2,Nmnat3,Pdxk,Naxe,Me2	0.325581395348837
Ontology - Biological Process	GOBP_REGULATION_OF_ALPHA_BETA_T_CELL_ACTIVATION	2.80297502700008e-05	0.00189727111321246	0.575610261071129	-0.439716296516348	-1.87190958458573	109	H2-Ab1,Il2ra,Jak2,Gimap3,Tbx21,Gata3,Runx3,Ccr7,Cd274,Ptpn22,Tgfbr2,Rara,Prkcq,Cd44,Socs5,Vsir,Card11,Nckap1l,Tgfb1,Adora2a,Sash3,Cd300a,Xcl1,Cd3e,Cblb,Cd1d2,Btla,Cd28,Ptprc,Syk,Mapk8ip1,Cd1d1,Zfp683,Cd81,Rasal3,Il12rb2,Il18,Zbtb7b,Ccr2,Il2rg,Ccr6,Itpkb,Irf1,Il12b	0.403669724770642
Ontology - Biological Process	GOBP_CELLULAR_LIPID_CATABOLIC_PROCESS	5.27454344652236e-07	7.2319851255651e-05	0.659444398037935	-0.400405540047721	-1.87146179345365	202	Enpp2,Lpl,Nudt19,Acadm,Eci1,Hexa,Acad10,Scarb1,Acaa1b,Acad12,Abhd6,Decr2,Gcdh,Apoa2,Sgpl1,Ivd,Hadh,Smpdl3b,Acer2,Apoc1,Decr1,Acaa1a,Irs1,Neu1,Etfa,Ehhadh,Pex7,Bco2,Acadl,Pnpla2,Acot7,Echs1,Mlycd,Psap,Slc27a2,Neu2,Lpin2,Cyp4f15,Pla2g6,Acox1,Etfdh,Eci2,Aoah,Apoh,Mtln,Gpihbp1,Acads,Acat3,Ces1d,Acad11,Abcd4,Auh,Hadhb,Pik3cg,Crat,Acadvl,Etfb,Cpt1a,Acat1,Pck1,Lipe,Sesn2,Acaa2,Abcd1,Ilvbl,Acot2,Pnpla8,P…	0.336633663366337
Cell Type Signatures	TABULA_MURIS_SENIS_LUNG_SMOOTH_MUSCLE_CELL_OF_THE_PULMONARY_ARTERY_AGEING	0.00126137843299471	0.0365043800592888	0.45505986738723	-0.777354859793487	-1.86928577902623	10	H2-Ab1,H2-Aa,Cd74,Akap12,Gpihbp1,Sparcl1,Dcn	0.7
Ontology - Biological Process	GOBP_REGULATION_OF_ANTIGEN_RECEPTOR_MEDIATED_SIGNALING_PATHWAY	0.000206266266705501	0.0095358024509788	0.518848077743792	-0.486575984102792	-1.86851153393524	62	Lck,Sla2,Ccr7,Ptpn6,Ptpn22,Bcl10,Dgkz,Cmtm3,Plcl2,Card11,Laptm5,Cd300a,Cd226,Cd19,Gcsam,Cblb,Ptprc,Cd22,Btnl2,Cd81,Prkcb,Tespa1,Gps2,Nfam1,Sh2d1a,Prkch,Lgals3,Thy1,Lpxn	0.467741935483871
Ontology - Biological Process	GOBP_LIPID_OXIDATION	1.13910691727708e-05	0.000895762410145047	0.593325476396405	-0.43480082335649	-1.86774645588792	113	Ppargc1a,Pparg,Acadm,Eci1,Acad10,Acaa1b,Acad12,Gcdh,Ivd,Hadh,Decr1,Acaa1a,Irs1,Etfa,Ehhadh,Pex7,Acadl,Echs1,Mlycd,Dgat1,Slc27a2,Acox1,Etfdh,Eci2,Mtln,Acads,Acat3,Acad11,Abcd4,Auh,Hadhb,Crat,Acadvl,Ppara,Etfb,Cpt1a,Acat1,Sesn2,Acaa2,Abcd1,Ilvbl,Nr4a3	0.371681415929204
Ontology - Biological Process	GOBP_ALPHA_BETA_T_CELL_ACTIVATION	2.10827698419904e-06	0.00022547319587014	0.627256739718528	-0.409032581503177	-1.86716612782827	172	Satb1,H2-Ab1,Il2ra,Jak2,Gimap3,Tbx21,Il18r1,Gata3,Runx3,Dock2,Ccr7,Wdfy4,Psap,Cd274,Ptpn22,Tgfbr2,Rara,Itk,Bcl11b,Il6ra,Bcl2,Relb,Prkcq,Cd44,Socs5,Il15,Elf4,Vsir,Spn,Tox,Card11,Nkg7,Nckap1l,Tgfb1,Adora2a,Sash3,Cd300a,Xcl1,Cd3e,Cblb,Cd1d2,Btla,Tmem98,Cd28,Ptprc,Syk,Lef1,Mapk8ip1,Cd1d1,Zfp683,Cd81,Rora,Rasal3,Il12rb2,Il18,Zbtb7b,Ccr2,Il2rg,Batf,Ccr6,Txk,Itpkb,Irf1,Il12b,Ctsl,Atf2,Eomes,Anxa1,Clec4f…	0.430232558139535
Curated - Chemical and Genetic Perturbation	LANDIS_ERBB2_BREAST_TUMORS_324_DN	5.5845301619582e-06	0.00052085484219845	0.610526878385931	-0.418118814414552	-1.8669103939148	147	Fam107b,Cd36,Bckdhb,Pgm1,Ivd,Hadh,Gpd2,Decr1,Acaa1a,H2-Aa,Pdha1,Cyb5a,Ndufv1,Chchd10,Idh2,Rragc,Dgat1,Ndufs5,Uqcr10,Dhrs7,Postn,Ndufab1,Ces1d,Atp1b3,Auh,Hadhb,Mknk2,Hspb8,Alad,Man1a,Sorbs1,Vwf,Bcat2,Etfb,Gstz1,Lyl1,Papss2,Mfng,Mocs2,Acaa2,Klf4,Col5a1,Cavin2,Tmem205,Cfp,Mccc1,Cyp4b1,Plac8,Mrc1,Sult1a1,Crip1,Ppp2r5a,Slc27a1,Map4,Plpp1,Marcks,Gbe1,Cyb5b,Rab34,Ephx2,Lamb1,Heph,Rspo1,Sqor,Igfbp6,Cpt2,…	0.462585034013605
Ontology - Cellular Component	GOCC_MITOCHONDRIAL_PROTON_TRANSPORTING_ATP_SYNTHASE_COMPLEX_CATALYTIC_SECTOR_F_1	9.95851143797761e-05	0.00539710947594719	0.538434096309916	-0.946200804010125	-1.86586632136704	5	Atp5b,Atp5a1,Atp5c1,Atp5e,Atp5d	1
Ontology - Biological Process	GOBP_POSITIVE_REGULATION_OF_LEUKOCYTE_PROLIFERATION	5.44772837933608e-06	0.000514073286242997	0.610526878385931	-0.416644412261846	-1.86402068607322	149	Igfbp2,Mif,H2-DMb1,Adk,Chrnb2,Mapk3,Il2ra,Jak2,Cd59a,Cd74,Coro1a,H2-DMb2,Ighd,Rac2,Ccr7,Cd274,Stat5b,Ptpn22,Tgfbr2,Carmil2,Nck2,Vcam1,Bcl2,Prkcq,Il15,Spn,Card11,Itgal,Tnfrsf13c,Nckap1l,Il34,Bmi1,Sash3,Csf1r,St6gal1,Xcl1,Cd3e,Cd209a,Slamf1,Peli1,Btk,Pycard,Dnaja3,Cd28,Ptprc,Csf2rb2,Syk,Ccdc88b,Cd1d1,Aif1,Cd6,Btnl2,Cd81,Tlr4,Rasal3,Il12rb2,Bst1,Il18,Ccr2,Nfatc2,Cd40lg,Ccl5,Bcl2l1	0.422818791946309
Canonical Pathways - Wiki	WP_OXIDATIVE_STRESS_RESPONSE	0.00108175205434413	0.0336307489453265	0.45505986738723	-0.595602143618859	-1.86376738593129	26	Txnrd2,Gstt2,Hmox1,Txn2,Ugt1a1,Sod2,Cyp1a1,Mt1,Sp1,Nqo1	0.384615384615385
Ontology - Biological Process	GOBP_LYMPH_NODE_DEVELOPMENT	0.00124151059748822	0.0362774371674061	0.45505986738723	-0.584121706292238	-1.86341263373855	28	Cxcr5,Ltb,Ccr7,Flt3,Il15,Il7r,Tox,Tgfb1,Nfkb2,Cxcl13,Ikzf1	0.392857142857143
Ontology - Molecular Function	GOMF_OXIDOREDUCTASE_ACTIVITY_ACTING_ON_THE_CH_CH_GROUP_OF_DONORS_WITH_A_FLAVIN_AS_ACCEPTOR	0.00166412910525557	0.04354968859137	0.45505986738723	-0.730102106877229	-1.86218229469183	12	Acadm,Acad10,Acad12,Gcdh,Ivd,Acadl,Acads,Acad11,Acadvl	0.75
Ontology - Biological Process	GOBP_L_PHENYLALANINE_METABOLIC_PROCESS	0.0013844371528803	0.0386971798875259	0.45505986738723	-0.774383790082132	-1.86214132203859	10	Hpd,Hgd,Qdpr,Pah,Tat,Gstz1,Pcbd1,Spr	0.8
Ontology - Biological Process	GOBP_TOLERANCE_INDUCTION	0.00114601251188783	0.0344921814553556	0.45505986738723	-0.594774970346225	-1.86117898260775	26	Il2ra,Ccr7,Cd274,Tgfbr2,Xkr8,Ccr4,Tgfb1,Cd3e,Cblb,Icos,Phlpp1	0.423076923076923
Ontology - Biological Process	GOBP_POSITIVE_REGULATION_OF_LEUKOCYTE_CELL_CELL_ADHESION	1.59357851861465e-07	2.58224107026426e-05	0.690132458796796	-0.385470241509099	-1.85993333223262	248	Igfbp2,Vnn1,H2-Ab1,H2-Aa,H2-Eb1,H2-DMb1,Adk,Lck,Il2ra,Jak2,H2-DMa,H2-Ob,Cd59a,Cd74,Gimap3,Coro1a,Gata3,Runx3,H2-DMb2,Ets1,Ccr7,Cd274,Stat5b,Ptpn22,Tgfbr2,Carmil2,Rasgrp1,Smarcd3,Cd5,Skap1,Bcl10,Nck2,Rara,Selp,Fut4,Vcam1,Prkcq,H2-Oa,Cd44,Socs5,Il15,Vsir,Spn,Il7r,Card11,Itgal,Sirpb1a,Tnfrsf13c,Nckap1l,Tgfb1,H2-Eb2,Bmi1,Sash3,Rhoh,Xcl1,Cd3e,Cd209a,Pck1,Itga4,Slamf1,Chst4,Cd1d2,Pycard,Itgb2,Dnaja3,Cd…	0.387096774193548
Ontology - Biological Process	GOBP_UBIQUINONE_METABOLIC_PROCESS	0.00082786685335788	0.0279005043310233	0.477270815362862	-0.641047048197021	-1.85975097578179	20	Ndufa9,Aifm2,Pptc7,Coq8b,Fdxr,Coq9,Nqo1,Coq10b,Coq5,Coq8a,Coq10a	0.55
Canonical Pathways - Reactome	REACTOME_GLYOXYLATE_METABOLISM_AND_GLYCINE_DEGRADATION	0.00126273248848325	0.0365043800592888	0.45505986738723	-0.582944552654125	-1.85965738386941	28	Bckdhb,Aldh4a1,Hoga1,Pdha1,Dld,Agxt2,Dlst,Dhtkd1,Dbt,Ndufab1,Bckdha,Dlat,Got2,Ogdh	0.5
Cell Type Signatures	ZHANG_UTERUS_C12_MONOCYTE	1.80466055929537e-06	0.000195610572244705	0.643551836150722	-0.409112138118634	-1.85965474068486	168	Pkm,H2-Ab1,Rab8b,H2-Aa,H2-Eb1,H2-DMb1,Hmox1,Actr3,Cd53,H2-DMa,Fth1,Slfn2,Cd74,Coro1a,Pld4,Capza2,Rac2,Ubl3,Eno1,Ms4a6d,Psap,Btg1,Rab20,Esd,Tmsb4x,Kctd12,Cytip,Fcer1g,Cd44,Mpeg1,Mafb,Slc3a2,Cd52,Laptm5,Rap1b,Tyrobp,Csf1r,Lst1,Atp2b1,Samhd1,Cycs,Ms4a6b,Clec7a,Itgb2,Cyba,Ptprc,C1qc,Ly86,C1qb,Ifi204,Spi1,Ddit3,Iqgap1,Cfp,Aif1,Sh3bgrl3,Atp6v1c1,Plac8,Ctss,Ccr2,Mcl1,Crip1,Cybb,Fcgr3,Lgals3,Arhgdib,Ifi2…	0.410714285714286
Canonical Pathways - Reactome	REACTOME_DEGRADATION_OF_CYSTEINE_AND_HOMOCYSTEINE	0.00184773815518441	0.0469581028703274	0.45505986738723	-0.710677421612437	-1.85930811234526	13	Tstd1,Cth,Slc25a10,Suox,Txn2	0.384615384615385
Ontology - Biological Process	GOBP_GLUCOSE_CATABOLIC_PROCESS	0.00215011569587766	0.0521199604060548	0.431707695803346	-0.620989882010437	-1.85503378329482	22	Pkm,Aldoa,Pfkl,Pgk1,Eno1,Eno1b,Tpi1,Pfkfb2,Foxk1	0.409090909090909
Ontology - Molecular Function	GOMF_UBIQUINOL_CYTOCHROME_C_REDUCTASE_ACTIVITY	0.000379061004178866	0.0155521652916557	0.49849310876659	-0.899940440738535	-1.85218046162051	6	Uqcrfs1,Cyc1,Uqcrh,Uqcr10,Uqcrb,mt-Cytb	1
Canonical Pathways - Reactome	REACTOME_CYTOPROTECTION_BY_HMOX1	0.000344324940492705	0.0144977971007453	0.49849310876659	-0.500824302610694	-1.8519489436669	53	Cox7b,Hbb-bs,Hmox1,Hba-a1,Cox5b,Cox7c,Sin3a,Cox8a,Cox6b1,Smarcd3,Cox5a,Cox6a1,mt-Co3,Hmox2,Ppara,Cycs,Hbb-bt,Cox14,mt-Co1,Ndufa4,Cox4i1,Gm10053,Cox16,Alb,Blvrb,Sco2	0.490566037735849
Ontology - Biological Process	GOBP_HETEROPHILIC_CELL_CELL_ADHESION_VIA_PLASMA_MEMBRANE_CELL_ADHESION_MOLECULES	0.000483062261203452	0.0187180792131058	0.49849310876659	-0.521657823246323	-1.85132017038257	42	Tenm3,Cdh4,Colec10,Sell,Selp,Vcam1,Dchs1,Itgal,Scarf2,Ptprd,Amigo1,Cadm3,Itga4,Mcam,Adgrl1,Lgals1,Cd6,Cadm1,Igsf21	0.452380952380952
Ontology - Biological Process	GOBP_REGULATION_OF_NK_T_CELL_ACTIVATION	0.00194998845025742	0.0487254123349369	0.45505986738723	-0.725475724233273	-1.85038234538762	12	Jak2,Cd300a,Cd1d2,Cd1d1,Rasal3,Il12rb2,Il18,Zbtb7b,Il12b	0.75
Ontology - Biological Process	GOBP_ANTIGEN_PROCESSING_AND_PRESENTATION	7.4623821841598e-05	0.0042754119642247	0.538434096309916	-0.436835047748864	-1.84855467105517	104	H2-Ab1,Rab8b,H2-Aa,H2-Eb1,H2-DMb1,Fcgr4,H2-DMa,H2-Ob,Cd74,Fgl2,Rab27a,H2-DMb2,Ccr7,Wdfy4,Psap,Washc1,Ptpn22,Fcer1g,Flt3,Relb,H2-Oa,Was,H2-Eb2,Ctse,Mill2,Tap1,Ulbp1,H2-Q6,Cd1d2,Pycard,Cd1d1,Ctss,Erap1,Ifi30,H2-Q1,Fcgr3,Slc11a1,H2-Q4,H2-Q2,Rab34,Psme2,Raet1d,Ctsl	0.413461538461538
Ontology - Biological Process	GOBP_PEPTIDE_ANTIGEN_ASSEMBLY_WITH_MHC_PROTEIN_COMPLEX	0.00427985161037236	0.080430145364932	0.407017918923954	-0.691884050042678	-1.84785799440758	14	H2-Ab1,H2-Aa,H2-Eb1,H2-DMb1,H2-DMa,H2-Ob,H2-DMb2,H2-Oa,H2-Eb2	0.642857142857143
Ontology - Biological Process	GOBP_QUINONE_METABOLIC_PROCESS	0.00091786001166289	0.0300496128716246	0.477270815362862	-0.551478162293796	-1.84720995306706	33	Nqo2,Ndufa9,Aifm2,Pptc7,Coq8b,Fdxr,Coq9,Cbr4,Nqo1,Akr1c14,Coq10b,Cbr1,Coq5,Coq8a,Coq10a,Akr1c20,Akr1a1	0.515151515151515
Ontology - Biological Process	GOBP_RESPONSE_TO_CAFFEINE	0.00199082553541503	0.0493613960419287	0.431707695803346	-0.724191176990171	-1.84710600758464	12	Irs1,Gstm7,Tmem38a,Tmem38b,Adora2a	0.416666666666667
Canonical Pathways - Reactome	REACTOME_GLUTATHIONE_CONJUGATION	0.00120936061413901	0.0357284769282101	0.45505986738723	-0.540175189476438	-1.8467164235864	37	Gsta2,Gsta5,Gsta3,Gstt2,Gstm3,Gstk1,Gstm4,Gstt1,Gsta1,Gstm7,Esd,Gm3776,Gstm1,Gsto2,Mgst3,Gstz1,Gstm2,Gsto1,Gclc,Gstm6,Mgst2	0.567567567567568
Ontology - Biological Process	GOBP_GLYCOLYTIC_PROCESS_THROUGH_GLUCOSE_6_PHOSPHATE	0.000880574929555713	0.0291261505565624	0.477270815362862	-0.655343323412408	-1.84468401364001	18	Pkm,Aldoa,Pfkl,Pgk1,Eno1,Eno1b,Tpi1,Galk1,Foxk1	0.5
Ontology - Biological Process	GOBP_REGULATION_OF_CD4_POSITIVE_ALPHA_BETA_T_CELL_ACTIVATION	0.000177887528472904	0.00842245064117027	0.518848077743792	-0.473659470703503	-1.84465660612869	68	Il2ra,Gimap3,Tbx21,Gata3,Runx3,Ccr7,Cd274,Tgfbr2,Rara,Prkcq,Cd44,Socs5,Vsir,Card11,Nckap1l,Tgfb1,Sash3,Xcl1,Cd3e,Cblb,Cd28,Cd81,Il18,Zbtb7b,Ccr2,Il2rg,Ccr6,Irf1	0.411764705882353
Canonical Pathways - Biocarta	BIOCARTA_CTLA4_PATHWAY	0.00436459840514671	0.0807363413093581	0.407017918923954	-0.690659390659748	-1.84458722001839	14	Lck,Itk,Cd3g,Cd3e,Cd247,Cd28,Icos,Pik3ca,Cd3d	0.642857142857143
Canonical Pathways - Reactome	REACTOME_PEROXISOMAL_LIPID_METABOLISM	0.000772683038716064	0.0266327777931572	0.477270815362862	-0.584998813600986	-1.84414381682594	27	Nudt19,Acaa1b,Decr2,Aldh3a2,Ehhadh,Mlycd,Acbd5,Slc27a2,Acox1,Eci2,Pecr,Crat	0.444444444444444
Ontology - Biological Process	GOBP_THYROID_HORMONE_TRANSPORT	0.00174778490704155	0.0449915368798376	0.45505986738723	-0.746782303825775	-1.84278757453376	11	Slc16a10,Serpina7,Crym,Ttr,Abcc2,Slc3a2,Tubb1	0.636363636363636
Ontology - Biological Process	GOBP_MITOCHONDRIAL_ELECTRON_TRANSPORT_SUCCINATE_TO_UBIQUINONE	0.00025346450272334	0.0113261213166792	0.49849310876659	-0.934421835448583	-1.84263871402801	5	Sdhc,Sdhb,Sdha,Sdhd	0.8
Ontology - Biological Process	GOBP_RESPONSE_TO_LECTIN	0.00202024293572397	0.0497830064130323	0.431707695803346	-0.765953403288166	-1.84186898187487	10	Clec4n,Tyrobp,Klrk1,Syk,Klrc1,Klrd1,Klri2,Plcg2,Klre1	0.9
Curated - Chemical and Genetic Perturbation	NADLER_OBESITY_DN	0.000469452477245554	0.018375979924923	0.49849310876659	-0.508311519944596	-1.84003375982124	48	Ldhb,Uqcrc2,Agt,Cyp2e1,Gpd2,Sdhb,Gsta3,Hbb-bs,Rbp4,Ddt,Aldoa,Echs1,Cdkn2c,Cyc1,Cox8a,Bcat2,Atp5k,Pck1	0.375
Curated - Chemical and Genetic Perturbation	JACKSON_DNMT1_TARGETS_DN	0.00157955411405409	0.0422320118294262	0.45505986738723	-0.647009849264336	-1.83851353777669	19	Scd2,H19,Fzd8,Mdh2,Jup,Gas2	0.315789473684211
Ontology - Biological Process	GOBP_TEMPERATURE_HOMEOSTASIS	7.10904263395608e-06	0.000626611329307271	0.610526878385931	-0.405945112645557	-1.83804849569723	158	Adora1,Ppargc1a,Esrrg,Adrb2,Pparg,Cd36,Il1rn,Abhd6,Hadh,Decr1,Igf1r,Alpl,Thra,Fh1,Npr3,Abat,Ednrb,Jak2,Acadl,Gimap3,Acot13,Il18r1,Lepr,Id1,Ppargc1b,Tle3,Map2k6,Ces1d,Plcl2,Il15,Nr1h2,Acadvl,Ip6k1,Lnpep,Igf2bp2,Epas1,Dhrs7b,Trpv2,Syk,Apln,Mfn2,Rheb,Ddit3,Tlr4,Plac8,Il18,Ache,Zbtb7b,Ccr2,Cmklr1,Ccl5,Sqstm1,Lama4,Aldh1a1,Adrb1,Tnf,Pctp,Slc27a1	0.367088607594937
Canonical Pathways - Wiki	WP_FATTY_ACID_OXIDATION	0.00212299454391373	0.0517584779231977	0.431707695803346	-0.764145394198932	-1.83752130766112	10	Acadm,Hadh,Echs1,Acads,Acadvl,Cpt1a,Acaa2	0.7
Canonical Pathways - Reactome	REACTOME_METABOLISM_OF_PORPHYRINS	0.000647756460017263	0.0236063641530139	0.477270815362862	-0.567042934296674	-1.83532427905618	30	Gsta2,Gsta5,Gsta3,Hmox1,Cox10,Ugt1a1,Gsta1,Fech,Abcc2,Gm3776,Slco1b2,Alad,Hmox2	0.433333333333333
Ontology - Molecular Function	GOMF_ACYL_COA_DESATURASE_ACTIVITY	0.00117711098026855	0.0352957277485386	0.45505986738723	-0.842041439849247	-1.83530557296507	7	Scd2,Cyb5a	0.285714285714286
Ontology - Cellular Component	GOCC_MITOCHONDRIAL_SMALL_RIBOSOMAL_SUBUNIT	0.00112924360794948	0.03425467645933	0.45505986738723	-0.547298068960414	-1.83320847388236	33	Dap3,mt-Rnr1,Mrps35,Mrps16,Mrpl42,Chchd1,Mrps5,Mrps24,Mrps31,Mrps9,Mrps27,Mrps6,Mrps18c	0.393939393939394
Ontology - Cellular Component	GOCC_PROTON_TRANSPORTING_TWO_SECTOR_ATPASE_COMPLEX_PROTON_TRANSPORTING_DOMAIN	0.00137741352601005	0.0386971798875259	0.45505986738723	-0.630979510065608	-1.83054389353054	20	Atp5g1,Atp5pb,Atp5l,Atp5h,Atp5o,Atp6v0a4,Atp5j2,Atp5g3,Atp5k,Atp5g2,Atp6v0e,Dmac2l,Atp6v0d2	0.65
Ontology - Biological Process	GOBP_PHENYLPROPANOID_METABOLIC_PROCESS	0.00129194865832462	0.0370794157932203	0.45505986738723	-0.839596486264925	-1.82997657521438	7	Cyp2a5,Cyp2a12,Cyp2a22,Cyp1a1	0.571428571428571
Ontology - Biological Process	GOBP_REGULATION_OF_RESPIRATORY_GASEOUS_EXCHANGE	0.00359595043253444	0.0713056079588597	0.431707695803346	-0.675732882093275	-1.82843261923257	15	Adora1,Mecp2,Gls	0.2
Canonical Pathways - Reactome	REACTOME_GLUCONEOGENESIS	0.00129207040446392	0.0370794157932203	0.45505986738723	-0.560937367746081	-1.82726783180685	31	Slc25a10,Mdh1,Mdh2,Aldob,Aldoa,Slc25a11,Pgk1,Eno1,Eno1b,Tpi1,Slc25a13,Got2,Pck1	0.419354838709677
Ontology - Molecular Function	GOMF_STEROID_SULFOTRANSFERASE_ACTIVITY	0.00220868665737107	0.0531210665030685	0.431707695803346	-0.740372766191417	-1.82697116290939	11	Sult2a4,Sult1e1,Sult2a3,Sult2a5,Sult2a6,Sult2a7,Sult2a2,Sult2a1,Sult1a1	0.818181818181818
Ontology - Biological Process	GOBP_NEGATIVE_REGULATION_OF_CIRCADIAN_RHYTHM	0.0036385055652198	0.0717247419715789	0.431707695803346	-0.674556015876458	-1.82524819438612	15	Adora1,Cry2,Suv39h1,Lepr,Sin3a	0.333333333333333
Ontology - Molecular Function	GOMF_HYDRO_LYASE_ACTIVITY	0.000491434910947498	0.0187704734319518	0.477270815362862	-0.485667348114807	-1.82522172399003	55	Aco2,Car8,Hacd2,Ehhadh,Fh1,Echs1,Eno1,Gatd1,Cyp1a1,Eno1b,Cyp1a2,Auh,Alad,Hacd3,Car3,Pcbd1,Cdyl,Park7,Hsd17b4,Car11,Uroc1	0.381818181818182
Ontology - Biological Process	GOBP_POSITIVE_REGULATION_OF_SMOOTH_MUSCLE_CELL_DIFFERENTIATION	0.00580529997978359	0.0943552404009	0.407017918923954	-0.683342359177494	-1.82504516652116	14	Cth,Tmsb4x,Sod2,Smarcd3,Olfm2,Tgfb1,Sirt1,Eng	0.571428571428571
Ontology - Biological Process	GOBP_RESPONSE_TO_ACTIVITY	0.00433943191121282	0.0806805573825318	0.407017918923954	-0.591146628055009	-1.82478966726128	24	Ppargc1a,Cry2,Hadh,Agt,Ntrk1,Tns2,Sod2,Fndc5	0.333333333333333
Canonical Pathways - Wiki	WP_PPAR_SIGNALING_PATHWAY	0.000247010777183453	0.011099571113661	0.49849310876659	-0.461537369457358	-1.82195807802243	71	Scd2,Lpl,Pparg,Acadm,Cd36,Slc27a5,Acaa1b,Apoa2,Cyp4a31,Acaa1a,Hmgcs2,Ehhadh,Acadl,Slc27a2,Acox1,Cyp4a10,Cyp4a14,Ppara,Sorbs1,Cpt1a,Pck1,Cyp4a32	0.309859154929577
Ontology - Cellular Component	GOCC_MHC_PROTEIN_COMPLEX	0.00459721175916821	0.0835016713072846	0.407017918923954	-0.590163576477178	-1.8217551200331	24	H2-Ab1,H2-Aa,H2-Eb1,H2-DMb1,H2-DMa,H2-Ob,Cd74,H2-DMb2,H2-Oa,H2-Eb2,H2-Q6,H2-Q1,H2-Q4,H2-Q2	0.583333333333333
Ontology - Molecular Function	GOMF_QUINONE_BINDING	0.00580529997978359	0.0943552404009	0.407017918923954	-0.681375713908018	-1.81979272403005	14	Ndufs2,Etfdh,Sdhd,Ndufs7,Cbr4,Coq10b,mt-Nd4,Coq10a,Sqor	0.642857142857143
Cell Type Signatures	ZHANG_UTERUS_C9_DENDRITIC_CELL	7.75550669455575e-05	0.00441183824092423	0.538434096309916	-0.437096584197256	-1.81850816346409	94	Tagln2,H2-Ab1,H2-Aa,H2-Eb1,H2-DMb1,Cd53,H2-DMa,Fth1,Cd74,Coro1a,Rac2,Psap,Napsa,Tmsb4x,Cytip,Fcer1g,Lsp1,Fau,Mpeg1,Actg1,Cd52,Laptm5,Tyrobp,Cd209a,Clec7a,Cyba,Nr4a3,Spi1,Bcl2a1d,Sh3bgrl3,Ctss,Mcl1,Cxcl16,Ifi30,Crip1,Lgals3,Arhgdib	0.393617021276596
Ontology - Biological Process	GOBP_MONOSACCHARIDE_CATABOLIC_PROCESS	0.00150881318300985	0.0407481162994008	0.45505986738723	-0.514267529162803	-1.81691550303714	41	Hexa,Pkm,Aldob,Ids,Aldoa,Pfkl,Pgk1,Eno1,Galm,Eno1b,Tpi1,Galk1,Pfkfb2,Khk,Foxk1	0.365853658536585
Cell Type Signatures	ZHANG_UTERUS_C8_NK_CELL	5.92028114238446e-06	0.000542703714777894	0.610526878385931	-0.394153632090154	-1.81592090824413	178	Fam107b,Il2rb,Gmfg,Bcl2l11,Actr3,Lck,Mdh1,Cd53,Ptpn18,Coro1a,Sh2d2a,Cnbp,Cd2,Rac2,Ets1,Dgat1,Ptpn22,Ptprcap,Tmsb4x,Mbnl1,Fcer1g,Fasl,Hilpda,Trbc1,Saraf,Ifngr1,Actg1,Nkg7,Ms4a4b,Cd52,Selplg,Oaz1,Laptm5,Tyrobp,Cd7,Xcl1,H2-Q6,Hcst,Nr4a2,Cyba,Klrk1,Irf8,Ptprc,Ctsw,Tmsb10,Sh3bgrl3,Klrd1,Klra8,Stk17b,Klri2,Clic1,Ccr2,Il2rg,Ccl5,Crip1,Rps23-ps1,Rpl36,Arhgdib,Thy1,Tnfaip3,Gm9843,Shisa5,Psme2,Sumo1,Klre1,…	0.393258426966292
Ontology - Biological Process	GOBP_REGULATION_OF_PROTEIN_KINASE_A_SIGNALING	0.0011102874802381	0.034055892462676	0.45505986738723	-0.644827595474211	-1.81508396351914	18	Adrb2,Mif,Akap7,Akap12,Ramp3,Aip,Akap5,Akap6,Pja2,Pde10a,Lrrk2	0.611111111111111
Ontology - Biological Process	GOBP_FOAM_CELL_DIFFERENTIATION	0.0017243599528952	0.0444729620005544	0.45505986738723	-0.579785838158414	-1.81427475968921	26	Lpl,Pparg,Cd36,Agt,Stat1,Agtr1a,Ppara,Nfkbia,Mapk9,Soat1,Abca5,Il18,Prkch	0.5
Canonical Pathways - Reactome	REACTOME_MET_ACTIVATES_RAP1_AND_RAC1	0.00258730804691918	0.0590406766553022	0.431707695803346	-0.73388195405669	-1.81095419532831	11	Rap1a,Hgf,Rap1b,Crk,Met,Crkl,Rac1	0.636363636363636
Ontology - Biological Process	GOBP_REGULATION_OF_MATURE_B_CELL_APOPTOTIC_PROCESS	0.000724416931203618	0.0254290949898653	0.477270815362862	-0.916894387749786	-1.80807535895359	5	Mif,Cd74,Bcl10,Cd44	0.8
Canonical Pathways - Reactome	REACTOME_MITOCHONDRIAL_TRANSLATION	0.000245262110456933	0.0110830838759158	0.49849310876659	-0.441419277152677	-1.80724759470341	88	Dap3,Mrpl23,Mrpl45,Mrpl47,Mrps35,Mrps16,Mrpl42,Mrpl51,Mrpl48,Mrpl50,Chchd1,Eral1,Mrpl12,Mrps5,Mrpl14,Mrps24,Mrps31,Mrps9,Mrpl1,Mrps27,Mrpl52,Mrpl27,Mrps6,Mrps18c,Mrpl37,Mrpl58,Mrpl18,Mrps36,Gfm1,Oxa1l,Mrpl9	0.352272727272727
Ontology - Molecular Function	GOMF_3_PHOSPHOADENOSINE_5_PHOSPHOSULFATE_BINDING	0.00307110284037059	0.0646543723953084	0.431707695803346	-0.751471007686137	-1.80704352757425	10	Sult2a4,Sult2a3,Chst15,Sult2a5,Sult2a6,Sult2a7,Sult2a2,Sult2a1,Sult1a1	0.9
Ontology - Biological Process	GOBP_REGULATION_OF_NATURAL_KILLER_CELL_MEDIATED_IMMUNITY	0.00122426583570421	0.0360998031533101	0.45505986738723	-0.495013286046735	-1.80591878838492	49	Gimap3,Stat5b,Rasgrp1,Il18rap,Tgfb1,Klrb1c,Tap1,Cd96,Ulbp1,Cd226,Klrk1,Klrc1,Klrd1,Crk,Klri2,Cadm1,Vav1,Clnk,Sh2d1a,Pik3r6,Il12b,Raet1d,Klrb1f,Klre1,Gimap5,Klrb1b,Slamf6,Cd160,H2-M3,Dpp4,Serpinb9	0.63265306122449
Ontology - Molecular Function	GOMF_OXIDOREDUCTASE_ACTIVITY_ACTING_ON_THE_ALDEHYDE_OR_OXO_GROUP_OF_DONORS_DISULFIDE_AS_ACCEPTOR	0.00309707127932329	0.0649453823044499	0.431707695803346	-0.795400627437507	-1.8048704795357	8	Bckdhb,Pdha1,Dhtkd1,Bckdha,Ogdh	0.625
Ontology - Biological Process	GOBP_KETONE_BODY_METABOLIC_PROCESS	0.00201963414598858	0.0497830064130323	0.431707695803346	-0.827328456255765	-1.8032372928233	7	Slc27a5,Hmgcs2,Hmgcl,Dgat1,Acat1,Oxct1	0.857142857142857
Ontology - Biological Process	GOBP_FC_RECEPTOR_SIGNALING_PATHWAY	0.00139609567678924	0.0388148472219289	0.45505986738723	-0.640520484403417	-1.80296015199407	18	Lck,Pigr,Rap1a,Fcer1g,Cd247,Ptprc,Nr4a3,Myo1g	0.444444444444444
Canonical Pathways - Reactome	REACTOME_INTERLEUKIN_2_FAMILY_SIGNALING	0.00203856020183661	0.0500085071550323	0.431707695803346	-0.56496575459854	-1.80246529050439	29	Il2rb,Lck,Il2ra,Jak2,Il21r,Stat5b,Ptpn6,Il15,Sos2,Pik3cb,Syk,Pik3ca,Pik3cd	0.448275862068966
Hallmark	HALLMARK_BILE_ACID_METABOLISM	9.42138943606828e-05	0.0051759564840208	0.538434096309916	-0.423349288182536	-1.8022338413536	109	Slc23a2,Slc27a5,Slc22a18,Cyp39a1,Bbox1,Npc1,Klf1,Abcg8,Hsd17b11,Gstk1,Ttr,Lck,Pex7,Aldh8a1,Aqp9,Optn,Idh2,Akr1d1,Hsd17b6,Mlycd,Slc27a2,Fdxr,Serpina6,Dhcr24,Pipox,Nudt12,Abca6,Pecr,Retsat,Slco1a4,Lipe,Abca4,Pex12,Abcd1,Pnpla8,Abca5,Nr3c2,Hsd17b4,Abcd3	0.357798165137615
Ontology - Biological Process	GOBP_ADAPTIVE_THERMOGENESIS	5.04454555664055e-05	0.0031366123961096	0.557332238758646	-0.403717430165159	-1.8002274559327	142	Ppargc1a,Esrrg,Adrb2,Pparg,Cd36,Abhd6,Hadh,Decr1,Igf1r,Alpl,Thra,Fh1,Npr3,Jak2,Acadl,Slc25a5,Acot13,Il18r1,Lepr,Gpr39,Id1,Ppargc1b,Tle3,Lncbate1,Map2k6,Ces1d,Plcl2,Il15,Nr1h2,Ip6k1,Lnpep,Igf2bp2,Epas1,Dhrs7b,Trpv2,Syk,Mfn2,Rheb,Ddit3,Slc25a4,Tlr4,Plac8,Il18,Ache,Zbtb7b,Ccr2,Cmklr1,Lama4,Aldh1a1,Adrb1,Pctp,Sorl1	0.366197183098592
Ontology - Biological Process	GOBP_ACETYL_COA_BIOSYNTHETIC_PROCESS_FROM_PYRUVATE	0.00350884835131441	0.0703633745166132	0.431707695803346	-0.705773925251164	-1.80013137241758	12	Pdk2,Pdha1,Dld,Vdac1,Mpc1,Dlat,Mpc2	0.583333333333333
Curated - Chemical and Genetic Perturbation	WENG_POR_TARGETS_LIVER_UP	0.00107219655172593	0.0334633795384968	0.45505986738723	-0.497560881263606	-1.79903011429628	47	Lpl,Gsta2,Cd36,Gstm3,Cyp2c55,Entpd5,Hmox1,4931406C07Rik,Gstt3,Dhcr24,Gstm1,Actg1,Cyp2b10,Slco1a4,Msmo1,Gstm2,Tmem97,Ethe1,Ugt2b34,Ces2a,Lgals1,Ugdh,Gstm6,Cyb5b,Gadd45b	0.531914893617021
Cell Type Signatures	TABULA_MURIS_SENIS_DIAPHRAGM_MESENCHYMAL_STEM_CELL_AGEING	1.30205035409187e-08	2.45735197415786e-06	0.747739663149885	-0.357090671899766	-1.79825141810036	359	Rarres2,Atp5g1,Ndufc2,H2-Ab1,Ndufa5,Ndufb4,Ndufb8,Rala,H2-Aa,Mif,H2-Eb1,Anapc11,Ndufb11,4930523C07Rik,Grcc10,Serpinb1a,Inmt,Ndufb10,Fth1,Fmc1,Cd74,Atp5l,Chchd7,Atp5h,Tomm5,Mrpl23,Atp5o,Uqcrh,Ndufb9,Cdkn1c,Ndufb7,Ndufs5,S100a1,Ndufa11,Ndufc1,Uqcr10,Tmsb4x,Cox8a,Cox6b1,Ndufa13,Atpif1,Atp5d,Cox5a,Mt2,Cox6a1,Mt1,H2az2,Flt3,Mrpl48,Atp5j2,Rex1bd,Gstm1,Cox6c,Ndufs7,Fau,Cox7a2,Kcnj8,Ddrgk1,Cenpx,C920021L…	0.314763231197772
Ontology - Molecular Function	GOMF_ANTIOXIDANT_ACTIVITY	0.000616453755620376	0.0227304279391989	0.477270815362862	-0.452069317419997	-1.79726948535872	72	Gsta2,Gpx6,Gsta5,Txnrd2,Gstt2,Hbb-bs,Gstk1,Gstt1,Hba-a2,Gsta1,Gstm7,Hba-a1,Prxl2a,Srxn1,Sod2,Gstp3,Glrx,Pxdn,Nqo1,Prdx3,Gsto2,Mgst3,Prdx2,Sesn2,Gpx4,Hbb-bt,Park7	0.375
Ontology - Biological Process	GOBP_T_CELL_TOLERANCE_INDUCTION	0.00371404188691996	0.0728369926038753	0.431707695803346	-0.703900165513936	-1.79535220225178	12	Il2ra,Tgfbr2,Cd3e,Cblb,Icos,Phlpp1,Runx1,Foxp3	0.666666666666667
Ontology - Biological Process	GOBP_NEGATIVE_REGULATION_OF_BEHAVIOR	0.00724600831974528	0.109351331576062	0.407017918923954	-0.671876720609054	-1.79442316867575	14	Adora1,Mecp2,Lepr	0.214285714285714
Regulatory Target Gene - miRDB	MIR_7066_3P	0.00186714582752244	0.0472440904812538	0.45505986738723	-0.535433378567921	-1.79346696518524	33	Ndufv2,Pbx1,Mecp2,Pdzrn3,Ldlrad3,Gm20604,Tspyl5,Ldb2,Zfp955a,St6gal1,Upp2,Ccdc127	0.363636363636364
Ontology - Molecular Function	GOMF_PALMITOYL_COA_HYDROLASE_ACTIVITY	0.00332461240016473	0.0677680204872205	0.431707695803346	-0.644686160766035	-1.79315538553256	17	Them4,Acot13,Acot7,Ces1e,Pla2g6,Acaa2,Acot2	0.411764705882353
Canonical Pathways - Wiki	WP_MICROGLIA_PATHOGEN_PHAGOCYTOSIS_PATHWAY	0.00196951159688481	0.0490604115484878	0.431707695803346	-0.507504612849625	-1.79302201025691	41	Rac2,Ptpn6,Fcer1g,Lat,Pik3cg,Nckap1l,Tyrobp,Ncf4,Pik3cb,Itgb2,Cyba,Syk,C1qc,Pik3ca,C1qb,Pik3cd,Vav1,Cybb,Plcg2,Pik3r6,Ncf2,Rac1,Vav2,C1qa,Pik3c3,Fcgr1	0.634146341463415
Ontology - Biological Process	GOBP_REGULATION_OF_MACROPHAGE_DERIVED_FOAM_CELL_DIFFERENTIATION	0.00223690475378019	0.0536389029299579	0.431707695803346	-0.617980405556546	-1.79283200114602	20	Lpl,Pparg,Cd36,Agt,Agtr1a,Ppara,Nfkbia,Mapk9,Abca5,Il18,Prkch	0.55
Canonical Pathways - Biocarta	BIOCARTA_VOBESITY_PATHWAY	0.00135570037825625	0.0383565175802236	0.45505986738723	-0.870907867929702	-1.79242810282778	6	Lpl,Pparg,Hsd11b1	0.5
Curated - Chemical and Genetic Perturbation	JIANG_AGING_HYPOTHALAMUS_UP	0.00112217270661866	0.03425467645933	0.45505986738723	-0.488389138299971	-1.79238524781186	50	Casp6,Hbb-bs,Ndufb5,Atp5c1,Hba-a2,Atp5l,Hba-a1,Atp5o,Ndufc1,Atpif1,Psma6,Mt1,Snx2,Atp5md,Cox7a2,Csf1r,Ndufa1,Hsd17b4,Ctss,Thy1,Map4	0.42
Ontology - Biological Process	GOBP_BRANCHED_CHAIN_AMINO_ACID_METABOLIC_PROCESS	0.00432146654275899	0.0806104259057439	0.407017918923954	-0.599894343612835	-1.79201675590357	22	Bckdhb,Ivd,Aldh6a1,Hmgcl,Dld,Hibadh,Hibch,Dbt,Bckdha,Auh,Bcat2,Acat1,Ilvbl	0.590909090909091
Ontology - Biological Process	GOBP_REGULATION_OF_PIGMENT_CELL_DIFFERENTIATION	0.00352559155861958	0.070520623171291	0.431707695803346	-0.78963297157211	-1.79178289643797	8	Bloc1s5,Gna11,Bcl2,Bloc1s6,Zeb2	0.625
Ontology - Biological Process	GOBP_MALATE_METABOLIC_PROCESS	0.00225044285705754	0.0537226254656505	0.431707695803346	-0.821624862165973	-1.79080579299023	7	Fh1,Mdh1,Mdh2,D2hgdh,Me2	0.714285714285714
Ontology - Biological Process	GOBP_RESPONSE_TO_STIMULUS_INVOLVED_IN_REGULATION_OF_MUSCLE_ADAPTATION	0.00395138437142234	0.0759139018998289	0.407017918923954	-0.760484111866447	-1.79052529963955	9	Agt,Nol3,Ndufs4,Prkag3	0.444444444444444
Ontology - Biological Process	GOBP_CYTOCHROME_COMPLEX_ASSEMBLY	0.00200897143327053	0.0496578116063571	0.431707695803346	-0.526107697298781	-1.79042088405117	36	Uqcc1,Cox10,Fastkd3,Slc25a46,mt-Co3,Smim4,1190007I07Rik,Coa5,Cyba,Cox14,Cox17,Cox16,Uqcc2,Sco2,Hccs,Coa6,Cox20,Pet100,Coa3,1810058I24Rik,Coa8,Sco1,Taco1	0.638888888888889
Ontology - Biological Process	GOBP_MITOCHONDRION_ORGANIZATION	9.00400741766525e-11	2.29273471419343e-08	0.839088935621274	-0.345457004670699	-1.78960913726357	526	Ppargc1a,Fez1,Pparg,Dmac2,Ndufaf5,Casp6,Gabarapl1,Retreg1,Mipep,Ndufs2,Uqcc1,Ndufc2,Ndufa9,Ndufa5,Ndufb4,Ndufb8,Rala,Ndufaf6,Miga1,Nol3,Ndufb11,Them4,Siva1,Hmgcl,Bcl2l11,Ndufb5,Dap3,Chchd10,Ndufb10,Cox10,Mtx1,Ndufa2,Gimap3,Ndufs1,Slc25a5,Marchf5,Chchd7,Optn,Aifm2,Chchd4,Ndufa12,Tomm5,Cox7a1,Slc25a36,Cert1,Ndufb9,Timm10,Chchd2,Ndufb7,Ndufs5,Ndufa11,Vdac2,mt-Nd6,Ndufc1,Chchd3,Timm17a,Wdr81,Pla2g6,S…	0.389733840304183
Ontology - Biological Process	GOBP_POSITIVE_REGULATION_OF_NATURAL_KILLER_CELL_MEDIATED_IMMUNITY	0.00157645625967379	0.0422195514485593	0.45505986738723	-0.541926000469061	-1.78883810520911	32	Gimap3,Stat5b,Rasgrp1,Il18rap,Klrb1c,Ulbp1,Cd226,Klrk1,Klrc1,Klrd1,Klri2,Cadm1,Vav1,Clnk,Sh2d1a,Il12b,Raet1d,Klre1,Gimap5,Slamf6,Cd160,H2-M3,Dpp4	0.71875
Ontology - Biological Process	GOBP_CELLULAR_RESPONSE_TO_CAFFEINE	0.00147273732099661	0.0402481296480879	0.45505986738723	-0.869133263149229	-1.78877576301428	6	Gstm7,Tmem38a,Tmem38b	0.5
Canonical Pathways - Wiki	WP_MITOCHONDRIAL_LONG_CHAIN_FATTY_ACID_BETAOXIDATION	0.00504629391516363	0.0875254534898672	0.407017918923954	-0.652646886926649	-1.78837827848722	16	Acadm,Eci1,Hadh,Ehhadh,Acadl,Acads,Pecr,Acadvl,Cpt1a,Slc25a20	0.625
Ontology - Molecular Function	GOMF_ANTIGEN_BINDING	0.000740192003351577	0.0258683716403143	0.477270815362862	-0.483583813545152	-1.78819703437098	53	H2-Ab1,H2-Aa,H2-Eb1,Lck,Ighd,Psap,Dhcr24,Tgfb1,H2-Eb2,Tap1,H2-Q6,Itga4,Cd1d2,Cd48,Cd1d1,Klrd1,Ppp2r1a,H2-Q1,Sirpa,H2-Q4,H2-Q2	0.39622641509434
Curated - Chemical and Genetic Perturbation	ICHIBA_GRAFT_VERSUS_HOST_DISEASE_D7_UP	7.49851192733688e-05	0.00428082307253873	0.538434096309916	-0.410517096984251	-1.78762417842193	123	Usp18,Il1rn,Pkm,H2-Ab1,Gbp2b,H2-Aa,H2-Eb1,H2-DMb1,Cd53,H2-DMa,Cd74,Serpina3g,Il18r1,Pld4,Fgl2,Ear2,Irgm2,Gbp2,Cxcl10,Tmsb4x,Rnf19b,Lcp2,Vcam1,Mt1,Tgtp1,Ms4a4d,Stat1,Mpeg1,N4bp1,Nfkbia,Tyrobp,Tap1,Samhd1,Cyba,Irf8,C1qc,Ly86,C1qb,Ifi204,Tmsb10,Clic1,Plac8,Ctss,Procr,Psmb10,Ifi207,Slc11a1,Irf1,Cd5l,Irgm1,Shisa5,Psme2,Adgre1	0.430894308943089
Curated - Chemical and Genetic Perturbation	HUANG_GATA2_TARGETS_UP	2.74869475763816e-05	0.00186841361449285	0.575610261071129	-0.399579050251316	-1.78716471395875	146	Fam107b,Acadm,Adssl1,Gabarapl1,Gmfg,Satb1,Grcc10,Il17ra,Btg1,Tnfaip8,Tgfbr2,Napsa,Kctd12,Cytip,Cox6a1,Tnfaip8l2,Fes,Cd44,Gcnt2,Slc8b1,Tox,Ndrg1,Pik3cg,Selplg,Ctse,Il16,Tyrobp,Scand1,P2ry14,St8sia4,Stard10,Samsn1,Adgrg3,Atp6v0e,Spi1,Cerk,Ubl5,Depp1,Lgals1,Sh3bgrl3,Tespa1,Plac8,Rab31,Sqstm1,Dok3,Gsto1,Fcgr3,Mpo,Ndufa6,Trp53inp1,Lpxn,Mgst2,Psenen	0.363013698630137
Canonical Pathways - Biocarta	BIOCARTA_ACETAMINOPHEN_PATHWAY	0.00104268244079437	0.0328619090672363	0.45505986738723	-0.905932612646795	-1.78645922113127	5	Cyp2e1,Cyp3a11,Nr1i3,Cyp1a2	0.8
Ontology - Biological Process	GOBP_POSITIVE_REGULATION_OF_MACROPHAGE_DERIVED_FOAM_CELL_DIFFERENTIATION	0.00351283143237375	0.0703633745166132	0.431707695803346	-0.7236040883748	-1.78559215464485	11	Lpl,Cd36,Agt,Agtr1a,Mapk9,Il18,Prkch	0.636363636363636
Curated - Chemical and Genetic Perturbation	QI_PLASMACYTOMA_UP	1.28219609691081e-06	0.000147119760757052	0.643551836150722	-0.371459795012289	-1.78556924543147	246	Tuba8,Il2rb,Casp6,Rassf4,Gbp2b,Rbp4,Itgb7,Ltb,Cd82,Lck,Cd53,Ddt,Ptpn18,Il21r,Fgl2,Stk10,Rac2,Ciita,Epor,Ntn1,Btg1,Rassf2,Ptpn6,Sla,Gbp2,Tmsb4x,Pstpip1,Pcsk6,Cd79a,Gnb4,Cdc42se1,Hrk,Bcl2,Il18rap,Flt3,Lsp1,Spib,Ehd1,Snx2,Tgtp1,Relb,Trim21,Arrb1,Plcl2,Lat,Ifngr1,Card11,Mtpn,Cnn2,Cd3g,Dapp1,Tgfb1,Nfkbia,Csf1r,Lst1,Cd7,Il27ra,Xcl1,Cd19,Cd3e,Rgl1,Slamf1,Itgb2,Hcls1,Mfap1a,S100a13,Irf8,Mob1a,Ly86,Cd3d,C…	0.451219512195122
Ontology - Biological Process	GOBP_RESPIRATORY_CHAIN_COMPLEX_IV_ASSEMBLY	0.00304977769876465	0.0643393446597059	0.431707695803346	-0.559493201931018	-1.78484498990265	28	Cox10,Fastkd3,Slc25a46,mt-Co3,Smim4,1190007I07Rik,Coa5,Cox14,Cox17,Cox16,Sco2,Coa6,Cox20,Pet100,Coa3,1810058I24Rik,Coa8,Sco1,Taco1	0.678571428571429
Ontology - Biological Process	GOBP_NEGATIVE_REGULATION_OF_AMINO_ACID_TRANSPORT	0.00363903946267058	0.0717247419715789	0.431707695803346	-0.722765815129004	-1.78352360064524	11	Adora1,Il1rn,Abat	0.272727272727273
Ontology - Molecular Function	GOMF_OXIDOREDUCTASE_ACTIVITY_ACTING_ON_PAIRED_DONORS_WITH_OXIDATION_OF_A_PAIR_OF_DONORS_RESULTING_IN_THE_REDUCTION_OF_MOLECULAR_OXYGEN_TO_TWO_MOLECULES_OF_WATER	0.00526162492922787	0.089509000121605	0.407017918923954	-0.681179948876373	-1.78213541952576	13	Scd2,Cyb5a	0.153846153846154
Ontology - Biological Process	GOBP_FC_GAMMA_RECEPTOR_SIGNALING_PATHWAY	0.00834772884895154	0.119815739134548	0.380730400722792	-0.667157197774141	-1.78181844393936	14	Lck,Rap1a,Fcer1g,Cd247,Ptprc,Myo1g	0.428571428571429
Canonical Pathways - Reactome	REACTOME_CLASS_B_2_SECRETIN_FAMILY_RECEPTORS	0.00132379068153136	0.037652925732493	0.45505986738723	-0.5504470624359	-1.78160911091647	30	Gng2,Vipr1,Gnb4,Calcrl,Adm,Pth1r,Ramp1,Ramp3,Gnb1,Glp1r,Adgre5,Gng7,Adgre1,Cd55,Gngt2,Gnb2	0.533333333333333
Canonical Pathways - Wiki	WP_CHEMOKINE_SIGNALING_PATHWAY	2.21666245356354e-05	0.00157211756451397	0.575610261071129	-0.39391337545152	-1.78109336939208	157	Cxcr5,Rasgrp2,Gng2,Mapk3,Jak2,Adcy6,Cxcr6,Rap1a,Rac2,Dock2,Ccr7,Stat5b,Cxcl10,Ccl17,Xcr1,Cxcr3,Gnb4,Adcy5,Itk,Was,Stat1,Pik3r5,Arrb1,Adcy9,Sos2,Ccr4,Pik3cg,Pxn,Adcy1,Cxcl13,Nfkbia,Rap1b,Xcl1,Gnb1,Pik3cb,Grk2,Pik3ca,Prkaca,Pik3cd,Adcy7,Crk,Prkcb,Ccl28,Ccr2,Cxcl16,Vav1,Ccl5,Ccr6,Pak1,Nfkbib,Cxcr2,Crkl,Rac1,Gnai2,Vav2,Gng7,Cdc42,Fgr,Ccr1,Foxo3	0.382165605095541
Ontology - Biological Process	GOBP_VALINE_METABOLIC_PROCESS	0.00168730538415665	0.0438222376038083	0.45505986738723	-0.864865418486087	-1.7799920500701	6	Aldh6a1,Hibadh,Hibch,Bcat2,Ilvbl	0.833333333333333
Ontology - Biological Process	GOBP_CIRCADIAN_SLEEP_WAKE_CYCLE_NON_REM_SLEEP	0.00397559443610012	0.0762876626123422	0.407017918923954	-0.720632530525531	-1.77825942882424	11	Adora1,Chrnb2,Casp1,Kcna2,Alb	0.454545454545455
Ontology - Biological Process	GOBP_LEUKOCYTE_HOMEOSTASIS	2.38485830915411e-05	0.00165618601711906	0.575610261071129	-0.409292455332527	-1.77707808991517	124	Slc15a4,Mif,Siva1,Bcl2l11,Mthfd1,Il2ra,Cd74,Gimap3,Coro1a,Stat5b,Bcl10,Xkr8,Fcer1g,Bcl2,Flt3,Cd44,Mir142hg,Lat,Sos2,Il7r,Tnfrsf13c,Gpr174,Nckap1l,Tgfb1,Sash3,Enpp1,Csf1r,Prdx2,Pkn1,Mertk,Pik3cb,Btk,Dnaja3,Pik3cd,Ppp3cb,Sit1,Chst3,Il18,Ccr2,Tnfrsf23,Axl,Gapt,Itpkb,Sh2b3,Cxcr2,Tsc22d3,Mef2c,Tnfaip3,Dock10,Ahr,Anxa1,Mpl,Men1,Tnfrsf4,Gimap5,Zc3h8,Dock11	0.459677419354839
Ontology - Molecular Function	GOMF_MYRISTOYL_COA_HYDROLASE_ACTIVITY	0.00860197224626453	0.121573244154883	0.380730400722792	-0.665378224394456	-1.77706722849902	14	Them4,Acot13,Acot7,Pla2g6,Acaa2,Acot2	0.428571428571429
Hallmark	HALLMARK_ALLOGRAFT_REJECTION	1.01805402378248e-05	0.000820684555252187	0.593325476396405	-0.386189896476727	-1.77676523813136	180	Il2rb,Ccnd3,H2-Aa,Ltb,Lck,Il2ra,Jak2,H2-DMa,H2-Ob,Cd74,Cd2,H2-DMb2,Ets1,Ptpn6,Cd79a,Bcl10,Cxcr3,Itk,Lcp2,Fasl,Il18rap,H2-Oa,Was,Stat1,Socs5,Il15,Elf4,Map4k1,Ifngr1,Itgal,Cd3g,Brca1,Tgfb1,Cxcl13,Il16,Ccl22,St8sia4,Tap1,Cd7,Cd96,Il27ra,Cd3e,Cd247,Ncf4,Gpr65,Cd1d2,Itgb2,Hcls1,Cd28,Irf8,Ptprc,Ly86,Cd3d,Spi1,Sit1,Cfp,Klrd1,Prkcb,Tlr2,Fyb,Il18,Ache,Ctss,Ccr2,Cd40lg,Mmp9,Il2rg,Ccl5,Psmb10,Tnf,Cd8b1,Thy1…	0.411111111111111
Ontology - Biological Process	GOBP_GLYOXYLATE_METABOLIC_PROCESS	0.00251972041151171	0.0582440271490934	0.431707695803346	-0.815153026518984	-1.77669984111171	7	Hoga1,Agxt2,Idh2,Hyi	0.571428571428571
Ontology - Molecular Function	GOMF_OXIDOREDUCTASE_ACTIVITY_ACTING_ON_A_SULFUR_GROUP_OF_DONORS_NAD_P_AS_ACCEPTOR	0.00405973322389653	0.077265015213252	0.407017918923954	-0.719927949286368	-1.77652077815439	11	Txnrd2,Dld,Pgk1,Glrx	0.363636363636364
Ontology - Biological Process	GOBP_NEGATIVE_REGULATION_OF_ACUTE_INFLAMMATORY_RESPONSE	0.00482896450272693	0.0854093148321338	0.407017918923954	-0.754336537595629	-1.77605111524628	9	Adora1,Pparg,Spn	0.333333333333333
Ontology - Biological Process	GOBP_NEGATIVE_REGULATION_OF_SMOOTH_MUSCLE_CONTRACTION	0.00401994712556075	0.076680132923003	0.407017918923954	-0.638368221497013	-1.77558242132893	17	Adora1,Adrb2,Calcrl,Adora2b	0.235294117647059
Ontology - Biological Process	GOBP_ORGANIC_ACID_METABOLIC_PROCESS	5.67020506359594e-15	2.4584170170326e-12	0.996986217533181	-0.330730986962843	-1.7751335957091	906	Scd2,Sult2a4,Ddah1,Ppargc1a,Lpl,Slc23a2,Nudt19,Pparg,Aco2,Cyp2a5,Acadm,Eci1,Hexa,Cyp2c37,Vnn1,Cyp2d26,Ldhb,Cth,Ahcyl,Acsm3,Cyp2c29,Adssl1,Acad10,Sult1e1,Sult2a3,Suclg2,Ahcy,Pdk2,Slc27a5,Dcxr,Acaa1b,Bckdhb,Acad12,Pkm,Decr2,Suclg1,Gcdh,Cyp39a1,Sgpl1,Ivd,Hadh,Aldh3a2,Agt,Sardh,Cyp4a31,Aldh4a1,Hoga1,Peds1,Apoc1,Ech1,Dhfr,Cyp2e1,Sdhb,Decr1,Ptges2,Aldh6a1,Acaa1a,Hacd2,Cyp3a11,Aldh5a1,Gstm3,Cyp2c55,Mif,…	0.280353200883002
Ontology - Biological Process	GOBP_DENDRITIC_CELL_ANTIGEN_PROCESSING_AND_PRESENTATION	0.00449539572738738	0.082606114843927	0.407017918923954	-0.695970467552726	-1.77512688992009	12	Fcgr4,Cd74,Fgl2,Ccr7,Washc1	0.416666666666667
Ontology - Biological Process	GOBP_HYDROGEN_PEROXIDE_BIOSYNTHETIC_PROCESS	0.00574837036777285	0.0937147941461504	0.407017918923954	-0.647798304662167	-1.7750922284394	16	Acox1,Sod2,Cyp1a1,Cyp1a2,Cyba,Mfn2,Cybb,Ctns,Zfp13	0.5625
Cell Type Signatures	TABULA_MURIS_SENIS_SPLEEN_T_CELL_AGEING	1.54121024063221e-06	0.000169343114248096	0.643551836150722	-0.366742590680447	-1.77462494466131	251	Il2rb,Pkm,Coro1b,Tmem134,H2-Ab1,Gng2,Cd82,Fth1,Cd74,Serpina3g,Gimap3,Aldoa,Cox5b,Acot7,Rap1a,Trim8,Rac2,Lbh,Cox7c,Gltp,Ptpn22,Sla,Tnfaip8,Tnfrsf1b,Ptprcap,Vamp8,Cox8a,Cox6b1,Ndufa13,Atpif1,Cd5,Cxcr3,Lcp2,Gstp3,Glrx,Atp5j2,Cd44,Tpi1,Cox6c,Tomm7,Tox,Cox7a2,Itgal,Cd3g,Actg1,Plaat3,Nfatc1,Slc3a2,Oaz1,Itm2b,Nfkbia,Laptm5,Atp2b1,Etfb,Samsn1,Prdx2,Itga4,Atp5g2,Izumo1r,Rabgap1l,Gpx4,Polr2e,S100a13,Gimap7…	0.430278884462151
Ontology - Molecular Function	GOMF_C_ACETYLTRANSFERASE_ACTIVITY	0.00442389337118953	0.0814788719410132	0.407017918923954	-0.781840700253734	-1.77410118990427	8	Acaa1b,Acaa1a,Acat3,Hadhb,Acat1,Acaa2,Gcat	0.875
Regulatory Target Gene - miRDB	MIR_8099	0.00254696124526932	0.0586203045862416	0.431707695803346	-0.611450391419557	-1.77388768154064	20	Fam107b,Ddah1,Erg,Cyp4f15,Xpo6,Pip4k2c	0.3
Canonical Pathways - Reactome	REACTOME_PYRUVATE_METABOLISM	0.00310784124270246	0.0650722867066692	0.431707695803346	-0.604215319304484	-1.77380608493677	21	Ldhb,Pdk2,Pdha1,Dld,Vdac1,Dlat,Pdpr,Gstz1,Pdp2,Pdk3	0.476190476190476
Ontology - Biological Process	GOBP_NATURAL_KILLER_CELL_MEDIATED_IMMUNITY	0.000347505852772259	0.0145934264140643	0.49849310876659	-0.455139729828428	-1.77366712486392	66	Gimap3,Coro1a,Cd2,Rab27a,Stat5b,Ptpn6,Rasgrp1,Rnf19b,Il18rap,Nkg7,Tgfb1,Klrb1c,Tap1,Cd96,Ulbp1,Cd226,Klrk1,Klrc1,Klrd1,Crk,Klri2,Il18,Cadm1,Vav1,Clnk,Sh2d1a,Pik3r6,Il12b,Raet1d,Klrb1f,Klre1,Gimap5,Gzmb,Klrb1b	0.515151515151515
Canonical Pathways - Reactome	REACTOME_ORGANIC_CATION_TRANSPORT	0.00263512526086633	0.0596423065629737	0.431707695803346	-0.813696878132862	-1.77352603383615	7	Slc22a18,Slc22a15,Slc22a4,Slc22a5,Slc22a2	0.714285714285714
Ontology - Biological Process	GOBP_ANTIFUNGAL_HUMORAL_RESPONSE	0.00188236753054973	0.0474794652910043	0.45505986738723	-0.861583137541448	-1.77323674009623	6	Rarres2,Ang,App	0.5
Ontology - Biological Process	GOBP_POSITIVE_REGULATION_OF_PROTEIN_TYROSINE_KINASE_ACTIVITY	0.00187218286656353	0.0472969410163972	0.45505986738723	-0.50430518472344	-1.77272575561981	40	Adora1,Agt,Adra1a,App,Dok7,Il34,Dvl2,Csf1r,Hbegf,Ace,Dlg3,Reln	0.3
Tumor Phenotype Ontology	MP_DECREASED_TUMOR_NECROSIS_FACTOR_SECRETION	9.8988336584109e-05	0.00538295218807552	0.538434096309916	-0.408949066158674	-1.77007045244164	119	Cd36,Slc15a4,H2-Ab1,Gpr108,Sgms1,Hmox1,Coro1a,Mapkapk2,Pigr,Pi4ka,Trim8,Fcmr,Fcer1g,Clec4n,Fastk,Ifngr1,Ccr4,Sash3,Timd4,Cd19,Peli1,Clec7a,Gpr65,Pycard,Syk,Ccdc88b,Ifi204,Cd1d1,Klrc1,Itgax,Myo1g,Tlr4,Tlr2,Il18,Nfatc2,Pla2g4a,Vav1,Ccr6,Plcg2,Tnf,Hcfc2,Abhd16a,Nfkbib,Myd88	0.369747899159664
Ontology - Biological Process	GOBP_NEGATIVE_REGULATION_OF_MYELOID_CELL_APOPTOTIC_PROCESS	0.00263554900648853	0.0596423065629737	0.431707695803346	-0.610114862328817	-1.77001315854474	20	Mif,Stat5b,Fcer1g,Apoh,Bcl2,St6gal1,Il18,Maea,Ccl5,Itpkb,Cxcr2,Ccr5,Nod2	0.65
Ontology - Biological Process	GOBP_CELLULAR_RESPONSE_TO_TYPE_II_INTERFERON	0.000166817503761604	0.00806050119079411	0.518848077743792	-0.415243525784582	-1.76772692304442	109	Pparg,H2-Ab1,Gbp2b,Kif16b,Actr3,Jak2,Irgm2,Rab20,Gbp2,Ccl17,Vamp8,Gbp5,Was,Stat1,Ifngr1,Actg1,Igtp,Ccl22,Xcl1,Rab43,Dnaja3,Irf8,Casp1,Tlr4,Vamp3,Tlr2,Stxbp1,Gbp4,Mrc1,Ccl5,Cdc42ep2,Tnf,Txk,Irf1,Il12b,Sirpa,Gbp9,Irgm1,Gbp10,Evl,Cdc42,Capg,Vim,Nlrc5,Cdc42ep4,Stx8,Gbp8,Gbp3,Med1,Ccl2,Gbp6,Nos2,Stxbp2	0.486238532110092
Ontology - Molecular Function	GOMF_L_ARGININE_TRANSMEMBRANE_TRANSPORTER_ACTIVITY	0.00482532408922022	0.0854093148321338	0.407017918923954	-0.692493219668737	-1.76625789833271	12	Slc7a2,Slc66a1,Slc38a4,Slc47a1,Slc22a2,Slc25a15,Slc25a29,Slc7a1,Slc7a6	0.75
Curated - Chemical and Genetic Perturbation	LI_ADIPOGENESIS_BY_ACTIVATED_PPARG	0.0097942882490163	0.130066202061854	0.380730400722792	-0.661187456804822	-1.76587468345808	14	Pparg,Agt,Gpd2,Dgat1,Nr1h2,Lipe	0.428571428571429
Ontology - Cellular Component	GOCC_TIM23_MITOCHONDRIAL_IMPORT_INNER_MEMBRANE_TRANSLOCASE_COMPLEX	0.00482532408922022	0.0854093148321338	0.407017918923954	-0.692144274455104	-1.76536788638435	12	Timm17a,Grpel2,Romo1,Timm17b,Pam16,Timm50,Dnajc15,Pam16l,Timm23,Dnajc19	0.833333333333333
Ontology - Biological Process	GOBP_CELLULAR_ALDEHYDE_METABOLIC_PROCESS	0.00101829477424916	0.0325408063117629	0.45505986738723	-0.462423398378852	-1.76516759012878	60	Aldh3a2,Hoga1,Rbp4,Alpl,Agxt2,Ednrb,Bco2,Aldob,Aldh8a1,Aldoa,Idh2,Rdh13,Esd,Pdxp,Gatd1,Hyi,Tpi1,Rdh10,Pdxk,Abca4,Park7,Khk	0.366666666666667
Ontology - Biological Process	GOBP_THIOESTER_METABOLIC_PROCESS	0.000433332777611643	0.0171338645593278	0.49849310876659	-0.433996323829629	-1.7637580194633	81	Nudt19,Acsm3,Suclg2,Pdk2,Suclg1,Gcdh,Pdha1,Hmgcs2,Hmgcl,Ehhadh,Dld,Tdo2,Acot7,Mcee,Mlycd,Dgat1,Acot12,Vdac1,Ces1d,Pipox,Mpc1,Dlat,Ogdh,Mpc2,Acat1,Acsm5,Acaa2,Abcd1,Acot2	0.358024691358025
Cell Type Signatures	TABULA_MURIS_SENIS_BRAIN_NON_MYELOID_BRAIN_PERICYTE_AGEING	8.61005929044242e-13	2.60608624787316e-10	0.921426003494898	-0.333914336407553	-1.76368248772213	729	Chil1,Pcp4l1,Tpm2,Hexa,Ldhb,Ildr2,Selenbp1,Tagln2,Suclg1,Atp5g1,Sdhc,Ndufa9,Ndufa5,Ndufv2,Ndufb4,Polr3gl,Ang,Rasgrp2,Ndufb8,H2-Aa,Mif,Idh3g,Anapc11,Ndufb11,Nfu1,Dusp14,Mdh1,Chchd10,Atp5c1,Txn2,Mdh2,Ndufb10,Iqsec2,Fth1,Pacs1,Ndufa2,Atp5pb,Cd74,Gstt1,R3hdm2,Slc25a5,Atp5l,Chchd7,Usf2,Atp5h,Cox5b,Idh2,Gata3,Ndufa12,Rap1a,Tomm5,Mrpl23,Atp5o,Cyc1,Uqcrh,Ndufb9,Zfand2b,Chchd2,Cdkn1c,Ndufb7,Rdh13,Slc16a11…	0.316872427983539
Cell Type Signatures	TABULA_MURIS_SENIS_LUNG_FIBROBLAST_OF_LUNG_AGEING	7.68502065614058e-06	0.000659267921742285	0.593325476396405	-0.373632558572493	-1.7630053905947	210	Rarres2,Ldhb,Hsd11b1,Selenbp1,Pla2g12a,Ndufs2,Sdhc,Hadh,H2-Ab1,Gsta3,Acaa1a,Rasgrp2,Ndufb8,H2-Eb1,Rbms1,Etfa,4930523C07Rik,Mdh1,Inmt,Ddt,Fth1,Stbd1,Cd74,Dnajb2,Mettl7a1,Slc25a5,Mtarc2,Aldoa,Ndufa12,Cdkn2c,Cyc1,Filip1,Tmsb4x,Vps28,Psma6,Mt1,Hebp1,Hilpda,Sbds,Gstm1,Adm,Saraf,Ddrgk1,Emd,Slc3a2,Nfkbia,Tyrobp,Rabac1,Etfb,Slc25a3,Epas1,Drap1,Gstm2,Gpx4,Syf2,Cyba,Park7	0.271428571428571
Ontology - Biological Process	GOBP_ACETYL_COA_BIOSYNTHETIC_PROCESS	0.00432913144381775	0.0806596128010735	0.407017918923954	-0.620286821013532	-1.7625786053095	19	Pdk2,Pdha1,Dld,Mlycd,Vdac1,Mpc1,Dlat,Mpc2,Acat1	0.473684210526316
Ontology - Biological Process	GOBP_POSITIVE_REGULATION_OF_VITAMIN_METABOLIC_PROCESS	0.00552005356712499	0.0911974246383307	0.407017918923954	-0.776669486309764	-1.76236701335364	8	Clybl,Rdh9,Rdh16,Rdh1,Rdh10,Tnf	0.75
Ontology - Biological Process	GOBP_REGULATION_OF_ANTIGEN_PROCESSING_AND_PRESENTATION	0.00346049846751363	0.0698280709633379	0.431707695803346	-0.600062350812831	-1.76161413854666	21	H2-Ab1,H2-Ob,Cd74,Fgl2,Ccr7,Ptpn22,H2-Oa,Was,Pycard	0.428571428571429
Curated - Chemical and Genetic Perturbation	SHIN_B_CELL_LYMPHOMA_CLUSTER_9	0.00706476787658384	0.108142181561219	0.407017918923954	-0.642123229844862	-1.75954142947697	16	Cxcr5,Ikzf3,Cd79a,Pax5,Spib,Cd19,Irf8,Bcl11a	0.5
Ontology - Biological Process	GOBP_MITOCHONDRIAL_TRANSPORT	5.33566804311661e-05	0.00322999195274251	0.557332238758646	-0.393913745656348	-1.75883418951489	147	Casp6,Mipep,Slc25a10,Nol3,Them4,Crym,Siva1,Bcl2l11,Chchd10,Gimap3,Slc25a5,Chchd4,Tomm5,Timm10,Vdac2,Timm17a,Ndufa13,Atpif1,Timm8a1,Bcl2,Slc25a46,Dynlt1f,Grpel2,Tomm7,Mtx2,Immp2l,Romo1,Bag4,Aip,Immp1l,Pmpcb,Acaa2,Mfn2,Slc25a4,Aifm1,Slc25a20,Timm17b,Parl,Pam16,Bcl2l1,Mff,Gclc,Timm50,Tomm40,Lrrk2,Timm44,Spg7,Oxa1l,Hspa1l,Atf2,Mtch2,Slc9a1,Slc25a31,Bid,Zfp13,Gimap5,Dnajc15,Eya2	0.394557823129252
Canonical Pathways - Reactome	REACTOME_FATTY_ACID_METABOLISM	2.03591171689715e-05	0.00146457828531229	0.575610261071129	-0.392171748532832	-1.75844966435196	150	Nudt19,Acadm,Eci1,Acad10,Acaa1b,Decr2,Hadh,Aldh3a2,Decr1,Ptges2,Hacd2,Them4,Ehhadh,Acadl,Acot13,Mapkapk2,Acot7,Mcee,Echs1,Mlycd,Acbd5,Acot12,Slc27a2,Cyp4f15,Acox1,Eci2,Cyp1a1,Cyp4a10,Slc22a5,Ndufab1,Acads,Cyp1a2,Acad11,Cbr4,Pecr,Hadhb,Crat,H2-Ke6,Hacd3,Acadvl	0.266666666666667
Canonical Pathways - Reactome	REACTOME_REGULATION_OF_PYRUVATE_DEHYDROGENASE_PDH_COMPLEX	0.00731294604094385	0.10963523676607	0.407017918923954	-0.649647159093142	-1.75784853476127	15	Pdk2,Pdha1,Dld,Dlat,Pdpr,Gstz1,Pdp2,Pdk3	0.533333333333333
Ontology - Biological Process	GOBP_POSITIVE_REGULATION_OF_CD4_POSITIVE_ALPHA_BETA_T_CELL_DIFFERENTIATION	0.00428673321824067	0.080430145364932	0.407017918923954	-0.550772135496214	-1.75702382660872	28	Gimap3,Ccr7,Rara,Socs5,Nckap1l,Sash3,Il18,Zbtb7b,Ccr2,Il2rg,Irf1,Anxa1,Gimap5,Nfkbid	0.5
Positional	chrXF4	0.00621663175535743	0.0995281503188062	0.407017918923954	-0.580740011959866	-1.75579807750737	23	S100g,Gm15163,Syap1,Pdha1,Sms,Ctps2,Adgrg2,Map3k15,Eif1ax,Phka2,Gm7331	0.478260869565217
Ontology - Biological Process	GOBP_REGULATION_OF_RESPONSE_TO_REACTIVE_OXYGEN_SPECIES	0.00272733429527171	0.0611914640066416	0.431707695803346	-0.506666334512145	-1.75539885953899	38	Cd36,Dhfr,Nol3,Epor,Psap,Hk3,Hgf,Fbln5,Stk26,Sesn2,Park7,Nr4a3,Met,Trap1,Lrrk2,Sesn3	0.421052631578947
Ontology - Molecular Function	GOMF_PALMITOYL_COA_OXIDASE_ACTIVITY	0.00235997377775609	0.0555272544121592	0.431707695803346	-0.889818785840878	-1.75468346421152	5	Acaa1b,Acaa1a,Acadl,Acox1	0.8
Canonical Pathways - Biocarta	BIOCARTA_NKT_PATHWAY	0.00621663175535743	0.0995281503188062	0.407017918923954	-0.580336042180519	-1.75457672311927	23	Il18r1,Ccr7,Cxcr3,Noct,Ifngr1,Tgfb1,Cd28,Il12rb2,Ccr2,Cd40lg,Ccr1,Ccr5	0.521739130434783
Positional	chr1H3	0.000331428810678767	0.0141403749492255	0.49849310876659	-0.413033657427279	-1.75430528118833	105	Tstd1,Pcp4l1,Tagln2,Ndufs2,Sdhc,Apoa2,Igsf9,Fh1,Fcgr4,Dusp23,Ifi208,Fcrla,Slamf8,Slamf7,Fcer1g,Nr1i3,Uhmk1,Usp21,Ackr1,Ifi209,Cadm3,Nit1,Arhgap30,Slamf1,Cd48,Ifi203,Ifi204,Uap1,Klhdc9,Mndal,Mpz,Fcgr3,Ifi207	0.314285714285714
Ontology - Biological Process	GOBP_PRIMARY_ALCOHOL_CATABOLIC_PROCESS	0.0104756134273112	0.134763264315097	0.380730400722792	-0.656411604356682	-1.75311951570149	14	Sult2a4,Sult1e1,Sult2a3,Sult2a5,Sult2a6,Sult2a7,Sult2a2,Sult2a1	0.571428571428571
Regulatory Target Gene - GTRD	MPND_TARGET_GENES	0.00565014719635953	0.0926463389084778	0.407017918923954	-0.687308504242158	-1.75303387777525	12	mt-Tw,mt-Ty,mt-Cytb,mt-Tp,mt-Tq,mt-Tl1,C920006O11Rik,mt-Nd1	0.666666666666667
Ontology - Biological Process	GOBP_ADENYLATE_CYCLASE_ACTIVATING_G_PROTEIN_COUPLED_RECEPTOR_SIGNALING_PATHWAY	0.000492946498915473	0.0187834863078433	0.477270815362862	-0.428145750619868	-1.75290345945316	88	Adrb2,Adcy6,Adra1a,Adgrg2,S1pr4,Cxcl10,App,Cxcr3,Calcrl,Adcy5,Adora2b,Ptgfr,Adm,Adcy9,Adgrf2,Pth1r,Ramp1,Adcy1,Adora2a,Ramp3,Ptger2,Gpr65,Adra2b,Grk2,Adgrg3,Glp1r,Gpr62,Prkaca,Adgrl1,Adcy7,Adgre4,Gpr4,Adrb1,Pde10a,Adgre5,Htr7,Gnai2,Adgre1,Gna13,Adgrl3,Adgrl4,Nme2	0.477272727272727
Curated - Chemical and Genetic Perturbation	PIONTEK_PKD1_TARGETS_UP	0.00408709784838612	0.0775002644016668	0.407017918923954	-0.503513006388417	-1.75264904127275	39	Cyp2d26,Sult1d1,Sgk1,Entpd5,Aass,Aldh8a1,Klf15,Sord,Slc27a2,Rdh16,Mt2,Mt1,Ndrg1	0.333333333333333
Ontology - Biological Process	GOBP_REGULATION_OF_RETINOIC_ACID_BIOSYNTHETIC_PROCESS	0.00256797037683853	0.0590191701794322	0.431707695803346	-0.851196506563168	-1.75185986437294	6	Rdh9,Rdh16,Rdh1,Rdh10	0.666666666666667
Canonical Pathways - Reactome	REACTOME_CELLULAR_RESPONSE_TO_CHEMICAL_STRESS	3.53629905013821e-05	0.00232497169517693	0.557332238758646	-0.386505790361949	-1.75003064311636	158	Gpx6,Txnrd2,Cox7b,Hbb-bs,Hmox1,Txn2,Hba-a1,Cox5b,Cox7c,Srxn1,Sod2,Sin3a,Cox8a,Cox6b1,Smarcd3,Cox5a,Psma6,Cox6a1,Trim21,Psmd9,mt-Co3,Psmc5,Prdx3,Keap1,Hmox2,Ppara,Prdx2,Cycs,Ncf4,Sesn2,Hbb-bt,Cyba,Psmd7,Cul3,Psmb3,Psma7,Cox14,mt-Co1,Ndufa4,Psmb6,Cox4i1,Gm10053,Cox16,Alb,Sqstm1,Blvrb,Sco2,Psmb10,Cybb,Gm11808,Ncf2,Psme2,Sin3b,Psmd4,Psmd1,Psmc1,Sod3,Psme2b,Cox20	0.373417721518987
Ontology - Biological Process	GOBP_POSITIVE_REGULATION_OF_CELL_CELL_ADHESION	3.19201734285542e-07	4.84342924968903e-05	0.674962860011025	-0.356019723966361	-1.74990709709554	295	Igfbp2,Vnn1,Bmp7,H2-Ab1,H2-Aa,H2-Eb1,H2-DMb1,Adk,Lck,Il2ra,Jak2,H2-DMa,H2-Ob,Cd59a,Cd74,Gimap3,Coro1a,Gata3,Runx3,H2-DMb2,Ets1,Ccr7,Cd274,Stat5b,Ptpn22,Tgfbr2,Carmil2,Rasgrp1,Smarcd3,Cd5,Skap1,Bcl10,Nck2,Rara,Selp,Il6ra,Fut4,Vcam1,Adam19,Prkcq,H2-Oa,Cd44,Socs5,Il15,Gcnt2,Vsir,Spn,Il7r,Card11,Itgal,Sirpb1a,Tnfrsf13c,Nckap1l,Tgfb1,Rap1gap,H2-Eb2,Cxcl13,Bmi1,Pde4d,Sash3,Rhoh,Xcl1,Cd3e,Cd209a,Pck1,It…	0.359322033898305
Ontology - Biological Process	GOBP_T_CELL_PROLIFERATION	1.06360143699815e-05	0.000844668032293284	0.593325476396405	-0.369737239448612	-1.74954562094547	216	Igfbp2,Ccnd3,Satb1,H2-Aa,H2-DMb1,Adk,Il2ra,Jak2,Slfn2,Cd59a,Coro1a,Sh2d2a,H2-DMb2,Rac2,Dock2,Ccr7,Cd274,Stat5b,Washc1,Ptpn6,Ptpn22,Tnfrsf1b,Tgfbr2,Carmil2,Rasgrp1,Nck2,Vcam1,Prkcq,Cd44,Il15,Elf4,Vsir,Sos2,Spn,Card11,Itgal,Ebi3,Tnfrsf13c,Nckap1l,Tgfb1,Bmi1,Sash3,Laptm5,Xcl1,Cd3e,Prdx2,Cd209a,Slamf1,Peli1,Cblb,Btla,Pycard,Itgb2,Dnaja3,Cd28,Ptprc,Syk,Ccdc88b,Mapk8ip1,Cd1d1,Itgax,Aif1,Cd6,Btnl2,Cd81,…	0.37037037037037
Ontology - Biological Process	GOBP_FATTY_ACID_METABOLIC_PROCESS	2.18254977850428e-08	3.93398466817591e-06	0.73376198835648	-0.344903606113447	-1.74863329916687	406	Scd2,Ppargc1a,Lpl,Nudt19,Pparg,Cyp2a5,Acadm,Eci1,Cyp2c37,Cyp2d26,Acsm3,Cyp2c29,Acad10,Pdk2,Slc27a5,Acaa1b,Acad12,Decr2,Gcdh,Sgpl1,Ivd,Hadh,Aldh3a2,Agt,Cyp4a31,Peds1,Apoc1,Ech1,Cyp2e1,Decr1,Ptges2,Acaa1a,Hacd2,Gstm3,Cyp2c55,Mif,Cyp2c50,Irs1,Them4,Cyb5a,Etfa,Gstm4,Ehhadh,Erlin2,Dld,Pex7,Ces1g,Acadl,Cd74,Tnfrsf1a,Gstm7,Cyp2a12,Wdtc1,Acot7,Echs1,Mlycd,Acbd5,Dgat1,Ptgr2,Trib3,Acot12,Slc27a2,Lpin2,Cyp4…	0.293103448275862
Ontology - Biological Process	GOBP_MEMBRANE_LIPID_CATABOLIC_PROCESS	0.00193644239628139	0.0484624164136443	0.45505986738723	-0.540044057535885	-1.74793813767382	30	Enpp2,Hexa,Sgpl1,Smpdl3b,Acer2,Neu1,Psap,Neu2	0.266666666666667
Ontology - Biological Process	GOBP_PROTEIN_KINASE_A_SIGNALING	0.00193644239628139	0.0484624164136443	0.45505986738723	-0.539947833988794	-1.7476266949214	30	Adrb2,Rdx,Mif,Akap7,Akap12,Ramp3,Aip,Rab13,Prkaca,Akap5,Akap6,Pja2,Pde10a,Lrrk2	0.466666666666667
Ontology - Biological Process	GOBP_POSITIVE_REGULATION_OF_CALCIUM_ION_IMPORT_ACROSS_PLASMA_MEMBRANE	0.0060625596248924	0.097548226181067	0.407017918923954	-0.684205869247093	-1.74512036554145	12	Adrb2,Ms4a1,Agtr1a,Ramp3,Ppp3r1,Akap5,Ppp3cb,Adrb1	0.666666666666667
Ontology - Biological Process	GOBP_SPERM_CAPACITATION	0.00539913139581999	0.0906941003683185	0.407017918923954	-0.613959193424489	-1.74459830872253	19	Spink1,Defb1,Pcsk4,Dld,Ropn1l,Catsper2	0.315789473684211
Ontology - Biological Process	GOBP_RESPONSE_TO_TYPE_II_INTERFERON	0.000115775175817299	0.005971914374473	0.538434096309916	-0.395274985815128	-1.74398975616646	132	Pparg,H2-Ab1,Gbp2b,H2-Aa,H2-Eb1,Kif16b,Actr3,Jak2,Cd74,Ciita,Irgm2,Rab20,Gbp2,Ccl17,Vamp8,Slc22a5,Tgtp1,Gbp5,Was,Trim21,Stat1,Ifngr1,Actg1,Igtp,Ccl22,Xcl1,Rab43,Dnaja3,Irf8,Casp1,Tlr4,Vamp3,Tlr2,Stxbp1,Gbp4,Cxcl16,Mrc1,Ccl5,Mefv,Ubd,Cdc42ep2,Slc22a21,Tnf,Txk,Slc11a1,Irf1,Il12b,Sirpa,Gbp9,Irgm1,Gbp10,Evl,Cdc42,Capg,Vim,Nlrc5,Cdc42ep4,Stx8,Gbp8,Gbp3	0.454545454545455
Canonical Pathways - Biocarta	BIOCARTA_IL3_PATHWAY	0.00787199988230754	0.114906844505894	0.380730400722792	-0.665846549907117	-1.7420194509775	13	Mapk3,Jak2,Stat5b,Ptpn6	0.307692307692308
Ontology - Biological Process	GOBP_POSITIVE_REGULATION_OF_CELL_KILLING	0.000648946926285944	0.0236063641530139	0.477270815362862	-0.432371486241917	-1.74178103835629	79	Bcl2l11,Gimap3,Stat5b,Rasgrp1,Il18rap,Mill2,Tyrobp,Klrb1c,Ulbp1,Cd226,H2-Q6,Clec7a,Cd1d2,Klrk1,Ptprc,Syk,Cd1d1,Spi1,Klrc1,Klrd1,Klri2,Cadm1,Vav1,H2-Q1,Sh2d1a,Il12b,Fcer2a,Cd5l,H2-Q4,H2-Q2,Raet1d,Klre1,Prf1,Gimap5,Oga,H2-D1,Slamf6,H2-M2,Ccl2,Nos2,Cd160,H2-M3,Pnp	0.544303797468355
Ontology - Biological Process	GOBP_ALCOHOL_CATABOLIC_PROCESS	0.00326401416947143	0.0668726887696816	0.431707695803346	-0.509280691767797	-1.74109628880698	37	Sult2a4,Sult1e1,Sult2a3,Scarb1,Cyp39a1,Bpnt2,Sult2a5,Akr1d1,Sord,Sult2a6,Tpi1,Sult2a7,Inpp5a,Sult2a2	0.378378378378378
Ontology - Biological Process	GOBP_NEGATIVE_REGULATION_OF_AMYLOID_PRECURSOR_PROTEIN_BIOSYNTHETIC_PROCESS	0.00436847925798048	0.0807363413093581	0.407017918923954	-0.798642881325312	-1.74071448451236	7	Ago2,Itm2a,Itm2b	0.428571428571429
Curated - Chemical and Genetic Perturbation	BURTON_ADIPOGENESIS_5	0.000138710661431599	0.00688915303617868	0.518848077743792	-0.404769873506779	-1.74047874969858	114	Pparg,Aco2,Acadm,Slc5a6,Pla2g12a,Ivd,Ptges2,Esrra,Mdh2,Ndufb10,Aldoa,Echs1,Cyc1,Uqcrh,Timm17a,Cox6a1,Timm8a1,Bcl2l13,Coq9,Sdhd,Atp5md,Ndufab1,Ifngr1,Mknk2,Mtx2,Crat,Prdx3,Sorbs1,Mgst3,Mrpl12,Etfb,Gphn,Cisd1,Mpc2,Phb2,Cycs,Tmem97,Uqcr11,Aifm1,Pex14,Cox17,Phb	0.368421052631579
Canonical Pathways - Wiki	WP_OXIDATIVE_STRESS_AND_REDOX_PATHWAY	0.000484971116482418	0.0187250584594395	0.49849310876659	-0.427048202926546	-1.73822107101934	83	Gsta2,Gpx6,Gsta4,Txnrd2,Gsta3,Gstt2,Gstm3,Gstk1,Gstm4,Gstt1,Gsta1,Gstm7,Gstt3,Idh2,Abcc2,Sod2,Gls,Cd44,Gstm1,Slc1a2,Prdx3,Gsto2,Keap1,Mgst3,Prdx2,Ncf4,Gstm2,Gpx4,Cyba,Gsto1,Cybb,Gclc,Gstm6,Ncf2,S100a8,Mgst2,Rac1	0.445783132530121
Canonical Pathways - Wiki	WP_ETHANOL_METABOLISM_RESULTING_IN_PRODUCTION_OF_ROS_BY_CYP2E1	0.00658679494960815	0.103188832599232	0.407017918923954	-0.722761582435272	-1.73800669109044	10	Maff,Cyp2e1,Sp1	0.3
Ontology - Molecular Function	GOMF_COA_TRANSFERASE_ACTIVITY	0.00330394602854881	0.0675748618453808	0.431707695803346	-0.881114116846621	-1.73751824024827	5	Acsm3,Acaa1b,Acaa1a,Sugct	0.8
Ontology - Biological Process	GOBP_DERMATAN_SULFATE_METABOLIC_PROCESS	0.00762252838675613	0.112561189660929	0.407017918923954	-0.737768620566785	-1.73704270712889	9	Hexa,Ids,Dse	0.333333333333333
Ontology - Biological Process	GOBP_REGULATION_OF_T_CELL_CYTOKINE_PRODUCTION	0.00298871312093256	0.0638414592356858	0.431707695803346	-0.526066355537582	-1.73648716215792	32	Tbx21,Il18r1,Gata3,Trpm4,Tnfrsf1b,Vsir,Fzd5,Sash3,Xcl1,Slamf1,Cd81,Il18,Ccr2	0.40625
Curated - Chemical and Genetic Perturbation	MODY_HIPPOCAMPUS_POSTNATAL	0.00263598026138564	0.0596423065629737	0.431707695803346	-0.475975081919373	-1.73646317678854	49	Ldhb,Pkm,Ndufs2,Sirt3,Atp6v1b2,Mdh1,Mapk3,Aldoa,Pfkl,Cox8a,Sdha,Vdac1,Dgkz,Tpi1	0.285714285714286
Canonical Pathways - Reactome	REACTOME_GPVI_MEDIATED_ACTIVATION_CASCADE	0.00307859756086579	0.064727211102764	0.431707695803346	-0.518165828345889	-1.73562824587393	33	Lck,Rac2,Ptpn6,Fcer1g,Lcp2,Pik3r5,Lat,Pik3cg,Pik3cb,Clec1b,Syk,Pik3ca,Vav1,Plcg2,Pik3r6,Rac1,Vav2,Cdc42	0.545454545454545
Cell Type Signatures	ZHANG_UTERUS_C13_EPITHELIAL1_CELL	3.30117137614982e-07	4.85847625836655e-05	0.674962860011025	-0.344905210914793	-1.73539744607422	355	Ldhb,Rnf128,Dcxr,S100g,Sult1d1,Suclg1,Atp5g1,Ndufc2,Ndufa5,Ndufv2,Ndufb4,Ndufb8,Cox7b,Mif,Siva1,Mdh1,Chchd10,Atp5c1,Uqcrfs1,Acadl,Atp5pb,mt-Rnr1,Slc25a5,Gstm7,Slc25a11,Pigr,Atp5h,Pls3,Ndufa12,Cyc1,Chchd2,Atp1a1,Cox7c,Ndufa11,Vdac2,Idh3a,Id1,Atp5mpl,Dctpp1,Uqcr10,Pcna,Rad23a,Cox8a,Cox6b1,Ndufa13,Atpif1,Mrpl42,Uqcrb,Cox5a,Mt2,Cox6a1,Mt1,Bola1,Atp5j2,Atp5md,Ndufab1,Anxa4,Gstm1,Cox6c,Tomm7,Rdh10,Smim…	0.301408450704225
Ontology - Biological Process	GOBP_NITROBENZENE_METABOLIC_PROCESS	0.00460042800696602	0.0835016713072846	0.407017918923954	-0.795508720284329	-1.73388329669562	7	Gstm3,Gstm4,Gstm7,Gstm1,Gstm2,Gstm6	0.857142857142857
Ontology - Molecular Function	GOMF_ALCOHOL_SULFOTRANSFERASE_ACTIVITY	0.00802161008693471	0.116454904085617	0.380730400722792	-0.736396788689669	-1.73381279128384	9	Sult2a4,Sult2a3,Sult2a5,Sult2a6,Sult2a7,Sult2a2,Sult2a1	0.777777777777778
Ontology - Molecular Function	GOMF_THYROID_HORMONE_BINDING	0.0046777443199693	0.0840096557538116	0.407017918923954	-0.795372651194068	-1.73358672179105	7	Pkm,Thra,Crym,Ttr,Ctsh	0.714285714285714
Ontology - Biological Process	GOBP_QUINONE_BIOSYNTHETIC_PROCESS	0.00302691846511984	0.0642874071661215	0.431707695803346	-0.615631212238597	-1.73290093137898	18	Ndufa9,Pptc7,Coq8b,Fdxr,Coq9,Coq10b,Coq5,Coq8a,Coq10a	0.5
Canonical Pathways - Wiki	WP_SYNTHESIS_AND_DEGRADATION_OF_KETONE_BODIES	0.00353049994095392	0.0705308593434406	0.431707695803346	-0.878256985458335	-1.73188410295889	5	Hmgcs2,Hmgcl,Bdh1,Acat1,Oxct1	1
Canonical Pathways - Reactome	REACTOME_AZATHIOPRINE_ADME	0.00398237752625644	0.0763265236274861	0.407017918923954	-0.553350752609261	-1.73155368351669	26	Gsta2,Gsta5,Gsta3,Abcc4,Gsta1,Gm3776,Gstm2,Vav1,Rac1,Vav2,Nme2,Slc28a2,Vav3,Tpmt,Impdh1,Gmps,Nudt15	0.653846153846154
Ontology - Biological Process	GOBP_ETHANOL_METABOLIC_PROCESS	0.00961327008409436	0.12870638031026	0.380730400722792	-0.631813764918542	-1.73129150826172	16	Sult2a4,Sult1e1,Sult2a3,Sult2a5,Sult2a6,Sult2a7,Sult2a2,Sult2a1	0.5
Canonical Pathways - Biocarta	BIOCARTA_TH1TH2_PATHWAY	0.00885334025857593	0.123823264540606	0.380730400722792	-0.639750095041498	-1.73106855227677	15	Il2ra,Il18r1,Ifngr1,Cd28,Il12rb2,Il18,Cd40lg,Il12b	0.533333333333333
Canonical Pathways - Reactome	REACTOME_CROSS_PRESENTATION_OF_PARTICULATE_EXOGENOUS_ANTIGENS_PHAGOSOMES	0.00506432629478109	0.0875451750224981	0.407017918923954	-0.793614412510528	-1.72975448135514	7	Cd36,Ncf4,Cyba,Cybb,Ncf2	0.714285714285714
Ontology - Cellular Component	GOCC_PROTON_TRANSPORTING_TWO_SECTOR_ATPASE_COMPLEX_CATALYTIC_DOMAIN	0.0147339126096947	0.159488141757573	0.380730400722792	-0.647275086818615	-1.72871804702661	14	Atp5b,Atp5a1,Atp6v1b2,Atp5c1,Atp5e,Atp5o,Atp5d	0.5
Ontology - Biological Process	GOBP_POSITIVE_REGULATION_OF_ALPHA_BETA_T_CELL_ACTIVATION	0.000849083317551902	0.0283934121387605	0.477270815362862	-0.437895931917706	-1.72863148964222	71	H2-Ab1,Jak2,Gimap3,Runx3,Ccr7,Ptpn22,Tgfbr2,Rara,Prkcq,Socs5,Card11,Nckap1l,Sash3,Xcl1,Cd3e,Cd1d2,Cd28,Ptprc,Syk,Cd1d1,Cd81,Rasal3,Il12rb2,Il18,Zbtb7b,Ccr2,Il2rg,Itpkb,Irf1,Il12b,Anxa1,Gli3,Gimap5,Nfkbid,Cd55,Runx1,Foxp3,Cd244a,Cd160,Pnp	0.563380281690141
Ontology - Molecular Function	GOMF_METAL_CLUSTER_BINDING	0.00119940786186017	0.0355654360812585	0.45505986738723	-0.442211892065149	-1.72780398266931	67	Aco2,Ndufs2,Isca1,Ndufv2,Sdhb,Nfu1,Ndufv1,Abat,Uqcrfs1,Ppat,Ndufs1,Cisd3,Fech,Etfdh,Rsad1,Ndufs7,Cisd1,Dph1	0.26865671641791
Ontology - Biological Process	GOBP_NEGATIVE_REGULATION_OF_HYDROGEN_PEROXIDE_MEDIATED_PROGRAMMED_CELL_DEATH	0.00506432629478109	0.0875451750224981	0.407017918923954	-0.792467403255143	-1.7272544708105	7	Hk3,Hgf,Park7,Met,Trap1	0.714285714285714
Ontology - Biological Process	GOBP_POSITIVE_REGULATION_OF_FATTY_ACID_OXIDATION	0.00930459723267433	0.125961475786128	0.380730400722792	-0.578207500756032	-1.72723337163629	22	Ppargc1a,Pparg,Irs1,Mlycd,Dgat1,Mtln,Ppara,Cpt1a,Abcd1,Nr4a3	0.454545454545455
Curated - Chemical and Genetic Perturbation	MCBRYAN_TERMINAL_END_BUD_DN	0.00394014627719143	0.0758491441940815	0.407017918923954	-0.839002610527114	-1.72676343024617	6	Lck,Coro1a,Ets1	0.5
Ontology - Biological Process	GOBP_MONOCARBOXYLIC_ACID_METABOLIC_PROCESS	8.84735703471659e-11	2.28918228307941e-08	0.839088935621274	-0.33016562015586	-1.72544007819212	614	Scd2,Ppargc1a,Lpl,Nudt19,Pparg,Cyp2a5,Acadm,Eci1,Hexa,Cyp2c37,Vnn1,Cyp2d26,Ldhb,Acsm3,Cyp2c29,Acad10,Pdk2,Slc27a5,Dcxr,Acaa1b,Acad12,Pkm,Decr2,Gcdh,Cyp39a1,Sgpl1,Ivd,Hadh,Aldh3a2,Agt,Cyp4a31,Hoga1,Peds1,Apoc1,Ech1,Cyp2e1,Decr1,Ptges2,Acaa1a,Hacd2,Cyp3a11,Aldh5a1,Gstm3,Cyp2c55,Mif,Cyp2c50,Pdha1,Irs1,Them4,Nr5a2,Cyb5a,Etfa,Gstm4,Ehhadh,Erlin2,Dld,Slc4a4,Abat,Agxt2,Pex7,Ces1g,Bco2,Aldob,Ids,Acadl,Ug…	0.286644951140065
Ontology - Biological Process	GOBP_NEGATIVE_REGULATION_OF_LENS_FIBER_CELL_DIFFERENTIATION	0.00406024235287192	0.077265015213252	0.407017918923954	-0.874572135154599	-1.72461774041525	5	Spred1,Spred2,Spry2,Spry1	0.8
Ontology - Molecular Function	GOMF_TRANSFERASE_ACTIVITY_TRANSFERRING_ALKYL_OR_ARYL_OTHER_THAN_METHYL_GROUPS	0.00133902376607277	0.0380187951421936	0.45505986738723	-0.444871463009693	-1.72385296851189	63	Gsta2,Gsta4,Gsta5,Gsta3,Gstt2,Gstm3,Gstk1,Mat1a,Gstm4,Sms,Cox10,Gstt1,Gsta1,Gstm7,Gstt3,Gstp3,Gstm1,Gsto2,Mgst3,Dph1,Gstz1,Gstm2	0.349206349206349
Ontology - Biological Process	GOBP_RESPONSE_TO_NITRIC_OXIDE	0.00936905306117279	0.126358423882668	0.380730400722792	-0.636981699753854	-1.72357768660929	15	Egln1,Ccr7,Foxo1,Cflar,Crk	0.333333333333333
Curated - Chemical and Genetic Perturbation	GAUSSMANN_MLL_AF4_FUSION_TARGETS_F_DN	0.0047629766062536	0.084849033570013	0.407017918923954	-0.539845240749995	-1.72232086772639	29	Lpl,Gsta2,Cth,Miga1,Cd53,Gsta1,Tmem47	0.241379310344828
Ontology - Biological Process	GOBP_CD4_POSITIVE_ALPHA_BETA_T_CELL_ACTIVATION	0.00020483929914683	0.00949720241882497	0.518848077743792	-0.401138531901039	-1.72159694898404	112	Satb1,Il2ra,Gimap3,Tbx21,Il18r1,Gata3,Runx3,Ccr7,Cd274,Tgfbr2,Rara,Il6ra,Relb,Prkcq,Cd44,Socs5,Vsir,Spn,Tox,Card11,Nkg7,Nckap1l,Tgfb1,Sash3,Xcl1,Cd3e,Cblb,Tmem98,Cd28,Lef1,Cd81,Rora,Il18,Zbtb7b,Ccr2,Il2rg,Batf,Ccr6,Irf1,Il12b,Ctsl,Anxa1,Men1,Irf4,Gimap5,Nfkbid,Ly9,Slamf6,Cd55,Runx1,Foxp3	0.455357142857143
Ontology - Biological Process	GOBP_ALPHA_BETA_T_CELL_PROLIFERATION	0.00303764210397208	0.0642874071661215	0.431707695803346	-0.471776877572797	-1.72114719170154	49	Il2ra,Jak2,Dock2,Cd274,Ptpn22,Tgfbr2,Prkcq,Cd44,Il15,Elf4,Vsir,Card11,Xcl1,Cd3e,Cblb,Btla,Cd28,Ptprc,Syk,Mapk8ip1,Cd81,Rasal3,Il12rb2,Il18,Zbtb7b,Ccr2,Irf1,Il12b	0.571428571428571
Ontology - Biological Process	GOBP_T_CELL_SELECTION	0.00189640148183125	0.0477583556853012	0.45505986738723	-0.475345060546268	-1.7206986752233	48	H2-DMa,Cd74,Tbx21,Gata3,Dock2,Ccr7,Bcl11b,Il6ra,Bcl2,Il15,Spn,Tox,Card11,Cd3g,Tgfb1,Cd3e,Cd28,Ptprc,Syk,Cd3d,Cd1d1,Srf,Batf,Itpkb	0.5
Regulatory Target Gene - GTRD	DZIP3_TARGET_GENES	0.0075810159006705	0.112190643061399	0.407017918923954	-0.715192233680339	-1.7198048675528	10	mt-Nd6,Rnf19b,mt-Tt,mt-Te,mt-Cytb	0.5
Regulatory Target Gene - miRDB	MIR_1247_3P	0.00451558404782115	0.0828821502232803	0.407017918923954	-0.871709119812845	-1.71897200022871	5	Ahcyl,Ahcy,Scimp,Lactb	0.8
Canonical Pathways - Reactome	REACTOME_TP53_REGULATES_METABOLIC_GENES	0.00144175424224438	0.0397398995774645	0.45505986738723	-0.427831858356059	-1.71892208127857	75	Cox7b,Cox5b,Rragc,Cox7c,Cox8a,Cox6b1,Gls,Cox5a,Cox6a1,mt-Co3,Prkag1,Tsc1,Prdx2,Cycs,Sesn2,Gls2,Prkag3,Rheb,Cox14,mt-Co1,Ndufa4,Cox4i1,Gm10053,Cox16,Lamtor2,Sco2	0.346666666666667
Ontology - Biological Process	GOBP_POSITIVE_REGULATION_OF_BLOOD_PRESSURE	0.00418996182720368	0.0788912765633819	0.407017918923954	-0.502498438391417	-1.71790955431215	37	Adora1,Adrb2,Rarres2,Agt,Adra1a,Agtr1a,Lnpep,Adra2b,Glp1r,Cyba,Ace,Nr3c2,Nr2f2,Adrb1,Ncf2,Eng,Ephx2	0.45945945945946
Ontology - Biological Process	GOBP_NEGATIVE_REGULATION_OF_ORGANIC_ACID_TRANSPORT	0.00565322873086632	0.0926463389084778	0.407017918923954	-0.591924455698346	-1.71724070358058	20	Adora1,Il1rn,Abat,Pla2r1	0.2
Cell Type Signatures	TABULA_MURIS_SENIS_BRAIN_NON_MYELOID_ENDOTHELIAL_CELL_AGEING	2.24702474957862e-07	3.53399716007256e-05	0.690132458796796	-0.341698553190924	-1.7172186348044	357	Pcp4l1,Cmtm8,Ldhb,Atp5g1,Sdhc,Ndufc2,H2-Ab1,Acer2,Ndufv2,Rnase4,Polr3gl,Rdm1,Ndufb8,Mif,Anapc11,Ndufb11,Alpl,Cyb5a,Txn2,Mdh2,Ndufb10,Fth1,Cd74,Slc25a5,Mtarc2,Aldoa,Atp5l,Atp5h,Ndufa12,Ndufb9,Ndufb7,S100a1,Ndufa11,Id1,Tmsb4x,Vps28,Vamp8,Cox8a,Atpif1,Mbp,Atp5d,Cox5a,Spag7,H2az2,Mllt6,Mrpl51,Rex1bd,Smim30,Tpi1,Gstm1,Ndufs7,Furin,Ddrgk1,Cenpx,Plaat3,Oaz1,Vwf,Copz2,Atp5g3,Scand1,Rabac1,Pigp,Klf13,Icam…	0.30812324929972
Ontology - Biological Process	GOBP_LYMPHOCYTE_HOMEOSTASIS	0.000808288461897985	0.0275298588232855	0.477270815362862	-0.422455289480784	-1.71685533672614	81	Mif,Siva1,Bcl2l11,Il2ra,Cd74,Gimap3,Coro1a,Stat5b,Bcl10,Bcl2,Cd44,Lat,Sos2,Il7r,Tnfrsf13c,Gpr174,Nckap1l,Tgfb1,Sash3,Enpp1,Prdx2,Pkn1,Dnaja3,Pik3cd,Ppp3cb,Sit1,Chst3,Tnfrsf23,Gapt,Tsc22d3,Mef2c,Tnfaip3,Dock10,Ahr,Tnfrsf4,Gimap5,Zc3h8,Dock11	0.469135802469136
Ontology - Biological Process	GOBP_LEUKOCYTE_CELL_CELL_ADHESION	3.60687247422627e-07	5.16620073495873e-05	0.674962860011025	-0.339738648163676	-1.71668949218891	370	Igfbp2,Vnn1,Ildr2,Bmp7,H2-Ab1,H2-Aa,H2-Eb1,H2-DMb1,Itgb7,Adk,Lck,Il2ra,Jak2,H2-DMa,H2-Ob,Cd59a,Cd74,Gimap3,Coro1a,Tbx21,Fgl2,Gata3,Lax1,Stk10,Runx3,H2-DMb2,Rac2,Ets1,Ccr7,Cd274,Stat5b,Ptpn6,Ptpn22,Tgfbr2,Carmil2,Rasgrp1,Smarcd3,Cd5,Skap1,Bcl10,Nck2,Rara,Sell,Selp,Tnfaip8l2,Fut4,Vcam1,Sema4d,Prkcq,H2-Oa,Cd44,Zfp608,Socs5,Il15,Vsir,Spn,Il7r,Card11,Itgal,Sirpb1a,Tnfrsf13c,Nckap1l,Selplg,Tgfb1,H2-Eb2…	0.345945945945946
Ontology - Cellular Component	GOCC_TRANSPORTER_COMPLEX	6.97886062474636e-06	0.000618535260454039	0.610526878385931	-0.348766622810301	-1.71601246709965	276	Dmac2,Uqcrc2,Abhd6,Ndufs2,Atp5g1,Ndufc2,Ndufa9,Ndufa5,Ndufv2,Ndufb4,Abcg8,Ndufb8,Ndufb11,Uqcrc1,Ndufb5,Ndufv1,Chrnb2,Uqcrfs1,Cacna2d4,Scn4b,Ndufb10,Ndufa2,Ndufs1,Scn3a,Trpm4,Ndufa12,Cyc1,Uqcrh,Ndufb9,Timm10,Atp1a1,Ndufb7,Ndufs5,Ndufa11,mt-Nd6,Ndufc1,Clcc1,mt-Nd4l,Atp1b1,Uqcr10,Kcnab3,Ndufa13,Uqcrb,Lrrc8e,Timm8a1,Ndufs3,Kcnd3,Catsper2,Uqcrq,Ndufab1,Ndufa10,Atp1b3,Ndufs4,Olfm1,Ndufs7,Kcnc4,Kcnj8,Ol…	0.384057971014493
Ontology - Biological Process	GOBP_NEGATIVE_REGULATION_OF_HISTONE_METHYLATION	0.00795966135093012	0.115975374560964	0.380730400722792	-0.672514976532912	-1.71530183301507	12	Fh1,Phf1,Pax5,Mllt6,Brca1,Wdr5,Pih1d1,Sirt1,Fendrr,Mtf2	0.833333333333333
Ontology - Biological Process	GOBP_REGULATION_OF_TRANSCRIPTION_BY_GLUCOSE	0.00622407524826384	0.0995479712189916	0.407017918923954	-0.786765783789196	-1.71482727484892	7	Suv39h1,Usf2,Srf,Sirt1,Usf1	0.714285714285714
Ontology - Biological Process	GOBP_HISTIDINE_METABOLIC_PROCESS	0.00630139196509016	0.100284652682516	0.407017918923954	-0.786617899008319	-1.71450494657663	7	Mthfd1,Amdhd1,Mthfd2l,Uroc1	0.571428571428571
Ontology - Biological Process	GOBP_MITOCHONDRIAL_CYTOCHROME_C_OXIDASE_ASSEMBLY	0.00912737221896042	0.125146414646635	0.380730400722792	-0.567056720376307	-1.71442827938496	23	Fastkd3,Smim4,1190007I07Rik,Coa5,Cox14,Cox17,Cox16,Sco2,Cox20,Pet100,Coa3,1810058I24Rik,Coa8,Sco1,Taco1	0.652173913043478
Canonical Pathways - Reactome	REACTOME_TRANSLOCATION_OF_ZAP_70_TO_IMMUNOLOGICAL_SYNAPSE	0.0104004809434808	0.134552028463967	0.380730400722792	-0.633549551901361	-1.71429080527818	15	H2-Ab1,H2-Aa,H2-Eb1,Lck,Trbc2,Ptpn22,Trac,Trbc1,Cd3g,H2-Eb2,Cd3e,Cd247,Cd3d	0.866666666666667
Ontology - Molecular Function	GOMF_OXIDOREDUCTASE_ACTIVITY_ACTING_ON_THE_CH_NH_GROUP_OF_DONORS	0.00372406374918158	0.0729443597855566	0.431707695803346	-0.543584950906288	-1.71359121219895	27	Sardh,Dhfr,Crym,Mthfd1,Aass,Aifm2,Etfdh,Mthfd1l,Pipox,Qdpr,Mthfd2l,Aifm1,Dmgdh,Blvrb,Aldh1l1	0.555555555555556
Ontology - Biological Process	GOBP_T_CELL_ACTIVATION	1.6342015605516e-09	3.5426839776174e-07	0.788186810800237	-0.331651103498703	-1.71226869587499	516	Igfbp2,Vnn1,Ildr2,Ccnd3,Satb1,H2-Ab1,H2-Aa,H2-Eb1,H2-DMb1,Adk,Fzd8,Lck,Il2ra,Jak2,H2-DMa,H2-Ob,Slfn2,Cd59a,Cd74,Gimap3,Coro1a,Ikzf3,Tbx21,Il18r1,Sh2d2a,Fgl2,Gata3,Lax1,Runx3,Cd2,Sla2,Rab27a,H2-DMb2,Rac2,Lepr,Dock2,Ccr7,Wdfy4,Psap,Cd274,Stat5b,Washc1,Lfng,Ptpn6,Ptpn22,Tnfrsf1b,Tgfbr2,Carmil2,Rasgrp1,Smarcd3,Cd5,Bcl10,Nck2,Rara,Mpzl2,Itk,Slamf7,Bcl11b,Fcer1g,Tnfaip8l2,Il6ra,Cdk6,Vcam1,Bcl2,Flt3,Rel…	0.333333333333333
Ontology - Biological Process	GOBP_ANTIGEN_PROCESSING_AND_PRESENTATION_OF_EXOGENOUS_ANTIGEN	0.00531022185308793	0.0898592605139627	0.407017918923954	-0.508214257779378	-1.71173531594485	34	H2-Ab1,H2-Aa,H2-Eb1,H2-DMb1,H2-DMa,H2-Ob,Cd74,H2-DMb2,Fcer1g,H2-Oa,H2-Eb2,Ctse,Tap1,Cd1d2,Cd1d1,Ctss,Ifi30,Fcgr3,Psme2,Fcgr1	0.588235294117647
Positional	chr6B2	0.000987096090389065	0.0317971796827739	0.45505986738723	-0.440103678449025	-1.7111905662567	65	Rarres2,Lrrc61,Igf2bp3,Gstk1,Gimap3,5430402O13Rik,Osbpl3,Zfp467,2010310C07Rik,Cycs,Repin1,Gimap7,Tmem139,Gm6352,Ezh2,Fam221a,Tpk1	0.261538461538462
Cell Type Signatures	TABULA_MURIS_SENIS_MARROW_NK_CELL_AGEING	5.42423444948492e-09	1.08769461298296e-06	0.761460801445585	-0.330509171362951	-1.7105907721963	518	Limd2,Gmfg,Tmem134,Atp5g1,Sdhc,Ndufc2,H2-Ab1,Ndufa5,Sdhb,Hacd2,Ndufb8,Rala,H2-Eb1,Anapc11,Ndufb11,Ltb,Grcc10,Fcgr4,Atp5c1,Ndufb10,Fth1,Cd74,Acot13,Bag1,Atp5l,Chchd7,Atp5h,Atp5o,Ndufb9,S1pr4,Ndufb7,Ndufa11,Ptprcap,Dctpp1,Uqcr10,Tmsb4x,Vps28,Vamp8,Trappc6b,Cox6b1,Ndufa13,Atpif1,Atp5d,Uqcrb,Cox5a,Fcer1g,Tnfaip8l2,Lsp1,Mrpl51,Atp5j2,Uqcrq,Rex1bd,Smim30,Ndufa10,Mpc1,Ndufs4,2310061I04Rik,Ndufs7,Fau,Ube…	0.38996138996139
Ontology - Biological Process	GOBP_CAMP_BIOSYNTHETIC_PROCESS	0.0101868810019256	0.132648062824432	0.380730400722792	-0.726267755009588	-1.70996444155228	9	Adcy6,Adcy5,Adcy9,Adcy1,Adcy7	0.555555555555556
Ontology - Biological Process	GOBP_SMALL_MOLECULE_METABOLIC_PROCESS	1.48661431135386e-20	1.13563175155898e-17	1.16906996676109	-0.307906633412375	-1.70975329304558	1610	Scd2,Sult2a4,Ddah1,Ppargc1a,Lpl,Slc23a2,Nudt19,Pparg,Aco2,Cyp2a5,Acadm,Eci1,Hexa,Cyp2c37,Vnn1,Cyp2d26,Ldhb,Cth,Ahcyl,Acsm3,Cyp2c29,Adssl1,Art2b,Acad10,Sult1e1,Sult2a3,Suclg2,Ahcy,Pdk2,Slc27a5,Hsd11b1,Dcxr,Scarb1,Acaa1b,Bckdhb,Pgm1,Acad12,Pkm,Slc25a10,Decr2,Ndufs2,Suclg1,Atp5g1,Sdhc,Gcdh,Apoa2,Ndufc2,Cyp39a1,Sgpl1,Ivd,Hadh,Npc1,Atp5b,Aldh3a2,Agt,Nqo2,Sardh,Cyp4a31,Aldh4a1,Hoga1,Ugp2,Peds1,Ndufa9,N…	0.254658385093168
Ontology - Molecular Function	GOMF_G_PROTEIN_COUPLED_ADENOSINE_RECEPTOR_ACTIVITY	0.00504681738424929	0.0875254534898672	0.407017918923954	-0.866935533791371	-1.70955869879008	5	Adora1,Adora2b,Adora2a	0.6
Ontology - Biological Process	GOBP_REGULATION_OF_T_CELL_ACTIVATION	3.36920161322754e-07	4.91352111630875e-05	0.674962860011025	-0.3415209854344	-1.70946325487015	340	Igfbp2,Vnn1,Ildr2,H2-Ab1,H2-Aa,H2-Eb1,H2-DMb1,Adk,Lck,Il2ra,Jak2,H2-DMa,H2-Ob,Cd59a,Cd74,Gimap3,Coro1a,Tbx21,Fgl2,Gata3,Lax1,Runx3,H2-DMb2,Rac2,Ccr7,Cd274,Stat5b,Ptpn6,Ptpn22,Tnfrsf1b,Tgfbr2,Carmil2,Rasgrp1,Smarcd3,Cd5,Bcl10,Nck2,Rara,Tnfaip8l2,Vcam1,Prkcq,H2-Oa,Cd44,Zfp608,Socs5,Il15,Lat,Vsir,Sos2,Spn,Il7r,Tox,Card11,Itgal,Sirpb1a,Tnfrsf13c,Nckap1l,Tgfb1,H2-Eb2,Bmi1,Adora2a,Sash3,Laptm5,Cd300a,R…	0.341176470588235
Ontology - Biological Process	GOBP_NEUROTROPHIN_PRODUCTION	0.00504681738424929	0.0875254534898672	0.407017918923954	-0.866782358048234	-1.70925664296942	5	Adora1,Pcsk6,Furin	0.6
Ontology - Biological Process	GOBP_INTERLEUKIN_23_PRODUCTION	0.0069199260946701	0.107048654205109	0.407017918923954	-0.784106564279698	-1.7090312651105	7	Il17ra,Tgfb1,Tlr4,Plcg2,Myd88,Rac1	0.857142857142857
Canonical Pathways - Biocarta	BIOCARTA_NO2IL12_PATHWAY	0.0107442907935573	0.136360690593549	0.380730400722792	-0.631173388375916	-1.70786126038895	15	Jak2,Cd2,Cxcr3,Cd3g,Cd3e,Cd247,Cd3d,Il12rb2,Stat4,Ccr5,Nos2	0.733333333333333
Canonical Pathways - Reactome	REACTOME_ORGANIC_CATION_ANION_ZWITTERION_TRANSPORT	0.0120388329183718	0.144124595280985	0.380730400722792	-0.752505700217327	-1.70753614864517	8	Slc22a18,Slc22a15,Slc22a4,Slc22a5,Slc22a2	0.625
Canonical Pathways - Reactome	REACTOME_MITOCHONDRIAL_FATTY_ACID_BETA_OXIDATION_OF_SATURATED_FATTY_ACIDS	0.0101868810019256	0.132648062824432	0.380730400722792	-0.725204674302675	-1.70746146631376	9	Acadm,Hadh,Acadl,Echs1,Acads,Hadhb,Acadvl	0.777777777777778
Canonical Pathways - Biocarta	BIOCARTA_IL12_PATHWAY	0.00700545216186421	0.107748287229747	0.407017918923954	-0.600817694614574	-1.707256027927	19	Jak2,Il18r1,Etv5,Cxcr3,Map2k6,Cd3g,Cd3e,Cd247,Cd3d,Il12rb2,Il18	0.578947368421053
Ontology - Biological Process	GOBP_T_CELL_ACTIVATION_VIA_T_CELL_RECEPTOR_CONTACT_WITH_ANTIGEN_BOUND_TO_MHC_MOLECULE_ON_ANTIGEN_PRESENTING_CELL	0.0101868810019256	0.132648062824432	0.380730400722792	-0.724569771456808	-1.70596661640092	9	H2-DMb1,Fgl2,H2-DMb2,Itgal,Cd81,Lgals3	0.666666666666667
Ontology - Biological Process	GOBP_RESPONSE_TO_FUNGUS	0.00308757963416883	0.0648310896483461	0.431707695803346	-0.463158589471241	-1.70577094914707	51	Rarres2,Ang,Il17ra,App,Bcl10,Clec4n,Tgfb1,Hamp2,Scimp,Clec7a,Btk,Hrg,Syk,Pik3cd,Spi1,Tlr2,Plcg2,Mpo,Myd88,Clec4a2,Trim62,Clec4a1,Camp,Clec4d	0.470588235294118
Ontology - Biological Process	GOBP_REGULATION_OF_MITOCHONDRIAL_TRANSCRIPTION	0.00602807079991851	0.0970906744701735	0.407017918923954	-0.828501930359931	-1.70515182823457	6	Sirt3,Chchd10	0.333333333333333
Ontology - Biological Process	GOBP_XENOBIOTIC_METABOLIC_PROCESS	0.000240216925511065	0.0109128170453889	0.518848077743792	-0.396271158981026	-1.70393494295804	114	Sult2a4,Gsta2,Cyp2a5,Cyp2c37,Cyp2d26,Gsta4,Cyp2c29,Sult2a3,Acaa1b,Gsta5,Cyp2e1,Gsta3,Acaa1a,Cyp3a11,Gstm3,Cyp2c55,Cyp2c50,Gstm4,Sult2a5,Ugt1a1,Gstt1,Gsta1,Gstm7,Cyp2a12,Abcc2,Cyp2a22,Sult2a6,Cyp1a1,Gstp3,Cyp1a2,Gstm1,Cyp2b10,Gsto2,Sult2a7,Aip,Sult2a2	0.315789473684211
Ontology - Biological Process	GOBP_NEGATIVE_REGULATION_OF_RESPONSE_TO_REACTIVE_OXYGEN_SPECIES	0.00544898099792103	0.0908624853645058	0.407017918923954	-0.580177870656563	-1.70323890248414	21	Nol3,Epor,Psap,Hk3,Hgf,Park7,Nr4a3,Met,Trap1,Lrrk2	0.476190476190476
Ontology - Biological Process	GOBP_TERPENOID_METABOLIC_PROCESS	0.00103614372754808	0.0327201135380439	0.45505986738723	-0.437967704406011	-1.70288557174937	65	Rarres2,Aldh3a2,Cyp2e1,Cyp3a11,Rbp4,Hmgcs2,Ttr,Bco2,Aldh8a1,Hsd17b6,Dgat1,Rdh13,Rdh9,Rdh16,Rdh1,Dhrs7,Cyp1a1,Cyp1a2,Rdh10,Pecr,Retsat	0.323076923076923
Ontology - Biological Process	GOBP_T_CELL_ACTIVATION_INVOLVED_IN_IMMUNE_RESPONSE	0.00110973485030497	0.034055892462676	0.45505986738723	-0.409219000569373	-1.70163621558097	93	H2-DMb1,Slfn2,Cd74,Tbx21,Il18r1,Fgl2,Gata3,Rab27a,H2-DMb2,Ccr7,Rara,Fcer1g,Il6ra,Relb,Socs5,Spn,Itgal,Nckap1l,Tgfb1,Tsc1,Pck1,Tmem98,Lef1,Cd81,Rora,Il18,Zbtb7b,Ccr2,Batf,Ccr6,Lgals3,Slc11a1,Irf1,Il12b,Eomes,Anxa1,Men1,Irf4,Nfkbid,Ly9,Slamf6,Clec4d,Foxp3,Apbb1ip,Gpr183,H2-M3,Eif2ak4,Hmgb1	0.516129032258065
Ontology - Molecular Function	GOMF_RETINOIC_ACID_4_HYDROXYLASE_ACTIVITY	0.00807959638640739	0.117084810506547	0.380730400722792	-0.611671964426158	-1.70132840433051	17	Cyp2c37,Cyp3a25,Cyp2c29,Cyp3a59,Cyp3a11,Cyp2c55,Cyp2c50	0.411764705882353
Ontology - Biological Process	GOBP_REGULATION_OF_NATURAL_KILLER_CELL_PROLIFERATION	0.010451696501678	0.134682283198507	0.380730400722792	-0.689397610021051	-1.7011829861952	11	Jak2,Stat5b,Ptpn22,Il15,Il12rb2,Il18,Il12b,Flt3l	0.727272727272727
Ontology - Biological Process	GOBP_REGULATION_OF_EARLY_ENDOSOME_TO_LATE_ENDOSOME_TRANSPORT	0.00780861471884429	0.114812521202909	0.407017918923954	-0.598535326407023	-1.7007705550203	19	Rdx,Mapk3,Vps11,Rab21,Ptpn23,Snx12,Nf2,Msn,Snx3,Dennd10,Map2k2,Dab2,Src,Sh3glb1	0.736842105263158
Ontology - Biological Process	GOBP_POSITIVE_REGULATION_OF_T_HELPER_1_TYPE_IMMUNE_RESPONSE	0.00816694252823881	0.118137143406679	0.380730400722792	-0.611421512123655	-1.70063178646839	17	H2-Ab1,Tbx21,Il18r1,Il27ra,Xcl1,Slamf1,Il18,Ccr2,Pla2g4a,Slc11a1,Il12b	0.647058823529412
Canonical Pathways - Reactome	REACTOME_PKA_MEDIATED_PHOSPHORYLATION_OF_CREB	0.0133173764328486	0.151623387321332	0.380730400722792	-0.620586968097109	-1.7005279208232	16	Adcy6,Adcy5,Adcy9,Adcy1,Prkaca,Adcy7	0.375
Ontology - Biological Process	GOBP_NUCLEOSIDE_TRANSPORT	0.0105077211185976	0.134959857633741	0.380730400722792	-0.722151333479758	-1.7002725140312	9	Adora1	0.111111111111111
Ontology - Biological Process	GOBP_PROTEIN_LOCALIZATION_TO_MITOCHONDRION	0.00100984868404	0.0323353145496402	0.45505986738723	-0.409142896688091	-1.69994858703801	96	Mipep,Rala,Nol3,Rnf186,Bag1,Marchf5,Chchd4,Tomm5,Timm10,Timm17a,Ndufa13,Atpif1,Timm8a1,Grpel2,Tomm7,Immp2l,Romo1,Bag4,Aip,Immp1l,Pmpcb,Mfn2,Ddit3,Aifm1,Timm17b,Parl,Pam16,Mff,Timm50,Tomm40,Lrrk2,Timm44,Oxa1l,Hspa1l	0.354166666666667
Ontology - Biological Process	GOBP_ADAPTATION_OF_SIGNALING_PATHWAY	0.0123174344874966	0.14497159504653	0.380730400722792	-0.569068334174538	-1.69993266473114	22	Adrb2,App,Grk3,Arrb1,Adm,Grk2,Sag,Apln	0.363636363636364
Ontology - Biological Process	GOBP_REGULATION_OF_T_HELPER_1_TYPE_IMMUNE_RESPONSE	0.0076727884244143	0.113131316088653	0.407017918923954	-0.53272343484803	-1.69944648194219	28	H2-Ab1,Tbx21,Il18r1,Ccr7,Socs5,Il27ra,Xcl1,Slamf1,Il18,Ccr2,Pla2g4a,Slc11a1,Irf1,Il12b	0.5
Ontology - Biological Process	GOBP_POSITIVE_REGULATION_OF_LYMPHOCYTE_ACTIVATION	2.19109410069701e-06	0.000231246918180141	0.627256739718528	-0.34419883702505	-1.69917417089253	301	Igfbp2,Vnn1,H2-Ab1,H2-Aa,Mif,H2-Eb1,H2-DMb1,Adk,Lck,Chrnb2,Il2ra,Jak2,H2-DMa,H2-Ob,Cd59a,Cd74,Gimap3,Coro1a,Tbx21,Gata3,Runx3,H2-DMb2,Ighd,Ccr7,Cd274,Stat5b,Ptpn22,Tgfbr2,Carmil2,Rasgrp1,Smarcd3,Cd5,Bcl10,Nck2,Rara,Vcam1,Bcl2,Bloc1s6,Prkcq,H2-Oa,Socs5,Shld1,Il15,Vsir,Spn,Il7r,Tox,Card11,Itgal,Sirpb1a,Msh2,Tnfrsf13c,Nckap1l,Tgfb1,H2-Eb2,Bmi1,Sash3,Tyrobp,Csf1r,Ulbp1,Rhoh,Xcl1,Cd3e,Cd209a,Pck1,Slam…	0.368770764119601
Regulatory Target Gene - miRDB	MIR_6950_3P	0.0010705531942412	0.0334633795384968	0.45505986738723	-0.414861731112278	-1.69851636413204	88	Igf2bp3,Cpeb3,Lrtm2,R3hdm2,Ago2,Cbln3,Lclat1,Hrk,Lsamp,Tmem70,Anxa4,Fign,Kcnc4,Abhd15,Cflar,Cd300a,Gcsam,9930111J21Rik1,Ankrd13a,Cd3d,Adgrl1,Agbl5,Amotl1,Plxna4,Bbip1,Klhl42,Shank3,Upk1b	0.318181818181818
Ontology - Biological Process	GOBP_DIET_INDUCED_THERMOGENESIS	0.0138542937305992	0.154986457479966	0.380730400722792	-0.649001702349025	-1.69794915865709	13	Adrb2,Pparg,Gpr39	0.230769230769231
Ontology - Biological Process	GOBP_NK_T_CELL_DIFFERENTIATION	0.0140182479671852	0.15555880552646	0.380730400722792	-0.648684904882983	-1.69712033804077	13	Psap,Tgfbr2,Itk,Tox,Cd1d1,Zfp683,Zbtb7b,Txk,Atf2	0.692307692307692
Ontology - Molecular Function	GOMF_INSULIN_LIKE_GROWTH_FACTOR_II_BINDING	0.0129830421524072	0.149729663701593	0.380730400722792	-0.747570087961259	-1.69633658385716	8	Igfbp2,Igfbp1,Igf2r	0.375
Ontology - Biological Process	GOBP_NEGATIVE_REGULATION_OF_ENDOTHELIAL_CELL_MIGRATION	0.00321852287230429	0.0663768420774191	0.431707695803346	-0.457629742836878	-1.69626014606293	52	Pparg,Spred1,Card10,Mecp2,Jup,Bmp10,Apoh,Tgfb1,Cxcl13,Dcn,Hrg,Patz1,Klf4,Gdf2,Nr2f2,Tnf,Map2k5,Fgf2,Mef2c	0.365384615384615
Ontology - Biological Process	GOBP_TRICARBOXYLIC_ACID_METABOLIC_PROCESS	0.0200276522825486	0.187240167403708	0.352487857583619	-0.634681226719706	-1.69508283739462	14	Aco2,Idh3g,Idh2,Idh3a,Idh3b	0.357142857142857
Ontology - Biological Process	GOBP_PLASMA_LIPOPROTEIN_PARTICLE_CLEARANCE	0.0065810162220281	0.103188832599232	0.407017918923954	-0.503042631625634	-1.69431656982996	34	Cd36,Scarb1,Mylip,Apoa2,Apoc1,Ces1g,Washc1,Vldlr,Ehd1,Gpihbp1	0.294117647058824
Ontology - Biological Process	GOBP_T_CELL_HOMEOSTASIS	0.00168820239615718	0.0438222376038083	0.45505986738723	-0.476302556950532	-1.69417995776469	45	Siva1,Bcl2l11,Il2ra,Gimap3,Coro1a,Stat5b,Bcl2,Il7r,Gpr174,Nckap1l,Tgfb1,Prdx2,Dnaja3,Ppp3cb,Sit1,Chst3,Tnfrsf23,Tsc22d3,Ahr,Tnfrsf4,Gimap5,Zc3h8	0.488888888888889
Ontology - Biological Process	GOBP_RESPONSE_TO_MOLECULE_OF_FUNGAL_ORIGIN	0.00697363798214346	0.107435780821105	0.407017918923954	-0.822960095294818	-1.69374609718342	6	Scimp,Clec7a,Btk,Syk,Tlr2,Myd88	1
Ontology - Cellular Component	GOCC_MITOCHONDRIAL_ALPHA_KETOGLUTARATE_DEHYDROGENASE_COMPLEX	0.00697363798214346	0.107435780821105	0.407017918923954	-0.822601167942643	-1.69300738359889	6	Bckdhb,Dld,Dbt,Bckdha	0.666666666666667
Ontology - Biological Process	GOBP_REGULATION_OF_NEUTROPHIL_APOPTOTIC_PROCESS	0.0116306629231557	0.141347798949442	0.380730400722792	-0.718764058112844	-1.69229732803235	9	Cd44,Pik3cb,Pik3cd,Il18,Itpkb,Cxcr2,Anxa1,Fcgr2b	0.888888888888889
Ontology - Biological Process	GOBP_S_ADENOSYLHOMOCYSTEINE_METABOLIC_PROCESS	0.00831391521158893	0.119615989080098	0.380730400722792	-0.776254889766472	-1.69191782946556	7	Ahcyl,Ahcy,Pcmt1,Gnmt	0.571428571428571
Curated - Chemical and Genetic Perturbation	WENG_POR_DOSAGE	0.0145936179900047	0.158602477850877	0.380730400722792	-0.547889965329464	-1.69126220142511	24	Gsta2,Vnn1,Gstm3,Cyp2c55,Entpd5,Hmox1,Actg1,Cyp2b10,Retsat,Slco1a4,Gstm2,Acot2,Lgals1	0.541666666666667
Ontology - Molecular Function	GOMF_GLUTATHIONE_PEROXIDASE_ACTIVITY	0.0145936179900047	0.158602477850877	0.380730400722792	-0.547569316691442	-1.69027240245864	24	Gsta2,Gpx6,Gsta5,Gstt2,Gstk1,Gstt1,Gsta1,Gstm7,Gstp3,Mgst3,Gpx4	0.458333333333333
Ontology - Biological Process	GOBP_REGULATION_OF_T_CELL_PROLIFERATION	5.13128612960605e-05	0.00316600354196693	0.557332238758646	-0.370267815439281	-1.689927005076	173	Igfbp2,H2-Aa,H2-DMb1,Adk,Il2ra,Jak2,Cd59a,Coro1a,H2-DMb2,Rac2,Ccr7,Cd274,Stat5b,Ptpn6,Ptpn22,Tnfrsf1b,Tgfbr2,Carmil2,Nck2,Vcam1,Prkcq,Cd44,Il15,Vsir,Sos2,Spn,Card11,Itgal,Tnfrsf13c,Nckap1l,Tgfb1,Bmi1,Sash3,Laptm5,Xcl1,Cd3e,Cd209a,Slamf1,Peli1,Cblb,Btla,Pycard,Dnaja3,Cd28,Ptprc,Syk,Ccdc88b,Mapk8ip1,Cd1d1,Aif1,Cd6,Btnl2,Cd81,Rasal3,Il12rb2,Il18,Zc3h12d,Zbtb7b,Ccr2,Cd40lg,Ccl5,Lgals3,Irf1,Tspan32,Il…	0.375722543352601
Ontology - Biological Process	GOBP_RESPIRATORY_GASEOUS_EXCHANGE_BY_RESPIRATORY_SYSTEM	0.0033167964993925	0.0676947193934535	0.431707695803346	-0.455882424144295	-1.68978349740298	52	Adora1,Adrb2,Stard7,Mecp2,Zfand5,Cfap54,Gls,Ndufs4,Mafb,Ccbe1,Stk40,Nr4a2	0.230769230769231
Cell Type Signatures	TABULA_MURIS_SENIS_MARROW_LATE_PRO_B_CELL_AGEING	1.3131887582206e-05	0.00101600144933594	0.593325476396405	-0.351477863292052	-1.68951814320442	246	Hsd11b1,Gmfg,Pkm,Sdhc,Ndufb8,H2-Aa,Ndufb11,Grcc10,Chchd10,Txn2,Ndufb10,Fth1,Ptpn18,Cisd3,Atp5l,Atp5h,Uqcrh,Ndufb9,Ndufb7,Tmsb4x,Vamp8,Cox8a,Ndufa13,Atpif1,Cd79a,Atp5d,Arpp19,Ndufs3,Uqcrq,BC004004,Trp53i11,Fau,Alad,Plaat3,Slc3a2,Scand1,Igtp,Rabac1,Mrpl12,Etfb,Klf13,Mpc2,Phb2,Mrps24,Drap1,Gpx4,Syf2,Park7,Spi1,Naxe,Psma7,Tmsb10,Pafah1b3,Pfdn5,Psmb6,Cox4i1,Adrm1,Lamtor2,Blvrb,Dok3,Ndufs6,Mrpl58,Nfkbi…	0.304878048780488
Ontology - Biological Process	GOBP_GLUTAMINE_FAMILY_AMINO_ACID_CATABOLIC_PROCESS	0.00668937464249892	0.104185386422299	0.407017918923954	-0.575184278628371	-1.68857912203452	21	Ddah1,Aldh4a1,Ppat,Gls,Got2,Gls2,Oat	0.333333333333333
Regulatory Target Gene - miRDB	MIR_6902_3P	0.00204664651582286	0.0501256540562294	0.431707695803346	-0.442122445615822	-1.68767457400619	60	Tmtc2,Sdk1,Acad12,Cyp4a31,Atp5a1,Rims2,Osbpl2,Sema3d,Cyp4a10,Mrpl51,Cyp4a14,Slco1b2,Clasp2,Akr1c14,Zfp268,Mthfd2l,Col5a1,Pianp,Ubl5	0.316666666666667
Ontology - Biological Process	GOBP_G_PROTEIN_COUPLED_RECEPTOR_INTERNALIZATION	0.0156577914220481	0.164064199864464	0.352487857583619	-0.64506540460816	-1.68765082906391	13	App,Arrb1,Adm,Sag,Apln	0.384615384615385
Canonical Pathways - Reactome	REACTOME_INTERLEUKIN_2_SIGNALING	0.0121119242557373	0.144397366265255	0.380730400722792	-0.716705598579405	-1.68745077855762	9	Il2rb,Lck,Il2ra,Stat5b,Syk,Il2rg	0.666666666666667
Ontology - Biological Process	GOBP_LOCOMOTION_INVOLVED_IN_LOCOMOTORY_BEHAVIOR	0.0106929792436592	0.136188861732548	0.380730400722792	-0.661592764809827	-1.68744388123269	12	Rcan2,Mecp2,Slc25a46,Ppp3cb,Myo5a,Cln6,Adgrl3,Rcan1	0.666666666666667
Ontology - Biological Process	GOBP_CD4_POSITIVE_ALPHA_BETA_T_CELL_PROLIFERATION	0.0116085299976887	0.141292896982491	0.380730400722792	-0.557944912514092	-1.68687981639357	23	Il2ra,Cd274,Tgfbr2,Prkcq,Cd44,Vsir,Card11,Xcl1,Cd3e,Cblb,Cd28,Cd81	0.521739130434783
Canonical Pathways - Reactome	REACTOME_RHO_GTPASES_ACTIVATE_NADPH_OXIDASES	0.00704377354659053	0.108130349506608	0.407017918923954	-0.574092780119107	-1.68537478967886	21	Mapk3,Rac2,Ncf4,Cyba,Noxo1,Prkcb,Mapk11,Cybb,Ncf2,S100a8,Rac1,Pik3c3	0.571428571428571
Ontology - Biological Process	GOBP_CELLULAR_KETONE_BODY_METABOLIC_PROCESS	0.00752521951373371	0.112077838941361	0.407017918923954	-0.818839520567213	-1.68526548262757	6	Slc27a5,Hmgcs2,Hmgcl,Acat1,Oxct1	0.833333333333333
Ontology - Biological Process	GOBP_POSITIVE_REGULATION_OF_DIGESTIVE_SYSTEM_PROCESS	0.0108587585724483	0.137185043650899	0.380730400722792	-0.660570239009233	-1.68483584952891	12	Slc22a5,Nr1h2,Adrb1,Slc22a21,Lpcat3,Ppp3ca,Acat2	0.583333333333333
Ontology - Biological Process	GOBP_RESPONSE_TO_ACIDIC_PH	0.0227664138520044	0.202890347233942	0.352487857583619	-0.630684994371432	-1.68440984978663	14	Impact,Rab11b,Pck1,Gpr65,Ctss,Pkd1l3,Gpr4,Slc9a1,Asic1,Slc38a3	0.714285714285714
Ontology - Biological Process	GOBP_UTERINE_SMOOTH_MUSCLE_CONTRACTION	0.00752521951373371	0.112077838941361	0.407017918923954	-0.81840175089772	-1.68436450252731	6	Agt,Abat,Lck,Setd3,Adra2b	0.833333333333333
Canonical Pathways - Biocarta	BIOCARTA_TOB1_PATHWAY	0.0104456921163474	0.134682283198507	0.380730400722792	-0.605466689778811	-1.68406880992666	17	Tgfbr3,Il2ra,Tgfbr2,Cd3g,Tgfb1,Cd3e,Cd247,Cd28,Cd3d,Smad4	0.588235294117647
Ontology - Biological Process	GOBP_PROTEIN_TARGETING_TO_MITOCHONDRION	0.000960639843552623	0.0312587918261079	0.477270815362862	-0.429380966249719	-1.68382250792534	70	Mipep,Nol3,Chchd4,Tomm5,Timm10,Timm17a,Ndufa13,Atpif1,Timm8a1,Grpel2,Tomm7,Immp2l,Romo1,Bag4,Aip,Immp1l,Pmpcb,Mfn2,Aifm1,Timm17b,Parl,Pam16,Mff,Timm50,Tomm40,Lrrk2,Timm44	0.385714285714286
Canonical Pathways - Reactome	REACTOME_TYROSINE_CATABOLISM	0.00762710467282317	0.112561189660929	0.407017918923954	-0.853048561994993	-1.68217420189384	5	Hpd,Hgd,Tat,Gstz1	0.8
Ontology - Biological Process	GOBP_DERMATAN_SULFATE_PROTEOGLYCAN_METABOLIC_PROCESS	0.0133407265819231	0.151673944597598	0.380730400722792	-0.681559231940607	-1.68184071515163	11	Hexa,Ids,Dse	0.272727272727273
Canonical Pathways - Reactome	REACTOME_FGFRL1_MODULATION_OF_FGFR1_SIGNALING	0.00784040913212394	0.114853966573944	0.380730400722792	-0.816755688367589	-1.68097671738188	6	Spred1,Fgfrl1,Spred2	0.5
Ontology - Molecular Function	GOMF_BASIC_AMINO_ACID_TRANSMEMBRANE_TRANSPORTER_ACTIVITY	0.0113234615103843	0.140379420053776	0.380730400722792	-0.60427185140872	-1.68074543959772	17	Slc7a2,Slc15a4,Slc66a1,Slc38a4,Slc47a1,Slc38a7,Slc22a2,Slc25a15,Slc25a29,Slc7a1,Slc7a6,Slc38a3	0.705882352941177
Ontology - Biological Process	GOBP_2_OXOGLUTARATE_METABOLIC_PROCESS	0.0113234615103843	0.140379420053776	0.380730400722792	-0.604263768139932	-1.68072295647671	17	Idh3g,Dld,Dlst,Idh3a,Idh3b,Got2,Ogdh,Tat	0.470588235294118
Ontology - Biological Process	GOBP_NEGATIVE_REGULATION_OF_ANTIGEN_PROCESSING_AND_PRESENTATION	0.00924629114265407	0.125383772198188	0.380730400722792	-0.770955491178016	-1.68036731033137	7	H2-Ob,Fgl2,H2-Oa	0.428571428571429
Canonical Pathways - Reactome	REACTOME_G_ALPHA_Z_SIGNALLING_EVENTS	0.0129193858727864	0.149533036198586	0.380730400722792	-0.536303815871867	-1.68033795142044	25	Gng2,Adcy6,Gnb4,Adcy5,Adcy9,Adcy1,Gnb1,Adra2b,Adcy7,Gng7,Gngt2,Rgs16,Gnb2	0.52
Ontology - Biological Process	GOBP_RESPONSE_TO_PROSTAGLANDIN	0.0114990155637483	0.140728689407203	0.380730400722792	-0.604121291807512	-1.68032666721484	17	Tgfbr3,Adcy6,Ccr7,P2ry6,Ptgfr,Ptger2,Akap8	0.411764705882353
Ontology - Biological Process	GOBP_REGULATION_OF_ACUTE_INFLAMMATORY_RESPONSE	0.00562974756096808	0.0926463389084778	0.407017918923954	-0.491293106179601	-1.67960148050491	37	Adora1,Pparg,Ednrb,Ccr7,Fcer1g,Spn,Pik3cg,Rhbdd3,Btk,Hpse,Park7,Ccl5,Tnf,Fcgr3	0.378378378378378
Ontology - Biological Process	GOBP_POSITIVE_REGULATION_OF_EXTRACELLULAR_MATRIX_DISASSEMBLY	0.0115734283775136	0.141079740145952	0.380730400722792	-0.698423651141997	-1.67948187673535	10	Meltf,Carmil2,Clasp2,Hpse,Fscn1	0.5
Ontology - Biological Process	GOBP_DETECTION_OF_LIGHT_STIMULUS	0.00549176355212082	0.0909663677869851	0.407017918923954	-0.515013991460815	-1.67767125821574	31	Pde6c,Rbp4,Cds2,Cacna2d4,Cabp4,Fech,Rom1,Arrb1,Atp8a2,Gnb1	0.32258064516129
Ontology - Biological Process	GOBP_POSITIVE_REGULATION_OF_VASCULAR_ASSOCIATED_SMOOTH_MUSCLE_CELL_MIGRATION	0.00903620642215769	0.12448284869522	0.380730400722792	-0.578188597552205	-1.67739140443423	20	Agt,Ssh1,Adamts1,Tert,Nr4a3,Iqgap1,Myo5a,Pak1	0.4
Ontology - Biological Process	GOBP_REGULATION_OF_PHOSPHOLIPID_CATABOLIC_PROCESS	0.00799800398216511	0.116322737880229	0.380730400722792	-0.814958283431301	-1.6772774522373	6	Scarb1,Apoc1	0.333333333333333
Ontology - Molecular Function	GOMF_CULLIN_FAMILY_PROTEIN_BINDING	0.0136038468933672	0.153639330971461	0.380730400722792	-0.535296079655461	-1.6771805295276	25	Anapc11,Klhl3,Dcun1d4,Klhl9,Klhl21,Kctd21,Rnf7,Btbd1,Asb2	0.36
Ontology - Biological Process	GOBP_POSITIVE_REGULATION_OF_MACROPHAGE_CHEMOTAXIS	0.0140896985681303	0.15555880552646	0.380730400722792	-0.561407407812508	-1.67704778749789	22	Rarres2,Mapk3,Ccr7,Il34,Csf1r,Slamf1,Cmklr1,Ccl5	0.363636363636364
Canonical Pathways - Wiki	WP_GPCRS_PEPTIDE	0.00549472699074857	0.0909663677869851	0.407017918923954	-0.530875387305098	-1.67352572388554	27	Cxcr5,Ednrb,Cxcr6,Ccr7,Cxcr3,Agtr1a,Ccr4,Ccr2,Ccr6,Cxcr2,Ccr1,Fpr1,Ccr5,Avpr2,Ccr9,C5ar1,Galr2	0.62962962962963
Canonical Pathways - Reactome	REACTOME_BETA_OXIDATION_OF_OCTANOYL_COA_TO_HEXANOYL_COA	0.00846564467816426	0.12052976385487	0.380730400722792	-0.848396212658741	-1.67299997386005	5	Acadm,Hadh,Echs1,Hadhb	0.8
Ontology - Molecular Function	GOMF_AMIDE_TRANSMEMBRANE_TRANSPORTER_ACTIVITY	0.00545446785974437	0.0908624853645058	0.407017918923954	-0.475903356819152	-1.67288809113055	40	Slc5a6,Slc15a4,Slc25a32,Slc25a22,Aqp9,Slc14a1,Slc47a1,Slco1b2,Slc38a7,Slc25a13,Slc1a2,Aqp3,Tap1,Abcd1,Abcb9,Slc19a1,Slc15a3,Slc27a1	0.45
Ontology - Biological Process	GOBP_T_CELL_MIGRATION	0.00390352914177688	0.075537291305651	0.431707695803346	-0.440324908130972	-1.67228953269325	59	Itgb7,Coro1a,Ccr7,Cxcl10,App,Cxcr3,Cd200r1,Spn,Itgal,Cxcl13,Il27ra,Xcl1,Itga4,Ecm1,Pycard,Aif1,Lrch1,Crk,Myo1g,Ccr2,Cxcl16,Ccl5,Ccr6,Msn,Crkl	0.423728813559322
Ontology - Biological Process	GOBP_REGULATION_OF_T_CELL_RECEPTOR_SIGNALING_PATHWAY	0.00468174992169976	0.0840096557538116	0.407017918923954	-0.462289316794709	-1.67149877281152	47	Lck,Sla2,Ccr7,Ptpn6,Ptpn22,Bcl10,Dgkz,Card11,Laptm5,Cd300a,Cd226,Cblb,Btnl2,Cd81,Tespa1,Sh2d1a,Lgals3,Thy1	0.382978723404255
Ontology - Biological Process	GOBP_NEGATIVE_REGULATION_OF_T_CELL_RECEPTOR_SIGNALING_PATHWAY	0.0173568769218005	0.17252249943451	0.352487857583619	-0.541423901193245	-1.67130233620108	24	Sla2,Ptpn6,Ptpn22,Dgkz,Laptm5,Cblb,Btnl2,Sh2d1a,Lgals3,Thy1	0.416666666666667
Ontology - Biological Process	GOBP_CD8_POSITIVE_ALPHA_BETA_T_CELL_ACTIVATION	0.00990764806671324	0.130656393149975	0.380730400722792	-0.523843776782074	-1.67111939386253	28	Satb1,Runx3,Wdfy4,Cd274,Ptpn22,Bcl2,Vsir,Tox,Nckap1l,Mapk8ip1,Zbtb7b,Irf1	0.428571428571429
Ontology - Biological Process	GOBP_PULMONARY_VALVE_DEVELOPMENT	0.0142669251587917	0.156243744123675	0.380730400722792	-0.559413257487039	-1.67109082051682	22	Robo1,Tnfrsf1a,Tnfrsf1b,Nfatc1,Smad2,Bmpr2,Smad6,Tbx20,Hey2,Rbpj,Nos3,Notch1,Robo2	0.590909090909091
Ontology - Biological Process	GOBP_REGULATION_OF_TOLERANCE_INDUCTION	0.00643897990068937	0.10214046936362	0.407017918923954	-0.593504248943664	-1.67061715735955	18	Il2ra,Ccr7,Cd274,Tgfbr2,Cd3e,Cblb,Phlpp1	0.388888888888889
Ontology - Biological Process	GOBP_ALPHA_AMINO_ACID_METABOLIC_PROCESS	0.000103336022855829	0.00554420226974319	0.538434096309916	-0.362598473518461	-1.66828227854076	179	Ddah1,Cth,Ahcyl,Adssl1,Ahcy,Ivd,Sardh,Aldh4a1,Hoga1,Dhfr,Aldh6a1,Aldh5a1,Mat1a,Mecp2,Azin2,Hmgcl,Fh1,Mthfd1,Agxt2,Hpd,Hibadh,Aass,Ctps2,Mthfsl,Ppat,Tdo2,Hibch,Gls,Hgd,Shmt2,Acmsd,Azin1,Pcmt1,Ttc36,Pipox,Amdhd1,Qdpr,Got2,Mthfd2l,Thap4,Pah,Bcat2,Tat,Acat1,Bhmt,Gstz1,Enoph1,Pcbd1,Gls2,Park7,Ilvbl,Slc38a1,Oat,Otc,Cyp2d22,Cdo1,Gnmt,Gldc,Gclc,Gcat,Aspa,Agxt,Spr	0.35195530726257
Ontology - Biological Process	GOBP_POSITIVE_REGULATION_OF_CD4_POSITIVE_ALPHA_BETA_T_CELL_PROLIFERATION	0.0139047296209461	0.155225937772594	0.380730400722792	-0.693634214644815	-1.66796483864015	10	Tgfbr2,Prkcq,Card11,Xcl1,Cd3e,Cd28,Cd81	0.7
Ontology - Biological Process	GOBP_ORGANIC_ACID_BIOSYNTHETIC_PROCESS	1.90842789675894e-05	0.00139794522008251	0.575610261071129	-0.339475368563252	-1.66773057376406	278	Scd2,Lpl,Ldhb,Cth,Acsm3,Slc27a5,Pkm,Decr2,Cyp39a1,Agt,Cyp4a31,Hoga1,Apoc1,Dhfr,Ptges2,Hacd2,Gstm3,Mif,Gstm4,Erlin2,Mthfd1,Abat,Agxt2,Ces1g,Aass,Acadl,Aldh8a1,Cd74,Upb1,Gulo,Gstm7,Wdtc1,Acot7,Akr1d1,Mlycd,Trib3,Rdh9,Slc27a2,Ces1e,Dse,Gls,Rdh16,Rdh1,Cyp1a1,Gstp3,Cyp4a10,Mthfd1l,Cyp4a14,Shmt2,Ndufab1,Acmsd,Gstm1,Ces1d,Cbr4,Rdh10,Pecr,Got2,Brca1,Nr1h2,H2-Ke6,Hacd3,Acadvl,Mthfd2l,Prkag1,Mgst3,Pah,Bcat…	0.29136690647482
Ontology - Biological Process	GOBP_MAST_CELL_CYTOKINE_PRODUCTION	0.0162893305674787	0.16665398020631	0.352487857583619	-0.734867968095248	-1.66751377383808	8	Hmox1,Rasgrp1,Fcer1g,Syk,Nr4a3	0.625
Ontology - Biological Process	GOBP_REGULATION_OF_NUCLEOTIDE_BINDING_OLIGOMERIZATION_DOMAIN_CONTAINING_2_SIGNALING_PATHWAY	0.0130744477298734	0.150243761090709	0.380730400722792	-0.707962430311581	-1.66686538599219	9	Slc15a4,Ptpn22,Tlr4,Slc15a3,Peli3,Tnfaip3,Erbin	0.777777777777778
Ontology - Biological Process	GOBP_REGULATION_OF_ACTIVATION_OF_JANUS_KINASE_ACTIVITY	0.0100568357125394	0.131699394694332	0.380730400722792	-0.809727777259981	-1.66651247169375	6	Agt,Il6ra,Cd300a,Il12b	0.666666666666667
Ontology - Biological Process	GOBP_REGULATION_OF_PIGMENTATION	0.0128481138084033	0.149215905888271	0.380730400722792	-0.652891701626248	-1.66525114181606	12	Bcl2l11,Bloc1s5,Bcl2,Bloc1s6,Zeb2	0.416666666666667
Ontology - Biological Process	GOBP_REGULATION_OF_ARACHIDONIC_ACID_SECRETION	0.0102152078306446	0.132734386004074	0.380730400722792	-0.808377708815853	-1.6637338762658	6	Mif,Pla2g6,Pla2r1,Syk	0.666666666666667
Ontology - Biological Process	GOBP_CALCITONIN_FAMILY_RECEPTOR_SIGNALING_PATHWAY	0.00922829559124424	0.125342852793932	0.380730400722792	-0.843654021403043	-1.66364858151712	5	Calcrl,Adm,Ramp1,Ramp3	0.8
Canonical Pathways - Reactome	REACTOME_CALCITONIN_LIKE_LIGAND_RECEPTORS	0.00922829559124424	0.125342852793932	0.380730400722792	-0.843654021403043	-1.66364858151712	5	Calcrl,Adm,Ramp1,Ramp3	0.8
Cell Type Signatures	TABULA_MURIS_SENIS_LIMB_MUSCLE_MACROPHAGE_AGEING	0.000681573363063509	0.0244604024390712	0.477270815362862	-0.383345716743522	-1.66353616101966	120	Pkm,H2-Ab1,H2-Aa,H2-Eb1,H2-DMb1,Itgb7,H2-DMa,Cd74,Coro1a,Aldoa,Atp5h,Pgk1,Psap,Ndufb7,Btg1,Napsa,Cytip,Fau,Mpeg1,Ifngr1,Cd52,Tuba4a,Ramp3,Rab11fip1,Samsn1,Cd209a,Itgb2,Cyba,Ptprc,Psmb3,Tmsb10,Rab5if,Myo1g,Plac8,Pfdn5,Ctss,Ccr2,Emb,Lgals3,Vasp,Ndufa6	0.341666666666667
Ontology - Biological Process	GOBP_POLYAMINE_TRANSMEMBRANE_TRANSPORT	0.0114218427286739	0.140702364059892	0.380730400722792	-0.763152162574127	-1.66335924897401	7	Azin2,Azin1,Oaz1,Oaz2	0.571428571428571
Ontology - Biological Process	GOBP_B_CELL_RECEPTOR_SIGNALING_PATHWAY	0.00497418923865086	0.086923686020084	0.407017918923954	-0.452894550537537	-1.6621203207416	50	Lck,Cd79b,Ptpn6,Cd79a,Ms4a1,Itk,Bcl2,Cmtm3,Plcl2,Nckap1l,Nfkbia,Cd300a,Cd19,Gcsam,Btk,Ptprc,Syk,Cd22,Cd81,Prkcb,Gps2,Nfatc2,Nfam1,Prkch,Plcg2,Lpxn,Mef2c	0.54
Cell Type Signatures	TABULA_MURIS_SENIS_KIDNEY_FENESTRATED_CELL_AGEING	0.0020387460216551	0.0500085071550323	0.431707695803346	-0.412568304098752	-1.66200517835247	79	Spink1,Car8,Egln3,H2-Ab1,Rala,H2-Aa,H2-Eb1,Alpl,H2-DMb1,Fth1,Cd74,Ndufb7,Dnm3,Napsa,Tmsb4x,Vcam1	0.20253164556962
Ontology - Molecular Function	GOMF_INSULIN_LIKE_GROWTH_FACTOR_I_BINDING	0.0192777181662417	0.1832068452742	0.352487857583619	-0.634517878472721	-1.66005588892313	13	Igfbp2,Igfbp1,Igf1r	0.230769230769231
Ontology - Biological Process	GOBP_MYELOID_DENDRITIC_CELL_DIFFERENTIATION	0.0163936461924602	0.167081875615913	0.352487857583619	-0.555709069331194	-1.66002559325977	22	Gimap3,Tgfbr2,Relb,Tgfb1,Spi1,Ltbr,Batf,Ubd,Irf4,Gimap5,Batf2,Rbpj,Tnfsf9,Batf3,Traf6,Camk4,Pirb	0.772727272727273
Ontology - Biological Process	GOBP_PROTEIN_HOMOTETRAMERIZATION	0.00469450673347551	0.0841444435959935	0.407017918923954	-0.463489571566714	-1.65951028708539	46	Cth,Pkm,Crtc2,Mat1a,Tdo2,Upb1,Acot13,Osbpl2,Trpm4,Sod2,Gls,Gbp5,Shmt2,Cbr4	0.304347826086957
Ontology - Biological Process	GOBP_OVULATION_FROM_OVARIAN_FOLLICLE	0.0138765513155961	0.155019245267962	0.380730400722792	-0.704606366824929	-1.65896368694775	9	Agt,Adamts1,Afp,Pla2g4a,Sirt1,Foxo3,Nos2,Nos3	0.888888888888889
Ontology - Molecular Function	GOMF_PROTEIN_ANTIGEN_BINDING	0.0136770132251417	0.153782690264924	0.380730400722792	-0.650325526712529	-1.65870591280714	12	H2-Ab1,Lck,Itga4,Klrd1,Ppp2r1a,Sirpa	0.5
Ontology - Biological Process	GOBP_PRIMARY_ALCOHOL_METABOLIC_PROCESS	0.00276400919379317	0.0614982461675868	0.431707695803346	-0.413224386918604	-1.65795455447396	76	Sult2a4,Sult1e1,Sult2a3,Aldh3a2,Rbp4,Ttr,Ednrb,Sult2a5,Hsd17b6,Rdh9,Rdh16,Rdh1,Naaa,Sult2a6,Dhrs7,Cyp1a1,Cyp1a2,Cbr4,Rdh10,Pecr,Akr1c14,Retsat,Sult2a7,Sult2a2	0.315789473684211
Canonical Pathways - Reactome	REACTOME_INFLAMMASOMES	0.0275592606249457	0.22567925418345	0.352487857583619	-0.62066516134189	-1.65764925519694	14	Panx1,Pstpip1,Bcl2,Pycard,Bcl2l1,Mefv,Nlrp1a	0.5
Ontology - Biological Process	GOBP_HEXOSE_CATABOLIC_PROCESS	0.00921338694023921	0.125342852793932	0.380730400722792	-0.491957645506385	-1.6569808164019	34	Pkm,Aldob,Aldoa,Pfkl,Pgk1,Eno1,Galm,Eno1b,Tpi1,Galk1,Pfkfb2,Khk,Foxk1	0.382352941176471
Ontology - Biological Process	GOBP_POSITIVE_REGULATION_OF_NLRP3_INFLAMMASOME_COMPLEX_ASSEMBLY	0.0122569410660732	0.144694391075264	0.380730400722792	-0.570753718044207	-1.65582196665473	20	Cd36,Usp50,Ptpn22,Gbp5,Btk,Ddx3x,Tlr4,Plcg2,Myd88	0.45
Ontology - Biological Process	GOBP_NEGATIVE_REGULATION_OF_SECRETION	0.000152792727764178	0.00749572152536067	0.518848077743792	-0.365589788539257	-1.65527446749915	156	Adora1,Pparg,Il1rn,Cry2,Hadh,Stxbp5l,Irs1,Pde4c,Hmox1,Abat,Cd74,Tnfrsf1a,Pfkl,Idh2,Rap1a,Gpr39,Cbarp,Tnfrsf1b,Vamp8,Pla2r1,Foxo1,Tbc1d1,Psmd9,Map4k4,Nckap1l,Rap1b,Rab11fip1,Cd300a,Entpd1,Pde8b,Sytl4,Tifab,Ace,Spi1,Kalrn,Rhbdf1,Vamp3,Nrg1,Ccr2,Sirt1,Rab33b,Tnf,Myo5a,Inhbb,Srcin1,Il12b,Bcr,Htr7,Gnai2,Sfrp1,Maob,Fbn1,Anxa1,Npff,Fmr1,Ppp3ca	0.358974358974359
Ontology - Biological Process	GOBP_CHRONIC_INFLAMMATORY_RESPONSE	0.0179034343647719	0.175769213023054	0.352487857583619	-0.604027212148098	-1.65515099736047	16	Vnn1,Ahcyl,Ahcy,Adora2b	0.25
Ontology - Cellular Component	GOCC_IMMUNOLOGICAL_SYNAPSE	0.00474471488559087	0.0846659801942701	0.407017918923954	-0.46225421732765	-1.65508713887735	46	H2-Eb1,Lck,Cd53,Coro1a,Carmil2,Skap1,Bcl10,Prkcq,Lat,Card11,Itgal,H2-Eb2,Atp2b1,Rhoh,Scimp,Cd3e,Cd28,Cd6,Cd81	0.41304347826087
Ontology - Biological Process	GOBP_POSITIVE_REGULATION_OF_TUMOR_NECROSIS_FACTOR_SUPERFAMILY_CYTOKINE_PRODUCTION	0.00139514644761544	0.0388148472219289	0.45505986738723	-0.390191435871175	-1.65495161124889	103	Lpl,Cd36,Mif,Jak2,Tnfrsf1a,Mapkapk2,C1qtnf4,Cd2,Ccr7,Rasgrp1,App,Fcer1g,Akap12,Spn,Ifngr1,Arhgef2,Fzd5,Sash3,Tyrobp,Csf1r,Clec7a,Btk,Pycard,Cyba,Ptprc,Syk,Arfgef2,Tlr4,Tlr2,Il18,Ccr2,Cybb,Plcg2,Fcgr3,Lrrk2,Il12b,Myd88	0.359223300970874
Canonical Pathways - Wiki	WP_IL2_SIGNALING_PATHWAY	0.00276400919379317	0.0614982461675868	0.431707695803346	-0.41422383610232	-1.65472345775598	74	Il2rb,Irs1,Lck,Mapk3,Il2ra,Jak2,Cd53,Mapkapk2,Ets1,Stat5b,Ptpn6,Bcl2,Stat1,Pik3cg,Tert,Itm2b,Gab2,Mapk9,Creb1,Pik3cb,Syk,Pik3ca,Pik3cd,Crk,Vav1,Il2rg	0.351351351351351
Canonical Pathways - Reactome	REACTOME_TRIGLYCERIDE_BIOSYNTHESIS	0.0165696528420097	0.167964445951983	0.352487857583619	-0.670301246348735	-1.65406009440486	11	Agmo,Mogat1,Dgat1,Lpin2	0.363636363636364
Ontology - Molecular Function	GOMF_ALDEHYDE_LYASE_ACTIVITY	0.0165696528420097	0.167964445951983	0.352487857583619	-0.670297435195339	-1.65405068986208	11	Sgpl1,Hoga1,Aldob,Aldoa,Shmt2	0.454545454545455
Cell Type Signatures	TABULA_MURIS_SENIS_MAMMARY_GLAND_B_CELL_AGEING	6.00244043644829e-06	0.000547108803872179	0.610526878385931	-0.336349086599425	-1.65377371650779	294	Pkm,Tmem134,Sdhb,Cyb5a,H2-DMb1,4930523C07Rik,Ltb,Actr3,Grcc10,Ptp4a2,Mdh1,Tmem243,Ndufa2,Gimap3,Ptpn18,Mtarc2,Coro1a,Atp5l,Atp5h,Pld4,Herpud1,Rap1a,Rac2,Cd79b,Psap,Lbh,Ndufa11,Gltp,Ptpn6,Tnfaip8,Ptprcap,Napsa,Vps28,Vamp8,Cox6b1,Ndufa13,Kctd12,Cd79a,Ms4a1,Mt2,Mt1,Bcl2,H2az2,Lsp1,H2-Oa,Cd44,BC004004,Cox6c,Ndufs7,Ddrgk1,Cnn2,Actg1,Cenpx,Nfatc1,Cd52,Oaz1,Man1a,Itm2b,Romo1,Scand1,Atp5k,Etfb,Ctsh,Klf13…	0.387755102040816
Canonical Pathways - Reactome	REACTOME_INSERTION_OF_TAIL_ANCHORED_PROTEINS_INTO_THE_ENDOPLASMIC_RETICULUM_MEMBRANE	0.0195216510694569	0.184649956636926	0.352487857583619	-0.610705807324609	-1.65247903196302	15	Aldh3a2,Cyb5a,Hmox1,App,Emd,Ube2j2	0.4
Curated - Chemical and Genetic Perturbation	HEVNER_CORTEX_COMMITTED_TO_CALLOSAL_PROJECTION_NEURON_FATE	0.0089929709847311	0.124366586669876	0.380730400722792	-0.562846772103074	-1.65235967600539	21	Lpl,Dusp14,Lratd1,Palmd,Ndrg1,Lhx2,Ptprd,Limch1,Ttc28,Plxna4	0.476190476190476
Ontology - Molecular Function	GOMF_ADENYLATE_CYCLASE_ACTIVITY	0.0170794839116347	0.171243175569028	0.352487857583619	-0.66934036326349	-1.65168898384025	11	Adcy6,Adcy5,Adcy9,Adcy1,Adcy7,Gucy1b1,Gucy1a1	0.636363636363636
Ontology - Biological Process	GOBP_ENTERIC_NERVOUS_SYSTEM_DEVELOPMENT	0.0119573039460896	0.143578100433788	0.380730400722792	-0.802376456982163	-1.65138261290608	6	Ednrb,Kif26a,Phactr4	0.5
Ontology - Biological Process	GOBP_POLYAMINE_TRANSPORT	0.0150032535332735	0.161011368927424	0.380730400722792	-0.647432820337137	-1.65132783987014	12	Azin2,Azin1,Oaz1,Slc22a2,Oaz2	0.416666666666667
Ontology - Molecular Function	GOMF_2_IRON_2_SULFUR_CLUSTER_BINDING	0.0173683891998477	0.17252249943451	0.352487857583619	-0.527016217810018	-1.65123820788143	25	Isca1,Ndufv2,Sdhb,Uqcrfs1,Ndufs1,Cisd3,Fech	0.28
Ontology - Biological Process	GOBP_DICARBOXYLIC_ACID_BIOSYNTHETIC_PROCESS	0.0151690336627792	0.161903950777315	0.380730400722792	-0.647341025872859	-1.65109371093869	12	Mthfd1,Gls,Mthfd1l,Acmsd,Got2,Gls2	0.5
Curated - Chemical and Genetic Perturbation	HOFFMANN_SMALL_PRE_BII_TO_IMMATURE_B_LYMPHOCYTE_UP	0.00303070316722362	0.0642874071661215	0.431707695803346	-0.425924198790285	-1.65043333973005	63	Cd36,Suclg2,H2-Ab1,Cxcr5,H2-Aa,H2-Eb1,H2-DMb1,Ltb,Serpinb1a,H2-DMa,Cd74,Pld4,Ms4a1,Fes,Sema4d,Ehd1,Ctsh,Ncf4,Cd22,Acy1,Cfp	0.333333333333333
Ontology - Biological Process	GOBP_AMINO_SUGAR_CATABOLIC_PROCESS	0.0306403825695347	0.239559495228668	0.352487857583619	-0.61773578403534	-1.64982558405694	14	Chil1,Hoga1,Mgat1	0.214285714285714
Curated - Chemical and Genetic Perturbation	LAZARO_GENETIC_MOUSE_MODEL_HIGH_GRADE_LARGE_CELL_NEUROENDOCRINE_LUNG_CARCINOMA_DN	4.4183290903931e-07	6.21744169018299e-05	0.674962860011025	-0.322301423318911	-1.64959588606832	459	Rarres2,Pdk2,Hsd11b1,Rasgrp2,Hhip,Hbb-bs,Flvcr2,Itgb7,Adk,Npr3,Lrrn3,Bex4,Aass,Ids,Tns2,Gimap3,Adra1a,Mettl7a1,Meis1,Ikzf3,Kank3,Synm,Pdzd2,Erg,Tppp,Etv5,Cd2,Ets1,Fcmr,Ciita,Ccr7,Wdfy4,Lbh,Adamtsl5,Ankrd44,Hyal2,Napsa,Clec14a,Cd79a,Ms4a1,Itk,P2ry10,Pax5,Gm17473,Akap12,Prkcq,Gpr141b,Mmd,Hilpda,Bvht,Hykk,mt-Co3,Map4k1,Kctd21,Abca6,Dusp7,Traf3ip3,Cd3g,Nkg7,Zfp366,Tmem140,Ms4a4b,Clec9a,Parvb,Pkhd1l1,…	0.376906318082789
Canonical Pathways - Reactome	REACTOME_IMMUNOREGULATORY_INTERACTIONS_BETWEEN_A_LYMPHOID_AND_A_NON_LYMPHOID_CELL	0.000617341935782788	0.0227304279391989	0.477270815362862	-0.376717089129726	-1.64924024681617	127	Itgb7,Fcgr4,Trbc2,Cd33,Igkv17-121,Sell,Slamf7,Vcam1,Siglecf,Trac,Trbc1,Cd300lb,Itgal,Cd3g,Ighv1-82,Cd300a,Cd96,Cd226,Cd19,Cd3e,Icam2,Cd247,H2-Q6,Itga4,Ighv5-17,Hcst,Itgb2,Klrk1,Cd3d,Cd22,Cd1d1,Pianp,Lair1,Cd81,Cd40lg,H2-Q1,Cd8b1,Ighv1-18,H2-Q4,H2-Q2,Cd300lg	0.322834645669291
Ontology - Biological Process	GOBP_RESPONSE_TO_PLATELET_DERIVED_GROWTH_FACTOR	0.00934911683665842	0.126244555802756	0.380730400722792	-0.56161924016679	-1.64875598780275	21	Pparg,Coro1b,Syap1,Mtss2,Enpp1,Ddit3,Iqgap1,Tlr4	0.380952380952381
Ontology - Biological Process	GOBP_TYROSINE_CATABOLIC_PROCESS	0.0122740491488789	0.144779629739938	0.380730400722792	-0.800891597603992	-1.6483266023036	6	Hpd,Hgd,Tat,Gstz1	0.666666666666667
Ontology - Biological Process	GOBP_TETRAHYDROFOLATE_INTERCONVERSION	0.0199367696722238	0.186704996545134	0.352487857583619	-0.629953873972118	-1.6481153230142	13	Sardh,Dhfr,Mthfd1,Mthfsl,Mthfd1l,Shmt2,Mthfd2l	0.538461538461538
Positional	chr8C2	0.00365146801016731	0.0717853551704706	0.431707695803346	-0.43826583454007	-1.64707865412451	55	1700067K01Rik,Inpp4b,G430095P16Rik,Ndufb7,Rad23a,Il15,Tbc1d9,Podnl1,Brme1,Il27ra,Lyl1,Pkn1,Zfp330,Prkaca,Adgrl1,Misp3,Smarca5,Adgre5,Gm10645	0.345454545454545
Ontology - Biological Process	GOBP_NEGATIVE_REGULATION_OF_T_CELL_CYTOKINE_PRODUCTION	0.0153203390207108	0.162933565102233	0.380730400722792	-0.699286188639368	-1.64643756905627	9	Tbx21,Vsir,Slamf1	0.333333333333333
Ontology - Biological Process	GOBP_RETINOIC_ACID_BIOSYNTHETIC_PROCESS	0.0209253478473768	0.192922086303229	0.352487857583619	-0.628850500341137	-1.64522862437901	13	Aldh8a1,Rdh9,Rdh16,Rdh1,Cyp1a1,Rdh10	0.461538461538462
Cell Type Signatures	TABULA_MURIS_SENIS_LUNG_CLASSICAL_MONOCYTE_AGEING	5.75927563382731e-07	7.63556196015353e-05	0.659444398037935	-0.322592939879823	-1.64509679788638	418	Gmfg,Pkm,Atp5g1,Ndufc2,Atp5b,H2-Ab1,Ndufa5,Atp5a1,Ndufb4,Ndufb8,H2-Aa,Cox7b,Mif,H2-Eb1,Idh3g,Anapc11,Ndufb11,H2-DMb1,Uqcrc1,Siva1,Ndufb5,Ndufv1,Grcc10,Mdh1,Mdh2,Ndufb10,Fth1,Ndufa2,Cd74,Aldoa,Atp5h,Cox5b,Ndufa12,Mrpl23,Atp5o,Pgk1,Cyc1,Uqcrh,Ndufb9,Chchd2,Ndufb7,S100a1,Ndufa11,Ndufc1,Mrps16,Uqcr10,Vps28,Sod2,Vamp8,Cox8a,Cox6b1,Ndufa13,Atpif1,Mrpl42,Atp5d,Arpp19,Hp1bp3,Cox5a,Psma6,Cox6a1,H2az2,Nduf…	0.272727272727273
Canonical Pathways - Reactome	REACTOME_ADENYLATE_CYCLASE_ACTIVATING_PATHWAY	0.015480759960676	0.163289506070237	0.380730400722792	-0.698672491244944	-1.64499264641568	9	Adcy6,Adcy5,Adcy9,Adcy1,Adcy7	0.555555555555556
Curated - Chemical and Genetic Perturbation	WENG_POR_TARGETS_GLOBAL_UP	0.018344888948613	0.178464953616525	0.352487857583619	-0.550666787438597	-1.64496318479447	22	Tcea3,Gsta2,Gsta3,Gstm3,Cyp2c55,Cyp2b10,Msmo1,Gstm2,Ethe1	0.409090909090909
Ontology - Molecular Function	GOMF_DELTA_3_DELTA_2_ENOYL_COA_ISOMERASE_ACTIVITY	0.0115162558497174	0.140810805138084	0.380730400722792	-0.834139596400795	-1.64488655436218	5	Eci1,Ehhadh,Echs1,Eci2	0.8
Canonical Pathways - Reactome	REACTOME_BETA_OXIDATION_OF_LAUROYL_COA_TO_DECANOYL_COA_COA	0.0119738488583654	0.143578100433788	0.380730400722792	-0.833819506170943	-1.64425535052347	5	Hadh,Acadl,Echs1,Hadhb	0.8
Ontology - Biological Process	GOBP_VITAMIN_TRANSMEMBRANE_TRANSPORT	0.0124658373126472	0.14639601915775	0.380730400722792	-0.578622924225847	-1.64418838548861	19	Slc23a2,Slc5a6,Scarb1,Slc25a32,Rbp4,Slc19a2	0.315789473684211
Ontology - Biological Process	GOBP_CELLULAR_RESPONSE_TO_INTERFERON_BETA	0.00508621200813097	0.0876579864457211	0.407017918923954	-0.443575652989409	-1.64416695747412	52	Gbp2b,Ifi208,Gm4841,Irgm2,Tgtp2,Gbp2,Ndufa13,Gm12185,Tgtp1,Stat1,Traf3ip3,Ifi209,Igtp,9930111J21Rik1,Gm11772,Sting1,Ifi203,Ifi204,Mndal,Ifi207,Irf1,Gm5431,Ifi206,Irgm1	0.461538461538462
Ontology - Biological Process	GOBP_POSITIVE_REGULATION_OF_POTASSIUM_ION_TRANSPORT	0.00883282689344267	0.123718824503158	0.380730400722792	-0.483125120436411	-1.64414493397508	36	Adora1,Adrb2,Kcnn2,Atp1b1,Akap7,Atp1b3,Amigo1,Fhl1,Akap6,Ano6	0.277777777777778
Ontology - Biological Process	GOBP_VERY_LONG_CHAIN_FATTY_ACID_CATABOLIC_PROCESS	0.0216662431765916	0.196811932638099	0.352487857583619	-0.724563157379162	-1.64413077913441	8	Slc27a2,Acox1,Abcd4,Abcd1,Acot2,Abcd3	0.75
Ontology - Biological Process	GOBP_ACETYL_COA_METABOLIC_PROCESS	0.00976069947635073	0.129727540181954	0.380730400722792	-0.488083768988358	-1.64393306903154	34	Pdk2,Pdha1,Hmgcs2,Dld,Tdo2,Mlycd,Acot12,Vdac1,Pipox,Mpc1,Dlat,Mpc2,Acat1,Acaa2	0.411764705882353
Canonical Pathways - Reactome	REACTOME_DOWNSTREAM_TCR_SIGNALING	0.00100840114714963	0.0323353145496402	0.45505986738723	-0.39920817164783	-1.64335520577733	91	H2-Ab1,H2-Aa,H2-Eb1,Lck,Trbc2,Bcl10,Psma6,Prkcq,Trac,Psmd9,Trbc1,Card11,Cd3g,Psmc5,H2-Eb2,Nfkbia,Cd3e,Cd247,Pik3cb,Psmd7,Pik3ca,Cd3d,Psmb3,Psma7,Psmb6,Psmb10,Gm11808,Psme2,Psmd4,Psmd1,Psmc1,Inpp5d,Psme2b	0.362637362637363
Canonical Pathways - Reactome	REACTOME_SULFIDE_OXIDATION_TO_SULFATE	0.0121263799151941	0.144397366265255	0.380730400722792	-0.833204271672294	-1.64304213518281	5	Tstd1,Slc25a10,Suox	0.6
Regulatory Target Gene - miRDB	MIR_8091	0.00357350034599258	0.071170275079071	0.431707695803346	-0.444159687590524	-1.64241443549135	53	Pkm,Dr1,Tfdp2,Fam163b,Slc25a5,Aldoa,Fam241a,Leprot,Luzp1,Klb,Oaz1,Hsdl1,Myo9a,P4ha1,Lef1,Kalrn,Vamp3,Srf	0.339622641509434
Ontology - Biological Process	GOBP_NEGATIVE_REGULATION_OF_REGULATED_SECRETORY_PATHWAY	0.010417556687999	0.134555913356585	0.380730400722792	-0.559184952598952	-1.64160960477942	21	Hmox1,Rap1a,Cbarp,Nckap1l,Rap1b,Cd300a,Spi1,Ccr2,Bcr,Gnai2,Fmr1	0.523809523809524
Ontology - Biological Process	GOBP_CIRCADIAN_SLEEP_WAKE_CYCLE	0.0167480999918758	0.168870534298976	0.352487857583619	-0.542890607123144	-1.64136492174316	23	Adora1,Ahcyl,Ahcy,Chrnb2,Adora2a,Casp1,Kcna2,Alb,Adrb1,Htr7,Nr1d1	0.478260869565217
Ontology - Biological Process	GOBP_ALDITOL_PHOSPHATE_METABOLIC_PROCESS	0.0161637147991097	0.166266142392773	0.352487857583619	-0.643305631582596	-1.64080112346546	12	Abhd6,Gpd2,Gpd1l	0.25
Ontology - Molecular Function	GOMF_C_X_C_CHEMOKINE_RECEPTOR_ACTIVITY	0.0222988231437282	0.200514417528973	0.352487857583619	-0.723061386424326	-1.64072305984189	8	Cxcr5,Cxcr6,Cxcr3,Cxcr2,Gpr35	0.625
Ontology - Biological Process	GOBP_SENSORY_PERCEPTION_OF_TEMPERATURE_STIMULUS	0.010417556687999	0.134555913356585	0.380730400722792	-0.558783170625046	-1.64043008600959	21	Adora1,Cpeb3,Ntrk1,Mmp24,Enpp1	0.238095238095238
Curated - Chemical and Genetic Perturbation	GREENBAUM_E2A_TARGETS_DN	0.0197696915423583	0.185843102293147	0.352487857583619	-0.549106389016908	-1.64030193044639	22	Alpl,Slfn2,Cd74,Tgtp2,Gbp2,Tmem229b,Tmsb10,Xrcc6,Evl,Blk,Desi1	0.5
Ontology - Biological Process	GOBP_REGULATION_OF_BEHAVIOR	0.00393459170789181	0.0758491441940815	0.407017918923954	-0.440907386630642	-1.64001926375688	54	Adora1,Mecp2,Chrnb2,Lepr,Dgat1,Adora2a,Nr4a3,Casp1,Kcna2,Insr,Reln,Alb,Shank3,Adrb1,Mef2c,Htr7,Nr1d1,Apoe,Eif2ak4,Nr2c2,Ptger4,Gja1,Gpr171,Ghrhr,Dbn1,Crhr2	0.481481481481482
Ontology - Biological Process	GOBP_STEROL_HOMEOSTASIS	0.00258619967119392	0.0590406766553022	0.431707695803346	-0.394225516706404	-1.63928951343992	93	Lpl,Scarb1,Mylip,Apoa2,Cyp39a1,Npc1,Abcg8,Nr5a2,Ces1g,Gramd1b,Gpr39,Ces1e,Acox1,Lima1,Srebf2,Ehd1,Gpihbp1,Ces1d,Nr1h2,Soat1,Tmem97,Nfe2l1,Abcg5,Abcd1,Ldlrap1,Abca5,Rora,Il18,Sirt1	0.311827956989247
Ontology - Biological Process	GOBP_VISCERAL_SEROUS_PERICARDIUM_DEVELOPMENT	0.0226151132417771	0.202337783951248	0.352487857583619	-0.722341436313409	-1.63908939668258	8	Tgfbr3,Epor,Vcam1,Itga4,Wt1,Hand2	0.75
Ontology - Biological Process	GOBP_SMOOTH_MUSCLE_CONTRACTION	0.00197610189222879	0.0491482582250142	0.431707695803346	-0.3991782740424	-1.63853061764253	89	Adora1,Adrb2,Agt,Abat,Lck,Chrnb2,Chrm2,Ednrb,Adra1a,Mkks,Pla2g6,Setd3,Calcrl,Adora2b,Pde4d,Tbx3,Atp2b1,Tifab,Adra2b	0.213483146067416
Ontology - Biological Process	GOBP_TERPENOID_BIOSYNTHETIC_PROCESS	0.0153612147484795	0.162979237430627	0.380730400722792	-0.589005628227389	-1.63828336738289	17	Hmgcs2,Aldh8a1,Rdh9,Rdh16,Rdh1,Cyp1a1,Rdh10	0.411764705882353
Ontology - Molecular Function	GOMF_CHEMOKINE_BINDING	0.00757143716897285	0.112190643061399	0.407017918923954	-0.519623007817421	-1.63805384672215	27	Cxcr6,Ccr7,Cxcr3,Ackr4,Ackr1,Itga4,Ccr2,Ccr6,Fgf2,Cxcr2,Ccr1,Ccr5,Hmgb1,Itgb1,Itgb3,Plp2	0.592592592592593
Ontology - Biological Process	GOBP_POSITIVE_REGULATION_OF_INTERLEUKIN_12_PRODUCTION	0.00910184472546634	0.125010096820146	0.380730400722792	-0.481325016966758	-1.6380189204952	36	Cd36,Ltb,Ccr7,Flt3,Il16,Laptm5,Scimp,Irf8,Syk,Tlr4,Tlr2,Cd40lg,Mapk11,Plcg2,Irf1,Il12b	0.444444444444444
Curated - Chemical and Genetic Perturbation	MARSON_FOXP3_TARGETS_DN	0.00362211865341861	0.0716473827843913	0.431707695803346	-0.442953878013126	-1.6379555908197	53	Fam107b,Dennd2d,Rcl1,Gstt2,Enc1,Jak2,Gramd1b,Ddt,Slfn2,Btg1,Ptpn22,Mbp,Itk,Dusp6,Nfatc1,Itm2a,Ramp3,Stk26	0.339622641509434
Ontology - Biological Process	GOBP_SKELETAL_MUSCLE_CONTRACTION	0.0118029802858482	0.14257786878432	0.380730400722792	-0.513282756289868	-1.63742857429812	28	Adrb2,Grcc10,Synm,Dmpk,Atp8a2,Myh14,Rcsd1,Scn4a	0.285714285714286
Ontology - Biological Process	GOBP_NEGATIVE_REGULATION_OF_COLD_INDUCED_THERMOGENESIS	0.00823532228699295	0.118911827297877	0.380730400722792	-0.459655740760085	-1.63624866907753	43	Abhd6,Npr3,Acot13,Il18r1,Id1,Tle3,Map2k6,Plcl2,Il15,Nr1h2,Ip6k1,Lnpep,Rheb,Ddit3,Tlr4,Lama4,Aldh1a1,Pctp,Nova2,Nr1d1	0.465116279069768
Canonical Pathways - Reactome	REACTOME_GPCR_LIGAND_BINDING	5.29800661757159e-05	0.00321934174845013	0.557332238758646	-0.351882800959561	-1.63603489889736	197	Adora1,Adrb2,Agt,Cxcr5,Gng2,Gpr55,Chrm2,Ednrb,Adra1a,Cxcr6,Gpr39,S1pr4,Ccr7,Psap,P2ry6,Cxcl10,Ccl17,Nln,Vipr1,App,Xcr1,Cxcr3,Gnb4,Calcrl,Adora2b,P2ry10,Hebp1,Ptgfr,Fpr2,Adm,Agtr1a,Pth1r,Ccr4,Ramp1,Ackr4,Cxcl13,Adora2a,Ramp3,P2ry14,Ccl22,Xcl1,Ptger2,Gnb1,Gpr65,Adra2b,Glp1r,Apln,Gpr68,Lpar5,Ccl28,Ccl27b,F2rl2,Cxcl16,Tas1r2,Kng2,Cmklr1,Ccl5,Gpr4,Adrb1,Ccr6,Cysltr1,Adgre5,Cxcr2,Htr7,Gng7,Adgre1,Cyslt…	0.416243654822335
Ontology - Molecular Function	GOMF_ESTROGEN_2_HYDROXYLASE_ACTIVITY	0.0235639839569707	0.206903902921578	0.352487857583619	-0.720872656695609	-1.63575653914933	8	Cyp3a25,Cyp3a59,Cyp1a1,Cyp1a2,Cyp2b10	0.625
Ontology - Biological Process	GOBP_REGULATION_OF_NATURAL_KILLER_CELL_ACTIVATION	0.0071957064502638	0.109105409144737	0.407017918923954	-0.452372640095912	-1.63564306010041	47	Jak2,Stat5b,Ptpn22,Rasgrp1,Slamf7,Bloc1s6,Il15,Tox,Tyrobp,Ulbp1,Rhbdd3,Zfp683,Klrc1,Klrd1,Il12rb2,Il18,Clnk,Axl,Irf1,Il12b,Flt3l,Raet1d,Fgr	0.48936170212766
Ontology - Cellular Component	GOCC_MITOCHONDRIAL_LARGE_RIBOSOMAL_SUBUNIT	0.00471661313545538	0.0843521827413325	0.407017918923954	-0.431918946819366	-1.63541096982113	58	mt-Rnr2,Mrpl23,Mrpl45,Mrpl47,Mrpl42,Mrpl51,Mrpl48,Ndufab1,Mrpl50,Mrpl12,Mrpl14,Mrpl1,Mrpl52,Mrpl27,Mrpl37,Mrpl58,Mrpl18,Mrpl9,Mrpl2,Mrpl3,Mrpl46,Mrpl11,Mrpl34,Mrpl30,Mrpl38,Mrpl41,Mterf4,Mrpl21,Mrpl55,Mrpl10	0.517241379310345
Ontology - Biological Process	GOBP_RESPONSE_TO_YEAST	0.0175714933024112	0.173465781881403	0.352487857583619	-0.680058275285998	-1.63531911698466	10	Ang,App,Clec4n,Clec7a,Plcg2,Mpo,Camp	0.7
Ontology - Biological Process	GOBP_NEGATIVE_REGULATION_OF_HORMONE_SECRETION	0.00285235516605707	0.0624249407556446	0.431707695803346	-0.419772403401825	-1.63479458323848	68	Adora1,Pparg,Cry2,Hadh,Stxbp5l,Irs1,Pde4c,Pfkl,Foxo1,Tbc1d1,Psmd9,Map4k4,Rab11fip1,Pde8b,Sytl4,Kalrn,Nrg1,Sirt1	0.264705882352941
Positional	chr19C2	0.0119752835295106	0.143578100433788	0.380730400722792	-0.51241599646731	-1.63466351491687	28	Pde6c,Cpeb3,Rbp4,Marchf5,Pcgf5	0.178571428571429
Ontology - Biological Process	GOBP_THALAMUS_DEVELOPMENT	0.023880274326424	0.208882368509973	0.352487857583619	-0.720155105709149	-1.63412831992451	8	Chrnb2,Uqcrq,Ogdh	0.375
Canonical Pathways - Reactome	REACTOME_GENERATION_OF_SECOND_MESSENGER_MOLECULES	0.0096524172965985	0.128714944532031	0.380730400722792	-0.522062934364574	-1.63364736157654	26	H2-Ab1,H2-Aa,H2-Eb1,Lck,Trbc2,Itk,Lcp2,Trac,Lat,Trbc1,Cd3g,H2-Eb2,Cd3e,Cd247,Cd3d,Fyb,Grap2,Plcg2,Pak1	0.730769230769231
Ontology - Biological Process	GOBP_REACTIVE_OXYGEN_SPECIES_METABOLIC_PROCESS	0.000106100344740561	0.00564923923698058	0.538434096309916	-0.347303523821623	-1.63348325158632	209	Cd36,Dcxr,Ndufc2,Agt,Nqo2,Dhfr,Sirt3,Hbb-bs,Bco2,Ndufs1,Hba-a1,Rab27a,Tgfbr2,Acox1,Sod2,Ndufa13,Atpif1,Plau,Pla2r1,App,Foxo1,Cyp1a1,Vdac1,Bcl2,Ndufs3,Pxdn,Norad,Fpr2,Cyp1a2,Ndufs4,Agtr1a,Nqo1,Fbln5,Brca1,Prdx3,Tgfb1,Nrros,Cflar,Ppara,Immp2l,Romo1,Tyrobp,Prdx2,Cycs,Ncf4,Sesn2,Gls2,Itgb2,Hbb-bt,Cyba,Noxo1,Park7,Syk,Abcd1,Hvcn1,Mfn2,Parl,Tlr4,Met,Il18,Insr,Sh3pxd2b,Sirt1,Vav1,Cbr1,Cybb,Plcg2,Tnf,Pdk…	0.373205741626794
Curated - Chemical and Genetic Perturbation	PARK_OSTEOBLAST_DIFFERENTIATION_BY_PHENYLAMIL_DN	0.0141745224822561	0.155986321752618	0.380730400722792	-0.793546022913701	-1.63320856859287	6	Arhgap18,Serpinb1a,Mcf2l	0.5
Ontology - Biological Process	GOBP_WATER_SOLUBLE_VITAMIN_METABOLIC_PROCESS	0.00806113211024971	0.11692285832968	0.380730400722792	-0.471332968733436	-1.63298269377707	38	Slc23a2,Vnn1,Dhfr,Alpl,Mthfsl,Gulo,Clybl,Vnn3,Pdxp,Shmt2,Abcd4,Gsto2,Pdxk,Mmadhc,Tpk1,Gsto1,Gclc,Aldh1l1	0.473684210526316
Canonical Pathways - Reactome	REACTOME_BETA_OXIDATION_OF_HEXANOYL_COA_TO_BUTANOYL_COA	0.0142618169977791	0.156243744123675	0.380730400722792	-0.827631382160987	-1.63205264245804	5	Hadh,Echs1,Acads,Hadhb	0.8
Ontology - Biological Process	GOBP_MONOCARBOXYLIC_ACID_BIOSYNTHETIC_PROCESS	9.23171525720579e-05	0.00508918131120602	0.538434096309916	-0.354066415151006	-1.63203407744269	191	Scd2,Lpl,Ldhb,Acsm3,Slc27a5,Pkm,Decr2,Cyp39a1,Agt,Hoga1,Apoc1,Ptges2,Hacd2,Gstm3,Mif,Gstm4,Erlin2,Ces1g,Acadl,Aldh8a1,Cd74,Gstm7,Wdtc1,Acot7,Akr1d1,Mlycd,Trib3,Rdh9,Slc27a2,Ces1e,Dse,Rdh16,Rdh1,Cyp1a1,Gstp3,Ndufab1,Gstm1,Ces1d,Cbr4,Rdh10,Pecr,Brca1,Nr1h2,H2-Ke6,Hacd3,Acadvl,Prkag1	0.246073298429319
Curated - Chemical and Genetic Perturbation	PLASARI_TGFB1_SIGNALING_VIA_NFIC_10HR_DN	0.00711535094013933	0.108605575434553	0.407017918923954	-0.504217806232662	-1.63198080028819	30	Ptpn18,Dock2,Mcf2l,Pdgfra,Mafb,Lyl1,Nr4a2,Fli1,Ahr,1810014B01Rik,Aldh1a3,Fam111a,Rpl39l,Nnmt	0.466666666666667
Ontology - Biological Process	GOBP_PROTEIN_NITROSYLATION	0.0354366179147553	0.258366382238188	0.321775918075361	-0.611001733816897	-1.63184053507348	14	Ddah1,Ace,Snta1,Tbc1d24,S100a8,Nos2,Ncoa7	0.5
Cell Type Signatures	TABULA_MURIS_SENIS_KIDNEY_KIDNEY_CORTEX_ARTERY_CELL_AGEING	0.00785181463147122	0.114853966573944	0.380730400722792	-0.500914828488664	-1.63174287398644	31	H2-Ab1,H2-Aa,H2-Eb1,Fth1,Cd74,Napsa,Epas1,Mcam,Plac8,Insr,Eng,Plac9,Gnai2	0.419354838709677
Ontology - Biological Process	GOBP_POSITIVE_REGULATION_OF_NUCLEOBASE_CONTAINING_COMPOUND_TRANSPORT	0.0142618169977791	0.156243744123675	0.380730400722792	-0.827470978205966	-1.63173633292182	5	Adora1	0.2
Ontology - Molecular Function	GOMF_FRUCTOSE_BINDING	0.0141745224822561	0.155986321752618	0.380730400722792	-0.792651292826902	-1.63136711163619	6	Aldob,Aldoa,Pfkl	0.5
Ontology - Biological Process	GOBP_MEMBRANE_RAFT_LOCALIZATION	0.0142618169977791	0.156243744123675	0.380730400722792	-0.827229520039768	-1.63126018805022	5	Rala,Dock2,Ptprc,Naxe	0.8
Ontology - Biological Process	GOBP_REGULATION_OF_LYMPHOCYTE_ACTIVATION	4.84264116693015e-07	6.7552738782516e-05	0.659444398037935	-0.317619940671321	-1.63124273786292	463	Igfbp2,Vnn1,Ildr2,Slc15a4,H2-Ab1,H2-Aa,Mif,H2-Eb1,H2-DMb1,Adk,Lck,Chrnb2,Il2ra,Jak2,H2-DMa,H2-Ob,Cd59a,Cd74,Gimap3,Coro1a,Ikzf3,Tbx21,Fgl2,Gata3,Lax1,Runx3,H2-DMb2,Ighd,Rac2,Ccr7,Cd274,Stat5b,Ptpn6,Ptpn22,Tnfrsf1b,Tgfbr2,Carmil2,Rasgrp1,Smarcd3,Cd5,Bcl10,Nck2,Slamf8,Rara,Slamf7,Tnfaip8l2,Vcam1,Bcl2,Flt3,Bloc1s6,Prkcq,H2-Oa,Cd44,Zfp608,Socs5,Shld1,Il15,Lat,Vsir,Sos2,Spn,Il7r,Tox,Card11,Itgal,Sirpb…	0.390928725701944
Canonical Pathways - Biocarta	BIOCARTA_ARENRF2_PATHWAY	0.00874809953715065	0.122887051466699	0.380730400722792	-0.579466093173258	-1.63110205038354	18	Gsta2,Maff,Hmox1,Keap1,Hmox2,Creb1,Cryz,Prkcb	0.444444444444444
Regulatory Target Gene - miRDB	MIR_6396	0.0190879780408976	0.182159038508078	0.352487857583619	-0.520411623129112	-1.63054480468788	25	Mospd2,Mecp2,Septin1,Snx15,Zfp704,Alk,Ifi203,Kalrn,Phb,Slc25a27,Clec4a2,Gna13	0.48
Ontology - Biological Process	GOBP_REGULATION_OF_CELL_CELL_ADHESION	1.01388136277888e-06	0.000118720327165685	0.643551836150722	-0.318405111500836	-1.63045994345128	445	Adrb2,Tenm3,Igfbp2,Vnn1,Il1rn,Ildr2,Bmp7,Rdx,H2-Ab1,H2-Aa,H2-Eb1,H2-DMb1,Adk,Abat,Lck,Il2ra,Jak2,H2-DMa,H2-Ob,Cd59a,Cd74,Gimap3,Coro1a,Tbx21,Fgl2,Gata3,Lax1,Runx3,H2-DMb2,Celsr2,Ets1,Ccr7,Cd274,Stat5b,Ptpn6,Ptpn22,Akna,Tgfbr2,Carmil2,Rasgrp1,Mbp,Smarcd3,Cd5,Skap1,Bcl10,Nck2,Rara,Selp,Tnfaip8l2,Il6ra,Fut4,Vcam1,Adam19,Prkcq,H2-Oa,Cd44,Epha7,Zfp608,Socs5,Il15,Gcnt2,Vsir,Spn,Il7r,Card11,Itgal,Sirpb1…	0.323595505617978
Curated - Chemical and Genetic Perturbation	LIU_OVARIAN_CANCER_TUMORS_AND_XENOGRAFTS_XDGS_DN	1.87370647103171e-14	7.3312193190953e-12	0.97599468306432	-0.295474143935664	-1.63034786512442	1318	Chil1,Rcan2,Enpp2,Lpl,Fez1,Tenm3,Spred1,Maff,Cd36,Rarres2,Vnn1,Adamts7,Il1rn,Il2rb,Hsd11b1,Slc7a2,Gmfg,Slc16a7,Mpp1,Fzd1,Satb1,H2-Ab1,Sgk1,Rassf4,Apoc1,Hsd17b11,Rasgrp2,Rab8b,H2-Aa,Hhip,H2-Eb1,Hbb-bs,Irs1,Abcc3,Nr5a2,Gng2,H2-DMb1,Arhgap18,Npr3,Hmox1,Slc4a4,Lck,Serpinb1a,Fcgr4,Lrrn3,Inmt,Ednrb,Cacna2d4,Il2ra,Jak2,Cd53,H2-DMa,Cd74,Tdo2,Aqp9,Clmp,Coro1a,Il18r1,Il21r,Nefh,Arhgef6,Kank3,Hba-a1,Inpp4b,…	0.379362670713202
Regulatory Target Gene - miRDB	MIR_719	0.0148719425098366	0.160548924456795	0.380730400722792	-0.826717676177995	-1.63025085449287	5	Rims2,Amz1,Cadm3	0.6
Ontology - Biological Process	GOBP_REGULATION_OF_LIPID_CATABOLIC_PROCESS	0.00351334390897688	0.0703633745166132	0.431707695803346	-0.424519890269198	-1.63020851268596	62	Adora1,Rarres2,Scarb1,Apoa2,Apoc1,Irs1,Thra,Fmc1,Gimap3,Pnpla2,Mlycd,Apoh,Mtln,Hpgd,Pik3cg,Cpt1a,Alk	0.274193548387097
Ontology - Cellular Component	GOCC_HAPTOGLOBIN_HEMOGLOBIN_COMPLEX	0.0150244739232363	0.161011368927424	0.380730400722792	-0.82653550070483	-1.62989161248154	5	Hbb-bs,Hba-a2,Hba-a1,Hbb-bt	0.8
Canonical Pathways - Reactome	REACTOME_BIOSYNTHESIS_OF_SPECIALIZED_PRORESOLVING_MEDIATORS_SPMS	0.0250497778610757	0.213408382559511	0.352487857583619	-0.602351551247478	-1.62987365826339	15	Cyp2e1,Cyp3a11,Gstm4,Cyp1a1,Cyp1a2,Hpgd,Gpx4,Cyp2d22	0.533333333333333
Canonical Pathways - Reactome	REACTOME_MAPK_TARGETS_NUCLEAR_EVENTS_MEDIATED_BY_MAP_KINASES	0.00982633006235013	0.130381891230488	0.380730400722792	-0.520496613413988	-1.62874600597384	26	Mapk3,Mapkapk2,Dusp6,Ppp2cb,Dusp7,Mapk9,Creb1,Ppp2r1a,Atf1,Mapk11,Mapk7,Atf2	0.461538461538462
Canonical Pathways - Biocarta	BIOCARTA_LYMPHOCYTE_PATHWAY	0.0178949794133415	0.175769213023054	0.352487857583619	-0.691560822101426	-1.62824854443454	9	Sell,Cd44,Itgal,Itga4,Itgb2,Pecam1	0.666666666666667
Ontology - Biological Process	GOBP_SMALL_MOLECULE_BIOSYNTHETIC_PROCESS	1.41812524769828e-07	2.32138420648733e-05	0.690132458796796	-0.315363014385786	-1.6277195484309	504	Scd2,Ppargc1a,Lpl,Acadm,Ldhb,Cth,Acsm3,Pdk2,Slc27a5,Pkm,Slc25a10,Decr2,Cyp39a1,Agt,Cyp4a31,Hoga1,Ndufa9,Acer2,Apoc1,Dhfr,Gpd2,Gpt,Ptges2,Hacd2,Gstm3,Mif,Rbp4,Crtc2,Hmgcs2,Gstm4,Hmgcl,Adk,Erlin2,Mthfd1,Chst15,Abat,Agxt2,Mdh1,Ces1g,Mdh2,Aass,Acadl,Aldh8a1,Cd74,Upb1,Gulo,Gstm7,Sptssa,Aldoa,Slc25a11,Wdtc1,Acot7,Akr1d1,Mlycd,Lepr,Pgk1,Eno1,Trib3,P2ry6,Rdh9,Sord,Slc27a2,Pptc7,Sptlc2,Coq8b,Ces1e,Nln,Dse…	0.257936507936508
Cell Type Signatures	TABULA_MURIS_SENIS_LUNG_INTERMEDIATE_MONOCYTE_AGEING	3.99643956225258e-06	0.000383897505734467	0.610526878385931	-0.321958505899332	-1.62757714612425	393	Gmfg,Pkm,Atp5g1,Creg1,Rassf4,Ndufa5,Atp5a1,Pbx1,Ndufb8,Mif,Ndufb11,Cyb5a,Siva1,Ndufb5,Grcc10,Fcgr4,Atp5c1,Ddt,Ndufb10,Fth1,Ndufa2,Aldoa,Atp5h,Cox5b,Mrpl23,Atp5o,Pgk1,Uqcrh,Ms4a6d,Ndufb7,Ndufa11,Esd,Tnfaip8,Uqcr10,Sod2,Vamp8,Cox8a,Cox6b1,Ndufa13,Atpif1,Mrpl42,Atp5d,Cox5a,Tnfaip8l2,H2az2,Atp5j2,Uqcrq,Rex1bd,Tpi1,Mpc1,Rere,Fau,Susd6,Asnsd1,Emg1,Cox7a2,Cenpx,N4bp1,Ramp1,Cd52,Scand1,Atp2b1,Etfb,Prdx2,…	0.297709923664122
Ontology - Biological Process	GOBP_HYDROGEN_PEROXIDE_METABOLIC_PROCESS	0.00847957640553647	0.12052976385487	0.380730400722792	-0.462946253307017	-1.62734148203354	40	Hbb-bs,Hba-a1,Acox1,Sod2,Cyp1a1,Pxdn,Cyp1a2,Prdx3,Prdx2,Cycs,Hbb-bt,Cyba,Park7,Mfn2,Insr,Cybb,Mpo,Nnt,Ctns	0.475
Curated - Chemical and Genetic Perturbation	MORI_PLASMA_CELL_DN	0.00964253120181864	0.12870638031026	0.380730400722792	-0.478163970068184	-1.62726141891952	36	Bmp2k,Tpm4,Ms4a1,Spib,Tnfrsf13c,Lmo2,Laptm5,Pik3ap1,Tspyl3,Cd22,Lrch1,Tespa1,Bcl11a,Anp32a	0.388888888888889
Ontology - Biological Process	GOBP_REGULATION_OF_PLASMA_LIPOPROTEIN_PARTICLE_LEVELS	0.00412927275815988	0.0780233140004722	0.407017918923954	-0.42328207640977	-1.62697995589526	61	Lpl,Cd36,Scarb1,Mylip,Apoa2,Apoc1,Ces1g,Fech,Dgat1,Washc1,Vldlr,Ehd1,Gpihbp1,Ces1d,Nr1h2	0.245901639344262
Ontology - Molecular Function	GOMF_OXYGEN_BINDING	0.025740795407961	0.215856685799535	0.352487857583619	-0.6011479256341	-1.62661682647207	15	Ndufs2,Hbb-bs,Tdo2,Hba-a1,Sod2,Egln2,Hbb-bt,Park7,Alb	0.6
Ontology - Molecular Function	GOMF_GLYCEROL_TRANSMEMBRANE_TRANSPORTER_ACTIVITY	0.0154820682416675	0.163289506070237	0.380730400722792	-0.824865456541943	-1.62659835892952	5	Aqp9,Aqp3	0.4
Cell Type Signatures	DESCARTES_ORGANOGENESIS_ENDOTHELIAL_CELLS	5.17436654078019e-05	0.00316821328424412	0.557332238758646	-0.331733820012803	-1.62649654695252	268	Card10,Car8,Acer2,Arhgap18,Lck,Scn4b,Kank3,Erg,Ets1,Cables1,Bcl6b,Clec14a,Abcb1a,Foxo1,Tnfrsf11b,Calcrl,Arhgef3,Slfn5,Bcl2,Adam19,Tm4sf1,Ldb2,Tmem88,Dock6,Zfp366,Rapgef5,Nfkb2,Peak1,Adora2a,Nfkbia,N4bp3,Myct1,Itpr3,Sh2d3c,Il27ra,Icam2,Ralb,Epas1,S100a16,Hbegf,Hspg2,Esam,Grap,Limch1,Nlrc3,Apln,Myo1h,5830444B04Rik,Tspan14,Depp1,Cd81,Pear1,Map4k2,Stab2,Gm13387,Egfl7,Sox18,Shank3,Dock9,Kctd12b,Plvap,…	0.48134328358209
Ontology - Biological Process	GOBP_NUCLEOSIDE_BISPHOSPHATE_BIOSYNTHETIC_PROCESS	0.0078629922280275	0.114879891914405	0.380730400722792	-0.4757173455908	-1.62635206540855	37	Pdk2,Gcdh,Pdha1,Dld,Acot7,Mlycd,Pank1,Vdac1,Pank3,Mpc1,Dlat,Mpc2,Acat1,Papss2	0.378378378378378
Ontology - Biological Process	GOBP_ORGANOPHOSPHATE_METABOLIC_PROCESS	9.51028805228304e-11	2.38381313960507e-08	0.839088935621274	-0.303479568349605	-1.62623562920809	882	Sult2a4,Ppargc1a,Enpp2,Nudt19,Ldhb,Acsm3,Adssl1,Art2b,Sult1e1,Sult2a3,Suclg2,Pdk2,Hsd11b1,Dcxr,Scarb1,Pla2g12a,Pkm,Abhd6,Ndufs2,Suclg1,Atp5g1,Sdhc,Gcdh,Apoa2,Ndufc2,Atp5b,Smpdl3b,Ugp2,Ndufa9,Ndufa5,Apoc1,Gpd2,Atp5a1,Ndufv2,Sdhb,Ndufb4,Mtmr7,Ndufb8,Sgms1,Atp6v1b2,Idh3g,Pdha1,Ndufb11,Alpl,Mecp2,Hmgcs2,Hmgcl,Entpd5,Ehhadh,Ndufb5,Adk,Ndufv1,Mthfd1,Cds2,Dld,Nme4,Slc4a4,Bpnt2,Mdh1,Atp5c1,Mdh2,Aldob,Ndu…	0.240362811791383
Ontology - Biological Process	GOBP_REGULATION_OF_LONG_TERM_SYNAPTIC_DEPRESSION	0.025740795407961	0.215856685799535	0.352487857583619	-0.600964123770882	-1.62611948598282	15	Adora1,Iqsec2,Stau2,App	0.266666666666667
Ontology - Cellular Component	GOCC_NUCLEOID	0.0054284884060315	0.0908068936491735	0.407017918923954	-0.449180385800558	-1.62598532925763	48	Atp5b,Slc25a5,Vdac2,Sod2,Vdac1,Hspa9,Dbt,Shmt2,Hadhb,Tfam,Mterf2,Acadvl,Tert,Supv3l1,Dnaja3,Uqcc2,Atad3a,Fastkd5,Polg2,Mthfs,Cps1,Hadha,Lonp1,Hsd17b10,Tufm,Polg,Fastkd2	0.5625
Ontology - Biological Process	GOBP_PTERIDINE_CONTAINING_COMPOUND_BIOSYNTHETIC_PROCESS	0.0188260020335742	0.181206065520944	0.352487857583619	-0.637363954375556	-1.6256464129236	12	Dhfr,Mthfsl,Qdpr,Pts,Pcbd1,Spr,Mthfs	0.583333333333333
Ontology - Biological Process	GOBP_NEGATIVE_REGULATION_OF_RESPONSE_TO_OXIDATIVE_STRESS	0.00835020548263464	0.119815739134548	0.380730400722792	-0.515681775976138	-1.62562955087437	27	Nol3,Mctp1,Epor,Psap,Hk3,Hgf,Park7,Nr4a3,Met,Trap1,Lrrk2	0.407407407407407
Canonical Pathways - Reactome	REACTOME_G_BETA_GAMMA_SIGNALLING_THROUGH_CDC42	0.025740795407961	0.215856685799535	0.352487857583619	-0.600738034858206	-1.62550772303071	15	Gng2,Arhgef6,Gnb4,Gnb1,Pak1,Gng7,Cdc42,Gngt2,Gnb2	0.6
Ontology - Molecular Function	GOMF_MODIFIED_AMINO_ACID_TRANSMEMBRANE_TRANSPORTER_ACTIVITY	0.00839644330352141	0.120264056674188	0.380730400722792	-0.498972463723702	-1.62541557105258	31	Slc5a6,Slc7a2,Slc25a32,Slc22a4,Slc66a1,Slc38a4,Slc47a1,Slc22a5,Slc25a13,Slc22a2,Slc19a1,Slc22a21,Ctns,Slc25a15,Slc25a29,Slc7a1,Slc7a6	0.548387096774194
Ontology - Biological Process	GOBP_ANTIGEN_PROCESSING_AND_PRESENTATION_OF_PEPTIDE_ANTIGEN	0.00430594888588935	0.0805081958361736	0.407017918923954	-0.425794849520725	-1.6253486978658	60	H2-Ab1,H2-Aa,H2-Eb1,H2-DMb1,H2-DMa,H2-Ob,Cd74,H2-DMb2,Fcer1g,H2-Oa,H2-Eb2,Ctse,Mill2,Tap1,Ulbp1,H2-Q6,Pycard,Ctss,Erap1,Ifi30,H2-Q1,Fcgr3,Slc11a1,H2-Q4,H2-Q2,Raet1d,Ctsl,Fcgr1	0.466666666666667
Canonical Pathways - Reactome	REACTOME_DRUG_ADME	0.00217706802312433	0.0525180830480608	0.431707695803346	-0.391559308058708	-1.62501923863194	92	Gsta2,Sult1e1,Hsd11b1,Gsta5,Cyp2e1,Gsta3,Cyp3a11,Abcc3,Abcc4,Adk,Ugt1a1,Gstt1,Gsta1,Abcc2,Abcb1a,Serpina6,Gm3776,Slco1b2,Ces1d,Akr1c14,Slco1a4,Sult2a2,Acsm5,Gstm2,Ugt2b34,Nat1,Acy1,Slc22a2,Cyp2d22,Vav1,Sult1a1,Alb,Bche,Rac1,Vav2,Adh1,Pon1,Akr1c20	0.41304347826087
Ontology - Biological Process	GOBP_LEUKOCYTE_PROLIFERATION	1.64416613168695e-05	0.00122109782798713	0.575610261071129	-0.326013297815694	-1.62467268102024	325	Igfbp2,Ccnd3,Satb1,H2-Aa,Mif,H2-DMb1,Adk,Npr3,Chrnb2,Mapk3,Il2ra,Jak2,Slfn2,Cd59a,Cd74,Coro1a,Ikzf3,Sh2d2a,H2-DMb2,Ighd,Rac2,Dock2,Ccr7,Cd274,Stat5b,Washc1,Ptpn6,Ptpn22,Tnfrsf1b,Tgfbr2,Carmil2,Rasgrp1,Cd79a,Nck2,Vcam1,Bcl2,Flt3,Prkcq,Cd44,Plcl2,Il15,Elf4,Vsir,Sos2,Spn,Il7r,Card11,Itgal,Cnn2,Ebi3,Tnfrsf13c,Nckap1l,Tgfb1,Il34,Bmi1,Sash3,Laptm5,Tyrobp,Csf1r,Lst1,Cd300a,St6gal1,Xcl1,Cd19,Cd3e,Prdx2,C…	0.341538461538462
Ontology - Molecular Function	GOMF_IMMUNOGLOBULIN_BINDING	0.019413490608179	0.184061002562889	0.352487857583619	-0.537255132688556	-1.62432673774633	23	Fcgr4,Ms4a1,Fcer1g,Vwf,Hrg,Lilra6,Fcgr3,Lgals3,Fcer2a,Cd300lg,Pira12,Fcgr1,Jchain,Gria1,Fcgr2b	0.652173913043478
Ontology - Biological Process	GOBP_POSITIVE_REGULATION_OF_INTERLEUKIN_1_PRODUCTION	0.00322967331551711	0.0664236145224686	0.431707695803346	-0.411464876993249	-1.62429264902594	71	Lpl,Cd36,Usp50,Jak2,Panx1,Ighd,Ifi208,Ccr7,App,Gbp5,Fzd5,Ifi209,Il16,Tyrobp,Pycard,S100a13,Ifi203,Ifi204,Casp1,Tlr4,Tlr2,Mndal,Mefv,Tnf,Ifi207,Myd88,Ifi206,Tmem106a,Nlrp1a,Ccr5,1810058I24Rik,Nod2	0.450704225352113
Ontology - Biological Process	GOBP_POSITIVE_T_CELL_SELECTION	0.0180695989210048	0.176751527982171	0.352487857583619	-0.478562574149952	-1.62409282505529	35	H2-DMa,Cd74,Tbx21,Dock2,Bcl11b,Il6ra,Bcl2,Spn,Tox,Cd3g,Tgfb1,Cd3e,Ptprc,Cd3d,Cd1d1,Srf,Batf,Itpkb,Ctsl,Irf4,Ly9,Slamf6,Foxp3	0.657142857142857
Ontology - Molecular Function	GOMF_IMMUNE_RECEPTOR_ACTIVITY	0.00102070475484715	0.0325424744687909	0.45505986738723	-0.379809219435891	-1.62396389290127	111	Il2rb,Cxcr5,H2-Eb1,Fcgr4,Il17ra,Il2ra,Cd74,Il18r1,Il21r,Pigr,Cxcr6,Lepr,Epor,Ccr7,Il10rb,Xcr1,Cxcr3,Fcer1g,Il6ra,Il18rap,Flt3,Cd44,Fpr2,Il7r,Ifngr1,Ccr4,Ebi3,Ackr4,H2-Eb2,Ctsh,Il27ra,Klrk1,Csf2rb2,Klrc1,Csf3r,Klrd1,Il12rb2,Ccr2,Lilra6,Cntfr,Il2rg,Cmklr1,Ccr6,Fcgr3,Il12b,Cxcr2,Csf2ra,Pira12,Fcgr1,Mpl,Ccr1,Gfra2,Fpr1,Gpr35,Il1rl2	0.495495495495496
Curated - Chemical and Genetic Perturbation	ZHENG_FOXP3_TARGETS_IN_T_LYMPHOCYTE_UP	0.0252091963218479	0.213681525105738	0.352487857583619	-0.620668004445075	-1.62382118897145	13	Gata3,Zfp608,Samsn1,Cpm,Cenpk,Cc2d2a	0.461538461538462
Ontology - Biological Process	GOBP_NK_T_CELL_ACTIVATION	0.0228666181370093	0.203566197643676	0.352487857583619	-0.592513413178076	-1.62360096871049	16	Jak2,Il15,Elf4,Cd300a,Cd1d2,Cd1d1,Rasal3,Il12rb2,Il18,Zbtb7b,Il12b,Clec4f	0.75
Ontology - Biological Process	GOBP_LYMPHOCYTE_ACTIVATION	4.07278647889656e-10	9.8993394991604e-08	0.814035837847908	-0.307176109241885	-1.62354374249439	736	Igfbp2,Vnn1,Ildr2,Il2rb,Slc15a4,Ccnd3,Satb1,H2-Ab1,Cxcr5,Pbx1,H2-Aa,Mif,H2-Eb1,H2-DMb1,Adk,Fzd8,Lck,Chrnb2,Ntrk1,Il2ra,Jak2,H2-DMa,H2-Ob,Slfn2,Cd59a,Cd74,Gimap3,Slc25a5,Coro1a,Ikzf3,Tbx21,Il18r1,Sh2d2a,Fgl2,Gata3,Lax1,Runx3,Cd2,Sla2,Rab27a,H2-DMb2,Ighd,Rac2,Cd79b,Lepr,Dock2,Fnip1,Ccr7,Wdfy4,Psap,Cd274,Stat5b,Washc1,Lfng,Ptpn6,Ptpn22,Tnfrsf1b,Tgfbr2,Carmil2,Rasgrp1,Cd79a,Smarcd3,Cd5,Bcl10,Nck2,Sla…	0.380434782608696
Cell Type Signatures	TABULA_MURIS_SENIS_LUNG_T_CELL_AGEING	0.0176469204865863	0.174103258576763	0.352487857583619	-0.744629771425729	-1.62298802008844	7	Cxcr6,Emg1,Ramp1	0.428571428571429
Ontology - Biological Process	GOBP_PROTEIN_IMPORT_INTO_MITOCHONDRIAL_MATRIX	0.0140800921515237	0.15555880552646	0.380730400722792	-0.571011887290208	-1.62256121171591	19	Timm17a,Grpel2,Tomm7,Romo1,Timm17b,Pam16,Timm50,Tomm40,Timm44,Dnajc15,Pam16l,Timm23,Dnajc19	0.68421052631579
Ontology - Biological Process	GOBP_PROTEIN_TRANSMEMBRANE_IMPORT_INTO_INTRACELLULAR_ORGANELLE	0.0180695989210048	0.176751527982171	0.352487857583619	-0.478105593178832	-1.62254197349173	35	Pex7,Chchd4,Timm17a,Grpel2,Tomm7,Romo1,Pex12,Aifm1,Timm17b,Pex14,Pam16,Timm50,Tomm40,Timm44,Pex13,Dnajc15	0.457142857142857
Ontology - Cellular Component	GOCC_DIHYDROLIPOYL_DEHYDROGENASE_COMPLEX	0.0252091963218479	0.213681525105738	0.352487857583619	-0.620105193098793	-1.62234873512665	13	Bckdhb,Dld,Dlst,Dbt,Bckdha,Dlat,Ogdh	0.538461538461538
Ontology - Molecular Function	GOMF_ORGANIC_ACID_BINDING	0.000139937520983567	0.00692863491240241	0.518848077743792	-0.350931888704546	-1.62209946645774	192	Ddah1,Gsta2,Pparg,Cd36,Egln3,Egln1,Sardh,Gsta5,Apoc1,Dhfr,Aldh5a1,Hbb-bs,Ogfod3,Mat1a,Hmgcl,Mthfsl,Ugt1a1,Tdo2,Gsta1,Gstm7,Hba-a1,Castor1,Gchfr,Dgat1,Psap,Igf2r,Cyp4f15,Acox1,Cd33,Rara,Sell,Selp,Gstp3,Egln2,Siglecf,Cyp4a14,Dbt,Shmt2,Furin,Got2,Akr1c14,Pah,Tat,Pam,Pck1,Sesn2,Izumo1r,Hbb-bt,P4ha1,Cd22,Nr2f2,Otc,Slc19a1,P3h2,Ogfod2,Insr,Dmgdh,Gnmt,Alb,Dpys,Gldc	0.317708333333333
Ontology - Biological Process	GOBP_ACTIVATION_OF_PHOSPHOLIPASE_C_ACTIVITY	0.0232211323018692	0.205015632573795	0.352487857583619	-0.591890181013708	-1.62189319244198	16	Agt,Ang,Gpr55,Adra1a,Itk,Phb2,Phb,Txk	0.5
Canonical Pathways - Biocarta	BIOCARTA_IL2_PATHWAY	0.0121982954150393	0.14453277165828	0.380730400722792	-0.552253550278726	-1.621260958825	21	Il2rb,Lck,Mapk3,Il2ra,Stat5b,Syk,Csnk2a1,Il2rg	0.380952380952381
Ontology - Biological Process	GOBP_NEGATIVE_REGULATION_OF_B_CELL_RECEPTOR_SIGNALING_PATHWAY	0.0167083320808098	0.168681600528856	0.352487857583619	-0.822025906992903	-1.62099889225294	5	Plcl2,Cd300a,Cd22,Gps2,Lpxn	1
Ontology - Biological Process	GOBP_NEGATIVE_REGULATION_OF_MITOCHONDRIAL_FISSION	0.0260943085027597	0.217796512487654	0.352487857583619	-0.714329941102271	-1.62091024179543	8	Ppargc1a,Pparg	0.25
Ontology - Biological Process	GOBP_POSITIVE_REGULATION_OF_CYTOKINE_PRODUCTION	1.28392759668292e-06	0.000147119760757052	0.643551836150722	-0.316507734760347	-1.62074402916077	445	Chil1,Lpl,Cd36,Apoa2,Agt,Mif,Usp50,Ltb,Il17ra,Jak2,Cd74,Gimap3,Tnfrsf1a,Tbx21,Il18r1,Optn,Mapkapk2,Panx1,Gata3,C1qtnf4,Cd2,Ighd,Ifi208,Ccr7,Cd274,Stat5b,Ptpn22,Carmil2,Rasgrp1,Hyal2,Pla2r1,Mbp,App,Bcl10,Rara,Itk,Adora2b,Fcer1g,Il6ra,Flt3,Akap12,Gbp5,Clec4n,Prkcq,Hilpda,Stat1,Postn,Hgf,Il15,Agtr1a,Traf3ip3,Spn,Ifngr1,Card11,Furin,Brca1,Dlk1,Tut4,Tnfrsf13c,Clec9a,Ccbe1,Tgfb1,Arhgef2,Fzd5,Pde4d,Sash…	0.31685393258427
Ontology - Molecular Function	GOMF_VOLTAGE_GATED_MONOATOMIC_ION_CHANNEL_ACTIVITY_INVOLVED_IN_REGULATION_OF_PRESYNAPTIC_MEMBRANE_POTENTIAL	0.0159166254325447	0.165326288474009	0.352487857583619	-0.787272810861632	-1.62029757996688	6	Kcnc4,Kcnj8,Kcna2,Kcnq5	0.666666666666667
Ontology - Biological Process	GOBP_MONONUCLEAR_CELL_MIGRATION	0.000394040093678055	0.0159865936503871	0.49849310876659	-0.355962299386596	-1.61968852879973	162	Rarres2,Mospd2,Itgb7,Mapk3,Coro1a,Tbx21,Gata3,Stk10,Trpm4,Ccr7,Cxcl10,Ccl17,Padi2,App,Slamf8,Cxcr3,Fut4,Cd200r1,Spn,Slc8b1,Itgal,Tgfb1,Cxcl13,Il34,Csf1r,Ccl22,Il27ra,Xcl1,Gcsam,Itga4,Slamf1,Ecm1,Pycard,Nbl1,Spi1,Aif1,Lrch1,Ano6,Crk,Myo1g,Ccr2,Asb2,Cxcl16,Cadm1,Eps8,Cmklr1,Ccl5,Ccr6,Lgals3,Pecam1,Msn,Sirpa,Crkl,Retnlg,Cdc42,Oxsr1,Pdgfd,Anxa1,Ccr1	0.364197530864198
Ontology - Biological Process	GOBP_NEGATIVE_REGULATION_OF_POST_TRANSCRIPTIONAL_GENE_SILENCING	0.0214915653759865	0.196225208743071	0.352487857583619	-0.634942858656335	-1.61947121970115	12	Pparg,Mecp2,Tgfb1	0.25
Cell Type Signatures	TABULA_MURIS_SENIS_LUNG_CD8_POSITIVE_ALPHA_BETA_T_CELL_AGEING	0.00916844358931122	0.125342852793932	0.380730400722792	-0.490384786837558	-1.61870622954167	32	Serpina3g,Cxcr3,Fasl,Nkg7,Ms4a4b,Gzmm,Klrk1,Lgals1,Ccl5,Crip1,Cd8b1,Plek,Cst7,Eomes,Vim,H2-D1,Nab1,Gpr183,Ccnd2	0.59375
Cell Type Signatures	TABULA_MURIS_SENIS_KIDNEY_KIDNEY_MESANGIAL_CELL_AGEING	0.0251660181295725	0.213681525105738	0.352487857583619	-0.524383740993352	-1.61870166694995	24	H2-Ab1,H2-Aa,H2-Eb1,Fth1,Cd74,Fcer1g,Zfp704,Ndrg1	0.333333333333333
Ontology - Biological Process	GOBP_POSITIVE_REGULATION_OF_EARLY_ENDOSOME_TO_LATE_ENDOSOME_TRANSPORT	0.0185398263954396	0.17983512674422	0.352487857583619	-0.686651496701701	-1.61668976076607	9	Rdx,Vps11,Rab21,Ptpn23,Nf2,Msn	0.666666666666667
Ontology - Molecular Function	GOMF_HAPTOGLOBIN_BINDING	0.00753846080399753	0.112077838941361	0.407017918923954	-0.883771712158809	-1.61665874428531	4	Hbb-bs,Hba-a2,Hba-a1,Hbb-bt	1
Ontology - Cellular Component	GOCC_CUL3_RING_UBIQUITIN_LIGASE_COMPLEX	0.00990638155808731	0.130656393149975	0.380730400722792	-0.466607944735496	-1.61661235066899	38	Enc1,Klhl3,Kctd10,Klhl9,Klhl21,Kbtbd8,Keap1,Kbtbd7,Cul3,Spopl,Klhl42	0.289473684210526
Ontology - Biological Process	GOBP_RELAXATION_OF_VASCULAR_ASSOCIATED_SMOOTH_MUSCLE	0.0270431810349031	0.22350680585364	0.352487857583619	-0.711926410501597	-1.6154563091756	8	Adora1,Adora2b	0.25
Ontology - Biological Process	GOBP_LIPID_HOMEOSTASIS	0.000627827098941898	0.0230369703335449	0.477270815362862	-0.354860104022893	-1.61522182066789	161	Adora1,Lpl,Scarb1,Mylip,Apoa2,Cyp39a1,Npc1,Abcg8,Nr5a2,Ces1g,Gramd1b,Pnpla2,Usf2,Cert1,Gpr39,Dgat1,Ces1e,Acox1,Lima1,Lncbate1,Slc25a46,Srebf2,Ehd1,Mtln,Gpihbp1,Ces1d,Tlcd4,Nr1h2,Tgfb1,Tlcd3b,Cln8,Soat1,Sesn2,Tmem97,Nfe2l1,Abcg5,Abcd1,Pnpla8,Ldlrap1,Abca5,Ddx3x,Rora,Il18,Sirt1,Adrb1,Abcb4,Slc25a27,Raly,Abhd4,Nr1d2,Ephx2,Angptl3,Usf1,Hdac9,Mtch2,Nr1d1,Fitm2,Got1,Tlcd2,Soat2	0.372670807453416
Ontology - Biological Process	GOBP_REGULATION_OF_LEUKOCYTE_PROLIFERATION	6.7681906008053e-05	0.00394819322247704	0.538434096309916	-0.336701825030996	-1.61490766205925	245	Igfbp2,H2-Aa,Mif,H2-DMb1,Adk,Chrnb2,Mapk3,Il2ra,Jak2,Cd59a,Cd74,Coro1a,Ikzf3,H2-DMb2,Ighd,Rac2,Ccr7,Cd274,Stat5b,Ptpn6,Ptpn22,Tnfrsf1b,Tgfbr2,Carmil2,Nck2,Vcam1,Bcl2,Prkcq,Cd44,Il15,Vsir,Sos2,Spn,Card11,Itgal,Cnn2,Tnfrsf13c,Nckap1l,Tgfb1,Il34,Bmi1,Sash3,Laptm5,Tyrobp,Csf1r,Lst1,Cd300a,St6gal1,Xcl1,Cd3e,Cd209a,Pkn1,Slamf1,Peli1,Cblb,Btla,Btk,Pycard,Dnaja3,Cd28,Ptprc,Csf2rb2,Syk,Ccdc88b,Cd22,Mapk8i…	0.330612244897959
Curated - Chemical and Genetic Perturbation	TORCHIA_TARGETS_OF_EWSR1_FLI1_FUSION_DN	1.90150782714035e-05	0.00139794522008251	0.575610261071129	-0.323951927886201	-1.61439993622007	325	Limd2,Spred1,Igf2bp3,Gsta4,Gmfg,Bckdhb,Cnn3,Satb1,Sgpl1,Nqo2,Prkd3,Pbx1,Gstt2,Ptprs,Mif,Enc1,Tgfbr3,Pxylp1,Dcun1d4,Cdc14a,H2-DMa,Ctps2,Ptpn18,Meis1,Panx1,Runx3,Acot7,Khdrbs3,Dock2,Hlf,Lclat1,Hpcal1,Ptprcap,Pdxp,Oaf,Kctd12,Odf3b,Nck2,Tm6sf1,Cep68,Sell,Mob3a,Siglecf,Zfp704,Mmd,Rsad1,Socs5,Itprid2,Wipf1,Gstm1,Gcnt2,Nudt12,Rere,Ifngr1,4933439C10Rik,Itgal,Cnn2,Slc25a13,Nkg7,Map4k4,Nckap1l,Selplg,Itm2a…	0.344615384615385
Ontology - Biological Process	GOBP_HISTONE_H3_K36_METHYLATION	0.0173214649858091	0.172376514455552	0.352487857583619	-0.818595034444754	-1.61423336265989	5	Fh1,Setbp1	0.4
Ontology - Molecular Function	GOMF_AZOLE_TRANSMEMBRANE_TRANSPORTER_ACTIVITY	0.0265273059319411	0.220036733071458	0.352487857583619	-0.61670805189119	-1.61346097253002	13	Slc15a4,Slc19a2,Slc47a1,Slc38a7,Slc22a2,Slc28a1,Slc7a1,Slc38a3	0.615384615384615
Curated - Chemical and Genetic Perturbation	CHEN_METABOLIC_SYNDROM_NETWORK	2.36661550352947e-13	7.748009368902e-11	0.932595211336209	-0.295453487128056	-1.61327304211466	1212	Scd2,Eva1a,Lpl,Igfbp2,Gsta2,Pparg,Spred1,Cd36,Hexa,Cyp2c37,Ldhb,Smap2,Cyp2c29,Adssl1,Rnf128,Ripor3,Ahcy,BC016579,Slc27a5,Dcxr,BC024139,Gmfg,Pgm1,Tagln2,Kcnn2,Pkm,Slc25a10,Gmnn,Sgpl1,Gal3st1,Creg1,Peds1,Rassf4,Spred2,Cyp2e1,Praf2,Klf1,Ang,Rab8b,H2-Aa,Cyp2c50,Atp6v1b2,H2-DMb1,Arhgap18,Abcc4,Mthfd1,Actr3,Fcgr4,Kif1c,Sms,Kctd10,Cd53,Ddt,Adcy6,Bfar,Fmc1,Slfn2,Cd74,Mogat1,Ptpn18,2010003K11Rik,Upb1,Coro…	0.32013201320132
Ontology - Biological Process	GOBP_MONOSACCHARIDE_BIOSYNTHETIC_PROCESS	0.00138462668342101	0.0386971798875259	0.45505986738723	-0.383491101932815	-1.61297840966925	99	Ppargc1a,Acadm,Pdk2,Slc25a10,Gpd2,Gpt,Rbp4,Crtc2,Chst15,Mdh1,Mdh2,Gulo,Slc25a11,Lepr,Pgk1,Eno1,Sord,Nln,Dse,Arpp19,Foxo1,Tpi1,Slc25a13,Soga1,Ppara,Wdr5,Pck1,Sesn2,Prkaca,Fbp2,Sirt1,Gnpda1,Gnmt,Gsto1	0.343434343434343
Cell Type Signatures	TABULA_MURIS_SENIS_TONGUE_LANGERHANS_CELL_AGEING	0.0179827258492692	0.176331838676025	0.352487857583619	-0.555858872088282	-1.61261031100705	20	Cxcr6,Atp5mpl,Ptprcap,Skap1,Lat,Cd3g,Nkg7,Icos,Cfp,Thy1,Ly6g5b	0.55
Curated - Chemical and Genetic Perturbation	NEMETH_INFLAMMATORY_RESPONSE_LPS_UP	0.00154562702626775	0.0415325774797106	0.45505986738723	-0.393865730112745	-1.61149939335702	87	Il1rn,Ltb,Slfn2,Mapkapk2,Stk10,Bcl6b,Irgm2,Tnfrsf1b,Mt2,Lcp2,Glrx,Cd44,Stat1,Furin,Tgfb1,Cflar,Nfkbia,Igtp,Tap1,Hcls1,Ifi204,Marcksl1,Sqstm1,Bcl2l1,Tnf,Slc11a1,Eif1,Slc2a1,Clec4d,Srgn,Rgs16,Ier3,Apbb1ip,Fcgr2b,Dab2,Gch1,Ets2,Tnfsf9,Pnp,Ccl3,Casp4,Cebpd,Hck	0.494252873563218
Canonical Pathways - Reactome	REACTOME_ERKS_ARE_INACTIVATED	0.0275158887001665	0.225669676139095	0.352487857583619	-0.615943892041936	-1.61146174114369	13	Mapk3,Dusp6,Ppp2cb,Dusp7,Ppp2r1a,Mapk7,Ppp2r1b,Dusp4	0.615384615384615
Ontology - Biological Process	GOBP_NEGATIVE_REGULATION_OF_SYNAPTIC_TRANSMISSION_GLUTAMATERGIC	0.0204578660363023	0.190252224321369	0.352487857583619	-0.738996973414338	-1.61071082671949	7	Adora1,Pla2g6,Atad1,Myo5a	0.571428571428571
Ontology - Molecular Function	GOMF_CASPASE_BINDING	0.0204578660363023	0.190252224321369	0.352487857583619	-0.738908866322199	-1.61051878933325	7	Nol3,Bfar,Casp1	0.428571428571429
Ontology - Molecular Function	GOMF_4_IRON_4_SULFUR_CLUSTER_BINDING	0.00985734006522549	0.130381891230488	0.380730400722792	-0.45806527153243	-1.61018393068045	40	Aco2,Ndufs2,Sdhb,Nfu1,Ndufv1,Ppat,Ndufs1,Etfdh,Rsad1,Ndufs7	0.25
Ontology - Biological Process	GOBP_REGULATION_OF_ADIPOSE_TISSUE_DEVELOPMENT	0.0409411739495937	0.278526286547677	0.321775918075361	-0.602780017007353	-1.60988228190471	14	Pparg,Trpm4,Plaat3,Spi1,Sh3pxd2b,Sirt1,Sorl1	0.5
Ontology - Biological Process	GOBP_CELLULAR_RESPONSE_TO_MOLECULE_OF_FUNGAL_ORIGIN	0.00893549888271424	0.124214274763	0.380730400722792	-0.880049627791563	-1.60985004000514	4	Scimp,Clec7a,Btk,Syk	1
Regulatory Target Gene - miRDB	MIR_7087_5P	0.00485564743022801	0.0856502514850535	0.407017918923954	-0.402830540659182	-1.60921001408672	74	Ppargc1a,Esrrg,Mpp1,Igf1r,Tgfbr3,Myo1d,Adamts1,Ppp2r3a,Ptpn12,Lrit1,Zfp704,Zfp608,Ndrg1,Crat,Nfe2l1,Abcb9,Cd1d1,Tln1,Mdga1,Ddx3x,Rundc3a,Rhobtb1,Hccs,Wipf2,Rnf185,Sh2b3,Dpp8,Foxo3,Dennd5a,Pcdh17,Tatdn1,Mak	0.432432432432432
Ontology - Biological Process	GOBP_T_CELL_CYTOKINE_PRODUCTION	0.00985734006522549	0.130381891230488	0.380730400722792	-0.45777409337483	-1.60916038574162	40	Stard7,Tbx21,Il18r1,Gata3,Trpm4,Tnfrsf1b,Il18rap,Vsir,Fzd5,Sash3,Xcl1,Slamf1,Cd81,Il18,Ccr2,Slc11a1,Il12b	0.425
Ontology - Biological Process	GOBP_THYMOCYTE_MIGRATION	0.0186214554201569	0.179846711529294	0.352487857583619	-0.781814572165972	-1.60906389981504	6	Coro1a,Ccr7,Xcl1,Ccr2,Ccr6,Adam8	1
Ontology - Biological Process	GOBP_LEUCINE_CATABOLIC_PROCESS	0.0185477324409623	0.17983512674422	0.352487857583619	-0.815859233320896	-1.60883848330941	5	Ivd,Hmgcl	0.4
Ontology - Cellular Component	GOCC_MICROBODY	0.000847782078119707	0.0283934121387605	0.477270815362862	-0.360915537751327	-1.60822766955328	141	Nudt19,Acaa1b,Decr2,Aldh3a2,Ech1,Acaa1a,Rab8b,Gstk1,Hmgcl,Ehhadh,Pex7,Mtarc2,Idh2,Mlycd,Hsdl2,Acbd5,Slc27a2,Acox1,Eci2,Cd33,Vwa8,Fndc5,Pipox,Acad11,Abcd4,Nudt12,Pecr,Plaat3,Crat,Serhl,Dhrs7b,Atad1,Sting1,Pex12,Abcd1,Pnpla8,Depp1,Pex14,Dhrs4,Hsd17b4,Abcd3,Uox,Mff,Slc22a21,Nbr1,Myo5a,Agxt,Akap11,Pxmp2,Far1,Nudt17,Hao2,Ephx2,Pik3c3	0.382978723404255
Ontology - Biological Process	GOBP_VITAMIN_METABOLIC_PROCESS	0.00485564743022801	0.0856502514850535	0.407017918923954	-0.402506969800869	-1.60791742722225	74	Slc23a2,Vnn1,Dhfr,Alpl,Mthfsl,Gulo,Clybl,Aifm2,Dgat1,Rdh9,Vnn3,Pdxp,Rdh16,Rdh1,Shmt2,Abcd4,Nqo1,Rdh10,Gsto2,Enpp1,Pdxk,Mmadhc,Cbr1,Tpk1,Gsto1,Gclc,Tnf,Aldh1l1	0.378378378378378
Ontology - Molecular Function	GOMF_C_C_CHEMOKINE_RECEPTOR_ACTIVITY	0.0244222569939739	0.21108935705675	0.352487857583619	-0.651594402094174	-1.60789839510583	11	Ccr7,Ccr4,Ccr2,Ccr6,Ccr1,Ccr5,Ccr9	0.636363636363636
Curated - Chemical and Genetic Perturbation	GAVIN_PDE3B_TARGETS	0.0132667410367169	0.15136484604938	0.380730400722792	-0.547495076421077	-1.60729141913602	21	Il2ra,Fgl2,Ebi3,Tgfb1,Hmox2,Entpd1,Ncf4,Il18,Cybb,Sytl2,Gzmb,Tfpi	0.571428571428571
Curated - Chemical and Genetic Perturbation	MARSHALL_VIRAL_INFECTION_RESPONSE_DN	0.0113622903483017	0.140702364059892	0.380730400722792	-0.503756240397024	-1.60718261381319	29	Klf3,Sgk1,Itgb7,Rasa3,S1pr4,Stat5b,Pcna,Il18rap,Relb,Nfkbia,Cd7	0.379310344827586
Regulatory Target Gene - miRDB	MIR_6998_3P	0.00615587583008376	0.0987525600662036	0.407017918923954	-0.404113981931194	-1.60661584483728	72	Npc1,Wipf3,Zfand5,Dap3,Meis1,Apol7a,Kif21b,Rap1a,Btg1,Dnm3,Cdk6,Lama1,Gpr174,Xcl1,Cenpv,9930111J21Rik1,Dpf2,Pde7a,Ptbp3,Sdf4,Rinl,Pik3r6,Macir,Nrp2	0.333333333333333
Ontology - Molecular Function	GOMF_LYASE_ACTIVITY	0.000352872190348409	0.014741603327003	0.49849310876659	-0.349109566930221	-1.6062210580406	179	Aco2,Cth,Neil2,Car8,Sgpl1,Hoga1,Ptges2,Hacd2,Apmap,Azin2,Gstm4,Hmgcl,Ehhadh,Fh1,Ddt,Aldob,Adcy6,Aldoa,Clybl,Fech,Echs1,Mlycd,Eno1,Gatd1,Cyp1a1,Adcy5,Eno1b,Shmt2,Acmsd,Azin1,Tpi1,Cyp1a2,Adcy9,Auh,Alad,Hacd3,Adcy1,Paics,Mgst3,Pam,Pts,Cenpv,Car3,Pck1,Pcbd1,Cdyl,Park7,Ilvbl,Me2,Adcy7,Hmga1,Xrcc5,Hsd17b4,Bst1,Gucy1b1,Gldc,Hccs,Car11,Endou,Uroc1,Xrcc6,Mgst2,Npr1,Gucy2c,Neil3,Thnsl2,Fahd1	0.374301675977654
Canonical Pathways - Reactome	REACTOME_MITOCHONDRIAL_PROTEIN_IMPORT	0.0204743705230799	0.190291330389611	0.352487857583619	-0.682153466554061	-1.6060993530873	9	Atp5b,Ndufb8,Hscb,Pitrm1,Otc	0.555555555555556
Ontology - Biological Process	GOBP_POSITIVE_REGULATION_OF_ARACHIDONIC_ACID_SECRETION	0.00993006887582668	0.130679380562766	0.380730400722792	-0.947198650191057	-1.60597772949804	3	Mif,Pla2g6,Pla2r1	1
Curated - Chemical and Genetic Perturbation	LANDIS_ERBB2_BREAST_PRENEOPLASTIC_DN	0.00757538309080669	0.112190643061399	0.407017918923954	-0.428176938154032	-1.60482809325012	56	Cd36,Bckdhb,Pgm1,Gpd2,Decr1,Acaa1a,Pdha1,Ndufv1,Chchd10,Dgat1,Uqcr10,Dhrs7,Ndufab1,Ces1d,Atp1b3,Hadhb,Mknk2,Alad,Bcat2,Etfb,Gstz1	0.375
Ontology - Biological Process	GOBP_REGULATION_OF_NK_T_CELL_PROLIFERATION	0.0279920539470015	0.227251280069736	0.352487857583619	-0.7070989534605	-1.60450216304577	8	Jak2,Rasal3,Il12rb2,Il18,Zbtb7b,Il12b	0.75
Ontology - Biological Process	GOBP_RELAXATION_OF_SMOOTH_MUSCLE	0.026471645049514	0.219827988862516	0.352487857583619	-0.649747313221048	-1.6033404504317	11	Adora1,Adora2b,Grk2	0.272727272727273
Ontology - Molecular Function	GOMF_PEPTIDE_ANTIGEN_BINDING	0.00947850461562575	0.127384556785618	0.380730400722792	-0.508492659035217	-1.60296665781066	27	H2-Ab1,H2-Aa,H2-Eb1,Dhcr24,H2-Eb2,Tap1,H2-Q6,H2-Q1,H2-Q4,H2-Q2,Trbv1,H2-D1,H2-M2	0.481481481481482
Ontology - Biological Process	GOBP_REGULATION_OF_CD4_POSITIVE_ALPHA_BETA_T_CELL_DIFFERENTIATION	0.00640801948784847	0.101880523908885	0.407017918923954	-0.447618787191166	-1.60268542725886	46	Gimap3,Tbx21,Gata3,Runx3,Ccr7,Rara,Socs5,Nckap1l,Tgfb1,Sash3,Il18,Zbtb7b,Ccr2,Il2rg,Ccr6,Irf1,Anxa1,Gimap5,Nfkbid,Runx1,Foxp3	0.456521739130435
Ontology - Biological Process	GOBP_POSITIVE_REGULATION_OF_INTERLEUKIN_4_PRODUCTION	0.0272499407859975	0.22463697332424	0.352487857583619	-0.536406370807541	-1.60236417411683	22	Gata3,Rara,Fcer1g,Prkcq,Sash3,Cd3e,Cd1d2,Cd28,Syk,Cd1d1,Cd40lg	0.5
Ontology - Molecular Function	GOMF_ADENYLATE_CYCLASE_BINDING	0.0267662790435984	0.221789591124693	0.352487857583619	-0.584722057423197	-1.60225115203151	16	Adrb2,Adcy5,Akap12,Akap5,Akap6	0.3125
Ontology - Molecular Function	GOMF_OXIDOREDUCTASE_ACTIVITY_ACTING_ON_CH_OH_GROUP_OF_DONORS	0.00120616219481341	0.035699730496673	0.45505986738723	-0.363458342612471	-1.60215952583413	131	Ldhb,Hsd11b1,Dcxr,Hadh,Aldh3a2,Gpd2,Hsd17b11,Idh3g,Ehhadh,Mdh1,Bdh1,Hibadh,Mdh2,Gpd1l,Gulo,Idh2,Akr1d1,Hsd17b6,Ptgr2,Rdh13,Rdh9,Sord,Idh3a,Idh3b,L2hgdh,Kcnab3,Rdh16,Rdh1,Dhrs7,Cyp4a14,Cbr4,D2hgdh,Chdh,Rdh10,Hpgd,H2-Ke6,Akr1c14	0.282442748091603
Curated - Chemical and Genetic Perturbation	ZHENG_FOXP3_TARGETS_IN_T_LYMPHOCYTE_DN	0.0105943167446043	0.135490272709034	0.380730400722792	-0.455753799191092	-1.60205867899354	40	Satb1,Stk10,Tgfbr2,Ankrd44,Bcl11b,Bcl2,Wipf1,Ms4a4b,Dipk1a,Peli1,Ptprc,Lef1,Lrch1,Tespa1,Ptbp3	0.375
Ontology - Biological Process	GOBP_DETECTION_OF_CELL_DENSITY	0.0217640687880555	0.197476918268092	0.352487857583619	-0.680395885965529	-1.60196120942221	9	Cdhr2,Pak1,Dach1,Atf2	0.444444444444444
Canonical Pathways - Biocarta	BIOCARTA_IL10_PATHWAY	0.0278379050135573	0.22668815849111	0.352487857583619	-0.648875306318782	-1.60118865401637	11	Hmox1,Il10rb,Stat1,Tnf	0.363636363636364
Ontology - Molecular Function	GOMF_ANGIOTENSIN_RECEPTOR_BINDING	0.0286246360808284	0.229598206004324	0.352487857583619	-0.705442032945219	-1.60074238863548	8	Agt,Ednrb,Jak2,Arrb1	0.5
Ontology - Biological Process	GOBP_T_CELL_DIFFERENTIATION_INVOLVED_IN_IMMUNE_RESPONSE	0.00257874609002565	0.0590354171010484	0.431707695803346	-0.408122241371964	-1.60045616835141	70	Tbx21,Il18r1,Fgl2,Gata3,Ccr7,Rara,Fcer1g,Il6ra,Relb,Socs5,Spn,Tgfb1,Tsc1,Pck1,Tmem98,Lef1,Rora,Il18,Zbtb7b,Ccr2,Batf,Ccr6,Irf1,Il12b,Eomes,Anxa1,Men1,Irf4,Nfkbid,Ly9,Slamf6,Clec4d,Foxp3	0.471428571428571
Curated - Chemical and Genetic Perturbation	WANG_MLL_TARGETS	8.23124273503189e-05	0.00464949281533034	0.538434096309916	-0.331483561432048	-1.60021475862844	249	Chil1,Eva1a,Ldhb,Igf2bp3,Eda,Il1rn,Hsd11b1,Slc7a2,Slc16a7,Mylip,Mst1r,Smpdl3b,Gal3st1,Agt,Hoga1,Ugp2,Gstt2,Arhgap18,Tgfbr3,Fam13a,Clmp,Arhgef6,Tmem51,Gstt3,Gata3,Cdkn2c,Zcwpw1,Hlf,Cables1,Ptpn22,Rspo2,Pla2r1,Adora2b,Nadk2,Fes,Peli2,Adam19,Notum,Baiap2l1,Ptgfr,Postn,Dll1,Adm,Lama1,Tox,Tmem140,Mafb,Dapp1,Grip1,Serpinb10,Enpp1,Scarf2,Atp2b1,Pcbd1,Rabgap1l,Larp6,Galnt12,Nr4a2,Cyba,Emc2,Abi3bp,Def6,Pl…	0.313253012048193
Ontology - Biological Process	GOBP_REGULATION_OF_CYTOPLASMIC_TRANSPORT	0.00897150804682005	0.124284051888676	0.380730400722792	-0.494300667346814	-1.5998824093638	30	Rdx,Mecp2,Mapk3,Vps11,Rab21,Ptpn23,Snx12,Nf2,Sorl1,Msn,Usp7,Lrrk2,Rab29,Map2,Snx3,Dennd10,Map2k2,Dab2,Src	0.633333333333333
Ontology - Cellular Component	GOCC_PLASMA_MEMBRANE_RAFT	0.00110177504425775	0.0340018589281307	0.45505986738723	-0.372431567835356	-1.59983078117344	113	Adrb2,Cd36,Scarb1,Igf1r,Irs1,Hmox1,Chrnb2,Mapk3,Jak2,Myo1d,Atp1a1,Tgfbr2,Atp1b1,Skap1,Ms4a1,Lcp2,Fasl,Kcnd3,Atp1b3,Ctnnd1,Selplg,Sorbs1,Lrp4,Lipe,Bmpr2,Itgb2,Grk2,Prkaca,Pacsin2,Cavin2,Akap6,Insr,Plvap,Ctsb,Slc27a1,Slc2a3,Lrrk2,Plpp1	0.336283185840708
Ontology - Biological Process	GOBP_THYROID_GLAND_DEVELOPMENT	0.0162324357504573	0.166390245564752	0.352487857583619	-0.562961597790639	-1.59968587798674	19	Thra,Mapk3,Rap1gap,Tubb1,Foxe1,Srf	0.315789473684211
Curated - Chemical and Genetic Perturbation	HESS_TARGETS_OF_HOXA9_AND_MEIS1_DN	0.0039232472716919	0.0757361404723001	0.407017918923954	-0.393500467633042	-1.59918314359453	81	Lpl,Slfn2,Aqp9,Ms4a6d,Psap,Lsp1,Ehd1,Anxa4,Fpr2,Gcnt2,Ndrg1,Mpeg1,P2ry14,Csf1r,Cpt1a,Samhd1,Clec7a,Mertk,Trpv2,Csf2rb2,Klf4,Tlr2,Il18,Ctss,Mcl1,Mrc1,Mmp9,Cybb,Slc11a1,Sirpa,Ctsl,Plek,Clec4a2,Fcgr1,Fgr,Anxa1,Fpr1,Tgfbi,Ccr5	0.481481481481482
Ontology - Biological Process	GOBP_GERMINAL_CENTER_B_CELL_DIFFERENTIATION	0.0238934762632963	0.208882368509973	0.352487857583619	-0.733652385642121	-1.59906181366699	7	Irf8,Spi1,Pou2af1,Phf14	0.571428571428571
Ontology - Biological Process	GOBP_NEGATIVE_REGULATION_OF_T_CELL_MEDIATED_IMMUNITY	0.0272499407859975	0.22463697332424	0.352487857583619	-0.535226433697886	-1.59883944164697	22	Tbx21,Vsir,Spn,Il7r,Nckap1l,Slamf1,Ptprc,Ppp3cb,Klrd1,Ahr,Nod2,Foxp3	0.545454545454545
Canonical Pathways - Reactome	REACTOME_DRUG_MEDIATED_INHIBITION_OF_CDK4_CDK6_ACTIVITY	0.0203871369945204	0.189814539562447	0.352487857583619	-0.810617803311705	-1.59850261412762	5	Ccnd3,Cdk6	0.4
Ontology - Biological Process	GOBP_DETECTION_OF_TEMPERATURE_STIMULUS_INVOLVED_IN_SENSORY_PERCEPTION_OF_PAIN	0.0305779249813665	0.239400230625223	0.352487857583619	-0.590652797649705	-1.59821857198689	15	Adora1,Ntrk1,Mmp24,Tlr4	0.266666666666667
Ontology - Biological Process	GOBP_REGULATION_OF_CELL_KILLING	0.00115770223522301	0.0347787626543961	0.45505986738723	-0.373570167879886	-1.59821610186568	110	Bcl2l11,Cd59a,Gimap3,Stat5b,Rasgrp1,Il18rap,Il7r,Nckap1l,Tgfb1,Mill2,Tyrobp,Klrb1c,Tap1,Ulbp1,Cd226,H2-Q6,Clec7a,Cd1d2,Klrk1,Ptprc,Syk,Cd1d1,Ppp3cb,Spi1,Klrc1,Klrd1,Crk,Klri2,Cadm1,Vav1,H2-Q1,Bcl2l1,Sh2d1a,Pik3r6,Il12b,Fcer2a,Cd5l,H2-Q4,H2-Q2,Raet1d,Klrb1f,Klre1,Prf1,Gimap5,Oga,Klrb1b,H2-D1,Slamf6,Cd55,H2-M2,Ccl2,Cr1l,Nos2,Cd160,H2-M3,Pnp	0.509090909090909
Canonical Pathways - Reactome	REACTOME_CLASS_A_1_RHODOPSIN_LIKE_RECEPTORS	0.000901330417349613	0.029690231119348	0.477270815362862	-0.351110071874031	-1.59815274559751	161	Adora1,Adrb2,Agt,Cxcr5,Gpr55,Chrm2,Ednrb,Adra1a,Cxcr6,Gpr39,S1pr4,Ccr7,Psap,P2ry6,Cxcl10,Ccl17,Nln,App,Xcr1,Cxcr3,Adora2b,P2ry10,Hebp1,Ptgfr,Fpr2,Agtr1a,Ccr4,Ackr4,Cxcl13,Adora2a,P2ry14,Ccl22,Xcl1,Ptger2,Gpr65,Adra2b,Apln,Gpr68,Lpar5,Ccl28,Ccl27b,F2rl2,Cxcl16,Kng2,Cmklr1,Ccl5,Gpr4,Adrb1,Ccr6	0.304347826086957
Ontology - Biological Process	GOBP_REGULATION_OF_B_CELL_RECEPTOR_SIGNALING_PATHWAY	0.0274753093167942	0.225669676139095	0.352487857583619	-0.583170355756942	-1.59799919035022	16	Cmtm3,Plcl2,Cd300a,Cd19,Gcsam,Cd22,Cd81,Prkcb,Gps2,Nfam1,Prkch,Lpxn	0.75
Ontology - Cellular Component	GOCC_MITOCHONDRIAL_PYRUVATE_DEHYDROGENASE_COMPLEX	0.0242058048678228	0.210487307011885	0.352487857583619	-0.733146409870587	-1.59795899365204	7	Pdk2,Pdha1,Dld,Dlat	0.571428571428571
Ontology - Biological Process	GOBP_MITOCHONDRIAL_TRANSMEMBRANE_TRANSPORT	0.0039232472716919	0.0757361404723001	0.407017918923954	-0.39302165756595	-1.59723726283642	81	Slc25a32,Slc25a22,Slc25a5,Chchd4,Slc25a36,Slc25a21,Timm17a,Vdac1,Afg3l2,Grpel2,Mpc1,Tomm7,Slc8b1,Slc25a13,Micu1,Romo1,Slc25a3,Mpc2,Slc25a4,Aifm1,Timm17b,Pam16,Slc25a37,Timm50,Tomm40,Mrpl18,Timm44,Slc25a15,Slc39a8,Sfxn2,Opa1,Slc25a31,Smdt1,Slc25a29,Dnajc15	0.432098765432099
Curated - Chemical and Genetic Perturbation	HEVNER_TELENCEPHALON_MICROGLIA	0.0129567704517469	0.149562927183411	0.380730400722792	-0.510379861240878	-1.59708850951618	26	Ms4a6d,Cd33,Mpeg1,Tyrobp,Csf1r,Ms4a6b,Irf8,Ptprc,C1qc,C1qb,Aif1,Ctss,Lgals3,Adgre1,C1qa	0.576923076923077
Canonical Pathways - Reactome	REACTOME_CD28_DEPENDENT_VAV1_PATHWAY	0.025489922338795	0.215133533010029	0.352487857583619	-0.625872570446428	-1.59633674309419	12	Lck,Cd28,Vav1,Pak1,Rac1,Cdc42	0.5
Ontology - Biological Process	GOBP_RESPONSE_TO_MUSCLE_ACTIVITY	0.0314702236226685	0.243298952942095	0.321775918075361	-0.609978170485142	-1.59585393632364	13	Ppargc1a,Agt,Tns2,Fndc5,Prkag3	0.384615384615385
Ontology - Biological Process	GOBP_ONE_CARBON_COMPOUND_TRANSPORT	0.0103480688255404	0.134198641955796	0.380730400722792	-0.506072057628364	-1.59533598059617	27	Slc4a9,Hbb-bs,Slc4a4,Aqp9,Hba-a1,Slc14a1,Slc4a11,Aqp3	0.296296296296296
Ontology - Biological Process	GOBP_REGULATION_OF_INTERLEUKIN_4_PRODUCTION	0.0103480688255404	0.134198641955796	0.380730400722792	-0.506062599354135	-1.59530616443666	27	Gata3,Rara,Fcer1g,Prkcq,Sash3,Cd3e,Cd1d2,Cd28,Syk,Lef1,Cd1d1,Ddit3,Cd40lg	0.481481481481482
Regulatory Target Gene - miRDB	MIR_702_3P	0.0114748095571585	0.140728689407203	0.380730400722792	-0.432857563999585	-1.59417502897225	51	Eepd1,Dap3,Adcy6,Ipcef1,Tnfrsf1b,Srxn1,Osbpl3,Adcy5,Tmem229b,Sdhd,Kxd1,Dio3,Fuca1,Nr4a2,Map3k20,Fbrs,Kalrn,Cttnbp2nl,Zfp275	0.372549019607843
Ontology - Biological Process	GOBP_NEGATIVE_REGULATION_OF_GLYCOPROTEIN_BIOSYNTHETIC_PROCESS	0.026489513171857	0.219836922039798	0.352487857583619	-0.625005690409104	-1.59412569803362	12	Ago2,Itm2a,Itm2b,Hbegf,Oga,Slc2a10	0.5
Ontology - Molecular Function	GOMF_PHOSPHOLIPASE_D_ACTIVITY	0.0254551198245054	0.215133533010029	0.352487857583619	-0.731274685710119	-1.59387940134198	7	Hmox1,Pld4,Pld6	0.428571428571429
Ontology - Biological Process	GOBP_VITAMIN_K_METABOLIC_PROCESS	0.0254551198245054	0.215133533010029	0.352487857583619	-0.731239439292821	-1.59380257858359	7	Aifm2,Nqo1,Cbr1,Ubiad1	0.571428571428571
Ontology - Biological Process	GOBP_LIPID_MODIFICATION	0.000256085642041326	0.0114114607489637	0.49849310876659	-0.345303541614847	-1.59354130261946	182	Ppargc1a,Pparg,Acadm,Eci1,Acad10,Acaa1b,Acad12,Gcdh,Ivd,Hadh,Cyp2e1,Decr1,Mtmr7,Acaa1a,Cyp3a11,Irs1,Etfa,Ehhadh,Pex7,Acadl,Inpp4b,Echs1,St3gal2,Mlycd,Dgat1,Slc27a2,Acox1,Etfdh,Eci2,Cyp1a1,Dgkz,Mtln,Acads,Acat3,Acad11,Abcd4,Auh,Hadhb,Crat,Acadvl,Ppara,Etfb,Inpp5a,Cpt1a,Acat1,Sesn2,Pip4p2,Acaa2,Abcd1,Ilvbl,Nr4a3,Cerk	0.285714285714286
Ontology - Molecular Function	GOMF_PROTEIN_TYROSINE_SERINE_THREONINE_PHOSPHATASE_ACTIVITY	0.0134273553349823	0.152334960596736	0.380730400722792	-0.468253449808529	-1.59353447948145	36	Ptpdc1,Ptp4a3,Dusp14,Ptp4a2,Cdc14a,Dusp23,Ssh1,Dusp6,Dusp9,Dusp7,Dusp28,Cdc14b	0.333333333333333
Ontology - Biological Process	GOBP_THYMIC_T_CELL_SELECTION	0.0235589264885697	0.206903902921578	0.352487857583619	-0.508412924855429	-1.59295068829298	25	H2-DMa,Cd74,Gata3,Dock2,Ccr7,Spn,Tox,Card11,Cd3g,Cd3e,Cd28,Ptprc,Cd3d,Cd1d1,Srf,Itpkb	0.64
Ontology - Biological Process	GOBP_POSITIVE_REGULATION_OF_REACTIVE_OXYGEN_SPECIES_METABOLIC_PROCESS	0.00277903098288987	0.0616614315733325	0.431707695803346	-0.406091718804288	-1.59249345022683	70	Cd36,Dcxr,Agt,Nqo2,Rab27a,Tgfbr2,Sod2,Plau,App,Fpr2,Agtr1a,Tgfb1,Romo1,Tyrobp,Itgb2,Cyba,Park7,Syk,Hvcn1,Mfn2,Tlr4,Il18,Cbr1,Plcg2,Nnt,Pdgfrb,Slc5a3,Gnai2,Clcn3,Foxo3,Zfp13	0.442857142857143
Ontology - Biological Process	GOBP_REGULATION_OF_CALCIUM_ION_IMPORT_ACROSS_PLASMA_MEMBRANE	0.0323054734758176	0.24598818227864	0.321775918075361	-0.5884044219509	-1.59213480193969	15	Adrb2,Ms4a1,Agtr1a,Ramp3,Ppp3r1,Akap5,Ppp3cb,Adrb1	0.533333333333333
Ontology - Biological Process	GOBP_REGULATION_OF_MAST_CELL_ACTIVATION_INVOLVED_IN_IMMUNE_RESPONSE	0.00950445199606467	0.127590308720393	0.380730400722792	-0.491906303018004	-1.5921326699353	30	Hmox1,Rac2,Ptpn6,Vamp8,Adora2b,Fcer1g,Fes,Gab2,Cd300a,Syk,Stxbp1	0.366666666666667
Ontology - Biological Process	GOBP_CARDIOLIPIN_METABOLIC_PROCESS	0.0296024015873829	0.234647637230108	0.352487857583619	-0.580885005618615	-1.59173689043278	16	Mecp2,Lclat1,Pla2g6,Tamm41,Phb2,Pnpla8,Slc27a1,Hadha	0.5
Ontology - Biological Process	GOBP_REGULATION_OF_ORGANIC_ACID_TRANSPORT	0.00463195382755541	0.0838455547589664	0.407017918923954	-0.390720873147833	-1.591160564714	82	Adora1,Il1rn,Agt,Cyp4a31,Mif,Abat,Ces1g,Ces1e,Pla2g6,Pla2r1,Cyp4a10,Cyp4a14,Map2k6,Ces1d,Adora2a,Mapk9,Cyp4a32,Repin1,Syk,Slc38a1,Stxbp1,Rgs4,Pla2g4a	0.280487804878049
Ontology - Biological Process	GOBP_REGULATION_OF_TOLL_LIKE_RECEPTOR_9_SIGNALING_PATHWAY	0.028950850647885	0.231289614588333	0.352487857583619	-0.661090714183793	-1.58970829744134	10	Slc15a4,Ptprs,Ptpn22,Gramd4,Cd300ld3	0.5
Regulatory Target Gene - miRDB	MIR_7666_3P	0.00453070995410885	0.0830647418100733	0.407017918923954	-0.390856147975312	-1.58843664703163	81	Eva1a,Gpd2,Gnpnat1,Hipk3,Mecp2,Ngef,Fam13a,Tc2n,Sptan1,Snx2,Rdh10,Aste1,Tbkbp1,Atp2b1,Pik3cb,Pycard,Septin6,Klf4,Hdgfl3,Prkcb,Kcna2,Bcl11a,Phf19,Nfyc	0.296296296296296
Ontology - Cellular Component	GOCC_B_CELL_RECEPTOR_COMPLEX	0.0240659548361454	0.209939715028368	0.352487857583619	-0.804942808570553	-1.5873117743856	5	Ighd,Cd79b,Cd79a,Syk	0.8
Ontology - Molecular Function	GOMF_AROMATIC_AMINO_ACID_TRANSMEMBRANE_TRANSPORTER_ACTIVITY	0.0305704273581887	0.239400230625223	0.352487857583619	-0.64323885980494	-1.58727995057359	11	Slc16a10,Slc15a4,Slc38a7,Slc3a2	0.363636363636364
Canonical Pathways - Wiki	WP_AFLATOXIN_B1_METABOLISM	0.0240659548361454	0.209939715028368	0.352487857583619	-0.804767168493135	-1.58696541988691	5	Gstt1,Cyp1a2,Gstm1,Akr7a5	0.8
Canonical Pathways - Reactome	REACTOME_SIGNALING_BY_ERYTHROPOIETIN	0.029956917154883	0.236200007421922	0.352487857583619	-0.57908901643948	-1.58681553387581	16	Jak2,Epor,Pik3r5,Pik3cg,Pik3cb,Pik3ca,Pik3cd,Vav1,Crkl	0.5625
Ontology - Molecular Function	GOMF_PYRUVATE_TRANSMEMBRANE_TRANSPORTER_ACTIVITY	0.0243725233896799	0.211000550575955	0.352487857583619	-0.80465265066682	-1.58673959577599	5	Slc16a7,Slc16a11,Mpc1,Mpc2	0.8
Ontology - Biological Process	GOBP_POSITIVE_REGULATION_OF_CELL_ACTIVATION	1.31734385651338e-05	0.00101600144933594	0.593325476396405	-0.314071295828667	-1.58669984891442	369	Igfbp2,Vnn1,H2-Ab1,H2-Aa,Mif,H2-Eb1,H2-DMb1,Adk,Lck,Chrnb2,Il2ra,Jak2,H2-DMa,H2-Ob,Cd59a,Cd74,Gimap3,Coro1a,Tbx21,Gata3,Runx3,H2-DMb2,Ighd,Dgat1,Ccr7,Cd274,Stat5b,Ptpn22,Tgfbr2,Carmil2,Rasgrp1,Vamp8,Smarcd3,Cd5,Bcl10,Nck2,Rara,Selp,Adora2b,Fcer1g,Vcam1,Bcl2,Bloc1s6,Prkcq,H2-Oa,Socs5,Shld1,Il15,Vsir,Spn,Il7r,Cd300lb,Tox,Card11,Itgal,Sirpb1a,Msh2,Tnfrsf13c,Nckap1l,Tgfb1,H2-Eb2,Bmi1,Sash3,Il16,Tyrob…	0.346883468834688
Canonical Pathways - Biocarta	BIOCARTA_IL17_PATHWAY	0.0288574292734626	0.23065813672391	0.352487857583619	-0.673855610952334	-1.58656242896776	9	Cd2,Cd3g,Cd3e,Cd247,Cd3d	0.555555555555556
Cell Type Signatures	TABULA_MURIS_SENIS_SPLEEN_CD8_POSITIVE_ALPHA_BETA_T_CELL_AGEING	0.000824276446721094	0.0278591640411402	0.477270815362862	-0.347536517984991	-1.58644676221206	172	Limd2,Ech1,Gng2,Rpa2,Fth1,Serpina3g,Sh2d2a,Lax1,Acot7,Cd2,Rac2,Ndufb7,Ptprcap,Tmsb4x,Vamp8,Cox5a,Cxcr3,Eno1b,Glrx,Fasl,Agpat3,Lat,Aspscr1,Cd3g,Actg1,Nkg7,Plaat3,Ms4a4b,Ppp1r18,Oaz1,Itm2b,Gzmm,Etfb,Cd7,Dcn,H2-Q6,Ybx3,Drap1,Wbp11,Cyba,Cd28,Gimap7,Psmb3,Casp1,Mrpl52,Lgals1,Tmsb10,Clic1,Ccl5,Rinl,Gsto1,Psmb10,Lgals3,Arhgdib,Thy1,Arhgdia,Lpxn,Chmp2a,Abhd17a,Gpsm3,Cst7,Anxa2,Prf1,Klf2,Mtch2,Eomes	0.383720930232558
Ontology - Cellular Component	GOCC_NADPH_OXIDASE_COMPLEX	0.0333752385986547	0.250423562955855	0.321775918075361	-0.698933596646578	-1.58597387558917	8	Ncf4,Cyba,Noxo1,Cybb,Ncf2	0.625
Canonical Pathways - Reactome	REACTOME_MISMATCH_REPAIR_MMR_DIRECTED_BY_MSH2_MSH3_MUTSBETA	0.0298247075061138	0.235804809173523	0.352487857583619	-0.67336010899413	-1.58539579211324	9	Pold2,Msh2,Msh3,Lig1,Pold4	0.555555555555556
Ontology - Biological Process	GOBP_PORPHYRIN_CONTAINING_COMPOUND_CATABOLIC_PROCESS	0.0243725233896799	0.211000550575955	0.352487857583619	-0.803906996717949	-1.58526919902226	5	Hmox1,Hmox2,Blvrb	0.6
Ontology - Biological Process	GOBP_TETRAPYRROLE_CATABOLIC_PROCESS	0.0243725233896799	0.211000550575955	0.352487857583619	-0.803906996717949	-1.58526919902226	5	Hmox1,Hmox2,Blvrb	0.6
Ontology - Molecular Function	GOMF_SIALIC_ACID_BINDING	0.0309119928452781	0.240648400971725	0.352487857583619	-0.64221620024664	-1.58475639810407	11	Cd33,Sell,Selp,Siglecf,Cd22	0.454545454545455
Cell Type Signatures	TABULA_MURIS_SENIS_KIDNEY_EPITHELIAL_CELL_OF_PROXIMAL_TUBULE_AGEING	7.7592720918776e-06	0.000661925435773608	0.593325476396405	-0.313208705326006	-1.58384969838733	382	Spink1,Tstd1,Tcea3,Gsta2,Eci1,Gsta4,Acaa1b,Gabarapl1,Gcdh,Cnn3,Sgk1,Gsta5,Gsta3,Cox7b,Slc22a29,Anapc11,Ndufb11,Gstk1,Cyb5a,Adk,Grcc10,Abat,Hpd,Ddt,Hibadh,Fth1,Fmc1,Bola3,Cd74,Gstt1,Mettl7a1,Sptssa,Chchd7,Echs1,Laptm4b,Mrpl23,Gchfr,Ndufb9,S100a1,Prxl2a,Gatd3a,Napsa,Cox8a,Mrpl42,Cox5a,Dhcr24,Cyp4a10,Cyp4a14,Hebp1,Gstm1,BC004004,Mpc1,Nqo1,Fau,Pecr,Ddrgk1,Actg1,Ndufaf8,Oaz1,Retsat,Itm2b,Slc25a3,Ndufa…	0.24869109947644
Ontology - Biological Process	GOBP_TYPE_II_INTERFERON_PRODUCTION	0.00112958009269328	0.03425467645933	0.45505986738723	-0.366017286905965	-1.58382760312918	121	Jak2,Gimap3,Il18r1,Gata3,Runx3,Cd2,Ccr7,Cd274,Ptpn22,Carmil2,Rasgrp1,App,Rnf19b,Rara,Itk,Il18rap,Flt3,Vsir,Spn,Tnfrsf13c,Fzd5,Pde4d,Sash3,Laptm5,Enpp1,Cd96,Ulbp1,Il27ra,Cd226,Cd3e,Slamf1,Pycard,Klrk1,Irf8,Cd1d1,Zfp683,Ddit3,Tlr4,Il12rb2,Il18,Ccr2,Cd40lg,Axl,Tnf,Txk,Slc11a1,Il12b,Sirpa	0.396694214876033
Ontology - Biological Process	GOBP_REGULATION_OF_MITOCHONDRIAL_MEMBRANE_PERMEABILITY_INVOLVED_IN_APOPTOTIC_PROCESS	0.014064428449961	0.15555880552646	0.380730400722792	-0.444824770195736	-1.58345447182261	43	Casp6,Nol3,Them4,Siva1,Bcl2l11,Chchd10,Slc25a5,Vdac2,Atpif1,Acaa2,Slc25a4,Bcl2l1,Gclc,Atf2,Mtch2,Slc25a31,Bid,Zfp13,Eya2	0.441860465116279
Regulatory Target Gene - miRDB	MIR_5623_3P	0.00488506360457879	0.0859278402901896	0.407017918923954	-0.388822922569545	-1.58343140479066	82	Igf2bp3,Slc16a10,Nqo2,Lrtm2,Gpd2,Mecp2,4931406C07Rik,Slc27a2,Ube2g1,Cyp1a1,Slc25a46,Snx2,Luzp1,Ndufa10,Tnc,Tspan2,Pex12,Nr4a3,Phactr2,Lgals1,Trank1	0.25609756097561
Ontology - Biological Process	GOBP_REGULATION_OF_MONONUCLEAR_CELL_MIGRATION	0.00124962725134279	0.0363820696298385	0.45505986738723	-0.372777769972276	-1.58264566778142	106	Rarres2,Mospd2,Mapk3,Coro1a,Stk10,Ccr7,Cxcl10,Padi2,App,Slamf8,Cd200r1,Spn,Slc8b1,Tgfb1,Cxcl13,Il34,Csf1r,Il27ra,Xcl1,Gcsam,Itga4,Slamf1,Ecm1,Pycard,Nbl1,Spi1,Aif1,Lrch1,Ano6,Crk,Ccr2,Cmklr1,Ccl5,Ccr6,Lgals3,Msn,Crkl,Oxsr1,Pdgfd,Ccr1,Pla2g7,Adam8	0.39622641509434
Ontology - Biological Process	GOBP_LEUCINE_METABOLIC_PROCESS	0.0249876297022105	0.213408382559511	0.352487857583619	-0.768377619545141	-1.5814091129187	6	Ivd,Hmgcl,Bcat2	0.5
Ontology - Biological Process	GOBP_NEGATIVE_REGULATION_OF_EPITHELIAL_CELL_MIGRATION	0.00711440146389678	0.108605575434553	0.407017918923954	-0.404613244884281	-1.58089908592694	67	Pparg,Spred1,Card10,Mecp2,Tgfbr3,Jup,Bmp10,Apoh,Tgfb1,Cxcl13,Dcn,Mcc,Ptpn23,Hrg,Patz1,Klf4,Gdf2,Nr2f2,Tnf,Map2k5,Fgf2,Macir,Mef2c,Evl,Adipor1,Mmrn2,Sp100,Apoe,Ptprm,Pten,Robo4,Vash1,Hmgb1	0.492537313432836
Ontology - Biological Process	GOBP_GLUTAMATE_METABOLIC_PROCESS	0.0181816145976338	0.177306663449995	0.352487857583619	-0.495512329547803	-1.58073895406763	28	Aldh4a1,Aldh5a1,Mthfsl,Gls,Amdhd1,Got2,Tat,Gls2,Oat,Gclc,Mthfs,Got1,Nags,Prodh	0.5
Canonical Pathways - Reactome	REACTOME_BIOSYNTHESIS_OF_MARESINS	0.0256242487087261	0.215668519299782	0.352487857583619	-0.767956565046004	-1.58054253455276	6	Cyp2e1,Cyp3a11,Cyp1a2,Cyp2d22,Ephx2	0.833333333333333
Ontology - Biological Process	GOBP_REGULATION_OF_REMOVAL_OF_SUPEROXIDE_RADICALS	0.0262119357162073	0.218550869417567	0.352487857583619	-0.801468547182072	-1.58046068390996	5	Cd36,Dhfr,Fbln5	0.6
Ontology - Biological Process	GOBP_POSITIVE_REGULATION_OF_MACROPHAGE_CYTOKINE_PRODUCTION	0.0181816145976338	0.177306663449995	0.352487857583619	-0.495422148923775	-1.58045126793592	28	Cd36,Cd74,Mapkapk2,Panx1,Laptm5,Pycard,Casp1,Tlr4,Tlr2,Sirt1,Plcg2,Myd88,Gprc5b	0.464285714285714
Curated - Chemical and Genetic Perturbation	SERVITJA_ISLET_HNF1A_TARGETS_UP	0.00130651765243424	0.037254713244718	0.45505986738723	-0.354318550031237	-1.57995155584825	142	Spink1,Gsta4,Itga7,Stxbp5l,H2-Aa,Nol3,Abcc3,Serpinb1a,Acot7,Irgm2,Dnm3,Vcam1,Akap12,Tmem47,Tgtp1,Ms4a4d,Postn,Cnn2,Ntm,Cxcl13,Galk1,Sparcl1,Zfp521,Laptm5,Scarf2,Itgb2,Mcam,Cyba,C1qc,Ifi203,C1qb,Lgals1,Adcy7,Stk17b,Fst,Nebl,Procr,Pla2g4a,Blvrb,Tspoap1,Slc15a3,Lgals3,Rbms3,Arhgdib,Thy1,Rab6b,Map4,Msn,Anxa2,Nr2f1,Fbn1,Anxa1,Epb41l2,Gucy1a1,Capg,Efemp1,Vim,Gbp3,H2-D1,Ass1,Apoe,Sytl3,Plxnd1,Klk1,Ccl2,…	0.471830985915493
Ontology - Biological Process	GOBP_ARACHIDONIC_ACID_SECRETION	0.01856591170703	0.17983512674422	0.352487857583619	-0.555923166425792	-1.57968579396376	19	Pla2g12a,Mif,Pla2g6,Pla2r1,Syk,Ace,Pnpla8,Pla2g4a	0.421052631578947
Ontology - Biological Process	GOBP_NEGATIVE_REGULATION_OF_CIRCADIAN_SLEEP_WAKE_CYCLE_SLEEP	0.0148405789261165	0.160426258175715	0.380730400722792	-0.863544830088419	-1.57965827762764	4	Adora1	0.25
Ontology - Biological Process	GOBP_REGULATION_OF_B_CELL_PROLIFERATION	0.00541134767184164	0.0907813330130665	0.407017918923954	-0.407012723824036	-1.57907192991686	64	Mif,Chrnb2,Cd74,Ikzf3,Ighd,Bcl2,Card11,Tnfrsf13c,Nckap1l,Bmi1,Sash3,Tyrobp,Cd300a,Pkn1,Peli1,Btla,Btk,Ptprc,Cd22,Cd81,Tlr4,Bst1,Nfatc2,Cd40lg,Mef2c,Ahr,Inpp5d,Tnfrsf4,Tnfsf13b,Tlr9,Vav3,Fcgr2b,Pten,Gpr183	0.53125
Cell Type Signatures	TABULA_MURIS_SENIS_BRAIN_NON_MYELOID_INTERNEURON_AGEING	0.00572455922634154	0.0934215453804384	0.407017918923954	-0.443915968390964	-1.57898278227757	45	Hsd11b1,Atp5b,H2-Aa,Aldoa,Psap,Morf4l1,Adcy1,Dcn,Prkcb,Ndufa4,Rtn1,Gpm6a,Sqstm1,Nrxn2	0.311111111111111
Canonical Pathways - Wiki	WP_TRANSCRIPTIONAL_ACTIVATION_BY_NFE2L2_IN_RESPONSE_TO_PHYTOCHEMICALS	0.0464457477219307	0.294615533790119	0.321775918075361	-0.591063491172741	-1.57859022375011	14	Gsta2,Hmox1,Nqo1,Keap1,Pik3ca,Gclc	0.428571428571429
Ontology - Biological Process	GOBP_ORGANOPHOSPHATE_BIOSYNTHETIC_PROCESS	7.05284312275118e-07	9.04692248728559e-05	0.659444398037935	-0.305822277317375	-1.57813040603981	492	Ppargc1a,Adssl1,Pdk2,Dcxr,Pkm,Ndufs2,Atp5g1,Sdhc,Gcdh,Apoa2,Ndufc2,Atp5b,Ndufa9,Ndufa5,Atp5a1,Ndufv2,Sdhb,Ndufb4,Ndufb8,Sgms1,Pdha1,Ndufb11,Hmgcs2,Ndufb5,Adk,Ndufv1,Mthfd1,Cds2,Dld,Nme4,Bpnt2,Atp5c1,Ndufb10,Adcy6,Ctps2,Ndufa2,Atp5pb,Ppat,Ndufs1,Aldoa,Atp5l,Atp5e,Sgms2,Atp5h,Pi4ka,Idh2,Acot7,Ndufa12,Atp5o,Sla2,Mlycd,Ak4,Ndufb9,Eno1,Lclat1,Ndufb7,Ndufs5,P2ry6,Sord,Ndufa11,mt-Nd6,Ndufc1,Sptlc2,mt-Nd…	0.24390243902439
Canonical Pathways - Reactome	REACTOME_G_PROTEIN_BETA_GAMMA_SIGNALLING	0.0126089429821127	0.147107391504765	0.380730400722792	-0.500563777682219	-1.57797173956207	27	Gng2,Arhgef6,Gnb4,Pik3r5,Pik3cg,Gnb1,Btk,Pak1,Pik3r6,Gng7,Cdc42,Gngt2,Akt3,Gnb2	0.518518518518519
Ontology - Biological Process	GOBP_NEGATIVE_REGULATION_OF_CHEMOKINE_MEDIATED_SIGNALING_PATHWAY	0.0304523864125867	0.23888370798568	0.352487857583619	-0.723883057151625	-1.5777686775169	7	Robo1,Padi2,Rnf113a2,Sh2b3,Rnf113a1	0.714285714285714
Canonical Pathways - Biocarta	BIOCARTA_MONOCYTE_PATHWAY	0.0322782551654649	0.24598818227864	0.321775918075361	-0.639043013546804	-1.57692612549025	11	Sell,Selp,Cd44,Itgal,Itga4,Itgb2,Pecam1	0.636363636363636
Regulatory Target Gene - miRDB	MIR_376C_3P	0.00286700471640314	0.0625721649723448	0.431707695803346	-0.372135041150218	-1.5769226334642	107	Dsg1c,Defb1,Neil2,Adssl1,Cpeb3,Ndufaf5,Hacd2,Tgfbr3,Slc4a4,Vldlr,Arhgef17,Flt3,Tceanc,Sbds,Susd6,Grip1,Elac1,Tspan2,Ctsh,Pfkfb2,Hsdl1,Pde8b,Bmpr2,Hbegf,Syf2,Arfgef2,Thsd7a,Klrc1,Ccdc82	0.271028037383178
Ontology - Biological Process	GOBP_B_1_B_CELL_DIFFERENTIATION	0.030764715856964	0.239793028853383	0.352487857583619	-0.723359404512625	-1.5766273291685	7	Slamf8,Plcl2,Nfatc1,Cd19	0.571428571428571
Ontology - Molecular Function	GOMF_ARRESTIN_FAMILY_PROTEIN_BINDING	0.0309589804985163	0.240738713115462	0.352487857583619	-0.6555181816795	-1.57630816797383	10	Chrm2,Arrb1,Creb1,Gpr62	0.4
Ontology - Molecular Function	GOMF_OXIDOREDUCTASE_ACTIVITY_ACTING_ON_CH_OR_CH2_GROUPS_QUINONE_OR_SIMILAR_COMPOUND_AS_ACCEPTOR	0.030764715856964	0.239793028853383	0.352487857583619	-0.723012629546979	-1.57587150172712	7	Cyp2c37,Cyp2c29,Cyp2c50,Cyp1a2	0.571428571428571
Ontology - Biological Process	GOBP_REGULATION_OF_GRANULOCYTE_CHEMOTAXIS	0.0134703820416174	0.152715101562987	0.380730400722792	-0.42782993764509	-1.5756587384972	51	Rarres2,Mospd2,Mpp1,Mapk3,Cd74,Rac2,Ccr7,Sell,Nckap1l,Il34,Csf1r,Xcl1,Slamf1,Bst1,Cmklr1,Ccl5,Cxcr2,Rac1	0.352941176470588
Ontology - Biological Process	GOBP_POSITIVE_REGULATION_OF_FC_GAMMA_RECEPTOR_SIGNALING_PATHWAY_INVOLVED_IN_PHAGOCYTOSIS	0.0283579186123705	0.228601874562637	0.352487857583619	-0.798972922976155	-1.57553942286593	5	Rap1a,Ptprc	0.4
Ontology - Molecular Function	GOMF_C_C_CHEMOKINE_BINDING	0.032619820832629	0.247015753858446	0.321775918075361	-0.638380721920081	-1.57529183022884	11	Ccr7,Ackr1,Ccr2,Ccr6,Ccr1,Ccr5	0.545454545454545
Ontology - Biological Process	GOBP_POSITIVE_REGULATION_OF_NATURAL_KILLER_CELL_ACTIVATION	0.010392693784209	0.134552028463967	0.380730400722792	-0.486657801781669	-1.5751450642972	30	Jak2,Stat5b,Rasgrp1,Bloc1s6,Il15,Tox,Tyrobp,Ulbp1,Il12rb2,Il18,Axl,Irf1,Il12b,Flt3l,Raet1d	0.5
Ontology - Biological Process	GOBP_NEGATIVE_REGULATION_OF_PROTEIN_KINASE_C_SIGNALING	0.0283579186123705	0.228601874562637	0.352487857583619	-0.798771462602191	-1.57514215187939	5	Gpd1l,Phlpp1,Dgkd	0.6
Ontology - Biological Process	GOBP_POSITIVE_REGULATION_OF_GAMMA_DELTA_T_CELL_ACTIVATION	0.0329613865324736	0.248597349672751	0.321775918075361	-0.638103644367858	-1.57460810343483	11	Lck,Gimap3,Stat5b,Nckap1l,Ptprc,Syk,Lef1	0.636363636363636
Ontology - Biological Process	GOBP_NEGATIVE_REGULATION_OF_BLOOD_VESSEL_ENDOTHELIAL_CELL_MIGRATION	0.0131625063325469	0.150727869739095	0.380730400722792	-0.47005460510935	-1.57447675068668	33	Pparg,Spred1,Card10,Mecp2,Jup,Tgfb1,Hrg,Klf4,Tnf,Map2k5,Fgf2,Mef2c	0.363636363636364
Ontology - Cellular Component	GOCC_PHOSPHOPYRUVATE_HYDRATASE_COMPLEX	0.0156175656645011	0.164002356762994	0.380730400722792	-0.860629265677375	-1.57432491762665	4	Eno1,Eno1b	0.5
Ontology - Molecular Function	GOMF_PHOSPHOPYRUVATE_HYDRATASE_ACTIVITY	0.0156175656645011	0.164002356762994	0.380730400722792	-0.860629265677375	-1.57432491762665	4	Eno1,Eno1b	0.5
Ontology - Biological Process	GOBP_REGULATION_OF_POLYAMINE_TRANSMEMBRANE_TRANSPORT	0.0283579186123705	0.228601874562637	0.352487857583619	-0.798243875388111	-1.57410177312452	5	Azin2,Azin1,Oaz1,Oaz2	0.8
Ontology - Molecular Function	GOMF_ORNITHINE_DECARBOXYLASE_REGULATOR_ACTIVITY	0.0283579186123705	0.228601874562637	0.352487857583619	-0.798243875388111	-1.57410177312452	5	Azin2,Azin1,Oaz1,Oaz2	0.8
Positional	chrXF1	0.0129982977003733	0.149739506154342	0.380730400722792	-0.460358539172449	-1.57384435936795	37	Rnf128,4930513O06Rik,Bhlhb9,Serpina7,Bex4,Tceal8,Bex2,Morc4,Pwwp3b,Tceal5,Armcx5,Zcchc18,Gprasp1,Nup62cl,Bex1	0.405405405405405
Ontology - Molecular Function	GOMF_ORGANIC_CATION_TRANSMEMBRANE_TRANSPORTER_ACTIVITY	0.0259663672560886	0.217121632207478	0.352487857583619	-0.50226457938229	-1.57368679732073	25	Slc22a4,Slc19a2,Slc25a26,Slc47a1,Slc22a5,Slc44a2,Slc25a20,Slc22a2,Slc7a8,Slc22a21,Slc44a1,Slc25a29	0.48
Ontology - Biological Process	GOBP_LONG_TERM_SYNAPTIC_DEPRESSION	0.0105703423802656	0.135466961742733	0.380730400722792	-0.486010885010136	-1.57305121569155	30	Adora1,Abhd6,Iqsec2,Stau2,App,Stxbp1,Srf,Shank3,Bcl2l1,Shank2	0.333333333333333
Ontology - Biological Process	GOBP_POSITIVE_REGULATION_OF_T_CELL_TOLERANCE_INDUCTION	0.030764715856964	0.239793028853383	0.352487857583619	-0.721683378456921	-1.57297427860009	7	Tgfbr2,Cd3e,Cblb	0.428571428571429
Ontology - Molecular Function	GOMF_ESTROGEN_16_ALPHA_HYDROXYLASE_ACTIVITY	0.0327930433242578	0.247793688651787	0.321775918075361	-0.573753939918751	-1.57219639578619	16	Cyp2c37,Cyp3a25,Cyp2c29,Cyp3a59,Cyp3a11,Cyp2c50,Cyp1a1,Cyp1a2	0.5
Ontology - Biological Process	GOBP_NEGATIVE_REGULATION_OF_ENDOTHELIAL_CELL_PROLIFERATION	0.00881566347578209	0.123619644649035	0.380730400722792	-0.442903789250831	-1.57182866246743	42	Pparg,Atp5a1,Atpif1,Cxcr3,Apoh,Stat1,Dlk1,Gdf2,Nr2f2,Sulf1,Tnf,Il12b,Eng,Mef2c,Atoh8,Sparc,Mmrn2,Col4a3,Apoe,Ptprm,Vash1,Apc,Gja1,Dll4	0.571428571428571
Ontology - Biological Process	GOBP_REGULATION_OF_T_CELL_MEDIATED_IMMUNITY	0.00523787040578532	0.0892942795426229	0.407017918923954	-0.383692223246586	-1.57090295657603	88	Tbx21,Il18r1,Gata3,Trpm4,Tnfrsf1b,Was,Vsir,Spn,Il7r,Nckap1l,Mill2,Fzd5,Sash3,Ulbp1,Xcl1,H2-Q6,Slamf1,Cd1d2,Ptprc,Cd1d1,Ppp3cb,Cd81,Klrd1,Il18,Ccr2,H2-Q1,Il12b,H2-Q4,H2-Q2,Raet1d,Ahr,Nod2,H2-D1,Cd55,H2-M2,Foxp3,H2-M3,Pnp,Dpp4,Hmgb1,Clec4g	0.465909090909091
Ontology - Biological Process	GOBP_SLEEP	0.0178966840987943	0.175769213023054	0.352487857583619	-0.534933171361875	-1.57041320218174	21	Adora1,Chrnb2,Adora2a,Casp1,Kcna2,Il18,Alb,Adrb1,Htr7	0.428571428571429
Ontology - Biological Process	GOBP_BASIC_AMINO_ACID_TRANSPORT	0.0338565912907381	0.252617412784196	0.321775918075361	-0.573011304049426	-1.57016143034909	16	Slc7a2,Slc15a4,Slc66a1,Slc38a4,Slc3a2,Slc11a1,Slc25a15,Slc25a29,Slc7a1,Slc7a6,Slc38a3	0.6875
Ontology - Biological Process	GOBP_CARBOHYDRATE_DERIVATIVE_BIOSYNTHETIC_PROCESS	3.59452878330426e-07	5.16620073495873e-05	0.674962860011025	-0.301301107545274	-1.57000924637282	546	Tmtc2,Ppargc1a,Hexa,Adssl1,Pdk2,Dcxr,Pkm,Ccnd3,Ndufs2,Atp5g1,Sdhc,Gcdh,Ndufc2,Npc1,Atp5b,Gal3st1,Ndufa9,Ndufa5,Acer2,Atp5a1,Ndufv2,Sdhb,Ndufb4,Gnpnat1,Ndufb8,Pdha1,Ndufb11,Entpd5,Ndufb5,Adk,Pxylp1,Ndufv1,Mthfd1,Dld,Nme4,Mgat1,Atp5c1,Ndufb10,B3galnt1,Adcy6,Ctps2,Ndufa2,Atp5pb,Ppat,Ndufs1,Ago2,Aldoa,Atp5l,Atp5e,Atp5h,Large2,Acot7,St3gal2,Ndufa12,Atp5o,Mlycd,Ak4,Ndufb9,Eno1,Ccr7,Galnt15,Chpf,Ndufb7,…	0.230769230769231
Cell Type Signatures	TABULA_MURIS_SENIS_LUNG_ALVEOLAR_MACROPHAGE_AGEING	0.000640223679803895	0.023395144126228	0.477270815362862	-0.346626107201426	-1.56941294042061	156	Lpl,Pkm,Creg1,H2-Ab1,Apoc1,H2-Aa,Cox7b,H2-Eb1,Ndufb11,H2-DMb1,Grcc10,Fcgr4,Cd74,Ptpn18,Atp5h,Cox5b,Pgk1,Uqcrh,Psap,Cd274,S100a1,Napsa,Ndufa13,Atpif1,Fcer1g,Gstm1,Fau,Cd52,Itm2b,Tyrobp,Csf1r,Rabac1,Dhrs7b,Hcst,Pycard,Clec1b,Cyba,Psmb3,Tln1,Mrpl52,Psma7,Cd81,Plac8,Pfdn5,Ctss,Cox4i1,Ifi30,Ccl5,Uqcc2,Crip1,Blvrb,Cybb,Lgals3,Ctsb,Msn,S100a8	0.358974358974359
Ontology - Biological Process	GOBP_DEFENSE_RESPONSE_TO_FUNGUS	0.013933411440572	0.155392863667682	0.380730400722792	-0.444174881611919	-1.56927704491507	41	Rarres2,Ang,Il17ra,App,Bcl10,Clec4n,Tgfb1,Hamp2,Hrg,Pik3cd,Spi1,Plcg2,Mpo,Clec4a2,Trim62,Clec4a1,Camp,Clec4d	0.439024390243902
Ontology - Molecular Function	GOMF_TESTOSTERONE_16_ALPHA_HYDROXYLASE_ACTIVITY	0.0298907645320267	0.235968952475541	0.352487857583619	-0.795558648337909	-1.56880662362036	5	Cyp3a25,Cyp3a59,Cyp2b10	0.6
Ontology - Biological Process	GOBP_POSITIVE_REGULATION_OF_CHEMOKINE_C_X_C_MOTIF_LIGAND_2_PRODUCTION	0.0505741862077376	0.306212466045078	0.321775918075361	-0.587339672983112	-1.56864478966907	14	Lpl,Mif,Cd74,Mbp,Postn,Tlr4,Ccl5,Tnf	0.571428571428571
Ontology - Biological Process	GOBP_POSITIVE_REGULATION_OF_TOLERANCE_INDUCTION	0.0333018002514274	0.250133569178143	0.321775918075361	-0.652071510084957	-1.56802004303901	10	Cd274,Tgfbr2,Cd3e,Cblb	0.4
Ontology - Biological Process	GOBP_SNO_S_RNA_PROCESSING	0.0324870670192184	0.246599823536578	0.321775918075361	-0.614715019087847	-1.56787853923976	12	Rnf113a2,Dkc1,Exosc3,Rnf113a1,Tent4b	0.416666666666667
Ontology - Molecular Function	GOMF_COMPLEMENT_RECEPTOR_ACTIVITY	0.0410036553958521	0.278526286547677	0.321775918075361	-0.690807747893622	-1.56753523721063	8	Fpr2,Cmklr1,Fpr1,Cr1l,C5ar1,Cr2	0.75
Ontology - Biological Process	GOBP_RESPONSE_TO_INTERLEUKIN_2	0.0288073465238975	0.230487507698934	0.352487857583619	-0.761587869244595	-1.56743502943865	6	Il2rb,Stat5b	0.333333333333333
Ontology - Biological Process	GOBP_MAST_CELL_ACTIVATION	0.00401989450914692	0.076680132923003	0.407017918923954	-0.402191108245857	-1.56732778937398	66	Hmox1,Rac2,Ptpn6,Rasgrp1,Vamp8,Bcl10,Adora2b,Fcer1g,Lcp2,Fes,Lat,Cd300lb,Ndrg1,Gab2,Cd300a,Cd226,Rhoh,Btk,Cd48,Syk,Nr4a3,Tlr4,Fyb,Stxbp1,Plscr2,Clnk,Milr1,Fcgr3	0.424242424242424
Ontology - Molecular Function	GOMF_STEROID_HYDROXYLASE_ACTIVITY	0.0155987367085836	0.164002356762994	0.380730400722792	-0.481107998430682	-1.56722161814563	31	Cyp2c37,Cyp3a25,Cyp2c29,Cyp3a59,Cyp39a1,Cyp3a11,Cyp2c50,Cyp2a12,Cyp2a22,Cyp1a1,Cyp1a2,Cyp2b10	0.387096774193548
Canonical Pathways - Reactome	REACTOME_SYNTHESIS_OF_PA	0.0109256397797971	0.137358239300552	0.380730400722792	-0.484187495055291	-1.56714952526935	30	Pla2g12a,Gpd2,Miga1,Gpd1l,Lclat1,Pla2r1,Pld6,Agpat3	0.266666666666667
Ontology - Biological Process	GOBP_PLASMA_LIPOPROTEIN_PARTICLE_ASSEMBLY	0.0257138186619244	0.215856685799535	0.352487857583619	-0.540043040627168	-1.56672677082801	20	Apoa2,Ces1g,Fech,Dgat1,Ces1d,Nr1h2,Soat1	0.35
Ontology - Biological Process	GOBP_ICOSANOID_SECRETION	0.0137463886106402	0.154209486777546	0.380730400722792	-0.458129324254677	-1.56622326184153	37	Pla2g12a,Cyp4a31,Mif,Abcc4,Pla2g6,Pla2r1,Cyp4a10,Cyp4a14,Map2k6,Mapk9,Cyp4a32,Syk,Ace,Pnpla8	0.378378378378378
Ontology - Molecular Function	GOMF_TYPE_1_ANGIOTENSIN_RECEPTOR_BINDING	0.0335849141101234	0.251454055571223	0.321775918075361	-0.718583974604354	-1.56621884722309	7	Agt,Ednrb,Jak2	0.428571428571429
Ontology - Biological Process	GOBP_EXCRETION	0.015770351218778	0.164813012541783	0.352487857583619	-0.460225415877942	-1.56621391435573	36	Adora1,Agt,Chrnb2,Ednrb,Adra1a,Psap,Atp6v0a4,Mllt6,Adora2a,Ace,Nr3c2	0.305555555555556
Ontology - Molecular Function	GOMF_PHOSPHORIC_ESTER_HYDROLASE_ACTIVITY	5.92260708902355e-05	0.003503000144542	0.557332238758646	-0.317428078868635	-1.56534463199981	306	Pde6c,Enpp2,Ptpdc1,Smpdl3b,Mtmr7,Ptprs,Alpl,Ptp4a3,Pde4c,Pxylp1,Hmox1,Bpnt2,Lck,Dusp14,Ptp4a2,Cdc14a,Tns2,Ptpn18,Dusp23,Inpp4b,Pld4,Ppm1k,Ssh1,Ctdsp2,Atp1a1,Ppm1a,Gna11,Hddc3,Pptc7,Ptpn6,Ptpn22,Lpin2,Pdxp,Pld6,Ptpn12,Dusp6,Ppp2cb,Ctdsp1,Noct,Ppp5c,Dusp9,Aptx,Plcl2,Dusp7,Dnajc6,Hddc2,Pde4d,Hdhd2,Plcxd1,Enpp1,Ppp1cb,Inpp5a,Ptprd,Pfkfb2,Nt5dc3,Car3,Lhpp,Ppp3r1,Enoph1,Samhd1,Pde8b,Gnb1,Ptpn23,Dusp28,…	0.320261437908497
Ontology - Molecular Function	GOMF_MALATE_DEHYDROGENASE_ACTIVITY	0.0311170417700558	0.241499556882068	0.352487857583619	-0.79373345669434	-1.56520742606806	5	Mdh1,Mdh2,Me2	0.6
Ontology - Biological Process	GOBP_REGULATION_OF_ALKALINE_PHOSPHATASE_ACTIVITY	0.0336364889081579	0.251454055571223	0.321775918075361	-0.650892441158684	-1.56518476549671	10	Ppargc1b,Sema4d,Tnf,Mef2c,Ahr,Npnt,Itga2	0.7
Ontology - Cellular Component	GOCC_F_ACTIN_CAPPING_PROTEIN_COMPLEX	0.029125656524249	0.232108187760557	0.352487857583619	-0.760411275483159	-1.56501346476887	6	Capza2,Carmil2,Mtpn	0.5
Ontology - Biological Process	GOBP_POSITIVE_REGULATION_OF_CATECHOLAMINE_METABOLIC_PROCESS	0.029125656524249	0.232108187760557	0.352487857583619	-0.760339581693871	-1.56486591074226	6	Abat,Epas1,Park7,Maob	0.666666666666667
Ontology - Biological Process	GOBP_CHOLESTEROL_IMPORT	0.0380835229430103	0.267210961961059	0.321775918075361	-0.598042849818348	-1.56462818204421	13	Cd36,Scarb1,Apoa2,Washc1	0.307692307692308
Canonical Pathways - Biocarta	BIOCARTA_BARR_MAPK_PATHWAY	0.0380835229430103	0.267210961961059	0.321775918075361	-0.597994655060155	-1.56450209262282	13	Mapk3,Arrb1,Adcy1,Grk2,Kcna2	0.384615384615385
Ontology - Biological Process	GOBP_POSITIVE_REGULATION_OF_FC_RECEPTOR_MEDIATED_STIMULATORY_SIGNALING_PATHWAY	0.0354681269532251	0.258366382238188	0.321775918075361	-0.717713624088821	-1.56432183945602	7	Rap1a,Cd226,Ptprc	0.428571428571429
Ontology - Biological Process	GOBP_REGULATION_PROTEIN_CATABOLIC_PROCESS_AT_POSTSYNAPSE	0.0354681269532251	0.258366382238188	0.321775918075361	-0.71749632669506	-1.56384822010798	7	Egln1,Klhl17,Cul3	0.428571428571429
Ontology - Biological Process	GOBP_POSITIVE_REGULATION_OF_INTERLEUKIN_1_ALPHA_PRODUCTION	0.029125656524249	0.232108187760557	0.352487857583619	-0.759813476983029	-1.56378312701339	6	Panx1,Il16,S100a13,Casp1	0.666666666666667
Ontology - Biological Process	GOBP_ONE_CARBON_METABOLIC_PROCESS	0.0276859698691983	0.22602459472859	0.352487857583619	-0.498988764174475	-1.5634230690894	25	Sardh,Dhfr,Mat1a,Mthfd1,Mthfsl,Mat2b,Mthfd1l,Shmt2,Mthfd2l,Dmgdh,Gnmt,Aldh1l1	0.48
Ontology - Biological Process	GOBP_DEOXYRIBONUCLEOSIDE_TRIPHOSPHATE_METABOLIC_PROCESS	0.0338198583157845	0.2524817406801	0.321775918075361	-0.61286723662122	-1.56316562612612	12	Adk,Rrm2b,Samhd1,Nudt16,Oga,Ak2,Pnp,Dguok,Ak3,Nudt15	0.833333333333333
Ontology - Molecular Function	GOMF_N_ACYLSPHINGOSINE_AMIDOHYDROLASE_ACTIVITY	0.0317332008785821	0.244389826449454	0.321775918075361	-0.792663536622997	-1.56309759079925	5	Acer2,Naaa	0.4
Canonical Pathways - Reactome	REACTOME_PHASE_II_CONJUGATION_OF_COMPOUNDS	0.00286214424830926	0.0625538392798053	0.431707695803346	-0.375295391668671	-1.56303400112627	95	Gsta2,Ahcyl,Sult1e1,Ahcy,Gsta5,Ugp2,Gsta3,Gstt2,Gstm3,Gstk1,Mat1a,Gstm4,Bpnt2,Ugt1a1,Gstt1,Gsta1,Gstm7,Mat2b,Esd,Gm3776,Cyp1a2,Gstm1,Gsto2,Mgst3,Slc26a2,Sult2a2,Gstz1,Acsm5,Papss2,Gstm2,Ugt2b34	0.326315789473684
Ontology - Biological Process	GOBP_DETOXIFICATION_OF_COPPER_ION	0.0188962284575983	0.181206065520944	0.352487857583619	-0.854194999600397	-1.56255489560252	4	Mt2,Mt1,Park7	0.75
Ontology - Cellular Component	GOCC_FC_RECEPTOR_COMPLEX	0.0354681269532251	0.258366382238188	0.321775918075361	-0.716799002972955	-1.5623283399064	7	Fcgr4,Fcer1g,Cd247,Lilra6,Pira12	0.714285714285714
Cell Type Signatures	TABULA_MURIS_SENIS_KIDNEY_MACROPHAGE_AGEING	0.00220866106934276	0.0531210665030685	0.431707695803346	-0.360549216891934	-1.5622746564829	115	Spink1,Gmfg,Slc25a5,Atp5l,Atp5h,Pgk1,Ms4a6d,Btg1,Atp5mpl,Napsa,Sod2,Vamp8,Cox5a,Cd44,Uqcrq,Atp1b3,Scand1,Zeb2,Cd300a,Samsn1,Prdx2,Itga4,Gpx4,AB124611,Cyba,Klf4,Cfp,Tmsb10,Ndufa1,Plac8,Mcl1,Ifi30,Il2rg,Ccl5,Lgals3,Adgre5,Hint1,Sirpb1c,Klf2,Fgr,Pla2g7,Smdt1,Clec4a1,Capg,Vim	0.391304347826087
Ontology - Biological Process	GOBP_CD4_POSITIVE_ALPHA_BETA_T_CELL_DIFFERENTIATION	0.00294721441413105	0.0632075048549335	0.431707695803346	-0.383264997402729	-1.56187661538971	85	Satb1,Gimap3,Tbx21,Il18r1,Gata3,Runx3,Ccr7,Rara,Il6ra,Relb,Socs5,Spn,Tox,Nckap1l,Tgfb1,Sash3,Tmem98,Lef1,Rora,Il18,Zbtb7b,Ccr2,Il2rg,Batf,Ccr6,Irf1,Il12b,Ctsl,Anxa1,Men1,Irf4,Gimap5,Nfkbid,Ly9,Slamf6,Runx1,Foxp3	0.435294117647059
Cell Type Signatures	TABULA_MURIS_SENIS_LARGE_INTESTINE_LARGE_INTESTINE_GOBLET_CELL_AGEING	1.77081454335386e-08	3.22811442096393e-06	0.73376198835648	-0.293751043056811	-1.56163495390517	774	Tstd1,Cmtm8,Tcea3,Dcxr,Tagln2,Pkm,Ndufs2,Suclg1,Atp5g1,Sdhc,Ech1,Ndufv2,Rnase4,Hacd2,Ang,Gstt2,Ndufb8,Cyp2c55,Mif,Anapc11,Rbp4,Ndufb11,Cyb5a,Mcrip2,Nfu1,Hmgcl,Ttr,Grcc10,Cd82,Mdh1,Chchd10,Atp5c1,Txn2,Ddt,Mdh2,Ndufb10,Fth1,Fuom,Ndufa2,Atp5pb,Cisd3,2610528J11Rik,Upb1,Slc25a5,Acot13,Bag1,Atp5l,Slc25a11,Atp5h,Idh2,Acot7,Echs1,Ndufa12,Mrpl23,Atp5o,Krtcap3,Uqcrh,Ndufb9,Zfand2b,Chchd2,Psap,Ndufb7,S100a1…	0.288113695090439
Ontology - Biological Process	GOBP_REGULATION_OF_PEPTIDYL_THREONINE_PHOSPHORYLATION	0.00672011151161812	0.104440927552582	0.407017918923954	-0.438909805107594	-1.56117615626598	45	Chil1,Spred1,Bmp7,Spred2,Irgm2,App,Ttc36,Tgfb1,Stox1,Igtp,Spry2,Grk2	0.266666666666667
Curated - Chemical and Genetic Perturbation	GUO_HEX_TARGETS_DN	0.0050276751444428	0.0875254534898672	0.407017918923954	-0.401396318521944	-1.5606904173251	65	Lpl,H19,Creg1,Klf1,Hbb-bs,Gstk1,Hba-a1,Bcl6b,Dctpp1,Bmp2k,Mbp,Adam19,Pip4k2c,Tlcd4,Nfatc1,Smim1,Gstm2,Reep6,Csnk2a1,Sox18,Lig1,Pttg1,Mrpl58,Eng,Raly,Brk1,Slc39a8	0.415384615384615
Canonical Pathways - Reactome	REACTOME_BIOSYNTHESIS_OF_MARESIN_LIKE_SPMS	0.0188962284575983	0.181206065520944	0.352487857583619	-0.853052109181141	-1.56046423829292	4	Cyp2e1,Cyp3a11,Cyp1a2,Cyp2d22	1
Ontology - Molecular Function	GOMF_CALCIUM_AND_CALMODULIN_RESPONSIVE_ADENYLATE_CYCLASE_ACTIVITY	0.0188962284575983	0.181206065520944	0.352487857583619	-0.853024818587461	-1.56041431637722	4	Adcy6,Adcy5,Adcy1	0.75
Ontology - Biological Process	GOBP_B_CELL_PROLIFERATION	0.00318518472045073	0.0659312687554458	0.431707695803346	-0.383829760987075	-1.56012054936097	84	Mif,Chrnb2,Cd74,Ikzf3,Ighd,Rasgrp1,Cd79a,Bcl2,Plcl2,Il7r,Card11,Tnfrsf13c,Nckap1l,Bmi1,Sash3,Tyrobp,Cd300a,Cd19,Pkn1,Peli1,Btla,Btk,Ptprc,Lef1,Cd22,Cd81,Tlr4,Bst1,Nfatc2,Cd40lg	0.357142857142857
Ontology - Molecular Function	GOMF_SIGNALING_RECEPTOR_COMPLEX_ADAPTOR_ACTIVITY	0.0122525186626973	0.144694391075264	0.380730400722792	-0.44379976832409	-1.56003805528524	40	Irs1,Gnb4,Akap12,Lat,Pxn,Grip1,Sorbs1,Gab2,Sh2d3c,Gnb1,Ldlrap1,Crk,Shank3,Shank2,Lrrk2,Sh2b3,Rgs14	0.425
Ontology - Biological Process	GOBP_RESPONSE_TO_COLD	0.0261994053474535	0.218550869417567	0.352487857583619	-0.459661986479135	-1.55995009747149	35	Adrb2,Pparg,Acadm,Agt,Thra,Acadl,Ces1d,Acadvl,Lipe,Nfe2l1,Prkaca,Plac8,Adrb1,Slc27a1,Slc25a27	0.428571428571429
Ontology - Biological Process	GOBP_TOLERANCE_INDUCTION_TO_SELF_ANTIGEN	0.0303988968610457	0.238580774679499	0.352487857583619	-0.75778090947476	-1.55959987037181	6	Ccr7,Tgfbr2,Xkr8,Tgfb1	0.666666666666667
Curated - Chemical and Genetic Perturbation	LAZARO_GENETIC_MOUSE_MODEL_HIGH_GRADE_SMALL_CELL_NEUROENDOCRINE_LUNG_CARCINOMA_DN	2.25325655023566e-15	1.06313945820237e-12	1.00731795687447	-0.284726714467523	-1.55952808605669	1703	Krt23,Sdk1,Slc23a2,Adrb2,Igfbp2,Tmem200b,Rarres2,Rassf3,Osbpl5,Ldhb,Rnf128,Pdk2,Il2rb,Hsd11b1,Dcxr,Mpp1,Ccnd3,1810010H24Rik,Bhlhb9,Hadh,Npc1,Creg1,Sgk1,Nqo2,Acer2,Cxcr5,Rnase4,Aldh6a1,Stxbp5l,Hsd17b11,Gstt2,Trpm6,Rasgrp2,Aldh5a1,Sgms1,Hhip,Hbb-bs,Flvcr2,Gstk1,Pcdh18,Abcc3,Cyb5a,Igsf9,4930523C07Rik,Rnf43,Itgb7,Adk,Nanos1,Ltb,Npr3,Septin1,Chst15,Serpinb1a,Sorbs3,Pex7,Cdh4,Ednrb,Kif1c,Kctd10,Col4a5,…	0.314151497357604
Curated - Chemical and Genetic Perturbation	VERNOCHET_ADIPOGENESIS	0.0385416774688113	0.268819821719422	0.321775918075361	-0.576279360499618	-1.55932619005293	15	Pparg,Rarres2,Agt,Vnn3,Pank3	0.333333333333333
Ontology - Biological Process	GOBP_REGULATION_OF_HYDROGEN_PEROXIDE_METABOLIC_PROCESS	0.0349201395627625	0.256614236768592	0.321775918075361	-0.569046016666579	-1.55929577854642	16	Sod2,Prdx2,Mfn2,Insr,Nnt,Ctns,Zfp13,Ptger4,Snca,Noxa1,mt-Co2,Fyn	0.75
Ontology - Molecular Function	GOMF_NON_MEMBRANE_SPANNING_PROTEIN_TYROSINE_PHOSPHATASE_ACTIVITY	0.0339711775923651	0.253119196905119	0.321775918075361	-0.648291253689218	-1.5589297550803	10	Ptpn18,Ptpn6,Ptpn22,Ptpn12	0.4
Regulatory Target Gene - GTRD	ZFP458_TARGET_GENES	0.0346692154880987	0.25579032728333	0.321775918075361	-0.631623541951726	-1.55861756355062	11	Dhtkd1,Morf4l1,Gzmm,Agap3,Park7	0.454545454545455
Ontology - Molecular Function	GOMF_PHOSPHATASE_ACTIVITY	0.000212484234728061	0.0097669687493053	0.518848077743792	-0.327291916069279	-1.55849622003425	227	Ptpdc1,Mtmr7,Ptprs,Alpl,Ptp4a3,Pxylp1,Bpnt2,Lck,Dusp14,Ptp4a2,Cdc14a,Tns2,Ptpn18,Dusp23,Inpp4b,Ppm1k,Ssh1,Ctdsp2,Atp1a1,Ppm1a,Pptc7,Ptpn6,Ptpn22,Lpin2,Pdxp,Ptpn12,Dusp6,Ppp2cb,Ctdsp1,Noct,Ppp5c,Dusp9,Aptx,Dusp7,Dnajc6,Hddc2,Hdhd2,Enpp1,Ppp1cb,Inpp5a,Ptprd,Pfkfb2,Nt5dc3,Car3,Lhpp,Ppp3r1,Enoph1,Ptpn23,Dusp28,Pip4p2,Ptprc,Cdc14b,Ppp3cb,Cdc25b,Phlpp1,Fbp2,Ppp2r1a,Ppm1d,Tns3,Pdp2,Ppp2r5a,Ppm1l,Timm50,…	0.348017621145374
Ontology - Biological Process	GOBP_HYALURONAN_CATABOLIC_PROCESS	0.0533264815136792	0.313681337766771	0.321775918075361	-0.583481296246671	-1.55833998166341	14	Hexa,Hyal2,Cd44,Tgfb1,Hyal3,Stab2,Fgf2,Slc9a1,Lyve1	0.642857142857143
Ontology - Biological Process	GOBP_PROTEIN_LIPID_COMPLEX_SUBUNIT_ORGANIZATION	0.0148685261271727	0.160548924456795	0.380730400722792	-0.441048599288585	-1.55823183887342	41	Lpl,Scarb1,Apoa2,Apoc1,Ces1g,Fech,Dgat1,Snx9,Gpihbp1,Ces1d,Nr1h2,Soat1	0.292682926829268
Ontology - Biological Process	GOBP_MITOCHONDRIAL_MEMBRANE_ORGANIZATION	0.00275040204738876	0.0614511833484826	0.431707695803346	-0.365907921634504	-1.557701070008	109	Casp6,Nol3,Them4,Siva1,Bcl2l11,Chchd10,Gimap3,Slc25a5,Timm10,Vdac2,Chchd3,Ndufa13,Atpif1,Cibar1,Bcl2,Slc25a46,Afg3l2,Apoo,Dynlt1f,Immt,Cln8,Romo1,Acaa2,Mfn2,Slc25a4,Bcl2l1,Gclc,Timm50,Tomm40,Chchd6,Spg7,Oxa1l,Opa1,Atf2,Mtch2,Slc9a1,Slc25a31,Bid,Zfp13,Gimap5,Tmem11	0.376146788990826
Ontology - Molecular Function	GOMF_CD8_RECEPTOR_BINDING	0.0394081343964151	0.272493660339349	0.321775918075361	-0.595384031016609	-1.55767205368415	13	Lck,H2-Q6,H2-Q1,H2-Q4,H2-Q2,H2-D1,H2-M2,H2-M3,H2-Q10,Fyn,H2-Q7	0.846153846153846
Ontology - Biological Process	GOBP_NEGATIVE_REGULATION_OF_PROTEIN_ACETYLATION	0.0333054047976881	0.250133569178143	0.321775918075361	-0.51520772542366	-1.55766903465629	23	Sirt3,Klf15,Sin3a,Taf7,Brca1,Pih1d1,Park7,Ctbp1,Sirt1	0.391304347826087
Cell Type Signatures	DESCARTES_ORGANOGENESIS_INHIBITORY_NEURONS	0.0221708390576905	0.199923889917634	0.352487857583619	-0.548085248527793	-1.55741392564546	19	Ciita,Cdh9,Trank1,Lypd1,Gria1,Tmem240,Nxph1,Chd5,Cacna1i,Has3,Btbd6,Esrrb,Gm5148,Ccdc120,Caly,Pitpnm1	0.842105263157895
Ontology - Molecular Function	GOMF_SULFUR_COMPOUND_TRANSMEMBRANE_TRANSPORTER_ACTIVITY	0.011428449094255	0.140702364059892	0.380730400722792	-0.430642415903494	-1.5570731218583	47	Slc5a6,Slc25a10,Abcc3,Abcc4,Slc26a4,Slc25a11,Abcc2,Slc19a2,Slc25a26,Slc47a1,Slc38a7,Slc25a13,Slc1a2,Slc26a2	0.297872340425532
Ontology - Molecular Function	GOMF_LONG_CHAIN_FATTY_ACID_OMEGA_1_HYDROXYLASE_ACTIVITY	0.0379107891238522	0.266985286611635	0.321775918075361	-0.661329710042337	-1.55707076421085	9	Cyp2c37,Cyp2c29,Cyp2e1,Cyp2c50,Cyp1a1	0.555555555555556
Canonical Pathways - Reactome	REACTOME_ERYTHROPOIETIN_ACTIVATES_PHOSPHOINOSITIDE_3_KINASE_PI3K	0.0346692154880987	0.25579032728333	0.321775918075361	-0.630915446362386	-1.55687024074056	11	Jak2,Epor,Pik3r5,Pik3cg,Pik3cb,Pik3ca,Pik3cd	0.636363636363636
Ontology - Biological Process	GOBP_NEGATIVE_REGULATION_OF_B_CELL_APOPTOTIC_PROCESS	0.0533264815136792	0.313681337766771	0.321775918075361	-0.582752941318412	-1.5563947186141	14	Mif,Cd74,Bcl10,Bcl2,Cd44	0.357142857142857
Ontology - Molecular Function	GOMF_ANDROSTAN_3_ALPHA_17_BETA_DIOL_DEHYDROGENASE_ACTIVITY	0.0379107891238522	0.266985286611635	0.321775918075361	-0.661006930601415	-1.55631079467807	9	Hsd17b6,Rdh9,Rdh16,Rdh1	0.444444444444444
Ontology - Biological Process	GOBP_REGULATION_OF_URINE_VOLUME	0.0275119594474013	0.225669676139095	0.352487857583619	-0.536316185914803	-1.55591473806471	20	Adrb2,Npr3,Ednrb,Adcy6,Mllt6,Adm,Adora2a	0.35
Ontology - Molecular Function	GOMF_STEM_CELL_FACTOR_RECEPTOR_BINDING	0.0372786475357301	0.26506206734222	0.321775918075361	-0.78888919466345	-1.55565475465095	5	Spred1,Spred2	0.4
Ontology - Biological Process	GOBP_CD4_POSITIVE_OR_CD8_POSITIVE_ALPHA_BETA_T_CELL_LINEAGE_COMMITMENT	0.0275119594474013	0.225669676139095	0.352487857583619	-0.536123634247155	-1.55535612360294	20	Tbx21,Il6ra,Bcl2,Spn,Tox,Tgfb1,Batf,Ctsl,Irf4,Ly9,Slamf6,Foxp3	0.6
Ontology - Biological Process	GOBP_ADENYLATE_CYCLASE_MODULATING_G_PROTEIN_COUPLED_RECEPTOR_SIGNALING_PATHWAY	0.00264344510184541	0.0597269666532452	0.431707695803346	-0.352481089830628	-1.55526562752839	135	Adora1,Adrb2,Npr3,Rims2,Chrm2,Adcy6,Adra1a,Adgrg2,S1pr4,Psap,Gna11,Cxcl10,Vipr1,App,Cxcr3,Calcrl,Adcy5,Adora2b,Akap12,Ptgfr,Adm,Adcy9,Adgrf2,Pth1r,Ramp1,Adcy1,Adora2a,Ramp3,Ptger2,Gpr65,Adra2b,Grk2,Adgrg3,Glp1r,Gpr62,Prkaca,Akap5,Gna12,Adgrl1,Adcy7	0.296296296296296
Ontology - Biological Process	GOBP_CELL_MOTILITY_INVOLVED_IN_CEREBRAL_CORTEX_RADIAL_GLIA_GUIDED_MIGRATION	0.037979081414272	0.266985286611635	0.321775918075361	-0.71355648548554	-1.55526097940196	7	Sun2,Srgap2,Bmerb1	0.428571428571429
Ontology - Biological Process	GOBP_MITOCHONDRIAL_PROTON_TRANSPORTING_ATP_SYNTHASE_COMPLEX_ASSEMBLY	0.037979081414272	0.266985286611635	0.321775918075361	-0.713520584148016	-1.55518272918562	7	Atp5d,Tmem70,Tmem242,Oxa1l	0.571428571428571
Cell Type Signatures	TABULA_MURIS_SENIS_HEART_ATRIAL_MYOCYTE_AGEING	0.00102240413491277	0.0325424744687909	0.45505986738723	-0.353919828472136	-1.55478623997537	129	Cpeb3,Tagln2,H2-Ab1,Isca1,Igsf23,H2-Aa,H2-Eb1,Nol3,Macrod1,Esrra,Aldob,Cd74,Coro1a,Pfkl,Hba-a1,Fech,Dmpk,Rac2,Slc38a4,Prxl2a,Gatd3a,Agpat3,Zfp704,Olfm1,Ube2l6,Selplg,Oaz1,Lamb3,Bri3,Wbp11,C1qb,Mdga1,Tmsb10,Nr2f2,Ctss,Rbfox2,Gnmt,Arhgdib,Map2k5,Spr,Pxmp2,Ube2r2,Ptms,Zfp579,Retnlg,Pdlim4,Rnf216,Vegfb,Capg,Fxyd5,Mief2	0.395348837209302
Canonical Pathways - Biocarta	BIOCARTA_NUCLEARRS_PATHWAY	0.0125244809176339	0.146773394623522	0.380730400722792	-0.480256212924141	-1.55442530791874	30	Pparg,Cyp2e1,Cyp3a11,Abcc3,Abcc2,Abcb1a,Rara,Nr1i3,Cyp1a2,Ppara,Abcg5,Cyp4b1,Abcd3	0.433333333333333
Ontology - Biological Process	GOBP_REGULATION_OF_AMINO_ACID_TRANSPORT	0.0131737439156715	0.150736947143511	0.380730400722792	-0.442196932968307	-1.55440379332783	40	Adora1,Il1rn,Agt,Abat	0.1
Ontology - Molecular Function	GOMF_COPPER_CHAPERONE_ACTIVITY	0.0372786475357301	0.26506206734222	0.321775918075361	-0.788189486110766	-1.55427496019538	5	Park7,Cox17,Sco2,Atox1	0.8
Ontology - Biological Process	GOBP_REGULATION_OF_PROTEIN_TYROSINE_KINASE_ACTIVITY	0.0119701985333278	0.143578100433788	0.380730400722792	-0.390852434068321	-1.55389256903836	72	Adora1,Agt,Adra1a,Hyal2,App,Socs5,Dok7,Il34,Dvl2,Sh3bp5l,Csf1r,Cblb,Hbegf,Ggnbp2,Ptprc,Ace,Dlg3,Reln,Thy1,Srcin1	0.277777777777778
Ontology - Biological Process	GOBP_MYELOID_LEUKOCYTE_ACTIVATION	0.000288435508185843	0.0127117648964761	0.49849310876659	-0.326988551518783	-1.55363603737817	223	Pparg,Slc7a2,Stard7,Hmox1,Fcgr4,Jak2,Gimap3,Rac2,Dock2,Ptpn6,Tgfbr2,Rasgrp1,Hyal2,Vamp8,App,Bcl10,Adora2b,Fcer1g,Lcp2,Tmem229b,Il18rap,Fes,Shpk,Relb,Il15,Lat,Cd300lb,Ndrg1,Ifngr1,Tgfb1,Il16,Tyrobp,Csf1r,Gab2,Cd300a,Ulbp1,Cd226,Rhoh,Slamf1,Btk,Pycard,Itgb2,Cd48,Klrk1,Syk,Cd1d1,Nr4a3,Spi1,Casp1,Aif1,Rora,Tlr4,Tlr2,Fyb,Stxbp1,Il18,Pja2,Ccr2,Pla2g4a,Plscr2,Ltbr,Clnk,Ccl5,Batf,Milr1,Ubd,Plcg2,Tnf,Fcgr…	0.390134529147982
Curated - Chemical and Genetic Perturbation	PLASARI_TGFB1_TARGETS_10HR_DN	0.000260096008000498	0.0115580613859944	0.49849310876659	-0.324414628789172	-1.55342120236292	240	Tcea3,Lpl,Acadm,Cd36,Usp18,Il1rn,Pbx1,Irs1,Arhgap18,Tgfbr3,Npr3,Serpinb1a,Lrrn3,Ednrb,Rspo3,Mettl7a1,Adgrg2,Adamts1,Mmp11,Irgm2,Sord,Plekhh2,Gbp2,Rspo2,Gas2,Slc14a1,Glrx,Vcam1,Mt1,Zfp467,Tgtp1,Pdgfra,Lmo7,Epha7,Trim21,Stat1,Zfp608,Palmd,Dbp,Adm,Ldb2,Nqo1,Tox,Mterf2,Gas1,Zfp521,Man1a,Cbx6,Itgb3bp,Serhl,Ptprd,Tspyl3,Fmnl2,Gstm2,Pwwp3b,Tmem86a,Thsd7a,Cavin2,Mest,Il18,Mastl,Mrc1,Plscr2,Ebf3,Lama4,Cdc…	0.316666666666667
Curated - Chemical and Genetic Perturbation	WIEMANN_TELOMERE_SHORTENING_AND_CHRONIC_LIVER_DAMAGE_DN	0.0386068206514761	0.269040233228054	0.321775918075361	-0.712565024120069	-1.55309999956972	7	H19,Ccl5,Nr1d2,Cyp2c39	0.571428571428571
Ontology - Biological Process	GOBP_PTERIDINE_CONTAINING_COMPOUND_METABOLIC_PROCESS	0.0196001587871038	0.185200050405091	0.352487857583619	-0.486770109268098	-1.55299010474403	29	Sardh,Dhfr,Mthfd1,Mthfsl,Mthfd1l,Shmt2,Qdpr,Mthfd2l,Pts,Pcbd1,Dmgdh,Aldh1l1,Spr,Mthfs	0.482758620689655
Ontology - Biological Process	GOBP_TETRAHYDROFOLATE_METABOLIC_PROCESS	0.026992865872922	0.22332106979547	0.352487857583619	-0.558257631686227	-1.55275968322841	17	Sardh,Dhfr,Mthfd1,Mthfsl,Mthfd1l,Shmt2,Mthfd2l	0.411764705882353
Cell Type Signatures	TABULA_MURIS_SENIS_SPLEEN_B_CELL_AGEING	0.00467499379744858	0.0840096557538116	0.407017918923954	-0.371971554495095	-1.55262644737346	97	H2-Ab1,H2-Aa,H2-Eb1,H2-DMb1,Itgb7,Gimap3,Ptpn18,Pld4,Cd2,Psap,Tnfaip8,H2-Oa,Cd44,Itm2b,Rabac1,Ctsh,Scimp,Pycard,Gpx4,Irf8,Syk,Gimap7,Mrpl52,Lgals1,Cd81,Sh3bgrl3,Pfdn5,Ifi30,Ccl5,Crip1,Cybb,S100a8,H2-Q4,Rps27,Akr1a1,Capg,Fxyd5,Bcl2a1b,H2-D1,Cst3,Srgn,Apoe,Jchain,Evi2a,Fcgr2b,Cyp4f18,Lat2,Gimap4,Itgb1	0.505154639175258
Ontology - Biological Process	GOBP_POSITIVE_REGULATION_OF_CYTOKINE_PRODUCTION_INVOLVED_IN_IMMUNE_RESPONSE	0.0107052832966427	0.136188861732548	0.380730400722792	-0.386440990982735	-1.5526238627105	75	Cd36,Mif,Cd74,Gimap3,Tbx21,Il18r1,Mapkapk2,Panx1,Gata3,Fcer1g,Fzd5,Sash3,Laptm5,Cd226,Scimp,Xcl1,Slamf1,Pycard,Syk,Nr4a3,Casp1,Cd81,Tlr4,Tlr2,Il18,Sirt1,Clnk,Plcg2	0.373333333333333
Ontology - Biological Process	GOBP_REGULATION_OF_MITOCHONDRIAL_MRNA_STABILITY	0.0386068206514761	0.269040233228054	0.321775918075361	-0.712275005826192	-1.55246787843432	7	Fastkd3,Fastk,Tbrg4,Fastkd5,Fastkd2	0.714285714285714
Ontology - Biological Process	GOBP_REGULATION_OF_GLUTAMATE_SECRETION	0.0381212650681259	0.267282051670837	0.321775918075361	-0.566524330045215	-1.55238587110775	16	Adora1,Il1rn	0.125
Canonical Pathways - Reactome	REACTOME_METABOLISM_OF_LIPIDS	1.30956600128707e-06	0.000148993317678349	0.643551836150722	-0.297844001080609	-1.55232798627343	532	Nudt19,Acadm,Eci1,Hexa,Osbpl5,Acad10,Slc27a5,Hsd11b1,Acaa1b,Pla2g12a,Plekha6,Decr2,Cyp39a1,Sgpl1,Hadh,Aldh3a2,Acer2,Cyp2e1,Gpd2,Decr1,Mtmr7,Ptges2,Hacd2,Hsd17b11,Cyp3a11,Sgms1,Miga1,Them4,Abcc3,Neu1,Stard7,Hmgcs2,Gstm4,Hmgcl,Ehhadh,Cds2,Agmo,Bdh1,B3galnt1,Acadl,Gpd1l,Mogat1,Pnpla2,Acot13,Sptssa,Mapkapk2,Inpp4b,Sgms2,Pi4ka,Osbpl2,Acot7,Mcee,Echs1,Akr1d1,Mlycd,Acbd5,Dgat1,Lclat1,Psap,Acot12,Slc27a2…	0.193609022556391
Ontology - Biological Process	GOBP_TYPE_II_INTERFERON_MEDIATED_SIGNALING_PATHWAY	0.0429064201671857	0.283927639830868	0.321775918075361	-0.502798808154277	-1.55207189940333	24	Pparg,Jak2,Irgm2,Stat1,Ifngr1,Igtp,Dnaja3,Txk,Irf1,Irgm1,Nlrc5,Med1	0.5
Curated - Chemical and Genetic Perturbation	STARK_PREFRONTAL_CORTEX_22Q11_DELETION_DN	3.86683324774881e-06	0.000373685174460159	0.610526878385931	-0.30058289434953	-1.55102008317893	510	Nudt19,Bckdhb,Uqcrc2,Impact,Ugp2,Ndufa9,Txnrd2,Ndufv2,Praf2,Ndufb4,Idh3g,Ogfod3,Ndufb11,Nfu1,Fh1,Dap3,Ntan1,Gtf3a,Atp5c1,Uqcrfs1,Hibadh,Mdh2,Ndufb10,Fmc1,Ndufa2,Ndufs1,Cisd3,Slc25a5,Mkks,Acot13,Aldoa,Atp5l,Atp5e,Atp5h,Cox5b,Hibch,Ndufa12,ENSMUSG00000120113,Atp5o,C1qtnf4,Dcaf11,Cyc1,Cox7c,Tceal8,Ndufa11,Vdac2,Idh3a,Timm17a,Pcdh11x,Uqcr10,Rad23a,Atpif1,Samd5,Mrpl42,Zdhhc8,Tpd52l1,Ndufs3,Slc25a46,Mr…	0.26078431372549
Ontology - Biological Process	GOBP_ENERGY_COUPLED_PROTON_TRANSMEMBRANE_TRANSPORT_AGAINST_ELECTROCHEMICAL_GRADIENT	0.0385109719147625	0.268722493021583	0.321775918075361	-0.786292123678595	-1.55053344502586	5	Ndufs7,mt-Cytb,mt-Nd4,mt-Co1,mt-Nd5	1
Ontology - Biological Process	GOBP_NEGATIVE_REGULATION_OF_RESPONSE_TO_TYPE_II_INTERFERON	0.0391271344249771	0.27136942950518	0.321775918075361	-0.785855168881982	-1.54967178940741	5	Pparg,Dnaja3	0.4
Ontology - Biological Process	GOBP_MELANOCYTE_DIFFERENTIATION	0.0212959060041581	0.195439887939762	0.352487857583619	-0.527839928920765	-1.54958943919199	21	Ednrb,Rab27a,Gna11,Bcl2,Bloc1s6,Mreg,Enpp1,Zeb2,Myo5a,Mef2c,Gli3,Mlph,Lrmda	0.619047619047619
Ontology - Biological Process	GOBP_LIPID_DIGESTION	0.054702629926248	0.317766222882502	0.321775918075361	-0.580086690009318	-1.54927379452819	14	Cd36,Apoa2,Npc1,Abcg8,Lima1	0.357142857142857
Ontology - Cellular Component	GOCC_CAVEOLA	0.00729164506971956	0.10963523676607	0.407017918923954	-0.37795929055253	-1.54873033112909	86	Adrb2,Cd36,Scarb1,Igf1r,Irs1,Hmox1,Mapk3,Jak2,Atp1a1,Tgfbr2,Atp1b1,Fasl,Kcnd3,Atp1b3,Ctnnd1,Sorbs1,Lipe,Bmpr2,Grk2,Pacsin2,Cavin2,Akap6,Insr,Plvap,Ctsb,Slc27a1,Slc2a3,Lrrk2,Plpp1	0.337209302325581
Ontology - Biological Process	GOBP_REGULATION_OF_RESPONSE_TO_OXIDATIVE_STRESS	0.00508225360231715	0.0876579864457211	0.407017918923954	-0.373176220622892	-1.5487271670764	92	Cd36,Vnn1,Fzd1,Dhfr,Nol3,Aifm2,Mctp1,Epor,Psap,Sod2,App,Hk3,Hgf,Fbln5,Stk26,Stox1,Tsc1,Sesn2,Park7,Abcd1,Pnpla8,Nr4a3,Tlr4,Met,Trap1,Mcl1,Sirt1,Tbc1d24,Tnf,Mapk7,Lrrk2	0.33695652173913
Ontology - Biological Process	GOBP_LEUKOCYTE_MEDIATED_CYTOTOXICITY	0.00109389980027457	0.0338771053976922	0.45505986738723	-0.352495193605456	-1.54852775285623	129	Gimap3,Coro1a,Cd2,Rab27a,Stat5b,Ptpn6,Rasgrp1,Rnf19b,Il18rap,Il7r,Nkg7,Nckap1l,Tgfb1,Mill2,Gzmm,Tyrobp,Klrb1c,Tap1,Ctsh,Ulbp1,Cd226,H2-Q6,Cd1d2,Klrk1,Ptprc,Cd1d1,Ppp3cb,Spi1,Klrc1,Klrd1,Crk,Klri2,Il18,Cadm1,Vav1,H2-Q1,Sh2d1a,Fcgr3,Pik3r6,Il12b,Myd88,H2-Q4,H2-Q2,Emp2,Raet1d,Klrb1f,Klre1,Prf1,Fcgr1,Gimap5,Gzmb,Klrb1b,Ebag9,H2-D1,Slamf6,H2-M2,Ccl2,Trem1,Stxbp2,Cd160,H2-M3,Pnp	0.48062015503876
Ontology - Biological Process	GOBP_LYMPHOCYTE_ANERGY	0.0405029187379399	0.277314478187807	0.321775918075361	-0.657580510191649	-1.54824344345383	9	Cd3e,Cblb,Phlpp1,Runx1,Foxp3	0.555555555555556
Canonical Pathways - Reactome	REACTOME_TCR_SIGNALING	0.00314671815908761	0.0653435494578827	0.431707695803346	-0.363521314292101	-1.54754108004565	109	H2-Ab1,H2-Aa,H2-Eb1,Lck,Trbc2,Ptpn22,Bcl10,Psma6,Itk,Lcp2,Prkcq,Trac,Psmd9,Lat,Trbc1,Card11,Cd3g,Psmc5,H2-Eb2,Nfkbia,Cd3e,Cd247,Pik3cb,Psmd7,Ptprc,Pik3ca,Cd3d,Psmb3,Psma7,Fyb,Psmb6,Grap2,Psmb10,Plcg2,Pak1,Gm11808,Psme2,Cd101,Psmd4,Psmd1,Psmc1,Inpp5d,Psme2b	0.394495412844037
Ontology - Biological Process	GOBP_NEGATIVE_REGULATION_OF_LIPID_CATABOLIC_PROCESS	0.0297494948036888	0.235442227745819	0.352487857583619	-0.493914198315992	-1.54752352605682	25	Adora1,Apoa2,Apoc1,Fmc1,Gimap3	0.2
Ontology - Biological Process	GOBP_CRISTAE_FORMATION	0.0199119195390659	0.186581199325756	0.352487857583619	-0.549730445525579	-1.54740107733435	18	Chchd10,Chchd3,Slc25a46,Afg3l2,Apoo,Immt	0.333333333333333
Ontology - Biological Process	GOBP_PHOSPHATIDYLCHOLINE_ACYL_CHAIN_REMODELING	0.0374152055341877	0.265581737690017	0.321775918075361	-0.626967797469154	-1.54712887663512	11	Nr1h2,Pla2g4c,Pla2g4a,Lpcat3,Dbi,Lpcat1	0.545454545454545
Ontology - Biological Process	GOBP_ISOPRENOID_METABOLIC_PROCESS	0.00358443425726855	0.0712534006878588	0.431707695803346	-0.379641073842873	-1.5471084484492	85	Rarres2,Aldh3a2,Cyp2e1,Cyp3a11,Rbp4,Hmgcs2,Ttr,Bco2,Aldh8a1,Hsd17b6,Dgat1,Rdh13,Rdh9,Rdh16,Rdh1,Dhrs7,Cyp1a1,Cyp1a2,Rdh10,Pecr,Retsat	0.247058823529412
Ontology - Biological Process	GOBP_NEGATIVE_REGULATION_OF_VASCULATURE_DEVELOPMENT	0.00415657574546178	0.0784468095396445	0.407017918923954	-0.363802629789546	-1.54703522453709	101	Adrb2,Pparg,Spred1,Agt,Hhip,Mecp2,Cd59a,Adamts1,Pgk1,Cxcl10,Cxcr3,Apoh,Fasl,Stat1,Fbln5,Angptl7,Hgs,Dcn,Spry2,Pik3cb,Hrg,Klf4,Naxe,Ccr2,Gpr4,Sulf1,Tnf,Sh2b3,Epn2,Sema3e,Atf2,Klf2,Tek,Sparc,E2f2,Foxj2,Col4a3,Ccl2,Ptprm,Sema6a,Cd160,Vash1,Cldn5,Serpine1,Foxo4,Pde3b,Ptger4	0.465346534653465
Curated - Chemical and Genetic Perturbation	SHIN_B_CELL_LYMPHOMA_CLUSTER_8	0.0272835018270496	0.224798118289435	0.352487857583619	-0.455797072816479	-1.54683378021637	35	Mapk3,Il2ra,Il21r,Fasl,Stat1,Il15,Spn,Mafb,Tnfrsf13c,Nfkbia,Tyrobp,Mfng,Spi1	0.371428571428571
Ontology - Biological Process	GOBP_T_CELL_DIFFERENTIATION	5.17160915690011e-05	0.00316821328424412	0.557332238758646	-0.314976519797586	-1.54674355493189	297	Vnn1,Satb1,H2-Aa,Fzd8,Lck,Il2ra,H2-DMa,Cd74,Gimap3,Ikzf3,Tbx21,Il18r1,Fgl2,Gata3,Runx3,Lepr,Dock2,Ccr7,Psap,Stat5b,Lfng,Ptpn22,Tgfbr2,Carmil2,Rasgrp1,Smarcd3,Rara,Mpzl2,Itk,Bcl11b,Fcer1g,Il6ra,Cdk6,Bcl2,Flt3,Relb,H2-Oa,Cd44,Zfp608,Socs5,Il15,Vsir,Sos2,Spn,Il7r,Tox,Card11,Cd3g,Mafb,Nckap1l,Tgfb1,Fzd5,Bmi1,Sash3,Enpp1,Tsc1,Rhoh,Cd3e,Prdx2,Pck1,Ikzf1,Tmem98,Dnaja3,Cd28,Ptprc,Patz1,Sp3,Syk,Cd3d,Lef1,…	0.316498316498317
Ontology - Biological Process	GOBP_REGULATION_OF_SMOOTH_MUSCLE_CONTRACTION	0.016463750504259	0.167534454329907	0.352487857583619	-0.419969586606351	-1.54670978071735	51	Adora1,Adrb2,Abat,Lck,Chrm2,Adra1a,Setd3,Calcrl,Adora2b	0.176470588235294
Ontology - Molecular Function	GOMF_RAGE_RECEPTOR_BINDING	0.0417455200080853	0.279995436913185	0.321775918075361	-0.709587668931186	-1.54661058430789	7	App,Fpr2,S100a13,S100a8,Fpr1,Hmgb1	0.857142857142857
Canonical Pathways - Wiki	WP_TRYPTOPHAN_METABOLISM	0.0150909048424409	0.161607673886808	0.380730400722792	-0.44640242328252	-1.54660819428647	38	Gcdh,Hadh,Aldh3a2,Cyp2e1,Cyp2c55,Inmt,Tdo2,Echs1,Cyp1a1,Dhcr24,Acmsd,Cyp1a2,Ogdh,Acat1	0.368421052631579
Ontology - Biological Process	GOBP_TETRAHYDROBIOPTERIN_METABOLIC_PROCESS	0.0417455200080853	0.279995436913185	0.321775918075361	-0.709500377074637	-1.54642032380143	7	Dhfr,Qdpr,Pts,Pcbd1,Spr	0.714285714285714
Ontology - Biological Process	GOBP_CARBOHYDRATE_DERIVATIVE_METABOLIC_PROCESS	2.83921461793118e-09	5.8393180642118e-07	0.774939030136436	-0.288526980604849	-1.54590097204101	930	Chil1,Tmtc2,Sult2a4,Ppargc1a,Nudt19,Hexa,Ahcyl,Adamts7,Acsm3,Adssl1,Sult1e1,Sult2a3,Suclg2,Ahcy,Pdk2,Hsd11b1,Dcxr,Pkm,Abhd6,Ccnd3,Ndufs2,Suclg1,Atp5g1,Sdhc,Gcdh,Ndufc2,Npc1,Atp5b,Gal3st1,Hoga1,Ugp2,Ndufa9,Ndufa5,Acer2,Gpd2,Atp5a1,Ndufv2,Sdhb,Ndufb4,Gnpnat1,Ndufb8,Atp6v1b2,Pdha1,Ndufb11,Macrod1,Neu1,Hmgcs2,Hmgcl,Entpd5,Ehhadh,Ndufb5,Adk,Pxylp1,Ndufv1,Mthfd1,Dld,Nme4,Slc4a4,Bpnt2,Mgat1,Atp5c1,Ednrb…	0.239784946236559
Ontology - Biological Process	GOBP_GLYCINE_BIOSYNTHETIC_PROCESS	0.0319904479615884	0.244842922805249	0.321775918075361	-0.751067400929148	-1.54578270115237	6	Dhfr,Agxt2,Shmt2,Agxt	0.666666666666667
Ontology - Biological Process	GOBP_PODOCYTE_APOPTOTIC_PROCESS	0.0238934762632963	0.208882368509973	0.352487857583619	-0.844831904431497	-1.54542724886963	4	Ppargc1a,Pla2r1	0.5
Ontology - Biological Process	GOBP_VACUOLAR_LOCALIZATION	0.00758001080312817	0.112190643061399	0.407017918923954	-0.388644643356691	-1.54538530819941	73	Tmem106b,Hmox1,Ndel1,Rac2,Rnf167,Rasgrp1,Vamp8,Adora2b,Fcer1g,Fes,Kif1b,Lat,Kxd1,Gab2,Borcs6,Cd300a,Sytl4,Btk,Syk,Nr4a3,Tfeb,Vps33b,Stxbp1,Clnk,Milr1	0.342465753424658
Curated - Chemical and Genetic Perturbation	XU_CREBBP_TARGETS_DN	0.0226849459428311	0.202510797337171	0.352487857583619	-0.443935726948449	-1.54526996592162	39	Hsd11b1,Ets1,Ciita,Ccr7,Atp1a1,Cyth1,Relb,Tbc1d10a,Nr1h2,Tgfb1,Arhgef2,Anp32a,Ccr6,Adgre5,Fcer2a,Tpr	0.41025641025641
Cell Type Signatures	TABULA_MURIS_SENIS_LUNG_B_CELL_AGEING	0.00727478014751945	0.109579364438035	0.407017918923954	-0.380150425621127	-1.54492866638857	81	H2-Ab1,H2-Aa,H2-Eb1,Serpina3g,Pld4,Cd2,Tnfaip8,Ankrd44,Napsa,Trappc6b,Kctd12,Hp1bp3,Cd44,Man1a,Itm2b,Atp2b1,Ctsh,Scimp,Cyba,Lgals1,Cd81,Anxa6,Crip1,Lgals3,Adgre5,Wasf2,Tpr,Psme2,Plek,Capg,Vim,Fxyd5,Bcl2a1b,H2-D1,Fam104a,Srgn,Sp100,Phf11b,Evi2a,Fcgr2b,Gpr183,Gimap4,Ccnd2,Itgb1	0.54320987654321
Ontology - Biological Process	GOBP_BASIC_AMINO_ACID_TRANSMEMBRANE_TRANSPORT	0.0460312055872675	0.293614819022374	0.321775918075361	-0.590266166224951	-1.54428245210735	13	Slc7a2,Slc15a4,Slc66a1,Slc38a4,Slc11a1,Slc25a15,Slc25a29,Slc7a1,Slc7a6	0.692307692307692
Ontology - Biological Process	GOBP_POSITIVE_REGULATION_OF_PEPTIDYL_THREONINE_PHOSPHORYLATION	0.0173046229223579	0.172315804419904	0.352487857583619	-0.489876818830869	-1.54428228818511	27	Chil1,Bmp7,Irgm2,App,Tgfb1,Stox1,Igtp	0.259259259259259
Ontology - Biological Process	GOBP_DERMATAN_SULFATE_CATABOLIC_PROCESS	0.0403594600378486	0.276686520481695	0.321775918075361	-0.783112436776418	-1.54426324246619	5	Hexa,Ids	0.4
Regulatory Target Gene - miRDB	MIR_5120	0.0128372932631095	0.149215905888271	0.380730400722792	-0.411984436893526	-1.54413780704535	56	Rcan2,Igf2bp3,Abhd6,Praf2,Sgms1,Fcgr4,Tmem143,Calcoco1,Bcl2,Aptx,Clec9a,Cbx6,Ppp3cb,Prkcb,Taf12,Ppp1r10,G6pc3,Ube3a,Ppp1r11,Dennd2a,Slamf6,Slc7a1,Alg11,Foxp3	0.428571428571429
Ontology - Molecular Function	GOMF_ENOYL_COA_HYDRATASE_ACTIVITY	0.0323087582633771	0.24598818227864	0.321775918075361	-0.750002447036048	-1.54359090411333	6	Ehhadh,Echs1,Auh,Hsd17b4,Hadha	0.833333333333333
Curated - Chemical and Genetic Perturbation	HEVNER_TELENCEPHALON_ASTROCYTES	0.0422079498085479	0.281655545269853	0.321775918075361	-0.782389622872983	-1.54283788527635	5	Klf15,Cd44,Aldh1l1	0.6
Ontology - Biological Process	GOBP_POSITIVE_REGULATION_OF_KILLING_OF_CELLS_OF_ANOTHER_ORGANISM	0.0505392162320727	0.306174511629498	0.321775918075361	-0.679844190894207	-1.54265745902394	8	Bcl2l11,Clec7a,Syk,Fcer2a,Prf1,Nos2	0.75
Ontology - Biological Process	GOBP_POSITIVE_REGULATION_OF_VASCULAR_ASSOCIATED_SMOOTH_MUSCLE_CELL_PROLIFERATION	0.0178608977527885	0.175769213023054	0.352487857583619	-0.436596872096684	-1.54250381466115	41	Ppargc1a,Agt,Nqo2,Jak2,Adamts1,P2ry6,Calcrl,Agtr1a,Hpgd,Tert,Grk2,Nr4a3,Ldlrap1,Mfn2,Mef2d,Mmp9,Tnf,Pak1,Fgf2,Gnai2	0.487804878048781
Ontology - Biological Process	GOBP_POSITIVE_REGULATION_OF_ADAPTIVE_IMMUNE_RESPONSE	0.00456305476157949	0.0832770471959706	0.407017918923954	-0.350119835009616	-1.54181840056299	130	H2-Ab1,Mif,Jak2,H2-DMa,Cd74,Gimap3,Tbx21,Il18r1,Gata3,Cd274,Skap1,Fcer1g,Clec4n,Prkcq,Cd44,Shld1,Msh2,Tnfrsf13c,Tgfb1,Mill2,Fzd5,Sash3,Ulbp1,Il27ra,Cd226,Xcl1,H2-Q6,Slamf1,Cd1d2,Btk,Pycard,Cd28,Ptprc,Cd1d1,Cd81,Il18,Ccr2,Pla2g4a,Sirt1,H2-Q1,Exosc3,Tnf,Fcgr3,Slc11a1,Il12b,Fcer2a,H2-Q4,H2-Q2,Raet1d	0.376923076923077
Ontology - Molecular Function	GOMF_CYSTEINE_TYPE_ENDOPEPTIDASE_REGULATOR_ACTIVITY_INVOLVED_IN_APOPTOTIC_PROCESS	0.0156463914270946	0.164051902793105	0.352487857583619	-0.444971362632412	-1.54165013399706	38	Nol3,Tnfaip8,Bcl10,Arrb1,Prdx3,Mapk9,Ctsh,Bcl2a1d,Vil1,Atp2a3,Ctss,Bcl2l1,Ctsl,Rps27l,Naip1,Tnfsf14,Serpinb9,Apaf1,Cd27,Snca	0.526315789473684
Ontology - Biological Process	GOBP_RENAL_SODIUM_EXCRETION	0.0287570811224955	0.230200147388759	0.352487857583619	-0.554088850736335	-1.54116447230823	17	Adora1,Agt,Ednrb,Mllt6,Adora2a,Ace,Nr3c2	0.411764705882353
Ontology - Biological Process	GOBP_HEART_TRABECULA_FORMATION	0.0411863409622651	0.278526286547677	0.321775918075361	-0.603628206278838	-1.53960075956616	12	Egln1,Rbp4,Tgfbr3,Adamts1,Bmp10	0.416666666666667
Ontology - Biological Process	GOBP_CHRONIC_INFLAMMATORY_RESPONSE_TO_ANTIGENIC_STIMULUS	0.024518133528265	0.211462310785176	0.352487857583619	-0.841587715406866	-1.53949274510285	4	Ahcyl,Ahcy	0.5
Curated - Chemical and Genetic Perturbation	ABBUD_LIF_SIGNALING_1_DN	0.0190506216248486	0.182109349327753	0.352487857583619	-0.49192072844501	-1.53932590733936	26	Enpp2,Bckdhb,Dcaf11,Mtss2,Tspan7,Lims1,Peli1,Sytl4	0.307692307692308
Ontology - Biological Process	GOBP_PROTEIN_TETRAMERIZATION	0.00829221634966535	0.11941089289168	0.380730400722792	-0.386925693787135	-1.53855017112564	73	Cth,Pkm,Trpm6,Crtc2,Mat1a,Cutc,Tdo2,Upb1,Acot13,Osbpl2,Trpm4,Sod2,Gls,App,Ms4a1,Gbp5,Shmt2,Cbr4,H2-Ke6	0.26027397260274
Ontology - Molecular Function	GOMF_QUATERNARY_AMMONIUM_GROUP_TRANSMEMBRANE_TRANSPORTER_ACTIVITY	0.0581430028847837	0.3255602276711	0.321775918075361	-0.575822982629601	-1.53788644462912	14	Slc22a4,Slc22a5,Slc44a2,Slc25a20,Slc22a2,Slc22a21,Slc44a1,Slc25a29	0.571428571428571
Ontology - Biological Process	GOBP_RESPONSE_TO_OXYGEN_RADICAL	0.0397346341523698	0.273924796335331	0.321775918075361	-0.514803753571157	-1.53783239035999	22	Cd36,Txnrd2,Dhfr,Sod2,Nqo1,Fbln5,Adprs,Prdx2	0.363636363636364
Hallmark	HALLMARK_XENOBIOTIC_METABOLISM	0.000824903560624711	0.0278591640411402	0.477270815362862	-0.333366511350495	-1.53774721353025	190	Aco2,Cd36,Vnn1,Ahcyl,Igfbp1,Hsd11b1,Casp6,Dcxr,Gabarapl1,Abhd6,Npc1,Ech1,Cyp2e1,Gstt2,Cyp2c55,Rbp4,Abcc3,Cyb5a,Gstm4,Entpd5,Mthfd1,Hmox1,Ddt,Tdo2,Tnfrsf1a,Aqp9,Upb1,Jup,Abcc2,Pmm1,Lpin2,Acox1,Etfdh,Arpp19,Dhrs7,Serpina6,Cyp1a1,Shmt2,Cyp1a2,Ces1d,Gcnt2,Nqo1,Slc6a12,Rap1gap,Retsat,Man1a,Sertad1,Tat,Pts,Papss2,Tmem97,Hrg,Irf8	0.278947368421053
Canonical Pathways - Wiki	WP_IL3_SIGNALING_PATHWAY	0.00554983725143241	0.0915010166366688	0.407017918923954	-0.368322039282861	-1.53739320233058	97	Bcl2l11,Lck,Mapk3,Jak2,Mapkapk2,Rap1a,Rac2,Stat5b,Id1,Ptpn6,Tnfrsf1b,Rara,Foxo1,Selp,Bcl2,Fes,Stat1,Pxn,Gab2,Mapk9,Creb1,Syk,Pik3ca,Prkaca,Pik3cd,Spi1,Crk,Prkcb,Vav1,Mmp9,Atf1,Bcl2l1,Pak1,Mapk7,Fcer2a,Crkl,Rac1,Cdc42,Atf2,Slc2a1,Inpp5d,Prkca	0.43298969072165
Ontology - Biological Process	GOBP_NEGATIVE_REGULATION_OF_TRANSFORMING_GROWTH_FACTOR_BETA1_PRODUCTION	0.035507545412756	0.258366382238188	0.321775918075361	-0.746974456460729	-1.53735895283334	6	Laptm4b,Furin,Tyrobp	0.5
Ontology - Biological Process	GOBP_NUCLEOTIDE_BINDING_OLIGOMERIZATION_DOMAIN_CONTAINING_1_SIGNALING_PATHWAY	0.035507545412756	0.258366382238188	0.321775918075361	-0.746959619546097	-1.53732841676434	6	Slc15a4,Nfkbia,Tlr4,Peli3,Tnfaip3	0.833333333333333
Canonical Pathways - Reactome	REACTOME_XENOBIOTICS	0.0383027949017836	0.267829752949185	0.321775918075361	-0.50841808765992	-1.53714137565736	23	Cyp2a5,Cyp3a25,Cyp2c29,Cyp3a59,Cyp2e1,Cyp3a11,Cyp2a12,Cyp1a1,Cyp1a2,Cyp2b10	0.434782608695652
Ontology - Biological Process	GOBP_NEGATIVE_REGULATION_OF_CELLULAR_RESPONSE_TO_HYPOXIA	0.0475692367357307	0.296582081505866	0.321775918075361	-0.568078602949816	-1.53713616052524	15	Ddah1,Nol3,Eno1,Eno1b,Pik3cb	0.333333333333333
Curated - Chemical and Genetic Perturbation	YAO_TEMPORAL_RESPONSE_TO_PROGESTERONE_CLUSTER_15	0.0215537256894385	0.196416854526419	0.352487857583619	-0.451663473424414	-1.53707638100362	36	Npc1,Robo1,Col4a5,Cd59a,Gstt1,Epor,Postn,Mterf2,Itm2a,Ptprd,Cryz,Sema3c,Gm1673,Plac8,Col14a1	0.416666666666667
Ontology - Biological Process	GOBP_POSITIVE_REGULATION_OF_BLOOD_CIRCULATION	0.0169750407193078	0.17051419691169	0.352487857583619	-0.465564629821644	-1.53677762192936	32	Adrb2,Adra1a,Trpm4,Atp1a1,Adm,Ptger2,Glp1r,Apln,Rgs4,Sirt1,Adrb1	0.34375
Cell Type Signatures	TABULA_MURIS_SENIS_SKIN_BULGE_KERATINOCYTE_AGEING	8.19636967000492e-09	1.62328595365702e-06	0.747739663149885	-0.288940438391664	-1.53624842729953	836	Chil1,Enpp2,Tpm2,Eci1,Usp18,Ldhb,Dcxr,Atp5g1,Sdhc,Ndufc2,Cnn3,H2-Ab1,Ndufa5,Apoc1,Ndufv2,Rnase4,Ndufb4,Polr3gl,Ndufb8,Rala,H2-Aa,Mif,H2-Eb1,Anapc11,Ndufb11,Macrod1,Cyb5a,Siva1,Ndufb5,Grcc10,Lck,Kif1c,Txn2,H2-DMa,Ndufb10,Fth1,Klhl9,Cd74,Myo1d,Mtarc2,Coro1a,Atp5l,Chchd7,Atp5h,Wdtc1,Atn1,Ndufa12,Mrpl23,Atp5o,Cbarp,Uqcrh,Ndufb9,Chchd2,Cdkn1c,Ndufb7,Rdh13,S100a1,Prxl2a,Irag2,Ndufa11,Ten1,Gatd3a,Ndufc1…	0.29066985645933
Ontology - Biological Process	GOBP_POSITIVE_REGULATION_OF_TYPE_II_INTERFERON_PRODUCTION	0.0115678485535679	0.141079740145952	0.380730400722792	-0.384531497294276	-1.53610978741864	74	Jak2,Il18r1,Cd2,Ptpn22,Carmil2,Rasgrp1,App,Flt3,Tnfrsf13c,Fzd5,Pde4d,Sash3,Ulbp1,Il27ra,Cd226,Cd3e,Slamf1,Pycard,Klrk1,Irf8,Cd1d1,Tlr4,Il12rb2,Il18,Ccr2,Cd40lg,Tnf,Txk,Slc11a1,Il12b,Raet1d,Klre1	0.432432432432432
Ontology - Biological Process	GOBP_NEGATIVE_REGULATION_OF_CD8_POSITIVE_ALPHA_BETA_T_CELL_ACTIVATION	0.035507545412756	0.258366382238188	0.321775918075361	-0.746354562763879	-1.53608314063331	6	Cd274,Vsir,Zbtb7b	0.5
Ontology - Biological Process	GOBP_NEGATIVE_REGULATION_OF_GLUTAMATE_SECRETION	0.0382184453727653	0.267729388938821	0.321775918075361	-0.905737998000048	-1.53568108786347	3	Adora1,Il1rn	0.666666666666667
Ontology - Biological Process	GOBP_POSITIVE_REGULATION_OF_B_CELL_PROLIFERATION	0.0193589280362247	0.183652231553588	0.352487857583619	-0.434647531189392	-1.53561676168907	41	Mif,Chrnb2,Cd74,Ighd,Bcl2,Card11,Tnfrsf13c,Nckap1l,Bmi1,Sash3,Peli1,Btk,Ptprc,Cd81,Tlr4,Bst1,Nfatc2,Cd40lg	0.439024390243902
Ontology - Biological Process	GOBP_NEGATIVE_REGULATION_OF_HISTONE_H4_ACETYLATION	0.035507545412756	0.258366382238188	0.321775918075361	-0.746036341527326	-1.53542820489519	6	Taf7,Pih1d1,Ctbp1,Sirt1	0.666666666666667
Ontology - Biological Process	GOBP_RETINOL_METABOLIC_PROCESS	0.0213982901676397	0.195716082212282	0.352487857583619	-0.481233861156826	-1.53532727300783	29	Rbp4,Ttr,Hsd17b6,Rdh9,Rdh16,Rdh1,Dhrs7,Cyp1a1,Cyp1a2,Rdh10,Retsat	0.379310344827586
Ontology - Biological Process	GOBP_ALPHA_BETA_T_CELL_DIFFERENTIATION	0.0024438413305648	0.0568175400361167	0.431707695803346	-0.354520063350381	-1.53407689277172	121	Satb1,Gimap3,Tbx21,Il18r1,Gata3,Runx3,Ccr7,Psap,Tgfbr2,Rara,Itk,Bcl11b,Il6ra,Bcl2,Relb,Socs5,Spn,Tox,Nckap1l,Tgfb1,Sash3,Tmem98,Syk,Lef1,Cd1d1,Zfp683,Rora,Il18,Zbtb7b,Ccr2,Il2rg,Batf,Ccr6,Txk,Itpkb,Irf1,Il12b,Ctsl,Atf2,Eomes,Anxa1,Men1,Irf4,Gli3,Gimap5,Nfkbid,Ankle1,Ly9	0.396694214876033
Ontology - Biological Process	GOBP_B_CELL_HOMEOSTASIS	0.022114343052658	0.199590241220504	0.352487857583619	-0.430926347864347	-1.53397989111922	43	Mif,Bcl2l11,Cd74,Bcl10,Bcl2,Cd44,Sos2,Il7r,Tnfrsf13c,Nckap1l,Sash3,Enpp1,Pkn1,Pik3cd,Gapt,Mef2c,Tnfaip3,Dock10,Ahr,Dock11,Tnfsf13b,Bcl2a1a,Foxp3	0.534883720930233
Ontology - Biological Process	GOBP_REGULATION_OF_CELL_ACTIVATION	5.21453515846934e-07	7.21134250104872e-05	0.659444398037935	-0.293534966023766	-1.53389940296059	602	Adrb2,Igfbp2,Pparg,Vnn1,Ildr2,Slc7a2,Slc15a4,H2-Ab1,H2-Aa,Mif,H2-Eb1,H2-DMb1,Adk,Hmox1,Abat,Lck,Chrnb2,Il2ra,Jak2,H2-DMa,H2-Ob,Cd59a,Cd74,Gimap3,Coro1a,Ikzf3,Tbx21,Fgl2,Gata3,Lax1,Runx3,H2-DMb2,Ighd,Rac2,Dgat1,Ccr7,Cd274,Stat5b,Ptpn6,Ptpn22,Tnfrsf1b,Tgfbr2,Carmil2,Rasgrp1,Vamp8,Smarcd3,Cd5,Bcl10,Nck2,Slamf8,Rara,Slamf7,Selp,Adora2b,Fcer1g,Tnfaip8l2,Il6ra,Vcam1,Bcl2,Flt3,Fes,Bloc1s6,Shpk,Prkcq,Pdg…	0.368770764119601
Ontology - Biological Process	GOBP_GANGLIOSIDE_CATABOLIC_PROCESS	0.0361473038523295	0.260942970672489	0.321775918075361	-0.744928902382548	-1.53314896834404	6	Hexa,Neu1,Neu2	0.5
Ontology - Biological Process	GOBP_ALPHA_BETA_T_CELL_LINEAGE_COMMITMENT	0.0220645040981812	0.199327756029218	0.352487857583619	-0.544561033630083	-1.53285003035963	18	Tbx21,Il6ra,Bcl2,Spn,Tox,Tgfb1,Batf,Ctsl,Irf4,Ly9,Slamf6,Foxp3	0.666666666666667
Ontology - Biological Process	GOBP_REGULATION_OF_GAMMA_DELTA_T_CELL_ACTIVATION	0.0622714535470462	0.334547440656971	0.321775918075361	-0.57373795368699	-1.5323178274599	14	Lck,Gimap3,Stat5b,Nckap1l,Ptprc,Syk,Lef1	0.5
Ontology - Molecular Function	GOMF_CCR5_CHEMOKINE_RECEPTOR_BINDING	0.0549891538173701	0.317772336288995	0.321775918075361	-0.675034027581628	-1.5317425546787	8	Cnih4,Stat1,Nes,Ccl5	0.5
Ontology - Biological Process	GOBP_POSITIVE_REGULATION_OF_DEVELOPMENTAL_PIGMENTATION	0.0486506731137323	0.300266875981162	0.321775918075361	-0.70261463128705	-1.531412217288	7	Bloc1s5,Bcl2,Bloc1s6,Zeb2	0.571428571428571
Canonical Pathways - Reactome	REACTOME_DETOXIFICATION_OF_REACTIVE_OXYGEN_SPECIES	0.0178827884744862	0.175769213023054	0.352487857583619	-0.457000522291465	-1.53075129905853	33	Gpx6,Txnrd2,Txn2,Sod2,Prdx3,Prdx2,Cycs,Ncf4,Cyba,Gm10053,Cybb,Ncf2	0.363636363636364
Ontology - Biological Process	GOBP_MODIFIED_AMINO_ACID_TRANSPORT	0.0163059165978548	0.166717344845626	0.352487857583619	-0.435443030678256	-1.53066258085729	40	Slc5a6,Slc7a2,Slc25a32,Agt,Slc22a4,Slc66a1,Slc38a4,Slc22a5,Slc6a12,Slc25a20,Slc22a2,Slc19a1,Slc22a21,Slc11a1,Ctns,Slc25a15	0.4
Regulatory Target Gene - miRDB	MIR_151_3P	0.019749707740829	0.185821003858287	0.352487857583619	-0.485393471936095	-1.53014903481355	27	Triobp,Hipk3,Ago2,Pls3,Clasp2,Tnc,Mocs2,Upp2,Map3k20,Btbd1	0.37037037037037
Ontology - Molecular Function	GOMF_OXO_ACID_LYASE_ACTIVITY	0.0380665808850477	0.267210961961059	0.321775918075361	-0.743437549850564	-1.53007959408761	6	Hoga1,Hmgcl,Clybl	0.5
Ontology - Biological Process	GOBP_INFLAMMATORY_CELL_APOPTOTIC_PROCESS	0.0345643920504519	0.255639454713393	0.321775918075361	-0.488313519263513	-1.52997557415515	25	Fasl,Cd44,Plekho2,St6gal1,Pik3cb,Pik3cd,Il18,Sirt1,Ccl5,Itpkb,Cxcr2,Mef2c,Anxa1,Ccr5,Nod2,Fcgr2b,Pten	0.68
Ontology - Biological Process	GOBP_SULFUR_COMPOUND_METABOLIC_PROCESS	0.00028447048799288	0.0125715580396192	0.49849310876659	-0.310996506494554	-1.52981027817595	275	Sult2a4,Nudt19,Hexa,Cth,Ahcyl,Acsm3,Sult1e1,Sult2a3,Suclg2,Ahcy,Pdk2,Sult1d1,Suclg1,Gcdh,Isca1,Gstm3,Pdha1,Suox,Mat1a,Hmgcs2,Nfu1,Hmgcl,Ehhadh,Pxylp1,Mthfd1,Dld,Bpnt2,Ednrb,Sult2a5,Ids,Tdo2,Acot7,Mcee,Mat2b,Abcc2,Mlycd,Dgat1,Chpf,Stat5b,Acot12,Dse,Hscb,Sult2a6,Vdac1,Gstp3,Hspa9,Sp1,Ndufab1,Pcmt1,Gstm1,Ces1d,Pipox,Mpc1,Dlat,Ogdh,Mthfd2l,Enpp1,Sult2a7,Mamdc2,Sult2a2,Mpc2,Acat1,Dcn,Bhmt,Enoph1,Acsm5…	0.269090909090909
Ontology - Biological Process	GOBP_POSITIVE_REGULATION_OF_METALLOPEPTIDASE_ACTIVITY	0.0387063404200772	0.269265877284856	0.321775918075361	-0.743170531934079	-1.52953004064448	6	Mbp,Ddrgk1,Antxr1	0.5
Ontology - Biological Process	GOBP_LYMPHOCYTE_MIGRATION	0.00434692793804129	0.0806805573825318	0.407017918923954	-0.3649295845564	-1.52939568094657	98	Itgb7,Coro1a,Tbx21,Gata3,Stk10,Ccr7,Cxcl10,Ccl17,Padi2,App,Cxcr3,Fut4,Cd200r1,Spn,Slc8b1,Itgal,Cxcl13,Ccl22,Il27ra,Xcl1,Gcsam,Itga4,Ecm1,Pycard,Aif1,Lrch1,Crk,Myo1g,Ccr2,Cxcl16,Cadm1,Ccl5,Ccr6,Msn,Crkl	0.357142857142857
Canonical Pathways - Reactome	REACTOME_GLYCOGEN_SYNTHESIS	0.0387063404200772	0.269265877284856	0.321775918075361	-0.742488919199879	-1.52812720359935	6	Pgm1,Ugp2	0.333333333333333
Canonical Pathways - Reactome	REACTOME_CELL_CELL_JUNCTION_ORGANIZATION	0.0352335581923407	0.25808983585458	0.321775918075361	-0.450227891251445	-1.52793370672595	35	Sdk1,Ang,Cdh4,Jup,Actg1,Pard6b,Ctnnd1,Cdh9,Pard6g,Cadm3	0.285714285714286
Canonical Pathways - Reactome	REACTOME_NUCLEOTIDE_LIKE_PURINERGIC_RECEPTORS	0.0482636659044328	0.299052876498777	0.321775918075361	-0.564646511040657	-1.52784943056847	15	Adora1,P2ry6,Adora2b,P2ry10,Adora2a,P2ry14	0.4
Ontology - Biological Process	GOBP_POSITIVE_REGULATION_OF_SYSTEMIC_ARTERIAL_BLOOD_PRESSURE	0.0321871326511699	0.245645091336854	0.321775918075361	-0.526632052983633	-1.52781995825253	20	Adora1,Rarres2,Agt,Adra1a,Cyba,Ace,Nr3c2,Nr2f2,Adrb1,Eng	0.5
Ontology - Cellular Component	GOCC_MICROBODY_MEMBRANE	0.0153425614360986	0.162959094079366	0.380730400722792	-0.42889122295636	-1.52771021307606	44	Decr2,Rab8b,Slc27a2,Acox1,Abcd4,Pecr,Atad1,Pex12,Abcd1,Pnpla8,Pex14,Dhrs4,Abcd3,Slc22a21,Nbr1,Pxmp2,Far1	0.386363636363636
Ontology - Biological Process	GOBP_MAST_CELL_ACTIVATION_INVOLVED_IN_IMMUNE_RESPONSE	0.0224989307133001	0.20166582022832	0.352487857583619	-0.429052478023323	-1.52730942720131	43	Hmox1,Rac2,Ptpn6,Rasgrp1,Vamp8,Adora2b,Fcer1g,Fes,Lat,Gab2,Cd300a,Btk,Syk,Nr4a3,Stxbp1,Clnk,Milr1	0.395348837209302
Canonical Pathways - Reactome	REACTOME_REGULATION_OF_FOXO_TRANSCRIPTIONAL_ACTIVITY_BY_ACETYLATION	0.039346100195866	0.272299456144126	0.321775918075361	-0.742049078019212	-1.52722196009193	6	Sirt3,Foxo1,Sirt1,Kat2b,Foxo3	0.833333333333333
Ontology - Biological Process	GOBP_NEGATIVE_REGULATION_OF_FATTY_ACID_BIOSYNTHETIC_PROCESS	0.0238583281854339	0.208882368509973	0.352487857583619	-0.542494781210129	-1.52703386855396	18	Apoc1,Erlin2,Acadl,Wdtc1,Trib3,Brca1,Acadvl	0.388888888888889
Ontology - Molecular Function	GOMF_NUCLEOSIDE_BINDING	0.0429072015853975	0.283927639830868	0.321775918075361	-0.618782410495757	-1.52693031364018	11	Adora1	0.0909090909090909
Cell Type Signatures	ZHANG_UTERUS_C2_REGENERATIVE_UP	0.0046464716482185	0.0838455547589664	0.407017918923954	-0.373081789824617	-1.52646201994476	87	Ldhb,S100g,Sult1d1,Mif,Siva1,Chchd10,mt-Rnr2,mt-Rnr1,Gstm7,Pigr,Pcna,Atpif1,Mt2,Mt1,Gstm1,Cox6c,Ivns1abp,mt-Cytb,mt-Nd4,Gstm2	0.229885057471264
Ontology - Molecular Function	GOMF_ACETYL_COA_C_ACYLTRANSFERASE_ACTIVITY	0.0538793103448276	0.315129486398604	0.287857117255149	-0.648278272938746	-1.52634174835635	9	Acaa1b,Acaa1a,Acat3,Hadhb,Acat1,Acaa2	0.666666666666667
Canonical Pathways - Reactome	REACTOME_FORMYL_PEPTIDE_RECEPTORS_BIND_FORMYL_PEPTIDES_AND_MANY_OTHER_LIGANDS	0.049278415080843	0.301864584063309	0.321775918075361	-0.700270320006358	-1.52630257855219	7	App,Hebp1,Fpr2,Anxa1,Fpr1	0.714285714285714
Positional	chr4A2	0.044061334448479	0.288719910011249	0.321775918075361	-0.634712951379879	-1.52627835129682	10	Decr1,Gm11844,Gm11837	0.3
Ontology - Molecular Function	GOMF_ACYL_COA_OXIDASE_ACTIVITY	0.049278415080843	0.301864584063309	0.321775918075361	-0.700139836976634	-1.52601817897243	7	Acaa1b,Acaa1a,Acadl,Acox1,Crat	0.714285714285714
Ontology - Biological Process	GOBP_ORGANIC_HYDROXY_COMPOUND_METABOLIC_PROCESS	1.52708103567372e-05	0.00114473990534008	0.575610261071129	-0.29701103696526	-1.52594035374696	453	Sult2a4,Aco2,Ldhb,Slc16a10,Sult1e1,Sult2a3,Slc27a5,Scarb1,Acaa1b,Sult1d1,Apoa2,Cyp39a1,Npc1,Aldh3a2,Acer2,Apoc1,Dhfr,Cyp2e1,Acaa1a,Idh3g,Rbp4,Alpl,Nr5a2,Crym,Mecp2,Hmgcs2,Erlin2,Ttr,Bpnt2,Abat,Chrnb2,Ces1g,Ednrb,Ddt,Sult2a5,Acadl,Mogat1,Sptssa,Fech,Idh2,Gata3,Akr1d1,Hsd17b6,Lepr,P2ry6,Rdh9,Sord,Slc27a2,Idh3a,Sptlc2,Cyp4f15,Ces1e,Pdxp,Idh3b,Vldlr,Fdxr,Rdh16,Rdh1,Naaa,App,Gatd1,Sult2a6,Dhrs7,Lima1,…	0.227373068432671
Ontology - Biological Process	GOBP_ALCOHOL_METABOLIC_PROCESS	8.94261472214707e-05	0.00498116060321817	0.538434096309916	-0.309467972704701	-1.52577742277142	307	Sult2a4,Aco2,Sult1e1,Sult2a3,Scarb1,Apoa2,Cyp39a1,Npc1,Aldh3a2,Acer2,Apoc1,Dhfr,Idh3g,Rbp4,Mecp2,Hmgcs2,Erlin2,Ttr,Bpnt2,Ces1g,Ednrb,Sult2a5,Acadl,Mogat1,Sptssa,Fech,Idh2,Akr1d1,Hsd17b6,Lepr,P2ry6,Rdh9,Sord,Idh3a,Sptlc2,Ces1e,Idh3b,Vldlr,Fdxr,Rdh16,Rdh1,Naaa,App,Sult2a6,Dhrs7,Lima1,Cyp1a1,Dhcr24,Grk3,Srebf2,Shpk,Tpi1,Cyp1a2,Ces1d,Qdpr,Cbr4,Rdh10,Pecr,Pth1r,Akr1c14,Acadvl,Retsat,Galk1,Cln8,Ip6k1,E…	0.244299674267101
Canonical Pathways - Reactome	REACTOME_ACYL_CHAIN_REMODELLING_OF_PE	0.0319326718543203	0.244698201718259	0.321775918075361	-0.548531455343035	-1.52570691468486	17	Pla2g12a,Pla2g6,Pla2r1,Plaat3,Pnpla8,Pla2g4c,Pla2g4a,Lpcat3,Abhd4	0.529411764705882
Ontology - Molecular Function	GOMF_PROTEIN_SERINE_THREONINE_PHOSPHATASE_ACTIVITY	0.0100867942556577	0.131983975080964	0.380730400722792	-0.37947354144904	-1.52557633366101	77	Lck,Dusp14,Cdc14a,Dusp23,Ppm1k,Ssh1,Ctdsp2,Ppm1a,Pptc7,Pdxp,Dusp6,Ppp2cb,Ctdsp1,Ppp5c,Dusp9,Dusp7,Ppp1cb,Dusp28,Cdc14b,Ppp3cb,Phlpp1,Ppp2r1a,Ppm1d,Pdp2,Ppm1l,Timm50,Ppm1n	0.350649350649351
Regulatory Target Gene - miRDB	MIR_6769B_5P	0.0159364589539695	0.165326288474009	0.352487857583619	-0.415643651105576	-1.52540974023611	50	Slc35a4,Tmem184b,Mecp2,Eno1,Urm1,Zfp467,Adcy1,Man1a,Adgrl1,Snta1,C2cd2,Grap2,Zfp275,Cox16	0.28
Ontology - Cellular Component	GOCC_EXTRINSIC_COMPONENT_OF_PRESYNAPTIC_MEMBRANE	0.047883169749474	0.297614029105409	0.321775918075361	-0.598045015398524	-1.52536039632482	12	Cyth1,Dnajc6,Hip1,Stxbp1,Phb,Ctbp1	0.5
Positional	chr1H2	0.0082469036920169	0.118955859273051	0.380730400722792	-0.375419598706326	-1.52459570212122	80	Ildr2,Creg1,Pbx1,5330438I03Rik,Slc19a2,Dnm3,Gm16418,Atp1b1,Sell,Selp,Fasl,Zbtb37,Mgst3,Pogk,Xcl1,Mpc2,Cd247,Rcsd1,Rabgap1l,Gm32391,Mpzl1,Kifap3,Mettl18,Rgs4	0.3
Ontology - Biological Process	GOBP_CELLULAR_RESPONSE_TO_XENOBIOTIC_STIMULUS	0.0016394364550228	0.0431359509308172	0.45505986738723	-0.33491262943802	-1.52390897852297	162	Sult2a4,Gsta2,Cyp2a5,Cyp2c37,Cyp2d26,Gsta4,Cyp2c29,Sult2a3,Acaa1b,Gsta5,Cyp2e1,Gsta3,Acaa1a,Cyp3a11,Gstm3,Cyp2c55,Cyp2c50,Gstm4,Sult2a5,Ugt1a1,Gstt1,Gsta1,Gstm7,Cyp2a12,Rap1a,Abcc2,Cyp2a22,Pcna,Slamf8,Sult2a6,Cyp1a1,Gstp3,Cyp1a2,Gstm1,Cyp2b10,Gsto2,Rap1b,Sult2a7,Aip,Sult2a2	0.246913580246914
Ontology - Biological Process	GOBP_XENOBIOTIC_CATABOLIC_PROCESS	0.0254846523681042	0.215133533010029	0.352487857583619	-0.467775703323126	-1.52379132561211	31	Acaa1b,Acaa1a,Cyp3a11,Gstm3,Gstm4,Ugt1a1,Gstm7,Abcc2,Cyp1a1,Cyp1a2,Gstm1,Cyp2b10,Gstm2,Cryz	0.451612903225806
Positional	chr13A2	0.0512782352036689	0.30840383659289	0.321775918075361	-0.493603496073505	-1.52368721500203	24	Rala,Sugct,Aoah,Gpr141b,Trgc2,Mplkip,Trgc4,Trgv4,Trgc1,Gpr141,Gm5628,Vdac3-ps1	0.5
Ontology - Molecular Function	GOMF_UBIQUINONE_BINDING	0.0412653808558256	0.278526286547677	0.321775918075361	-0.740285364222274	-1.52359203516945	6	Etfdh,Sdhd,Coq10b,mt-Nd4,Coq10a	0.833333333333333
Ontology - Biological Process	GOBP_POSITIVE_REGULATION_OF_PROTEIN_KINASE_A_SIGNALING	0.0538793103448276	0.315129486398604	0.287857117255149	-0.646916228859482	-1.52313487743677	9	Adrb2,Mif,Akap12,Ramp3	0.444444444444444
Ontology - Biological Process	GOBP_LEUKOCYTE_DEGRANULATION	0.00731744427843195	0.10963523676607	0.407017918923954	-0.391683751665194	-1.52292646852563	65	Hmox1,Coro1a,Rab27a,Rac2,Rasgrp1,Vamp8,Adora2b,Fcer1g,Fes,Lat,Nkg7,Nckap1l,Gab2,Cd300a,Btk,Itgb2,Syk,Nr4a3,Spi1,Stxbp1,Ccr2,Clnk,Milr1	0.353846153846154
Canonical Pathways - Reactome	REACTOME_METABOLISM_OF_WATER_SOLUBLE_VITAMINS_AND_COFACTORS	0.00437563738606258	0.0807571952884049	0.407017918923954	-0.358495683780439	-1.52266252405829	105	Slc23a2,Vnn1,Parp16,Slc5a6,Slc25a32,Dhfr,Cyb5a,Mthfd1,Slc19a2,Pank1,Nadk2,Mthfd1l,Pank3,Shmt2,Abcd4,Nudt12,Parp6,Gsto2,Mthfd2l,Enpp1,Nmnat2,Gphn,Nmnat3,Pdxk,Ldlrap1,Naxe,Slc19a1,Mccc1,Bst1,Mmadhc,Tpk1,Gsto1,Aldh1l1,Slc2a3	0.323809523809524
Ontology - Biological Process	GOBP_POSITIVE_REGULATION_OF_ALPHA_BETA_T_CELL_PROLIFERATION	0.0369820088706876	0.264732434762861	0.321775918075361	-0.485921554883172	-1.52248111223304	25	Jak2,Ptpn22,Tgfbr2,Prkcq,Card11,Xcl1,Cd3e,Cd28,Ptprc,Syk,Cd81,Rasal3,Il12rb2,Il18,Ccr2,Il12b	0.64
Ontology - Molecular Function	GOMF_IMMUNOGLOBULIN_RECEPTOR_ACTIVITY	0.0412653808558256	0.278526286547677	0.321775918075361	-0.739577129243597	-1.5221344064972	6	Fcgr4,Pigr,Fcer1g,Fcgr3,Fcgr1,Fcgr2b	1
Canonical Pathways - Biocarta	BIOCARTA_NKCELLS_PATHWAY	0.024575858567213	0.211747914245383	0.352487857583619	-0.540712729288022	-1.52201768455582	18	Mapk3,Ptpn6,Lat,Syk,Pik3ca,Klrc1,Klrd1,Il18,Vav1,Pak1	0.555555555555556
Ontology - Biological Process	GOBP_QUATERNARY_AMMONIUM_GROUP_TRANSPORT	0.0418823956034939	0.2802739326323	0.321775918075361	-0.503411777634093	-1.5220053951192	23	Slc22a4,Slc22a5,Slc6a12,Slc44a2,Adora2a,Scn4a,Slc25a20,Slc22a2,Slc22a21,Slc44a1,Slc25a29,Slc7a6,Sec14l1	0.565217391304348
Canonical Pathways - Biocarta	BIOCARTA_IFNG_PATHWAY	0.0419051414861066	0.2802739326323	0.321775918075361	-0.739400446395181	-1.52177077296666	6	Jak2,Stat1,Ifngr1	0.5
Ontology - Biological Process	GOBP_CHITIN_METABOLIC_PROCESS	0.0317017043502865	0.244381903501824	0.321775918075361	-0.831716011495742	-1.52143471469822	4	Chil1	0.25
Ontology - Molecular Function	GOMF_CHITINASE_ACTIVITY	0.0317017043502865	0.244381903501824	0.321775918075361	-0.831716011495742	-1.52143471469822	4	Chil1	0.25
Ontology - Biological Process	GOBP_NEGATIVE_REGULATION_OF_INTERLEUKIN_10_PRODUCTION	0.0329912028656345	0.248705299046291	0.321775918075361	-0.546823972732715	-1.52095765554959	17	Cd274,Dll1,Vsir,Tyrobp,Btk,Il12b,Trib2,Foxp3,Fcgr2b,Cd84	0.588235294117647
Ontology - Biological Process	GOBP_REGULATION_OF_WNT_PROTEIN_SECRETION	0.0317017043502865	0.244381903501824	0.321775918075361	-0.831254784654673	-1.52059100540604	4	Wls,Ptpn23	0.5
Curated - Chemical and Genetic Perturbation	VILIMAS_NOTCH1_TARGETS_UP	0.0172324639827179	0.171917404981816	0.352487857583619	-0.420027056108371	-1.52045336954389	48	Lck,Cd74,Gata3,Cd2,Ccr7,P2ry10,Relb,Lat,Tox,Card11,Cd3g,Nfatc1,Nfkb2,Nfkbia,Cd7,Cd28,Cd3d,Ccl5,Nrarp,Thy1,Il12b	0.4375
Ontology - Biological Process	GOBP_REGULATION_OF_TRANSCRIPTION_FROM_RNA_POLYMERASE_II_PROMOTER_IN_RESPONSE_TO_OXIDATIVE_STRESS	0.0588033892809379	0.327090078094377	0.321775918075361	-0.66984930509916	-1.51997772544624	8	Cd36,Ankrd2,Hmox1,Sin3a,Epas1	0.625
Ontology - Biological Process	GOBP_VERY_LOW_DENSITY_LIPOPROTEIN_PARTICLE_ASSEMBLY	0.0560344827586207	0.320579590732451	0.282013350011725	-0.645522332133099	-1.51985301090632	9	Fech,Dgat1,Ces1d,Soat1,Lpcat3,Soat2	0.666666666666667
Ontology - Biological Process	GOBP_LIPID_STORAGE	0.00533679755123911	0.090213810660672	0.407017918923954	-0.372876990599133	-1.51954354292811	85	Lpl,Pparg,Cd36,Hexa,Scarb1,Cry2,Cds2,Ces1g,Pnpla2,Dgat1,Stat5b,Tmem159,Ces1e,Srebf2,Ehd1,Hilpda,Ces1d,Smim22,Nr1h2,Ppara,Nfkbia,Enpp1	0.258823529411765
Ontology - Biological Process	GOBP_POSITIVE_REGULATION_OF_MITOPHAGY	0.0555558400950087	0.319665275037349	0.321775918075361	-0.697117233190222	-1.51943014029459	7	Slc25a5,Vdac1,Slc25a4,Cers1,Ambra1	0.714285714285714
Ontology - Molecular Function	GOMF_CYTOKINE_BINDING	0.00386272884246021	0.0750192446619209	0.431707695803346	-0.350700036263445	-1.51886714078026	118	Cd36,Il1rn,Il2rb,Gbp2b,Tgfbr3,Il2ra,Cd74,Tnfrsf1a,Il18r1,Cxcr6,Lepr,Ccr7,Tnfrsf1b,Gbp2,Tgfbr2,Hyal2,Cxcr3,Il6ra,Cd44,Ifngr1,Ebi3,Ackr4,Nrros,Ackr1,Csf1r,Il27ra,Itga4,Bmpr2,Nbl1,Park7,Bmpr1b,Csf3r,Il12rb2,Ccr2,Cntfr,Il2rg,Ccr6,Fgf2,Ltbp4,Il12b,Cxcr2,Eng	0.355932203389831
Ontology - Molecular Function	GOMF_VITAMIN_TRANSMEMBRANE_TRANSPORTER_ACTIVITY	0.0296097792349749	0.234647637230108	0.352487857583619	-0.475929588036719	-1.51826784994343	28	Slc23a2,Slc5a6,Slc25a32,Rbp4,Slc19a2,Slc47a1,Slc2a2,Abcd4,Slc22a2,Slc19a1,Slc27a1,Slc2a3,Slc2a1,Slc2a10,Abcg3,Abcc1	0.571428571428571
Ontology - Biological Process	GOBP_DETOXIFICATION_OF_INORGANIC_COMPOUND	0.0581896551724138	0.325707762831773	0.276500599254472	-0.644844624846284	-1.51825737988148	9	Abcc2,Mt2,Mt1,Park7,Slc39a8	0.555555555555556
Ontology - Biological Process	GOBP_CELLULAR_RESPONSE_TO_LIPOPROTEIN_PARTICLE_STIMULUS	0.0216142699685527	0.19656242564372	0.352487857583619	-0.444073629209972	-1.51817054970357	37	Lpl,Pparg,Cd36,Mylip,Npc1,Ces1g,Ces1e,Fcer1g,Socs5,Ces1d,Itgb2,Syk,Cd81,Tlr4	0.378378378378378
Ontology - Biological Process	GOBP_MEMBRANE_REPOLARIZATION_DURING_ATRIAL_CARDIAC_MUSCLE_CELL_ACTION_POTENTIAL	0.0342126514070443	0.254209983266236	0.321775918075361	-0.829841930959178	-1.51800651186569	4	Kcnn2	0.25
Ontology - Biological Process	GOBP_GLYCEROL_TRANSMEMBRANE_TRANSPORT	0.0342126514070443	0.254209983266236	0.321775918075361	-0.829716187540653	-1.51777649296568	4	Aqp9,Aqp3	0.5
Ontology - Biological Process	GOBP_NATURAL_KILLER_CELL_CYTOKINE_PRODUCTION	0.0431846633074121	0.285324698837523	0.321775918075361	-0.737244391502879	-1.51733336515062	6	Gimap3,Cd96,Cd226,Clnk,Gimap5,Cd160	1
Cell Type Signatures	TABULA_MURIS_SENIS_MARROW_CD4_POSITIVE_ALPHA_BETA_T_CELL_AGEING	0.0190714192040036	0.182109349327753	0.352487857583619	-0.431613540392664	-1.51720121606111	40	Fth1,Lfng,Ptprcap,Ndufa13,Itk,Eno1b,Wipf1,Cd3g,Oaz1,Cycs,Bcl9l,Baz1a,Tmsb10,Anp32a,Thy1,Retnlg,Atp10d	0.425
Ontology - Molecular Function	GOMF_FLAVIN_ADENINE_DINUCLEOTIDE_BINDING	0.00517749149620855	0.0885170434345451	0.407017918923954	-0.370803350043114	-1.51713979654482	87	Acadm,Acad10,Gcdh,Cry2,Ivd,Nqo2,Sardh,Txnrd2,Etfa,Dld,Acadl,Gulo,Aifm2,Acox1,Sdha,Dhcr24,Acads,Pipox,Acad11,D2hgdh,Chdh,Acadvl	0.252873563218391
Ontology - Biological Process	GOBP_DIAPEDESIS	0.0561835830590984	0.320791400487771	0.321775918075361	-0.695848259833897	-1.51666429794695	7	Itga4,Crk,Ccl5,Pecam1,Crkl	0.714285714285714
Ontology - Molecular Function	GOMF_VINCULIN_BINDING	0.0579527721626885	0.324721750273786	0.321775918075361	-0.579673064576599	-1.51656827513942	13	Sorbs3,Synm,Pxn,Tln1,Actn1,Rtcb	0.461538461538462
Ontology - Biological Process	GOBP_CYCLIC_NUCLEOTIDE_TRANSPORT	0.0438244244820668	0.288009593421268	0.321775918075361	-0.736492234840718	-1.51578534062514	6	Abcc4,Lrrc8e,Slc19a1,Lrrc8c	0.666666666666667
Canonical Pathways - Reactome	REACTOME_REGULATION_OF_FZD_BY_UBIQUITINATION	0.0293807286649111	0.233445096207283	0.352487857583619	-0.533340185256299	-1.5155150295609	19	Rnf43,Fzd8,Rspo3,Rspo2,Znrf3,Fzd5,Lgr5	0.368421052631579
Ontology - Biological Process	GOBP_MACROPHAGE_APOPTOTIC_PROCESS	0.0477127108141996	0.297130165714825	0.321775918075361	-0.614067251553872	-1.51529501341207	11	Plekho2,St6gal1,Sirt1,Ccl5,Mef2c,Ccr5,Nod2,Pten,Tcp1,Selenos	0.909090909090909
Ontology - Biological Process	GOBP_CELLULAR_MODIFIED_AMINO_ACID_BIOSYNTHETIC_PROCESS	0.0454620038080686	0.293009829284466	0.321775918075361	-0.507160172688296	-1.51499932789986	22	Acadm,Bbox1,Dhfr,Mthfsl,Chdh,Park7,Slc27a1,Ptdss1,Mthfs	0.409090909090909
Regulatory Target Gene - miRDB	MIR_409_5P	0.0174986712996166	0.173280052462005	0.352487857583619	-0.467945547369211	-1.51457988878424	30	Gcdh,Kctd10,Ids,Vdac2,Gls,Nadk2,Il18rap,Tfam	0.266666666666667
Ontology - Biological Process	GOBP_GAMMA_AMINOBUTYRIC_ACID_METABOLIC_PROCESS	0.0457437089734336	0.293033089863204	0.321775918075361	-0.735739544289799	-1.51423621729548	6	Aldh5a1,Abat,Slc38a1,Aldh1a1	0.666666666666667
Ontology - Molecular Function	GOMF_L_LYSINE_TRANSMEMBRANE_TRANSPORTER_ACTIVITY	0.0457437089734336	0.293033089863204	0.321775918075361	-0.735732702148356	-1.51422213538503	6	Slc7a2,Slc66a1,Slc25a15,Slc25a29,Slc7a1	0.833333333333333
Canonical Pathways - Reactome	REACTOME_INTERLEUKIN_3_INTERLEUKIN_5_AND_GM_CSF_SIGNALING	0.0213992026056815	0.195716082212282	0.352487857583619	-0.436952624462167	-1.51386837136516	38	Il2rb,Il2ra,Jak2,Stat5b,Ptpn6,Pik3cb,Syk,Pik3ca,Prkaca,Pik3cd,Crk,Vav1,Il2rg,Gm11808,Crkl	0.394736842105263
Regulatory Target Gene - miRDB	MIR_219A_5P	0.006281817204127	0.100157958070134	0.407017918923954	-0.357701896364446	-1.5136869506632	104	Sdk1,Ddah1,Ppargc1a,Rassf3,Slc16a7,Skida1,Sp4,Pigr,Erg,Ankrd44,Mbnl1,Zfp704,Pdgfra,Epha7,Kbtbd8,Cbr4,Dnajc6,Ube2z,Klb,Zeb2,Cxxc5,Tmem98,Sap130	0.221153846153846
Canonical Pathways - Reactome	REACTOME_VLDL_CLEARANCE	0.0557635762296295	0.319890443263255	0.321775918075361	-0.767559429364214	-1.51359339669623	5	Apoc1,Vldlr,Apobr	0.6
Ontology - Cellular Component	GOCC_IGA_IMMUNOGLOBULIN_COMPLEX	0.0528541226215645	0.313681337766771	0.287857117255149	-0.667028709710835	-1.51357741700356	8	Pigr,Igkv3-4,Jchain,Igkv3-5,Igkv3-10,Igha	0.75
Ontology - Biological Process	GOBP_REGULATION_OF_LEUKOCYTE_MIGRATION	0.00107567314861001	0.0335066964077706	0.45505986738723	-0.322469497334281	-1.51328810751364	205	Adora1,Rarres2,Mospd2,Mpp1,Mif,Mapk3,Cd74,Coro1a,Stk10,Rac2,Ccr7,Ptpn22,Cxcl10,Padi2,App,Slamf8,Cxcr3,Sell,Selp,Fut4,Cd200r1,Spn,Slc8b1,Cnn2,Nckap1l,Tgfb1,Cxcl13,Il34,Csf1r,Cd300a,Il27ra,Xcl1,Gcsam,Itga4,Slamf1,Chst4,Ecm1,Pycard,Nbl1,Spi1,Aif1,Lrch1,Ano6,Cd81,Crk,Tlr2,Bst1,Ccl28,Ccr2,Mmp9,Cmklr1,Ccl5,Plvap,Ccr6,Lgals3,Thy1,Pecam1,Msn,Myd88,Bcr,Cxcr2,Crkl,Rac1,Gpsm3,Oxsr1,Pdgfd,Anxa1,Ccr1,Lyve1,Pl…	0.346341463414634
Ontology - Biological Process	GOBP_FC_RECEPTOR_MEDIATED_STIMULATORY_SIGNALING_PATHWAY	0.0340497342009987	0.253351500951958	0.321775918075361	-0.543821650191636	-1.5126068778204	17	Rap1a,Fcer1g,Cd226,Ptprc,Nr4a3,Myo1g,Plscr2	0.411764705882353
Ontology - Molecular Function	GOMF_INTRAMOLECULAR_OXIDOREDUCTASE_ACTIVITY_TRANSPOSING_C_C_BONDS	0.0301017192045195	0.236754992973775	0.352487857583619	-0.532204579434399	-1.5122881440977	19	Gsta2,Eci1,Gsta5,Ech1,Mif,Ehhadh,Gsta1,Echs1,Eci2	0.473684210526316
Cell Type Signatures	TABULA_MURIS_SENIS_LUNG_MATURE_NK_T_CELL_AGEING	0.052371846854932	0.312332524740909	0.321775918075361	-0.551876992814288	-1.5122493435824	16	Serpina3g,Glrx,Cd3g,Slc3a2,Cd3e,Sh2d1a,Ctsb,Tspan13,Cst7,Camk2n1	0.625
Ontology - Biological Process	GOBP_DE_NOVO_AMP_BIOSYNTHETIC_PROCESS	0.0549682875264271	0.317766222882502	0.282013350011725	-0.666416939770944	-1.51218922913108	8	Adssl1,Ppat,Paics	0.375
Ontology - Biological Process	GOBP_REGULATION_OF_T_CELL_ACTIVATION_VIA_T_CELL_RECEPTOR_CONTACT_WITH_ANTIGEN_BOUND_TO_MHC_MOLECULE_ON_ANTIGEN_PRESENTING_CELL	0.0557635762296295	0.319890443263255	0.321775918075361	-0.766537693400315	-1.51157857836561	5	H2-DMb1,H2-DMb2,Cd81,Lgals3	0.8
Curated - Chemical and Genetic Perturbation	RAMJAUN_APOPTOSIS_BY_TGFB1_VIA_MAPK1_UP	0.0457437089734336	0.293033089863204	0.321775918075361	-0.734420670058666	-1.51152182312931	6	Card10,Bcl2l11	0.333333333333333
Ontology - Biological Process	GOBP_L_LYSINE_TRANSPORT	0.0457437089734336	0.293033089863204	0.321775918075361	-0.733999262796689	-1.51065451873706	6	Agt,Slc66a1,Slc25a15,Slc25a29,Slc7a1	0.833333333333333
Ontology - Biological Process	GOBP_POSITIVE_REGULATION_OF_MYELOID_CELL_APOPTOTIC_PROCESS	0.0625	0.335590951102839	0.266350657088526	-0.641306122827163	-1.50992613759884	9	Cd44,Pik3cb,Pik3cd,Trim35,Sirt1,Mef2c,Anxa1	0.777777777777778
Ontology - Biological Process	GOBP_REGULATION_OF_ADAPTIVE_IMMUNE_RESPONSE	0.000992702741548376	0.0319137021641664	0.45505986738723	-0.322998291495985	-1.50966682881935	202	Slc15a4,H2-Ab1,Mif,Jak2,H2-DMa,Cd74,Gimap3,Tbx21,Il18r1,Gata3,Trpm4,Ccr7,Cd274,Ptpn6,Tnfrsf1b,Skap1,Fcer1g,Clec4n,Prkcq,Was,Cd44,Socs5,Shld1,Vsir,Spn,Il7r,Msh2,Tnfrsf13c,Nckap1l,Tgfb1,Mill2,Fzd5,Sash3,Ulbp1,Samsn1,Il27ra,Cd226,Xcl1,H2-Q6,Pkn1,Slamf1,Cd1d2,Btk,Pycard,Cd48,Cd28,Ptprc,Cd1d1,Ppp3cb,Cd81,Adcy7,Klrd1,Il18,Zbtb7b,Ccr2,Pla2g4a,Sirt1,H2-Q1,Exosc3,Ccr6,Tnf,Fcgr3,Slc11a1,Irf1,Il12b,Fcer2a,M…	0.351485148514851
Regulatory Target Gene - miRDB	MIR_7001_5P	0.00184998884266594	0.0469581028703274	0.45505986738723	-0.328041589100204	-1.50928922675776	179	Esrrg,Lrrc61,Slc25a10,Erf,Pbx1,Mecp2,Ngef,Fam163b,Myo1d,Rnf44,Kif21b,Adamts1,Ifrd2,Pptc7,Cd79a,Zdhhc8,Slc25a46,Plekho2,Cbx5,Dchs1,Susd6,Ndrg1,Ube2z,Mknk2,Dop1b,Mafb,Rap1gap,Gtdc1,Mapk4,Zbtb37,Cbx6,Zer1,Lrp4,Tsc1,Aip,Rab43,Hbegf,9930111J21Rik1,Abcd1,Tln1,Cbx7,Tulp3,Mdga1,Ddx3x,Pear1,Lingo1	0.256983240223464
Cell Type Signatures	TABULA_MURIS_SENIS_THYMUS_THYMOCYTE_AGEING	9.94195599501201e-07	0.000117271219170576	0.643551836150722	-0.287329683169594	-1.50911811295233	660	Limd2,Ahcy,Gmfg,Pla2g12a,Tagln2,Uqcrc2,Gmnn,Atp5g1,Sdhc,Ndufc2,H2-Ab1,Ndufa9,Dhfr,Ndufv2,Sdhb,Ndufb8,Mif,Anapc11,Ndufb11,Etfa,Ptp4a3,Siva1,Ndufb5,Fh1,Mdh1,Rpa2,Gtf3a,Atp5c1,Txn2,Ddt,Mdh2,Ndufb10,Fth1,Fmc1,Bola3,Atp5pb,Slc25a5,Bag1,Atp5l,Atp5h,Acot7,Ndufa12,Tomm5,Mrpl23,Atp5o,Cdkn2c,Pold2,Pgk1,Cyc1,Uqcrh,Ndufb9,Chchd2,Ndufb7,Lsm3,Vdac2,Pmm1,Ndufc1,Chchd3,Esd,Timm17a,Ptprcap,Dctpp1,Mrps16,Tmsb4x,Pc…	0.25
Canonical Pathways - Reactome	REACTOME_SIGNALING_BY_GPCR	9.53609757426591e-05	0.00522109478793084	0.538434096309916	-0.29854696776752	-1.50891405636658	389	Adora1,Adrb2,Arhgef9,Abhd6,Agt,Cxcr5,Gng2,Ngef,Pde4c,Gpr55,Chrm2,Ednrb,Mapk3,Adcy6,Adra1a,Arhgef6,Cxcr6,Gpr39,S1pr4,Ccr7,Psap,P2ry6,Gna11,Cxcl10,Ccl17,Nln,Arhgef17,Vipr1,App,Xcr1,Cxcr3,Gnb4,Calcrl,Adcy5,Arhgef3,Adora2b,P2ry10,Ppp2cb,Dgkz,Grk3,Mcf2l,Hebp1,Prkcq,Ptgfr,Fgd3,Pik3r5,Fpr2,Arrb1,Adm,Adcy9,Agtr1a,Sos2,Pth1r,Ccr4,Pik3cg,Ramp1,Ackr4,Adcy1,Cxcl13,Arhgef2,Pde4d,Adora2a,Ramp3,Fgd2,P2ry14,Ccl2…	0.318766066838046
Ontology - Cellular Component	GOCC_MICOS_COMPLEX	0.0646551724137931	0.339843527205114	0.261663521711573	-0.640840551385695	-1.5088299707865	9	Chchd10,Chchd3,Apoo,Immt,Micos10,Chchd6	0.666666666666667
Ontology - Biological Process	GOBP_TOLL_LIKE_RECEPTOR_7_SIGNALING_PATHWAY	0.049085715108479	0.301582934419847	0.321775918075361	-0.611438641701829	-1.50880855872664	11	Slc15a4,Ptpn22,Scimp,Pik3ap1,Ddx3x	0.454545454545455
Ontology - Biological Process	GOBP_CELLULAR_RESPONSE_TO_NITROSATIVE_STRESS	0.0476629947795754	0.297051189686849	0.321775918075361	-0.733072704111739	-1.50874755488132	6	Stox1,Park7,Ddit3	0.5
Regulatory Target Gene - miRDB	MIR_1191A	0.0226618630377341	0.202510797337171	0.352487857583619	-0.409617421348295	-1.50858369786067	51	Kcnn2,Bmp7,Ugp2,Ppm1k,Fcrla,Igf2r,Phf1,Tceanc,Lix1l,Tmem170b,Tef,Cycs,Cnst,Thsd7a,Ing2	0.294117647058824
Ontology - Molecular Function	GOMF_FOLIC_ACID_BINDING	0.0531246745336341	0.313681337766771	0.321775918075361	-0.557407878717039	-1.50826276872343	15	Sardh,Dhfr,Mthfsl,Izumo1r,Slc19a1,Dmgdh,Gnmt,Mthfs	0.533333333333333
Ontology - Biological Process	GOBP_INTESTINAL_LIPID_ABSORPTION	0.0537969094327486	0.314967160992757	0.321775918075361	-0.550347457979966	-1.50805812329363	16	Cd36,Scarb1,Apoa2,Npc1,Abcg8,Dgat1,Lima1	0.4375
Ontology - Cellular Component	GOCC_CALCITONIN_FAMILY_RECEPTOR_COMPLEX	0.0367236036606836	0.263352726832671	0.321775918075361	-0.824271170072731	-1.50781607560767	4	Calcrl,Ramp1,Ramp3	0.75
Ontology - Molecular Function	GOMF_PHOSPHOPROTEIN_PHOSPHATASE_ACTIVITY	0.00375245339255166	0.0733213852902725	0.431707695803346	-0.337799282508051	-1.50629003735752	142	Ptpdc1,Ptprs,Ptp4a3,Lck,Dusp14,Ptp4a2,Cdc14a,Tns2,Ptpn18,Dusp23,Ppm1k,Ssh1,Ctdsp2,Ppm1a,Pptc7,Ptpn6,Ptpn22,Pdxp,Ptpn12,Dusp6,Ppp2cb,Ctdsp1,Ppp5c,Dusp9,Dusp7,Dnajc6,Ppp1cb,Ptprd,Ppp3r1,Ptpn23,Dusp28,Ptprc,Cdc14b,Ppp3cb,Cdc25b,Phlpp1,Ppp2r1a,Ppm1d,Pdp2,Ppp2r5a,Ppm1l,Timm50,Ppm1n	0.302816901408451
Ontology - Biological Process	GOBP_CYTOKINE_PRODUCTION_INVOLVED_IN_IMMUNE_RESPONSE	0.00753557639706452	0.112077838941361	0.407017918923954	-0.341964370637997	-1.50590428266404	130	Cd36,Apoa2,Mif,Stard7,Hmox1,Cd74,Gimap3,Tbx21,Il18r1,Mapkapk2,Panx1,Gata3,Trpm4,Tnfrsf1b,Rasgrp1,Fcer1g,Il18rap,Vsir,Tgfb1,Fzd5,Sash3,Laptm5,Cd96,Cd226,Scimp,Xcl1,Slamf1,Pycard,Syk,Nr4a3,Casp1,Cd81,Tlr4,Tlr2,Il18,Ccr2,Sirt1,Clnk,Axl,Cuedc2,Plcg2,Tnf,Slc11a1,Il12b,Myd88	0.346153846153846
Canonical Pathways - Wiki	WP_GLUTATHIONE_METABOLISM	0.0311832053966376	0.241779111151697	0.352487857583619	-0.529794193980479	-1.50543890325024	19	Gstt2,Gstt1,Gsta1,Gstm7,Gstm2,Gpx4,Gclc,Ggt5,Gss,Anpep,Ggt1	0.578947368421053
Ontology - Biological Process	GOBP_RESPONSE_TO_NUTRIENT	0.00900989072954691	0.12448284869522	0.380730400722792	-0.387083820177284	-1.50504122976716	65	Lpl,Ahcyl,Ahcy,Pdk2,Bckdhb,Acaa1a,Serpina7,Alpl,Suox,Usf2,Fes,Postn,Alad,Enpp1,Cd3e	0.230769230769231
Canonical Pathways - Biocarta	BIOCARTA_IL2RB_PATHWAY	0.0417630903771176	0.279995436913185	0.321775918075361	-0.443313868705066	-1.50446966039974	35	Il2rb,Irs1,Mapk3,Il2ra,Ikzf3,Stat5b,Ptpn6,Fasl,Bcl2,Pik3cg,Cflar,Syk,Pik3ca	0.371428571428571
Curated - Chemical and Genetic Perturbation	MEISSNER_NPC_HCP_WITH_H3K4ME3_AND_H3K27ME3	0.00565973146305375	0.0926463389084778	0.407017918923954	-0.361588679438834	-1.50436308392421	94	Adora1,Epb41l1,Satb1,Bhlhe22,Ccno,Plekhg3,Myo1d,Synm,Rab20,Rnf152,Rspo2,Adora2b,Ndrg1,Lmo2,Galnt3,Tuba4a,Nmnat2,Igf2bp2,Unc5a,Rasgef1b,Efcc1,Adra2b,Camkk1,Reln,Plxna4,Emb,Smad6,Nrarp	0.297872340425532
Ontology - Biological Process	GOBP_MICTURITION	0.0646551724137931	0.339843527205114	0.261663521711573	-0.638852478481821	-1.50414914343407	9	Chrnb2,Adra1a,Psap	0.333333333333333
Ontology - Biological Process	GOBP_MONOSACCHARIDE_METABOLIC_PROCESS	0.00042459393721156	0.016901578016744	0.49849310876659	-0.31235093658085	-1.50387562614105	250	Ppargc1a,Slc23a2,Acadm,Hexa,Pdk2,Dcxr,Pgm1,Pkm,Slc25a10,Gpd2,Gpt,Pdha1,Rbp4,Irs1,Crtc2,Chst15,Mdh1,Mdh2,Aldob,Ids,Fuom,Gulo,Aldoa,Pfkl,Slc25a11,Wdtc1,Mlycd,Lepr,Pgk1,Ppp1r3g,Eno1,Galm,Sord,Pmm1,Nln,Dse,Arpp19,Foxo1,Adora2b,Eno1b,Hk3,Tpi1,Dlat,Slc25a13,Gsto2,Galk1,Soga1,Xylb,Ppara,Wdr5,Sorbs1,Cpt1a,Pfkfb2,Man1c1,Pck1,Sesn2,Fuca1,Nfe2l1,Pik3ca,Prkaca,Gdf2,Khk	0.248
Ontology - Molecular Function	GOMF_IGE_BINDING	0.037979081414272	0.266985286611635	0.321775918075361	-0.822084367245658	-1.50381581868184	4	Fcgr4,Fcer1g,Lgals3,Fcer2a	1
Ontology - Biological Process	GOBP_POSITIVE_REGULATION_OF_NATURAL_KILLER_CELL_DIFFERENTIATION	0.049772217493767	0.303822645751526	0.321775918075361	-0.609404860457498	-1.50378992506705	11	Stat5b,Rasgrp1,Il15,Tox,Axl,Irf1,Flt3l	0.636363636363636
Canonical Pathways - Reactome	REACTOME_METHYLATION	0.0552079659994697	0.3183150858252	0.321775918075361	-0.555668109104073	-1.50355521105591	15	Ahcyl,Ahcy,Mat1a,Mat2b,Cyp1a2	0.333333333333333
Ontology - Biological Process	GOBP_AMYLIN_RECEPTOR_SIGNALING_PATHWAY	0.037979081414272	0.266985286611635	0.321775918075361	-0.821523120015602	-1.50278914490433	4	Adm,Ramp1,Ramp3	0.75
Ontology - Biological Process	GOBP_LEUKOTRIENE_TRANSPORT	0.0483027569800424	0.299052876498777	0.321775918075361	-0.730133551060071	-1.50269844139604	6	Abcc3,Abcc4,Abcc2	0.5
Ontology - Biological Process	GOBP_CELLULAR_RESPONSE_TO_X_RAY	0.0668103448275862	0.34309888314277	0.257206466468838	-0.63817675732442	-1.50255818866072	9	Gata3,Xrcc5,Xrcc6,Sfrp1,Ccnd2	0.555555555555556
Ontology - Biological Process	GOBP_MICROGLIA_DEVELOPMENT	0.0483027569800424	0.299052876498777	0.321775918075361	-0.730004596466853	-1.50243303807913	6	App,Nrros,Csf1r,Tspan2,Tlr2	0.833333333333333
Ontology - Biological Process	GOBP_VASCULAR_ASSOCIATED_SMOOTH_MUSCLE_CELL_PROLIFERATION	0.0169995928478163	0.170548760765897	0.352487857583619	-0.377885938149236	-1.50234231656734	72	Ppargc1a,Pparg,Agt,Nqo2,Hmox1,Jak2,Adamts1,P2ry6,Sod2,Calcrl,Agtr1a,Hpgd,Tert,Enpp1,Grk2,Park7,Nr4a3,Apln,Ldlrap1,Mfn2,Gna12,Ddit3,Mef2d,Mmp9,Tnf,Pak1,Fgf2,Mef2c,Gnai2	0.402777777777778
Ontology - Biological Process	GOBP_CHOLESTEROL_EFFLUX	0.0192506842037142	0.183166948989314	0.352487857583619	-0.396514961152296	-1.50135788657093	58	Pparg,Scarb1,Apoa2,Npc1,Apoc1,Abcg8,Eepd1,Ces1g,Ces1e,Zdhhc8,Srebf2,Ces1d,Nr1h2,Nfkbia,Soat1,Abcg5,Naxe,Abca5,Gps2,Stx12,Sirt1	0.362068965517241
Curated - Chemical and Genetic Perturbation	HOFFMANN_IMMATURE_TO_MATURE_B_LYMPHOCYTE_UP	0.0305589032479652	0.239400230625223	0.352487857583619	-0.431313866065592	-1.50133526692727	39	H2-Aa,Neu1,Ngef,Jak2,Pacs1,Ciita,Sell,Bcl2,Arrb1,Rflnb,Rabac1,Rhoh,Ms4a6b,Zfpm2,Rab6b,Gm11346,Oxa1l,Entpd6,Stat4,Fxyd5	0.512820512820513
Ontology - Biological Process	GOBP_CHIASMA_ASSEMBLY	0.0588444062698151	0.327090078094377	0.321775918075361	-0.761188624435886	-1.50103044990377	5	Rnf212,Msh5,Brip1,Ube2b	0.8
Ontology - Cellular Component	GOCC_SODIUM_POTASSIUM_EXCHANGING_ATPASE_COMPLEX	0.0591966173361522	0.328389794616084	0.271288554688953	-0.661462321400483	-1.50094653692574	8	Atp1a1,Atp1b1,Atp1b3,Fxyd2	0.5
Ontology - Biological Process	GOBP_HETEROTYPIC_CELL_CELL_ADHESION	0.0187578719909009	0.180837609662279	0.352487857583619	-0.404735935879273	-1.50020283527815	52	Il1rn,Bmp7,Itga7,Itgb7,Lck,Cd2,Jup,Mbp,Skap1,Vcam1,Cd200r1,Cd44,Gcnt2,Itga4,Itgb2,Ptprc,Klf4,Itgax,Tnf,Thy1,Map2k5,Mapk7,Tnfaip3	0.442307692307692
Ontology - Biological Process	GOBP_LIPID_METABOLIC_PROCESS	5.52373348755524e-10	1.3225631732442e-07	0.801215574617779	-0.274425196879992	-1.5001107891021	1231	Adora1,Scd2,Sult2a4,Ppargc1a,Enpp2,Lpl,Nudt19,Pparg,Cyp2a5,Acadm,Eci1,Rarres2,Hexa,Cyp2c37,Cyp3a25,Cyp2d26,Cth,Acsm3,Cyp2c29,Acad10,Sult1e1,Sult2a3,Il1rn,Pdk2,Slc27a5,Hsd11b1,Scarb1,Acaa1b,Bckdhb,Pla2g12a,Cyp3a59,Acad12,Abhd6,Decr2,Sult1d1,Gcdh,Apoa2,Cyp39a1,Sgpl1,Ivd,Hadh,Npc1,Atp5b,Smpdl3b,Aldh3a2,Gal3st1,Agt,Cyp4a31,Peds1,Acer2,Apoc1,Ech1,Cyp2e1,Atp5a1,Gsta3,Decr1,Pbx1,Igf1r,Mtmr7,Ptges2,Acaa1…	0.224207961007311
Ontology - Biological Process	GOBP_CYTOKINE_PRODUCTION	2.63248213569374e-07	4.10002703114553e-05	0.674962860011025	-0.282082316873578	-1.49993765936577	758	Chil1,Lpl,Pparg,Cd36,Ankrd2,Rnf128,Apoa2,Agt,Ptprs,Mif,Stard7,Usp50,Ltb,Hmox1,Serpinb1a,Il17ra,Jak2,Cd59a,Cd74,Gimap3,Tnfrsf1a,Tbx21,Il18r1,Optn,Mapkapk2,Pld4,Panx1,Gata3,Trpm4,Runx3,Laptm4b,C1qtnf4,Cd2,Ighd,Ifi208,Ccr7,Cd274,Stat5b,Bcl6b,Ptpn6,Ptpn22,Tnfaip8,Tnfrsf1b,Carmil2,Rasgrp1,Hyal2,Per1,Pla2r1,Mbp,App,Bcl10,Rnf19b,Rara,Itk,Adora2b,Fcer1g,Lcp2,Il6ra,Gstp3,Il18rap,Flt3,Akap12,Cd200r1,Gbp5,C…	0.283641160949868
Ontology - Biological Process	GOBP_POSITIVE_REGULATION_OF_UTERINE_SMOOTH_MUSCLE_CONTRACTION	0.0521157876720145	0.311475901753643	0.321775918075361	-0.884621110614858	-1.49987735139268	3	Abat,Lck,Adra2b	1
Ontology - Biological Process	GOBP_IODIDE_TRANSPORT	0.0483027569800424	0.299052876498777	0.321775918075361	-0.72875959181023	-1.49987067595467	6	Slc5a6,Slc26a4	0.333333333333333
Ontology - Biological Process	GOBP_ANTIFUNGAL_INNATE_IMMUNE_RESPONSE	0.0365231179923303	0.262559205822932	0.321775918075361	-0.539018176042955	-1.49924630633126	17	Rarres2,Bcl10,Clec4n,Spi1,Plcg2,Clec4a2,Trim62,Clec4a1,Clec4d	0.529411764705882
Ontology - Cellular Component	GOCC_CELL_TRAILING_EDGE	0.0601336302895323	0.329216617545614	0.276500599254472	-0.587788087708756	-1.49919930329152	12	Spn,Selplg,Scimp,Icam2,Bst1,Msn,Flot2	0.583333333333333
Curated - Chemical and Genetic Perturbation	VANDESLUIS_COMMD1_TARGETS_GROUP_4_UP	0.0552219725627436	0.3183150858252	0.321775918075361	-0.54707729227578	-1.4990972388865	16	Spink1,S100g,Ttr	0.1875
Ontology - Biological Process	GOBP_NEGATIVE_REGULATION_OF_INTERFERON_ALPHA_PRODUCTION	0.0588444062698151	0.327090078094377	0.321775918075361	-0.760168995977606	-1.49901978748143	5	Ptprs,Nlrc3,Gbp4	0.6
Regulatory Target Gene - miRDB	MIR_3060_5P	0.0280514096326445	0.22750288843624	0.352487857583619	-0.444991489995629	-1.49879236377328	34	Pkm,Atp6v1b2,Idh3g,Aldoa,Urm1,Paics,Cd247,Btla,P4ha1,Pgap3,Nkain2,Vamp3	0.352941176470588
Canonical Pathways - Reactome	REACTOME_PEROXISOMAL_PROTEIN_IMPORT	0.0142686127129525	0.156243744123675	0.380730400722792	-0.386260069822849	-1.49855864007013	64	Nudt19,Acaa1b,Decr2,Ech1,Gstk1,Hmgcl,Ehhadh,Pex7,Mlycd,Slc27a2,Acox1,Eci2,Pipox,Pecr,Crat,Pex12,Acot2,Pex14,Dhrs4,Hsd17b4	0.3125
Ontology - Biological Process	GOBP_POSITIVE_REGULATION_OF_MYELOID_LEUKOCYTE_CYTOKINE_PRODUCTION_INVOLVED_IN_IMMUNE_RESPONSE	0.0262371725049339	0.218647647441117	0.352487857583619	-0.432405896378878	-1.49811575322501	38	Cd36,Mif,Cd74,Mapkapk2,Panx1,Fcer1g,Laptm5,Pycard,Syk,Nr4a3,Casp1,Tlr4,Tlr2,Sirt1,Plcg2,Myd88,Gprc5b	0.447368421052632
Canonical Pathways - Reactome	REACTOME_SPHINGOLIPID_DE_NOVO_BIOSYNTHESIS	0.0284180895384489	0.228971869601103	0.352487857583619	-0.444747419499583	-1.49797030087114	34	Sgpl1,Aldh3a2,Acer2,Sgms1,Sptssa,Sgms2,Sptlc2	0.205882352941176
Ontology - Molecular Function	GOMF_OXIDOREDUCTASE_ACTIVITY_ACTING_ON_THE_CH_CH_GROUP_OF_DONORS_OXYGEN_AS_ACCEPTOR	0.0559284116331096	0.320429849792266	0.287857117255149	-0.622790245256324	-1.4976081182321	10	Acaa1b,Acaa1a,Acadl,Acox1,Rsad1,Crat	0.6
Ontology - Biological Process	GOBP_GLYCEROL_3_PHOSPHATE_METABOLIC_PROCESS	0.0668103448275862	0.34309888314277	0.257206466468838	-0.635592294551055	-1.49647318844904	9	Gpd2,Gpd1l	0.222222222222222
Curated - Chemical and Genetic Perturbation	LIU_OVARIAN_CANCER_TUMORS_AND_XENOGRAFTS_KINASES_DN	0.0298848097939659	0.235968952475541	0.352487857583619	-0.45920601399227	-1.49587534328815	31	Lck,Jak2,Itk,Pdgfra,Pik3cg,Csf1r,Btk,Stk17b,Mapk11,Axl,Lrrk2,Pdgfrb,Fgr,Tek	0.451612903225806
Ontology - Biological Process	GOBP_CARBON_CATABOLITE_REGULATION_OF_TRANSCRIPTION	0.0594605724625302	0.328466426805754	0.321775918075361	-0.758522376548126	-1.49577272647223	5	Usf2,Srf,Usf1	0.6
Ontology - Biological Process	GOBP_REGULATION_OF_NUCLEOTIDE_BINDING_OLIGOMERIZATION_DOMAIN_CONTAINING_1_SIGNALING_PATHWAY	0.0398622997899557	0.274568919377617	0.321775918075361	-0.817617866004963	-1.49564537354563	4	Slc15a4,Tlr4,Peli3,Tnfaip3	1
Ontology - Molecular Function	GOMF_5_3_DNA_EXONUCLEASE_ACTIVITY	0.06553911205074	0.341315517920022	0.257206466468838	-0.659099349574296	-1.49558463759358	8	Dclre1a,Pld4,Aptx,Dclre1b	0.5
Ontology - Biological Process	GOBP_POSITIVE_REGULATION_OF_MONOCYTE_CHEMOTAXIS	0.0339037788068911	0.252851891966596	0.321775918075361	-0.530896369588467	-1.49438624136721	18	Mospd2,Cxcl10,App,Aif1,Ano6,Ccr2,Ccl5,Ccr1,Pla2g7,Ccl2,Serpine1,Hmgb1	0.666666666666667
Ontology - Biological Process	GOBP_MUSCLE_CONTRACTION	0.00097370905444477	0.0315560417200061	0.477270815362862	-0.312407061515831	-1.49427572109846	239	Adora1,Adrb2,Tpm2,Kcnn2,Agt,Grcc10,Abat,Lck,Chrnb2,Chrm2,Ednrb,Scn4b,Gpd1l,Adra1a,Mkks,Aldoa,Synm,Trpm4,Dmpk,Jup,Cert1,Eno1,Atp1a1,Bmp10,Atp1b1,Pla2g6,Tmem38a,Setd3,Tmem38b,Tpm4,Calcrl,Adora2b,Eno1b,Map2k6,Kcnj8,Myl6b,Pde4d,Tbx3,Atp8a2,Atp2b1,Myh14,Rcsd1,Scn4a,Tifab,Adra2b,Grk2	0.192468619246862
Canonical Pathways - Reactome	REACTOME_TRANSCRIPTIONAL_ACTIVATION_OF_MITOCHONDRIAL_BIOGENESIS	0.0532047315558854	0.313681337766771	0.321775918075361	-0.605539436452609	-1.49425146213076	11	Sirt3,Idh2,Sod2,Cycs,Gm10053	0.454545454545455
Ontology - Biological Process	GOBP_MEDIUM_CHAIN_FATTY_ACID_METABOLIC_PROCESS	0.0504734648602636	0.30608312059011	0.321775918075361	-0.500178463386869	-1.49414342187872	22	Acadm,Cyp4a31,Ces1g,Acot7,Ces1e,Cyp4a10,Cyp4a14,Ces1d,Crat,Cyp4a32	0.454545454545455
Ontology - Biological Process	GOBP_POSITIVE_REGULATION_OF_T_HELPER_1_CELL_DIFFERENTIATION	0.06553911205074	0.341315517920022	0.257206466468838	-0.658276397006691	-1.49371724807427	8	Ccr7,Socs5,Ccr2,Irf1,Anxa1	0.625
Curated - Chemical and Genetic Perturbation	CHEN_PDGF_TARGETS	0.0386506132640901	0.269111605027141	0.321775918075361	-0.536690947041394	-1.49277326026407	17	Sgpl1,Gpd2,Zfand5,Jade1,Slc2a2	0.294117647058824
Positional	chr9E2	0.0626398210290828	0.335590951102839	0.271288554688953	-0.620481748307384	-1.49205693338619	10	Bckdhb,Gm27216	0.2
Canonical Pathways - Reactome	REACTOME_COENZYME_A_BIOSYNTHESIS	0.06553911205074	0.341315517920022	0.257206466468838	-0.657508629929297	-1.49197508181824	8	Pank1,Pank3,Coasy,Pank4,Slc25a16	0.625
Ontology - Biological Process	GOBP_CERAMIDE_CATABOLIC_PROCESS	0.0573595682030505	0.323214332486445	0.321775918075361	-0.544471631964081	-1.49195722734902	16	Hexa,Acer2,Neu1,Psap,Neu2	0.3125
Ontology - Biological Process	GOBP_ACTIVATION_OF_NF_KAPPAB_INDUCING_KINASE_ACTIVITY	0.0342625456227614	0.254462850407564	0.321775918075361	-0.530030745897075	-1.4919496525926	18	Chil1,Card10,Agt	0.166666666666667
Ontology - Biological Process	GOBP_NEUTROPHIL_CLEARANCE	0.0534208586696683	0.313681337766771	0.321775918075361	-0.724885844748858	-1.49189806099534	6	Xkr8,Mertk,Ccr2,Axl,Anxa1,Hmgb1	1
Positional	chr12B1	0.0668103448275862	0.34309888314277	0.257206466468838	-0.633638518590153	-1.49187311169104	9	Lrrn3,Immp2l,Arl4a,Gm18939,Scin	0.555555555555556
Ontology - Biological Process	GOBP_NEGATIVE_REGULATION_OF_CALCIUM_ION_IMPORT	0.067501522335099	0.344287265488327	0.287805130535564	-0.684375038824992	-1.4916573737494	7	Spink1	0.142857142857143
Regulatory Target Gene - GTRD	SPIB_TARGET_GENES	0.00125993008410927	0.0365043800592888	0.45505986738723	-0.306019042234192	-1.49165280111838	261	Limd2,Slc23a2,Aldh3a2,Gpd2,Mgat1,Cd53,Ctps2,Ptpn18,Pld4,Tomm5,H2-DMb2,Rasa3,Dock2,Ndufb9,Wdfy4,Irgm2,Ptpn22,Padi2,Napsa,Tmsb4x,Slc14a1,Arpp19,Ms4a1,Tbc1d1,Tmem229b,Lsp1,Ehd1,Traf3ip3,Rgl2,Pik3cg,Ebi3,Dapp1,Gsto2,Dido1,Nckap1l,Lmo2,Relt,Tuba4a,Oard1,Laptm5,Fgd2,Zeb2,A630001G21Rik,Scimp,Coa5,Lyl1,H2-Q6,Ncf4,Btk,Patz1,Ly86,Ccdc88b,Bcl2a1d,Cfp,Gpr68,Zkscan17,Gm9968,Myo1g,Tlr4,Bcl11a,Samd4,Fbp2,Ctss,L…	0.306513409961686
Ontology - Biological Process	GOBP_CELLULAR_RESPONSE_TO_PURINE_CONTAINING_COMPOUND	0.0668103448275862	0.34309888314277	0.257206466468838	-0.633356793505628	-1.49120980277569	9	Gstm7,P2ry6,Tmem38a,Tmem38b	0.444444444444444
Cell Type Signatures	ZHANG_UTERUS_C3_PROLIFERATIVE_STROMAL1_STROCXCL14_HIGH_CELL	0.0199096199214225	0.186581199325756	0.352487857583619	-0.371143686695671	-1.49116309580055	75	Rarres2,Rnase4,Mif,Chchd10,mt-Rnr2,mt-Rnr1,Ndufb9,Mmp11,Cdkn1c,Cox7c,Cox6b1,Lsp1,Cmtm3,Cox6c,Sparcl1,mt-Cytb,mt-Nd4,Nbl1,Micos10,Lgals1,Plac8,Cox4i1	0.293333333333333
Ontology - Biological Process	GOBP_CELL_ACTIVATION_INVOLVED_IN_IMMUNE_RESPONSE	0.00084106203158679	0.0282857801063214	0.477270815362862	-0.306484815923795	-1.49115707669042	256	Slc15a4,H2-DMb1,Hmox1,Slfn2,Cd74,Coro1a,Tbx21,Il18r1,Fgl2,Gata3,Rab27a,H2-DMb2,Rac2,Dock2,Ccr7,Lfng,Ptpn6,Rasgrp1,Vamp8,App,Rara,Adora2b,Fcer1g,Il6ra,Fes,Relb,Socs5,Dll1,Shld1,Plcl2,Lat,Spn,Itgal,Msh2,Nkg7,Nckap1l,Tgfb1,Itm2a,Tyrobp,Enpp1,Gab2,Tsc1,Cd300a,Il27ra,Cd19,Pck1,Slamf1,Mfng,Btk,Pycard,Tmem98,Itgb2,Cd28,Irf8,Ptprc,Syk,Lef1,Nr4a3,Spi1,Zfp683,Lgals1,Cd81,Rora,Tlr4,Stxbp1,Il18,Zbtb7b,Ccr2,C…	0.3359375
Ontology - Molecular Function	GOMF_DINITROSYL_IRON_COMPLEX_BINDING	0.0534208586696683	0.313681337766771	0.321775918075361	-0.724476757589004	-1.49105611278379	6	Gsta2,Gsta5,Gsta1,Gstp3	0.666666666666667
Ontology - Biological Process	GOBP_ORNITHINE_TRANSPORT	0.0534208586696683	0.313681337766771	0.321775918075361	-0.724278685381633	-1.49064845750365	6	Slc7a2,Slc25a15,Slc25a29,Slc7a1,Slc7a6	0.833333333333333
Ontology - Cellular Component	GOCC_AXOLEMMA	0.0593745519355378	0.328389794616084	0.321775918075361	-0.550860814236651	-1.49054738654597	15	Adora1,Robo1,Myo1d,Slc1a2,Adora2a,Ank1	0.4
Positional	chr6D2	0.0442564827584775	0.289544248128669	0.321775918075361	-0.814797667368912	-1.49048646347545	4	Suclg2,Slc25a26,Kbtbd8	0.75
Curated - Chemical and Genetic Perturbation	RAMALHO_STEMNESS_DN	0.0125764919443269	0.146968121765367	0.380730400722792	-0.374754777766471	-1.49015440618414	73	Adssl1,Hsd11b1,Hbb-bs,Cd53,Slfn2,Coro1a,Pld4,Pacsin1,Mpeg1,Rogdi,H2-Ke6,Rflnb,Tyrobp,Csf1r,Papss2,Rtn3,Itgb2,Ptprc,Ly86,Rnf227,Prkcb,Ctss,Cbx4,Reln,Ppp2r5a,Ctsb,Slc11a1,Sirpa,Rgs10,Rgs14,Adgre1,Clec4a2,Evl	0.452054794520548
Canonical Pathways - Reactome	REACTOME_BH3_ONLY_PROTEINS_ASSOCIATE_WITH_AND_INACTIVATE_ANTI_APOPTOTIC_BCL_2_MEMBERS	0.0542797494780793	0.316530597581125	0.282013350011725	-0.683220353514411	-1.48914063254732	7	Bcl2l11,Bcl2,Bcl2l1,Bid	0.571428571428571
Canonical Pathways - Reactome	REACTOME_UTILIZATION_OF_KETONE_BODIES	0.0578010801441522	0.324379443123684	0.321775918075361	-0.878169817875044	-1.48893916808285	3	Bdh1,Acat1,Oxct1	1
Ontology - Biological Process	GOBP_MONONUCLEAR_CELL_DIFFERENTIATION	3.75589928844837e-05	0.00241976451346541	0.557332238758646	-0.289620380455216	-1.48838049657338	456	Pparg,Vnn1,Satb1,H2-Ab1,Pbx1,H2-Aa,Fzd8,Lck,Ntrk1,Il2ra,H2-DMa,Cd74,Gimap3,Slc25a5,Ikzf3,Tbx21,Il18r1,Fgl2,Gata3,Runx3,Cd79b,Lepr,Ifi208,Dock2,Fnip1,Ccr7,Psap,Stat5b,Lfng,Ptpn6,Ptpn22,Tgfbr2,Carmil2,Rasgrp1,Cd79a,Smarcd3,Slamf8,Rara,Ms4a1,Mpzl2,Itk,Bcl11b,Fcer1g,Il6ra,Cdk6,Bcl2,Flt3,Fes,Spib,Pir,Relb,H2-Oa,Cd44,Zfp608,Socs5,Dll1,Plcl2,Il15,Vsir,Sos2,Spn,Il7r,Tox,Card11,Cd3g,Msh2,Nfatc1,Mafb,Nckap…	0.370614035087719
Ontology - Biological Process	GOBP_INTERLEUKIN_6_PRODUCTION	0.00407698079731373	0.0774274174933238	0.407017918923954	-0.328813701399808	-1.48714143598238	159	Lpl,Cd36,Il17ra,Cd74,Tnfrsf1a,Mapkapk2,C1qtnf4,Ptpn6,Ptpn22,Hyal2,Mbp,App,Adora2b,Fcer1g,Il6ra,Il18rap,Flt3,Cd200r1,Socs5,Hgf,Arrb1,Elf4,Tut4,Nckap1l,Arhgef2,Il16,Laptm5,Tyrobp,Il27ra,Scimp,Bank1,Slamf1,Muc16,Btk,Pycard,Grk2,Cyba,Syk,Nlrc3,Aif1,Tlr4,Tlr2,Met,Il18,Pou2af1,Cd300ld,Plcg2,Tnf,Myd88,Sirpa,Tnfaip3	0.320754716981132
Curated - Chemical and Genetic Perturbation	MARKEY_RB1_ACUTE_LOF_DN	0.001500710772389	0.0407481162994008	0.45505986738723	-0.310100059883524	-1.48707638961186	237	Usp18,Gmfg,Retreg1,Egln1,Sgpl1,Gbp2b,Rab8b,Atp6v1b2,Hipk3,Npr3,Chchd10,Slfn2,Pfkl,Rac2,Ak4,Stom,Ptpn6,Gbp2,Cxcl10,Napsa,Sod2,App,Dhrs7,Mt2,Glrx,Mt1,Tmem229b,Tgtp1,Stat1,Anxa4,Gcnt2,Il7r,Ube2l6,Ndrg1,Mpeg1,Nr1h2,Nckap1l,Cd52,Selplg,Ctse,Lmo2,Tyrobp,Csf1r,Lst1,Igtp,Tap1,Ctsh,Lyl1,Ncf4,Mxi1,Itgb2,Hcls1,Ptprc,C1qc,Ifi203,C1qb,Ifi204,Ddit3,Iqgap1,Itgax,Cfp	0.257383966244726
Canonical Pathways - Reactome	REACTOME_ERK_MAPK_TARGETS	0.0347881621716228	0.256141900690956	0.321775918075361	-0.523239220243496	-1.48681259026765	19	Mapk3,Dusp6,Ppp2cb,Dusp7,Ppp2r1a,Mapk11,Mapk7	0.368421052631579
Canonical Pathways - Wiki	WP_TRIACYLGLYCERIDE_SYNTHESIS	0.0331068523512842	0.249151994831207	0.321775918075361	-0.50637480869904	-1.48657388886298	21	Lpl,Mogat1,Pnpla2,Dgat1,Agpat3,Lipe,Agpat5,Plpp1,Dgat2,Agpat1,Agpat4	0.523809523809524
Ontology - Biological Process	GOBP_POSITIVE_REGULATION_OF_NUCLEOTIDE_BINDING_OLIGOMERIZATION_DOMAIN_CONTAINING_SIGNALING_PATHWAY	0.0559799118337459	0.320579590732451	0.321775918075361	-0.722076304482163	-1.48611570546097	6	Slc15a4,Tlr4,Slc15a3,Peli3	0.666666666666667
Ontology - Molecular Function	GOMF_ALKYLGLYCEROPHOSPHOETHANOLAMINE_PHOSPHODIESTERASE_ACTIVITY	0.0637798078281856	0.338162961297394	0.287805130535564	-0.753455089080974	-1.48578025871531	5	Enpp2,Gna11,Gnb1	0.6
Curated - Chemical and Genetic Perturbation	SEKI_INFLAMMATORY_RESPONSE_LPS_DN	0.0533371608247629	0.313681337766771	0.321775918075361	-0.491387247028381	-1.48565066273356	23	Selenbp1,Plekha6,Gstt1,Mmp11,Tmem178,Dbp	0.260869565217391
Ontology - Biological Process	GOBP_POSITIVE_REGULATION_OF_NITRIC_OXIDE_METABOLIC_PROCESS	0.0197752260076301	0.185843102293147	0.352487857583619	-0.414827430199079	-1.48527697279912	46	Ddah1,Cd36,Agt,Agxt2,Jak2,Sod2,App,Mapk9,Ulbp1,Itgb2,Klrk1,Klf4,Aif1,Tlr4,Tlr2,Insr,Tnf,Raet1d,Tmem106a,Klf2	0.434782608695652
Ontology - Molecular Function	GOMF_ABC_TYPE_GLUTATHIONE_S_CONJUGATE_TRANSPORTER_ACTIVITY	0.058455114822547	0.326282864294815	0.271288554688953	-0.681399564188111	-1.48517205732096	7	Abcc3,Abcc4,Abcc2	0.428571428571429
Ontology - Biological Process	GOBP_LIPOPHAGY	0.058455114822547	0.326282864294815	0.271288554688953	-0.681201932993548	-1.48474130223503	7	Adrb2,Sptlc2,Sesn2	0.428571428571429
Canonical Pathways - Wiki	WP_INSULIN_SIGNALING	0.00322468251976176	0.0664061065237717	0.431707695803346	-0.329522251469542	-1.48440368082542	153	Sgk2,Gys2,Sgk1,Igf1r,Irs1,Mapk3,Pfkl,Rac2,Map3k12,Trib3,Foxo1,Sgk3,Ehd1,Prkcq,Map2k6,Map4k1,Sos2,Pik3cg,Map3k3,Map4k4,Mapk4,Sorbs1,Enpp1,Tsc1,Mapk9,Lipe,Cblb,Pik3cb,Pik3ca,Pik3cd,Rheb,Map3k11,Crk,Prkcb,Map4k2,Rps6ka6,Rhoq,Stxbp1,Insr,Srf,Mapk11,Prkch,Map2k5,Mapk7,Rac1,Pik3c3,Flot2,Map3k8,Slc2a1,Foxo3,Cblc,Prkca	0.339869281045752
Ontology - Biological Process	GOBP_POSITIVE_REGULATION_OF_MUSCLE_TISSUE_DEVELOPMENT	0.0338226692882144	0.2524817406801	0.321775918075361	-0.505552319400317	-1.48415929182073	21	Ppargc1a,Adrb2,Bcl2,Dll1,Creb1,Lmod3,Usp2,Mef2c	0.380952380952381
Ontology - Biological Process	GOBP_POSITIVE_REGULATION_OF_AMPA_RECEPTOR_ACTIVITY	0.0650182121625175	0.339864096733093	0.287805130535564	-0.752510662173566	-1.48391789043993	5	Adrb2,Reln,Shank3	0.6
Canonical Pathways - Reactome	REACTOME_INTERLEUKIN_15_SIGNALING	0.0570776255707763	0.322749125627914	0.287857117255149	-0.601351029591871	-1.48391599477901	11	Il2rb,Stat5b,Il15,Sos2,Il2rg	0.454545454545455
Ontology - Biological Process	GOBP_NEGATIVE_REGULATION_OF_AMINE_TRANSPORT	0.0341805778102667	0.25420715309796	0.321775918075361	-0.505338101016541	-1.48353040695054	21	Adora1,Il1rn,Abat	0.142857142857143
Curated - Chemical and Genetic Perturbation	GAVIN_FOXP3_TARGETS_CLUSTER_P2	0.0196148863372979	0.18520424168507	0.352487857583619	-0.371303911795613	-1.48326880120194	74	Bmp7,Cxcr5,Gstt2,Chst15,Lck,Serpinb1a,Tbx21,Btg1,Padi2,Abcb1a,Tmem38b,Cxcr3,Tm6sf1,Slfn5,Bcl2,Cd200r4,Ramp1,Nckap1l,Ctse,Cd7,Itga4,Peli1,Cd22,Gucy1b1,Ccl5,Crybg2,Fcgr3,Rab6b	0.378378378378378
Ontology - Cellular Component	GOCC_MEMBRANE_PROTEIN_COMPLEX	5.42765518210957e-08	9.36241337972061e-06	0.719512826338911	-0.273637249690623	-1.48322857147966	987	Dmac2,Uqcrc2,Abhd6,Ndufs2,Atp5g1,Sdhc,Ndufc2,Atp5b,H2-Ab1,Ndufa9,Ndufa5,Itga7,Atp5a1,Ndufv2,Sdhb,Ndufb4,Abcg8,Igf1r,Stxbp5l,Ndufb8,H2-Aa,Cox7b,H2-Eb1,Snx8,Atp6v1b2,Ndufb11,Irs1,Gng2,H2-DMb1,Uqcrc1,Itgb7,Ndufb5,Tgfbr3,Fzd8,Ndufv1,Chrnb2,Chchd10,Cdh4,Fcgr4,Atp5c1,Uqcrfs1,Lrrn3,Cacna2d4,Jak2,Scn4b,H2-DMa,Ndufb10,Mtx1,H2-Ob,Ndufa2,Atp5pb,Cd74,Ndufs1,Scn3a,Slc25a5,Il18r1,Ap3m1,Atp5l,Atp5e,Atp5h,Cox5b,…	0.298885511651469
Regulatory Target Gene - miRDB	MIR_6921_3P	0.0659289586691282	0.342386647772792	0.287805130535564	-0.480475412691047	-1.4831625976392	24	Dsg1c,Npr3,Cutc,Bbof1,Usp36	0.208333333333333
Ontology - Biological Process	GOBP_POSITIVE_REGULATION_OF_LYMPHOCYTE_DIFFERENTIATION	0.00375029964368282	0.0733213852902725	0.431707695803346	-0.340595583561387	-1.48295135049407	125	Vnn1,H2-Aa,Lck,Il2ra,H2-DMa,Cd74,Gimap3,Gata3,Runx3,Ccr7,Stat5b,Tgfbr2,Carmil2,Rasgrp1,Smarcd3,Rara,Socs5,Il15,Vsir,Il7r,Tox,Nckap1l,Tgfb1,Sash3,Rhoh,Pck1,Ptprc,Syk,Lef1,Cd1d1,Spi1,Tespa1,Il18,Zbtb7b,Ccr2,Il2rg,Axl,Itpkb,Pik3r6,Xrcc6,Irf1,Flt3l,Pcid2,Anxa1,Inpp5d,Gli3,Gimap5,Nfkbid,Adam8,Il1rl2	0.4
Ontology - Biological Process	GOBP_AZOLE_TRANSMEMBRANE_TRANSPORT	0.0593607305936073	0.328389794616084	0.282013350011725	-0.600920348061378	-1.48285322913913	11	Slc15a4,Slc19a2,Slc22a2,Slc25a29,Slc28a1,Slc7a1,Slc38a3	0.636363636363636
Ontology - Molecular Function	GOMF_HETEROTRIMERIC_G_PROTEIN_BINDING	0.0650182121625175	0.339864096733093	0.287805130535564	-0.751962854268987	-1.48283763737377	5	Adora1	0.2
Ontology - Biological Process	GOBP_NEGATIVE_REGULATION_OF_ALKALINE_PHOSPHATASE_ACTIVITY	0.0650182121625175	0.339864096733093	0.287805130535564	-0.751832907871774	-1.48258138880041	5	Sema4d,Tnf,Ahr	0.6
Canonical Pathways - Reactome	REACTOME_VITAMIN_B5_PANTOTHENATE_METABOLISM	0.066079295154185	0.34283442848106	0.261663521711573	-0.56659083765818	-1.48234193010968	13	Vnn1,Slc5a6,Pank1,Pank3	0.307692307692308
Ontology - Biological Process	GOBP_ACYLGLYCEROL_HOMEOSTASIS	0.0446682780001378	0.290327640292785	0.321775918075361	-0.436767299943273	-1.48225263815631	35	Adora1,Lpl,Scarb1,Mtln,Gpihbp1,Sesn2,Pnpla8,Rora,Il18,Sirt1,Slc25a27,Angptl3,Fitm2,Dgat2,Apoc4,Apoe	0.457142857142857
Curated - Chemical and Genetic Perturbation	HEVNER_SUBVENTRICULAR_ZONE_AND_UP_PROJECTION_NEURON_FATE_COMMITTED_CELLS	0.0645879732739421	0.339843527205114	0.266350657088526	-0.581050120634943	-1.48201359341768	12	Fam107b,Mycl,Scn3a,Celsr2	0.333333333333333
Ontology - Biological Process	GOBP_REGULATION_OF_MELANOCYTE_DIFFERENTIATION	0.0566196753308706	0.32116437601978	0.321775918075361	-0.720072374487146	-1.48199138810039	6	Gna11,Bcl2,Zeb2	0.5
Ontology - Biological Process	GOBP_GLUCOSAMINE_CONTAINING_COMPOUND_METABOLIC_PROCESS	0.0345384863665633	0.255589634212808	0.321775918075361	-0.504779863931831	-1.48189158001905	21	Chil1,Gnpnat1,Chst4,Chst3,Gnpda1,Oga,Chst7,Ctbs,Gfpt1,Hexb,Mgat3,Ovgp1	0.571428571428571
Ontology - Molecular Function	GOMF_HYDROLASE_ACTIVITY_ACTING_ON_CARBON_NITROGEN_BUT_NOT_PEPTIDE_BONDS_IN_LINEAR_AMIDINES	0.058455114822547	0.326282864294815	0.271288554688953	-0.679824474037119	-1.48173900569757	7	Ddah1,Padi2	0.285714285714286
Ontology - Biological Process	GOBP_DETOXIFICATION_OF_NITROGEN_COMPOUND	0.0739957716701903	0.359828473413379	0.241339976815091	-0.652908882719095	-1.48153763977125	8	Gstm3,Mtarc2,Gstm7,Gstm1,Gstm2,Gstm6	0.75
Ontology - Biological Process	GOBP_T_HELPER_1_CELL_CYTOKINE_PRODUCTION	0.0626398210290828	0.335590951102839	0.271288554688953	-0.615974931840198	-1.48121950460492	10	Tbx21,Il18r1,Il18rap,Xcl1,Slamf1,Il18,Il12b	0.7
Curated - Chemical and Genetic Perturbation	WANG_CLASSIC_ADIPOGENIC_TARGETS_OF_PPARG	0.067324267660591	0.344108236749827	0.287805130535564	-0.479684546222564	-1.48072129984373	24	Cd36,Hsd11b1,Slc25a10,Pnpla2,Dgat1,S100a1,Ppargc1b,Crat,Mgst3	0.375
Ontology - Biological Process	GOBP_PRODUCTION_OF_MOLECULAR_MEDIATOR_OF_IMMUNE_RESPONSE	0.000403615845658787	0.0162683552664781	0.49849310876659	-0.300748217784368	-1.48055804971678	300	Cd36,Slc15a4,Apoa2,H2-Ab1,H2-Aa,Mif,H2-Eb1,Rbp4,H2-DMb1,Stard7,Hmox1,H2-DMa,H2-Ob,Cd74,Gimap3,Tbx21,Il18r1,Igkv5-43,Mapkapk2,Fgl2,Panx1,Gata3,Lax1,Trpm4,H2-DMb2,Ighd,Ptpn22,Tnfrsf1b,Rasgrp1,Igkv17-121,Vpreb3,Fcer1g,Il18rap,H2-Oa,Shld1,Igkv19-93,Vsir,Il7r,Card11,Msh2,Tgfb1,H2-Eb2,Itm2a,Fzd5,Sash3,Laptm5,Enpp1,Cd96,Il27ra,Cd226,Scimp,Xcl1,Phb2,Samhd1,Pkn1,Slamf1,Btk,Pycard,Cd28,Ptprc,Syk,Cd22,Nr4a3…	0.286666666666667
Canonical Pathways - Biocarta	BIOCARTA_CYTOKINE_PATHWAY	0.0761099365750529	0.364895793096546	0.237793834423688	-0.6522114984644	-1.47995518155991	8	Il15,Il16,Il18,Tnf	0.5
Ontology - Molecular Function	GOMF_CARNITINE_O_ACYLTRANSFERASE_ACTIVITY	0.0566196753308706	0.32116437601978	0.321775918075361	-0.718886976260073	-1.47955170283231	6	Crat,Cpt1a,Cpt2,Cpt1c	0.666666666666667
Ontology - Biological Process	GOBP_HEART_TRABECULA_MORPHOGENESIS	0.0275496823326793	0.22567925418345	0.352487857583619	-0.44818441793238	-1.47940745464228	32	Bmp7,Egln1,Rbp4,Tgfbr3,Adamts1,Bmp10,Nfatc1,Nrg1,Srf,Bmp5,Eng,Tek,Med1,Hey2,Rbpj,Ube4b,Fhl2,Notch1,Dll4	0.59375
Ontology - Biological Process	GOBP_LYMPHOCYTE_ACTIVATION_INVOLVED_IN_IMMUNE_RESPONSE	0.00223571641326469	0.0536389029299579	0.431707695803346	-0.321100846914977	-1.47935650998755	178	Slc15a4,H2-DMb1,Slfn2,Cd74,Coro1a,Tbx21,Il18r1,Fgl2,Gata3,Rab27a,H2-DMb2,Ccr7,Lfng,Rara,Fcer1g,Il6ra,Relb,Socs5,Dll1,Shld1,Plcl2,Spn,Itgal,Msh2,Nkg7,Nckap1l,Tgfb1,Itm2a,Enpp1,Tsc1,Il27ra,Cd19,Pck1,Mfng,Tmem98,Cd28,Irf8,Ptprc,Lef1,Spi1,Zfp683,Lgals1,Cd81,Rora,Tlr4,Il18,Zbtb7b,Ccr2,Cd40lg,Pou2af1,Batf,Phf14,Exosc3,Ccr6,Plcg2,Gapt,Lgals3,Slc11a1,Irf1,Il12b	0.337078651685393
Canonical Pathways - Biocarta	BIOCARTA_STAT3_PATHWAY	0.0761099365750529	0.364895793096546	0.237793834423688	-0.651776692963288	-1.47896854968381	8	Mapk3,Jak2	0.25
Curated - Chemical and Genetic Perturbation	IGLESIAS_E2F_TARGETS_UP	0.00544283308018356	0.0908573655278925	0.407017918923954	-0.332552059821358	-1.47874999404955	139	Enpp2,Lpl,Acadm,Cnn3,Zfand5,Cd53,Acadl,Cd74,Hba-a1,Capza2,Cdkn1c,Pcna,Postn,Ces1d,Actg1,Ctse,Cxcl13,Itm2a,Itm2b,Nfkbia,Laptm5,Tyrobp,Lims1,Dcn,Car3,Lyl1,Gnb1,S100a13,C1qc,C1qb,Slc25a4,Lgals1,Ctss,Cadm1,Mrc1,Cdo1,Crip1,Lama4,Ugdh,Gnai2,Hspa1l,C1qa,Tubb5,Serpinb6a,Morf4l1-ps1,Evl,Anxa2,Cdc42	0.345323741007194
Ontology - Biological Process	GOBP_CARNITINE_TRANSPORT	0.0572594389049109	0.323214332486445	0.321775918075361	-0.718086296797299	-1.47790381282777	6	Slc22a4,Slc22a5,Slc25a20,Slc22a21	0.666666666666667
Ontology - Biological Process	GOBP_CELL_CELL_ADHESION_INVOLVED_IN_GASTRULATION	0.0639269406392694	0.338230864688377	0.271288554688953	-0.598851060252063	-1.47774697816933	11	Il1rn,Mbp,Klf4,Map2k5,Mapk7,Tnfaip3	0.545454545454545
Ontology - Biological Process	GOBP_REGULATION_OF_ORGANELLE_TRANSPORT_ALONG_MICROTUBULE	0.0639269406392694	0.338230864688377	0.271288554688953	-0.598665300085242	-1.4772885895258	11	Fez1,Mecp2,Nefh	0.272727272727273
Ontology - Biological Process	GOBP_REGULATION_OF_SMOOTH_MUSCLE_CELL_DIFFERENTIATION	0.027914573488095	0.22687963155139	0.352487857583619	-0.447537992317368	-1.47727367480645	32	Cth,Mecp2,Tmsb4x,Sod2,Smarcd3,Nfatc1,Olfm2,Tgfb1,Nfatc2,Sirt1,Med28,Eng	0.375
Curated - Chemical and Genetic Perturbation	GUO_TARGETS_OF_IRS1_AND_IRS2	0.0111544862659276	0.138928780029511	0.380730400722792	-0.353861446180564	-1.47703401888224	97	Ppargc1a,Igfbp1,Slc7a2,Casp6,Scarb1,Sgk2,Abcg8,Sirt3,Rbms1,Dnajb2,Ppm1a,Ppargc1b,Tnfrsf1b,Eci2,Pcbp4,Dhcr24,Il6ra,Agtr1a,Cdip1,Tat,Cpt1a,Pck1,Msmo1,Mxi1,Abcg5	0.257731958762887
Regulatory Target Gene - GTRD	MBTPS2_YY2_TARGET_GENES	0.0670133010663158	0.343239902843499	0.287805130535564	-0.545823373089789	-1.47691682045327	15	Ugt1a1,mt-Nd4l,Ttc3,mt-Ty,mt-Nd4,mt-Tp,mt-Tg	0.466666666666667
Ontology - Molecular Function	GOMF_TRANSFERASE_ACTIVITY_TRANSFERRING_SULPHUR_CONTAINING_GROUPS	0.0101871595436791	0.132648062824432	0.380730400722792	-0.378980364991054	-1.47687615538848	66	Sult2a4,Acsm3,Sult1e1,Sult2a3,Acaa1b,Sult1d1,Gal3st1,Acaa1a,Chst15,Sult2a5,Sugct,Sult2a6,Sult2a7,Sult2a2,Wscd1,Chst4,Mocs2,Oxct1,Sult2a1,Chst3,Sult1a1,Hs3st3a1	0.333333333333333
Ontology - Biological Process	GOBP_POSITIVE_REGULATION_OF_EPIDERMAL_GROWTH_FACTOR_ACTIVATED_RECEPTOR_ACTIVITY	0.0648769574944072	0.339864096733093	0.266350657088526	-0.614146342186153	-1.47682234082197	10	Adora1	0.1
Ontology - Biological Process	GOBP_ANTERIOR_COMMISSURE_MORPHOGENESIS	0.058455114822547	0.326282864294815	0.271288554688953	-0.677521352010608	-1.47671914267131	7	Bhlhe22,Plxna4,Wdr47	0.428571428571429
Ontology - Molecular Function	GOMF_OXIDOREDUCTASE_ACTIVITY_ACTING_ON_PAIRED_DONORS_WITH_INCORPORATION_OR_REDUCTION_OF_MOLECULAR_OXYGEN_REDUCED_PTERIDINE_AS_ONE_DONOR_AND_INCORPORATION_OF_ONE_ATOM_OF_OXYGEN	0.0517893839913964	0.310117692418806	0.321775918075361	-0.807128881529111	-1.47645816915985	4	Agmo,Pah,Pcbd1	0.75
Ontology - Biological Process	GOBP_NEGATIVE_REGULATION_OF_LEUKOCYTE_MIGRATION	0.0246214015864041	0.211747914245383	0.352487857583619	-0.417782250511469	-1.47603145211941	41	Adora1,Mif,Padi2,Slamf8,Cd200r1,Cnn2,Cd300a,Il27ra,Gcsam,Nbl1,Lrch1,Ccl28	0.292682926829268
Canonical Pathways - Reactome	REACTOME_CREB_PHOSPHORYLATION	0.058455114822547	0.326282864294815	0.271288554688953	-0.677155592585383	-1.47592193688106	7	Mapkapk2,Creb1,Atf1	0.428571428571429
Ontology - Biological Process	GOBP_PEPTIDYL_TYROSINE_DEPHOSPHORYLATION	0.029187414649242	0.232369481788159	0.352487857583619	-0.468121684660126	-1.47570164283604	27	Ptprs,Tns2,Ptpn18,Ptpn6,Ptpn22,Ptpn12,Dusp6,Dusp7	0.296296296296296
Ontology - Biological Process	GOBP_ICOSANOID_TRANSPORT	0.0264375694625149	0.219827988862516	0.352487857583619	-0.407632353862908	-1.47558586274988	48	Pla2g12a,Cyp4a31,Mif,Abcc3,Abcc4,Abcc2,Pla2g6,Pla2r1,Cyp4a10,Cyp4a14,Map2k6,Mapk9,Cyp4a32,Syk,Ace,Pnpla8,Slc22a2,Pla2g4a	0.375
Ontology - Biological Process	GOBP_WOUND_HEALING_INVOLVED_IN_INFLAMMATORY_RESPONSE	0.0639269406392694	0.338230864688377	0.271288554688953	-0.597970217492466	-1.47557337806635	11	Pparg,Hmox1,Cd44,Abi3bp,Tlr4,Ccr2	0.545454545454545
Ontology - Biological Process	GOBP_THIOESTER_BIOSYNTHETIC_PROCESS	0.029187414649242	0.232369481788159	0.352487857583619	-0.467979013666086	-1.47525188836581	27	Pdk2,Gcdh,Pdha1,Dld,Mlycd,Vdac1,Mpc1,Dlat,Mpc2,Acat1	0.37037037037037
Ontology - Biological Process	GOBP_CAMP_METABOLIC_PROCESS	0.0645879732739421	0.339843527205114	0.266350657088526	-0.578331000415646	-1.47507826549325	12	Adcy6,Adcy5,Adcy9,Adcy1,Adcy7	0.416666666666667
Ontology - Molecular Function	GOMF_PROTEIN_SELF_ASSOCIATION	0.0227227820243947	0.202735744847241	0.352487857583619	-0.367017334836485	-1.47458443951924	75	Pparg,Ahcy,Retreg1,Mdh2,Cd2,Id1,Bcl10,Flt3,Card11,Pth1r,Dvl2,Ldb1,Ctsh,Samd11,Crk,Ache,Abcd3,Ccl5,Shank3,Lzts3,Ctsb,Agxt,Myd88,Tnfaip3,Ssna1,Zfyve27,Nlrp1a,Slc2a1	0.373333333333333
Ontology - Biological Process	GOBP_PURINE_CONTAINING_COMPOUND_CATABOLIC_PROCESS	0.028678146282468	0.229797613717958	0.352487857583619	-0.400379201299837	-1.47456017386973	51	Nudt19,Ahcyl,Art2b,Ahcy,Acot7,Mlycd,Nudt12,Entpd1,Acat1,Samhd1,Abcd1,Uox,Nudt4,Nudt9,Pde1a,Ncf2,Gmpr2,Hint1,Nudt16,Nudt17	0.392156862745098
Ontology - Biological Process	GOBP_PROTON_TRANSMEMBRANE_TRANSPORT	0.0161685065535922	0.166266142392773	0.352487857583619	-0.365524439874309	-1.47438226792985	78	Atp5g1,Atp5b,Atp6v1b2,Atp1a1,Atp1b1,Atp5d,Atp6v0a4,Slc4a11,Ndufs7,Chp2,Atp5g3,Asic5,mt-Cytb,Phb2,mt-Nd4,Atp5g2,Park7,Hvcn1,Atp6v0e,Slc25a4,Nr3c2,mt-Co1,Atp6v1c1,Ndufa4,Fxyd2,Cox17,Myo5a,Atp6v1h,Atp6v0d2,Atp6v1g2,Nnt,Atp6v1a,Slc9a1,Clcn3,mt-Nd5,Slc9a6	0.461538461538462
Canonical Pathways - Biocarta	BIOCARTA_BLYMPHOCYTE_PATHWAY	0.0754310344827586	0.364038704925516	0.241339976815091	-0.626047850358277	-1.47400122811285	9	Itgal,Itgb2,Ptprc,Cd40lg,Fcgr2b,Cr2	0.666666666666667
Curated - Chemical and Genetic Perturbation	RUAN_RESPONSE_TO_TROGLITAZONE_DN	0.0697910301164311	0.350418687050951	0.287805130535564	-0.544702337544384	-1.47388346509517	15	Pparg,Selenbp1,Idh3g,Cdkn2c,Pla2g6	0.333333333333333
Ontology - Biological Process	GOBP_CARDIAC_CHAMBER_FORMATION	0.0715883668903803	0.355218243629904	0.252961123069611	-0.612848712004226	-1.47370196199504	10	Smarcd3,Mef2c,Tbx20,Mesp1,Hand2,Notch1,Sox4,Ednra,Tbx2	0.9
Ontology - Molecular Function	GOMF_FRUCTOSE_BISPHOSPHATE_ALDOLASE_ACTIVITY	0.0653877021431819	0.341121794400301	0.287805130535564	-0.869149837082752	-1.47364576762245	3	Aldob,Aldoa	0.666666666666667
Curated - Chemical and Genetic Perturbation	HOFFMANN_IMMATURE_TO_MATURE_B_LYMPHOCYTE_DN	0.0249972936013214	0.213408382559511	0.352487857583619	-0.41709230910959	-1.4735938779811	41	Cd36,Rbp4,Atp5c1,Usf2,Pld4,Atp1b1,Vpreb3,Tgfb1,Galk1,Abcd1,Acy1,Cfp,Tax1bp3,Reln	0.341463414634146
Ontology - Cellular Component	GOCC_SPERM_MIDPIECE	0.0324515723454208	0.2464905888093	0.321775918075361	-0.437486621940794	-1.47351493895821	34	Defb1,Rap1a,Vdac2,Pcdh11x,Grk3,Pacrg,Cd52,Hyal3,Ace,Prkaca,Sqstm1,Ccr6	0.352941176470588
Ontology - Biological Process	GOBP_NEGATIVE_REGULATION_OF_INTESTINAL_ABSORPTION	0.0674950229315814	0.344287265488327	0.287805130535564	-0.746951025585186	-1.4729545318956	5	Abcg8,Hamp2,Abcg5	0.6
Ontology - Molecular Function	GOMF_HYDROLASE_ACTIVITY_HYDROLYZING_N_GLYCOSYL_COMPOUNDS	0.0365026836148731	0.262559205822932	0.321775918075361	-0.461589419494964	-1.47265369685098	29	Neil2,Art2b,Macrod1,Il18r1,Pcna,Il18rap,Oard1,Adprs	0.275862068965517
Ontology - Cellular Component	GOCC_PROXIMAL_DENDRITE	0.066079295154185	0.34283442848106	0.261663521711573	-0.562858880597295	-1.47257820633401	13	Nefh,Ppp5c,Grip1,Kcnab1,Map2,Rab3ip,Fmr1	0.538461538461538
Ontology - Biological Process	GOBP_POSITIVE_REGULATION_OF_PHOSPHOLIPASE_A2_ACTIVITY	0.0530448690201471	0.313681337766771	0.321775918075361	-0.804999139443699	-1.47256229184438	4	Ang,Agtr1a	0.5
Canonical Pathways - Reactome	REACTOME_ERYTHROPOIETIN_ACTIVATES_RAS	0.0754310344827586	0.364038704925516	0.241339976815091	-0.625291005146184	-1.47221927043744	9	Jak2,Epor,Vav1,Crkl	0.444444444444444
Curated - Chemical and Genetic Perturbation	ZHONG_SECRETOME_OF_LUNG_CANCER_AND_MACROPHAGE	0.0232499444526594	0.205044314958528	0.352487857583619	-0.368521999249901	-1.47215573733258	74	Enpp2,Gsta4,Creg1,Dhfr,Mdh1,Mdh2,Aldoa,Pgk1,Eno1,App,Cytip,Psma6,Vcam1,Tpi1,Gstm1,Got2,Phactr4,Ctsh,Msln,Psma7,Gprasp1,Cdc25b,Cd81,Psmb6	0.324324324324324
Ontology - Biological Process	GOBP_INTERLEUKIN_12_PRODUCTION	0.020656443320154	0.191212154496198	0.352487857583619	-0.392664477436839	-1.47204652526269	57	Cd36,Ltb,Ccr7,Flt3,Il16,Laptm5,Scimp,Slamf1,Irf8,Syk,Nlrc3,Tlr4,Tlr2,Cd40lg,Cmklr1,Mefv,Mapk11,Plcg2,Irf1,Il12b	0.350877192982456
Canonical Pathways - Reactome	REACTOME_GLYCEROPHOSPHOLIPID_BIOSYNTHESIS	0.00895657789696791	0.124260289293311	0.380730400722792	-0.351184571888915	-1.47179124464481	98	Osbpl5,Pla2g12a,Gpd2,Miga1,Stard7,Cds2,Gpd1l,Pnpla2,Dgat1,Lclat1,Lpin2,Pla2g6,Pla2r1,Pld6,Agpat3,Hadhb,Plaat3,Slc44a2,Stard10,Pnpla8,Pla2g4c,Pla2g4a,Csnk2a1,Agpat5,Pctp,Lpcat3,Pitpnm2,Ptdss1,Abhd4,Cept1,Acp6,Slc44a1,Hadha	0.336734693877551
Ontology - Molecular Function	GOMF_G_PROTEIN_COUPLED_RECEPTOR_ACTIVITY	0.00192233898965917	0.0483113434319948	0.45505986738723	-0.312111522485999	-1.47166569542476	214	Adora1,Adrb2,Fzd1,Cxcr5,Fzd8,Npr3,Gpr55,Chrm2,Ednrb,Adra1a,Adgrg2,Cxcr6,Celsr2,Gpr39,S1pr4,Ccr7,P2ry6,Vipr1,Xcr1,Cxcr3,Calcrl,Adora2b,P2ry10,Gpr141b,Ptgfr,Fpr2,Agtr1a,Adgrf2,Hpgd,Pth1r,Ccr4,Ramp1,Ackr4,Gpr174,Fzd5,Ackr1,Adora2a,Lgr5,Ramp3,P2ry14,Gpr63,Ptger2,Gpr27,Gpr65,Adra2b,Adgrg3,Glp1r,Gpr62,Adgrl1,Gpr68,Lpar5,F2rl2,Ccr2,Tas1r2,Cmklr1,Adgre4,Gpr4,Adrb1,Ccr6,Vmn1r53,Cysltr1,Adgre5,Cxcr2,Htr7,A…	0.38785046728972
Ontology - Biological Process	GOBP_POSITIVE_REGULATION_OF_TRANSLATION_IN_RESPONSE_TO_STRESS	0.0754310344827586	0.364038704925516	0.241339976815091	-0.624996584627853	-1.47152607069983	9	Slc35a4,Impact,Nck2,Ddx3x,Prkch	0.555555555555556
Ontology - Biological Process	GOBP_PYRIDINE_NUCLEOTIDE_CATABOLIC_PROCESS	0.0626304801670146	0.335590951102839	0.261663521711573	-0.675062479934158	-1.47135980830657	7	Art2b,Nudt12,Ncf2,Nudt17	0.571428571428571
Ontology - Molecular Function	GOMF_OXIDOREDUCTASE_ACTIVITY_ACTING_ON_THE_CH_NH_GROUP_OF_DONORS_NAD_OR_NADP_AS_ACCEPTOR	0.0616347624540665	0.332765009829677	0.321775918075361	-0.536743857064854	-1.47078163447077	16	Dhfr,Crym,Mthfd1,Aass,Mthfd1l,Qdpr,Mthfd2l,Blvrb,Aldh1l1	0.5625
Ontology - Molecular Function	GOMF_PUTRESCINE_TRANSMEMBRANE_TRANSPORTER_ACTIVITY	0.0512295081967213	0.308376649340264	0.287857117255149	-0.745684202099666	-1.4704564117643	5	Slc47a1,Slc22a2	0.4
Canonical Pathways - Wiki	WP_FACTORS_AND_PATHWAYS_AFFECTING_INSULINLIKE_GROWTH_FACTOR_IGF1AKT_SIGNALING	0.0365026836148731	0.262559205822932	0.321775918075361	-0.460878247872645	-1.47038477673611	29	Ppargc1a,Igfbp2,Igfbp1,Igf1r,Irs1,Tnfrsf1a,Foxo1	0.241379310344828
Canonical Pathways - Reactome	REACTOME_ACYL_CHAIN_REMODELING_OF_CL	0.0512295081967213	0.308376649340264	0.287857117255149	-0.745646753261257	-1.47038256430394	5	Lclat1,Hadhb,Pla2g4a,Hadha	0.8
Ontology - Biological Process	GOBP_STEROL_TRANSPORT	0.00626666803066472	0.10002973984868	0.407017918923954	-0.346717297668474	-1.47000384910299	108	Pparg,Cd36,Scarb1,Apoa2,Npc1,Apoc1,Abcg8,Eepd1,Ces1g,Gramd1b,Osbpl2,Washc1,Ces1e,Zdhhc8,Lima1,Srebf2,Gpihbp1,Ces1d,Furin,Nr1h2,Nfkbia,Soat1,Abcg5,Ldlrap1,Naxe,Abca5,Serac1,Gps2,Vps4a,Stx12,Sirt1,Star,Lpcat3,Abcb4,Stard3,Pip4k2a,Anxa2,Pon1	0.351851851851852
Cell Type Signatures	TABULA_MURIS_SENIS_LUNG_CD4_POSITIVE_ALPHA_BETA_T_CELL_AGEING	0.00751355639629517	0.112077838941361	0.407017918923954	-0.333171297497147	-1.46998254565866	132	Il2rb,Gng2,Cd82,Cd74,Serpina3g,Ptpn18,Aldoa,Cxcr6,Runx3,Ptprcap,Vamp8,Il10rb,Cd5,Cxcr3,Lsp1,Ifngr1,Actg1,Nkg7,Plaat3,Slc3a2,Ms4a4b,Selplg,Atp2b1,Tap1,Itga4,Ms4a6b,Ncf4,Hcst,Cd48,Cyba,S100a13,Gimap7,Ifi203,Iqgap1,Lgals1,Clic1,Cox17,Glipr2,Ccl5,Crip1,Sh2d1a,Epsti1,Lgals3,Cd8b1,Thy1,Klf6,Lpxn,H2-Q4,Tspan3,Cst7,Hspa8,Anxa2,Tnfrsf4,Capg,Vim,Zmat5,Bcl2a1b,H2-D1,Pgam1,Srgn	0.454545454545455
Ontology - Biological Process	GOBP_POSITIVE_REGULATION_OF_LIPID_STORAGE	0.0633601128702599	0.337457812305681	0.287805130535564	-0.491949309976226	-1.46956112508632	22	Lpl,Cd36,Scarb1,Srebf2,Ehd1,Hilpda,Nr1h2	0.318181818181818
Ontology - Biological Process	GOBP_RENAL_SYSTEM_PROCESS	0.00868524289815587	0.122111013647867	0.380730400722792	-0.346552511744858	-1.46931399078224	102	Adora1,Adrb2,Agt,Npr3,Chrnb2,Klhl3,Ednrb,Adcy6,Adra1a,Psap,Atp6v0a4,Bcl2,Mllt6,Adm,Agtr1a,Rrm2b,Aqp3,Adora2a,Pkn1,Cyba,Ace,Nr3c2,Adrb1,Sulf1,Akap11,Bcr,Htr7,Gnai2,Emp2,Oit3	0.294117647058824
Ontology - Biological Process	GOBP_PHOSPHATIDYLGLYCEROL_METABOLIC_PROCESS	0.0633601128702599	0.337457812305681	0.287805130535564	-0.49168828999499	-1.4687814008149	22	Mecp2,Lclat1,Pla2g6,Tamm41,Phb2,Pnpla8,Serac1,Pla2g4a,Slc27a1,Hadha	0.454545454545455
Ontology - Biological Process	GOBP_COMPLEMENT_RECEPTOR_MEDIATED_SIGNALING_PATHWAY	0.0647181628392484	0.339864096733093	0.257206466468838	-0.673821315138697	-1.46865457723566	7	Fpr2,Cmklr1,Fpr1,C5ar1	0.571428571428571
Ontology - Biological Process	GOBP_RESPONSE_TO_MUSCLE_ACTIVITY_INVOLVED_IN_REGULATION_OF_MUSCLE_ADAPTATION	0.0549280972063895	0.317766222882502	0.321775918075361	-0.802854484606934	-1.46863913505216	4	Agt,Prkag3	0.5
Curated - Chemical and Genetic Perturbation	HUMMERICH_SKIN_CANCER_PROGRESSION_UP	0.0180977755646521	0.176919266062248	0.352487857583619	-0.360570677849683	-1.46837776739288	82	Il1rn,H2-Ab1,Mif,Rbms1,Hmox1,Serpinb1a,Il17ra,Tnfrsf1a,Slc26a4,Pgk1,Eno1,Gltp,Sod2,Bcl10,Mt2,Vcam1,Mt1,Cd44,Gpihbp1	0.231707317073171
Ontology - Biological Process	GOBP_CELL_KILLING	0.00338920914689085	0.0688223963726874	0.431707695803346	-0.319018889498957	-1.46777661446434	179	Bcl2l11,Cd59a,Gimap3,Coro1a,Atn1,Cd2,Rab27a,Stat5b,Ptpn6,Cxcl10,Ccl17,Rasgrp1,Rnf19b,Il18rap,Il7r,Nkg7,Nckap1l,Tgfb1,Cxcl13,Hamp2,Mill2,Gzmm,Romo1,Tyrobp,Klrb1c,Ccl22,Tap1,Ctsh,Ulbp1,Cd226,H2-Q6,Clec7a,Cd1d2,Klrk1,Ptprc,Syk,Cd1d1,Ppp3cb,Spi1,Klrc1,Klrd1,Crk,Klri2,Il18,Ccl28,Cadm1,Vav1,Kng2,H2-Q1,Bcl2l1,Sh2d1a,Fcgr3,Lgals3,Pik3r6,Il12b,Myd88,Fcer2a,Cd5l,H2-Q4,H2-Q2,Emp2,Raet1d,Klrb1f,Klre1,Prf1,Fc…	0.480446927374302
Canonical Pathways - Reactome	REACTOME_NGF_STIMULATED_TRANSCRIPTION	0.0598184939208749	0.329029063345142	0.321775918075361	-0.712899829483983	-1.46722946929602	6	Sgk1,Nab2,Creb1,Srf	0.666666666666667
Ontology - Molecular Function	GOMF_PROTEIN_MEMBRANE_ADAPTOR_ACTIVITY	0.0736169084345905	0.359828473413379	0.287805130535564	-0.475202770988476	-1.46688666601513	24	Gabarapl1,Retreg1,Retreg2,Jup,Sun2	0.208333333333333
Ontology - Biological Process	GOBP_DIACYLGLYCEROL_METABOLIC_PROCESS	0.0604964101444059	0.330208714371065	0.321775918075361	-0.484972349183068	-1.46625598512869	23	Apoa2,Ang,Mogat1,Pnpla2,Dgat1,Dgkz,Lipe,Plpp1,Dgkd,Dgkh	0.434782608695652
Ontology - Molecular Function	GOMF_MYOSIN_PHOSPHATASE_ACTIVITY	0.0131064048361002	0.150395526738712	0.380730400722792	-0.377103921194175	-1.46623785268049	65	Dusp14,Cdc14a,Dusp23,Ppm1k,Ssh1,Ctdsp2,Ppm1a,Pptc7,Pdxp,Dusp6,Ppp2cb,Ctdsp1,Ppp5c,Dusp9,Dusp7,Ppp1cb,Dusp28,Cdc14b,Ppp3cb,Phlpp1,Ppm1d,Ppm1l,Ppm1n	0.353846153846154
Canonical Pathways - Wiki	WP_NUCLEAR_RECEPTORS	0.0311985966573395	0.241781588201468	0.352487857583619	-0.437717742378081	-1.46616244420587	33	Pparg,Nr5a2,Thra,Esrra,Rara,Nr1i3,Nr1h2,Ppara,Nr4a2,Nr2f2,Rora,Rxrb,Nr1d2,Nr2f1,Nr4a1	0.454545454545455
Ontology - Biological Process	GOBP_ORGANIC_ACID_TRANSMEMBRANE_TRANSPORT	0.00922940522912269	0.125342852793932	0.380730400722792	-0.336643416058532	-1.46593628980055	123	Slc23a2,Cd36,Slc5a6,Slc27a5,Slc7a2,Slc15a4,Slc16a7,Slc25a10,Slc25a32,Agt,Slc25a22,Slc22a4,Slc25a11,Slc66a1,Slc38a4,Slc25a21,Abcb1a,Lrrc8e,Mpc1,Abcd4,Slc38a7,Slc25a13,Slc1a2,Slc3a2,Cln8,Mpc2,Lrrc8d,Abcd1,Slc38a1,Slc22a2,Slc19a1,Abcd3,Rgs4,Emb,Slc7a8,Tnf,Slc11a1,Slc27a1	0.308943089430894
Ontology - Cellular Component	GOCC_MUSCLE_TENDON_JUNCTION	0.0512295081967213	0.308376649340264	0.287857117255149	-0.743325857952633	-1.46580586095152	5	Itga7,Neurl2,Hmcn1	0.6
Ontology - Biological Process	GOBP_NEGATIVE_REGULATION_OF_RELAXATION_OF_MUSCLE	0.0512295081967213	0.308376649340264	0.287857117255149	-0.743168663435126	-1.46549588028475	5	Pde4d,Tifab,Grk2	0.6
Ontology - Biological Process	GOBP_LEUKOCYTE_MIGRATION	0.000294261161593783	0.0128625001479223	0.49849310876659	-0.292927964428983	-1.46543106493305	333	Adora1,Rarres2,Mospd2,Mpp1,Itga7,Cxcr5,Mif,Itgb7,Ednrb,Mapk3,Il17ra,Cd74,Coro1a,Tbx21,Gata3,Stk10,Trpm4,Rac2,Ccr7,Stat5b,Ptpn22,Cxcl10,Ccl17,Padi2,App,Slamf8,Cxcr3,Sell,Selp,Fcer1g,Fut4,Vcam1,Cd200r1,Sbds,Spn,Slc8b1,Itgal,Cnn2,Nckap1l,Selplg,Tgfb1,Cxcl13,Il34,Pde4d,Il16,Enpp1,Csf1r,Ccl22,Cd300a,Il27ra,Xcl1,Gcsam,Itga4,Slamf1,Chst4,Ecm1,Pycard,Itgb2,Nbl1,Syk,Spi1,Csf3r,Aif1,Lrch1,Ano6,Cd81,Crk,Myo…	0.339339339339339
Ontology - Biological Process	GOBP_NEGATIVE_REGULATION_OF_URINE_VOLUME	0.0845665961945032	0.381283107412773	0.224966093540314	-0.645705123345989	-1.4651913456074	8	Adrb2,Adcy6,Mllt6	0.375
Ontology - Biological Process	GOBP_NEGATIVE_REGULATION_OF_LIPID_TRANSPORT	0.0319283801682026	0.244698201718259	0.321775918075361	-0.43729789496511	-1.46475613952685	33	Apoa2,Cry2,Apoc1,Abcg8,Pla2r1,Srebf2,Nr1h2,Abcg5,Nrg1	0.272727272727273
Ontology - Biological Process	GOBP_NEGATIVE_REGULATION_OF_MAST_CELL_ACTIVATION	0.0704845814977974	0.352027912947592	0.252961123069611	-0.559852558344185	-1.46471292289663	13	Hmox1,Ptpn6,Cd300a,Milr1,Cnr2,Enpp3,Cd84,Foxf1,Cd300lf	0.692307692307692
Positional	chr2E1	0.0281498646404225	0.227955642888267	0.352487857583619	-0.385633025655011	-1.46457777054002	59	Cry2,Gm10804,Cd82,Large2,C1qtnf4,D930015M05Rik,Dgkz,Ndufs3,Trp53i11,Ddb2,Arhgap1,Lrp4,Mapk8ip1,Spi1,Pacsin3	0.254237288135593
Ontology - Biological Process	GOBP_DEPHOSPHORYLATION	0.000334488236383583	0.0142229279895565	0.49849310876659	-0.296487285021335	-1.4643209343582	304	Adora1,Ppp4r4,Ptpdc1,Cry2,Mtmr7,Ptprs,Alpl,Ptp4a3,Pxylp1,Bpnt2,Dusp14,Ptp4a2,Jak2,Cdc14a,Tns2,Ptpn18,Dusp23,Inpp4b,Ppm1k,Ssh1,Ctdsp2,Ppm1a,Pptc7,Ppp2r3a,Ptpn6,Ptpn22,Ppargc1b,Pdxp,Arpp19,Ptpn12,Dusp6,Ppp2cb,Bcl2,Ctdsp1,Sema4d,Ppp5c,Dusp7,Dnajc6,Chp2,Nckap1l,Tgfb1,Ppp1r42,Hdhd2,Tsc1,Cd300a,Ppp1cb,Bag4,Inpp5a,Ptprd,Lhpp,Ppp3r1,Ppp1r9b,Ptpn23,Dusp28,Pip4p2,Ptprc,Cdc14b,Ppp3cb,Gna12,Iqgap1,Cdc25b,Ctt…	0.328947368421053
Ontology - Biological Process	GOBP_REGULATION_OF_LYMPHOCYTE_MIGRATION	0.0281498646404225	0.227955642888267	0.352487857583619	-0.385517103696639	-1.46413751591437	59	Coro1a,Stk10,Ccr7,Cxcl10,Padi2,App,Cd200r1,Spn,Slc8b1,Cxcl13,Il27ra,Xcl1,Gcsam,Itga4,Ecm1,Pycard,Aif1,Lrch1,Crk,Ccr2,Ccl5,Ccr6,Msn,Crkl	0.406779661016949
Ontology - Biological Process	GOBP_B_CELL_PROLIFERATION_INVOLVED_IN_IMMUNE_RESPONSE	0.0617377858759888	0.332765009829677	0.321775918075361	-0.711397195475563	-1.46413687646946	6	Plcl2,Cd19,Tlr4,Gapt,Cd180	0.833333333333333
Ontology - Biological Process	GOBP_APOPTOTIC_MITOCHONDRIAL_CHANGES	0.00663406863613412	0.103726831443337	0.407017918923954	-0.338164337555892	-1.46412126924371	117	Casp6,Nol3,Them4,Siva1,Bcl2l11,Dap3,Chchd10,Ndufs1,Slc25a5,Aifm2,Vdac2,Pla2g6,Sod2,Atpif1,Hrk,Ppp2cb,Bcl2,Hgf,Mapk9,Rnf7,Pycard,Acaa2,Mfn2,Casp1,Slc25a4,Bcl2a1d,Aifm1,Parl,Mcl1,Pim2,Mmp9,Bcl2l1,Mff,Gclc,Timm50,Opa1,Atf2,Mtch2,Slc25a31,Bid,Zfp13	0.35042735042735
Ontology - Biological Process	GOBP_L_ARGININE_IMPORT_ACROSS_PLASMA_MEMBRANE	0.0617377858759888	0.332765009829677	0.321775918075361	-0.711298418683009	-1.46393358252138	6	Slc7a2,Agt	0.333333333333333
Regulatory Target Gene - miRDB	MIR_135A_2_3P	0.0344212009842845	0.255050764983784	0.321775918075361	-0.411147594357607	-1.46357294036973	43	Cyp4a31,Ndufv2,Abcc4,Synm,Cert1,Zfand2b,Dbt,Rabgap1l,Ppp2r1a,Riox1,Map2k5,Bmp5,Dpysl5,Trib1,Gfra2	0.348837209302326
Canonical Pathways - Biocarta	BIOCARTA_CTL_PATHWAY	0.0617848970251716	0.332825157178577	0.276500599254472	-0.547857883671124	-1.46319830624577	14	Fasl,Itgal,Cd3g,Cd3e,Cd247,Itgb2,Cd3d,Prf1,Gzmb	0.642857142857143
Ontology - Biological Process	GOBP_T_HELPER_17_CELL_LINEAGE_COMMITMENT	0.0738255033557047	0.359828473413379	0.248911114434702	-0.608444869700966	-1.46311215260896	10	Tbx21,Il6ra,Tgfb1,Batf,Irf4,Ly9,Slamf6	0.7
Ontology - Cellular Component	GOCC_MICROTUBULE_ORGANIZING_CENTER_ATTACHMENT_SITE	0.0775862068965517	0.36801831195579	0.237793834423688	-0.621310184567688	-1.46284660919719	9	Sun2,Clmn,Syne3,Sun1,Syne4	0.555555555555556
Canonical Pathways - Wiki	WP_GPCRS_CLASS_A_RHODOPSINLIKE	0.0105001728257475	0.134959857633741	0.380730400722792	-0.359384929593892	-1.46281017680422	83	Adrb2,Cxcr5,Chrm2,Ednrb,Adra1a,P2ry6,Cxcr3,Adora2b,Ptgfr,Fpr2,Agtr1a,Ccr4,Adora2a,P2ry14,Gpr63,Ptger2,Gpr27,Gpr65,Adra2b,F2rl2,Ccr2,Cmklr1,Adrb1,Ccr6,Cysltr1,Cxcr2,Htr7,Ccr1,Fpr1,Gpr35,Cnr2,Ccr5,P2ry13,Hrh1,Avpr2,Ccr9	0.433734939759036
Ontology - Biological Process	GOBP_CORPUS_CALLOSUM_MORPHOGENESIS	0.0668058455114822	0.34309888314277	0.252961123069611	-0.671129691262005	-1.46278793924442	7	Bhlhe22,Grcc10,Zeb2	0.428571428571429
Ontology - Biological Process	GOBP_REGULATION_OF_LEUKOCYTE_APOPTOTIC_PROCESS	0.014909691384728	0.160848197171356	0.380730400722792	-0.352024473435871	-1.4626271433873	96	Mif,Bcl2l11,Cd74,Fcmr,Fnip1,Ccr7,Cd274,Bcl10,Bcl11b,Fcer1g,Bcl2,Prkcq,Cd44,Il7r,Cd3g,St6gal1,Mertk,Pik3cb,Hcls1,Pik3cd,Nr4a3,Kifap3,Il18,Sirt1,Ccl5,Bcl2l1,Axl,Lgals3,Itpkb,Cxcr2,Tsc22d3,Mef2c,Anxa1,Tnfrsf4,Nfkbid,Adam8,Zc3h8,Aurkb,Ccr5,Nod2	0.416666666666667
Ontology - Biological Process	GOBP_NEUTROPHIL_APOPTOTIC_PROCESS	0.0707762557077626	0.35282557304659	0.257206466468838	-0.59272034176352	-1.4626185909596	11	Cd44,Pik3cb,Pik3cd,Il18,Itpkb,Cxcr2,Anxa1,Fcgr2b	0.727272727272727
Ontology - Biological Process	GOBP_REGULATION_OF_PHOSPHOLIPASE_A2_ACTIVITY	0.0775862068965517	0.36801831195579	0.237793834423688	-0.621171602257092	-1.4625203234414	9	Ang,Pla2r1,Agtr1a	0.333333333333333
Ontology - Biological Process	GOBP_MITOCHONDRIAL_OUTER_MEMBRANE_PERMEABILIZATION_INVOLVED_IN_PROGRAMMED_CELL_DEATH	0.0365581280491956	0.262559205822932	0.321775918075361	-0.420137436731569	-1.46243188626262	39	Casp6,Siva1,Bcl2l11,Chchd10,Slc25a5,Vdac2,Atpif1,Acaa2,Slc25a4,Bcl2l1,Gclc,Spg7,Atf2,Slc25a31,Bid,Zfp13,Eya2	0.435897435897436
Curated - Chemical and Genetic Perturbation	MARKEY_RB1_CHRONIC_LOF_DN	0.00920233765633593	0.125342852793932	0.380730400722792	-0.338284959630571	-1.46228076503256	116	Igfbp2,Gsta4,Gabarapl1,Npr3,Hmox1,Cd53,Slfn2,Cd59a,Pstpip1,Rnf19b,Lcp2,Tpd52l1,Saraf,Hpgd,Ackr4,Lmo2,Tyrobp,Csf1r,Rabac1,Prdx2,Dcn,Car3,Ms4a6b,Rasl11b,Trpv2,Ptprc,C1qc,Syngr1,C1qb,Spi1,Cfp,Mccc1,Plac8,Mest,Ctss,Cadm1,Vav1,Plscr2,Ifi30,Sqstm1,Upk3b,Fermt3,Ifi207	0.370689655172414
Ontology - Biological Process	GOBP_MALATE_ASPARTATE_SHUTTLE	0.0580668123797153	0.32524713833638	0.321775918075361	-0.799240012498672	-1.46202728285164	4	Slc25a22,Slc25a13	0.5
Ontology - Molecular Function	GOMF_AMP_ACTIVATED_PROTEIN_KINASE_ACTIVITY	0.0775862068965517	0.36801831195579	0.237793834423688	-0.620959489079207	-1.46202091259841	9	Prkag1,Prkaca,Prkag3	0.333333333333333
Curated - Chemical and Genetic Perturbation	SASAI_RESISTANCE_TO_NEOPLASTIC_TRANSFROMATION	0.0270351164492553	0.22350680585364	0.352487857583619	-0.404141926670257	-1.46125534363365	47	Slc16a7,Tnfrsf1a,Cdkn2c,Adamts1,Mmp11,Gbp2,Atp1b1,Vldlr,App,Tnfrsf11b,Fbln5,Ifngr1	0.25531914893617
Ontology - Biological Process	GOBP_METHIONINE_METABOLIC_PROCESS	0.0640732265446224	0.338862684494401	0.271288554688953	-0.547047676736064	-1.46103443592388	14	Mat1a,Mthfd1,Mthfd2l,Bhmt,Enoph1,Gnmt	0.428571428571429
Ontology - Biological Process	GOBP_MULTICELLULAR_ORGANISM_AGING	0.0750190932680103	0.363472151677868	0.287805130535564	-0.473262597516583	-1.46089761298466	24	Alpl,Adra1a,Gna11,Hyal2,Agtr1a,Slc1a2,Enpp1,Gna12,Ndufs6	0.375
Ontology - Biological Process	GOBP_CELL_ACTIVATION	1.07742538484258e-07	1.80042271079632e-05	0.704975715167238	-0.269400384245405	-1.46074518244456	991	Adrb2,Igfbp2,Pparg,Vnn1,Ildr2,Il2rb,Slc7a2,Slc15a4,Ccnd3,Satb1,H2-Ab1,Agt,Cxcr5,Pbx1,H2-Aa,Mif,H2-Eb1,H2-DMb1,Stard7,Adk,Fzd8,Hmox1,Abat,Lck,Chrnb2,Fcgr4,Ntrk1,Il17ra,Il2ra,Jak2,H2-DMa,H2-Ob,Slfn2,Cd59a,Cd74,Gimap3,Slc25a5,Coro1a,Ikzf3,Tbx21,Il18r1,Sh2d2a,Fgl2,Gata3,Lax1,Runx3,Cd2,Sla2,Rab27a,H2-DMb2,Ighd,Rac2,Cd79b,Lepr,Dock2,Fnip1,Dgat1,Ccr7,Wdfy4,Psap,Cd274,Stat5b,Washc1,Lfng,Ptpn6,Ptpn22,Tnfr…	0.352169525731584
Ontology - Molecular Function	GOMF_BH3_DOMAIN_BINDING	0.0845665961945032	0.381283107412773	0.224966093540314	-0.643623931762876	-1.46046884336005	8	Irgm2,Bcl2,Igtp,Mcl1,Bcl2l1,Irgm1	0.75
Curated - Chemical and Genetic Perturbation	GROSS_ELK3_TARGETS_DN	0.0319566758541448	0.244701190478373	0.321775918075361	-0.451160532581073	-1.46025252959901	30	Maff,Cth,Pgm1,Fth1,Ak4,Adamts1,Vldlr	0.233333333333333
Ontology - Biological Process	GOBP_CEREBRAL_CORTEX_REGIONALIZATION	0.0617377858759888	0.332765009829677	0.321775918075361	-0.709472751409543	-1.46017615025113	6	Bhlhe22,Nr2f1,Eomes	0.5
Ontology - Biological Process	GOBP_NEGATIVE_REGULATION_OF_EXOCYTOSIS	0.0379553971292844	0.266985286611635	0.321775918075361	-0.448227540331276	-1.46011268435944	31	Hmox1,Rap1a,Cbarp,Nckap1l,Rap1b,Cd300a,Spi1,Ccr2,Rab33b,Bcr,Gnai2,Anxa1,Fmr1	0.419354838709677
Canonical Pathways - Reactome	REACTOME_CHOLINE_CATABOLISM	0.0617377858759888	0.332765009829677	0.321775918075361	-0.709336274627761	-1.45989526540894	6	Sardh,Chdh,Bhmt,Dmgdh,Slc44a1	0.833333333333333
Ontology - Biological Process	GOBP_REGULATION_OF_EXCRETION	0.0423870027794396	0.282146181986627	0.321775918075361	-0.513561616872809	-1.45931315601565	19	Adora1,Agt,Ednrb	0.157894736842105
Positional	chr7A1	0.00834180618929751	0.119815739134548	0.380730400722792	-0.33069107320172	-1.45903956692374	132	Sult2a4,Zbed4-ps1,Sult2a3,Slc27a5,Zswim9,Sult2a-ps2,Kat6b-ps2,Zbed4-ps2,Tmem167-ps2,Sult2a5,Sult2a-ps1,Rdh13,Tmem167-ps1,Sult2a6,Rasl2-9,Kat6b-ps1,Ppp1r12c,Sult2a7,Sult2a2,Fiz1,Ndufa3,Pla2g4c,Lair1,Sult2a1,Zim1,Leng9,Zfp418,Tmem150b,Lilra6,Lig1,Gm45631,Pira1,Dnaaf3,Chmp2a,Ncr1,Isoc2a,Zbed4-ps3,Zfp579,Zfp787,Pira12,Cdc42ep5,Zfp524	0.318181818181818
Ontology - Biological Process	GOBP_NEGATIVE_REGULATION_OF_DENDRITIC_SPINE_DEVELOPMENT	0.0663615560640732	0.342985647867394	0.266350657088526	-0.546276395839516	-1.458974527807	14	Ptprs,Mecp2,Ngef,Dnm3	0.285714285714286
Ontology - Biological Process	GOBP_INNER_MITOCHONDRIAL_MEMBRANE_ORGANIZATION	0.0504786650642981	0.30608312059011	0.321775918075361	-0.429899351104366	-1.45894495169143	35	Chchd10,Timm10,Chchd3,Ndufa13,Cibar1,Slc25a46,Afg3l2,Apoo,Immt,Romo1	0.285714285714286
Ontology - Biological Process	GOBP_POSITIVE_REGULATION_OF_IMMUNE_EFFECTOR_PROCESS	0.00289421984250646	0.0628268940642606	0.431707695803346	-0.298554819183701	-1.45885271583751	262	Cd36,Mif,Rbp4,H2-DMb1,Hmox1,Cd74,Gimap3,Colec10,Tbx21,Il18r1,Mapkapk2,Panx1,Gata3,Rap1a,H2-DMb2,Rac2,Ccr7,Stat5b,Ptpn6,Ptpn22,Rasgrp1,Vamp8,Rara,Adora2b,Fcer1g,Il18rap,Fes,Socs5,Shld1,Msh2,Tgfb1,Mill2,Fzd5,Sash3,Laptm5,Tyrobp,Klrb1c,Gab2,Cd300a,Ulbp1,Cd226,Scimp,Xcl1,Phb2,Pck1,H2-Q6,Slamf1,Cd1d2,Btk,Pycard,Itgb2,Cd28,Klrk1,Ptprc,Syk,Cd1d1,Nr4a3,Spi1,Klrc1,Casp1,Cfp,Cd81,Klrd1,Klri2,Tlr4,Tlr2,Stxb…	0.374045801526718
Ontology - Biological Process	GOBP_CELLULAR_MODIFIED_AMINO_ACID_CATABOLIC_PROCESS	0.042904779414802	0.283927639830868	0.321775918075361	-0.51825493385572	-1.45880267230873	18	Ahcyl,Ahcy,Sardh,Hoga1,Acadl,Mthfsl	0.333333333333333
Ontology - Biological Process	GOBP_GLUTAMINE_FAMILY_AMINO_ACID_METABOLIC_PROCESS	0.0137066867835657	0.153979460351513	0.380730400722792	-0.375107614512756	-1.45847590628495	65	Ddah1,Aldh4a1,Aldh5a1,Mecp2,Fh1,Ctps2,Mthfsl,Ppat,Gls,Amdhd1,Got2,Tat,Gls2,Slc38a1,Oat,Otc,Gclc,Slc39a8,Mthfs,Cps1,Got1,Nags,Prodh,Ass1,Nos2,Pycrl,Apc,Agmat,Gfpt1,Nos3,Arg2	0.476923076923077
Ontology - Biological Process	GOBP_SULFUR_AMINO_ACID_BIOSYNTHETIC_PROCESS	0.0732768765249619	0.359828473413379	0.287805130535564	-0.538913429272841	-1.45821954079324	15	Cth,Mthfd1,Mthfd2l,Bhmt,Enoph1	0.333333333333333
Ontology - Biological Process	GOBP_REGULATION_OF_G_PROTEIN_COUPLED_RECEPTOR_INTERNALIZATION	0.0586945556217353	0.327090078094377	0.321775918075361	-0.796863316925296	-1.45767966046416	4	App,Apln	0.5
Ontology - Biological Process	GOBP_SERINE_FAMILY_AMINO_ACID_BIOSYNTHETIC_PROCESS	0.0687600932742055	0.348008019384397	0.287805130535564	-0.531845539532208	-1.4573593002009	16	Cth,Dhfr,Mthfd1,Agxt2,Shmt2	0.3125
Ontology - Biological Process	GOBP_INFLAMMATORY_RESPONSE_TO_ANTIGENIC_STIMULUS	0.0278014389470227	0.226621282311046	0.352487857583619	-0.38876261156014	-1.45710127062601	56	Ahcyl,Il1rn,Ahcy,Il2ra,Ccr7,Rasgrp1,Fcer1g,Spn,Mkrn2,Enpp1,Btk,Cd28,Park7,Cd6,Cd81,Tnf,Fcgr3,Cysltr1,Il12b,Cxcr2	0.357142857142857
Ontology - Biological Process	GOBP_9_CIS_RETINOIC_ACID_METABOLIC_PROCESS	0.0668058455114822	0.34309888314277	0.252961123069611	-0.668465277562127	-1.45698060829768	7	Aldh8a1,Rdh9,Rdh16,Cyp1a1	0.571428571428571
Ontology - Biological Process	GOBP_PHOTOTRANSDUCTION	0.0687600932742055	0.348008019384397	0.287805130535564	-0.531704814594941	-1.45697368674577	16	Pde6c,Cds2,Cabp4,Arrb1,Gnb1	0.3125
Ontology - Biological Process	GOBP_POSITIVE_REGULATION_OF_ADIPOSE_TISSUE_DEVELOPMENT	0.0775862068965517	0.36801831195579	0.237793834423688	-0.618444494474026	-1.45609947203342	9	Pparg,Trpm4,Sh3pxd2b,Sirt1,Sorl1	0.555555555555556
Ontology - Cellular Component	GOCC_IMMUNOGLOBULIN_COMPLEX	0.0792256521848181	0.371510643773415	0.287805130535564	-0.471689458372112	-1.45604154526854	24	Pigr,Ighd,Cd79b,Cd79a,Syk,Igkv12-41,Igkv3-4,Jchain,Igkv3-5,Igkv3-10,Igha,Iglv2	0.5
Ontology - Biological Process	GOBP_REGULATION_OF_T_HELPER_CELL_DIFFERENTIATION	0.040166323588172	0.275917045885963	0.321775918075361	-0.446896788492095	-1.45577772618465	31	Tbx21,Gata3,Ccr7,Rara,Socs5,Il18,Zbtb7b,Ccr2,Ccr6,Irf1,Anxa1,Nfkbid	0.387096774193548
Ontology - Molecular Function	GOMF_DIACYLGLYCEROL_O_ACYLTRANSFERASE_ACTIVITY	0.0605777857238304	0.330315716717093	0.321775918075361	-0.795499917689906	-1.45518563257718	4	Mogat1,Dgat1	0.5
Ontology - Biological Process	GOBP_ACTIVATION_OF_CYSTEINE_TYPE_ENDOPEPTIDASE_ACTIVITY	0.032670784168012	0.247015753858446	0.321775918075361	-0.449591631980712	-1.45517453428488	30	Casp6,Ifi208,Tbc1d10a,Ifi209,Cycs,Pycard,Ifi203,Ifi204,Mndal,Ifi207,Ifi206	0.366666666666667
Ontology - Biological Process	GOBP_REGULATION_OF_HEPATOCYTE_APOPTOTIC_PROCESS	0.0866807610993658	0.386151838254936	0.222056046145248	-0.641221224092234	-1.4550167780786	8	Igf1r,Cflar,Ppara,Lims1	0.5
Ontology - Molecular Function	GOMF_SUPEROXIDE_GENERATING_NAD_P_H_OXIDASE_ACTIVITY	0.0594262295081967	0.328389794616084	0.266350657088526	-0.737832927174891	-1.4549740433285	5	Cyba,Cybb,Ncf2	0.6
Regulatory Target Gene - miRDB	MIR_1224_3P	0.0372184225092824	0.26506206734222	0.321775918075361	-0.431976657911991	-1.45495662448097	34	Slc35a4,Upb1,Ets1,Timm17a,Cd200r4,Trp53i11,Ptgfrn,Nmnat2,Rabgap1l,Apln	0.294117647058824
Ontology - Biological Process	GOBP_OSMOSENSORY_SIGNALING_PATHWAY	0.0531914893617021	0.313681337766771	0.287857117255149	-0.706675239378059	-1.45441855020194	6	Pycard,Casp1,Oxsr1,Wnk3	0.666666666666667
Canonical Pathways - Wiki	WP_SREBF_AND_MIR33_IN_CHOLESTEROL_AND_LIPID_HOMEOSTASIS	0.0707762557077626	0.35282557304659	0.257206466468838	-0.589369125092939	-1.45434900501939	11	Ppargc1a,Srebf2,Ppara,Sirt1	0.363636363636364
Ontology - Biological Process	GOBP_ATRIAL_CARDIAC_MUSCLE_CELL_MEMBRANE_REPOLARIZATION	0.0594262295081967	0.328389794616084	0.266350657088526	-0.737425669013523	-1.45417094816712	5	Kcnn2	0.2
Ontology - Biological Process	GOBP_NEGATIVE_REGULATION_OF_SYNCYTIUM_FORMATION_BY_PLASMA_MEMBRANE_FUSION	0.0531914893617021	0.313681337766771	0.287857117255149	-0.70651493153334	-1.4540886183038	6	Cxcl10,Stat1,Cflar	0.5
Ontology - Biological Process	GOBP_UREA_TRANSMEMBRANE_TRANSPORT	0.0704662048189746	0.352027912947592	0.287805130535564	-0.85745239454005	-1.45381272392895	3	Aqp9,Slc14a1	0.666666666666667
Ontology - Biological Process	GOBP_NUCLEOTIDE_TRANSMEMBRANE_TRANSPORT	0.0663615560640732	0.342985647867394	0.266350657088526	-0.544260565206253	-1.45359072288938	14	Slc25a32,Slc25a5,Slc25a36,Lrrc8e,Slc25a4,Slc19a1,Slc25a31,Lrrc8c,Slc25a51,Slc25a16	0.714285714285714
Ontology - Biological Process	GOBP_REGULATION_OF_LEUKOCYTE_DEGRANULATION	0.0374979256854217	0.265948275862069	0.321775918075361	-0.408190353642719	-1.45304597256579	43	Hmox1,Rac2,Vamp8,Adora2b,Fcer1g,Fes,Nckap1l,Gab2,Cd300a,Itgb2,Syk,Spi1,Stxbp1,Ccr2,Bcr,Fgr,Gata2,Stxbp2,Cd160,Cd84,Ptafr,Foxf1,Unc13d,Itgb2l,Stx4a,Abr	0.604651162790698
Canonical Pathways - Reactome	REACTOME_ACYL_CHAIN_REMODELLING_OF_PI	0.0782997762863535	0.369436767995789	0.241339976815091	-0.604080299076013	-1.45261677884498	10	Pla2g12a,Pla2r1,Plaat3,Pla2g4c,Pla2g4a	0.5
Ontology - Molecular Function	GOMF_POLYOL_TRANSMEMBRANE_TRANSPORTER_ACTIVITY	0.0887949260042283	0.391357895474102	0.219250346703755	-0.640033637137058	-1.45232198433147	8	Aqp9,Aqp3,Slc5a3,Slc5a11	0.5
Ontology - Biological Process	GOBP_REGULATION_OF_SEQUESTERING_OF_TRIGLYCERIDE	0.0663615560640732	0.342985647867394	0.266350657088526	-0.543728619917977	-1.45217002334663	14	Lpl,Pparg,Pnpla2,Ppara	0.285714285714286
Ontology - Biological Process	GOBP_REGULATION_OF_CD4_POSITIVE_CD25_POSITIVE_ALPHA_BETA_REGULATORY_T_CELL_DIFFERENTIATION	0.0709812108559499	0.35362751073017	0.245041785430996	-0.666226726872655	-1.45210148434805	7	Gimap3,Tgfb1,Il2rg,Gimap5,Foxp3	0.714285714285714
Ontology - Cellular Component	GOCC_DENDRITIC_SPINE_HEAD	0.0730593607305936	0.359341259956813	0.252961123069611	-0.58840829547104	-1.4519780263829	11	Dnm3,Srgap2,Grip1,Ppp1r9b,Fmr1,Ppp1r1b,Cacna1s	0.636363636363636
Ontology - Cellular Component	GOCC_PAM_COMPLEX_TIM23_ASSOCIATED_IMPORT_MOTOR	0.0553191489361702	0.318531869071803	0.282013350011725	-0.705364173543934	-1.45172022661081	6	Grpel2,Pam16,Dnajc15,Pam16l,Dnajc19	0.833333333333333
Ontology - Biological Process	GOBP_NEGATIVE_REGULATION_OF_DOPAMINE_SECRETION	0.0594262295081967	0.328389794616084	0.266350657088526	-0.735962276583711	-1.45128520273321	5	Abat,Entpd1,Myo5a	0.6
Ontology - Biological Process	GOBP_NEGATIVE_REGULATION_OF_DIGESTIVE_SYSTEM_PROCESS	0.0774640034499582	0.36801831195579	0.287805130535564	-0.535945953195021	-1.45018999213391	15	Abcg8,Gpr39,Hamp2,Tifab,Abcg5	0.333333333333333
Canonical Pathways - Reactome	REACTOME_ADVANCED_GLYCOSYLATION_ENDPRODUCT_RECEPTOR_SIGNALING	0.0649781758249574	0.339864096733093	0.287805130535564	-0.792729107461768	-1.45011706733296	4	Capza2,App	0.5
Curated - Chemical and Genetic Perturbation	ZHENG_BOUND_BY_FOXP3	7.29107647364904e-05	0.00419223830789526	0.538434096309916	-0.282078141577196	-1.45004865030317	488	Fam107b,Kbtbd11,Slc23a2,Smap2,Klf3,Satb1,Gpd2,Ndufv2,Rdm1,Rab8b,Sgms1,Nr5a2,Gng2,Eola1,Actr3,Il2ra,Cd53,Ago2,Inpp4b,Gata3,Stk10,Akr1d1,Rap1a,Ets1,Rasa3,Ifi208,Nudcd3,Ccr7,Cobll1,Stat5b,Urm1,Snx9,Ptpn22,mt-Nd4l,Tgfbr2,Prrg4,Cyth1,Ankrd44,Tmsb4x,Eci2,Mbnl1,Il10rb,Cytip,Nck2,Arhgef3,Sell,Dusp6,Selp,Bcl11b,P2ry10,Fasl,Bcl2,Flt3,Hk3,Cd200r1,Adam19,Prkcq,Ms4a4d,Cd44,Zfp608,Wipf1,Atp1b3,Bend6,Traf3ip3,H…	0.334016393442623
Ontology - Biological Process	GOBP_ACYLGLYCEROL_TRANSPORT	0.0594262295081967	0.328389794616084	0.266350657088526	-0.73511444570311	-1.44961331756928	5	Cd36,Apoh,Lpcat3	0.6
Ontology - Biological Process	GOBP_NIK_NF_KAPPAB_SIGNALING	0.011121821667658	0.138737374177737	0.380730400722792	-0.335278524382731	-1.44928505739296	116	Chil1,Eda,Card10,Ndufc2,Agt,Akip1,Nol3,Ptp4a3,Il18r1,C1qtnf4,Ppm1a,Rassf2,Ptpn22,App,Relb,Lrrc19,Mkrn2,Nfkb2,Laptm5,Lims1,Phb2,Adgrg3,Ank3,Nlrc3,Spi1,Ddx3x,Nr3c2,Tlr4,Tlr2,Il18,Phb	0.267241379310345
Curated - Chemical and Genetic Perturbation	RASHI_RESPONSE_TO_IONIZING_RADIATION_6	0.0135039618517256	0.152879714908526	0.380730400722792	-0.342482884834199	-1.44928466655606	104	Gbp2b,Ptp4a3,Il18r1,Aldoa,Cd79b,Slc38a4,Ms4a1,Tmem70,Mir142hg,Selplg,Cxcl13,Laptm5,Tyrobp,Rhoh,Ikzf1,Fmnl1,Eif4ebp2,Grk2,Cd48,Ptprc,Cfp,Pde7a,Iglv3,Ccr2,Ccl5,Ubd,Fermt3,S100a8,Csf2ra,Pip4k2a,Adh1	0.298076923076923
Ontology - Biological Process	GOBP_POSITIVE_REGULATION_OF_SARCOMERE_ORGANIZATION	0.0594262295081967	0.328389794616084	0.266350657088526	-0.734782678367442	-1.44895908699208	5	Mylk3,Bmp10	0.4
Canonical Pathways - Reactome	REACTOME_VITAMIN_C_ASCORBATE_METABOLISM	0.0887949260042283	0.391357895474102	0.219250346703755	-0.638535535480904	-1.44892259116875	8	Slc23a2,Cyb5a,Gsto2,Gsto1,Slc2a3,Slc2a1	0.75
Regulatory Target Gene - miRDB	MIR_3083_3P	0.084051724137931	0.380300788954635	0.227987202850442	-0.615392225280008	-1.44891304285243	9	Mst1r,Rassf4,Pde8b	0.333333333333333
Regulatory Target Gene - GTRD	TOX3_TARGET_GENES	0.0293150103076912	0.233153889616253	0.352487857583619	-0.362681743284047	-1.44882533549735	74	Epb41l1,Klf3,Ptprs,Sgms1,Zfand5,Bcl2l11,Jak2,Ets1,Nab2,Cobll1,Agpat3,Azin1,Map4k4,Snn,Pcbp3,Spry2,Gm20033,Gpx4	0.243243243243243
Ontology - Molecular Function	GOMF_APOLIPOPROTEIN_BINDING	0.0444535266635987	0.290174299597055	0.321775918075361	-0.499345911690035	-1.44865973430514	20	Lpl,Scarb1,Vldlr,App,Lrp4	0.25
Ontology - Biological Process	GOBP_VERY_LONG_CHAIN_FATTY_ACID_METABOLIC_PROCESS	0.0423772534708987	0.282146181986627	0.321775918075361	-0.444685305134578	-1.44857376254785	31	Slc27a5,Acaa1b,Acaa1a,Hacd2,Slc27a2,Acox1,Abcd4,Hacd3,Abcd1,Acot2,Hsd17b4,Abcd3	0.387096774193548
Ontology - Biological Process	GOBP_REGULATION_OF_GERMINAL_CENTER_FORMATION	0.0827740492170022	0.378200312600157	0.234392647294686	-0.602312727203686	-1.44836634299484	10	H2-DMa,Tnfrsf13c,Pkn1,Mef2c,Tnfaip3,Tnfsf13b	0.6
Ontology - Biological Process	GOBP_POSITIVE_REGULATION_OF_SIGNALING_RECEPTOR_ACTIVITY	0.0388115339066367	0.269704827719779	0.321775918075361	-0.416047518266392	-1.4481955277457	39	Adora1,Adrb2,Jak2,Hbegf,Adra2b,Park7,Reln,Ccr2,Shank3	0.230769230769231
Ontology - Biological Process	GOBP_GRANULOCYTE_ACTIVATION	0.0287562189198968	0.230200147388759	0.352487857583619	-0.409858129895387	-1.448035405745	41	Fcgr4,Fcer1g,Il18rap,Il15,Il16,Tyrobp,Cd300a,Itgb2,Syk,Spi1,Il18,Ccr2,Ccl5,Tnf,Myd88,Bcr,Cxcr2	0.414634146341463
Ontology - Biological Process	GOBP_POSITIVE_REGULATION_OF_HOMOTYPIC_CELL_CELL_ADHESION	0.079295154185022	0.371574600368773	0.237793834423688	-0.553459341789944	-1.44798668530727	13	Jak2,Il6ra,Ank3,Lgals1,Ccl5	0.384615384615385
Ontology - Molecular Function	GOMF_CGMP_BINDING	0.0827740492170022	0.378200312600157	0.234392647294686	-0.602056883906674	-1.44775112302067	10	Pde6c	0.1
Ontology - Biological Process	GOBP_PROTEIN_DEPHOSPHORYLATION	0.00279390434045328	0.0618204323166228	0.431707695803346	-0.306305711753125	-1.44741331208868	219	Adora1,Ppp4r4,Ptpdc1,Cry2,Ptprs,Ptp4a3,Dusp14,Ptp4a2,Jak2,Cdc14a,Tns2,Ptpn18,Dusp23,Ppm1k,Ssh1,Ctdsp2,Ppm1a,Pptc7,Ppp2r3a,Ptpn6,Ptpn22,Pdxp,Arpp19,Ptpn12,Dusp6,Ppp2cb,Bcl2,Ctdsp1,Ppp5c,Dusp7,Nckap1l,Tgfb1,Tsc1,Cd300a,Ppp1cb,Ptprd,Ppp3r1,Ppp1r9b,Ptpn23,Dusp28,Ptprc,Cdc14b,Ppp3cb,Gna12,Cdc25b,Cttnbp2nl,Phlpp1,Mastl,Ppp2r1a,Ppm1d,Pdp2,Ppp2r5a,Ppm1l,Tnf,Timm50,Ppm1n,Ppp1r16b,Pdgfrb,Gnai2,Dusp16,Ubash…	0.406392694063927
Ontology - Biological Process	GOBP_NEGATIVE_REGULATION_OF_MAMMARY_GLAND_EPITHELIAL_CELL_PROLIFERATION	0.0730688935281837	0.359341259956813	0.241339976815091	-0.664061580121317	-1.447382350929	7	Robo1,Gata3,Phb2,Etv4	0.571428571428571
Ontology - Biological Process	GOBP_POSITIVE_REGULATION_OF_NUCLEOTIDE_BIOSYNTHETIC_PROCESS	0.0600961538461539	0.329216617545614	0.287857117255149	-0.498883065699558	-1.44731696502659	20	Ppargc1a,Ndufc2,Eno1,Adora2b,Eno1b,Ppara	0.3
Ontology - Biological Process	GOBP_HISTONE_H3_K9_TRIMETHYLATION	0.0909090909090909	0.395756753422968	0.216542836735348	-0.63767091877981	-1.44696066015426	8	Mecp2,Pih1d1,Sirt1	0.375
Ontology - Biological Process	GOBP_POSITIVE_REGULATION_OF_MEMBRANE_PERMEABILITY	0.0356112956991667	0.258847487814242	0.321775918075361	-0.406188264995404	-1.44684229392184	44	Casp6,Siva1,Bcl2l11,Chchd10,Slc25a5,Vdac2,Atpif1,Laptm5,Acaa2,Slc25a4,Bcl2l1,Gclc,Spg7,Atf2,Slc9a1,Slc25a31,Bid,Zfp13,Eya2	0.431818181818182
Positional	chr4D3	0.0120550199118345	0.144210760198098	0.380730400722792	-0.330431769979687	-1.44660645774299	127	Gm13021,Tcea3,Gm13017,Aldh4a1,Sdhb,Tmco4,Alpl,Hmgcl,Rnf186,Slc66a1,Runx3,Padi2,Hp1bp3,B330016D10Rik,Luzp1,Cd52,Rap1gap,Gm13012,Man1c1,Akr7a5,Hspg2,Syf2,Nbl1,Fuca1,C1qc,Micos10,C1qb,Zfp683,Ldlrap1,Sh3bgrl3,Tas1r2,Igsf21	0.251968503937008
Ontology - Biological Process	GOBP_POST_EMBRYONIC_DEVELOPMENT	0.0143822495546586	0.157166244792802	0.380730400722792	-0.341817832631926	-1.44647036545695	104	Acadm,Sgpl1,Aldh5a1,Serpina7,Mecp2,Bcl2l11,Bpnt2,Grcc10,Jak2,Ago2,Gata3,Atn1,Llgl2,Sod2,Bcl11b,Bcl2,Flt3,Cyp1a2,Dlk1,Smad2,Fzd5,Enpp1,Nr4a2,Klf4,Sema3c	0.240384615384615
Ontology - Biological Process	GOBP_NEGATIVE_REGULATION_OF_DENDRITIC_SPINE_MORPHOGENESIS	0.0730688935281837	0.359341259956813	0.241339976815091	-0.663577409133365	-1.4463270564145	7	Ngef,Dnm3,Dtnbp1,Ube3a,Pten	0.714285714285714
Ontology - Biological Process	GOBP_NEGATIVE_REGULATION_OF_VASCULAR_PERMEABILITY	0.0577981753151863	0.324379443123684	0.321775918075361	-0.519687916138231	-1.44548036289808	17	Ddah1,Akap12,Adm,Adora2a	0.235294117647059
Canonical Pathways - Reactome	REACTOME_BIOLOGICAL_OXIDATIONS	0.0027133311023498	0.0609625455796856	0.431707695803346	-0.313578306430756	-1.44547142162978	187	Gsta2,Cyp2a5,Cyp3a25,Ahcyl,Cyp2c29,Sult1e1,Ahcy,Cyp3a59,Cyp39a1,Nqo2,Gsta5,Ugp2,Cyp2e1,Gsta3,Gstt2,Cyp3a11,Gstm3,Gstk1,Mat1a,Gstm4,Bpnt2,Ugt1a1,Gstt1,Gsta1,Mtarc2,Gstm7,Cyp2a12,Mat2b,Cyp4f15,Esd,Fdxr,Cyp1a1,Cyp4a10,Gm3776,Cyp1a2,Gstm1,Ces1d,Cyp2b10,Gsto2,Mgst3,Slc26a2,Aip,Sult2a2,Gstz1,Akr7a5,Acsm5,Papss2	0.251336898395722
Ontology - Biological Process	GOBP_LEUKOCYTE_APOPTOTIC_PROCESS	0.00648412338819567	0.102384081906872	0.407017918923954	-0.334042545399672	-1.44546671141097	121	Mif,Siva1,Bcl2l11,Il2ra,Cd74,Fcmr,Fnip1,Ccr7,Cd274,Bcl10,Bcl11b,Fcer1g,Fasl,Bcl2,Prkcq,Cd44,Plekho2,Il7r,Cd3g,St6gal1,Pkn1,Mertk,Pik3cb,Hcls1,Dnaja3,Pik3cd,Nr4a3,Kifap3,Il18,Sirt1,Tnfrsf23,Ccl5,Bcl2l1,Axl,Lgals3,Itpkb,Cxcr2,Tsc22d3,Mef2c,Crkl,Anxa1,Gli3,Tnfrsf4,Nfkbid,Adam8,Zc3h8,Aurkb,Ccr5,Nod2	0.40495867768595
Ontology - Biological Process	GOBP_REGULATION_OF_MITOCHONDRIAL_MEMBRANE_PERMEABILITY	0.0222862161851917	0.200514417528973	0.352487857583619	-0.376055609431432	-1.44545439777756	61	Casp6,Nol3,Them4,Siva1,Bcl2l11,Chchd10,Gimap3,Slc25a5,Vdac2,Atpif1,Bcl2,Dynlt1f,Acaa2,Slc25a4,Bcl2l1,Gclc,Spg7,Atf2,Mtch2,Slc9a1,Slc25a31,Bid,Zfp13,Gimap5,Eya2	0.409836065573771
Positional	chrXA7	0.0140506703142054	0.15555880552646	0.380730400722792	-0.35469432304297	-1.44544576866271	85	Mpp1,Tmem185a,Idh3g,Mecp2,Eola1,Ids,Vbp1,Pls3,Dusp9,Haus7,Emd,Abcd1,Ubl4a,Dkc1,Zfp275,F8,Arhgap4,Gabrq,Fmr1nb,Fam50a,Plxna3,Fmr1,Mtm1	0.270588235294118
Ontology - Biological Process	GOBP_REGULATION_OF_CD8_POSITIVE_ALPHA_BETA_T_CELL_ACTIVATION	0.0599520383693046	0.329216617545614	0.287857117255149	-0.513484652828944	-1.44537511329303	18	Runx3,Cd274,Ptpn22,Vsir,Nckap1l,Mapk8ip1,Zbtb7b,Irf1	0.444444444444444
Ontology - Biological Process	GOBP_T_HELPER_17_TYPE_IMMUNE_RESPONSE	0.0346244307302698	0.25579032728333	0.321775918075361	-0.411142865851183	-1.44524301873563	40	Il17ra,Jak2,Tbx21,Il6ra,Clec4n,Prkcq,Tgfb1,Il27ra,Rora,Phb,Zbtb7b,Batf,Ccr6,Il12b,Irf4,Nfkbid,Ly9,Slamf6,Foxp3	0.475
Ontology - Biological Process	GOBP_T_HELPER_2_CELL_DIFFERENTIATION	0.0592417061611374	0.328389794616084	0.287857117255149	-0.527170012438154	-1.44454745467926	16	Gata3,Rara,Socs5,Il18,Batf,Irf1,Anxa1,Men1	0.5
Canonical Pathways - Reactome	REACTOME_INTERLEUKIN_21_SIGNALING	0.0614754098360656	0.33270735446979	0.261663521711573	-0.732436665528593	-1.44433285297605	5	Il21r,Stat5b,Il2rg	0.6
Canonical Pathways - Reactome	REACTOME_INTERLEUKIN_RECEPTOR_SHC_SIGNALING	0.0599520383693046	0.329216617545614	0.287857117255149	-0.513056356606648	-1.44416952964528	18	Il2rb,Il2ra,Jak2,Ptpn6,Pik3cb,Pik3ca,Pik3cd,Il2rg	0.444444444444444
Ontology - Biological Process	GOBP_IMMUNOGLOBULIN_PRODUCTION_INVOLVED_IN_IMMUNOGLOBULIN_MEDIATED_IMMUNE_RESPONSE	0.0191146793385539	0.182305401872225	0.352487857583619	-0.365832348031467	-1.44415435413497	71	Slc15a4,H2-Ab1,H2-Aa,H2-Eb1,H2-DMb1,H2-DMa,H2-Ob,Tbx21,Fgl2,H2-DMb2,H2-Oa,Shld1,Msh2,Tgfb1,H2-Eb2,Enpp1,Il27ra,Xcl1,Btk,Cd28,Ptprc,Cd40lg,Batf,Exosc3,Ccr6,Gapt	0.366197183098592
Ontology - Biological Process	GOBP_FATTY_ACID_DERIVATIVE_METABOLIC_PROCESS	0.041825930686705	0.280038222068498	0.321775918075361	-0.414870922074291	-1.44409998272127	39	Nudt19,Slc27a5,Gcdh,Aldh3a2,Hmgcs2,Hmgcl,Acot7,Dgat1,Cyp4f15,Pecr,Hpgd,Pam,Acat1,Abcd1,Oxct1	0.384615384615385
Cell Type Signatures	TABULA_MURIS_SENIS_MARROW_GRANULOCYTE_MONOCYTE_PROGENITOR_CELL_AGEING	0.00492493320411341	0.0864395825605989	0.407017918923954	-0.313922679100802	-1.44368188810944	181	5031439G07Rik,Sdhc,H2-Ab1,Polr3gl,H2-Aa,H2-Eb1,Chchd10,H2-DMa,Fth1,Wdtc1,Gstt3,Chchd4,Rdh13,Ten1,Eno1b,Was,Haus7,Oaz1,Lmo2,Atp5g3,Scand1,Etfb,Cenpv,Lyl1,H2-Q6,Drap1,Akap8,Atp5g2,Gpx4,Chrac1,Park7,Spi1,Rheb,Timm17b,Tmsb10,Hmga1,Dhrs4,Sdr39u1,Psmb6,Zfpl1,Egfl7,Adrm1,Mrpl58,Spr,Nfkbib,Arhgdia,Gga1,Brk1,Akt1s1,Bcl7c,Shisa5	0.281767955801105
Positional	chr9F3	0.0348427408340308	0.256280260641688	0.321775918075361	-0.38009668602517	-1.44355156320664	59	Dlec1,Cmtm8,Acaa1b,Acaa1a,Gpd1l,Tgfbr2,Clasp2,Ccr4,Xylb,Cmc1,Dync1li1,Trank1,Rbms3,Myd88,Cnot10,Itga9,Stt3b,Oxsr1,Eomes,Vill,Gm9487,Gm5921,Slc22a13b,Gm2415,Gm9385,Trim71	0.440677966101695
Ontology - Biological Process	GOBP_T_HELPER_1_TYPE_IMMUNE_RESPONSE	0.0207119713935953	0.19150515567496	0.352487857583619	-0.405835817135299	-1.44353394181986	45	H2-Ab1,Tbx21,Il18r1,Ccr7,Il18rap,Relb,Socs5,Spn,Il27ra,Xcl1,Slamf1,Tmem98,Lef1,Il18,Ccr2,Pla2g4a,Slc11a1,Irf1,Il12b	0.422222222222222
Ontology - Biological Process	GOBP_POSITIVE_REGULATION_OF_CYTOPLASMIC_TRANSPORT	0.068649885583524	0.347956228919713	0.261663521711573	-0.540374561860518	-1.44321213077084	14	Rdx,Mecp2,Vps11,Rab21,Ptpn23,Nf2,Sorl1,Msn,Map2	0.642857142857143
Ontology - Biological Process	GOBP_CARBOHYDRATE_DERIVATIVE_TRANSPORT	0.0165080078980877	0.16782095228208	0.352487857583619	-0.371102750901161	-1.44290438264885	65	Adora1,Scarb1,Slc15a4,Slc35a5,Slc35a4,Abcc4,Slc25a5,Psap,Vldlr,Lrrc8e	0.153846153846154
Regulatory Target Gene - miRDB	MIR_3569_5P	0.0883620689655172	0.390067229043706	0.222056046145248	-0.612788451999224	-1.44278257692813	9	Coq8b,Uhmk1,Ube2z	0.333333333333333
Canonical Pathways - Wiki	WP_ESTROGEN_METABOLISM	0.0814977973568282	0.376042114639598	0.234392647294686	-0.551416914891081	-1.44264319079563	13	Sult1e1,Ugt1a1,Gsta1,Cyp1a1,Cyp1a2,Gstm1,Nqo1	0.538461538461538
Curated - Chemical and Genetic Perturbation	YAO_TEMPORAL_RESPONSE_TO_PROGESTERONE_CLUSTER_5	0.0361817804410001	0.260983867731351	0.321775918075361	-0.457620621398648	-1.44259820666914	27	S100g,Cyp2e1,Il18r1,Pptc7,Per1,Adm,Pck1,Klf4,Reln,Bex1,Ndufb2,Usp2	0.444444444444444
Ontology - Biological Process	GOBP_REGULATION_OF_MACROPHAGE_APOPTOTIC_PROCESS	0.0827740492170022	0.378200312600157	0.234392647294686	-0.599878835429619	-1.44251362435079	10	St6gal1,Sirt1,Ccl5,Mef2c,Ccr5,Nod2,Pten,Tcp1,Selenos	0.9
Hallmark	HALLMARK_IL2_STAT5_SIGNALING	0.0030166811855091	0.0642677285231566	0.431707695803346	-0.312864675031615	-1.44218186437444	187	Maff,Ahcyl,Il2rb,Gabarapl1,Ccnd3,Spred2,Praf2,Igf1r,Ltb,Il2ra,Il18r1,Mapkapk2,Fgl2,Cd79b,Lclat1,Cdkn1c,Igf2r,Galm,S100a1,Snx9,Tnfrsf1b,Cxcl10,Abcb1a,Sell,Selp,Bcl2,Adam19,Cd44,Anxa4,Ndrg1,Ifngr1,Pth1r,Furin,Ccr4,Spry4,Enpp1,Rhoh,Wls,Ptger2,Bmpr2,Ecm1,Gpr65,Rabgap1l,Gpx4,P4ha1,Cd48,Irf8,Icos,Arl4a,Etv4,Cd81,Rora,F2rl2,Glipr2,Pus1,Gucy1b1,Batf,Bcl2l1,Gsto1,Prkch,Slc2a3,Plpp1,Klf6,Gadd45b,Flt3l,Slc3…	0.411764705882353
Ontology - Biological Process	GOBP_POSITIVE_REGULATION_OF_SKELETAL_MUSCLE_CELL_PROLIFERATION	0.0614754098360656	0.33270735446979	0.261663521711573	-0.731260016696135	-1.44201255328992	5	Jak2,Sirt1	0.4
Ontology - Cellular Component	GOCC_MITOCHONDRIAL_PERMEABILITY_TRANSITION_PORE_COMPLEX	0.0751565762004175	0.363558891527021	0.237793834423688	-0.661584938725277	-1.44198428672303	7	Slc25a5,Vdac1,Slc25a4,Spg7,Slc25a31	0.714285714285714
Ontology - Biological Process	GOBP_GAMMA_DELTA_T_CELL_ACTIVATION	0.0649038461538462	0.339864096733093	0.276500599254472	-0.496859823249144	-1.44144730673554	20	Lck,Gimap3,Stat5b,Itk,Nckap1l,Ptprc,Syk,Lef1	0.4
Ontology - Biological Process	GOBP_NEGATIVE_REGULATION_OF_GRANULOCYTE_DIFFERENTIATION	0.0883620689655172	0.390067229043706	0.222056046145248	-0.612211466865227	-1.44142409163722	9	Rara,C1qc,Trib1,Inpp5d,Runx1,Prdm16,Cul4a,Ceacam1,Zbtb46	1
Ontology - Biological Process	GOBP_CELLULAR_LIPID_METABOLIC_PROCESS	7.16219396512449e-07	9.04692248728559e-05	0.659444398037935	-0.268302588875538	-1.44139044268569	899	Scd2,Ppargc1a,Enpp2,Lpl,Nudt19,Pparg,Cyp2a5,Acadm,Eci1,Rarres2,Hexa,Cyp2c37,Cyp2d26,Acsm3,Cyp2c29,Acad10,Pdk2,Slc27a5,Scarb1,Acaa1b,Pla2g12a,Acad12,Abhd6,Decr2,Gcdh,Apoa2,Sgpl1,Ivd,Hadh,Smpdl3b,Aldh3a2,Gal3st1,Agt,Cyp4a31,Peds1,Acer2,Apoc1,Ech1,Cyp2e1,Decr1,Mtmr7,Ptges2,Acaa1a,Hacd2,Ang,Sirt3,Cyp3a11,Gstm3,Cyp2c55,Sgms1,Mif,Cyp2c50,Rbp4,Irs1,Them4,Neu1,Cyb5a,Etfa,Mecp2,Hmgcs2,Gstm4,Ehhadh,Erlin2,…	0.220244716351502
Curated - Chemical and Genetic Perturbation	HOUSTIS_ROS	0.0606468685380293	0.33035351031208	0.321775918075361	-0.424619515419368	-1.44102682830138	35	Txnrd2,Hmox1,Txn2,Fth1,Sod2,Mt2,Glrx,Mt1,Prdx3,Hmox2,Prdx2,Gpx4	0.342857142857143
Ontology - Biological Process	GOBP_REGULATION_OF_SODIUM_ION_TRANSPORT	0.0136189458073443	0.153639330971461	0.380730400722792	-0.354029396103092	-1.44101146392716	83	Adrb2,Sgk1,Scn4b,Gpd1l,Dmpk,Atp1a1,Stom,Atp1b1,Per1,Glrx,Mllt6,Atp1b3,Chp2,Tgfb1,Grip1,Nkain4,Prss8,Ank3,Nkain2,Fxyd2,Tmem168,Snta1	0.265060240963855
Ontology - Biological Process	GOBP_NEGATIVE_REGULATION_OF_T_CELL_MEDIATED_CYTOTOXICITY	0.0553191489361702	0.318531869071803	0.282013350011725	-0.700113030035423	-1.44091277206454	6	Il7r,Nckap1l,Ptprc,Ppp3cb,Klrd1	0.833333333333333
Ontology - Biological Process	GOBP_RESPONSE_TO_OXYGEN_LEVELS	0.00530659871227601	0.0898592605139627	0.407017918923954	-0.303775398950388	-1.44090412793547	217	Adora1,Ddah1,Ppargc1a,Adrb2,Pparg,Egln3,Ndufs2,Egln1,Ang,Nol3,Mecp2,Hmox1,Abat,Chrnb2,Suv39h1,Ak4,Pgk1,Eno1,Atp1b1,Vldlr,Sod2,Plau,Hp1bp3,Foxo1,Eno1b,Egln2,Bcl2,Sdhd,Ndufs4,Aqp3,Tert,Hmox2,Ppara,Stox1,Tsc1,Creb1,Epas1,Gnb1,Pik3cb,Nr4a2,Acaa2,Acot2	0.193548387096774
Ontology - Biological Process	GOBP_MUSCLE_SYSTEM_PROCESS	0.000904813985778677	0.029743905655454	0.477270815362862	-0.288213337433327	-1.4408435814625	339	Adora1,Adrb2,Pparg,Tpm2,Kcnn2,Agt,Nol3,Adk,Grcc10,Abat,Lck,Chrnb2,Chrm2,Ednrb,Scn4b,Gpd1l,Tnfrsf1a,Adra1a,Mkks,Meis1,Aldoa,Klf15,Synm,Trpm4,Dmpk,Jup,Cert1,Eno1,Atp1a1,Bmp10,Tnfrsf1b,Atp1b1,Pla2g6,Tmem38a,Setd3,Tmem38b,Tpm4,Foxo1,Calcrl,Adora2b,Eno1b,Map2k6,Ndufs4,Kcnj8,Mtpn,Myl6b,Nfatc1,Hamp2,Cflar,Ppara,Pde4d,Tbx3,Atp8a2,Atp2b1,Myh14,Rcsd1,Scn4a,Tifab,Adra2b,Grk2,Cyba,Klf4,Pik3ca,Prkag3,Nr4a3,Ak…	0.250737463126844
Ontology - Biological Process	GOBP_REGULATION_OF_T_CELL_DIFFERENTIATION	0.00363944271068852	0.0717247419715789	0.431707695803346	-0.316960830601369	-1.44077297229525	168	Vnn1,H2-Aa,Lck,Il2ra,H2-DMa,Cd74,Gimap3,Tbx21,Fgl2,Gata3,Runx3,Ccr7,Stat5b,Tgfbr2,Carmil2,Rasgrp1,Smarcd3,Rara,H2-Oa,Cd44,Zfp608,Socs5,Il15,Vsir,Sos2,Il7r,Tox,Card11,Nckap1l,Tgfb1,Sash3,Rhoh,Prdx2,Pck1,Cd28,Ptprc,Syk,Lef1,Cd1d1,Zfp683,Tespa1,Il18,Zbtb7b,Ccr2,Adrm1,Il2rg,Nrarp,Ccr6,Itpkb,Pik3r6,Irf1,Sh2b3	0.30952380952381
Canonical Pathways - Reactome	REACTOME_METABOLISM_OF_VITAMINS_AND_COFACTORS	0.00606881621865761	0.0975510518834723	0.407017918923954	-0.318188161431179	-1.44070036379004	158	Lpl,Slc23a2,Vnn1,Parp16,Slc5a6,Slc25a32,Apoa2,Dhfr,Rbp4,Cyb5a,Ttr,Mthfd1,Bco2,Gchfr,Slc19a2,Pank1,Gpc3,Nadk2,Mthfd1l,Pank3,Shmt2,Gpihbp1,Abcd4,Nudt12,Parp6,Akr1c14,Gsto2,Mthfd2l,Enpp1,Nmnat2,Gphn,Pts,Nmnat3,Pdxk,Ldlrap1,Naxe,Slc19a1,Mccc1,Bst1,Mmadhc,Tpk1,Gsto1,Aldh1l1,Spr,Sdc3,Slc2a3	0.291139240506329
Canonical Pathways - Reactome	REACTOME_BETA_DEFENSINS	0.0635245901639344	0.337855530711746	0.257206466468838	-0.730583641366663	-1.4406787709231	5	Defb1,Tlr2,Ccr6	0.6
[truncated: 14,741 more rows]
