# Supplementary material for: GH-resistant (Laron) mice: gene therapy with a liver-specific GH receptor causes unbalanced upregulation of female-biased and growth-related genes
Source: Front Endocrinol (Lausanne). 2026 May 28;17:1808977. doi: 10.3389/fendo.2026.1808977 (PMC13253266; doi:10.3389/fendo.2026.1808977)
Supplement: Supplementary file 9 [file DataSheet9.zip › 5A 20250223_maleWTvsfemaleWT_deseq_fpkm.xlsx]

## Sheet: res_maleWT_vs_femaleWT
	baseMean	log2FoldChange	lfcSE	stat	pvalue	padj	symbol	fpkm_reference	fpkm_condition
ENSMUSG00000025004	6904.19	-6.68357	0.16262	-41.0992	0	0	Cyp2c40	190.84	1.65784
ENSMUSG00000030004	472.665	5.50226	0.23201	23.7156	2.48933e-124	2.06378e-120	Nat8	0.525888	20.8889
ENSMUSG00000025270	2960.99	3.19035	0.163592	19.5019	1.05682e-84	5.84103e-81	Alas2	6.91407	56.3874
ENSMUSG00000072568	688.041	-2.51815	0.147915	-17.0242	5.42872e-65	2.25034e-61	Lratd2	5.61979	0.87628
ENSMUSG00000024424	9703.49	2.31024	0.13897	16.624	4.67472e-62	1.55023e-58	Ttc39c	12.7958	56.6625
ENSMUSG00000092008	17589	-9.15918	0.561297	-16.3179	7.36379e-60	2.03498e-56	Cyp2c69	584.65	0.912361
ENSMUSG00000029833	1380.47	-1.99156	0.122628	-16.2407	2.59756e-59	6.15289e-56	Trim24	7.35987	1.65256
ENSMUSG00000022149	23449.3	1.86292	0.118844	15.6752	2.23375e-55	4.62972e-52	C9	112.437	365.272
ENSMUSG00000032827	265.687	2.49226	0.162725	15.3158	5.99825e-53	1.10508e-49	Ppp1r9a	0.156949	0.788047
ENSMUSG00000026249	645.595	2.1129	0.140992	14.986	9.06369e-51	1.36623e-47	Serpine2	0.832465	3.21069
ENSMUSG00000038155	135.079	3.67578	0.245275	14.9864	9.01386e-51	1.36623e-47	Gstp2	0.497653	5.71604
ENSMUSG00000074254	23673.8	-12.1334	0.818328	-14.8271	9.79098e-50	1.35287e-46	Cyp2a4	774.41	0.154301
ENSMUSG00000090306	1018.72	2.35421	0.165464	14.2279	6.14876e-46	7.8425e-43	Adh6-ps1	3.06647	14.0375
ENSMUSG00000094793	120708	12.6316	0.895531	14.1052	3.5286e-45	4.17912e-42	Mup12	1.16919	6622.76
ENSMUSG00000073830	17676.2	11.2836	0.806223	13.9956	1.65752e-44	1.83222e-41	Mup14	0.292896	649.031
ENSMUSG00000035948	1373.28	-2.46307	0.177322	-13.8904	7.24008e-44	7.50299e-41	Acss3	9.18423	1.48556
ENSMUSG00000030237	3658.17	-2.65153	0.191528	-13.844	1.38198e-43	1.34792e-40	Slco1a4	27.9776	3.97711
ENSMUSG00000038599	175.112	7.10252	0.516274	13.7573	4.60626e-43	4.24313e-40	Capn8	0.0192387	2.34058
ENSMUSG00000112527	171.872	4.50974	0.329847	13.6722	1.4882e-42	1.29873e-39	Gm35696	0.251913	5.08349
ENSMUSG00000024421	182.386	3.63327	0.269598	13.4766	2.14754e-41	1.78042e-38	Lama3	0.0713653	0.797943
ENSMUSG00000020458	3117.76	-1.44664	0.107701	-13.4319	3.93102e-41	3.10382e-38	Rtn4	18.5437	6.07426
ENSMUSG00000074639	6711.07	-1.64675	0.123377	-13.3473	1.22883e-40	9.26145e-38	Rdh16f2	228.557	65.1685
ENSMUSG00000074882	12592.7	-1.80907	0.13637	-13.2659	3.6504e-40	2.63162e-37	Cyp2c68	323.009	82.3363
ENSMUSG00000005268	9005.52	-2.7173	0.205043	-13.2523	4.37375e-40	3.02172e-37	Prlr	28.9742	3.93435
ENSMUSG00000070605	116.553	3.98541	0.301828	13.2042	8.29582e-40	5.50212e-37	Zfp992	0.0872805	1.22205
ENSMUSG00000067219	645.838	-4.92927	0.380565	-12.9525	2.27345e-38	1.44985e-35	Nipal1	8.09093	0.237502
ENSMUSG00000040660	8059.61	-15.234	1.18598	-12.8451	9.16834e-38	5.63038e-35	Cyp2b9	244.137	0.00512211
ENSMUSG00000057722	261.316	-3.07035	0.241672	-12.7046	5.57524e-37	3.30154e-34	Lepr	1.8822	0.200406
ENSMUSG00000060807	17735.5	-2.23424	0.176066	-12.6898	6.73596e-37	3.85134e-34	Serpina6	472.189	89.6193
ENSMUSG00000099032	146.423	-5.3557	0.436265	-12.2762	1.21507e-34	6.71567e-32	Tcf24	1.93742	0.0421465
ENSMUSG00000003355	418.283	1.84476	0.151085	12.2101	2.74539e-34	1.46843e-31	Fkbp11	1.91837	6.13366
ENSMUSG00000069045	1248.65	13.9676	1.18269	11.8101	3.46343e-32	1.7946e-29	Ddx3y	0	12.192
ENSMUSG00000026688	668.316	-1.72768	0.146764	-11.7718	5.45213e-32	2.73945e-29	Mgst3	26.6047	7.16421
ENSMUSG00000096688	55249.3	8.65536	0.745405	11.6116	3.59732e-31	1.75433e-28	Mup17	8.37689	3017.17
ENSMUSG00000031441	995.173	2.17734	0.188985	11.5212	1.03171e-30	4.88764e-28	Atp11a	0.918491	3.70763
ENSMUSG00000069049	761.341	13.2538	1.18284	11.205	3.85305e-29	1.77465e-26	Eif2s3y	0	9.2872
ENSMUSG00000071719	73.7819	5.4205	0.485314	11.1691	5.77944e-29	2.58997e-26	Nalf2	0.0243127	0.935866
ENSMUSG00000060560	92.0903	3.71152	0.332902	11.149	7.24261e-29	3.16026e-26	Ces4a	0.154242	1.78396
ENSMUSG00000046159	158.151	3.36135	0.306307	10.9738	5.10826e-28	2.1718e-25	Chrm3	0.126095	1.17015
ENSMUSG00000070348	3323.43	-2.2227	0.203373	-10.9292	8.35886e-28	3.46495e-25	Ccnd1	33.0292	6.32244
ENSMUSG00000095532	315.776	1.92731	0.176574	10.915	9.77073e-28	3.95143e-25	Mup-ps13	6.86891	23.2742
ENSMUSG00000029656	13641.6	1.99664	0.184362	10.83	2.4804e-27	9.79227e-25	C8b	61.0289	217.626
ENSMUSG00000117310	84.0592	-4.3675	0.404658	-10.7931	3.71216e-27	1.43143e-24	Ptp4a1	1.10005	0.0470901
ENSMUSG00000040127	2261.09	1.61566	0.152059	10.6253	2.27382e-26	8.56868e-24	Sdr9c7	10.4087	28.4767
ENSMUSG00000001665	1540.23	-1.99249	0.187972	-10.5999	2.98315e-26	1.09919e-23	Gstt3	18.2171	4.08351
ENSMUSG00000042248	16088.2	-1.47674	0.140402	-10.5179	7.14419e-26	2.57517e-23	Cyp2c37	368.803	118.31
ENSMUSG00000020000	1934.45	11.728	1.12195	10.4532	1.41611e-25	4.99587e-23	Moxd1	0.0103019	30.725
ENSMUSG00000020122	21793.7	2.40632	0.233705	10.2964	7.31558e-25	2.52708e-22	Egfr	17.3603	82.2057
ENSMUSG00000024430	66.4532	4.23603	0.415018	10.2069	1.84742e-24	6.25144e-22	Cabyr	0.0752021	1.2795
ENSMUSG00000040181	7643.36	-1.24074	0.121854	-10.1821	2.38248e-24	7.74586e-22	Fmo1	48.4346	18.2966
ENSMUSG00000097762	86.132	-4.19696	0.412151	-10.1831	2.36018e-24	7.74586e-22	4732463B04Rik	1.58465	0.0764037
ENSMUSG00000040583	4204.51	-15.2571	1.50747	-10.121	4.46059e-24	1.42233e-21	Cyp2b13	127.622	0
ENSMUSG00000003849	294.612	-1.61605	0.160729	-10.0545	8.77651e-24	2.74572e-21	Nqo1	8.12897	2.3708
ENSMUSG00000058569	2009.02	0.939863	0.095534	9.838	7.72338e-23	2.37151e-20	Tmed9	11.3806	19.4848
ENSMUSG00000078683	2762.96	8.88632	0.907239	9.7949	1.18418e-22	3.56997e-20	Mup1	0.210414	88.4126
ENSMUSG00000068457	246.012	11.6238	1.18802	9.78417	1.31667e-22	3.89851e-20	Uty	0	1.27551
ENSMUSG00000032482	61.6544	4.45056	0.458159	9.714	2.62807e-22	7.64491e-20	Cspg5	0.015484	0.296913
ENSMUSG00000022505	792.162	-1.77841	0.183584	-9.6872	3.41774e-22	9.77061e-20	Emp2	4.0327	1.04931
ENSMUSG00000027792	6267.95	-1.01113	0.104544	-9.67178	3.97422e-22	1.11689e-19	Bche	35.3293	15.652
ENSMUSG00000056673	212.506	11.4125	1.19344	9.5627	1.14722e-21	3.17034e-19	Kdm5d	0	0.711544
ENSMUSG00000042589	659.417	-6.62692	0.702109	-9.43859	3.77811e-21	1.02697e-18	Cux2	3.68476	0.0332073
ENSMUSG00000061292	1231.78	-1.50278	0.159875	-9.39973	5.47032e-21	1.46296e-18	Cyp3a59	25.8623	8.14185
ENSMUSG00000021376	1417.69	1.30595	0.139504	9.36139	7.86936e-21	2.07114e-18	Tpmt	6.30774	13.911
ENSMUSG00000091867	851.571	-6.37707	0.686769	-9.28561	1.60782e-20	4.16551e-18	Cyp2a22	13.899	0.149203
ENSMUSG00000078687	113.747	8.06525	0.873855	9.22951	2.71878e-20	6.93539e-18	Mup8	0.026184	5.82838
ENSMUSG00000048376	1284.44	1.41418	0.153694	9.20128	3.53714e-20	8.88625e-18	F2r	5.97292	14.2102
ENSMUSG00000073842	239595	12.5161	1.36084	9.1973	3.6705e-20	9.08367e-18	Mup7	2.24567	11776
ENSMUSG00000068877	21277.9	5.16128	0.56208	9.18247	4.21325e-20	1.02735e-17	Selenbp2	14.4754	463.198
ENSMUSG00000023122	278.455	-1.79549	0.1956	-9.17937	4.3361e-20	1.04198e-17	Sult1c2	6.65721	1.71397
ENSMUSG00000027035	684.403	-1.66882	0.182211	-9.15871	5.25223e-20	1.2441e-17	Cers6	3.33602	0.935906
ENSMUSG00000035031	28142.6	2.43107	0.267248	9.09667	9.31423e-20	2.1752e-17	C8a	68.7655	331.33
ENSMUSG00000041272	259.028	-1.94936	0.217107	-8.97879	2.73756e-19	6.30437e-17	Tox	1.53729	0.354796
ENSMUSG00000043671	1138.29	3.31863	0.372647	8.90555	5.31204e-19	1.20656e-16	Dpy19l3	0.518412	4.62138
ENSMUSG00000040170	939.957	-3.22845	0.362741	-8.90015	5.57714e-19	1.24966e-16	Fmo2	8.61145	0.819838
ENSMUSG00000066153	5804.54	4.21047	0.473496	8.89232	5.98468e-19	1.32309e-16	Mup21	24.9739	413.055
ENSMUSG00000067656	746.896	-7.66617	0.867531	-8.83678	9.85197e-19	2.14941e-16	Slc22a27	19.6442	0.0858625
ENSMUSG00000055254	809.716	-5.17244	0.586365	-8.82119	1.13252e-18	2.43875e-16	Ntrk2	2.32376	0.0575292
ENSMUSG00000026571	1306.34	-0.944224	0.107515	-8.78224	1.60255e-18	3.40665e-16	Dcaf6	7.60432	3.53016
ENSMUSG00000029273	4629.24	-1.0149	0.116135	-8.73893	2.35319e-18	4.93901e-16	Sult1d1	71.5888	31.631
ENSMUSG00000024899	11011.4	-1.17707	0.135098	-8.71276	2.96573e-18	6.14685e-16	Papss2	116.656	46.0665
ENSMUSG00000108431	142.464	-10.3739	1.19098	-8.71034	3.02956e-18	6.20163e-16	Gm42375	10.8713	0
ENSMUSG00000087141	4055.24	1.30378	0.14984	8.70115	3.2855e-18	6.64353e-16	Plcxd2	9.30524	20.5239
ENSMUSG00000040035	165.435	-1.92169	0.221351	-8.68163	3.90139e-18	7.79385e-16	Disp2	0.778304	0.183689
ENSMUSG00000047767	258.322	1.79231	0.206621	8.67435	4.1593e-18	8.21017e-16	Atg16l2	0.388344	1.20134
ENSMUSG00000106069	600.453	-5.32864	0.614442	-8.67232	4.23396e-18	8.25921e-16	Gm6135	44.3817	0.986536
ENSMUSG00000052534	808.786	-0.856622	0.0990444	-8.64887	5.20125e-18	1.00281e-15	Pbx1	2.13966	1.05452
ENSMUSG00000020010	2393.88	-1.11989	0.129977	-8.61606	6.92955e-18	1.32068e-15	Vnn3	51.4672	21.1321
ENSMUSG00000026691	3710.11	-11.6366	1.35307	-8.60012	7.96348e-18	1.50048e-15	Fmo3	87.5064	0.0245053
ENSMUSG00000066000	57.6566	4.82982	0.561834	8.59652	8.21725e-18	1.5309e-15	Zfp979	0.0269387	0.68713
ENSMUSG00000024084	500.741	-1.31209	0.153025	-8.57437	9.96292e-18	1.8355e-15	Qpct	7.98884	2.87342
ENSMUSG00000020102	3140.98	-1.44217	0.168631	-8.55221	1.20757e-17	2.2003e-15	Slc16a7	11.0259	3.62115
ENSMUSG00000022181	8631.98	3.50567	0.410001	8.55039	1.2267e-17	2.21086e-15	C6	11.1577	113.24
ENSMUSG00000086503	2557.78	-14.54	1.70917	-8.50709	1.7835e-17	3.17981e-15	Xist	8.10893	0
ENSMUSG00000029309	267.305	-1.68769	0.198618	-8.49717	1.94267e-17	3.42674e-15	Sparcl1	3.94644	1.0957
ENSMUSG00000020173	1099.74	1.09544	0.129205	8.4783	2.28501e-17	3.98818e-15	Cobl	2.44571	4.67275
ENSMUSG00000078853	1423.44	-1.09487	0.129309	-8.46708	2.51612e-17	4.34581e-15	Igtp	27.2624	11.3904
ENSMUSG00000055782	2594.51	-4.7582	0.570362	-8.34242	7.27857e-17	1.24419e-14	Abcd2	23.9166	0.788456
ENSMUSG00000030787	322.192	-1.47006	0.176548	-8.32664	8.3166e-17	1.40712e-14	Lyve1	4.60848	1.48763
ENSMUSG00000002289	2481.55	1.18356	0.142201	8.32312	8.56773e-17	1.43496e-14	Angptl4	12.1726	24.6886
ENSMUSG00000039234	2378.5	0.738844	0.0890194	8.2998	1.04283e-16	1.72912e-14	Sec24d	8.00936	11.9326
ENSMUSG00000039202	6599.92	-1.82089	0.220209	-8.26893	1.35172e-16	2.2191e-14	Abhd2	27.6622	6.98854
ENSMUSG00000051579	365.625	-1.6198	0.19614	-8.25841	1.47629e-16	2.39984e-14	Tceal8	6.11843	1.77778
ENSMUSG00000030541	3906.27	-0.985455	0.11969	-8.23337	1.8202e-16	2.93018e-14	Idh2	57.0067	25.7039
ENSMUSG00000046603	796.069	0.923005	0.112953	8.17157	3.04413e-16	4.85334e-14	Tcaim	3.38329	5.72596
ENSMUSG00000024863	17980.1	-1.14655	0.14062	-8.15352	3.53472e-16	5.58182e-14	Mbl2	646.475	260.816
ENSMUSG00000078672	73721.8	5.91746	0.726207	8.14844	3.6864e-16	5.76643e-14	Mup20	73.4046	3967.03
ENSMUSG00000039958	847.117	1.50198	0.184431	8.14382	3.83014e-16	5.93528e-14	Etfbkmt	5.03957	12.7258
ENSMUSG00000030711	9489.13	-1.43944	0.177171	-8.1246	4.4884e-16	6.89094e-14	Sult1a1	261.536	86.0888
ENSMUSG00000025936	221.696	5.91291	0.731211	8.08646	6.14262e-16	9.34411e-14	Gm4956	0.0645733	3.44639
ENSMUSG00000096674	23196.9	9.87228	1.22129	8.08348	6.29436e-16	9.48788e-14	Mup15	1.52216	1272.78
ENSMUSG00000026874	37740.8	1.14958	0.142345	8.076	6.69249e-16	9.99713e-14	Hc	106.393	210.743
ENSMUSG00000034591	1889.18	3.02613	0.375162	8.06619	7.25234e-16	1.07367e-13	Slc41a2	2.19456	15.9541
ENSMUSG00000060548	323.851	-1.56159	0.193693	-8.06217	7.49513e-16	1.09979e-13	Tnfrsf19	2.9033	0.876891
ENSMUSG00000026767	1032.06	0.777669	0.0967215	8.04029	8.96288e-16	1.30363e-13	Mindy3	3.43566	5.25498
ENSMUSG00000062061	65.0681	9.7057	1.20847	8.03142	9.63538e-16	1.38925e-13	Obp2a	0	4.43665
ENSMUSG00000060181	569.9	1.57625	0.197475	7.982	1.43979e-15	2.05803e-13	Slc35e3	2.31016	6.13799
ENSMUSG00000085651	51.7803	-4.84454	0.607183	-7.97871	1.47869e-15	2.09558e-13	Gm11695	6.99277	0.216114
ENSMUSG00000075044	55.4341	-5.31406	0.667571	-7.9603	1.71628e-15	2.41167e-13	Slc22a29	1.35441	0.0300163
ENSMUSG00002076463	91.929	-1.98842	0.249963	-7.95485	1.79343e-15	2.49889e-13	ENSMUSG00002076463	37.5851	8.47731
ENSMUSG00000024694	6026.54	1.73302	0.218094	7.94619	1.92328e-15	2.6575e-13	Keg1	13.9844	41.5478
ENSMUSG00000031375	3797.37	-1.01758	0.128719	-7.9054	2.67076e-15	3.65983e-13	Bgn	23.6916	10.451
ENSMUSG00000030605	459.212	-0.978103	0.123908	-7.89379	2.93141e-15	3.98408e-13	Mfge8	3.68852	1.67151
ENSMUSG00000038754	2168.69	7.20671	0.913574	7.88848	3.05901e-15	4.1237e-13	Elovl3	0.420508	55.3524
ENSMUSG00000025269	235.879	1.20063	0.152496	7.87318	3.45742e-15	4.62319e-13	Apex2	0.465007	0.95401
ENSMUSG00000015451	595.213	3.33735	0.427191	7.81232	5.61448e-15	7.4475e-13	C4a	0.491081	4.42879
ENSMUSG00000021594	2109.15	1.31751	0.169599	7.76836	7.9511e-15	1.04633e-12	Srd5a1	11.8036	26.2739
ENSMUSG00000031665	993.881	-0.962295	0.123898	-7.76683	8.04727e-15	1.05064e-12	Sall1	7.08821	3.25096
ENSMUSG00000108546	539.497	-5.09696	0.658616	-7.73889	1.0029e-14	1.29365e-12	Gm44662	72.3859	1.88661
ENSMUSG00000004105	619.362	-1.09412	0.141388	-7.73844	1.00646e-14	1.29365e-12	Angptl2	3.81339	1.59659
ENSMUSG00000035493	1609.92	-0.909433	0.117841	-7.71744	1.1869e-14	1.51384e-12	Tgfbi	15.837	7.53116
ENSMUSG00000050379	86.0417	-2.16144	0.280987	-7.69233	1.44483e-14	1.82876e-12	Septin6	0.404708	0.0805569
ENSMUSG00000040147	9035.15	-0.812704	0.105787	-7.68244	1.56085e-14	1.96064e-12	Maob	117.351	59.6558
ENSMUSG00000056978	6479.45	-7.52239	0.980276	-7.67375	1.67045e-14	2.08254e-12	Hamp2	628.973	3.05243
ENSMUSG00000069668	1486.61	-11.9137	1.55413	-7.66581	1.77708e-14	2.19894e-12	Sult3a1	73.1943	0.0166247
ENSMUSG00000022347	14626	-15.199	1.986	-7.65308	1.96217e-14	2.40998e-12	A1bg	346.541	0.00820203
ENSMUSG00000036782	326.495	-1.31661	0.172909	-7.61449	2.64743e-14	3.22773e-12	Klhl13	3.11275	1.1174
ENSMUSG00000028603	111834	1.26138	0.165915	7.60259	2.90268e-14	3.51309e-12	Scp2	537.934	1151.94
ENSMUSG00000056131	628.029	0.954988	0.125641	7.60091	2.94045e-14	3.52258e-12	Pgm3	2.70811	4.68591
ENSMUSG00000022747	165.583	-1.75421	0.230807	-7.60036	2.95301e-14	3.52258e-12	St3gal6	1.17645	0.311421
ENSMUSG00000027820	2221.48	-1.09596	0.144398	-7.58981	3.20371e-14	3.79434e-12	Mme	7.45501	3.11297
ENSMUSG00000028980	15372.7	0.969956	0.128154	7.5687	3.76989e-14	4.43323e-12	H6pd	56.3951	98.6311
ENSMUSG00000038174	1118.45	0.74502	0.0985607	7.559	4.06191e-14	4.74299e-12	Fam126b	1.97335	2.95236
ENSMUSG00000084309	92.3491	9.24608	1.22449	7.55095	4.3209e-14	5.01013e-12	Mup-ps20	0.0179048	12.0239
ENSMUSG00000028268	368.46	-1.53709	0.204983	-7.49862	6.44917e-14	7.42595e-12	Gbp3	4.77024	1.46923
ENSMUSG00000089943	2427.59	-2.59514	0.347613	-7.46562	8.29081e-14	9.48068e-12	Ugt1a5	53.7717	7.94395
ENSMUSG00000047036	3246.65	1.26014	0.169027	7.45523	8.97085e-14	1.01881e-11	Zfp445	7.33603	15.6977
ENSMUSG00000053886	307.843	-1.64626	0.221151	-7.44406	9.7639e-14	1.10133e-11	Sh2d4a	4.87005	1.39103
ENSMUSG00000118168	472.47	-1.33058	0.178948	-7.43555	1.04131e-13	1.16662e-11	Gm36419	8.59258	3.04837
ENSMUSG00000063730	1405.9	1.23409	0.166077	7.43081	1.07933e-13	1.2011e-11	Hsd3b2	6.45462	13.5487
ENSMUSG00000028760	1969.3	0.70234	0.0946019	7.42417	1.13492e-13	1.25454e-11	Eif4g3	3.85244	5.59527
ENSMUSG00000027822	2407	0.82521	0.111288	7.41506	1.21574e-13	1.33498e-11	Slc33a1	13.9165	22.0087
ENSMUSG00000058207	330938	1.60961	0.218168	7.37786	1.60857e-13	1.75471e-11	Serpina3k	2256.46	6151.22
ENSMUSG00000078686	142.429	5.51299	0.749985	7.35081	1.97007e-13	2.13502e-11	Mup9	0.117278	4.71391
ENSMUSG00000058613	44.1962	3.80554	0.517908	7.34791	2.01337e-13	2.16778e-11	Cyp2d41-ps	0.111706	1.39168
ENSMUSG00000112249	449.095	0.913442	0.124691	7.32565	2.37751e-13	2.54332e-11	Gm30262	4.3192	7.25183
ENSMUSG00000029153	1236.14	1.08315	0.148324	7.30261	2.82243e-13	2.99992e-11	Ociad2	8.28249	15.6516
ENSMUSG00000055320	404.287	-1.09451	0.150242	-7.28496	3.21763e-13	3.39818e-11	Tead1	1.15314	0.482355
ENSMUSG00000047139	118.381	-1.8028	0.24945	-7.2271	4.93407e-13	5.17797e-11	Cd24a	2.0266	0.518824
ENSMUSG00000089960	10142.4	-0.925468	0.128155	-7.22145	5.14365e-13	5.36395e-11	Ugt1a1	169.777	79.847
ENSMUSG00000039552	36.2297	-4.46975	0.619945	-7.20991	5.59871e-13	5.80201e-11	Rsph4a	0.539479	0.0218848
ENSMUSG00000035202	9646.38	1.1427	0.158575	7.20601	5.76146e-13	5.93358e-11	Lars2	15.4128	30.3977
ENSMUSG00000022853	11688.5	-1.05144	0.14631	-7.18641	6.6516e-13	6.80804e-11	Ehhadh	150.35	64.7802
ENSMUSG00000040505	3163.29	-0.984006	0.137057	-7.17956	6.99382e-13	7.11438e-11	Abcg5	44.0442	19.8833
ENSMUSG00000028525	801.132	-1.37237	0.192926	-7.11346	1.13167e-12	1.14416e-10	Pde4b	3.10984	1.07367
ENSMUSG00000021823	1389.04	0.716886	0.101649	7.05257	1.75649e-12	1.75448e-10	Vcl	3.64788	5.35019
ENSMUSG00000036151	1272.59	-1.05429	0.149476	-7.05323	1.7481e-12	1.75448e-10	Tm6sf2	25.6866	11.0402
ENSMUSG00000021094	1617.39	-0.999857	0.141833	-7.04954	1.79514e-12	1.78235e-10	Dhrs7	17.3126	7.72419
ENSMUSG00000024382	819.155	0.679047	0.0964313	7.04176	1.89824e-12	1.87349e-10	Ercc3	6.31602	9.02564
ENSMUSG00000075551	1899.61	-27.4686	3.90678	-7.03099	2.05066e-12	2.01196e-10	Cyp3a41a	52.4784	0
ENSMUSG00000037601	494.353	1.03706	0.147686	7.02205	2.18641e-12	2.12672e-10	Nme1	2.75932	5.04312
ENSMUSG00000024411	90.0488	1.88414	0.268334	7.02161	2.19329e-12	2.12672e-10	Aqp4	0.174982	0.577281
ENSMUSG00000027261	8099.05	1.17219	0.167016	7.01841	2.24412e-12	2.1633e-10	Hao1	61.9531	124.689
ENSMUSG00000029772	664.465	0.882058	0.125692	7.0176	2.25711e-12	2.1633e-10	Ahcyl2	0.727236	1.19818
ENSMUSG00000078673	610.732	8.69988	1.23993	7.0164	2.27656e-12	2.16941e-10	Mup19	0.079263	29.0347
ENSMUSG00000037370	1650.33	-0.852579	0.121908	-6.99363	2.67859e-12	2.53792e-10	Enpp1	5.88702	2.90981
ENSMUSG00000025795	3039.95	0.819402	0.117264	6.9877	2.79433e-12	2.63255e-10	Rassf3	16.3336	25.7413
ENSMUSG00000020553	3574.04	-0.868221	0.124363	-6.98132	2.92422e-12	2.73935e-10	Pctp	48.198	23.5786
ENSMUSG00000054453	43.4312	-6.20112	0.891248	-6.95779	3.45648e-12	3.21977e-10	Sytl5	1.05898	0.0128208
ENSMUSG00000090175	1726.45	-1.3209	0.189999	-6.95212	3.5984e-12	3.33324e-10	Ugt1a9	31.9814	11.4401
ENSMUSG00000050445	7118.56	0.980331	0.141572	6.92461	4.37187e-12	4.02722e-10	Cyp8b1	69.7897	122.906
ENSMUSG00000031958	6408.99	1.1164	0.162258	6.88038	5.96927e-12	5.44319e-10	Ldhd	21.5832	41.7687
ENSMUSG00000051483	2425.22	-1.1877	0.172624	-6.88025	5.97468e-12	5.44319e-10	Cbr1	37.5023	14.7008
ENSMUSG00000078798	1490.52	-26.7522	3.90679	-6.84762	7.50864e-12	6.80332e-10	Sult2a1	83.1288	0
ENSMUSG00000025512	1153.71	0.705161	0.103118	6.83838	8.0094e-12	7.2176e-10	Chid1	2.29752	3.3432
ENSMUSG00000027983	788.966	2.5339	0.371005	6.82983	8.5014e-12	7.61955e-10	Cyp2u1	1.25837	6.51543
ENSMUSG00000110151	74.1587	2.59862	0.380837	6.82345	8.8878e-12	7.92304e-10	Gm38416	0.159424	0.854281
ENSMUSG00000031561	999.297	-0.77431	0.113561	-6.81844	9.20348e-12	8.16058e-10	Tenm3	3.50207	1.82752
ENSMUSG00000032420	956.979	-4.10172	0.602106	-6.81229	9.60579e-12	8.472e-10	Nt5e	5.97848	0.310694
ENSMUSG00000031906	166.609	1.95925	0.287884	6.80567	1.00581e-11	8.80899e-10	Smpd3	0.369525	1.285
ENSMUSG00000074521	63.3204	2.32287	0.34134	6.80515	1.00941e-11	8.80899e-10	Gm14327	0.416498	1.8423
ENSMUSG00000036083	1565.18	0.678598	0.0998288	6.79761	1.06366e-11	9.23376e-10	Slc17a3	5.05037	7.21221
ENSMUSG00000070565	602.375	0.874041	0.128729	6.78976	1.12318e-11	9.69976e-10	Rasal2	0.880085	1.43976
ENSMUSG00000072941	1211.08	-1.1096	0.163756	-6.77596	1.23587e-11	1.06176e-09	Sod3	12.5833	5.21048
ENSMUSG00000019970	767.603	-0.851327	0.126083	-6.75212	1.45696e-11	1.24525e-09	Sgk1	5.7233	2.83529
ENSMUSG00000024924	245.382	-5.8965	0.875364	-6.73605	1.62753e-11	1.37729e-09	Vldlr	1.36352	0.020362
ENSMUSG00000015850	86.35	-1.74609	0.259217	-6.736	1.62806e-11	1.37729e-09	Adamtsl4	0.900384	0.24024
ENSMUSG00000035877	2957.14	0.63225	0.0941219	6.71735	1.85055e-11	1.55756e-09	Zhx3	4.97116	6.87966
ENSMUSG00000026568	6455.09	-0.681094	0.101563	-6.70609	1.99908e-11	1.67408e-09	Mpc2	30.7707	17.1363
ENSMUSG00000032440	1390.95	0.589614	0.0880329	6.69765	2.11797e-11	1.76473e-09	Tgfbr2	3.85485	5.18132
ENSMUSG00000039519	11176.6	3.49925	0.523315	6.6867	2.2826e-11	1.89239e-09	Cyp7b1	23.8176	240.72
ENSMUSG00000054417	1055.17	-13.2626	1.98576	-6.67885	2.4082e-11	1.98659e-09	Cyp3a44	30.6063	0
ENSMUSG00000049404	1726.54	2.12709	0.318586	6.67665	2.44466e-11	2.00668e-09	Rarres1	13.7967	53.8156
ENSMUSG00000085189	122.091	1.343	0.20149	6.66535	2.64039e-11	2.15667e-09	Gm11963	0.803087	1.8201
ENSMUSG00000031889	1815.52	0.730211	0.109835	6.64825	2.96598e-11	2.41073e-09	Phaf1	8.24975	12.225
ENSMUSG00000031808	249.284	-1.39022	0.209149	-6.64705	2.99024e-11	2.4186e-09	Slc27a1	1.75723	0.598794
ENSMUSG00000031613	4270.01	-1.05661	0.159605	-6.62015	3.5883e-11	2.88824e-09	Hpgd	97.4135	41.8056
ENSMUSG00000031565	434.066	1.42653	0.215739	6.61229	3.78415e-11	3.03116e-09	Fgfr1	0.677271	1.62707
ENSMUSG00000053303	4512.41	-9.44174	1.42825	-6.61069	3.82538e-11	3.04945e-09	Slc22a26	86.8644	0.111243
ENSMUSG00000044349	31.1366	2.73142	0.414246	6.59371	4.28962e-11	3.40317e-09	Snhg11	0.0271609	0.161083
ENSMUSG00000076431	125.18	-1.57497	0.239207	-6.58415	4.57495e-11	3.61225e-09	Sox4	1.11145	0.332869
ENSMUSG00000026749	2121.87	0.743093	0.112984	6.57695	4.80201e-11	3.77356e-09	Nek6	4.20972	6.29062
ENSMUSG00000024180	842.746	0.80118	0.122152	6.55887	5.42187e-11	4.24057e-09	Pgap6	4.0108	6.23079
ENSMUSG00000023030	868.271	0.829989	0.126706	6.55052	5.73375e-11	4.46344e-09	Slc11a2	2.79758	4.43701
ENSMUSG00000067144	1296.14	2.59202	0.398542	6.50375	7.83404e-11	6.06991e-09	Slc22a7	4.99027	26.8615
ENSMUSG00000025224	2003.78	0.624477	0.0961097	6.49754	8.16428e-11	6.29637e-09	Gbf1	4.12949	5.68205
ENSMUSG00000006800	420.068	-1.42295	0.219055	-6.49587	8.2555e-11	6.33724e-09	Sulf2	2.96088	0.987851
ENSMUSG00000103653	3223.19	3.07105	0.472884	6.4943	8.34191e-11	6.37407e-09	Gstp-ps	30.8546	231.723
ENSMUSG00000024029	87.2321	5.50464	0.849416	6.4805	9.14217e-11	6.9535e-09	Tff3	0.211542	8.79881
ENSMUSG00000027195	5839	0.7341	0.113373	6.47509	9.47543e-11	7.17407e-09	Hsd17b12	51.7782	76.8779
ENSMUSG00000027879	1470.84	0.632514	0.0978988	6.4609	1.04081e-10	7.84436e-09	Sec22b	8.24411	11.4133
ENSMUSG00000040488	2174.89	-0.913226	0.141375	-6.4596	1.04979e-10	7.87629e-09	Ltbp4	12.4936	5.92706
ENSMUSG00000026669	2815.53	1.12412	0.174275	6.45029	1.11635e-10	8.33791e-09	Mcm10	6.54234	12.7435
ENSMUSG00000110755	179.194	3.29231	0.510927	6.44379	1.16527e-10	8.66426e-09	BC049987	0.51977	4.53882
ENSMUSG00000030659	210.503	1.64228	0.254934	6.44196	1.17938e-10	8.73002e-09	Nucb2	1.24479	3.47186
ENSMUSG00000072849	258340	3.92728	0.611351	6.42394	1.32788e-10	9.78559e-09	Serpina1e	559.404	7610.6
ENSMUSG00000024776	48.9732	-2.45024	0.381841	-6.41691	1.39065e-10	1.02028e-08	Stambpl1	0.423396	0.0693273
ENSMUSG00000021327	679.037	0.739132	0.115411	6.40434	1.51024e-10	1.10314e-08	Zkscan3	1.81322	2.70296
ENSMUSG00000031530	139.703	2.04662	0.320545	6.38482	1.71594e-10	1.2479e-08	Dusp4	0.564157	2.08396
ENSMUSG00000032098	37.9052	2.6441	0.415382	6.36548	1.94686e-10	1.40964e-08	Treh	0.142906	0.811501
ENSMUSG00000073834	39945.2	9.23139	1.45431	6.34762	2.18675e-10	1.57646e-08	Mup11	2.38758	1287.17
ENSMUSG00000035929	1625.49	-0.725159	0.114276	-6.34566	2.2147e-10	1.58969e-08	H2-Q4	22.1794	11.9776
ENSMUSG00000026153	843.845	0.656066	0.103582	6.33376	2.39256e-10	1.70996e-08	Fam135a	2.39487	3.37148
ENSMUSG00000028108	4523.57	-1.15847	0.183063	-6.32826	2.47943e-10	1.76444e-08	Ecm1	70.3967	28.1775
ENSMUSG00000068083	2993.9	1.28515	0.203321	6.32077	2.60262e-10	1.84419e-08	Cyp2d40	27.4337	59.6587
ENSMUSG00000001763	440.634	1.05048	0.166263	6.31816	2.64695e-10	1.86762e-08	Tspan33	1.56996	2.90232
ENSMUSG00000060803	31168	3.08763	0.489689	6.30528	2.87677e-10	2.02118e-08	Gstp1	120.351	914.574
ENSMUSG00000028381	1206.06	-0.775787	0.123137	-6.30018	2.973e-10	2.07997e-08	Ugcg	8.30092	4.33115
ENSMUSG00000052512	1595.37	-1.02675	0.163066	-6.29656	3.04329e-10	2.1202e-08	Nav2	1.88705	0.827548
ENSMUSG00000033318	1676.47	-0.80801	0.128591	-6.28356	3.30898e-10	2.29566e-08	Gstt2	14.5923	7.44403
ENSMUSG00000006711	389.071	-1.23235	0.196255	-6.27934	3.40016e-10	2.34908e-08	D130043K22Rik	2.94169	1.11743
ENSMUSG00000045775	680.205	-3.33567	0.531896	-6.27129	3.58078e-10	2.45343e-08	Slc16a5	9.51482	0.840599
ENSMUSG00000060131	54.0178	2.00528	0.319724	6.27191	3.56655e-10	2.45343e-08	Atp8b4	0.0917595	0.329765
ENSMUSG00000112539	27.1105	3.33181	0.531586	6.26767	3.665e-10	2.5008e-08	Gm40787	0.0579361	0.544786
ENSMUSG00000046532	551.165	-0.957217	0.152816	-6.26386	3.75569e-10	2.55218e-08	Ar	2.05866	0.946395
ENSMUSG00000050248	62.3276	-2.69051	0.429609	-6.26269	3.78381e-10	2.56079e-08	Evc2	0.525363	0.0730126
ENSMUSG00000039783	10588.9	0.629974	0.10063	6.26032	3.8419e-10	2.58954e-08	Kmo	50.0132	69.099
ENSMUSG00000086587	99.7876	-1.41254	0.22594	-6.25184	4.05637e-10	2.72302e-08	Gm11837	3.8524	1.29297
ENSMUSG00000060002	5515.91	1.13006	0.180777	6.25114	4.07459e-10	2.72422e-08	Chpt1	11.8136	23.0767
ENSMUSG00000023861	2143.13	-0.721731	0.115713	-6.23723	4.454e-10	2.96373e-08	Mpc1	36.4293	19.7139
ENSMUSG00000060675	278.705	-1.29292	0.207308	-6.23671	4.46857e-10	2.96373e-08	Plaat3	1.7594	0.640828
ENSMUSG00000017466	569.422	-1.04019	0.166957	-6.23026	4.65649e-10	3.07606e-08	Timp2	5.58916	2.42924
ENSMUSG00000030275	3547.3	0.735323	0.118225	6.21967	4.98186e-10	3.27404e-08	Etnk1	5.34797	7.94567
ENSMUSG00000022762	152.943	1.5748	0.253214	6.21924	4.99567e-10	3.27404e-08	Ncam2	0.192391	0.513742
ENSMUSG00000057400	122216	-0.823549	0.132728	-6.2048	5.47663e-10	3.57512e-08	Ces1c	1910.7	964.217
ENSMUSG00000045394	70.7955	-1.84473	0.298775	-6.17431	6.64518e-10	4.32093e-08	Epcam	1.43442	0.356136
ENSMUSG00000098330	17.7886	7.83595	1.27034	6.16839	6.89877e-10	4.4683e-08	Gtpbp4-ps1	0	3.62372
ENSMUSG00000038984	29.6437	3.35103	0.543778	6.1625	7.16049e-10	4.61977e-08	Tspyl5	0.0371065	0.342293
ENSMUSG00000020432	4789.15	-0.747532	0.12137	-6.15912	7.31482e-10	4.70105e-08	Tcn2	78.3448	41.6624
ENSMUSG00000043067	1623.29	1.03969	0.168876	6.15651	7.4367e-10	4.76092e-08	Dpy19l1	4.75689	8.72363
ENSMUSG00000029122	104.194	-2.32788	0.378221	-6.15481	7.51659e-10	4.79356e-08	Evc	0.641263	0.11442
ENSMUSG00000027188	127.421	-1.30349	0.211896	-6.15154	7.67347e-10	4.87486e-08	Pamr1	0.852182	0.308904
ENSMUSG00000039195	447.391	0.96005	0.156189	6.14671	7.91084e-10	5.00648e-08	Bbln	3.20842	5.56244
ENSMUSG00000027870	649.81	-11.601	1.88873	-6.14222	8.13783e-10	5.13055e-08	Hao2	18.0414	0.00491742
ENSMUSG00000027111	137.205	-1.31777	0.214622	-6.13996	8.25425e-10	5.18423e-08	Itga6	0.608674	0.218432
ENSMUSG00000021242	3228.72	-0.610785	0.0995333	-6.13648	8.43679e-10	5.27889e-08	Npc2	20.3956	11.9225
ENSMUSG00000021830	252.55	-0.949236	0.154742	-6.13432	8.55219e-10	5.33097e-08	Txndc16	0.817564	0.378043
ENSMUSG00000037664	80.1863	-1.79693	0.292964	-6.1336	8.59105e-10	5.33514e-08	Cdkn1c	1.73566	0.446997
ENSMUSG00000052560	195.743	1.5026	0.245144	6.12944	8.81885e-10	5.45617e-08	Cpne8	0.697925	1.76139
ENSMUSG00000045438	793.727	0.61656	0.100797	6.11682	9.54594e-10	5.88406e-08	Cox19	4.75237	6.50679
ENSMUSG00000039745	1226.64	-0.631268	0.103312	-6.11032	9.94305e-10	6.08139e-08	Htatip2	20.9374	12.0634
ENSMUSG00000028037	149.455	-1.34938	0.220855	-6.10979	9.9761e-10	6.08139e-08	Ifi44	0.994755	0.349501
ENSMUSG00000005667	52.3043	1.86193	0.304705	6.11061	9.92518e-10	6.08139e-08	Mthfd2	0.183059	0.597823
ENSMUSG00000040560	1095.13	0.661601	0.108333	6.1071	1.01459e-09	6.16223e-08	Wdr7	2.36772	3.3413
ENSMUSG00000038872	428.248	0.873645	0.143073	6.1063	1.01967e-09	6.17051e-08	Zfhx3	0.410264	0.66982
ENSMUSG00000027712	2772.56	-0.633947	0.103932	-6.09963	1.06312e-09	6.41002e-08	Anxa5	53.9345	31.0262
ENSMUSG00000089873	2122.21	4.9481	0.812735	6.08821	1.14183e-09	6.85964e-08	Mup13	3.84428	106.067
ENSMUSG00000034645	134.648	1.54172	0.253976	6.07034	1.27643e-09	7.64063e-08	Zyg11a	0.751906	1.96139
ENSMUSG00000036155	524.248	0.930188	0.153268	6.06904	1.28675e-09	7.67468e-08	Mgat5	0.996726	1.695
ENSMUSG00000032575	2166.73	0.810165	0.133517	6.06786	1.29624e-09	7.70354e-08	Manf	12.6985	19.8725
ENSMUSG00000064294	26813.7	1.68356	0.277844	6.05936	1.36666e-09	8.09304e-08	Aox3	51.4388	147.708
ENSMUSG00000011148	932.501	-0.627881	0.103676	-6.05621	1.39363e-09	8.22343e-08	Adssl1	15.3931	8.90145
ENSMUSG00000054823	1635.76	0.714549	0.118168	6.0469	1.47663e-09	8.68225e-08	Nsd3	2.17027	3.18175
ENSMUSG00000020467	323.449	-1.10634	0.183179	-6.03968	1.54416e-09	9.04726e-08	Efemp1	6.15974	2.55975
ENSMUSG00000069520	5472.8	0.99788	0.165448	6.03137	1.62577e-09	9.45857e-08	Tmem19	28.2395	50.3524
ENSMUSG00000019189	1109.53	-0.872585	0.144661	-6.03193	1.62015e-09	9.45857e-08	Rnf145	5.23947	2.55395
ENSMUSG00000114828	192.548	1.4502	0.241361	6.00845	1.87302e-09	1.0859e-07	AI463229	1.10782	2.71848
ENSMUSG00000020484	7713.66	0.670618	0.111811	5.99777	2.00046e-09	1.15574e-07	Xbp1	52.0815	74.0442
ENSMUSG00000085826	155.249	1.44792	0.24151	5.99529	2.0312e-09	1.16942e-07	Gm15638	0.365095	0.887873
ENSMUSG00000026584	882.882	0.582339	0.0971443	5.99458	2.04015e-09	1.17051e-07	Scyl3	3.46481	4.62942
ENSMUSG00000094222	15.1446	7.60279	1.26891	5.99159	2.07793e-09	1.18808e-07	Mup-ps6	0	1.40949
ENSMUSG00000037263	62.1096	-9.17681	1.53236	-5.98867	2.11558e-09	1.20544e-07	Aldh3b3	0.845378	0
ENSMUSG00000019989	2640.71	0.987924	0.165094	5.98402	2.177e-09	1.2362e-07	Enpp3	8.3595	14.8036
ENSMUSG00000030189	923.488	-0.605601	0.101322	-5.97698	2.27313e-09	1.28638e-07	Ybx3	10.3028	6.04304
ENSMUSG00000032763	1007.17	-0.575269	0.0963593	-5.97004	2.37199e-09	1.3373e-07	Ilvbl	7.74985	4.6447
ENSMUSG00000103560	21.2837	5.22525	0.87532	5.96954	2.37925e-09	1.3373e-07	Gm38070	0.00456096	0.162725
ENSMUSG00000092220	695.006	-0.895064	0.150589	-5.94374	2.78587e-09	1.56056e-07	Gm20528	24.1839	11.6175
ENSMUSG00000092416	243.778	1.15819	0.19499	5.93972	2.85502e-09	1.59391e-07	Zfp141	0.880234	1.75644
ENSMUSG00000032776	632.072	0.818597	0.137846	5.93849	2.87654e-09	1.60053e-07	Mctp2	1.05362	1.65672
ENSMUSG00000027801	3116.79	-0.573302	0.0966317	-5.93285	2.97712e-09	1.65096e-07	Tm4sf4	70.8257	42.4944
ENSMUSG00000027381	280.543	-0.991831	0.167213	-5.93153	3.00129e-09	1.65882e-07	Bcl2l11	1.32165	0.592879
ENSMUSG00000026295	3142.24	-0.774214	0.130789	-5.91957	3.22789e-09	1.77813e-07	Spp2	113.642	59.3244
ENSMUSG00000028398	715.579	0.623027	0.105277	5.91796	3.25958e-09	1.78964e-07	Dmac1	21.6245	29.7032
ENSMUSG00000042628	2150.24	0.608975	0.10307	5.90837	3.45509e-09	1.89072e-07	Zfyve1	5.8028	7.89825
ENSMUSG00000020911	45.6157	-2.37033	0.401498	-5.90371	3.55423e-09	1.93857e-07	Krt19	1.16999	0.203187
ENSMUSG00000042473	964.679	0.584758	0.0992039	5.8945	3.75808e-09	2.04304e-07	Tbc1d8b	4.209	5.63713
ENSMUSG00000032386	2358.98	0.84913	0.144089	5.8931	3.79015e-09	2.05374e-07	Trip4	5.70242	9.17079
ENSMUSG00000075595	1886.34	0.548926	0.0933335	5.88133	4.06971e-09	2.19804e-07	Zfp652	2.81886	3.68177
ENSMUSG00000063558	2701.51	1.02712	0.174714	5.87882	4.1319e-09	2.22438e-07	Aox1	5.81616	10.5857
ENSMUSG00000030650	24.3275	7.31815	1.24518	5.87716	4.17368e-09	2.2396e-07	Tmc5	0.00155815	0.2747
ENSMUSG00000001663	7619.18	-0.806976	0.137362	-5.8748	4.23358e-09	2.26442e-07	Gstt1	180.348	92.0364
ENSMUSG00000000149	4652.35	0.875392	0.149099	5.87122	4.3259e-09	2.30636e-07	Gna12	27.3025	44.7244
ENSMUSG00000028970	62.5446	1.64577	0.280358	5.87023	4.35188e-09	2.31277e-07	Abcb1b	0.10767	0.301121
ENSMUSG00000024130	4834.31	-0.651686	0.111393	-5.85031	4.90666e-09	2.58277e-07	Abca3	17.9134	10.1793
ENSMUSG00000004460	3572.75	0.879681	0.150339	5.85133	4.87653e-09	2.58277e-07	Dnajb11	22.103	36.2997
ENSMUSG00000079494	198.568	6.35373	1.08598	5.85066	4.89613e-09	2.58277e-07	Nat8f5	0.140034	10.0913
ENSMUSG00000064262	188.77	-1.02668	0.176193	-5.82701	5.64286e-09	2.96089e-07	Gimap8	1.94562	0.852467
ENSMUSG00000040017	11120.6	1.39285	0.239853	5.80712	6.35567e-09	3.32439e-07	Saa4	83.2539	195.043
ENSMUSG00000030309	47.4937	-2.03603	0.350827	-5.80353	6.49335e-09	3.38573e-07	Caprin2	0.153405	0.0335099
ENSMUSG00000021687	2391.32	0.586595	0.101212	5.79571	6.80327e-09	3.53621e-07	Scamp1	11.8586	15.9008
ENSMUSG00000002588	32243.3	-0.721808	0.124578	-5.79404	6.87111e-09	3.56031e-07	Pon1	393.74	213.184
ENSMUSG00000022034	38.1652	2.45954	0.424585	5.79281	6.9219e-09	3.57545e-07	Esco2	0.0492869	0.247442
ENSMUSG00000052102	827	-0.768769	0.13288	-5.78543	7.23278e-09	3.71678e-07	Gnpda1	6.87048	3.60291
ENSMUSG00000100277	38.2163	-3.94387	0.681711	-5.78525	7.24034e-09	3.71678e-07	1810053B23Rik	0.35343	0.020552
ENSMUSG00000085525	19.5229	5.06731	0.876224	5.78312	7.33277e-09	3.75261e-07	Gm13166	0.0233324	0.680228
ENSMUSG00000020865	9296.78	-0.826356	0.143049	-5.77674	7.61627e-09	3.88571e-07	Abcc3	59.2831	29.8587
ENSMUSG00000014329	156.971	-1.13468	0.196666	-5.76955	7.94841e-09	4.04272e-07	Bicc1	0.824177	0.334929
ENSMUSG00000040661	1239.06	0.567498	0.0983883	5.76794	8.02444e-09	4.06891e-07	Rad54l2	2.3995	3.174
ENSMUSG00000037926	1123.69	0.624637	0.108556	5.75404	8.71368e-09	4.39153e-07	Ssh2	1.35762	1.86746
ENSMUSG00000040721	408.085	1.0453	0.181655	5.75434	8.69832e-09	4.39153e-07	Zfhx2	0.417138	0.767652
ENSMUSG00000043487	42.501	-2.03066	0.352986	-5.75282	8.77686e-09	4.40997e-07	Acot6	0.302628	0.0661195
ENSMUSG00000026890	172.709	1.68735	0.293546	5.74814	9.02315e-09	4.52002e-07	Lhx6	0.48516	1.39012
ENSMUSG00000024516	855.897	0.77729	0.135296	5.74511	9.18589e-09	4.58769e-07	Sec11c	2.63558	4.02758
ENSMUSG00000029407	3744.01	0.630177	0.109721	5.74343	9.27774e-09	4.61965e-07	Uso1	14.2887	19.7431
ENSMUSG00000029561	186.65	-1.05156	0.183729	-5.72345	1.04383e-08	5.18198e-07	Oasl2	1.12214	0.484114
ENSMUSG00000026335	944.526	-0.824542	0.144141	-5.72037	1.06291e-08	5.26095e-07	Pam	2.88517	1.45576
ENSMUSG00000040253	703.063	-0.870653	0.152376	-5.71386	1.10444e-08	5.4502e-07	Gbp7	4.60168	2.24894
ENSMUSG00000036904	657.898	-0.632684	0.110828	-5.70873	1.13825e-08	5.60041e-07	Fzd8	3.80666	2.19048
ENSMUSG00000031434	97.5608	-1.45744	0.255373	-5.70712	1.14902e-08	5.63667e-07	Morc4	0.672271	0.218272
ENSMUSG00000032380	364.17	-0.938192	0.164506	-5.70309	1.17656e-08	5.73779e-07	Dapk2	3.29688	1.53408
ENSMUSG00000121124	21.3194	-3.31724	0.581622	-5.70343	1.17418e-08	5.73779e-07	ENSMUSG00000121124	1.65902	0.148345
ENSMUSG00000032300	480.807	0.882003	0.154783	5.69832	1.20996e-08	5.87634e-07	1700017B05Rik	1.83629	3.02019
ENSMUSG00000035671	312.335	0.847524	0.14874	5.69802	1.21206e-08	5.87634e-07	Zswim4	1.36999	2.20414
ENSMUSG00000045680	140.097	-1.11165	0.195134	-5.69684	1.22049e-08	5.90001e-07	Tcf21	2.31888	0.956434
ENSMUSG00000031535	12.242	7.29561	1.28089	5.69573	1.22845e-08	5.92121e-07	Dkk4	0	0.472264
ENSMUSG00000000568	1656.61	-0.573039	0.10081	-5.68437	1.31297e-08	6.31027e-07	Hnrnpd	7.65657	4.59572
ENSMUSG00000028024	2607.22	-0.965002	0.169961	-5.67779	1.36444e-08	6.53868e-07	Enpep	20.8262	9.52676
ENSMUSG00000024807	1610.37	0.613502	0.108105	5.67506	1.38639e-08	6.62469e-07	Syvn1	7.44505	10.1698
ENSMUSG00000032757	1739.76	0.645179	0.113723	5.67328	1.40092e-08	6.67488e-07	Bet1	10.3442	14.4367
ENSMUSG00000006395	1357.7	-0.757549	0.133562	-5.67189	1.41228e-08	6.70977e-07	Hyi	21.9509	11.5952
ENSMUSG00000116270	42.3735	-2.59408	0.458756	-5.65461	1.56204e-08	7.40004e-07	Gm1600	0.436735	0.0650015
ENSMUSG00000025375	183.438	1.76608	0.312433	5.65266	1.57982e-08	7.46297e-07	Aatk	0.330659	1.00456
ENSMUSG00000024940	108.103	-1.28354	0.227495	-5.64207	1.68021e-08	7.91464e-07	Ltbp3	0.479935	0.1765
ENSMUSG00000079523	325.274	-0.908411	0.161199	-5.63535	1.747e-08	8.20597e-07	Tmsb10	9.44804	4.50272
ENSMUSG00000038312	2359.44	0.699841	0.124208	5.6344	1.75664e-08	8.22794e-07	Edem2	14.761	21.4029
ENSMUSG00000038949	421.713	-0.85648	0.152064	-5.63238	1.77744e-08	8.2786e-07	Cnst	1.7439	0.858663
ENSMUSG00000041372	92.0207	1.43386	0.254573	5.63242	1.77703e-08	8.2786e-07	B4galnt3	0.373548	0.902224
ENSMUSG00000031360	404.973	-0.774323	0.137562	-5.62891	1.81352e-08	8.42296e-07	Ctps2	3.0766	1.60789
ENSMUSG00000015653	479.486	-1.23134	0.219045	-5.62141	1.89405e-08	8.7724e-07	Steap2	1.57357	0.59792
ENSMUSG00000082644	23711.2	6.2877	1.11888	5.61964	1.9136e-08	8.83826e-07	Mup-ps19	32.8054	2289.76
ENSMUSG00000020873	1480.35	0.915819	0.16302	5.61783	1.93367e-08	8.90616e-07	Slc35b1	13.1218	22.0856
ENSMUSG00000029661	466.564	-1.27841	0.227754	-5.61312	1.98713e-08	9.12706e-07	Col1a2	1.51107	0.556789
ENSMUSG00000011034	73.437	-1.91744	0.341672	-5.61192	2.00094e-08	9.16506e-07	Slc5a1	0.804951	0.189435
ENSMUSG00000021629	1398.88	0.654471	0.116706	5.60786	2.04849e-08	9.35701e-07	Slc30a5	4.23532	5.95011
ENSMUSG00000090523	343.93	-1.14121	0.204029	-5.59341	2.22656e-08	1.01425e-06	Gypc	5.77418	2.33428
ENSMUSG00000035954	1081.26	0.576856	0.10318	5.59077	2.26065e-08	1.02695e-06	Dock4	1.0767	1.43272
ENSMUSG00000074063	6118.22	1.13651	0.203416	5.58712	2.30871e-08	1.04592e-06	Osgin1	40.6514	79.8309
ENSMUSG00000020241	207.475	-1.40192	0.250985	-5.58568	2.32792e-08	1.05175e-06	Col6a2	1.02703	0.347895
ENSMUSG00000015599	49.4005	2.13849	0.383425	5.57733	2.44239e-08	1.10047e-06	Ttbk1	0.0373497	0.144507
ENSMUSG00000030029	1153.16	0.802992	0.144098	5.57255	2.51031e-08	1.12801e-06	Lrig1	4.27747	6.65916
ENSMUSG00000032360	15.9186	4.74961	0.852996	5.56816	2.57448e-08	1.15372e-06	Hcrtr2	0.00560842	0.126062
ENSMUSG00000034297	1438.83	0.512017	0.0922707	5.54907	2.87188e-08	1.28352e-06	Med13	3.10867	3.96099
ENSMUSG00000039704	3696.5	0.643229	0.115963	5.54683	2.90892e-08	1.2942e-06	Lmbrd2	9.55207	13.3194
ENSMUSG00000022892	3031.2	-0.600908	0.108336	-5.54668	2.91137e-08	1.2942e-06	App	7.98829	4.70363
ENSMUSG00000078597	977.585	9.48676	1.71065	5.54572	2.92748e-08	1.29788e-06	Cyp4a12b	0.0325434	20.697
ENSMUSG00000032115	4182.15	0.815157	0.147068	5.54272	2.97809e-08	1.31679e-06	Hyou1	11.9172	18.7204
ENSMUSG00000026315	195.383	-1.3323	0.240441	-5.54108	3.00606e-08	1.32562e-06	Serpinb8	1.65769	0.588482
ENSMUSG00000021416	133.199	-10.277	1.85516	-5.53969	3.03007e-08	1.33267e-06	Eci3	5.34276	0
ENSMUSG00000016756	7607.44	1.27485	0.230415	5.53286	3.15055e-08	1.38199e-06	Cmah	11.8641	25.6376
ENSMUSG00000041360	965.66	-0.493052	0.0892262	-5.52587	3.27858e-08	1.43436e-06	Pum3	3.71971	2.36039
ENSMUSG00000041654	1077.66	0.634354	0.114808	5.52536	3.28812e-08	1.43474e-06	Slc39a11	7.14932	9.90036
ENSMUSG00000034723	966.884	0.654401	0.118449	5.52476	3.29938e-08	1.43588e-06	Tmx4	1.95729	2.75252
ENSMUSG00000097493	31.9984	-2.4133	0.437202	-5.51988	3.39233e-08	1.47247e-06	9930014A18Rik	0.217345	0.036555
ENSMUSG00000090942	569.868	0.731285	0.132561	5.51658	3.45662e-08	1.49645e-06	F830016B08Rik	3.69191	5.47803
ENSMUSG00000043019	1439.44	0.53934	0.0978515	5.51182	3.5514e-08	1.53348e-06	Edem3	5.22821	6.78026
ENSMUSG00000083478	30.3616	-3.14394	0.570734	-5.5086	3.617e-08	1.55775e-06	Gm15375	1.82866	0.182982
ENSMUSG00000072501	914.091	0.529616	0.096206	5.50502	3.6912e-08	1.58559e-06	Phf20l1	1.2188	1.57056
ENSMUSG00000031010	3685.84	0.659964	0.119901	5.50426	3.70714e-08	1.58832e-06	Usp9x	5.39514	7.61409
ENSMUSG00000020609	194594	0.781159	0.141962	5.50257	3.74288e-08	1.5995e-06	Apob	292.034	448.127
ENSMUSG00000027201	305.764	0.801097	0.145676	5.49916	3.81595e-08	1.62653e-06	Myef2	1.06741	1.66078
ENSMUSG00000024365	20.3391	7.05921	1.28717	5.4843	4.15121e-08	1.7649e-06	Cyp21a1	0.00325465	0.479272
ENSMUSG00000032194	2195.32	-0.564484	0.102968	-5.48213	4.20224e-08	1.78203e-06	Kank2	14.2237	8.58568
ENSMUSG00000035181	612.071	0.690168	0.125948	5.47977	4.25886e-08	1.80143e-06	Heatr5a	0.644325	0.927313
ENSMUSG00000004221	1860.48	0.493775	0.0901758	5.47569	4.3581e-08	1.83405e-06	Ikbkg	5.41545	6.80868
ENSMUSG00000042784	33.1543	-2.173	0.396837	-5.47579	4.35575e-08	1.83405e-06	Muc1	0.657661	0.130056
ENSMUSG00000072964	59.0583	-1.85012	0.338185	-5.47073	4.48189e-08	1.88137e-06	Bhlhb9	0.547087	0.136013
ENSMUSG00000031398	26.8564	-2.73993	0.501436	-5.46417	4.65071e-08	1.94731e-06	Plxna3	0.168453	0.0225973
ENSMUSG00000048772	666.402	-0.649693	0.118957	-5.4616	4.7186e-08	1.97076e-06	Tmem53	13.5097	7.68035
ENSMUSG00000028960	2217.42	0.568969	0.104512	5.44405	5.20824e-08	2.16979e-06	Ube4b	6.66415	8.82349
ENSMUSG00000027999	443.71	-0.994006	0.182722	-5.43999	5.32837e-08	2.21428e-06	Pla2g12a	4.55818	2.04418
ENSMUSG00000025825	2573.57	0.488181	0.0897695	5.43816	5.38342e-08	2.22633e-06	Iscu	27.9838	35.0365
ENSMUSG00000036655	1104.13	-1.03301	0.189957	-5.43813	5.38422e-08	2.22633e-06	Colec11	26.0039	11.3578
ENSMUSG00000032064	1031.06	-0.883376	0.162702	-5.42941	5.65404e-08	2.33208e-06	Dixdc1	3.811	1.84582
ENSMUSG00000120279	74.0211	1.63264	0.300756	5.42847	5.684e-08	2.33862e-06	ENSMUSG00000120279	1.69586	4.65369
ENSMUSG00000005803	6626.65	-0.556888	0.102681	-5.42348	5.84483e-08	2.39884e-06	Sqor	54.9065	33.3328
ENSMUSG00000040423	1382.94	0.495361	0.0913828	5.42073	5.93566e-08	2.42711e-06	Rc3h1	2.85657	3.59436
ENSMUSG00000038546	1282.2	0.48884	0.0901834	5.42051	5.94299e-08	2.42711e-06	Ranbp9	5.91339	7.40524
ENSMUSG00000032383	7859.21	0.588204	0.108591	5.41668	6.07145e-08	2.47348e-06	Ppib	53.9977	72.4779
ENSMUSG00000022041	153.074	1.61001	0.29726	5.41616	6.08914e-08	2.47461e-06	Chrna2	0.567274	1.54361
ENSMUSG00000021270	6822.2	0.663024	0.122513	5.41186	6.23744e-08	2.52868e-06	Hsp90aa1	38.1919	53.9834
ENSMUSG00000017754	3943.47	-2.02525	0.374351	-5.41005	6.30075e-08	2.54812e-06	Pltp	70.2656	15.4009
ENSMUSG00000018076	619.787	0.596362	0.110431	5.40032	6.65212e-08	2.68367e-06	Med13l	0.908979	1.22724
ENSMUSG00000079470	402.561	-1.15099	0.213254	-5.39726	6.7667e-08	2.72327e-06	Utp14b	2.05594	0.826107
ENSMUSG00000058690	1800.52	0.488557	0.0906182	5.39137	6.99209e-08	2.80716e-06	Ccser2	4.8881	6.12165
ENSMUSG00000028437	1447.98	0.488509	0.0906382	5.38966	7.05906e-08	2.81361e-06	Ubap1	9.56123	11.9722
ENSMUSG00000033327	328.812	-0.956716	0.177502	-5.3899	7.04978e-08	2.81361e-06	Tnxb	0.914894	0.420751
ENSMUSG00000034463	132.831	-1.54507	0.286659	-5.38994	7.04794e-08	2.81361e-06	Scara3	1.5641	0.477427
ENSMUSG00000033671	1385.55	0.538133	0.0998705	5.38831	7.1125e-08	2.82811e-06	Cep350	1.94481	2.52078
ENSMUSG00000048706	1618.82	0.613277	0.113886	5.385	7.24453e-08	2.87372e-06	Lurap1l	11.8608	16.2086
ENSMUSG00000047228	613.65	0.787976	0.146545	5.37704	7.57206e-08	2.99647e-06	A2ml1	1.6484	2.54515
ENSMUSG00000111771	21.4813	3.17409	0.591977	5.36185	8.23748e-08	3.25204e-06	Gm47465	0.169273	1.33378
ENSMUSG00000024063	355.564	-0.716369	0.133636	-5.36059	8.29516e-08	3.26703e-06	Lbh	3.91133	2.12603
ENSMUSG00000030378	20624.4	1.23962	0.231485	5.35509	8.55152e-08	3.36002e-06	Sult2a8	106.214	224.037
ENSMUSG00000041577	1724.72	-0.683263	0.127641	-5.353	8.65102e-08	3.39108e-06	Prelp	16.7118	9.29637
ENSMUSG00000087613	18.9023	-3.69425	0.690228	-5.35221	8.68857e-08	3.39776e-06	Gm13855	1.34142	0.0921151
ENSMUSG00000020333	13.9979	4.58648	0.857482	5.34878	8.85508e-08	3.45473e-06	Acsl6	0.00313569	0.0688698
ENSMUSG00000052302	509.448	1.19398	0.223288	5.34727	8.9293e-08	3.47551e-06	Tbc1d30	1.30721	2.67353
ENSMUSG00000062825	3031.19	-0.830573	0.155377	-5.34552	9.01565e-08	3.5009e-06	Actg1	41.4913	20.835
ENSMUSG00000034522	1804.62	-0.825033	0.15456	-5.33794	9.40081e-08	3.64194e-06	Zfp395	13.8489	6.9798
ENSMUSG00000018995	672.448	0.829057	0.155412	5.33458	9.5768e-08	3.70147e-06	Nars2	1.97641	3.13503
ENSMUSG00000032431	231.364	-0.789967	0.148121	-5.33326	9.64625e-08	3.71964e-06	Crtap	4.70147	2.42882
ENSMUSG00000037270	1860.32	0.638225	0.119704	5.3317	9.72957e-08	3.74306e-06	4932438A13Rik	1.2814	1.781
ENSMUSG00000030126	1080.08	0.584508	0.109747	5.32595	1.00427e-07	3.85457e-06	Tmcc1	1.22118	1.63356
ENSMUSG00000086868	775.526	0.953873	0.179437	5.31591	1.06125e-07	4.06307e-06	Gm15883	8.88106	15.3596
ENSMUSG00000027965	180.957	1.02029	0.191944	5.31553	1.06349e-07	4.06307e-06	Olfm3	0.686856	1.24686
ENSMUSG00000017718	1165.12	-0.667378	0.125645	-5.31162	1.08655e-07	4.14164e-06	Afmid	11.4823	6.45982
ENSMUSG00000030483	298.732	-4.66385	0.880181	-5.29874	1.16607e-07	4.41931e-06	Cyp2b10	7.73111	0.272098
ENSMUSG00000019539	206.818	-1.01464	0.191469	-5.29922	1.163e-07	4.41931e-06	Rcn3	4.57958	2.02542
ENSMUSG00000027408	37.9787	-2.09304	0.395023	-5.29853	1.16739e-07	4.41931e-06	Cpxm1	0.718818	0.151039
ENSMUSG00000026617	2523.2	0.55107	0.104111	5.29309	1.20264e-07	4.54237e-06	Bpnt1	25.214	32.9728
ENSMUSG00000032557	1041.36	0.645846	0.122071	5.29074	1.2182e-07	4.59067e-06	Uba5	3.95934	5.52864
ENSMUSG00000057228	3750.01	0.979431	0.185249	5.2871	1.24274e-07	4.67253e-06	Aadat	32.9339	58.0215
ENSMUSG00000032348	2055.5	-0.640795	0.121499	-5.27408	1.33425e-07	5.00525e-06	Gsta4	56.2117	32.2059
ENSMUSG00000036256	2604.6	-0.55026	0.104442	-5.26855	1.37503e-07	5.1466e-06	Igfbp7	72.763	44.3796
ENSMUSG00000013629	362.273	0.96096	0.182427	5.26765	1.38178e-07	5.16021e-06	Cad	0.855547	1.48348
ENSMUSG00000023019	13108.1	0.684844	0.130027	5.26692	1.38733e-07	5.16928e-06	Gpd1	96.5005	138.477
ENSMUSG00000037709	1004.4	-0.869041	0.165047	-5.26542	1.39869e-07	5.19992e-06	Fam13a	3.51086	1.71684
ENSMUSG00000029098	1158.39	0.566014	0.107715	5.25475	1.48222e-07	5.49815e-06	Acox3	2.30444	3.04566
ENSMUSG00000097321	199.322	1.24807	0.237569	5.25352	1.49217e-07	5.52269e-06	1700028E10Rik	0.452371	0.95924
ENSMUSG00000091337	341.244	-0.761631	0.145333	-5.24059	1.60064e-07	5.91096e-06	Eid1	7.21256	3.80243
ENSMUSG00000087612	27.4057	2.33976	0.446632	5.23867	1.61735e-07	5.9594e-06	A230005M16Rik	0.144871	0.653061
ENSMUSG00000099876	9.295	6.89938	1.31855	5.23254	1.672e-07	6.14709e-06	Gm29650	0	0.635409
ENSMUSG00000028354	19.9761	3.54088	0.676903	5.23101	1.68588e-07	6.18442e-06	Fmn2	0.0115416	0.117101
ENSMUSG00000045954	575.862	-0.715716	0.137057	-5.22205	1.76957e-07	6.47711e-06	Cavin2	6.65807	3.6236
ENSMUSG00000025019	550.848	0.737075	0.141262	5.21777	1.81086e-07	6.61361e-06	Lcor	0.919074	1.36974
ENSMUSG00000052062	215.67	1.02423	0.196354	5.21624	1.82593e-07	6.65403e-06	Pard3b	0.3071	0.558264
ENSMUSG00000118631	401.545	3.06945	0.588623	5.21464	1.84178e-07	6.69703e-06	Gm53019	1.52669	11.4354
ENSMUSG00000026547	588.765	-0.649695	0.124762	-5.20747	1.91429e-07	6.94547e-06	Tagln2	9.81884	5.5841
ENSMUSG00000030172	1556.7	0.544908	0.104679	5.2055	1.93474e-07	6.98908e-06	Erc1	2.21256	2.88028
ENSMUSG00000036040	240.27	-0.977071	0.187687	-5.20586	1.93105e-07	6.98908e-06	Adamtsl2	1.13305	0.514253
ENSMUSG00000115919	1128.94	2.9456	0.565997	5.20427	1.94758e-07	7.01402e-06	Gm31583	1.33503	9.19557
ENSMUSG00000043924	39.46	-1.85354	0.356174	-5.20403	1.9501e-07	7.01402e-06	Ncmap	0.78849	0.195321
ENSMUSG00000074896	451.322	-0.899378	0.17301	-5.19841	2.00998e-07	7.21372e-06	Ifit3	9.56735	4.58542
ENSMUSG00000030587	316.047	1.19346	0.229622	5.19749	2.01998e-07	7.23397e-06	2200002D01Rik	3.50231	7.12775
ENSMUSG00000040396	840.149	0.539735	0.103934	5.19305	2.06871e-07	7.39253e-06	Abhd13	3.75001	4.86569
ENSMUSG00000000278	2013.01	-0.477757	0.0920081	-5.19256	2.07425e-07	7.39485e-06	Scpep1	31.7605	20.3587
ENSMUSG00000029616	1626.63	0.553721	0.106653	5.1918	2.08274e-07	7.39485e-06	Erp29	4.13642	5.41875
ENSMUSG00000023393	105.891	1.24431	0.239659	5.19199	2.0806e-07	7.39485e-06	Slc17a9	0.560357	1.17931
ENSMUSG00000039114	12061.7	-0.799128	0.153998	-5.1892	2.11197e-07	7.48259e-06	Nrn1	193.564	99.3542
ENSMUSG00000085599	64.4445	1.40874	0.271563	5.18754	2.13088e-07	7.53349e-06	Gm13449	0.815943	1.92868
ENSMUSG00000097589	336.949	-1.07233	0.206751	-5.1866	2.14167e-07	7.55554e-06	Dleu2	0.980138	0.416706
ENSMUSG00000020439	241.494	-0.91654	0.177263	-5.1705	2.33466e-07	8.21891e-06	Smtn	2.04802	0.970223
ENSMUSG00000031536	397.654	0.662204	0.128222	5.1645	2.41083e-07	8.46906e-06	Polb	2.21959	3.14035
ENSMUSG00000082292	76.7249	-1.35432	0.262279	-5.16366	2.4217e-07	8.48925e-06	Gm12250	2.45932	0.860851
ENSMUSG00000035637	7726.02	0.563716	0.109276	5.15864	2.4875e-07	8.70153e-06	Grhpr	110.544	145.887
ENSMUSG00000061825	1334.19	1.88009	0.364553	5.15724	2.50623e-07	8.74858e-06	Ces2c	7.05436	23.1709
ENSMUSG00000027808	10552.3	0.906875	0.175912	5.15528	2.53249e-07	8.82169e-06	Serp1	45.2506	75.7563
ENSMUSG00000029869	80.3466	-2.06627	0.401059	-5.15204	2.57672e-07	8.95695e-06	Ephb6	0.976498	0.208133
ENSMUSG00000053702	33.4201	-2.06954	0.402166	-5.14597	2.66138e-07	9.23185e-06	Nebl	0.100731	0.0214296
ENSMUSG00000025915	449.845	-0.675155	0.131273	-5.14314	2.70188e-07	9.35281e-06	Sgk3	1.09806	0.614826
ENSMUSG00000070047	1563.52	0.554885	0.10793	5.14114	2.73074e-07	9.43299e-06	Fat1	2.29926	3.01687
ENSMUSG00000022453	1155.79	-0.617361	0.120165	-5.1376	2.78264e-07	9.59231e-06	Naga	15.4308	8.9815
ENSMUSG00000006527	1302.31	0.494662	0.0963043	5.13644	2.79989e-07	9.6118e-06	Sfmbt1	3.55916	4.47468
ENSMUSG00000027536	131.216	-1.1926	0.232177	-5.13658	2.79779e-07	9.6118e-06	Chmp4c	0.514834	0.200598
ENSMUSG00000042213	811.891	0.887143	0.172923	5.13027	2.89324e-07	9.91173e-06	Zfand4	3.87482	6.3986
ENSMUSG00000052974	41572.6	1.07739	0.210036	5.12956	2.90418e-07	9.92822e-06	Cyp2f2	375.072	707.095
ENSMUSG00000039953	180.355	-1.05263	0.205223	-5.12918	2.91003e-07	9.92822e-06	Clstn1	1.48258	0.639796
ENSMUSG00000069755	121.858	1.21305	0.236893	5.12069	3.04419e-07	1.03646e-05	Zfp125	0.670519	1.39015
ENSMUSG00000028238	385.291	-3.97527	0.776405	-5.1201	3.05381e-07	1.03761e-05	Atp6v0d2	7.5846	0.430082
ENSMUSG00000043183	226.583	0.75465	0.147425	5.11889	3.07344e-07	1.04214e-05	Simc1	0.845236	1.27167
ENSMUSG00000038485	648.777	0.674528	0.131938	5.11246	3.17985e-07	1.07602e-05	Socs7	1.92415	2.74336
ENSMUSG00000120841	214.704	5.01356	0.981901	5.10597	3.29106e-07	1.11138e-05	ENSMUSG00000120841	0.299722	8.62659
ENSMUSG00000028601	2221.57	0.50453	0.0988314	5.10496	3.30866e-07	1.11506e-05	Echdc2	22.8337	28.9177
ENSMUSG00000083524	9.18583	6.87962	1.34795	5.10376	3.32974e-07	1.11989e-05	Mup-ps21	0	1.0394
ENSMUSG00000029705	958.334	0.626665	0.122841	5.10144	3.37077e-07	1.13139e-05	Cux1	1.07008	1.47335
ENSMUSG00000032076	1337.25	-0.439239	0.0861194	-5.10035	3.39032e-07	1.13565e-05	Cadm1	3.70782	2.4421
ENSMUSG00000049086	179.529	1.42311	0.27909	5.09909	3.41294e-07	1.14093e-05	Bmyc	2.82544	6.74644
ENSMUSG00000039063	2922.05	-0.79699	0.156441	-5.09452	3.49621e-07	1.16512e-05	Echdc3	39.2667	20.1846
ENSMUSG00000074345	78.2492	-1.42049	0.278835	-5.09435	3.49936e-07	1.16512e-05	Tnfaip8l3	0.70658	0.235312
ENSMUSG00000050440	21176.1	-1.12922	0.222031	-5.08585	3.65979e-07	1.21609e-05	Hamp	2013.61	822.315
ENSMUSG00000059022	222.252	1.32709	0.261276	5.07926	3.78909e-07	1.25654e-05	Kcp	0.464726	1.03925
ENSMUSG00000066071	4989.17	8.12384	1.59988	5.07778	3.81865e-07	1.26381e-05	Cyp4a12a	0.417513	104.176
ENSMUSG00000113769	142.944	0.983339	0.193678	5.07718	3.8308e-07	1.26531e-05	5033406O09Rik	1.50313	2.66398
ENSMUSG00000093610	9.20065	6.88164	1.35655	5.0729	3.91808e-07	1.29156e-05	Cyp2c53-ps	0	0.261911
ENSMUSG00000023262	1218.68	-0.728888	0.143794	-5.06899	3.99942e-07	1.31576e-05	Acy1	14.5718	7.84571
ENSMUSG00000030945	65.3501	2.30097	0.454336	5.06446	4.0955e-07	1.3447e-05	Acsm2	0.084955	0.371417
ENSMUSG00000035150	2292.81	-0.530054	0.104694	-5.06287	4.12986e-07	1.35331e-05	Eif2s3x	20.1993	12.4935
ENSMUSG00000015363	2445.46	0.641649	0.12676	5.06191	4.15069e-07	1.35745e-05	Trabd	9.71307	13.5252
ENSMUSG00000034910	24.0568	-2.85339	0.56538	-5.04686	4.4913e-07	1.46595e-05	Pygo1	0.151826	0.0188007
ENSMUSG00000021476	3338.85	0.465056	0.0921883	5.04463	4.54392e-07	1.48021e-05	Habp4	14.8686	18.3282
ENSMUSG00000049323	1240.54	0.552744	0.10958	5.0442	4.55425e-07	1.48067e-05	Smcr8	3.53687	4.63651
ENSMUSG00000026479	25.9186	-2.57635	0.511816	-5.03374	4.81009e-07	1.56079e-05	Lamc2	0.156907	0.0235008
ENSMUSG00000092471	15.708	4.44218	0.882734	5.0323	4.84635e-07	1.56948e-05	Cyp21a2-ps	0.0275142	0.551221
ENSMUSG00000084981	39.3858	2.01027	0.399527	5.03162	4.86347e-07	1.57195e-05	Gm15962	0.505423	1.82473
ENSMUSG00000020571	10667	0.720851	0.143357	5.02835	4.94711e-07	1.59588e-05	Pdia6	61.1371	89.9793
ENSMUSG00000042350	1757.75	0.499298	0.0993367	5.02632	4.99981e-07	1.60975e-05	Arel1	6.84926	8.64252
ENSMUSG00000018593	2133.01	-0.72531	0.144319	-5.02574	5.01495e-07	1.61149e-05	Sparc	19.9435	10.7754
ENSMUSG00000052133	69.0303	2.21066	0.440202	5.02191	5.11591e-07	1.64075e-05	Sema5b	0.0990646	0.405984
ENSMUSG00000038482	546.64	0.590851	0.117855	5.01338	5.3483e-07	1.71197e-05	Tfdp1	3.38077	4.54018
ENSMUSG00000029445	67173.3	-0.751602	0.149974	-5.01155	5.39921e-07	1.72494e-05	Hpd	1125.75	597.184
ENSMUSG00000004038	2452.7	-0.966852	0.193295	-5.00194	5.67554e-07	1.80626e-05	Gstm3	70.3612	32.1635
ENSMUSG00000044734	206.678	-2.79733	0.559246	-5.00197	5.67472e-07	1.80626e-05	Serpinb1a	4.46068	0.572806
ENSMUSG00000024642	414.238	0.651499	0.130409	4.99583	5.85831e-07	1.86086e-05	Tle4	1.60738	2.2517
ENSMUSG00000063663	422.859	0.707294	0.141664	4.99275	5.95261e-07	1.88719e-05	Brwd3	0.719344	1.04906
ENSMUSG00000009894	2354.82	0.55907	0.111999	4.99174	5.98384e-07	1.89348e-05	Snap47	20.4178	26.8482
ENSMUSG00000048379	864.351	0.489277	0.0980457	4.9903	6.0286e-07	1.904e-05	Socs4	2.9729	3.72503
ENSMUSG00000070811	2049.77	-11.378	2.28386	-4.98192	6.29571e-07	1.98458e-05	Sult2a2	157.317	0.0525007
ENSMUSG00000020869	2479.91	0.490697	0.0985487	4.97923	6.38375e-07	2.00852e-05	Lrrc59	19.0739	23.9227
ENSMUSG00000002847	1976.22	-0.468944	0.0942788	-4.97401	6.55826e-07	2.05952e-05	Pla1a	32.458	20.9472
ENSMUSG00000056537	1353.56	0.475474	0.095634	4.97182	6.63286e-07	2.07901e-05	Rlim	3.61041	4.48059
ENSMUSG00000028671	552.606	1.06103	0.213566	4.96818	6.75827e-07	2.11422e-05	Gale	4.29817	7.99939
ENSMUSG00000067276	38.6936	-1.81799	0.365952	-4.96783	6.77071e-07	2.11422e-05	Capn6	0.219824	0.0557259
ENSMUSG00000023960	1030.57	0.630929	0.127022	4.96707	6.79719e-07	2.1185e-05	Enpp5	4.73228	6.54255
ENSMUSG00000057074	10673.2	-0.764144	0.154044	-4.96056	7.02899e-07	2.18664e-05	Ces1g	159.906	84.0776
ENSMUSG00000034761	785.453	0.730979	0.147384	4.95969	7.06041e-07	2.1923e-05	Map4k5	1.94849	2.88868
ENSMUSG00000003555	1593.15	-4.14895	0.836614	-4.95922	7.07776e-07	2.19358e-05	Cyp17a1	30.9902	1.55692
ENSMUSG00000037526	769.966	0.547131	0.110389	4.9564	7.18103e-07	2.22143e-05	Atg14	4.11435	5.3694
ENSMUSG00000079495	9.41456	6.9189	1.39677	4.95349	7.28924e-07	2.25071e-05	Nat8f6	0	0.281034
ENSMUSG00000070871	149.61	0.874044	0.176519	4.95155	7.36247e-07	2.26909e-05	Ccnyl1	0.868753	1.42133
ENSMUSG00000021903	100.907	-1.42639	0.288196	-4.94937	7.44534e-07	2.29038e-05	Galnt15	0.660416	0.220051
ENSMUSG00000066477	235	1.15842	0.234323	4.9437	7.66531e-07	2.3508e-05	Gm16551	1.11528	2.22241
ENSMUSG00000095061	10.1464	7.02712	1.42146	4.94358	7.67013e-07	2.3508e-05	E030018B13Rik	0	0.507115
ENSMUSG00000025742	713.525	-0.519007	0.105041	-4.941	7.77215e-07	2.37767e-05	Prps2	6.16667	3.84313
ENSMUSG00000049313	160.002	-1.52239	0.308184	-4.93988	7.81713e-07	2.38703e-05	Sorl1	0.596453	0.185166
ENSMUSG00000026924	4234.45	0.449714	0.0911006	4.93645	7.95557e-07	2.42202e-05	Sec16a	11.0725	13.5015
ENSMUSG00000034163	651.55	0.84824	0.171836	4.93632	7.96093e-07	2.42202e-05	Zfc3h1	1.68404	2.71146
ENSMUSG00000035561	3880.37	-1.00152	0.203048	-4.93242	8.12177e-07	2.45743e-05	Aldh1b1	64.0233	28.559
ENSMUSG00000031661	212.991	-0.899068	0.182253	-4.93308	8.09427e-07	2.45743e-05	Nkd1	1.72851	0.828527
ENSMUSG00000114255	175.637	0.957877	0.194199	4.93244	8.1207e-07	2.45743e-05	Gm10734	2.67815	4.63209
ENSMUSG00000032320	352.049	-0.822931	0.166875	-4.93142	8.16325e-07	2.46548e-05	Rcn2	2.69244	1.36104
ENSMUSG00000029802	2512.97	1.71351	0.347552	4.93022	8.21388e-07	2.47626e-05	Abcg2	4.09376	11.9868
ENSMUSG00000040690	143.202	-1.1	0.22321	-4.92811	8.30269e-07	2.49849e-05	Col16a1	0.82187	0.343185
ENSMUSG00000032026	2002.3	0.650403	0.131991	4.92761	8.32411e-07	2.5004e-05	Rexo2	13.0884	18.3346
ENSMUSG00000057113	4006.55	-0.474377	0.0963723	-4.92233	8.55178e-07	2.56414e-05	Npm1	49.6892	31.938
ENSMUSG00000091498	1737.68	-0.639028	0.129919	-4.91866	8.71381e-07	2.60331e-05	Mpc1-ps	182.293	104.478
ENSMUSG00000026692	511.376	-0.891384	0.181219	-4.91881	8.70697e-07	2.60331e-05	Fmo4	5.0958	2.45383
ENSMUSG00000045095	1121.67	0.461613	0.0938911	4.91647	8.81175e-07	2.62783e-05	Magi1	2.53588	3.11708
ENSMUSG00000108449	9.94798	6.99876	1.42425	4.91401	8.92314e-07	2.65627e-05	Gm44507	0	0.380651
ENSMUSG00000040584	309.131	-2.69656	0.54891	-4.91257	8.98917e-07	2.67114e-05	Abcb1a	2.78004	0.382517
ENSMUSG00000034456	15109.8	-0.60685	0.123679	-4.90664	9.26511e-07	2.74821e-05	Uroc1	149.324	87.5518
ENSMUSG00000040451	529.488	-0.627243	0.127861	-4.90567	9.3107e-07	2.7568e-05	Sgms1	1.73323	1.00083
ENSMUSG00000039782	1337.55	0.911869	0.186027	4.90181	9.49563e-07	2.80654e-05	Cpeb2	3.37326	5.67091
ENSMUSG00000066440	1556.32	0.644318	0.131813	4.88813	1.01797e-06	3.00337e-05	Zfyve26	1.82077	2.54148
ENSMUSG00000004798	2990.09	0.499389	0.102294	4.8819	1.05069e-06	3.09441e-05	Ulk2	11.7841	14.8695
ENSMUSG00000034459	407.609	-1.08302	0.222005	-4.87834	1.0698e-06	3.1451e-05	Ifit1	5.92376	2.49929
ENSMUSG00000078964	3154.36	-0.644821	0.132308	-4.87362	1.09569e-06	3.21551e-05	Ces1b	55.6665	31.7996
ENSMUSG00000041444	497.911	0.819749	0.168249	4.87225	1.10334e-06	3.23223e-05	Arhgap32	0.596065	0.938826
ENSMUSG00000034653	334.984	0.649087	0.133245	4.87139	1.10815e-06	3.24062e-05	Ythdc2	0.834963	1.16952
ENSMUSG00000069662	714.502	-0.721365	0.148153	-4.86906	1.12129e-06	3.26752e-05	Marcks	6.24429	3.38404
ENSMUSG00000034744	434.794	-0.700974	0.143956	-4.86936	1.11959e-06	3.26752e-05	Nagk	3.27104	1.79891
ENSMUSG00000024620	237.392	-1.04594	0.215045	-4.86382	1.1514e-06	3.34936e-05	Pdgfrb	1.65846	0.719012
ENSMUSG00000023942	6226.14	-0.663843	0.13651	-4.86296	1.15645e-06	3.35815e-05	Slc29a1	54.1352	30.509
ENSMUSG00000094743	13.3506	5.52459	1.13729	4.85767	1.18774e-06	3.443e-05	Mup-ps7	0.0316308	1.21624
ENSMUSG00000019929	4760.09	-0.720055	0.1483	-4.85539	1.20148e-06	3.47068e-05	Dcn	28.8385	15.6378
ENSMUSG00000033207	119.732	-1.13921	0.234617	-4.85563	1.20006e-06	3.47068e-05	Mamdc2	1.35298	0.549761
ENSMUSG00000029369	10024.4	-0.669992	0.138008	-4.85473	1.2055e-06	3.47624e-05	Afm	115.172	64.6557
ENSMUSG00000026576	2604.95	-0.629236	0.12983	-4.8466	1.25592e-06	3.60943e-05	Atp1b1	29.1879	16.8454
ENSMUSG00000032500	702.798	-0.906229	0.186983	-4.84659	1.25604e-06	3.60943e-05	Dclk3	8.67236	4.12884
ENSMUSG00000018171	3022.3	0.646296	0.133373	4.84577	1.26121e-06	3.618e-05	Vmp1	17.3414	24.2289
ENSMUSG00000029752	140.088	4.0668	0.839315	4.84538	1.26368e-06	3.61883e-05	Asns	0.163572	2.45246
ENSMUSG00000038764	1814.82	0.566408	0.117016	4.84043	1.29557e-06	3.70376e-05	Ptpn3	5.74517	7.59615
ENSMUSG00000022540	387.213	0.651273	0.134579	4.83934	1.3027e-06	3.71775e-05	Rogdi	3.65636	5.12203
ENSMUSG00000041779	607.704	0.753369	0.155755	4.83689	1.31886e-06	3.75741e-05	Tram2	1.93066	2.90518
ENSMUSG00000026914	1540.54	0.499109	0.103248	4.83409	1.33759e-06	3.79121e-05	Psmd14	12.872	16.2329
ENSMUSG00000005397	783.93	-0.76289	0.1578	-4.83454	1.33456e-06	3.79121e-05	Nid1	4.03756	2.12625
ENSMUSG00000027070	54.0734	5.18691	1.07293	4.83433	1.33592e-06	3.79121e-05	Lrp2	0.00478554	0.159922
ENSMUSG00000029167	360.315	-0.814799	0.168673	-4.83063	1.36101e-06	3.851e-05	Ppargc1a	1.98084	1.00609
ENSMUSG00000072625	560.224	-0.546705	0.113229	-4.82832	1.37692e-06	3.88692e-05	Gdf2	6.32692	3.86715
ENSMUSG00000045934	90.6783	-1.30718	0.270744	-4.8281	1.37839e-06	3.88692e-05	Mtmr11	0.971451	0.349801
ENSMUSG00000034845	1553.75	-0.567272	0.117561	-4.82533	1.39772e-06	3.93438e-05	Plvap	26.5439	15.9904
ENSMUSG00000038903	48.3735	-1.55501	0.322281	-4.82501	1.39997e-06	3.93438e-05	Ccdc68	0.840945	0.255516
ENSMUSG00000022040	23739.4	0.719773	0.149241	4.82291	1.41482e-06	3.96268e-05	Ephx2	205.186	301.777
ENSMUSG00000022463	2675.07	-0.465381	0.0964938	-4.82291	1.41479e-06	3.96268e-05	Srebf2	12.2759	7.93935
ENSMUSG00000039809	1612.05	-0.608761	0.12637	-4.81728	1.4553e-06	4.06918e-05	Gabbr2	8.27755	4.84676
ENSMUSG00000039753	1138	-0.482776	0.100312	-4.81277	1.48855e-06	4.15516e-05	Fbxl5	3.87182	2.47232
ENSMUSG00000026003	7135.46	-0.560803	0.116602	-4.80955	1.51272e-06	4.21554e-05	Acadl	120.554	72.9695
ENSMUSG00000057554	3901.4	0.426913	0.0889898	4.79732	1.60801e-06	4.47356e-05	Lgals8	25.6513	30.7883
ENSMUSG00000020150	6578.1	-0.552815	0.11528	-4.7954	1.62354e-06	4.5092e-05	Gamt	153.989	93.7171
ENSMUSG00000086136	69.1878	5.27717	1.10128	4.79184	1.65257e-06	4.58214e-05	Gm12718	0.136885	4.82493
ENSMUSG00000022708	4744.28	0.848186	0.17729	4.78417	1.71696e-06	4.75275e-05	Zbtb20	3.13419	5.0392
ENSMUSG00000078719	39.3415	-1.72569	0.360825	-4.78264	1.7301e-06	4.78112e-05	Msmp	2.31309	0.621724
ENSMUSG00000025003	208.422	-3.79157	0.792847	-4.78222	1.73368e-06	4.78306e-05	Cyp2c39	6.08419	0.391205
ENSMUSG00000055044	1100.01	-0.551743	0.115651	-4.77077	1.83523e-06	5.05482e-05	Pdlim1	7.06561	4.30651
ENSMUSG00000010095	1429.22	-0.495333	0.103888	-4.76795	1.8611e-06	5.11757e-05	Slc3a2	13.4654	8.52825
ENSMUSG00000043940	2337.79	0.528616	0.111039	4.76064	1.92979e-06	5.29767e-05	Wdfy3	3.54474	4.56778
ENSMUSG00000066319	1040.28	0.608428	0.127822	4.75995	1.9364e-06	5.30703e-05	Rtp3	7.66059	10.4302
ENSMUSG00000040712	786.027	0.583405	0.122645	4.75685	1.96641e-06	5.38037e-05	Camta2	3.43429	4.59533
ENSMUSG00000049685	269.29	-3.25144	0.683837	-4.7547	1.98743e-06	5.42892e-05	Cyp2g1	6.46102	0.606682
ENSMUSG00000017446	709.01	-0.489894	0.103116	-4.75088	2.02532e-06	5.52333e-05	C1qtnf1	7.51917	4.77926
ENSMUSG00000042680	1315.82	0.598488	0.125998	4.74998	2.03435e-06	5.53884e-05	Garem1	4.77196	6.4524
ENSMUSG00000086432	5444.72	0.627883	0.132258	4.7474	2.06049e-06	5.59165e-05	B430119L08Rik	60.9666	84.1185
ENSMUSG00000020019	467.248	-0.716977	0.151021	-4.74752	2.05923e-06	5.59165e-05	Ntn4	4.41162	2.40009
ENSMUSG00000092499	17.7158	-2.72503	0.574414	-4.74402	2.09515e-06	5.67641e-05	1700092C10Rik	1.49603	0.201229
ENSMUSG00000024211	95.506	4.41671	0.93137	4.74217	2.11444e-06	5.71933e-05	Grm8	0.0242159	0.468427
ENSMUSG00000021488	2387.73	0.39704	0.0838808	4.73338	2.20814e-06	5.95571e-05	Nsd1	3.35049	3.93998
ENSMUSG00000053333	608.514	0.501422	0.105935	4.7333	2.20901e-06	5.95571e-05	Dis3l2	1.60946	2.03267
ENSMUSG00000038641	7834.65	-0.741871	0.156901	-4.72827	2.26437e-06	6.08552e-05	Akr1d1	96.361	51.4499
ENSMUSG00000029231	174.192	-1.03293	0.218459	-4.72826	2.2645e-06	6.08552e-05	Pdgfra	0.663033	0.290137
ENSMUSG00000045868	76.0578	1.44525	0.305817	4.72586	2.29143e-06	6.14793e-05	Gvin1	0.12853	0.314045
ENSMUSG00000068392	10.9307	4.63585	0.981704	4.72225	2.3325e-06	6.248e-05	Rnase13	0.0171992	0.37769
ENSMUSG00000057842	141.438	0.948492	0.200959	4.71982	2.36048e-06	6.31276e-05	Zfp595	0.503227	0.870508
ENSMUSG00000029238	1246.76	0.874024	0.185196	4.71945	2.36482e-06	6.31418e-05	Clock	1.82103	2.98306
ENSMUSG00000016940	568.026	-0.769079	0.162984	-4.71875	2.37304e-06	6.32175e-05	Kctd2	6.76373	3.54173
ENSMUSG00000112366	85.1862	1.24089	0.262981	4.71855	2.37528e-06	6.32175e-05	C730027H18Rik	0.267643	0.560911
ENSMUSG00000063696	133.158	0.903483	0.191772	4.71123	2.4623e-06	6.54286e-05	Gm8730	2.76431	4.61728
ENSMUSG00000038193	192.013	-0.917009	0.194699	-4.70989	2.47846e-06	6.57527e-05	Hand2	3.03562	1.43538
ENSMUSG00000027962	500.794	-0.887705	0.188766	-4.70269	2.56762e-06	6.80091e-05	Vcam1	2.08289	1.00591
ENSMUSG00000020810	391.847	-0.739375	0.157586	-4.69188	2.70706e-06	7.15883e-05	Cygb	5.97267	3.19816
ENSMUSG00000040963	6961.6	-0.457639	0.0975942	-4.68921	2.74265e-06	7.24138e-05	Asgr2	145.468	94.5896
ENSMUSG00000022218	839.206	-0.853004	0.181989	-4.68712	2.77082e-06	7.30414e-05	Tgm1	9.71509	4.79959
ENSMUSG00000032808	3267.86	-3.73052	0.796021	-4.68646	2.7797e-06	7.3159e-05	Cyp2c38	60.1994	4.04494
ENSMUSG00000046318	212.458	-0.983085	0.209918	-4.68318	2.82452e-06	7.42208e-05	Ccbe1	0.740464	0.3347
ENSMUSG00000039206	1092.37	0.595368	0.127291	4.67722	2.90788e-06	7.62905e-05	Daglb	2.58547	3.48539
ENSMUSG00000086316	43.4293	-1.61982	0.34637	-4.67655	2.91746e-06	7.64209e-05	Nbdy	0.944643	0.275001
ENSMUSG00000039765	128.729	-1.37556	0.294193	-4.6757	2.92951e-06	7.66154e-05	Cc2d2a	0.775432	0.267492
ENSMUSG00000039007	2454.98	-0.577108	0.123526	-4.67196	2.98342e-06	7.79024e-05	Cpq	16.6233	9.94482
ENSMUSG00000055652	522.904	-0.564414	0.120893	-4.66872	3.03084e-06	7.90164e-05	Klhl25	4.59868	2.77715
ENSMUSG00000020902	446.652	-0.735211	0.15755	-4.66653	3.06322e-06	7.9735e-05	Ntn1	2.52589	1.35685
ENSMUSG00000108145	7.81215	-6.18696	1.327	-4.66238	3.1257e-06	8.1234e-05	Gm38811	0.127736	0
ENSMUSG00000022811	1288.6	0.438174	0.0942012	4.65147	3.29583e-06	8.55213e-05	Zfp148	2.99614	3.62371
ENSMUSG00000058492	6513.28	0.543226	0.116863	4.64839	3.34537e-06	8.66711e-05	Scp2-ps2	105.585	137.411
ENSMUSG00000072294	1200.15	0.641855	0.138178	4.64514	3.39853e-06	8.7911e-05	Klf12	3.81374	5.31711
ENSMUSG00000108083	227.961	0.92306	0.198907	4.64066	3.47298e-06	8.95576e-05	Mug4-ps	1.25024	2.11711
ENSMUSG00000040220	79.9892	-1.12861	0.243192	-4.64083	3.47013e-06	8.95576e-05	Gas8	0.777575	0.317764
ENSMUSG00000033910	215.029	-1.30297	0.28083	-4.63972	3.48886e-06	8.98273e-05	Gucy1a1	1.24774	0.452689
ENSMUSG00000040536	2030.13	0.569183	0.122709	4.63849	3.50958e-06	9.02207e-05	Necab1	8.87302	11.7546
ENSMUSG00000060224	603.055	0.695888	0.150312	4.62962	3.66341e-06	9.40293e-05	Pyroxd2	2.71474	3.93246
ENSMUSG00000092035	88.6171	1.91104	0.412893	4.62842	3.68469e-06	9.44295e-05	Peg10	0.159136	0.531836
ENSMUSG00000056342	1915.85	0.464265	0.100346	4.62665	3.71625e-06	9.49858e-05	Usp34	2.48063	3.05503
ENSMUSG00000079507	577.975	-2.42023	0.523116	-4.62656	3.71786e-06	9.49858e-05	H2-Q1	9.68701	1.61339
ENSMUSG00000035836	17519.4	1.25451	0.271206	4.6257	3.73342e-06	9.52368e-05	Ugt2b1	114.293	243.673
ENSMUSG00000070737	168.768	-0.844053	0.182699	-4.6199	3.83918e-06	9.77841e-05	Tmem35b	3.2238	1.60588
ENSMUSG00000027309	1326.55	0.47781	0.103509	4.61611	3.91e-06	9.94351e-05	Dnaaf9	2.9576	3.67633
ENSMUSG00000021228	2026.89	-5.50507	1.19315	-4.61389	3.95203e-06	0.00010035	Acot3	32.8062	0.643469
ENSMUSG00000031950	1501.29	0.485777	0.105307	4.61294	3.97008e-06	0.000100654	Gabarapl2	15.2982	19.1139
ENSMUSG00000082248	16.9248	2.67557	0.580391	4.60994	4.02783e-06	0.000101963	Gm13161	0.23732	1.32479
ENSMUSG00000032528	1354.97	-0.555568	0.120552	-4.60853	4.05526e-06	0.000102189	Vipr1	7.90283	4.80243
ENSMUSG00000044748	43.8341	-1.77261	0.384615	-4.60878	4.05041e-06	0.000102189	Defb1	2.20713	0.580188
ENSMUSG00000046818	43.8472	-1.66215	0.360622	-4.60911	4.04387e-06	0.000102189	Ddit4l	0.649941	0.182853
ENSMUSG00000012422	1257.81	0.449403	0.0975384	4.60745	4.07645e-06	0.000102567	Tmem167	2.79772	3.40881
ENSMUSG00000027562	217.441	-1.19296	0.258947	-4.60697	4.08579e-06	0.000102646	Car2	3.5508	1.38746
ENSMUSG00000037797	4922.87	0.807995	0.175592	4.60155	4.19354e-06	0.000105194	Adh4	70.1494	109.659
ENSMUSG00000022999	249.196	0.750016	0.163189	4.596	4.30683e-06	0.000107873	Lmbr1l	1.21536	1.83027
ENSMUSG00000045790	78.4738	1.22467	0.266893	4.58862	4.46194e-06	0.000111589	Ccdc149	0.401934	0.837428
ENSMUSG00000015869	2180.62	0.535356	0.116732	4.58619	4.51407e-06	0.000112722	Prpsap1	14.4571	18.7
ENSMUSG00000017376	423.197	0.589539	0.128591	4.58462	4.54818e-06	0.000113403	Nlk	1.76386	2.36869
ENSMUSG00000020261	1323.92	0.4731	0.103214	4.58366	4.56904e-06	0.000113753	Slc36a1	5.60319	6.94011
ENSMUSG00000029456	1230.86	-0.538018	0.117467	-4.58014	4.64658e-06	0.00011551	Acad10	6.82863	4.20007
ENSMUSG00000022404	1710.89	0.623691	0.136244	4.57775	4.69994e-06	0.000116509	Slc25a17	13.4502	18.4936
ENSMUSG00000041782	125.511	0.943918	0.206198	4.57771	4.70085e-06	0.000116509	Lad1	0.715689	1.23478
ENSMUSG00000029050	1479.82	-0.470039	0.102712	-4.57629	4.73297e-06	0.00011713	Ski	8.7807	5.66145
ENSMUSG00000034780	1407.4	1.69899	0.371298	4.57581	4.74387e-06	0.000117225	B3galt1	3.27493	9.49184
ENSMUSG00000006777	42.1053	-2.27609	0.497591	-4.57421	4.78017e-06	0.000117946	Krt23	1.26626	0.235046
ENSMUSG00000037470	3205.82	0.723527	0.158204	4.57337	4.79938e-06	0.000118245	Uggt1	5.34909	7.88472
ENSMUSG00000029287	566.308	-0.637628	0.13944	-4.57276	4.81331e-06	0.000118412	Tgfbr3	2.99477	1.71788
ENSMUSG00000079057	14517.7	0.855703	0.187661	4.55983	5.11945e-06	0.000125708	Cyp4v3	77.1083	124.661
ENSMUSG00000029446	202.328	0.820203	0.179885	4.5596	5.12506e-06	0.000125708	Psph	0.961683	1.5135
ENSMUSG00000034353	103.964	-0.954192	0.209366	-4.55754	5.17561e-06	0.00012676	Ramp1	1.28958	0.594547
ENSMUSG00000030725	109.551	-1.16074	0.25488	-4.55405	5.26234e-06	0.000128695	Lipt2	2.58868	1.03217
ENSMUSG00000032375	195.832	-1.11667	0.245805	-4.54289	5.54883e-06	0.000135501	Aph1b	1.4749	0.608166
ENSMUSG00000031974	1594.95	0.781398	0.172067	4.54125	5.59209e-06	0.000136356	Abcb10	7.74812	11.8822
ENSMUSG00000049878	586.357	0.735344	0.162069	4.53723	5.69973e-06	0.000138777	Rlf	1.31783	1.95957
ENSMUSG00000037254	54763	-0.707264	0.155915	-4.53622	5.72706e-06	0.000139238	Itih2	582.322	318.51
ENSMUSG00000035284	1712.42	0.537309	0.118472	4.53533	5.75134e-06	0.000139624	Vps13c	2.43688	3.15762
ENSMUSG00000020044	1288.07	-0.474807	0.104703	-4.53479	5.76616e-06	0.000139779	Timp3	5.22748	3.36017
ENSMUSG00000050097	90.0879	4.74455	1.04688	4.5321	5.84004e-06	0.000141363	Ces2b	0.0543407	1.29227
ENSMUSG00000104025	7.41275	-6.1147	1.34938	-4.53148	5.85722e-06	0.000141572	E330040D14Rik	0.30651	0
ENSMUSG00000061288	2239.9	-0.664934	0.146803	-4.52943	5.91434e-06	0.000142641	Taok3	6.99606	3.93956
ENSMUSG00000020900	949.857	0.795939	0.175732	4.52927	5.91866e-06	0.000142641	Myh10	1.88515	2.9272
ENSMUSG00000037072	6051.65	0.52137	0.115152	4.52766	5.96418e-06	0.00014353	Selenof	24.2766	31.1109
ENSMUSG00000031326	7.7271	-6.17671	1.36446	-4.52686	5.9866e-06	0.00014386	Cdx4	0.223907	0
ENSMUSG00000026675	3806.11	-0.569599	0.125844	-4.52623	6.00457e-06	0.000144084	Hsd17b7	25.3268	15.2331
ENSMUSG00000029513	800.482	-0.634523	0.140256	-4.52402	6.06754e-06	0.000145174	Prkab1	9.02682	5.19462
ENSMUSG00000066113	35.7203	-2.0843	0.460691	-4.5243	6.05964e-06	0.000145174	Adamtsl1	0.128718	0.027177
ENSMUSG00000022665	433.544	-0.97335	0.215179	-4.52344	6.08419e-06	0.000145363	Ccdc80	3.80202	1.73176
ENSMUSG00000070332	28.9737	-2.18094	0.482321	-4.52176	6.13262e-06	0.000146309	Trim80	0.698245	0.13667
ENSMUSG00000026664	53131.7	0.65479	0.144858	4.52021	6.17795e-06	0.000146757	Phyh	619.71	871.425
ENSMUSG00000025630	1723.89	0.447507	0.0989952	4.52049	6.16957e-06	0.000146757	Hprt	32.1704	39.1478
ENSMUSG00000047746	24.3723	2.18348	0.483041	4.52027	6.17608e-06	0.000146757	Fbxo40	0.0456596	0.183465
ENSMUSG00000022844	2411.24	0.59608	0.13193	4.51816	6.23793e-06	0.00014797	Pdia5	19.6949	26.5709
ENSMUSG00000032041	1034.8	0.490803	0.108641	4.51767	6.2524e-06	0.000148101	Tirap	4.96147	6.22607
ENSMUSG00000120174	586.589	-0.50192	0.111217	-4.51298	6.39243e-06	0.000151202	4931408D14Rik	6.02626	3.79726
ENSMUSG00000038831	248.592	1.01232	0.224604	4.50713	6.57102e-06	0.000155205	Ralgps1	0.612528	1.10156
ENSMUSG00000055670	1538.76	0.452058	0.100349	4.50488	6.64098e-06	0.000156634	Zzef1	2.24565	2.74315
ENSMUSG00000004098	350.831	1.10076	0.244481	4.50241	6.71872e-06	0.000158243	Col5a3	0.929674	1.7841
ENSMUSG00000046032	433.454	-0.643197	0.142874	-4.50185	6.73632e-06	0.000158433	Snx12	5.08884	2.90667
ENSMUSG00000024371	1090.64	0.399103	0.0886862	4.50017	6.78998e-06	0.000159468	C2	6.90479	8.13116
ENSMUSG00000035847	676.362	-0.541133	0.120337	-4.49682	6.89771e-06	0.000161548	Ids	4.46662	2.74149
ENSMUSG00000074797	529.129	0.528218	0.117465	4.49681	6.89803e-06	0.000161548	Itpa	6.27854	8.07332
ENSMUSG00000001119	278.433	-1.18775	0.264612	-4.48866	7.16738e-06	0.00016762	Col6a1	2.51052	0.985957
ENSMUSG00000046598	8140.01	-0.429298	0.0957149	-4.48517	7.2855e-06	0.000170142	Bdh1	68.2876	45.2829
ENSMUSG00000030201	4031.99	0.427273	0.0952902	4.48391	7.32884e-06	0.000170913	Lrp6	7.1488	8.58509
ENSMUSG00000059908	93210.5	1.15205	0.256999	4.48272	7.36978e-06	0.000171627	Mug1	284.847	565.763
ENSMUSG00000029066	1032.59	0.502084	0.112114	4.47832	7.52336e-06	0.000174958	Mrpl20	14.607	18.4536
ENSMUSG00000038774	1199.35	0.471292	0.105304	4.47555	7.62154e-06	0.000176993	Ascc3	1.71205	2.1202
ENSMUSG00000028803	428.409	0.559	0.124948	4.47387	7.68176e-06	0.000178142	Nipal3	1.29675	1.70789
ENSMUSG00000024308	4431.73	-0.524984	0.117356	-4.47343	7.69749e-06	0.000178257	Tapbp	40.9654	25.4156
ENSMUSG00000022332	610.228	-0.65339	0.146176	-4.46989	7.82615e-06	0.000180824	Khdrbs3	5.79092	3.28456
ENSMUSG00000003534	80.3443	-1.41263	0.31604	-4.46978	7.83014e-06	0.000180824	Ddr1	0.696225	0.23244
ENSMUSG00000024339	1269.33	-0.439538	0.0983682	-4.4683	7.88442e-06	0.000181572	Tap2	10.9836	7.23086
ENSMUSG00000036856	73.2471	-1.45795	0.32627	-4.46853	7.87573e-06	0.000181572	Wnt4	0.727869	0.236704
ENSMUSG00000001672	35.6036	1.70895	0.382491	4.46796	7.89696e-06	0.000181608	Marveld3	0.14384	0.421748
ENSMUSG00000040722	652.654	0.670351	0.150312	4.45973	8.20619e-06	0.000188458	Scamp5	3.85964	5.48771
ENSMUSG00000024165	1196.89	0.448755	0.100648	4.45866	8.24725e-06	0.000189139	Jpt2	5.94475	7.24459
ENSMUSG00000037822	1984.04	0.45264	0.101557	4.457	8.31136e-06	0.000190346	Smim14	2.98132	3.64133
ENSMUSG00000030562	1671.09	1.51108	0.339095	4.45622	8.34164e-06	0.000190776	Nox4	2.91085	7.41344
ENSMUSG00000031826	2534.67	0.665521	0.149418	4.4541	8.4246e-06	0.000192408	Usp10	5.82946	8.25241
ENSMUSG00000033446	477.291	0.591781	0.132881	4.45345	8.45004e-06	0.000192724	Lpar6	2.00488	2.69541
ENSMUSG00000027618	1603.47	0.410893	0.0922918	4.4521	8.50333e-06	0.000193673	Nfs1	10.834	12.8575
ENSMUSG00000025887	59.9367	-1.3014	0.292428	-4.45035	8.57324e-06	0.000194997	Casp12	0.631275	0.228529
ENSMUSG00000020709	853.485	0.416821	0.0936917	4.44886	8.63273e-06	0.000196081	Adap2	11.6362	13.8776
ENSMUSG00000067212	8566.42	-0.50139	0.112735	-4.4475	8.68767e-06	0.000197059	H2-T23	98.7708	62.3016
ENSMUSG00000039304	301.074	-0.763439	0.171677	-4.44695	8.70962e-06	0.000197287	Tnfsf10	2.04552	1.07582
ENSMUSG00000066551	1626.9	-0.38177	0.0858761	-4.44559	8.7649e-06	0.000198268	Hmgb1	10.4165	7.13851
ENSMUSG00000022498	871.004	0.487379	0.109642	4.44517	8.78221e-06	0.000198389	Txndc11	2.33425	2.91881
ENSMUSG00000101378	12.6069	-4.36921	0.983155	-4.44407	8.82735e-06	0.000199138	Gm28086	2.15624	0.0938822
ENSMUSG00000021789	16.1816	2.55421	0.574864	4.44315	8.86499e-06	0.000199715	Sftpa1	0.0460564	0.245888
ENSMUSG00000054764	22.3929	2.7669	0.622999	4.44126	8.94351e-06	0.000201211	Mtnr1a	0.0802757	0.481866
ENSMUSG00000000957	1566.75	-0.754951	0.17015	-4.43698	9.12296e-06	0.000204746	Mmp14	9.3814	4.96218
ENSMUSG00000054428	542.994	-0.499587	0.112598	-4.43692	9.12535e-06	0.000204746	Atpif1	12.5464	7.92429
ENSMUSG00000020926	230.261	1.09439	0.246834	4.43371	9.2627e-06	0.000207547	Adam11	0.735941	1.40338
ENSMUSG00000032601	3666.19	0.527062	0.118925	4.43187	9.34203e-06	0.000209042	Prkar2a	13.3881	17.2205
ENSMUSG00000030109	2889.33	-0.586543	0.132448	-4.42849	9.48936e-06	0.000212028	Slc6a12	32.3067	19.2141
ENSMUSG00000033676	73.589	1.38576	0.312939	4.42823	9.50107e-06	0.000212028	Gabrb3	0.177925	0.411892
ENSMUSG00000021196	105.244	-1.02833	0.232238	-4.42791	9.51518e-06	0.000212058	Pfkp	0.299239	0.131426
ENSMUSG00000042207	861.82	0.714495	0.161398	4.42691	9.55916e-06	0.000212752	Kdm5b	1.12044	1.64273
ENSMUSG00000025860	3805.71	0.559059	0.126329	4.42542	9.62569e-06	0.000213907	Xiap	9.23722	12.1515
ENSMUSG00000027508	339.684	-0.673911	0.152291	-4.42517	9.63686e-06	0.000213907	Pag1	1.23959	0.692974
ENSMUSG00000033684	14736.6	0.76359	0.172799	4.41894	9.91857e-06	0.000219866	Qsox1	37.4525	56.7513
ENSMUSG00000035441	702.25	-0.550016	0.124596	-4.4144	1.01288e-05	0.000224228	Myo1d	3.66971	2.23656
ENSMUSG00000024962	520.854	-0.778477	0.176426	-4.41249	1.02187e-05	0.000225916	Vegfb	11.6583	6.06067
ENSMUSG00000053168	334.485	-2.3547	0.53371	-4.41195	1.02445e-05	0.000226184	9030619P08Rik	9.63291	1.67851
ENSMUSG00000026116	1360.16	0.451921	0.102615	4.40404	1.06253e-05	0.000234279	Tmem131	3.46865	4.23672
ENSMUSG00000110545	174.315	0.763658	0.173603	4.39888	1.0881e-05	0.0002396	Gm7730	8.07768	12.276
ENSMUSG00000028073	314.343	-0.727708	0.165525	-4.39636	1.10082e-05	0.000242079	Pear1	1.64186	0.886769
ENSMUSG00000027746	1903.91	0.382531	0.0870436	4.3947	1.10925e-05	0.000243296	Ufm1	7.88632	9.17721
ENSMUSG00000005553	36.837	1.63073	0.371067	4.39469	1.10929e-05	0.000243296	Atp4a	0.134857	0.37667
ENSMUSG00000001018	567.819	0.485647	0.110528	4.39386	1.11353e-05	0.000243904	Snapin	5.86843	7.3449
ENSMUSG00000026526	6145.41	0.48339	0.110042	4.39277	1.11914e-05	0.000244809	Fh1	42.9457	53.5989
ENSMUSG00000040746	1510.82	-0.438433	0.0998218	-4.39216	1.12229e-05	0.000245174	Rnf167	13.9593	9.20326
ENSMUSG00000062054	3826.74	-0.479152	0.109135	-4.39047	1.13107e-05	0.000246766	Iah1	48.1432	30.841
ENSMUSG00000018340	4886.48	-0.465743	0.10613	-4.38844	1.14168e-05	0.000248753	Anxa6	54.9857	35.5554
ENSMUSG00000118155	64.4296	6.14683	1.40124	4.3867	1.15081e-05	0.000250414	Gm50136	0.0143976	0.893212
ENSMUSG00000052397	242.427	-0.756423	0.172519	-4.38459	1.16206e-05	0.000252531	Ezr	2.6328	1.38868
ENSMUSG00000031534	640.491	-0.519412	0.118578	-4.38034	1.18492e-05	0.000257162	Smim19	14.6647	9.14322
ENSMUSG00000018819	89.6084	-1.0821	0.247115	-4.37895	1.19254e-05	0.000258478	Lsp1	0.668557	0.282027
ENSMUSG00000030968	213.436	1.03338	0.236202	4.37498	1.21442e-05	0.000262876	Pdilt	1.74939	3.1883
ENSMUSG00000034783	332.544	0.934327	0.213822	4.36965	1.24443e-05	0.000269021	Cd207	4.25808	7.28712
ENSMUSG00000035828	1828.45	0.710539	0.162678	4.36776	1.25526e-05	0.000271008	Pim3	16.2415	23.7189
ENSMUSG00000041684	484.404	0.596074	0.136485	4.36731	1.25784e-05	0.000271213	Bivm	2.6067	3.51913
ENSMUSG00000042744	1168.15	0.48947	0.112095	4.36655	1.26224e-05	0.000271807	Hectd4	1.6804	2.10587
ENSMUSG00000022091	1264.38	-0.820314	0.188073	-4.36168	1.29068e-05	0.000277572	Sorbs3	12.6369	6.39702
ENSMUSG00000020184	754.107	0.458235	0.105078	4.3609	1.29531e-05	0.000278207	Mdm2	3.55013	4.35993
ENSMUSG00000068735	268.79	-1.0281	0.236622	-4.34491	1.39332e-05	0.000298869	Trp53i11	2.77692	1.21738
ENSMUSG00000035910	94.4073	-1.3825	0.318273	-4.34375	1.40071e-05	0.000300068	Dcdc2a	0.46804	0.16074
ENSMUSG00000010914	980.137	0.447425	0.103038	4.34235	1.40969e-05	0.0003016	Pdhx	5.99896	7.30219
ENSMUSG00000118669	376.941	-0.62322	0.143686	-4.33739	1.44187e-05	0.000308088	Arvcf	1.9339	1.1226
ENSMUSG00000020715	2842.43	0.604445	0.13944	4.33481	1.45883e-05	0.000311311	Ern1	7.84412	10.6513
ENSMUSG00000028637	114.507	1.08939	0.251498	4.33159	1.48037e-05	0.000315502	Ccdc30	0.168506	0.318878
ENSMUSG00000040699	746.216	-0.488822	0.112933	-4.32842	1.5018e-05	0.000319657	Limd2	6.68088	4.25221
ENSMUSG00000040761	1528.78	0.440618	0.101806	4.328	1.50468e-05	0.00031986	Spen	2.61697	3.17114
ENSMUSG00000028982	598.379	0.818012	0.189131	4.32511	1.52455e-05	0.000323669	Slc25a33	6.52192	10.2649
ENSMUSG00000034848	149.518	-0.848267	0.196279	-4.32174	1.54802e-05	0.000328232	Ttc21b	0.588601	0.292077
ENSMUSG00000025810	2991.38	0.680625	0.157537	4.32041	1.55739e-05	0.000329797	Nrp1	6.67483	9.55199
ENSMUSG00000033577	2288.92	0.547581	0.126864	4.31627	1.58686e-05	0.000335609	Myo6	4.37643	5.71261
ENSMUSG00000048481	71.3	1.36648	0.316612	4.31593	1.5893e-05	0.000335697	Mypop	0.42935	0.979675
ENSMUSG00000069922	50585.9	1.2527	0.29027	4.31563	1.59151e-05	0.000335735	Ces3a	323.381	688.486
ENSMUSG00000089715	234.467	-0.649969	0.150744	-4.31175	1.61968e-05	0.000341243	Cbx6	0.76713	0.436797
ENSMUSG00000019590	425.547	2.08418	0.483434	4.31121	1.62366e-05	0.000341649	Cyb561	1.26337	4.78039
ENSMUSG00000032434	4713.02	0.619935	0.143857	4.30938	1.63716e-05	0.000343334	Cmtm6	30.6924	42.1246
ENSMUSG00000028630	2293.13	0.562425	0.130515	4.30928	1.63788e-05	0.000343334	Dyrk2	8.4165	11.1011
ENSMUSG00000018363	1854.11	0.368614	0.0855329	4.30962	1.63536e-05	0.000343334	Smurf2	7.4646	8.60594
ENSMUSG00000089876	251.067	0.688295	0.159801	4.30719	1.65343e-05	0.000346155	Tmem102	2.82824	4.06602
ENSMUSG00000002346	2411.76	0.574811	0.133468	4.30675	1.65673e-05	0.000346409	Slc25a42	9.18256	12.2113
ENSMUSG00000032932	1293.5	0.465239	0.108072	4.3049	1.6706e-05	0.000348168	Hspa13	4.51986	5.56967
ENSMUSG00000071226	625.568	0.746186	0.173339	4.30479	1.67144e-05	0.000348168	Cecr2	0.776893	1.16455
ENSMUSG00000014602	17.7329	-2.46282	0.572087	-4.30498	1.67001e-05	0.000348168	Kif1a	0.0913174	0.0149133
ENSMUSG00000035372	845.663	0.749363	0.174155	4.30285	1.68617e-05	0.000350795	1810055G02Rik	7.63104	11.4429
ENSMUSG00000006342	76.1419	-1.12846	0.262363	-4.30116	1.69905e-05	0.000353031	Susd2	0.865098	0.352614
ENSMUSG00000041235	662.515	0.645106	0.150163	4.29603	1.73885e-05	0.000360849	Chd7	1.0663	1.48709
ENSMUSG00000069456	3839.35	-1.47431	0.343206	-4.29572	1.74129e-05	0.000360903	Rdh16	25.8215	8.29417
ENSMUSG00000041341	1289.66	0.544228	0.126725	4.29456	1.75043e-05	0.000362345	Atg2b	2.21608	2.88587
ENSMUSG00000028653	390.143	0.543182	0.126492	4.29419	1.75333e-05	0.000362493	Trit1	4.32182	5.62901
ENSMUSG00000026755	1096.99	0.44059	0.102628	4.29307	1.76219e-05	0.000363871	Arpc5l	5.88407	7.12403
ENSMUSG00000062300	1533.99	0.523936	0.122078	4.29183	1.7721e-05	0.000365463	Nectin2	10.2359	13.1386
ENSMUSG00000022391	2372.26	0.613975	0.143089	4.29087	1.77973e-05	0.000366125	Rangap1	10.9555	14.9822
ENSMUSG00000024313	5.70651	6.19103	1.44283	4.29088	1.77964e-05	0.000366125	Mep1b	0	0.110256
ENSMUSG00000022215	511.655	2.04707	0.47753	4.28679	1.81276e-05	0.000371607	Fitm1	5.83908	21.5187
ENSMUSG00000030035	972.181	0.634926	0.148111	4.28682	1.81248e-05	0.000371607	Wbp1	9.01467	12.4863
ENSMUSG00000038742	497.505	-0.877909	0.204796	-4.28675	1.8131e-05	0.000371607	Angptl6	11.5739	5.6306
ENSMUSG00000022791	752.052	0.622508	0.145252	4.28571	1.82153e-05	0.000372874	Tnk2	2.63761	3.63011
ENSMUSG00000074115	33811.5	6.65961	1.55409	4.2852	1.82573e-05	0.000373273	Saa1	7.60131	684.447
ENSMUSG00000037780	6975.5	0.624187	0.145839	4.27997	1.86918e-05	0.000381686	Mbl1	99.3636	136.727
ENSMUSG00000004044	389.51	-0.978812	0.229034	-4.27366	1.92289e-05	0.00039217	Cavin1	4.09365	1.85726
ENSMUSG00000060733	2746.07	0.424197	0.099327	4.27071	1.94849e-05	0.000396903	Ipmk	9.39715	11.2585
ENSMUSG00000023886	256.797	-0.929994	0.217862	-4.26874	1.96584e-05	0.000399946	Smoc2	1.37678	0.645957
ENSMUSG00000066191	20.2292	-2.25644	0.528752	-4.26749	1.97689e-05	0.000401701	Anks6	0.177536	0.0330168
ENSMUSG00000052557	317.761	0.581489	0.136283	4.26678	1.98315e-05	0.00040248	Gan	0.537743	0.717648
ENSMUSG00000008540	84983.4	0.706756	0.165701	4.26526	1.9967e-05	0.000404734	Mgst1	911.721	1328.65
ENSMUSG00000032737	1008.37	0.556594	0.130572	4.26275	2.01927e-05	0.00040881	Inppl1	3.62748	4.75918
ENSMUSG00000044250	94.7828	-0.95664	0.224621	-4.25891	2.05424e-05	0.000415382	Pced1b	1.61806	0.744936
ENSMUSG00000029368	3.08166e+06	-0.521645	0.122496	-4.25846	2.05844e-05	0.000415724	Alb	44081.9	27424.6
ENSMUSG00000075552	1038.55	-13.2396	3.10952	-4.25776	2.06482e-05	0.000416506	Cyp3a41b	28.6376	0
ENSMUSG00000052435	226.605	0.969769	0.227912	4.25502	2.09031e-05	0.000421135	Cebpe	3.51728	6.12677
ENSMUSG00000053641	1591.66	0.48111	0.113131	4.2527	2.11207e-05	0.000424487	Dennd4a	2.26798	2.8281
ENSMUSG00000057604	20.3715	-2.1655	0.509177	-4.25295	2.10972e-05	0.000424487	Lmcd1	0.547358	0.108934
ENSMUSG00000040412	55.9229	-1.62307	0.381834	-4.25072	2.13084e-05	0.000427742	Elapor1	0.380488	0.110265
ENSMUSG00000062901	3239.3	0.593931	0.139816	4.24795	2.15731e-05	0.000432532	Klhl24	7.20505	9.71432
ENSMUSG00000044071	200.442	-6.01198	1.41594	-4.24593	2.17686e-05	0.000435924	Tafa2	2.39535	0.0329969
ENSMUSG00000000326	25672.3	0.845881	0.199331	4.2436	2.19963e-05	0.000439953	Comt	205.992	330.725
ENSMUSG00000104785	5.09258	6.02768	1.42088	4.24221	2.21332e-05	0.000442158	Gm31121	0	0.182921
ENSMUSG00000062410	6002.93	0.741765	0.174894	4.24124	2.22293e-05	0.000443543	Hsd3b3	19.9681	29.8245
ENSMUSG00000033102	1364.98	0.455057	0.107339	4.23944	2.24077e-05	0.000446564	Cdc14b	3.56468	4.36457
ENSMUSG00000057230	745.147	0.420635	0.0992516	4.23806	2.25457e-05	0.000448777	Aak1	0.844559	1.00873
ENSMUSG00000029012	443.273	-0.518012	0.122264	-4.23682	2.26704e-05	0.000450717	Orc5	2.40641	1.50032
ENSMUSG00000060441	61.2853	-1.6106	0.380212	-4.23605	2.27486e-05	0.000451729	Trim5	0.710888	0.208247
ENSMUSG00000025612	1916.13	0.689548	0.162798	4.23561	2.27937e-05	0.000452083	Bach1	6.7472	9.71842
ENSMUSG00000028066	575.705	-0.633939	0.149827	-4.23114	2.32513e-05	0.00046061	Pmf1	4.89921	2.81817
ENSMUSG00000021427	4369.89	0.521918	0.123373	4.23041	2.3327e-05	0.000461557	Ssr1	9.77768	12.5305
ENSMUSG00000011752	3813.66	0.457255	0.108096	4.23009	2.33597e-05	0.000461653	Pgam1	46.0919	56.4991
ENSMUSG00000032289	41.8118	-1.52997	0.362568	-4.21981	2.4451e-05	0.000482644	Thsd4	0.126264	0.0389886
ENSMUSG00000042747	1486.41	0.435014	0.103124	4.21834	2.46104e-05	0.000484638	Krtcap2	23.6128	28.4831
ENSMUSG00000028556	600.239	-0.79437	0.188308	-4.21845	2.45988e-05	0.000484638	Dock7	1.28718	0.662712
ENSMUSG00000041268	849.995	0.750488	0.17802	4.21575	2.4895e-05	0.000489661	Dmxl2	1.35701	2.03658
ENSMUSG00000047735	478.013	-0.897829	0.213014	-4.21489	2.49903e-05	0.000490953	Samd9l	3.25797	1.56045
ENSMUSG00000032501	1567.48	0.505528	0.120044	4.21119	2.54024e-05	0.000498458	Trib1	5.89306	7.46969
ENSMUSG00000061758	52.0362	-1.22906	0.29192	-4.21026	2.55077e-05	0.000499932	Akr1b10	0.586648	0.223238
ENSMUSG00000028551	210.767	-0.791453	0.188016	-4.20949	2.55945e-05	0.000501041	Cdkn2c	2.82787	1.45751
ENSMUSG00000035875	14625.8	0.472798	0.112346	4.20842	2.57163e-05	0.000502832	AI182371	114.153	141.456
ENSMUSG00000032125	430.211	-0.629035	0.149582	-4.20529	2.60753e-05	0.000509251	Robo4	2.80154	1.61756
ENSMUSG00000055912	2107.27	0.601548	0.143105	4.20356	2.62752e-05	0.000510831	Tmem150a	30.7512	41.6356
ENSMUSG00000024712	2029.31	-0.38068	0.0905621	-4.20352	2.62794e-05	0.000510831	Rfk	25.066	17.1894
ENSMUSG00000038576	1073.97	3.56269	0.847541	4.20356	2.62753e-05	0.000510831	Susd4	1.23331	13.0291
ENSMUSG00000022032	416.677	6.04573	1.4381	4.20398	2.6226e-05	0.000510831	Scara5	0.0576816	3.41884
ENSMUSG00000039616	2000.62	0.440123	0.104749	4.20169	2.64925e-05	0.000514371	Mocos	14.9643	18.1254
ENSMUSG00000031387	152.669	-1.04148	0.247953	-4.2003	2.66558e-05	0.000516935	Renbp	2.3396	1.01672
ENSMUSG00000022521	935.67	0.411602	0.0980503	4.19786	2.69446e-05	0.000521431	Crebbp	1.68503	2.00272
ENSMUSG00000115231	263.451	-11.2607	2.68253	-4.19781	2.69505e-05	0.000521431	4930402D18Rik	9.67147	0
ENSMUSG00000014852	129.325	-1.26667	0.301964	-4.19477	2.73148e-05	0.000527864	Adamts13	1.05382	0.392341
ENSMUSG00000056671	44.8269	-2.21939	0.529648	-4.19031	2.78577e-05	0.000537728	Prelid2	1.78545	0.342113
ENSMUSG00000042988	1275.39	-0.78499	0.187377	-4.18936	2.7974e-05	0.000539172	Notum	19.0394	9.87585
ENSMUSG00000001300	156.353	-0.828369	0.197741	-4.18917	2.79976e-05	0.000539172	Efnb2	0.828672	0.417765
ENSMUSG00000019817	26.8667	-1.85103	0.442241	-4.18557	2.84446e-05	0.000547147	Plagl1	0.153017	0.0378125
ENSMUSG00000024426	252.552	0.600472	0.143505	4.18433	2.86007e-05	0.000549511	Atat1	1.24397	1.68401
ENSMUSG00000060032	1077.4	0.426475	0.10198	4.18193	2.89046e-05	0.000554708	H2aj	14.2733	17.1166
ENSMUSG00000020669	359.141	-0.539443	0.129022	-4.18101	2.90211e-05	0.000556299	Sh3yl1	4.73218	2.90913
ENSMUSG00000090298	64.667	-9.23421	2.209	-4.18027	2.91168e-05	0.00055749	Sult3a2	3.96051	0
ENSMUSG00002076161	24.5252	1.98543	0.475051	4.1794	2.92284e-05	0.000558981	Rn7sk	0.850575	3.00085
ENSMUSG00000027800	520.51	-0.511632	0.122516	-4.17603	2.96636e-05	0.000566649	Tm4sf1	4.17577	2.61727
ENSMUSG00000021112	826.928	0.474331	0.113656	4.1734	3.0009e-05	0.000572586	Pals1	2.24299	2.77897
ENSMUSG00000086389	173.549	0.849032	0.203452	4.17314	3.00434e-05	0.000572586	Gm15998	1.90471	3.07515
ENSMUSG00000028271	619.593	0.578164	0.138586	4.17188	3.02095e-05	0.000575091	Gtf2b	3.07628	4.1062
ENSMUSG00000032042	9145.51	0.497521	0.119298	4.17041	3.04057e-05	0.000578161	Srpr	64.0683	80.7699
ENSMUSG00000021669	1680.69	-0.385779	0.092516	-4.16986	3.04787e-05	0.000578886	Cert1	6.57132	4.49037
ENSMUSG00000030946	1796.11	-0.729113	0.174892	-4.16894	3.06022e-05	0.000580567	Lhpp	26.3675	14.2027
ENSMUSG00000031980	23431.7	-0.56568	0.13573	-4.16769	3.07708e-05	0.000583099	Agt	420.295	253.548
ENSMUSG00000040407	1443.29	0.412787	0.0990706	4.16659	3.09183e-05	0.000585225	Akap9	1.5923	1.89292
ENSMUSG00000030022	69.0468	-1.26788	0.304384	-4.1654	3.10811e-05	0.000587636	Adamts9	0.184149	0.0685236
ENSMUSG00000040640	262.498	0.698238	0.167697	4.16368	3.13154e-05	0.000591389	Erc2	0.585731	0.846583
ENSMUSG00000046688	657.621	0.828001	0.198881	4.16329	3.13692e-05	0.000591733	Tifa	4.21414	6.66829
ENSMUSG00000002014	2587.79	0.550047	0.132179	4.16136	3.16352e-05	0.000596072	Ssr4	19.2838	25.2002
ENSMUSG00000057465	28240	7.08061	1.70221	4.15967	3.18712e-05	0.000599616	Saa2	4.67748	563.983
ENSMUSG00000031591	1612.79	-0.363986	0.0875072	-4.15949	3.18956e-05	0.000599616	Asah1	15.2171	10.5601
ENSMUSG00000107369	768.483	-0.847201	0.203696	-4.15915	3.1943e-05	0.000599827	Gstm2-ps1	42.7125	21.2152
ENSMUSG00000024480	869.967	0.435193	0.104669	4.15781	3.21318e-05	0.00060269	Ap3s1	8.76422	10.5781
ENSMUSG00000036446	272.745	-0.873118	0.210309	-4.1516	3.3016e-05	0.000618574	Lum	4.09538	1.99878
ENSMUSG00000038121	3683.53	0.48288	0.116326	4.15111	3.30872e-05	0.000619209	Fam210a	8.9004	11.1062
ENSMUSG00000046160	114.503	1.3892	0.334795	4.14939	3.33362e-05	0.000623166	Olig1	0.835692	1.94109
ENSMUSG00000057469	517.028	0.456731	0.110135	4.14703	3.3682e-05	0.000628921	E2f6	2.18731	2.68072
ENSMUSG00000120417	23.1209	-2.14406	0.517113	-4.14622	3.38011e-05	0.000630434	ENSMUSG00000120417	2.4127	0.490015
ENSMUSG00000092569	85.4674	-1.01903	0.245789	-4.14594	3.38422e-05	0.000630491	Gm20544	1.10922	0.489203
ENSMUSG00000037896	888.076	0.457535	0.110455	4.14229	3.4386e-05	0.000639903	Rcor1	3.74115	4.58805
ENSMUSG00000062181	13104.3	0.901876	0.217741	4.14196	3.44345e-05	0.000640087	Ces3b	101.221	168.995
ENSMUSG00000006205	90.4852	-1.50585	0.363729	-4.14004	3.47243e-05	0.000644752	Htra1	1.32115	0.415886
ENSMUSG00000021767	472.847	0.509283	0.123035	4.13932	3.48332e-05	0.000646051	Kat6b	0.659341	0.837645
ENSMUSG00000009108	43.7648	1.65447	0.399721	4.13906	3.48725e-05	0.000646057	Gnat2	0.199669	0.563945
ENSMUSG00000087213	33.9658	1.97148	0.476354	4.13869	3.49291e-05	0.000646383	2810408I11Rik	0.164927	0.575767
ENSMUSG00000034158	2346.54	0.605324	0.146339	4.13644	3.52729e-05	0.000651416	Lrrc58	6.14973	8.35129
ENSMUSG00000022048	109.021	-1.05456	0.254946	-4.1364	3.52796e-05	0.000651416	Dpysl2	0.925675	0.398146
ENSMUSG00000030654	5535.02	0.663862	0.160504	4.1361	3.53256e-05	0.00065154	Arl6ip1	49.0452	69.3763
ENSMUSG00000037957	521.052	0.486801	0.117728	4.13498	3.54987e-05	0.000654005	Wdr20	2.20505	2.75944
ENSMUSG00000037343	585.168	0.605011	0.146343	4.13421	3.56178e-05	0.00065547	Taf2	1.91852	2.60624
ENSMUSG00000048897	522.95	0.458482	0.110932	4.13298	3.58085e-05	0.000658249	Zfp710	1.80864	2.21719
ENSMUSG00000036867	294.112	-0.722478	0.175018	-4.12801	3.65915e-05	0.000671898	Smad6	3.24879	1.75569
ENSMUSG00000023961	637.562	0.495934	0.120158	4.12735	3.66966e-05	0.000673082	Enpp4	3.29761	4.15173
ENSMUSG00000005774	358.394	-0.628388	0.15228	-4.12652	3.68296e-05	0.000674775	Rfx5	2.2486	1.30112
ENSMUSG00000121161	134.285	-1.42047	0.344312	-4.12552	3.69901e-05	0.000676441	ENSMUSG00000121161	3.25553	1.08799
ENSMUSG00000015090	18.3114	-2.29008	0.55511	-4.12544	3.70021e-05	0.000676441	Ptgds	0.523683	0.0962051
ENSMUSG00000033257	571.52	0.507271	0.123111	4.12044	3.78151e-05	0.000690542	Ttll4	1.16352	1.47785
ENSMUSG00000019762	3799.43	-0.39416	0.095688	-4.11921	3.80166e-05	0.000692607	Iyd	75.5706	51.3487
ENSMUSG00000028070	1711.43	-0.38706	0.0939697	-4.11899	3.80535e-05	0.000692607	Naxe	60.7204	41.4522
ENSMUSG00000024160	424.797	0.585662	0.14217	4.11945	3.79784e-05	0.000692607	Spsb3	3.54805	4.75971
ENSMUSG00000048218	233.016	-0.898496	0.218192	-4.11792	3.823e-05	0.000695056	Amigo2	2.72774	1.30329
ENSMUSG00000049470	3557.27	0.512419	0.124468	4.11689	3.84017e-05	0.000697413	Aff4	6.19536	7.89298
ENSMUSG00000037487	4133.34	0.423811	0.102952	4.11659	3.84527e-05	0.000697575	Ubr5	6.52119	7.81069
ENSMUSG00000091192	220.485	-0.624756	0.151791	-4.1159	3.85665e-05	0.000698875	Sardhos	28.6916	16.6057
ENSMUSG00000040648	1653.55	0.416868	0.101412	4.11063	3.94578e-05	0.000714247	Ppip5k2	2.79827	3.33775
ENSMUSG00000037712	4364.16	0.45238	0.110097	4.10893	3.9749e-05	0.000718327	Fermt2	20.1751	24.6536
ENSMUSG00000078496	157.833	2.19906	0.535206	4.10881	3.97699e-05	0.000718327	Zfp982	1.08051	4.41785
ENSMUSG00000040855	1839.93	0.351225	0.0855241	4.10673	4.01299e-05	0.000724041	Reps2	5.54079	6.30867
ENSMUSG00000030660	1589.78	0.502283	0.122329	4.10601	4.02545e-05	0.000725499	Pik3c2a	3.36049	4.24775
ENSMUSG00000028780	24.3401	-2.00759	0.489029	-4.10526	4.03857e-05	0.000727074	Sema3c	0.155111	0.0346033
ENSMUSG00000037798	96496.8	-0.722677	0.176131	-4.10305	4.07733e-05	0.000733256	Mat1a	984.98	532.714
ENSMUSG00000032596	350.398	-0.683891	0.166821	-4.09956	4.13941e-05	0.000743613	Uba7	1.83465	1.01961
ENSMUSG00000018474	3041.31	0.583817	0.142458	4.09818	4.16419e-05	0.000747255	Chd3	8.19682	10.9668
ENSMUSG00000051177	630.783	0.683167	0.166719	4.09773	4.17228e-05	0.000747898	Plcb1	1.23936	1.77377
ENSMUSG00000026814	2812.55	-0.400448	0.0977867	-4.09512	4.2195e-05	0.000754291	Eng	22.4711	15.2002
ENSMUSG00000035354	1269.29	0.500906	0.122319	4.09508	4.22021e-05	0.000754291	Uvrag	3.3076	4.17701
ENSMUSG00000037419	154.398	-1.05954	0.25874	-4.095	4.22159e-05	0.000754291	Endod1	1.27792	0.546255
ENSMUSG00000028076	7369.79	-0.477805	0.1167	-4.09432	4.23408e-05	0.000755708	Cd1d1	94.8788	60.8197
ENSMUSG00000006344	68.2096	-1.05388	0.25747	-4.09322	4.25419e-05	0.000757667	Ggt5	0.44203	0.189953
ENSMUSG00000035246	16.9459	-2.2692	0.554378	-4.09323	4.25406e-05	0.000757667	Pcyt1b	0.148939	0.027506
ENSMUSG00000022307	2508.7	0.399713	0.0976707	4.09245	4.26834e-05	0.000759371	Oxr1	8.61478	10.1517
ENSMUSG00000020672	249.743	0.858766	0.209904	4.09123	4.29097e-05	0.000762578	Sntg2	1.48086	2.3955
ENSMUSG00000040249	28357.7	0.56982	0.139513	4.08435	4.42007e-05	0.00078468	Lrp1	36.6275	48.5358
ENSMUSG00000034258	130.009	-1.14305	0.279979	-4.08263	4.45286e-05	0.000789656	Flvcr2	1.45039	0.587759
ENSMUSG00000032377	105.852	-0.889511	0.217955	-4.08117	4.4809e-05	0.00079378	Plscr4	1.08784	0.525268
ENSMUSG00000032560	1496.76	0.433285	0.106239	4.07842	4.5343e-05	0.000802382	Dnajc13	3.03267	3.65638
ENSMUSG00000040363	561.159	-0.695328	0.170505	-4.07805	4.5415e-05	0.000802799	Bcor	2.27411	1.25567
ENSMUSG00000038970	796.232	0.390814	0.0959254	4.07414	4.61839e-05	0.000815522	Lmtk2	2.41411	2.82519
ENSMUSG00000031549	3433.65	0.562009	0.138045	4.0712	4.67722e-05	0.000825031	Ido2	21.6835	28.5759
ENSMUSG00000035517	1157.08	0.356954	0.0877415	4.06825	4.73675e-05	0.000834644	Tdrd7	7.28596	8.33128
ENSMUSG00000026365	37178.7	0.695939	0.171121	4.06694	4.76352e-05	0.000838471	Cfh	96.2159	139.157
ENSMUSG00000028999	550.989	0.457091	0.112524	4.06218	4.86175e-05	0.000851584	Rint1	1.78399	2.18423
ENSMUSG00000025050	264.614	0.645344	0.158836	4.06296	4.84534e-05	0.000851584	Pcgf6	1.16744	1.62865
ENSMUSG00002076173	184.162	0.865529	0.213061	4.06236	4.85797e-05	0.000851584	ENSMUSG00002076173	65.141	105.825
ENSMUSG00000021432	250.604	0.585368	0.144114	4.06184	4.86883e-05	0.000851584	Slc35b3	0.981986	1.31678
ENSMUSG00000112082	19.4521	-2.49642	0.614596	-4.06189	4.8677e-05	0.000851584	Gm35035	0.688235	0.110066
ENSMUSG00000042942	50.2554	-3.8339	0.94386	-4.06194	4.86664e-05	0.000851584	Greb1l	0.242201	0.0151734
ENSMUSG00000028849	1679.92	0.620046	0.152874	4.05593	4.99349e-05	0.000871548	Map7d1	10.3072	14.138
ENSMUSG00000027864	187.646	-0.921976	0.227312	-4.056	4.99209e-05	0.000871548	Ptgfrn	0.666589	0.314877
ENSMUSG00000024887	1181.23	-0.424873	0.104836	-4.05274	5.06217e-05	0.000882606	Asah2	3.30723	2.19882
ENSMUSG00000039682	12575.6	0.475129	0.117322	4.04979	5.12629e-05	0.000892847	Lap3	96.5388	119.842
ENSMUSG00000020486	293.889	-0.827197	0.204347	-4.04801	5.16548e-05	0.000898729	Septin4	1.9658	0.991168
ENSMUSG00000056268	651.005	0.527291	0.130398	4.04372	5.26105e-05	0.000914398	Dennd1b	0.780603	1.00522
ENSMUSG00000024909	122.324	-0.848671	0.209887	-4.04347	5.26665e-05	0.000914412	Efemp2	1.18015	0.584967
ENSMUSG00000073664	962.078	0.458976	0.113527	4.04287	5.28008e-05	0.000915785	Nbeal1	0.810096	0.993805
ENSMUSG00000116718	342.768	0.925	0.228905	4.04098	5.32273e-05	0.000922216	Gm49668	1.9621	3.32478
ENSMUSG00000020064	1782.2	0.392356	0.0971621	4.03816	5.38725e-05	0.000932422	Herc4	5.01902	5.88152
ENSMUSG00000032349	16387.6	-0.782981	0.193942	-4.03719	5.40955e-05	0.000934498	Elovl5	167.29	86.773
ENSMUSG00000028995	439.745	-0.721076	0.17861	-4.03715	5.41052e-05	0.000934498	Fam126a	1.53847	0.832778
ENSMUSG00000029203	1454.06	0.36529	0.0904894	4.03683	5.41793e-05	0.000934805	Ube2k	4.57807	5.26307
ENSMUSG00000068086	31457.6	4.61466	1.14364	4.03505	5.45901e-05	0.000940913	Cyp2d9	26.3258	577.167
ENSMUSG00000005968	149.298	1.1192	0.277434	4.03413	5.48057e-05	0.000943648	Tuft1	0.857757	1.66705
ENSMUSG00000028036	10.5606	-3.30385	0.819499	-4.03154	5.54115e-05	0.000953089	Ptgfr	0.0804047	0.00730631
ENSMUSG00000113581	9.68104	-3.96531	0.984438	-4.02799	5.62555e-05	0.000966604	Dio3os	0.189136	0.0107863
ENSMUSG00000033594	915.968	-0.52781	0.131059	-4.02725	5.64319e-05	0.000968631	Spata2l	8.56149	5.30263
ENSMUSG00000026915	1196.76	0.40262	0.0999839	4.02685	5.6528e-05	0.000969276	Strbp	1.57421	1.85699
ENSMUSG00000000441	2925.35	0.434252	0.107887	4.02505	5.6964e-05	0.000975743	Raf1	10.3319	12.4652
ENSMUSG00000015944	163.619	0.809415	0.201245	4.02205	5.7695e-05	0.000987245	Castor2	0.447247	0.698806
ENSMUSG00000005338	244.949	-0.923424	0.229696	-4.0202	5.81499e-05	0.000994004	Cadm3	1.25742	0.592949
ENSMUSG00000033059	267.15	-0.559939	0.139323	-4.01901	5.84439e-05	0.000998	Pygb	1.88105	1.13983
ENSMUSG00000027827	16.6005	-2.23176	0.555385	-4.01839	5.85968e-05	0.000999582	Kcnab1	0.0695521	0.0133005
ENSMUSG00000113629	8.85951	-5.37679	1.33826	-4.01776	5.87535e-05	0.00100122	Gm48558	0.501217	0.01025
ENSMUSG00000006717	1370.13	-0.559056	0.139228	-4.01541	5.93422e-05	0.00100766	Acot13	62.3763	37.7852
ENSMUSG00000037007	237.653	-0.584255	0.145508	-4.01529	5.93739e-05	0.00100766	Zfp113	1.19943	0.714852
ENSMUSG00000021556	187.6	0.73194	0.182261	4.0159	5.92199e-05	0.00100766	Golm1	0.904581	1.344
ENSMUSG00000057729	102.064	6.76981	1.68581	4.01577	5.92529e-05	0.00100766	Prtn3	0.0300127	2.95872
ENSMUSG00000098014	45.913	1.25975	0.313912	4.01309	5.99298e-05	0.00101605	Gm26967	0.332992	0.714416
ENSMUSG00000019802	6532.22	0.407664	0.101613	4.01192	6.02265e-05	0.00102004	Sec63	18.1636	21.5136
ENSMUSG00000027288	3003.77	0.353235	0.0880711	4.0108	6.05142e-05	0.00102386	Zfp106	7.18867	8.19849
ENSMUSG00000027006	1179.89	0.35037	0.0873773	4.00985	6.07582e-05	0.00102694	Dnajc10	5.89289	6.70513
ENSMUSG00000048047	878.085	0.484411	0.120907	4.00646	6.16353e-05	0.00104071	Zbtb33	4.06386	5.07207
ENSMUSG00000015095	1137.1	0.428481	0.107014	4.00398	6.22863e-05	0.00105063	Fbxw5	9.02905	10.8456
ENSMUSG00000023915	263.216	-0.594035	0.148515	-3.99984	6.33858e-05	0.00106809	Tnfrsf21	2.1891	1.29674
ENSMUSG00000110750	1443.59	-0.35509	0.0887978	-3.99886	6.36496e-05	0.00107145	Gm48702	57.4934	40.1302
ENSMUSG00000038056	1154.99	0.387897	0.0970328	3.99759	6.3992e-05	0.00107612	Kmt2c	1.40165	1.63777
ENSMUSG00000037416	897.953	0.422198	0.105774	3.9915	6.56554e-05	0.00110074	Dmxl1	0.994341	1.19087
ENSMUSG00000026743	746.863	0.458324	0.114821	3.99165	6.5616e-05	0.00110074	Mllt10	3.02619	3.71466
ENSMUSG00000034227	14.7941	-2.41021	0.603798	-3.99176	6.55857e-05	0.00110074	Foxj1	0.270027	0.0451859
ENSMUSG00000036748	419.175	-0.471056	0.118137	-3.98739	6.68046e-05	0.00111888	Cuedc2	5.86897	3.78185
ENSMUSG00000031605	1251.5	0.539606	0.135356	3.98657	6.70357e-05	0.00112131	Klhl2	3.13528	4.0697
ENSMUSG00000075415	591.9	0.432425	0.108475	3.98639	6.7085e-05	0.00112131	Fnbp1	1.42695	1.7209
ENSMUSG00000053317	1816.52	0.564289	0.14157	3.98595	6.72103e-05	0.00112227	Sec61b	32.7891	43.2668
ENSMUSG00000036966	569.312	0.442975	0.111254	3.98165	6.8439e-05	0.00114049	Spryd3	4.68436	5.68801
ENSMUSG00000031289	18.5385	2.09343	0.525744	3.98185	6.83797e-05	0.00114049	Il13ra2	0.0877987	0.334361
ENSMUSG00000025757	985.275	0.47431	0.119203	3.97902	6.92003e-05	0.00115202	Hspa4l	2.03851	2.52866
ENSMUSG00000028713	765.734	-0.476508	0.119855	-3.97571	7.01699e-05	0.00116699	Cyp4b1	11.2292	7.19916
ENSMUSG00000034610	960.016	-0.542739	0.136532	-3.97517	7.03303e-05	0.00116848	Tut4	3.72634	2.28498
ENSMUSG00000029086	166.088	-3.83386	0.964614	-3.9745	7.05268e-05	0.00117058	Prom1	1.2301	0.0770527
ENSMUSG00000022136	11372.5	0.634584	0.159726	3.97295	7.09871e-05	0.00117704	Dnajc3	49.2612	68.2905
ENSMUSG00000027016	709.749	-0.709182	0.178525	-3.97246	7.11352e-05	0.00117831	Zfp385b	3.04542	1.6628
ENSMUSG00000053062	372.792	0.486716	0.122639	3.9687	7.2267e-05	0.00119539	Jam2	1.45966	1.82675
ENSMUSG00000023259	74.9652	1.0293	0.259364	3.96855	7.231e-05	0.00119539	Slc26a6	0.253979	0.460827
ENSMUSG00000020183	147.875	-0.755499	0.190431	-3.96731	7.26895e-05	0.00119927	Cpm	0.884557	0.468734
ENSMUSG00000114715	7.75717	4.14401	1.04451	3.96743	7.26531e-05	0.00119927	Gm34471	0.00889372	0.146972
ENSMUSG00000034127	33.1539	-1.75493	0.442379	-3.96703	7.27728e-05	0.00119945	Tspan8	0.853426	0.227004
ENSMUSG00000066258	230.926	-0.82494	0.208027	-3.96554	7.3231e-05	0.0012058	Trim12a	1.45042	0.732579
ENSMUSG00000090958	376.583	-0.668136	0.168574	-3.96347	7.38682e-05	0.00121493	Lrrc32	2.80348	1.57466
ENSMUSG00000021822	65.262	-1.15751	0.292059	-3.96326	7.39317e-05	0.00121493	Plau	1.0828	0.43295
ENSMUSG00000038375	6774.76	0.648156	0.163571	3.96254	7.41572e-05	0.00121743	Trp53inp2	28.5336	39.9165
ENSMUSG00000032038	2346.32	-0.397116	0.100246	-3.96143	7.45022e-05	0.0012213	St3gal4	25.9337	17.5823
ENSMUSG00000063354	1521.49	-1.1827	0.298581	-3.96107	7.46144e-05	0.0012213	Slc39a4	19.3297	7.59865
ENSMUSG00000050270	656.117	-0.449825	0.113559	-3.96117	7.45846e-05	0.0012213	Tmem220	12.901	8.43572
ENSMUSG00000030157	1454.85	-0.390821	0.0986985	-3.95974	7.50304e-05	0.0012269	Clec2d	38.6786	26.3366
ENSMUSG00000022769	1157.74	1.47265	0.372016	3.95856	7.54018e-05	0.00123176	Sdf2l1	15.7357	38.9901
ENSMUSG00000055884	176.504	0.681568	0.172187	3.95829	7.54873e-05	0.00123194	Fancm	0.368595	0.528924
ENSMUSG00000040435	427.762	0.670026	0.169331	3.95691	7.59254e-05	0.00123787	Ppp1r15a	3.1937	4.53864
ENSMUSG00000028373	53.4056	-1.20062	0.303442	-3.95666	7.60044e-05	0.00123795	Astn2	0.426448	0.165893
ENSMUSG00000021390	52.051	-1.81836	0.459678	-3.95573	7.63005e-05	0.00124155	Ogn	0.897719	0.228456
ENSMUSG00000035941	2532.87	0.473131	0.119709	3.95236	7.73845e-05	0.00125795	Ibtk	6.98811	8.65708
ENSMUSG00000033623	1058.15	0.342845	0.0868326	3.94834	7.86943e-05	0.00127799	Pcgf3	2.77851	3.1461
ENSMUSG00000048271	1436.43	0.551802	0.139801	3.94704	7.91226e-05	0.00128244	Rbm33	2.64752	3.46882
ENSMUSG00000028164	712.87	0.572345	0.145001	3.94719	7.90749e-05	0.00128244	Manba	2.33796	3.10124
ENSMUSG00000040850	4801.78	0.534861	0.13552	3.94673	7.92244e-05	0.00128257	Psme4	13.2989	17.2033
ENSMUSG00000027580	3020.26	0.614863	0.155798	3.94655	7.92853e-05	0.00128257	Helz2	5.88282	8.04462
ENSMUSG00000035270	291.815	-0.625387	0.158517	-3.94524	7.97191e-05	0.00128833	Impg2	1.08572	0.627465
ENSMUSG00000019891	114.217	-0.833555	0.211427	-3.94252	8.0631e-05	0.00130179	Dcbld1	0.571342	0.285789
ENSMUSG00000091370	13.4786	2.87646	0.729876	3.94103	8.1134e-05	0.00130864	5730435O14Rik	0.126859	0.869037
ENSMUSG00000035900	210.465	-0.775274	0.196824	-3.93891	8.18524e-05	0.00131895	Gramd4	1.35646	0.707422
ENSMUSG00000027871	6.85914	-6.00751	1.52531	-3.93856	8.19734e-05	0.00131961	Hsd3b1	0.210351	0
ENSMUSG00000021275	301.03	0.767301	0.19484	3.93812	8.21233e-05	0.00132074	Tecpr2	0.663032	1.00666
ENSMUSG00000034218	441.874	0.49547	0.12583	3.93761	8.22988e-05	0.00132228	Atm	1.00875	1.26874
ENSMUSG00000029763	802.188	0.441422	0.112235	3.933	8.38936e-05	0.0013453	Exoc4	1.52898	1.85582
ENSMUSG00000045039	590.146	0.762878	0.193968	3.933	8.38917e-05	0.0013453	Megf8	1.22492	1.85389
ENSMUSG00000001103	21.2166	1.94039	0.493405	3.93266	8.40114e-05	0.00134589	Sebox	0.180985	0.630408
ENSMUSG00000020830	158.124	0.740469	0.188317	3.93204	8.42279e-05	0.00134805	Vmo1	5.01749	7.46054
ENSMUSG00000048332	315.545	-0.76832	0.19544	-3.93122	8.45146e-05	0.00135134	Lhfp	2.21116	1.16113
ENSMUSG00000092075	961.674	4.36549	1.11056	3.9309	8.46296e-05	0.00135187	Serpina4-ps1	1.96214	36.1692
ENSMUSG00000002603	475.207	-0.444434	0.113168	-3.92722	8.59319e-05	0.00137004	Tgfb1	3.08701	2.02691
ENSMUSG00000026208	150.352	-0.841159	0.214179	-3.92736	8.58835e-05	0.00137004	Des	1.45945	0.729573
ENSMUSG00000006218	99.3167	1.47369	0.375781	3.92167	8.79379e-05	0.00140067	Fam131c	1.04705	2.5806
ENSMUSG00000036833	4396.23	0.550389	0.140397	3.92023	8.84647e-05	0.00140771	Pnpla7	13.528	17.6913
ENSMUSG00000021666	1558.51	0.400595	0.10221	3.91933	8.87967e-05	0.00141164	Gfm2	3.57334	4.21318
ENSMUSG00000025964	467.428	0.49843	0.127215	3.91801	8.92847e-05	0.00141804	Adam23	0.61468	0.775753
ENSMUSG00000041737	18.3624	-2.41369	0.616263	-3.91666	8.97847e-05	0.00142461	Tmem45b	0.186226	0.0311205
ENSMUSG00000036339	979.692	0.423345	0.108155	3.91425	9.06852e-05	0.00143753	Tmem260	1.12865	1.35284
ENSMUSG00000024168	414.654	-0.516264	0.131923	-3.91338	9.10127e-05	0.00144134	Tmem204	5.83317	3.64277
ENSMUSG00000037166	98.6988	0.923408	0.236011	3.91257	9.13197e-05	0.00144482	Ppp1r14a	1.41652	2.39859
ENSMUSG00000037104	258.244	-0.590334	0.150905	-3.91197	9.15449e-05	0.00144655	Socs5	1.37468	0.815544
ENSMUSG00000012350	37.5264	-1.50595	0.384975	-3.91182	9.16033e-05	0.00144655	Ehf	0.282702	0.0890325
ENSMUSG00000032334	72.4468	-1.38823	0.354952	-3.91102	9.19053e-05	0.00144994	Loxl1	0.90275	0.309459
ENSMUSG00000061143	144.794	1.02184	0.261343	3.90994	9.23172e-05	0.00145497	Maml3	0.259054	0.469678
ENSMUSG00000058260	39.7832	1.85703	0.474976	3.90973	9.23998e-05	0.00145497	Serpina9	0.132585	0.431649
ENSMUSG00000032875	122.53	-1.00711	0.257663	-3.90863	9.28214e-05	0.00146022	Arhgef17	0.430471	0.191873
ENSMUSG00000035165	21.8735	-1.80719	0.462623	-3.90641	9.36788e-05	0.00147231	Kcne3	0.54359	0.138691
ENSMUSG00000026072	1073.87	1.31896	0.337804	3.90452	9.44113e-05	0.00148242	Il1r1	2.74371	6.11483
ENSMUSG00000042246	132.449	0.827139	0.211991	3.90177	9.54926e-05	0.00149798	Tmc7	0.471882	0.74479
ENSMUSG00000005886	2234.18	0.418432	0.107255	3.90127	9.56897e-05	0.00149965	Ncoa2	3.47431	4.14742
ENSMUSG00000063683	8190.69	0.508482	0.13038	3.90001	9.6189e-05	0.00150605	Glyat	40.1998	51.0753
ENSMUSG00000021951	201.325	0.641488	0.164525	3.89903	9.65807e-05	0.00150934	Eef1akmt1	4.72139	6.57596
ENSMUSG00000031963	35.9797	-2.0087	0.515175	-3.89906	9.65658e-05	0.00150934	Bmper	0.339296	0.0751569
ENSMUSG00000070594	12295.3	0.405982	0.104141	3.89839	9.68325e-05	0.00151185	Cfhr4	94.3153	111.601
ENSMUSG00000001542	2265.42	0.380175	0.0975679	3.89652	9.75864e-05	0.00152218	Ell2	5.69234	6.61618
ENSMUSG00000052131	50.0041	-4.23723	1.08858	-3.89245	9.92389e-05	0.0015465	Akr1b7	2.10764	0.0996005
ENSMUSG00000042699	2390.16	0.401017	0.103035	3.89204	9.94043e-05	0.00154763	Dhx9	6.09829	7.1888
ENSMUSG00000033545	723.222	0.575896	0.148053	3.8898	0.000100326	0.00156051	Znrf1	2.35284	3.12904
ENSMUSG00000020544	398.764	0.49719	0.127854	3.88874	0.000100764	0.00156586	Cox11	6.6045	8.32471
ENSMUSG00000050199	2381.27	0.337553	0.086873	3.88559	0.000102081	0.00158436	Lgr4	10.1622	11.4674
ENSMUSG00000029836	781.681	-0.415974	0.10706	-3.88544	0.000102146	0.00158436	Cbx3	4.2373	2.83741
ENSMUSG00000119584	175029	0.997581	0.256855	3.88383	0.000102824	0.00159339	Rn18s-rs5	1795.25	3203.68
ENSMUSG00000032290	673.159	-0.503889	0.129764	-3.88311	0.000103128	0.00159661	Ptpn9	4.81638	3.03651
ENSMUSG00000024241	1897.98	0.38744	0.0998073	3.88189	0.00010365	0.00160318	Sos1	4.41272	5.15281
ENSMUSG00000053411	245.571	-0.642741	0.165597	-3.88135	0.000103877	0.00160521	Cbx7	1.31246	0.749134
ENSMUSG00000019866	975.717	0.37118	0.0958613	3.87205	0.000107923	0.00166618	Crybg1	3.10102	3.58045
ENSMUSG00000028252	631.094	0.424038	0.10954	3.8711	0.000108347	0.00167116	Ccnc	2.99399	3.5894
ENSMUSG00000047721	528.244	0.460351	0.118955	3.86995	0.000108857	0.00167747	Bola2	2.87519	3.5283
ENSMUSG00000045667	28.5363	-1.73688	0.449211	-3.86652	0.000110402	0.00169969	Smtnl2	0.327385	0.0872204
ENSMUSG00000033416	4462.01	0.454212	0.117481	3.86625	0.000110523	0.00169998	Gucd1	13.042	15.9528
ENSMUSG00000057522	4281.64	0.362229	0.0937562	3.86352	0.000111763	0.00171746	Spop	33.71	38.6856
ENSMUSG00000079243	24.2857	1.85052	0.479233	3.86142	0.000112728	0.00173069	Xirp1	0.0478202	0.1553
ENSMUSG00000010663	24855.1	-0.586832	0.152061	-3.85918	0.000113767	0.00174503	Fads1	176.296	104.782
ENSMUSG00000047888	1613.46	0.473728	0.122765	3.85883	0.000113931	0.00174593	Tnrc6b	1.62155	2.01129
ENSMUSG00000036752	3448.22	0.459662	0.119261	3.85425	0.000116084	0.00177728	Tubb4b	39.5252	48.5303
ENSMUSG00000034940	714.2	0.476314	0.123668	3.85154	0.000117378	0.00179542	Synrg	1.94058	2.4131
ENSMUSG00000070056	1215.74	0.499145	0.129609	3.85115	0.000117563	0.00179659	Mfhas1	4.29637	5.41832
ENSMUSG00000110439	28943.7	2.23271	0.580023	3.84935	0.00011843	0.00180819	Mup22	335.48	1406.12
ENSMUSG00000026837	251.049	-1.0379	0.269648	-3.84908	0.00011856	0.00180851	Col5a1	1.12064	0.488513
ENSMUSG00000002455	2072.94	0.617973	0.160983	3.83874	0.000123667	0.00188467	Prpf6	12.0436	16.5165
ENSMUSG00000048249	1099.14	0.390876	0.101892	3.83619	0.000124958	0.00190191	Crebrf	3.15589	3.69578
ENSMUSG00000071669	174.717	0.884606	0.230603	3.83605	0.000125027	0.00190191	Snx29	0.542787	0.893714
ENSMUSG00000041658	5.58265	-5.71353	1.4897	-3.83536	0.000125382	0.00190555	Rragb	0.140606	0
ENSMUSG00000006476	3093.89	0.415368	0.108332	3.83423	0.000125959	0.00191112	Nsmf	15.3938	18.3273
ENSMUSG00000031517	51.0935	-1.55828	0.406418	-3.83419	0.000125979	0.00191112	Gpm6a	0.674035	0.204918
ENSMUSG00000031311	3603.97	-0.361047	0.0941819	-3.8335	0.00012633	0.0019147	Nono	26.3274	18.3051
ENSMUSG00000024485	9.70239	-3.53216	0.921613	-3.83258	0.000126806	0.0019184	Slc4a9	0.0794101	0.00600286
ENSMUSG00000021087	49.1674	-1.30109	0.339478	-3.83261	0.000126792	0.0019184	Rtn1	0.399189	0.144863
ENSMUSG00000079084	220.262	-0.708431	0.184868	-3.83209	0.00012706	0.00191874	Ccdc82	0.765076	0.418807
ENSMUSG00000026840	102.128	-1.53991	0.401844	-3.8321	0.000127052	0.00191874	Lamc3	0.709389	0.217316
ENSMUSG00000036333	2773.96	0.354279	0.0924652	3.83149	0.000127371	0.00191994	Kidins220	7.98342	9.11313
ENSMUSG00000028032	675.667	0.488253	0.12743	3.83154	0.000127345	0.00191994	Papss1	5.23728	6.55837
ENSMUSG00000061589	526.232	0.416184	0.108646	3.83066	0.000127801	0.00192467	Dot1l	1.47131	1.75433
ENSMUSG00000028860	259.436	0.64946	0.169553	3.83042	0.000127924	0.00192478	Sytl1	2.28147	3.1932
ENSMUSG00000001946	351.222	-0.483347	0.126285	-3.82741	0.000129497	0.00194492	Esam	4.05788	2.59417
ENSMUSG00000029380	137.078	2.14196	0.559609	3.8276	0.000129399	0.00194492	Cxcl1	0.767504	3.02178
ENSMUSG00000029070	255.703	-0.63758	0.166656	-3.82573	0.000130388	0.00195476	Mxra8	3.03058	1.74121
ENSMUSG00000048126	232.939	-0.972866	0.254293	-3.82577	0.000130367	0.00195476	Col6a3	0.733396	0.333915
ENSMUSG00000021111	3289.06	0.343512	0.0897956	3.82549	0.000130514	0.00195488	Papola	12.4936	14.1564
ENSMUSG00000030298	1674.93	0.474816	0.124133	3.82505	0.000130747	0.0019566	Sec13	12.5185	15.5239
ENSMUSG00000057572	817.058	0.455817	0.119184	3.82447	0.000131052	0.0019594	Zbtb8os	4.3543	5.32788
ENSMUSG00000070436	434.886	-0.792542	0.207286	-3.82342	0.000131612	0.001966	Serpinh1	6.41273	3.31126
ENSMUSG00000039637	653.639	-0.394802	0.103267	-3.82313	0.000131769	0.00196658	Coro7	2.84221	1.93133
ENSMUSG00000026113	502.806	0.483655	0.126563	3.82145	0.000132671	0.00197826	Inpp4a	1.14612	1.4336
ENSMUSG00000039648	3644.12	0.501382	0.131295	3.81875	0.000134131	0.00199823	Kyat1	29.3399	37.0787
ENSMUSG00000024012	2336.15	-0.325217	0.0852025	-3.81699	0.000135088	0.00201068	Mtch1	13.1516	9.37442
ENSMUSG00000114951	23.2522	1.67301	0.438387	3.81628	0.000135481	0.00201472	Gm20784	0.255183	0.71903
ENSMUSG00000042961	23.2387	-1.91225	0.501322	-3.81441	0.000136507	0.00202816	Egflam	0.170605	0.0402751
ENSMUSG00000052911	189.545	-0.633217	0.166032	-3.81382	0.000136832	0.00203117	Lamb2	1.07646	0.620608
ENSMUSG00000045776	383.913	-2.68122	0.703125	-3.81329	0.000137131	0.00203379	Lrtm1	2.38137	0.331217
ENSMUSG00000038369	1039.77	0.367805	0.096496	3.81161	0.000138064	0.00204579	Ncoa6	2.64782	3.0521
ENSMUSG00000053907	1748.01	0.443823	0.116467	3.81071	0.000138567	0.00205134	Mat2a	9.38265	11.3969
ENSMUSG00000112265	11.5352	-2.68785	0.705379	-3.8105	0.000138686	0.00205134	Gm34983	0.701674	0.0972634
ENSMUSG00000046229	747.692	-0.429034	0.112624	-3.80942	0.000139292	0.00205847	Scand1	30.376	20.1321
ENSMUSG00000063060	80.357	-0.927472	0.243545	-3.80822	0.000139973	0.00206668	Sox7	0.907694	0.42576
ENSMUSG00000005124	49.6027	-1.2858	0.337855	-3.80578	0.000141359	0.00208529	Ccn4	0.359464	0.131576
ENSMUSG00000029470	2154.8	0.410043	0.107762	3.80507	0.000141762	0.00208939	P2rx4	7.48513	8.88513
ENSMUSG00000068284	2086.52	0.365269	0.0960364	3.80345	0.000142698	0.002098	Usf3	3.97172	4.56893
ENSMUSG00000071204	1902.43	0.645885	0.169799	3.80381	0.000142485	0.002098	Gm10319	5.50872	7.69743
ENSMUSG00000027108	1396.96	0.562093	0.147787	3.80339	0.000142727	0.002098	Ola1	9.00937	11.87
ENSMUSG00000056091	3797.38	-0.588126	0.154686	-3.80206	0.000143497	0.00210746	St3gal5	49.5064	29.4017
ENSMUSG00000036136	31.6665	-1.51975	0.399775	-3.80151	0.000143819	0.00211031	Fam110c	0.43232	0.134244
ENSMUSG00000031712	46.8505	-1.2563	0.330599	-3.80005	0.000144665	0.00212085	Il15	0.831278	0.309653
ENSMUSG00000020021	1774.24	0.406348	0.106943	3.79965	0.000144899	0.00212241	Fgd6	5.26102	6.22918
ENSMUSG00000028464	134.969	-1.0039	0.264297	-3.7984	0.000145636	0.00212944	Tpm2	1.75873	0.784378
ENSMUSG00000036667	129.598	-0.727086	0.191409	-3.79861	0.000145512	0.00212944	Tcaf1	0.476266	0.257144
ENSMUSG00000054008	9163.58	0.416733	0.109769	3.79645	0.000146784	0.00214434	Ndst1	26.9465	32.1185
ENSMUSG00000021999	13926.9	0.633788	0.16696	3.79605	0.00014702	0.0021459	Cpb2	190.477	263.776
ENSMUSG00000079418	367.365	0.533028	0.140446	3.79526	0.000147488	0.00215083	Atg4a	2.83472	3.66238
ENSMUSG00000023959	92.773	1.07294	0.282734	3.79486	0.000147726	0.00215241	Clic5	0.175306	0.330654
ENSMUSG00000026864	20402.4	0.475474	0.125402	3.7916	0.000149679	0.00217896	Hspa5	114.734	142.433
ENSMUSG00000020116	1111.14	0.374381	0.0987555	3.79099	0.000150046	0.00218237	Pno1	16.0236	18.539
ENSMUSG00000050730	2519.59	0.470806	0.124252	3.78912	0.000151184	0.00219701	Arhgap42	8.3205	10.2973
ENSMUSG00000020634	1065.09	0.384363	0.101467	3.78808	0.000151818	0.00220428	Ubxn2a	9.31652	10.8496
ENSMUSG00000010122	3240.82	-0.475915	0.125651	-3.78759	0.000152117	0.00220669	Slc47a1	31.6848	20.3385
ENSMUSG00000061207	182.885	0.652112	0.172197	3.787	0.000152475	0.00220872	Stk19	1.28195	1.79686
ENSMUSG00000118671	199.734	0.936771	0.24737	3.78692	0.000152523	0.00220872	Eppk1	0.316033	0.540119
ENSMUSG00000037366	4608.46	0.412578	0.108963	3.78639	0.000152853	0.00221157	Pafah2	31.0827	36.937
ENSMUSG00000035247	6309.22	0.401354	0.106185	3.77977	0.000156973	0.00226899	Hectd1	10.3352	12.1899
ENSMUSG00000022672	295.99	0.56139	0.148532	3.77958	0.000157095	0.00226899	Prkdc	0.515563	0.679003
ENSMUSG00000034220	398.101	1.71857	0.454852	3.7783	0.000157905	0.00227869	Gpc1	1.02254	3.00171
ENSMUSG00000030218	42.2509	-2.20047	0.582471	-3.77781	0.000158212	0.00228115	Mgp	1.6605	0.324076
ENSMUSG00000038250	834.341	0.35064	0.0928471	3.77654	0.000159024	0.00229086	Usp38	3.63413	4.13779
ENSMUSG00000018102	2746.97	0.44712	0.118413	3.77593	0.00015941	0.00229442	H2bc4	57.1539	69.5588
ENSMUSG00000009013	526.734	0.752987	0.199474	3.77486	0.000160095	0.00230149	Dynll1	2.86793	4.30874
ENSMUSG00000038500	179.852	0.66656	0.176585	3.77473	0.000160179	0.00230149	Prr3	1.04619	1.47882
ENSMUSG00000022816	203.343	-1.03951	0.275472	-3.77357	0.000160927	0.00231024	Fstl1	1.58159	0.688619
ENSMUSG00000038135	63.7826	1.14429	0.303416	3.77134	0.00016237	0.00232895	Crygn	1.41353	2.7727
ENSMUSG00000033326	827.264	0.512271	0.135906	3.76931	0.000163698	0.00234596	Kdm4a	3.34956	4.26969
ENSMUSG00000032207	6217.66	-0.600108	0.159243	-3.76849	0.000164235	0.00235162	Lipc	99.0327	58.3619
ENSMUSG00000000782	240.749	-0.963644	0.255852	-3.76641	0.000165612	0.0023693	Tcf7	2.99446	1.37308
ENSMUSG00000027806	1051.22	0.419739	0.111477	3.76524	0.000166388	0.00237834	Tsc22d2	2.2729	2.71568
ENSMUSG00000038068	1381.45	0.486857	0.129458	3.76074	0.000169413	0.0024195	Rnf144b	6.62139	8.29053
ENSMUSG00000064344	68.5266	1.04036	0.276758	3.75908	0.000170538	0.00243347	mt-Tm	18.4154	33.9741
ENSMUSG00000024232	120.987	-0.804358	0.214053	-3.75775	0.00017145	0.00244438	Bambi	0.861694	0.440572
ENSMUSG00000021579	25.3047	1.63775	0.436047	3.75591	0.000172713	0.00246027	Lrrc14b	0.12688	0.352889
ENSMUSG00000045064	109.141	0.913737	0.243315	3.75536	0.000173094	0.00246358	Zc2hc1c	0.464839	0.780787
ENSMUSG00000026405	22114.1	0.635553	0.169323	3.7535	0.000174379	0.00247929	C4bp	73.1472	101.426
ENSMUSG00000074221	560.036	0.448096	0.119386	3.75334	0.000174497	0.00247929	Zfp568	1.831	2.23007
ENSMUSG00000109612	18.19	2.31202	0.616301	3.75144	0.000175822	0.00249597	Gm45253	0.0827919	0.370883
ENSMUSG00000033530	677.505	0.660792	0.176157	3.75115	0.000176026	0.00249673	Ttc7b	2.04054	2.87537
ENSMUSG00000027624	110.542	-0.931604	0.24858	-3.7477	0.000178465	0.00252917	Epb41l1	0.342222	0.160391
ENSMUSG00000038696	1376.9	0.373427	0.0996704	3.74662	0.000179233	0.00253788	Mapkap1	8.39802	9.71668
ENSMUSG00000065954	1806.35	0.492353	0.131483	3.74462	0.000180667	0.002556	Tacc1	3.5795	4.49569
ENSMUSG00000045639	427.612	-0.487192	0.130197	-3.74196	0.000182588	0.00258098	Zfp629	2.10948	1.3446
ENSMUSG00000067149	85.4983	-1.2714	0.339853	-3.74103	0.000183271	0.00258842	Jchain	1.36666	0.504578
ENSMUSG00000030431	570.184	-0.440306	0.117721	-3.74024	0.000183843	0.0025943	Tmem238	12.973	8.52781
ENSMUSG00000025491	168.576	-0.729756	0.19522	-3.73812	0.000185402	0.00261407	Ifitm1	5.46202	2.94524
ENSMUSG00000023272	918.034	1.31695	0.35234	3.73772	0.000185699	0.00261603	Creld2	10.9443	24.353
ENSMUSG00000085148	635.101	0.41388	0.110772	3.73634	0.00018672	0.00262818	Mir22hg	8.04678	9.56804
ENSMUSG00000043079	268.064	-0.733326	0.196353	-3.73474	0.000187911	0.0026427	Synpo	0.998372	0.536312
ENSMUSG00000117084	146.951	-2.43285	0.651561	-3.73388	0.000188549	0.00264943	Gm22146	3.21809	0.531845
ENSMUSG00000030603	2666.6	0.378484	0.101403	3.73246	0.000189617	0.00266219	Psmc4	30.4737	35.3576
ENSMUSG00000041895	704.299	0.700642	0.187735	3.73208	0.000189905	0.00266397	Wipi1	3.45838	5.0169
ENSMUSG00000030990	599.532	0.435855	0.116822	3.73093	0.000190777	0.00267394	Pgap2	3.19831	3.86367
ENSMUSG00000056148	597.507	-1.47306	0.395347	-3.726	0.000194546	0.00272216	Rdh9	6.95466	2.23627
ENSMUSG00000022894	62.9453	-1.48344	0.398119	-3.72612	0.000194453	0.00272216	Adamts5	0.244076	0.0782647
ENSMUSG00000063232	1166.55	0.620399	0.166847	3.71836	0.00020052	0.00280339	Serpina11	15.96	21.8853
ENSMUSG00000038780	851.465	0.456347	0.122757	3.71747	0.00020123	0.00281095	Smurf1	3.22176	3.94318
ENSMUSG00000082908	201.006	0.600603	0.161605	3.71649	0.000202011	0.00281949	Gm13736	17.9642	24.2826
ENSMUSG00000024474	2240.84	-0.345906	0.093106	-3.71518	0.000203057	0.0028317	Ik	19.6401	13.7997
ENSMUSG00000044378	168.496	3.6097	0.972349	3.71235	0.000205345	0.0028612	Slc15a5	0.235517	2.55946
ENSMUSG00000038400	119.054	-0.796403	0.214563	-3.71175	0.000205829	0.00286553	Pmepa1	0.873286	0.4501
ENSMUSG00000035840	947.983	0.439038	0.118397	3.70817	0.000208759	0.00290388	Lysmd3	5.38093	6.51452
ENSMUSG00000037211	127.798	-0.895563	0.241792	-3.70386	0.000212341	0.00295124	Spry1	1.6251	0.781522
ENSMUSG00000031274	71.8608	-1.55512	0.419929	-3.7033	0.000212815	0.00295535	Col4a5	0.453485	0.138181
ENSMUSG00000037669	1719.93	0.434394	0.11732	3.70265	0.000213359	0.00296043	Ldah	5.69968	6.87275
ENSMUSG00000027173	1121.16	0.349945	0.0945448	3.70137	0.00021444	0.00297293	Depdc7	13.3658	15.2136
ENSMUSG00000026027	1343.03	0.419988	0.113479	3.70103	0.000214727	0.00297383	Stradb	4.50159	5.37501
ENSMUSG00000040565	766.219	0.397953	0.10753	3.70087	0.000214863	0.00297383	Btaf1	1.83239	2.15475
ENSMUSG00000093402	294.985	0.541956	0.146449	3.70064	0.00021506	0.00297407	Gm18588	13.8723	18.0467
ENSMUSG00000031600	1801.6	0.432736	0.116969	3.69959	0.00021595	0.0029814	Vps37a	4.79499	5.77804
ENSMUSG00000033114	1022.85	0.520627	0.140722	3.69969	0.000215864	0.0029814	Slc35d2	7.23886	9.27789
ENSMUSG00000029104	957.471	0.460123	0.124432	3.6978	0.000217477	0.00299999	Htt	0.937748	1.15139
ENSMUSG00000019856	29.8104	1.53463	0.415087	3.69713	0.000218047	0.00300536	Fam184a	0.0812512	0.209363
ENSMUSG00000030082	7240.22	0.453292	0.12266	3.69551	0.000219447	0.00301856	Sec61a1	25.8064	31.5446
ENSMUSG00000036892	5462.28	-0.429507	0.116228	-3.69539	0.000219552	0.00301856	Prodh2	72.4745	48.0454
ENSMUSG00000056999	3471.6	0.454968	0.123109	3.69564	0.000219331	0.00301856	Ide	10.9499	13.3995
ENSMUSG00000097761	18.3539	2.17493	0.588675	3.69462	0.000220217	0.0030252	4930534D22Rik	0.0690312	0.281448
ENSMUSG00000019923	2068.84	-0.336764	0.091163	-3.69408	0.000220681	0.00302907	Zwint	14.8013	10.4627
ENSMUSG00000041653	56.7562	-4.65675	1.26076	-3.6936	0.000221102	0.00303233	Pnpla3	2.00737	0.071178
ENSMUSG00000031691	1298.08	0.42088	0.113981	3.69255	0.00022202	0.00304241	Tnpo2	5.01793	6.00157
ENSMUSG00000027263	774.167	0.458396	0.124163	3.69188	0.000222603	0.00304788	Tubgcp4	2.20899	2.70815
ENSMUSG00000090272	196.223	-0.685571	0.185778	-3.69026	0.000224021	0.00306477	Mndal	1.91457	1.06397
ENSMUSG00000006732	312.078	0.661999	0.179434	3.68938	0.000224803	0.00307293	Mettl1	2.36417	3.33814
ENSMUSG00000040918	4397.92	-0.362748	0.0983368	-3.68883	0.000225286	0.00307699	Slc19a2	36.643	25.4417
ENSMUSG00000031392	2231.04	0.367567	0.0996651	3.68801	0.00022601	0.00308408	Irak1	11.7422	13.5252
ENSMUSG00000013275	233.803	0.612856	0.166183	3.68783	0.000226177	0.00308408	Slc41a1	1.07063	1.45956
ENSMUSG00000021186	146.154	-1.01222	0.274596	-3.68621	0.000227621	0.00310123	Fbln5	0.803034	0.356645
ENSMUSG00000000303	1804.11	0.659366	0.17892	3.68526	0.000228469	0.00311021	Cdh1	8.68662	12.2595
ENSMUSG00000017679	546.898	0.502135	0.136288	3.68438	0.000229259	0.00311841	Ttpal	2.16322	2.73199
ENSMUSG00000040524	1056.61	0.496623	0.134806	3.68398	0.000229621	0.00312077	Zfp609	3.01179	3.79766
ENSMUSG00000031529	1171.17	0.359356	0.0976011	3.68188	0.000231519	0.00314399	Tnks	1.95888	2.24378
ENSMUSG00000040774	2244.08	-0.335813	0.0912334	-3.68081	0.000232492	0.00315463	Cept1	22.8372	16.1578
ENSMUSG00000021451	38.0934	-1.35622	0.368504	-3.68034	0.000232922	0.00315787	Sema4d	0.202552	0.0709772
ENSMUSG00000025666	172.655	-0.737475	0.200525	-3.67773	0.000235318	0.00318775	Tmem47	1.52484	0.816155
ENSMUSG00000044254	3690.34	-0.641432	0.174472	-3.67643	0.000236524	0.00319984	Pcsk9	36.3154	20.7793
ENSMUSG00000062397	3727.78	0.37875	0.103023	3.67635	0.000236596	0.00319984	Zfp706	18.4934	21.4741
ENSMUSG00000029994	1798.75	-0.357217	0.0971915	-3.6754	0.00023748	0.00320917	Anxa4	12.3625	8.61464
ENSMUSG00000054889	3156.18	-0.422226	0.114922	-3.67402	0.00023876	0.00322385	Dsp	10.6375	7.08625
ENSMUSG00000024993	611.82	0.401058	0.109226	3.67182	0.000240826	0.0032491	Dennd10	2.40142	2.83076
ENSMUSG00000063450	1157.17	0.511334	0.139389	3.6684	0.000244078	0.00328833	Syne2	1.01532	1.29147
ENSMUSG00000039377	212.459	-0.958431	0.261271	-3.66834	0.000244131	0.00328833	Hlx	3.50013	1.60966
ENSMUSG00000090035	677.089	0.434971	0.11861	3.66724	0.000245187	0.00329987	Galnt4	3.21665	3.87949
ENSMUSG00000027993	906.507	0.721456	0.196802	3.6659	0.000246467	0.00331437	Trim2	0.984214	1.45018
ENSMUSG00000038677	8.34283	-3.72333	1.01572	-3.6657	0.000246664	0.00331437	Scube3	0.0498272	0.00338843
ENSMUSG00000026104	507.6	-0.490081	0.13371	-3.66525	0.000247097	0.0033175	Stat1	2.37227	1.50779
ENSMUSG00000024222	1623.51	-1.1046	0.301503	-3.66366	0.00024864	0.00333551	Fkbp5	6.65494	2.76454
ENSMUSG00000070315	439.283	-0.469713	0.12826	-3.66219	0.000250066	0.00335193	4930581F22Rik	2.43381	1.57139
ENSMUSG00000086841	184.373	-0.626279	0.171076	-3.66082	0.000251407	0.00336719	2410006H16Rik	3.06262	1.7731
ENSMUSG00000021277	407.072	0.479356	0.131022	3.65859	0.000253608	0.00339119	Traf3	1.31427	1.637
ENSMUSG00000035505	288.967	0.631625	0.172633	3.65878	0.00025342	0.00339119	Cox18	2.38152	3.28556
ENSMUSG00000055312	611.938	0.652541	0.178389	3.65796	0.000254229	0.00339675	Them7	8.70162	12.1932
ENSMUSG00000000120	163.997	-1.04732	0.28651	-3.65543	0.000256747	0.00342763	Ngfr	1.82158	0.789423
ENSMUSG00000031959	364.243	0.449882	0.123114	3.65419	0.000257998	0.00344156	Wdr59	0.988428	1.20419
ENSMUSG00000043207	2915.15	0.340372	0.0931686	3.6533	0.000258895	0.00345076	Zmpste24	10.2359	11.5686
ENSMUSG00000059182	926.264	0.384205	0.105188	3.65254	0.000259657	0.00345813	Skap2	2.01155	2.34298
ENSMUSG00000059554	272.461	0.585659	0.160384	3.6516	0.000260614	0.00346809	Ccdc28a	2.08698	2.80117
ENSMUSG00000028278	85.0675	-0.873676	0.239286	-3.65119	0.000261033	0.00347088	Rragd	0.604753	0.294549
ENSMUSG00000027805	89.2497	0.858505	0.235317	3.6483	0.000263985	0.00350485	Pfn2	0.509168	0.824221
ENSMUSG00000120511	14.0339	-3.22508	0.884001	-3.64827	0.00026401	0.00350485	ENSMUSG00000120511	0.633466	0.0611642
ENSMUSG00000085006	71.8936	2.7642	0.757764	3.64783	0.000264461	0.00350802	BC021767	0.291394	1.77573
ENSMUSG00000046138	785.413	0.407139	0.111619	3.64758	0.000264723	0.00350869	9930021J03Rik	2.35937	2.79403
ENSMUSG00000021978	1359.38	0.424407	0.116368	3.64712	0.000265193	0.00351197	Extl3	5.44324	6.51837
ENSMUSG00000027030	93.4245	-0.870972	0.238823	-3.64693	0.000265394	0.00351197	Stk39	0.692195	0.338944
ENSMUSG00000074829	460.458	0.46644	0.127918	3.64639	0.000265951	0.00351488	2010315B03Rik	2.80838	3.46259
ENSMUSG00000036006	132.178	1.01266	0.277721	3.64631	0.000266038	0.00351488	Ripor2	0.211202	0.378975
ENSMUSG00000055707	221.357	-0.716626	0.19674	-3.64251	0.000269992	0.00356428	Klhl26	2.44671	1.33122
ENSMUSG00000000739	311.507	0.70001	0.192278	3.64061	0.000271991	0.00358782	Sult5a1	1.52831	2.21464
ENSMUSG00000083596	1608.49	-0.302489	0.0831084	-3.63969	0.000272968	0.00359784	Rpl21-ps15	104.523	75.6871
ENSMUSG00000028522	1377	0.314289	0.0863915	3.63796	0.000274804	0.00361629	Mier1	2.78774	3.09614
ENSMUSG00000023274	35.6673	1.47221	0.404663	3.63811	0.000274643	0.00361629	Cd4	0.132855	0.330346
ENSMUSG00000042719	782.421	0.37258	0.102482	3.63558	0.000277361	0.00364705	Naa25	2.33663	2.69918
ENSMUSG00000026222	358.589	-0.534426	0.14716	-3.63159	0.000281679	0.00370088	Sp100	1.5949	0.984631
ENSMUSG00000022814	1392.15	-0.52022	0.143337	-3.62934	0.000284148	0.00373036	Umps	13.3882	8.32862
ENSMUSG00000018899	970.241	-0.414364	0.114283	-3.62577	0.000288098	0.00377625	Irf1	7.92606	5.31012
ENSMUSG00000047996	41.2543	-1.31308	0.36213	-3.62598	0.000287872	0.00377625	Prrg1	0.143811	0.0518867
ENSMUSG00000026494	65.82	1.02727	0.283382	3.62503	0.000288928	0.00378414	Kif26b	0.0839839	0.152412
ENSMUSG00000024511	36.2012	-1.51022	0.416641	-3.62476	0.000289234	0.00378515	Rab27b	0.14266	0.044669
ENSMUSG00000025728	1290.11	0.384029	0.106166	3.61726	0.000297739	0.00389339	Pigq	5.25794	6.12295
ENSMUSG00000037982	35.3009	1.25048	0.346088	3.61319	0.000302454	0.00395192	Gm9725	0.112377	0.239832
ENSMUSG00000045210	1721.7	0.32791	0.0907633	3.61281	0.000302901	0.00395465	Vcpip1	4.4517	4.98916
ENSMUSG00000019951	2033.69	-0.316333	0.0875687	-3.61239	0.000303383	0.00395783	Uhrf1bp1l	6.94315	4.97738
ENSMUSG00000098234	205.375	-0.607708	0.168389	-3.60895	0.000307443	0.00400286	Snhg6	1.67153	0.978117
ENSMUSG00000055733	35.855	-1.34294	0.372125	-3.60885	0.000307559	0.00400286	Nap1l3	0.515177	0.181216
ENSMUSG00000046380	24.8632	-1.71257	0.474544	-3.60888	0.000307523	0.00400286	Jrk	0.18473	0.05066
ENSMUSG00000019846	235.282	-0.671475	0.186109	-3.60796	0.00030861	0.00401338	Lama4	0.680258	0.38226
ENSMUSG00000042642	1287.51	0.408406	0.113226	3.60699	0.000309767	0.00402527	Flad1	7.69776	9.11538
ENSMUSG00000028194	5584.11	-0.526527	0.14599	-3.6066	0.000310233	0.00402817	Ddah1	47.0272	29.1589
ENSMUSG00000042613	665.269	-0.380272	0.105485	-3.60499	0.000312167	0.00405011	Pbxip1	4.57524	3.13896
ENSMUSG00000028086	318.142	0.532024	0.14764	3.60352	0.000313939	0.00406992	Fbxw7	1.05	1.35386
ENSMUSG00000055991	434.937	0.465348	0.129235	3.60079	0.000317258	0.00410973	Zkscan5	2.52456	3.11248
ENSMUSG00000018672	535.908	-0.497503	0.138181	-3.60038	0.000317758	0.00410979	Copz2	8.07833	5.10527
ENSMUSG00000051169	454.599	0.643467	0.178719	3.60044	0.000317681	0.00410979	Rpusd3	4.67448	6.51025
ENSMUSG00000034573	43.8134	-1.17671	0.326902	-3.59958	0.000318734	0.00411919	Ptpn13	0.142606	0.0564228
ENSMUSG00000052698	363.544	0.534721	0.148845	3.59247	0.000327558	0.00422994	Tln2	0.459466	0.594998
ENSMUSG00000001576	2824.03	0.427538	0.119083	3.59027	0.000330341	0.00426256	Ergic1	7.70177	9.24786
ENSMUSG00000048482	53.9427	1.23515	0.344093	3.58958	0.000331216	0.00427053	Bdnf	0.147881	0.308281
ENSMUSG00000047412	1562.49	0.344965	0.096118	3.58898	0.000331978	0.00427135	Zbtb44	4.18922	4.74925
ENSMUSG00000108487	12.45	-2.80545	0.781675	-3.58903	0.000331913	0.00427135	Cyp2a21-ps	0.421765	0.0533511
ENSMUSG00000026211	26.2274	-1.51939	0.423356	-3.58892	0.000332053	0.00427135	Obsl1	0.130427	0.0407647
ENSMUSG00000034832	908.531	0.392746	0.109467	3.58779	0.000333491	0.00428652	Tet3	1.33733	1.56819
ENSMUSG00000021484	8760.78	0.377131	0.105182	3.58551	0.000336414	0.00431789	Lman2	27.3534	31.7167
ENSMUSG00000022503	700.911	0.43184	0.120441	3.58548	0.000336452	0.00431789	Nubp1	4.66612	5.61345
ENSMUSG00000055435	1592.37	-0.33016	0.0920974	-3.5849	0.000337209	0.00432426	Maf	6.11677	4.34452
ENSMUSG00000027366	7224.03	0.477901	0.133347	3.5839	0.000338497	0.00433523	Sppl2a	19.8066	24.6304
ENSMUSG00000120363	28.4686	-1.569	0.437799	-3.58383	0.000338588	0.00433523	ENSMUSG00000120363	1.58304	0.475285
ENSMUSG00000043631	37.424	-1.36447	0.381076	-3.58057	0.000342844	0.00438634	Ecm2	0.269664	0.0936759
ENSMUSG00000021850	17.5941	-1.81658	0.507612	-3.57867	0.000345348	0.00441498	ccdc198	0.198813	0.0502428
ENSMUSG00000062624	9480.51	0.53648	0.150045	3.57547	0.000349604	0.00446593	Cyp2c67	126.979	164.497
ENSMUSG00000028333	1800.89	-0.309806	0.0866594	-3.57499	0.000350242	0.00447065	Anp32b	33.0176	23.782
ENSMUSG00000034118	865.759	0.361979	0.101333	3.57218	0.000354021	0.0045154	Tpst1	7.72528	8.85689
ENSMUSG00000023104	626.233	0.480168	0.134463	3.571	0.000355625	0.00453237	Rfc2	2.35856	2.93556
ENSMUSG00000020952	1361.03	0.508202	0.142386	3.56917	0.000358107	0.0045605	Scfd1	2.42689	3.08233
ENSMUSG00000020340	93.0016	-1.00714	0.282255	-3.5682	0.000359445	0.00457403	Cyfip2	0.496292	0.221269
ENSMUSG00000038871	539.501	0.426574	0.119557	3.56796	0.000359773	0.00457469	Bpgm	3.64621	4.37466
ENSMUSG00000071350	431.498	0.501353	0.140619	3.56534	0.000363388	0.00461712	Setdb2	2.51053	3.16886
ENSMUSG00000014498	1152.61	0.479295	0.134448	3.56491	0.000363987	0.00462118	Ankrd52	3.25804	4.05395
ENSMUSG00000042790	740.732	0.351512	0.0986214	3.56426	0.000364891	0.00462571	Rnf214	3.11549	3.54857
ENSMUSG00000046997	111.87	0.811008	0.22754	3.56425	0.000364901	0.00462571	Spsb4	0.515414	0.805575
ENSMUSG00000026421	448.941	-0.628563	0.176417	-3.56294	0.000366731	0.00464535	Csrp1	7.91878	4.58001
ENSMUSG00000027244	1746.77	0.46482	0.130486	3.56223	0.000367713	0.00465423	Atg13	9.54862	11.7663
ENSMUSG00000001761	259.365	0.551973	0.154991	3.56132	0.000368994	0.00466689	Smo	1.0624	1.39313
ENSMUSG00000042216	175.36	-0.920498	0.258535	-3.56043	0.000370243	0.00467912	Sgsm1	0.874146	0.412143
ENSMUSG00000038712	3043.97	0.318057	0.0893961	3.55784	0.000373922	0.00472201	Mindy1	11.9251	13.274
ENSMUSG00000044949	29.8511	-1.46232	0.411277	-3.55557	0.000377162	0.0047593	Ubtd2	1.23146	0.397701
ENSMUSG00000032372	842.185	-0.469894	0.132219	-3.55389	0.000379575	0.00478611	Plscr2	8.74333	5.6376
ENSMUSG00000025880	452.153	-0.718883	0.202324	-3.55313	0.000380683	0.00479644	Smad7	3.53395	1.92069
ENSMUSG00000025422	51.4394	1.09111	0.307435	3.54908	0.000386575	0.00486697	Agap2	0.157673	0.298534
ENSMUSG00000022641	491.478	0.450933	0.127065	3.54883	0.000386942	0.0048679	Bbx	0.830334	1.01446
ENSMUSG00000059810	483.552	-0.697434	0.1966	-3.54748	0.000388937	0.00488928	Rgs3	1.57398	0.866796
ENSMUSG00000024327	99.4897	0.754868	0.212817	3.54703	0.000389594	0.00489383	Slc39a7	0.814617	1.22643
ENSMUSG00000033021	658.299	0.526517	0.14846	3.54653	0.00039034	0.00489949	Gmppa	6.40663	8.22901
ENSMUSG00000017491	201.738	-0.983414	0.277338	-3.54591	0.000391267	0.00490741	Rarb	1.4471	0.65378
ENSMUSG00000025261	6429.55	0.476964	0.134626	3.54287	0.000395792	0.00496041	Huwe1	6.50079	8.08026
ENSMUSG00000021665	812.741	-1.43353	0.404683	-3.54235	0.000396585	0.0049666	Hexb	17.693	5.84843
ENSMUSG00000026389	916.119	0.56329	0.159028	3.54208	0.000396988	0.0049679	Steap3	3.67482	4.85549
ENSMUSG00000020435	76.0523	-1.19203	0.336894	-3.53828	0.000402736	0.00503603	Osbp2	0.47205	0.185378
ENSMUSG00000041229	513.339	0.561155	0.158643	3.53722	0.000404366	0.0050526	Phf8	1.26412	1.66804
ENSMUSG00000032217	809.133	0.349981	0.0990029	3.53506	0.000407687	0.00509026	Rnf111	2.28438	2.60136
ENSMUSG00000060459	10837.3	-0.497447	0.140853	-3.53167	0.000412943	0.005152	Kng2	131.875	83.3994
ENSMUSG00000054520	650.784	0.454522	0.128716	3.53119	0.000413691	0.00515745	Sh3bp2	3.63405	4.4454
ENSMUSG00000061540	2561.17	4.08374	1.15719	3.52902	0.000417102	0.00519606	Orm2	10.4661	158.11
ENSMUSG00000020640	1093.27	0.305447	0.0866424	3.52537	0.000422885	0.00526059	Itsn2	2.04665	2.25885
ENSMUSG00000021259	63.3649	-1.23795	0.351155	-3.52536	0.000422916	0.00526059	Cyp46a1	0.770456	0.290354
ENSMUSG00000010760	7.04355	4.63972	1.31625	3.52496	0.000423544	0.00526445	Phlda2	0.0124263	0.307278
ENSMUSG00000048240	32.741	-1.58531	0.4499	-3.52369	0.000425583	0.00528583	Gng7	0.368196	0.110246
ENSMUSG00000034247	931.469	0.392139	0.111343	3.52191	0.000428447	0.00531743	Plekhm1	3.83847	4.49421
ENSMUSG00000037965	615.201	0.407291	0.115662	3.52138	0.000429311	0.00532417	Zc3h7a	1.64038	1.94389
ENSMUSG00000052336	29.7322	-1.40887	0.40016	-3.52076	0.000430309	0.00533255	Cx3cr1	0.272617	0.0915469
ENSMUSG00000040613	424.969	0.676869	0.192348	3.51898	0.00043321	0.00536449	Apobec1	3.43865	4.91607
ENSMUSG00000023045	1353.65	-0.56283	0.160005	-3.51757	0.000435515	0.00538902	Soat2	20.7293	12.5329
ENSMUSG00000062949	9017.3	0.481442	0.136901	3.51673	0.000436902	0.00539812	Atp11c	29.2501	36.4726
ENSMUSG00000037697	585.855	0.488064	0.138782	3.51677	0.000436827	0.00539812	Ddhd1	0.984568	1.23279
ENSMUSG00000025494	692.957	-0.549387	0.156274	-3.51554	0.000438863	0.0054183	Sigirr	7.69244	4.68974
ENSMUSG00000032035	1065.67	-0.400595	0.114082	-3.51147	0.000445629	0.00549774	Ets1	4.06567	2.7515
ENSMUSG00000030105	2110.5	0.343828	0.0979487	3.51028	0.000447631	0.00551425	Arl8b	11.8012	13.376
ENSMUSG00000022043	195.191	-0.578142	0.164696	-3.51035	0.000447514	0.00551425	Trim35	1.43898	0.860104
ENSMUSG00000001670	49524	-0.658646	0.187698	-3.50908	0.000449659	0.005531	Tat	716.658	405.318
ENSMUSG00000031527	482.229	0.388543	0.110723	3.50913	0.000449573	0.005531	Eri1	1.33868	1.56455
ENSMUSG00000086040	312.071	-0.847956	0.241669	-3.50875	0.000450216	0.00553375	Wipf3	1.6038	0.79476
ENSMUSG00000002393	3704.4	0.327494	0.0933504	3.50822	0.000451118	0.00554073	Nr2f6	31.3011	35.0736
ENSMUSG00000029338	1240.41	0.4549	0.129697	3.50741	0.000452484	0.00555339	Antxr2	4.47109	5.46879
ENSMUSG00000025083	37.0229	-1.52637	0.435243	-3.50695	0.000453281	0.00555907	Afap1l2	0.275014	0.0856675
ENSMUSG00000020427	570.282	-1.65197	0.471337	-3.50487	0.000456829	0.00559844	Igfbp3	7.85829	2.23409
ENSMUSG00000075704	1300.69	-0.355164	0.101342	-3.50462	0.000457257	0.00559955	Txnrd2	9.42847	6.57918
ENSMUSG00000021643	124.163	-0.672908	0.192033	-3.50413	0.000458095	0.00560566	Serf1	3.3368	1.86799
ENSMUSG00000015597	832.431	0.370537	0.105804	3.5021	0.000461598	0.00564437	Zfp318	1.49531	1.72543
ENSMUSG00000033022	46785.5	-0.746061	0.213154	-3.50011	0.000465068	0.0056826	Cdo1	1013.18	539.585
ENSMUSG00000054404	544.448	-0.456654	0.13049	-3.49952	0.000466091	0.00569091	Slfn5	2.82968	1.84217
ENSMUSG00000032263	2181.08	-0.348345	0.0995833	-3.49803	0.000468714	0.00571873	Bckdhb	38.4737	26.9807
ENSMUSG00000026179	2751.03	0.537621	0.153727	3.49724	0.000470103	0.00573145	Pnkd	8.14074	10.5547
ENSMUSG00000056394	165.753	-0.816215	0.233486	-3.49577	0.000472689	0.00575875	Lig1	1.42244	0.719775
ENSMUSG00000027088	644.627	0.393218	0.112501	3.49525	0.000473615	0.00576579	Phospho2	3.65602	4.28214
ENSMUSG00000022412	1010.89	0.334054	0.0956251	3.49337	0.000476961	0.00580227	Mief1	3.13594	3.52913
ENSMUSG00000020288	936.233	0.403684	0.115582	3.49263	0.000478288	0.00581414	Ahsa2	5.05686	5.96936
ENSMUSG00000056612	424.985	-0.448596	0.128461	-3.49208	0.000479274	0.00582167	Ppp1r14b	9.14011	5.97274
ENSMUSG00000076615	6.42778	-4.90499	1.40468	-3.49189	0.000479609	0.00582167	Ighg3	0.141163	0.0039593
ENSMUSG00000022772	1028.79	0.446421	0.127878	3.491	0.000481225	0.00583701	Senp5	3.4081	4.14886
ENSMUSG00000026109	15.8379	2.47561	0.709868	3.48743	0.000487694	0.00591115	Tmeff2	0.0199439	0.102186
ENSMUSG00000058355	2706.07	0.359545	0.103117	3.48678	0.000488876	0.00592115	Abce1	11.2216	12.8568
ENSMUSG00000028456	786.623	1.37797	0.395326	3.48566	0.000490932	0.00594172	Unc13b	0.54613	1.26717
ENSMUSG00000025656	99.8176	-0.944016	0.271007	-3.48337	0.000495151	0.0059884	Arhgef9	0.425286	0.197713
ENSMUSG00000001289	1636.99	-0.304404	0.0873994	-3.48291	0.000495997	0.00599427	Pfdn5	36.8852	26.6633
ENSMUSG00000036606	8577.58	0.352331	0.101208	3.48126	0.000499061	0.0060269	Plxnb2	27.7385	31.6208
ENSMUSG00000038323	1002.62	0.503087	0.144551	3.48035	0.000500768	0.00604311	1700066M21Rik	7.29047	9.21913
ENSMUSG00000033170	470.137	-0.614815	0.176684	-3.47975	0.000501876	0.00605208	Card10	3.26506	1.9019
ENSMUSG00000000078	371.085	-0.686216	0.197259	-3.47877	0.000503729	0.00607001	Klf6	2.96091	1.6455
ENSMUSG00000029102	7851.74	-0.358881	0.103192	-3.47779	0.000505562	0.00607445	Hgfac	73.543	51.193
ENSMUSG00000031438	3707.34	-0.336087	0.0966489	-3.4774	0.000506295	0.00607445	Rnf128	33.9438	24.007
ENSMUSG00000061306	4366.82	0.380916	0.109536	3.47753	0.000506066	0.00607445	Slc38a10	16.7921	19.521
ENSMUSG00000029185	1115.56	0.354203	0.101858	3.47742	0.000506263	0.00607445	Fam114a1	9.34915	10.6787
ENSMUSG00000031750	43.6013	-1.20762	0.347252	-3.47766	0.000505814	0.00607445	Il34	0.882492	0.341932
ENSMUSG00000056870	38.2252	1.68333	0.484069	3.47746	0.000506195	0.00607445	Gulp1	0.136008	0.394762
ENSMUSG00000033658	777.054	0.397554	0.114433	3.47411	0.000512554	0.00614065	Ddx19b	2.82754	3.32578
ENSMUSG00000100733	7.46081	-5.12393	1.47487	-3.47416	0.000512448	0.00614065	4932411K12Rik	0.0917637	0.00223708
ENSMUSG00000021065	178.844	-0.687248	0.197893	-3.47283	0.000514995	0.00616544	Fut8	0.79301	0.440713
ENSMUSG00000006567	1241.34	-0.362204	0.10441	-3.46905	0.000522301	0.0062484	Atp7b	6.10138	4.23862
ENSMUSG00000018927	376.611	0.604632	0.174393	3.46707	0.000526173	0.00629017	Ccl6	4.7274	6.42389
ENSMUSG00000063590	261.713	3.02324	0.872194	3.46625	0.00052778	0.00630484	Slc22a28	0.812902	5.90441
ENSMUSG00000020696	773.352	0.334392	0.0965441	3.46362	0.000532955	0.00636208	Rffl	3.28298	3.69632
ENSMUSG00000116284	62.6653	-1.18373	0.34186	-3.46261	0.000534955	0.00638136	Gm3787	1.82996	0.720829
ENSMUSG00000020516	944.664	0.404318	0.116815	3.46119	0.000537797	0.00640297	Rps6kb1	2.67027	3.15307
ENSMUSG00000041773	188.485	-0.704369	0.203495	-3.46135	0.000537464	0.00640297	Enc1	1.40101	0.767979
ENSMUSG00000020814	103.624	-0.756827	0.218665	-3.46112	0.000537925	0.00640297	Mxra7	1.54663	0.818236
ENSMUSG00000033420	61.7848	-1.24936	0.36099	-3.46093	0.00053832	0.00640308	Antxr1	0.258846	0.0977455
ENSMUSG00000032313	50.2582	-1.20808	0.349341	-3.45817	0.000543849	0.0064642	Tmem266	0.422337	0.164125
ENSMUSG00000031962	7.70723	3.62431	1.04811	3.45793	0.000544333	0.00646532	Cdh15	0.0105802	0.110805
ENSMUSG00000021709	3406.02	0.355329	0.102819	3.45586	0.00054854	0.00651062	Erbin	10.699	12.2215
ENSMUSG00000042195	12.636	2.82087	0.816734	3.45384	0.000552657	0.0065548	Slc35f2	0.0330818	0.206207
ENSMUSG00000029775	2119.8	0.380462	0.110179	3.45312	0.000554148	0.00656688	Klhdc10	6.20131	7.20446
ENSMUSG00000005873	782.196	0.529764	0.153423	3.45296	0.000554468	0.00656688	Reep5	5.77659	7.43781
ENSMUSG00000054408	2905.7	0.39428	0.114301	3.44948	0.000561674	0.00664748	Spcs3	20.5957	24.167
ENSMUSG00000023972	24.5928	-1.50524	0.436526	-3.44823	0.000564283	0.0066736	Ptk7	0.191948	0.0604031
ENSMUSG00000034584	573.55	0.543504	0.157729	3.44582	0.00056933	0.00672848	Exph5	1.26082	1.64237
ENSMUSG00000052707	1382.23	0.452492	0.131382	3.44409	0.000572985	0.00676204	Tnrc6a	2.60971	3.19125
ENSMUSG00000042426	437.773	0.47943	0.139201	3.44415	0.000572847	0.00676204	Dhx29	1.73096	2.15084
ENSMUSG00000100801	531.101	-0.502988	0.146097	-3.44284	0.00057563	0.00678842	Gm15459	9.12186	5.7448
ENSMUSG00000021939	25956.2	-0.41027	0.119183	-3.44237	0.000576648	0.00679559	Ctsb	139.13	93.4704
ENSMUSG00000078612	174.605	0.891529	0.25905	3.44153	0.000578434	0.00681181	Fyb2	1.10595	1.8386
ENSMUSG00000070426	672.305	0.374925	0.108958	3.44099	0.000579588	0.00681571	Rnf121	3.76031	4.3496
ENSMUSG00000037206	144.196	-0.756609	0.219869	-3.44118	0.000579186	0.00681571	Islr	1.91683	1.01408
ENSMUSG00000079197	1788.72	-0.312772	0.0909202	-3.44007	0.000581556	0.00683401	Psme2	31.9301	22.9533
ENSMUSG00000041132	1403.38	-0.520417	0.151303	-3.43957	0.000582643	0.00683934	N4bp2l1	12.3287	7.67219
ENSMUSG00000031486	254.854	-0.571498	0.166158	-3.43948	0.000582835	0.00683934	Adgra2	1.49896	0.901702
ENSMUSG00000030451	1540.55	0.43618	0.126845	3.43868	0.000584549	0.0068546	Herc2	2.30127	2.78011
ENSMUSG00000051316	146.902	-0.730827	0.212611	-3.43739	0.00058734	0.00688246	Taf7	1.57649	0.850721
ENSMUSG00000021539	3771.66	-0.565033	0.16459	-3.43297	0.000597	0.00699072	Lect2	139.255	84.0046
ENSMUSG00000023191	108.446	-0.862479	0.251275	-3.43241	0.000598235	0.00700024	P3h3	1.01065	0.498246
ENSMUSG00000029603	37.5908	-1.25033	0.364429	-3.43092	0.000601548	0.00703404	Dtx1	0.285323	0.107157
ENSMUSG00000031068	2037.36	-0.310516	0.0905125	-3.43064	0.000602166	0.0070363	Glrx3	12.7829	9.20218
ENSMUSG00000044646	59.2798	1.67243	0.487619	3.4298	0.000604025	0.00705306	Zbtb7c	0.170259	0.483405
ENSMUSG00000005547	25966.4	-1.51793	0.442924	-3.42706	0.000610148	0.0071117	Cyp2a5	527.958	164.614
ENSMUSG00000121227	1207.35	2.49082	0.726949	3.42641	0.000611621	0.0071117	ENSMUSG00000121227	11.9372	59.8594
ENSMUSG00000027074	1003.88	-0.385667	0.112536	-3.42706	0.000610151	0.0071117	Slc43a3	7.24073	4.94836
ENSMUSG00000029718	318.442	-0.712393	0.207903	-3.42657	0.000611253	0.0071117	Pcolce	2.94002	1.60307
ENSMUSG00000049804	86.7907	0.787737	0.229887	3.42663	0.00061113	0.0071117	Armcx4	0.225953	0.349066
ENSMUSG00000120953	32.6059	-1.82479	0.532563	-3.42644	0.000611558	0.0071117	ENSMUSG00000120953	1.20631	0.305856
ENSMUSG00000001506	312.155	-1.43681	0.419591	-3.42431	0.000616372	0.00716192	Col1a1	1.97474	0.65139
ENSMUSG00000021884	919.791	-0.571177	0.166917	-3.42192	0.000621802	0.00720482	Hacl1	6.32135	3.79701
ENSMUSG00000047793	283.14	-0.616703	0.18022	-3.42194	0.00062176	0.00720482	Sned1	1.02625	0.598225
ENSMUSG00000019779	192.041	-0.676137	0.197565	-3.42234	0.000620841	0.00720482	Frk	1.27693	0.71421
ENSMUSG00000021536	8.06045	-3.24019	0.946824	-3.42217	0.000621244	0.00720482	Adcy2	0.0983615	0.00931838
ENSMUSG00000049624	1254.24	0.465133	0.135941	3.42158	0.000622592	0.00720893	Slc17a5	8.26007	10.1742
ENSMUSG00000026442	32.2806	1.88191	0.5501	3.42104	0.000623826	0.00721818	Nfasc	0.0278008	0.0908829
ENSMUSG00000094410	639.899	0.41629	0.12173	3.41978	0.000626715	0.00724656	Zbed6	1.53385	1.82885
ENSMUSG00000059173	90.2039	-0.88885	0.259961	-3.41916	0.00062814	0.00725797	Pde1a	0.553282	0.267634
ENSMUSG00000029221	1838.42	0.315499	0.0923055	3.41799	0.000630864	0.00728438	Slc30a9	3.76353	4.18069
ENSMUSG00000038206	1808.96	0.358656	0.105039	3.41451	0.000638966	0.00736766	Fbxo8	8.22655	9.41949
ENSMUSG00000005583	143.786	-0.702458	0.205723	-3.41458	0.000638796	0.00736766	Mef2c	0.321842	0.177053
ENSMUSG00000062203	3749.72	0.369241	0.108145	3.41431	0.000639437	0.00736796	Gspt1	17.1339	19.7624
ENSMUSG00000028910	810.122	0.32268	0.0945829	3.41161	0.000645809	0.00742591	Mecr	6.72999	7.51196
ENSMUSG00000024451	353.47	-0.444751	0.130354	-3.41187	0.000645183	0.00742591	Arap3	1.45388	0.953891
ENSMUSG00000082329	51.9228	1.519	0.445224	3.41177	0.000645418	0.00742591	Gm14287	6.52519	16.7171
ENSMUSG00000032883	1612.07	-1.01874	0.298693	-3.41066	0.000648064	0.00744668	Acsl3	14.0888	6.20357
ENSMUSG00000005299	2767.94	0.460178	0.134944	3.41013	0.000649317	0.0074559	Letm1	6.86461	8.42883
ENSMUSG00000029249	803.672	0.366135	0.107376	3.40983	0.000650032	0.00745895	Rest	2.76369	3.17981
ENSMUSG00000066036	4286.55	0.412553	0.121099	3.40673	0.000657452	0.00753888	Ubr4	5.80929	6.90356
ENSMUSG00000045733	49.0236	-1.26305	0.370803	-3.40626	0.000658583	0.00754662	Sprn	0.582061	0.217817
ENSMUSG00000032515	478.933	0.671086	0.19709	3.40498	0.000661692	0.0075734	Csrnp1	3.02365	4.29568
ENSMUSG00000038390	23.8583	1.48289	0.435515	3.40492	0.000661833	0.0075734	Gpr162	0.0937275	0.231712
ENSMUSG00000031740	104.246	-1.07821	0.31674	-3.40407	0.000663893	0.00759173	Mmp2	1.19192	0.505909
ENSMUSG00000050663	84.9854	2.66735	0.783701	3.40353	0.000665206	0.0076015	Trhde	0.0817894	0.461959
ENSMUSG00000031168	9109.01	-0.44926	0.132033	-3.40265	0.000667358	0.00761857	Ebp	129.415	84.6125
ENSMUSG00000028936	3431.34	-0.299072	0.0879018	-3.40234	0.000668105	0.00761857	Rpl22	36.9605	26.824
ENSMUSG00000026098	211.721	0.935756	0.275047	3.40217	0.000668537	0.00761857	Pms1	0.547325	0.935936
ENSMUSG00000027356	22.5909	-1.59728	0.469448	-3.40247	0.0006678	0.00761857	Fermt1	0.169203	0.0501428
ENSMUSG00000037049	1865.61	0.377234	0.110917	3.40105	0.000671271	0.00764447	Smpd1	13.8265	16.0266
ENSMUSG00000027357	1356.29	-0.458275	0.13476	-3.40067	0.000672221	0.00765003	Crls1	21.4308	13.9267
ENSMUSG00000024780	1422.37	0.359424	0.105706	3.40022	0.000673324	0.00765733	Cdc37l1	2.9005	3.32063
ENSMUSG00000038150	2446.46	0.498316	0.146589	3.39941	0.000675303	0.00767457	Ormdl3	26.3974	33.2746
ENSMUSG00000020067	6.64803	4.47112	1.31543	3.39898	0.000676387	0.00768163	Mypn	0.00296148	0.0552322
ENSMUSG00000040455	595.299	0.375034	0.11036	3.39828	0.000678111	0.00769593	Usp45	2.36697	2.73892
ENSMUSG00000112006	892.713	0.424416	0.124902	3.39798	0.000678857	0.00769913	Gm48633	5.21352	6.25041
ENSMUSG00000063445	183.72	0.617642	0.181791	3.39754	0.00067995	0.00770626	Nmral1	1.05845	1.45136
ENSMUSG00000109667	5.46988	-4.6592	1.37153	-3.39709	0.000681078	0.00771376	Gm36231	1.38034	0.0464322
ENSMUSG00000097766	12.4387	-3.27872	0.965303	-3.39657	0.000682351	0.00772291	5730420D15Rik	0.274379	0.0255237
ENSMUSG00000041199	57.3734	-0.978747	0.288549	-3.39196	0.000693952	0.00784885	Rpusd1	1.19239	0.540537
ENSMUSG00000019978	670.784	-0.427622	0.126094	-3.3913	0.000695611	0.00786225	Epb41l2	1.84614	1.22663
ENSMUSG00000109482	3787.62	-0.355791	0.104941	-3.39039	0.000697938	0.00788318	Gm4756	35.6444	24.868
ENSMUSG00000005442	1172.5	0.319939	0.0943786	3.38996	0.000699035	0.0078902	Cic	2.88078	3.20881
ENSMUSG00000024548	46.6913	-3.53625	1.04326	-3.38963	0.000699876	0.00789431	Setbp1	0.24566	0.01895
ENSMUSG00000039840	1269.47	0.378471	0.11175	3.38678	0.000707189	0.00797138	Epg5	3.12556	3.62844
ENSMUSG00000054484	487.398	0.513035	0.1515	3.38638	0.000708219	0.00797757	Tmem62	3.40657	4.34639
ENSMUSG00000051586	817.882	0.395581	0.116833	3.38588	0.000709512	0.0079867	Mical3	0.871465	1.0235
ENSMUSG00000047368	729.804	0.441236	0.130381	3.38419	0.000713883	0.00803046	Abhd17b	6.21169	7.52944
ENSMUSG00000062488	118.039	-1.09326	0.323101	-3.38366	0.000715267	0.00804057	Ifit3b	2.28216	0.958172
ENSMUSG00000050965	483.148	-0.427283	0.126286	-3.38345	0.000715809	0.00804122	Prkca	1.75181	1.1632
ENSMUSG00000055653	20.2306	-2.2741	0.672479	-3.38167	0.000720479	0.0080882	Gpc3	0.354098	0.0655416
ENSMUSG00000062012	27.7436	-1.8428	0.545014	-3.38119	0.000721725	0.0080967	Zfp13	0.464131	0.116564
ENSMUSG00000120963	129.327	0.764295	0.226111	3.38018	0.000724381	0.008121	ENSMUSG00000120963	5.21394	7.86873
ENSMUSG00000028790	1267.66	-0.32276	0.0955346	-3.37846	0.000728923	0.0081664	Khdrbs1	6.23722	4.45319
ENSMUSG00000035042	47.2756	-1.3665	0.404572	-3.37765	0.000731082	0.00818506	Ccl5	2.01409	0.700839
ENSMUSG00000041528	2478.01	0.336043	0.09951	3.37698	0.000732866	0.00819949	Rnf123	9.22067	10.3885
ENSMUSG00000058135	55462.7	-0.748808	0.221843	-3.3754	0.000737082	0.00823309	Gstm1	1341.13	713.291
ENSMUSG00000058704	978.896	0.436451	0.129311	3.37522	0.000737579	0.00823309	Memo1	3.34219	4.03362
ENSMUSG00000078670	211.491	-0.612084	0.181335	-3.37544	0.000736981	0.00823309	Fam174b	2.22841	1.30104
ENSMUSG00000052726	45.2876	1.22571	0.363162	3.37511	0.000737855	0.00823309	Kcnt2	0.110342	0.230518
ENSMUSG00000025068	3612.65	-0.416081	0.12334	-3.37344	0.000742356	0.00827775	Gsto1	58.0091	38.8325
ENSMUSG00000042677	134.911	0.711962	0.211091	3.37278	0.000744127	0.00829191	Zc3h12a	1.00627	1.47783
ENSMUSG00000020099	168.322	-0.899342	0.266673	-3.37246	0.000745006	0.00829614	Unc5b	0.996337	0.475481
ENSMUSG00000020788	56.7737	-1.21666	0.360938	-3.37084	0.000749392	0.00833937	Atp2a3	0.426575	0.164695
ENSMUSG00000096107	4.81609	4.94191	1.46646	3.36995	0.00075182	0.00836078	Gm16505	0.00527268	0.145314
ENSMUSG00000063568	35.9609	-1.90902	0.566622	-3.36913	0.000754064	0.00838011	Jazf1	0.63607	0.152025
ENSMUSG00000035000	5050.66	-0.378243	0.112285	-3.36859	0.000755548	0.00839027	Dpp4	25.6786	17.6409
ENSMUSG00000001105	998.931	0.383062	0.113721	3.36843	0.000755989	0.00839027	Ift20	16.1684	18.8113
ENSMUSG00000039452	282.686	0.634526	0.188397	3.36803	0.000757069	0.00839663	Snx22	2.17953	3.01507
ENSMUSG00000028737	8350	-0.423234	0.125717	-3.36657	0.000761093	0.00843562	Aldh4a1	55.417	36.8989
ENSMUSG00000025104	43.0961	-1.08888	0.323513	-3.36581	0.0007632	0.00845331	Hdgfl3	0.174103	0.0729796
ENSMUSG00000102752	251.792	0.84197	0.250234	3.36473	0.000766189	0.00848076	Gm7694	1.34036	2.14212
ENSMUSG00000067288	2287.46	-0.533856	0.158699	-3.36396	0.000768334	0.00849883	Rps28	44.7384	27.5801
ENSMUSG00000063235	1553	0.394339	0.117265	3.36281	0.000771527	0.00852322	Ptpmt1	10.9934	12.894
ENSMUSG00000045441	1312.4	0.572703	0.170305	3.3628	0.000771567	0.00852322	Gprin3	3.59599	4.77876
ENSMUSG00000024014	393.728	0.673223	0.20029	3.36124	0.000775938	0.00856579	Pim1	2.56647	3.65013
ENSMUSG00000027223	65.5528	-0.94842	0.282339	-3.35916	0.000781805	0.00862483	Mapk8ip1	0.528853	0.244111
ENSMUSG00000069874	2360.8	-0.408664	0.121665	-3.35893	0.000782436	0.00862604	Irgm2	20.7414	13.9561
ENSMUSG00000031897	1227.81	-0.394112	0.11736	-3.35815	0.000784667	0.00864489	Psmb10	23.2453	15.7894
ENSMUSG00000054079	445.549	-0.385579	0.11485	-3.35724	0.000787246	0.00866755	Utp18	3.98907	2.72456
ENSMUSG00000028005	165.01	-0.8728	0.260064	-3.3561	0.000790493	0.00869752	Gucy1b1	1.54381	0.754821
ENSMUSG00000031965	110.509	-0.976805	0.291297	-3.35329	0.000798559	0.00878045	Tbx20	0.346813	0.157947
ENSMUSG00000001482	1461.29	0.285131	0.0850576	3.35221	0.000801681	0.00879727	Def8	8.49262	9.24205
ENSMUSG00000008153	312.958	2.07839	0.619961	3.35245	0.000801001	0.00879727	Clstn3	0.580956	2.18644
ENSMUSG00000053580	306.438	0.540721	0.161301	3.35224	0.000801595	0.00879727	Tanc2	0.427894	0.554666
ENSMUSG00000091421	104.001	1.0811	0.322576	3.35147	0.000803826	0.00881498	Gm4202	2.58359	4.89631
ENSMUSG00000019579	1856.08	0.363889	0.108582	3.35127	0.000804425	0.00881572	Mydgf	20.7689	23.8492
ENSMUSG00000010025	11867.3	-0.675889	0.201797	-3.34935	0.000810019	0.00887115	Aldh3a2	73.8407	41.2519
ENSMUSG00000028943	37.5952	-1.8932	0.565443	-3.34816	0.000813499	0.00890339	Espn	0.203524	0.048702
ENSMUSG00000005370	520.744	0.365919	0.109369	3.34574	0.000820646	0.00897568	Msh6	2.97678	3.42368
ENSMUSG00000036188	303.031	-0.489237	0.146269	-3.34478	0.000823464	0.00900056	Ankmy2	1.66998	1.06354
ENSMUSG00000105283	13.989	-2.33925	0.699472	-3.34431	0.000824872	0.00901002	Gm33370	0.319642	0.0563533
ENSMUSG00000061544	171.042	-0.567296	0.169746	-3.34203	0.00083167	0.00907829	Zfp229	1.12917	0.68103
ENSMUSG00000025351	132.928	-0.757466	0.226665	-3.34178	0.000832417	0.00908047	Cd63	1.28865	0.681581
ENSMUSG00000042743	114.753	0.719554	0.215362	3.34114	0.000834355	0.00909562	Sgtb	0.803946	1.17806
ENSMUSG00000047867	391.016	-0.461259	0.138064	-3.34092	0.000835022	0.00909691	Gimap6	3.68026	2.39047
ENSMUSG00000041390	889.997	0.328306	0.0983007	3.33982	0.00083834	0.00912251	Mdfic	3.01935	3.38531
ENSMUSG00000026946	655.039	-0.398072	0.119191	-3.33977	0.000838472	0.00912251	Nmi	10.5751	7.17233
ENSMUSG00000117105	33.3104	1.32239	0.396034	3.33909	0.00084053	0.0091389	Dreh	0.744155	1.66103
ENSMUSG00000031767	17005.1	1.87037	0.560276	3.3383	0.000842913	0.0091588	Nudt7	36.944	120.671
ENSMUSG00000070044	1062.68	0.421846	0.126374	3.33808	0.000843601	0.00916028	Fam149a	4.33606	5.18607
ENSMUSG00000039835	394.38	0.597424	0.178994	3.33768	0.000844812	0.00916743	Nhsl1	0.785577	1.06223
ENSMUSG00000052562	4179.36	0.554068	0.166015	3.33746	0.000845466	0.00916852	Slc22a30	28.5839	37.4797
ENSMUSG00000024942	811.098	0.390837	0.117135	3.33663	0.000848018	0.00919018	Capn1	5.9593	6.98075
ENSMUSG00000028088	22062.6	0.713702	0.214034	3.33453	0.000854449	0.00923236	Fmo5	83.7307	122.571
ENSMUSG00000027828	9722.46	0.511954	0.153535	3.33445	0.000854694	0.00923236	Ssr3	54.6102	69.523
ENSMUSG00000042312	524.686	-0.357453	0.107183	-3.33497	0.000853088	0.00923236	S100a13	23.4259	16.3273
ENSMUSG00000028344	416.922	0.450186	0.135006	3.33456	0.000854354	0.00923236	Invs	0.875952	1.06904
ENSMUSG00000042379	88.634	-2.80063	0.839885	-3.33454	0.000854395	0.00923236	Esm1	2.10165	0.269755
ENSMUSG00000071657	1323.84	0.428492	0.128525	3.33392	0.000856323	0.00923478	Bscl2	5.44219	6.53382
ENSMUSG00000037750	549.198	0.390416	0.117096	3.33415	0.000855599	0.00923478	Fam222b	3.87367	4.52748
ENSMUSG00000021986	23.6828	-1.82717	0.54807	-3.33383	0.000856589	0.00923478	Amer2	0.0987036	0.0246397
ENSMUSG00000039196	36830.2	1.75915	0.527729	3.33343	0.000857831	0.0092395	Orm1	616.195	1860.26
ENSMUSG00000018566	62.7077	-3.58153	1.07446	-3.33333	0.000858141	0.0092395	Slc2a4	0.947738	0.0704784
ENSMUSG00000059263	3496.6	0.318847	0.0956787	3.33248	0.00086076	0.00924369	Usp47	6.42976	7.16032
ENSMUSG00000030259	1792.66	0.423201	0.126981	3.33279	0.000859805	0.00924369	Rassf8	7.83123	9.37354
ENSMUSG00000025265	42.8471	-1.35498	0.406592	-3.33252	0.000860621	0.00924369	Fgd1	0.354587	0.124195
ENSMUSG00000016458	6.82204	-4.05317	1.21614	-3.33282	0.000859705	0.00924369	Wt1	0.0590036	0.0032109
ENSMUSG00000120142	32.87	1.2241	0.367388	3.33189	0.000862592	0.00925737	ENSMUSG00000120142	0.470275	0.980563
ENSMUSG00000052392	3364.74	-1.89491	0.568929	-3.33065	0.000866419	0.00929243	Acot4	22.5925	5.41924
ENSMUSG00000041625	1514.02	0.303565	0.0911686	3.32971	0.000869369	0.00931804	Ggact	7.05005	7.77384
ENSMUSG00000021188	1210.1	0.357183	0.107286	3.32926	0.000870756	0.00932687	Trip11	2.96985	3.39975
ENSMUSG00000096852	15.6279	1.73415	0.520921	3.329	0.000871576	0.00932963	Cyp2d12	0.0526	0.157428
ENSMUSG00000043279	1460.97	-0.338111	0.101577	-3.32861	0.000872821	0.00933693	Trim56	4.99513	3.52957
ENSMUSG00000024254	4358.17	-0.522163	0.156923	-3.3275	0.000876277	0.00936786	Abcg8	38.9531	24.2282
ENSMUSG00000039886	1458.56	0.45552	0.136917	3.32698	0.000877927	0.00937945	Tmem120a	20.2062	24.7446
ENSMUSG00000049109	25.857	2.13344	0.641406	3.3262	0.000880402	0.00939984	Themis	0.0232506	0.0915257
ENSMUSG00000014856	783.534	0.396245	0.119192	3.32443	0.000885986	0.00945337	Tmem208	12.7341	14.9468
ENSMUSG00000112880	33.3931	-1.27444	0.383379	-3.32424	0.000886596	0.00945379	Gm20337	0.598752	0.220394
ENSMUSG00000038181	725.465	0.499226	0.150232	3.32304	0.000890426	0.00948853	Chpf2	3.05561	3.85907
ENSMUSG00000064289	434.982	0.445605	0.134105	3.32279	0.000891206	0.00949074	Tank	1.71662	2.0887
ENSMUSG00000016262	21.388	1.72974	0.520661	3.3222	0.000893099	0.00950479	Sertad4	0.0725486	0.217089
ENSMUSG00000033417	2306.14	0.345167	0.103904	3.32199	0.000893782	0.00950542	Cacul1	8.52738	9.66873
ENSMUSG00000045817	2118.63	0.48256	0.145269	3.32183	0.000894304	0.00950542	Zfp36l2	14.2315	17.7454
ENSMUSG00000024376	16.6274	-1.71387	0.516195	-3.3202	0.000899522	0.00955476	Epb41l4a	0.0798721	0.0217406
ENSMUSG00000042073	7014.57	-0.371087	0.111817	-3.31871	0.000904349	0.00959373	Abhd14b	84.1892	58.1296
ENSMUSG00000035279	10.6565	-2.5641	0.772584	-3.31886	0.000903866	0.00959373	Ssc5d	0.112854	0.0170979
ENSMUSG00000005672	242.828	0.645441	0.194571	3.31724	0.000909105	0.00963803	Kit	0.604754	0.842894
ENSMUSG00000021840	2047.31	0.281167	0.0847834	3.3163	0.000912178	0.00965209	Mapk1ip1l	6.32165	6.8598
ENSMUSG00000102758	308.677	-0.458976	0.138399	-3.31632	0.000912118	0.00965209	Naaladl2	0.976161	0.633212
ENSMUSG00000006587	7.02116	-3.46084	1.04349	-3.31661	0.000911161	0.00965209	Snai3	0.22494	0.0181208
ENSMUSG00000025497	2929.95	0.460722	0.138979	3.31505	0.000916269	0.00968919	Cdhr5	25.5918	31.4387
ENSMUSG00000019338	439.198	0.464612	0.140173	3.31455	0.000917892	0.00970017	Zfp687	1.76197	2.17212
ENSMUSG00000009654	1211.66	-0.493462	0.148919	-3.31362	0.000920971	0.00972032	Oit3	14.4485	9.16181
ENSMUSG00000055093	117.774	-0.904983	0.273106	-3.31366	0.000920818	0.00972032	Rps27a-ps3	9.27134	4.41451
ENSMUSG00000015759	1910.36	0.341443	0.103061	3.313	0.000923011	0.00973565	Cnih1	29.5218	33.3842
ENSMUSG00000021610	3267.68	0.332904	0.100499	3.3125	0.000924666	0.00974691	Clptm1l	26.7977	30.1322
ENSMUSG00000042659	662.941	-1.18261	0.357301	-3.30986	0.00093343	0.00983304	Arrdc4	6.47687	2.54856
ENSMUSG00000005107	2008.93	-0.401097	0.12119	-3.30966	0.000934095	0.0098338	Slc2a9	12.7841	8.64488
ENSMUSG00000079017	210.928	-0.765825	0.231407	-3.30943	0.000934854	0.00983555	Ifi27l2a	16.2896	8.57617
ENSMUSG00000018669	2726.43	0.405794	0.122658	3.30834	0.000938497	0.00986136	Cdk5rap3	17.491	20.687
ENSMUSG00000025200	565.957	-0.460661	0.139241	-3.30836	0.000938438	0.00986136	Cwf19l1	3.42934	2.22609
ENSMUSG00000097724	59.3641	0.912753	0.275924	3.30798	0.0009397	0.00986774	Gm26850	0.364942	0.612419
ENSMUSG00000057897	294.939	0.605625	0.18314	3.30689	0.000943379	0.0099001	Camk2b	0.727485	0.991231
ENSMUSG00000022840	63.1542	-1.18745	0.359131	-3.30646	0.000944838	0.00990915	Adcy5	0.346729	0.136679
ENSMUSG00000023070	45502.2	-0.577007	0.174531	-3.30605	0.000946211	0.009911	Rgn	963.742	576.864
ENSMUSG00000014773	133.732	-0.852101	0.257735	-3.30612	0.000945988	0.009911	Dll1	1.1593	0.57362
ENSMUSG00000020519	614.51	-0.42665	0.129097	-3.30488	0.000950187	0.00994009	Sap30l	17.401	11.5542
ENSMUSG00000008999	59.258	0.958977	0.290165	3.30493	0.000949998	0.00994009	Bmp7	0.285306	0.493291
ENSMUSG00000026596	447.094	0.41625	0.12598	3.3041	0.000952805	0.0099612	Abl2	1.00706	1.20204
ENSMUSG00000070643	216.297	0.538077	0.162877	3.30358	0.000954592	0.0099736	Sox13	1.16341	1.50665
ENSMUSG00000025949	669.388	0.378331	0.114554	3.30264	0.000957781	0.0100006	Pikfyve	0.861244	0.999664
ENSMUSG00000029387	342.003	0.43912	0.132992	3.30185	0.000960485	0.0100225	Gtf2h3	1.30681	1.58327
ENSMUSG00000030774	107.937	-0.878332	0.266059	-3.30126	0.000962501	0.0100372	Pak1	1.00721	0.489388
ENSMUSG00000025173	1377.15	0.509704	0.15442	3.30077	0.000964199	0.0100423	Wdr45b	7.08061	9.0051
ENSMUSG00000040570	20.0099	-1.96225	0.594461	-3.30089	0.0009638	0.0100423	Rundc3b	0.23716	0.0540841
ENSMUSG00000030498	1722.7	0.280258	0.0849456	3.29927	0.00096936	0.0100897	Gas2	8.85534	9.60419
ENSMUSG00000001588	41.1994	-1.2766	0.387117	-3.29772	0.000974727	0.0101392	Acap1	0.339862	0.125299
ENSMUSG00000020089	5782.23	0.45468	0.137913	3.29686	0.000977715	0.0101565	Ppa1	47.7818	58.4614
ENSMUSG00000008845	900.903	0.535708	0.162506	3.29654	0.000978834	0.0101565	Cd163	3.82986	4.95351
ENSMUSG00000086290	122.051	-0.853784	0.258984	-3.29667	0.000978369	0.0101565	Snhg12	1.5758	0.780774
ENSMUSG00000036381	46.1182	-1.04847	0.318019	-3.29689	0.000977608	0.0101565	P2ry14	0.15977	0.0690045
ENSMUSG00000024713	464.044	-0.507311	0.153915	-3.29605	0.000980538	0.0101678	Pcsk5	1.07203	0.673036
ENSMUSG00000028559	4971.38	0.363251	0.110224	3.29556	0.000982241	0.0101723	Osbpl9	17.6408	20.2587
ENSMUSG00000025209	1054.76	-0.293903	0.0891859	-3.2954	0.000982813	0.0101723	Twnk	8.22777	5.99325
ENSMUSG00000054843	1373.12	0.521243	0.15816	3.29566	0.000981906	0.0101723	Atrnl1	4.86775	6.23745
ENSMUSG00000029191	908.157	0.326851	0.0992441	3.2934	0.000989828	0.0102385	Rfc1	3.80296	4.25973
ENSMUSG00000029195	1624.07	-0.556065	0.168936	-3.29157	0.000996304	0.0102972	Klb	12.0761	7.33833
ENSMUSG00000025026	670.054	-0.400217	0.121593	-3.29144	0.000996741	0.0102972	Add3	3.39694	2.29756
ENSMUSG00000032540	1157.18	0.479775	0.145828	3.29002	0.00100182	0.0103432	Abhd5	4.61269	5.74323
ENSMUSG00000029053	718.151	0.40558	0.123348	3.2881	0.00100864	0.0104007	Prkcz	2.781	3.28516
ENSMUSG00000032478	331.241	0.49606	0.150859	3.28823	0.0010082	0.0104007	Nme6	3.74262	4.71082
ENSMUSG00000025487	1950.32	0.379621	0.115465	3.28777	0.00100984	0.0104066	Psmd13	14.2698	16.5697
ENSMUSG00000073987	491.515	-0.488037	0.148504	-3.28635	0.00101495	0.0104528	Ggh	8.30217	5.28064
ENSMUSG00000031703	2578.18	0.307857	0.0936926	3.28582	0.00101685	0.0104658	Itfg1	5.92968	6.55246
ENSMUSG00000000247	101.545	-0.794248	0.241747	-3.28546	0.00101817	0.0104729	Lhx2	0.832459	0.430091
ENSMUSG00000040481	1387.18	0.333312	0.101507	3.28364	0.00102477	0.0105343	Bptf	2.47699	2.78834
ENSMUSG00000036099	594.103	0.400486	0.122018	3.2822	0.00103002	0.0105817	Vezt	0.705738	0.831282
ENSMUSG00000025037	602.65	-0.54519	0.166225	-3.27984	0.00103867	0.0106573	Maoa	4.87939	2.98179
ENSMUSG00000050520	11.1194	-2.40583	0.733492	-3.27997	0.00103819	0.0106573	Cldn8	0.225691	0.0380385
ENSMUSG00000041741	89.6631	-0.881917	0.268963	-3.27895	0.00104193	0.0106842	Pde3a	0.259363	0.12585
ENSMUSG00000002028	763.302	0.363027	0.110782	3.27696	0.00104931	0.0107532	Kmt2a	1.13872	1.3075
ENSMUSG00000024251	301.958	0.431768	0.13192	3.27296	0.00106427	0.010893	Thada	0.636036	0.766421
ENSMUSG00000053963	11.1344	-2.85767	0.873084	-3.27308	0.00106382	0.010893	Stum	0.0753387	0.00936637
ENSMUSG00000041408	2766.51	0.288934	0.0882877	3.27264	0.00106548	0.0108986	Wapl	10.6872	11.6588
ENSMUSG00000071454	727.498	0.368002	0.112471	3.27198	0.00106796	0.0109173	Dtnb	1.88068	2.16547
ENSMUSG00000001552	1845.68	-0.355625	0.108747	-3.2702	0.00107471	0.0109796	Jup	9.15039	6.38448
ENSMUSG00000025156	1279.89	0.343095	0.104938	3.26951	0.00107736	0.0109944	Gps1	11.1436	12.6126
ENSMUSG00000015027	295.976	0.616114	0.18845	3.26937	0.00107789	0.0109944	Galns	2.50905	3.42676
ENSMUSG00000037887	45.5297	1.30542	0.399297	3.2693	0.00107816	0.0109944	Dusp8	0.152047	0.338478
ENSMUSG00000035673	652.045	0.384294	0.117573	3.26856	0.00108098	0.0110164	Sbno2	1.5001	1.74902
ENSMUSG00000049106	1491.73	0.311451	0.0953558	3.26619	0.00109003	0.0111019	Dcaf5	6.36663	7.05708
ENSMUSG00000022324	56.3256	-1.13809	0.348481	-3.26586	0.00109132	0.0111081	Matn2	0.351326	0.142861
ENSMUSG00000071711	3153.28	0.359627	0.110155	3.26474	0.00109563	0.0111452	Mpst	36.6425	41.9721
ENSMUSG00000033542	848.676	0.370725	0.113625	3.26272	0.0011035	0.0111977	Arhgef5	2.10948	2.43372
ENSMUSG00000005125	487.084	-1.51057	0.462938	-3.26301	0.00110237	0.0111977	Ndrg1	3.10627	0.973671
ENSMUSG00000021147	432.991	0.380539	0.116628	3.26286	0.00110295	0.0111977	Wdr37	0.977866	1.13642
ENSMUSG00000031732	206.883	0.585867	0.179555	3.26289	0.00110282	0.0111977	Phlpp2	0.557415	0.744993
ENSMUSG00000024587	4297.14	0.382729	0.117334	3.26187	0.00110681	0.0112245	Nars	24.3471	28.3423
ENSMUSG00000050953	173.859	-0.625302	0.191714	-3.26164	0.0011077	0.0112266	Gja1	0.584068	0.338625
ENSMUSG00000099146	540.581	0.455951	0.139842	3.26047	0.00111228	0.0112662	0610031O16Rik	5.22507	6.38839
ENSMUSG00000108884	70.617	6.03964	1.85259	3.26011	0.0011137	0.0112737	Gm45792	0.0142036	0.828899
ENSMUSG00000028329	398.55	-0.44626	0.136904	-3.25967	0.00111542	0.0112842	Xpa	6.89626	4.52053
ENSMUSG00000026674	231.287	-0.64861	0.199009	-3.25921	0.00111724	0.0112957	Ddr2	0.86569	0.494367
ENSMUSG00000002297	101.567	0.868171	0.266401	3.25888	0.00111852	0.0113018	Dbf4	0.23438	0.381184
ENSMUSG00000042436	37.3083	-1.62864	0.499814	-3.2585	0.00112003	0.0113101	Mfap4	0.83306	0.24169
ENSMUSG00000020883	1444.88	0.455209	0.139736	3.25764	0.00112342	0.0113375	Fbxl20	2.86148	3.50357
ENSMUSG00000039458	312.363	-0.468737	0.14391	-3.25716	0.00112535	0.0113383	Mtmr12	1.46478	0.943841
ENSMUSG00000030046	149.21	-1.01355	0.31118	-3.2571	0.00112556	0.0113383	Bmp10	1.26274	0.559851
ENSMUSG00000020607	61.9915	-1.4542	0.446449	-3.25725	0.00112497	0.0113383	Lratd1	0.598348	0.196043
ENSMUSG00000038893	85.6467	-0.954535	0.293128	-3.25637	0.00112846	0.0113607	Fam117a	1.06157	0.486994
ENSMUSG00000020647	760.446	0.350463	0.107635	3.25603	0.00112982	0.0113674	Ncoa1	2.2167	2.52129
ENSMUSG00000025155	1818.69	0.426812	0.13112	3.25512	0.00113343	0.0113783	Dus1l	11.735	14.0815
ENSMUSG00000028436	1156.72	0.33379	0.102545	3.25507	0.00113364	0.0113783	Dcaf12	8.45083	9.50871
ENSMUSG00000028976	311.243	0.775702	0.238288	3.25531	0.00113269	0.0113783	Slc2a5	1.92074	2.92847
ENSMUSG00000032492	389.554	-0.65398	0.200904	-3.25518	0.00113321	0.0113783	Pth1r	4.62516	2.62938
ENSMUSG00000020282	145.944	-0.627136	0.19272	-3.25413	0.00113739	0.011409	Rhbdf1	0.926073	0.536277
ENSMUSG00000024953	6189.7	0.468237	0.143936	3.25308	0.00114161	0.0114444	Prdx5	69.0137	85.2491
ENSMUSG00000033967	25.6486	-2.17302	0.668184	-3.25213	0.00114542	0.0114757	Rnf225	0.367916	0.0733925
ENSMUSG00000035569	2487.13	0.275259	0.0846555	3.25152	0.00114791	0.0114937	Ankrd11	3.85752	4.16879
ENSMUSG00000026888	1783.96	0.35889	0.11039	3.25112	0.00114952	0.0115029	Grb14	6.18331	7.08027
ENSMUSG00000051076	26.8384	-1.50666	0.463677	-3.24938	0.00115658	0.0115665	Vtcn1	0.429947	0.135747
ENSMUSG00000021226	147.094	-2.1186	0.652092	-3.24893	0.00115842	0.0115779	Acot2	3.09531	0.635477
ENSMUSG00000095079	173.34	-2.30804	0.710714	-3.2475	0.00116425	0.0116292	Igha	3.07465	0.55343
ENSMUSG00000076609	313.65	-1.56781	0.482838	-3.24707	0.00116602	0.0116398	Igkc	25.0802	7.54062
ENSMUSG00000031842	347.206	-0.52809	0.162662	-3.24654	0.00116817	0.0116543	Pde4c	2.08076	1.291
ENSMUSG00000022309	27.5824	-1.34699	0.414963	-3.24604	0.00117023	0.0116678	Angpt1	0.216424	0.0757472
ENSMUSG00000070730	2504.76	0.347659	0.107141	3.24488	0.00117498	0.0117011	Rmdn3	17.7177	20.1212
ENSMUSG00000033953	1430.55	-0.307805	0.0948548	-3.24501	0.00117447	0.0117011	Ppp3r1	13.9346	10.0487
ENSMUSG00000035992	1574.64	0.387925	0.119569	3.24436	0.00117715	0.0117157	Fnip1	5.44522	6.36547
ENSMUSG00000039956	1149.37	0.462451	0.142594	3.24312	0.00118227	0.0117596	Mrap	17.3805	21.3739
ENSMUSG00000026622	97.3078	0.825688	0.254761	3.24103	0.00119097	0.011839	Nek2	0.441532	0.699013
ENSMUSG00000030652	647.543	0.361703	0.111626	3.24032	0.00119396	0.0118616	Coq7	2.50397	2.87283
ENSMUSG00000032067	798.504	-0.323956	0.0999984	-3.23961	0.00119691	0.0118767	Pts	4.13586	2.95007
ENSMUSG00000032006	63.375	-0.963018	0.297254	-3.23971	0.00119649	0.0118767	Pdgfd	0.754706	0.34601
ENSMUSG00000013858	3082.57	0.365757	0.112978	3.23742	0.00120614	0.0119572	Tmem259	16.4204	18.8864
ENSMUSG00000025268	235.137	-0.505893	0.156268	-3.23735	0.00120646	0.0119572	Maged2	2.41976	1.5238
ENSMUSG00000055401	979.124	0.378887	0.117054	3.23686	0.00120854	0.0119706	Fbxo6	10.9579	12.7292
ENSMUSG00000028426	6563.44	0.305318	0.0943689	3.23536	0.00121489	0.0120048	Rad23b	29.1085	32.1165
ENSMUSG00000067873	1079.69	-0.312888	0.0967049	-3.23549	0.00121434	0.0120048	Htatsf1	6.96838	5.01045
ENSMUSG00000038344	556.898	0.441273	0.136387	3.23545	0.00121449	0.0120048	Txlng	1.77979	2.15946
ENSMUSG00000058620	138.525	-0.825839	0.255229	-3.23568	0.00121353	0.0120048	Adra2b	1.25311	0.633
ENSMUSG00000027322	410.539	0.529525	0.163782	3.23311	0.00122449	0.0120925	Siglec1	1.3386	1.72141
ENSMUSG00000029778	97.3843	-0.992495	0.307094	-3.23189	0.00122975	0.0121372	Adcyap1r1	0.557313	0.251014
ENSMUSG00000028007	746.113	0.390021	0.1207	3.23133	0.00123217	0.0121517	Snx7	2.98656	3.49258
ENSMUSG00000040209	444.142	-0.484839	0.150049	-3.23121	0.00123269	0.0121517	Zfp704	0.96487	0.616392
ENSMUSG00000054280	707.687	0.336024	0.104128	3.22704	0.00125078	0.0123228	Prr14l	1.7096	1.9267
ENSMUSG00000040548	5726.59	0.380943	0.118075	3.22629	0.00125406	0.0123365	Tex2	25.3515	29.4831
ENSMUSG00000000804	1331.2	0.364991	0.113137	3.2261	0.00125489	0.0123365	Usp32	4.30673	4.95261
ENSMUSG00000038855	557.048	-0.412674	0.12792	-3.22604	0.00125515	0.0123365	Itpkb	1.72812	1.15935
ENSMUSG00000022681	469.657	-0.400342	0.12409	-3.22622	0.00125437	0.0123365	Ntan1	5.87758	3.97282
ENSMUSG00000027248	18114.5	0.480469	0.148994	3.22476	0.0012608	0.0123795	Pdia3	136.953	170.617
ENSMUSG00000089809	580.683	-0.601347	0.186481	-3.22471	0.00126102	0.0123795	Rasgef1b	1.4401	0.848563
ENSMUSG00000033400	2606.75	-0.448264	0.139038	-3.22405	0.00126391	0.0124006	Agl	6.09926	3.99062
ENSMUSG00000029202	1949.15	0.288786	0.0895964	3.22319	0.00126773	0.0124306	Pds5a	2.57868	2.81392
ENSMUSG00000037857	1078	0.365907	0.11355	3.22242	0.00127115	0.0124568	Nufip2	4.62409	5.31813
ENSMUSG00000038587	260.567	-0.555485	0.172475	-3.22066	0.00127895	0.0125259	Akap12	1.31064	0.795892
ENSMUSG00000007670	1551.85	-0.36537	0.113479	-3.21971	0.00128322	0.0125603	Khsrp	11.4969	7.96794
ENSMUSG00000034265	202.06	0.629969	0.195684	3.21931	0.00128499	0.0125628	Zdhhc14	1.46635	2.02309
ENSMUSG00000048440	115.79	-1.07521	0.333982	-3.21936	0.00128476	0.0125628	Cyp4f16	1.45343	0.617083
ENSMUSG00000024969	764.724	0.327581	0.101773	3.21873	0.0012876	0.0125809	Mark2	2.42643	2.72025
ENSMUSG00000032092	1305.46	-0.378416	0.117581	-3.21835	0.00128929	0.01259	Mpzl2	6.02045	4.13362
ENSMUSG00000015134	15.1509	-2.46952	0.767615	-3.21713	0.0012948	0.0126363	Aldh1a3	0.157871	0.0256593
ENSMUSG00000033434	279.133	0.456826	0.142008	3.21691	0.0012958	0.0126386	Gtpbp6	2.36916	2.89949
ENSMUSG00000082585	83.4473	-0.885726	0.275404	-3.2161	0.00129947	0.012667	Gm15387	4.75082	2.29471
ENSMUSG00000026074	442.992	-0.664515	0.206642	-3.21578	0.00130092	0.0126693	Map4k4	1.6108	0.908662
ENSMUSG00000028988	473.713	0.416354	0.129479	3.21562	0.00130161	0.0126693	Ctnnbip1	4.13137	4.92065
ENSMUSG00000036792	326.073	0.477416	0.148471	3.21554	0.001302	0.0126693	Mbd5	0.394558	0.490886
ENSMUSG00000060904	3941.81	0.330365	0.102763	3.21481	0.00130529	0.0126938	Arl1	41.9015	47.0338
ENSMUSG00000022620	1575.95	1.42814	0.444518	3.21277	0.0013146	0.0127769	Arsa	6.59094	15.8486
ENSMUSG00000030217	87.1101	-0.817952	0.254639	-3.21221	0.0013172	0.0127947	Art4	1.25444	0.63686
ENSMUSG00000013150	176.063	0.751009	0.233861	3.21134	0.00132116	0.0128256	Gfod2	0.808228	1.21721
ENSMUSG00000055850	2342.53	0.346193	0.107836	3.21037	0.00132565	0.0128466	Rnf181	20.5013	23.2699
ENSMUSG00000081559	95.9941	-1.06038	0.330295	-3.2104	0.00132549	0.0128466	Gm12411	7.63749	3.26964
ENSMUSG00000066361	19.3754	1.71485	0.534114	3.21064	0.0013244	0.0128466	Serpina3c	0.11513	0.341264
ENSMUSG00000078566	6749.41	-0.420619	0.131067	-3.2092	0.00133103	0.0128913	Bnip3	96.9572	64.6739
ENSMUSG00000036334	49.3507	-1.06899	0.333271	-3.20758	0.00133858	0.0129568	Igsf10	0.186903	0.0798975
ENSMUSG00000046447	3521.11	-0.395904	0.123471	-3.20645	0.00134385	0.0130002	Camk2n1	25.5917	17.3632
ENSMUSG00000075590	918.098	0.404768	0.126264	3.20572	0.00134726	0.0130104	Nrbp2	5.76956	6.81294
ENSMUSG00000000902	561.968	-0.421622	0.131515	-3.20588	0.0013465	0.0130104	Smarcb1	2.30502	1.53848
ENSMUSG00000026889	480.311	0.367001	0.114478	3.20587	0.00134654	0.0130104	Rbm18	2.04268	2.35453
ENSMUSG00000024298	2404.03	0.360492	0.112471	3.20519	0.00134973	0.013021	Zfp871	5.38285	6.17096
ENSMUSG00000035086	1850.9	0.280596	0.0875455	3.20515	0.00134992	0.013021	Becn1	6.7247	7.29117
ENSMUSG00000023170	396.5	-0.409924	0.127927	-3.20435	0.00135366	0.0130418	Gps2	8.01506	5.39075
ENSMUSG00000096891	5.70891	4.28147	1.33611	3.20442	0.00135333	0.0130418	Mup-ps8	0.0286699	0.507128
ENSMUSG00000093916	65.822	1.33843	0.41785	3.20314	0.00135936	0.0130892	Gm379	0.402268	0.912645
ENSMUSG00000023031	638.244	1.31252	0.409793	3.20289	0.00136056	0.0130931	Cela1	4.51571	10.021
ENSMUSG00000005656	638.781	-0.378468	0.118171	-3.20272	0.00136137	0.0130934	Snx6	6.84643	4.70099
ENSMUSG00000063694	2301.02	0.474399	0.148144	3.20227	0.00136347	0.0131059	Cycs	16.0869	19.9447
ENSMUSG00000120416	12.0786	-2.2265	0.695455	-3.2015	0.00136716	0.0131337	ENSMUSG00000120416	0.313775	0.0600758
ENSMUSG00000014599	464.23	-0.50976	0.159252	-3.20097	0.00136964	0.01315	Csf1	2.93509	1.8409
ENSMUSG00000038594	852.583	0.336133	0.10503	3.20034	0.00137267	0.0131639	Cep85l	2.68094	3.0248
ENSMUSG00000023952	662.855	0.428788	0.133982	3.20034	0.00137267	0.0131639	Gtpbp2	3.02509	3.64053
ENSMUSG00000040021	1346.11	0.288328	0.0901205	3.19935	0.00137736	0.0132012	Lats1	4.71934	5.14914
ENSMUSG00000068566	1000.69	-0.408757	0.127788	-3.19873	0.00138036	0.0132223	Myadm	7.24258	4.8747
ENSMUSG00000039735	665.628	0.394082	0.123218	3.19825	0.00138266	0.0132366	Fnbp1l	1.32046	1.55043
ENSMUSG00000075701	1834.94	0.31693	0.0991087	3.1978	0.0013848	0.0132495	Selenos	31.45	34.9753
ENSMUSG00000025935	5630.11	0.386203	0.120803	3.19697	0.00138877	0.0132798	Tram1	43.8775	51.1932
ENSMUSG00000057982	626.596	0.596344	0.186587	3.19606	0.00139317	0.0133142	Zfp809	4.79332	6.46704
ENSMUSG00000058997	5911.39	0.328831	0.102897	3.19572	0.00139481	0.0133214	Vwa8	11.7852	13.2155
ENSMUSG00000025134	321.698	-0.451772	0.141379	-3.19548	0.00139601	0.0133214	Alyref	2.75002	1.79754
ENSMUSG00000110035	22.3381	1.48421	0.464483	3.19541	0.00139634	0.0133214	Gm30931	0.214489	0.536251
ENSMUSG00000048368	32.4064	3.4668	1.0857	3.19315	0.00140729	0.0134182	Omd	0.0678864	0.671029
ENSMUSG00000034810	13.3219	-2.7401	0.858198	-3.19285	0.00140875	0.0134244	Scn7a	0.0897028	0.0120785
ENSMUSG00000079297	72.8062	-0.843604	0.264272	-3.19218	0.00141203	0.0134479	Gm2223	1.9663	0.981397
ENSMUSG00000110185	454.994	0.387647	0.121443	3.19201	0.00141284	0.013448	Igip	3.94815	4.60937
ENSMUSG00000026626	6531.32	-0.31964	0.100167	-3.19108	0.00141741	0.0134837	Ppp2r5a	21.4532	15.3475
ENSMUSG00000026353	2965.87	0.294442	0.0922946	3.19024	0.00142154	0.0135152	Ubxn4	16.2534	17.7991
ENSMUSG00000026879	995.982	-1.70427	0.534608	-3.18789	0.00143316	0.0136179	Gsn	13.7215	3.76201
ENSMUSG00000078674	29303	2.09262	0.656725	3.18645	0.00144031	0.013678	Mup18	339.892	1294.01
ENSMUSG00000034042	1591.4	0.280488	0.0880339	3.18614	0.00144186	0.0136849	Gpbp1l1	9.82147	10.6557
ENSMUSG00000084783	4.97375	4.06719	1.27665	3.18585	0.00144332	0.0136909	Gm15419	0.0210297	0.320922
ENSMUSG00000036545	196.544	-0.86676	0.272142	-3.18495	0.00144777	0.0137253	Adamts2	0.772419	0.379174
ENSMUSG00000085867	224.422	0.534257	0.167775	3.18436	0.00145073	0.013738	Gm5834	5.07579	6.56855
ENSMUSG00000103288	33.1501	-8.27038	2.5973	-3.18423	0.00145141	0.013738	Gm37273	3.50151	0
ENSMUSG00000060530	7.27484	-4.14949	1.30315	-3.18419	0.0014516	0.013738	A930017M01Rik	0.0551309	0.00276862
ENSMUSG00000032199	2501.92	-0.271416	0.0852869	-3.18239	0.00146065	0.0138	Polr2m	32.0828	23.7391
ENSMUSG00000040263	548.664	0.336981	0.105886	3.18248	0.00146019	0.0138	Klhdc4	3.71634	4.19205
ENSMUSG00000020473	71.0953	-1.47493	0.463445	-3.18254	0.00145992	0.0138	Aebp1	0.731689	0.235687
ENSMUSG00000028111	28.8498	-1.39748	0.439188	-3.18197	0.00146278	0.0138123	Ctsk	0.786719	0.266424
ENSMUSG00000021366	594.386	0.513132	0.161322	3.18079	0.00146876	0.0138609	Hivep1	1.49775	1.90983
ENSMUSG00000000184	473.222	-0.50282	0.15812	-3.17998	0.00147285	0.0138916	Ccnd2	1.67569	1.05699
ENSMUSG00000056851	6132.67	-0.300827	0.0946219	-3.17926	0.00147653	0.0139026	Pcbp2	36.9768	26.807
ENSMUSG00000059434	3895.88	-0.475896	0.149685	-3.17932	0.00147621	0.0139026	Gckr	29.7246	19.0815
ENSMUSG00000066441	4176.05	-0.652915	0.205353	-3.17947	0.00147542	0.0139026	Rdh11	42.0188	23.8518
ENSMUSG00000047804	400.435	0.390742	0.123011	3.17647	0.00149078	0.0140287	Akap10	1.52664	1.78742
ENSMUSG00000087478	66.3316	-0.923052	0.290623	-3.17612	0.0014926	0.0140376	4930506C21Rik	1.11903	0.525196
ENSMUSG00000085400	36.4097	-1.50822	0.474887	-3.17596	0.00149341	0.0140376	Pard3bos3	1.7758	0.558642
ENSMUSG00000024853	4176.2	-0.300608	0.0946903	-3.17464	0.00150023	0.0140936	Sf3b2	19.2028	13.9227
ENSMUSG00000020961	482.5	0.386627	0.121794	3.17443	0.0015013	0.0140957	Ston2	0.95574	1.11391
ENSMUSG00000038656	1385.51	-9.31715	2.93634	-3.17305	0.00150846	0.0141549	Cyp3a16	45.4759	0.0636899
ENSMUSG00000024678	117.72	-0.700985	0.220976	-3.17222	0.00151277	0.0141873	Ms4a4d	2.73613	1.50548
ENSMUSG00000024683	1141.88	0.34135	0.107727	3.16867	0.0015314	0.0143442	Mrpl16	9.03915	10.2185
ENSMUSG00000091586	280.549	0.503316	0.158848	3.16854	0.00153209	0.0143442	Cyp4f17	2.05954	2.6132
ENSMUSG00000061048	14.8201	-2.04648	0.645824	-3.16879	0.00153076	0.0143442	Cdh3	0.154773	0.0334275
ENSMUSG00000021565	5.9042	-4.76488	1.50392	-3.16832	0.00153325	0.014347	Slc6a19	0.064948	0.00198677
ENSMUSG00000021273	7092.52	-0.547191	0.172722	-3.16805	0.00153464	0.0143519	Fdft1	58.1762	35.5431
ENSMUSG00000020576	1006.47	0.448932	0.141729	3.16753	0.00153739	0.0143695	Nbas	2.54332	3.09929
ENSMUSG00000120081	237.222	0.716464	0.226392	3.16471	0.00155238	0.0145014	ENSMUSG00000120081	5.5169	8.11528
ENSMUSG00000001056	655.709	0.334692	0.105768	3.16441	0.00155399	0.0145082	Nhp2	14.3861	16.1928
ENSMUSG00000018199	205.381	-0.512517	0.16205	-3.16272	0.00156304	0.0145846	Ro60	0.719314	0.450111
ENSMUSG00000000301	9977.95	-0.457984	0.144828	-3.16226	0.00156551	0.0145994	Pemt	156.011	101.413
ENSMUSG00000032648	38.2321	-1.08956	0.344574	-3.16206	0.00156658	0.0146012	Pygm	0.459209	0.193057
ENSMUSG00000008398	423.259	-0.46354	0.146692	-3.15996	0.00157793	0.0146987	Elk3	3.06445	1.98544
ENSMUSG00000021223	103.897	-0.774979	0.245339	-3.1588	0.00158417	0.0147486	Papln	0.661107	0.345762
ENSMUSG00000019188	4620.4	0.407826	0.129145	3.15789	0.00158916	0.0147867	H13	12.7047	15.0501
ENSMUSG00000120173	1276.98	0.551775	0.174752	3.15748	0.00159136	0.0147957	ENSMUSG00000120173	20.2175	26.4702
ENSMUSG00000015766	85.4428	-0.98218	0.311076	-3.15737	0.00159201	0.0147957	Eps8	0.260689	0.118273
ENSMUSG00000064179	35.304	-1.17167	0.371109	-3.15722	0.0015928	0.0147957	Tnnt1	0.629981	0.250313
ENSMUSG00000029992	798.453	0.357607	0.113292	3.1565	0.00159673	0.0148202	Gfpt1	1.97591	2.25926
ENSMUSG00000027634	495.983	0.40534	0.128418	3.15641	0.00159723	0.0148202	Ndrg3	1.44657	1.70938
ENSMUSG00000038456	157.19	-0.736017	0.233236	-3.15567	0.0016013	0.0148496	Dennd2a	0.771664	0.414631
ENSMUSG00000020086	26.4954	-1.32272	0.419261	-3.15489	0.0016056	0.0148812	Macroh2a2	0.494617	0.176864
ENSMUSG00000020946	1841.32	0.293954	0.0931802	3.15468	0.00160673	0.0148833	Gosr2	14.3994	15.7574
ENSMUSG00000050541	1948.61	0.406922	0.129016	3.15405	0.00161021	0.0149072	Adra1b	14.0863	16.6665
ENSMUSG00000024761	72.7302	0.759705	0.240924	3.15329	0.00161439	0.0149293	Gm16437	3.04675	4.6044
ENSMUSG00000030257	236.872	-0.845992	0.268284	-3.15334	0.00161411	0.0149293	Srgap3	0.877867	0.436633
ENSMUSG00000057497	1707.51	-0.315905	0.10023	-3.15181	0.00162262	0.0149813	Fam136a	19.9222	14.2882
ENSMUSG00000047710	264.536	-0.462758	0.146817	-3.15194	0.00162189	0.0149813	Champ1	2.15587	1.39793
ENSMUSG00000048826	463.259	-0.41322	0.131106	-3.15179	0.00162272	0.0149813	Dact2	4.45356	2.98193
ENSMUSG00000022089	402.746	-0.460972	0.146359	-3.14959	0.001635	0.0150863	Bin3	6.05833	3.93694
ENSMUSG00000031075	102.534	-0.698385	0.221836	-3.14821	0.00164273	0.0151491	Ano1	0.570113	0.314145
ENSMUSG00000102070	1524.28	-0.554046	0.176114	-3.14595	0.00165548	0.0152348	Gm28661	75.6665	46.0588
ENSMUSG00000078234	1589.75	0.469492	0.149218	3.14634	0.00165326	0.0152348	Klhdc7a	4.8542	6.00149
ENSMUSG00000023932	679.106	-0.32409	0.103022	-3.14584	0.00165609	0.0152348	Cdc5l	6.50314	4.63866
ENSMUSG00000044037	605.165	0.408583	0.129875	3.14598	0.00165534	0.0152348	Als2cl	2.51218	2.97727
ENSMUSG00000003032	65.3649	-1.01582	0.322918	-3.14575	0.00165662	0.0152348	Klf4	0.814029	0.360899
ENSMUSG00000032551	316.609	0.538029	0.171066	3.14516	0.00165994	0.015248	1110059G10Rik	1.3119	1.70109
ENSMUSG00000070031	121.446	-1.04342	0.331746	-3.14525	0.00165947	0.015248	Sp140	1.39563	0.606038
ENSMUSG00000023826	64.139	-0.881446	0.280268	-3.14501	0.00166081	0.015248	Prkn	0.23118	0.112231
ENSMUSG00000071266	505.661	0.348213	0.110773	3.14347	0.00166956	0.0153198	Zfp946	3.60966	4.10061
ENSMUSG00000023336	135.891	-0.824862	0.262431	-3.14316	0.00167135	0.0153278	Wfdc1	3.20544	1.61998
ENSMUSG00000021928	2988.29	-0.367901	0.117096	-3.14188	0.00167868	0.015378	Ebpl	6.69557	4.63103
ENSMUSG00000031967	2549.85	0.30335	0.0965462	3.14202	0.00167785	0.015378	Afg3l1	13.6409	15.0254
ENSMUSG00000040054	1439.78	0.356927	0.113733	3.1383	0.00169931	0.0155584	Baz2a	3.34445	3.825
ENSMUSG00000037989	16.8003	-1.73035	0.551534	-3.13734	0.00170486	0.0156006	Wnk2	0.0865337	0.0232377
ENSMUSG00000038286	4343.06	-0.407932	0.13004	-3.13697	0.00170704	0.0156119	Bphl	47.8071	32.1754
ENSMUSG00000021620	4547.66	-0.398638	0.127117	-3.13599	0.00171276	0.0156556	Acot12	44.6244	30.237
ENSMUSG00000042348	388.59	0.427445	0.136319	3.13562	0.00171494	0.01566	Arl15	2.67884	3.21973
ENSMUSG00000057363	317.742	0.431874	0.137733	3.13558	0.00171513	0.01566	Uxs1	1.50889	1.81615
ENSMUSG00000063488	448.151	0.542051	0.172935	3.13443	0.0017219	0.0156937	Zkscan7	1.42919	1.86104
ENSMUSG00000022864	416.313	0.528845	0.168712	3.13459	0.00172093	0.0156937	D16Ertd472e	1.48064	1.90461
ENSMUSG00000069920	29.56	-1.21087	0.386282	-3.13468	0.00172042	0.0156937	B3gnt9	0.466319	0.179834
ENSMUSG00000030325	8.57778	-2.65814	0.848078	-3.13431	0.00172261	0.0156937	Klrb1c	0.141948	0.0202594
ENSMUSG00000029999	873.98	0.479287	0.152968	3.13324	0.00172885	0.015742	Tgfa	3.19661	3.98007
ENSMUSG00000017692	6.94996	-2.98523	0.953059	-3.13226	0.00173464	0.015786	Rhbdl3	0.074094	0.0083875
ENSMUSG00000074457	794.495	-0.341826	0.109146	-3.13181	0.00173733	0.0158018	S100a16	15.6147	10.9962
ENSMUSG00000036278	1430.47	-0.39823	0.127228	-3.13005	0.00174778	0.0158794	Macrod1	37.6468	25.5098
ENSMUSG00000110834	29.2968	1.24455	0.397609	3.13008	0.0017476	0.0158794	Gm39469	0.60938	1.28901
ENSMUSG00000038633	2863.05	-0.324931	0.103824	-3.12963	0.00175025	0.0158932	Degs1	34.9242	24.901
ENSMUSG00000025016	7943.54	0.35875	0.114695	3.12785	0.00176091	0.0159812	Tm9sf3	24.4372	27.9808
ENSMUSG00000039910	701.239	0.476896	0.152505	3.12708	0.00176551	0.0160063	Cited2	6.7834	8.42381
ENSMUSG00000024958	376.756	0.434698	0.139015	3.12698	0.00176609	0.0160063	Gpr137	2.68356	3.2347
ENSMUSG00000022340	68.6761	-4.51079	1.44261	-3.12683	0.00176703	0.0160063	Sybu	0.485995	0.0189565
ENSMUSG00000005148	7.66073	-3.16549	1.01244	-3.12658	0.00176851	0.0160063	Klf5	0.0753463	0.00747991
ENSMUSG00000090779	7.78918	-2.81438	0.90013	-3.12664	0.00176817	0.0160063	Gm17110	0.528525	0.066284
ENSMUSG00000028041	119.881	-0.682994	0.218473	-3.12622	0.00177068	0.0160173	Adam15	0.68294	0.380463
ENSMUSG00000034252	1456.96	0.345641	0.110599	3.12518	0.00177696	0.0160653	Senp6	5.19644	5.90049
ENSMUSG00000031216	448.817	-0.439945	0.140793	-3.12476	0.00177952	0.0160797	Stard8	2.67183	1.75648
ENSMUSG00000120145	181.401	0.507081	0.16233	3.12376	0.00178555	0.0161254	ENSMUSG00000120145	3.42596	4.3478
ENSMUSG00000030499	189.516	0.784135	0.25107	3.12317	0.00178916	0.0161492	Kctd15	0.934111	1.4348
ENSMUSG00000026278	235.275	0.596276	0.190939	3.12287	0.00179099	0.016157	Bok	2.89022	3.90955
ENSMUSG00000051452	171.617	-0.739127	0.236728	-3.12226	0.00179468	0.0161814	Gm11437	4.92556	2.63539
ENSMUSG00000074212	916.882	0.316826	0.101484	3.12193	0.0017967	0.0161908	Dnajb14	1.47518	1.6391
ENSMUSG00000020534	7082.49	-0.492348	0.157745	-3.12117	0.00180136	0.016224	Shmt1	60.6217	38.4646
ENSMUSG00000090100	159.363	0.538144	0.172504	3.11961	0.0018109	0.016301	Ttbk2	0.323625	0.42021
ENSMUSG00000036620	1325.44	-0.31492	0.100971	-3.11891	0.00181523	0.0163223	Mgat4b	15.3613	11.022
ENSMUSG00000029199	955.942	0.29474	0.094501	3.11891	0.00181522	0.0163223	Lias	5.33999	5.84896
ENSMUSG00000027522	510.987	0.353789	0.113503	3.11701	0.00182698	0.0164191	Stx16	3.21663	3.67305
ENSMUSG00000053646	2263.8	0.359098	0.115246	3.11593	0.00183363	0.0164542	Plxnb1	5.87643	6.7316
ENSMUSG00000016477	269.378	0.4675	0.150037	3.1159	0.00183387	0.0164542	E2f3	1.18358	1.46131
ENSMUSG00000104713	116.161	-1.00089	0.321193	-3.11618	0.0018321	0.0164542	Gbp6	0.738765	0.330877
ENSMUSG00000038605	43.2118	1.00245	0.321743	3.11567	0.00183525	0.0164577	Samd10	0.334319	0.597066
ENSMUSG00000040351	1009.22	0.300406	0.0964276	3.11535	0.00183725	0.0164667	Ankib1	3.01091	3.30868
ENSMUSG00000034560	915.234	0.367793	0.118122	3.11366	0.0018478	0.0165523	Washc4	3.72472	4.29285
ENSMUSG00000027944	1744.69	0.276278	0.0887547	3.11282	0.00185307	0.0165817	Hax1	24.0003	25.9472
ENSMUSG00000029163	826.946	-0.307745	0.0988634	-3.11283	0.00185305	0.0165817	Emilin1	5.26449	3.8005
ENSMUSG00000039607	152.357	-0.742909	0.238699	-3.11233	0.00185617	0.0166004	Rbms3	0.488106	0.261233
ENSMUSG00000050122	19.0363	1.58471	0.509201	3.11215	0.00185732	0.0166017	Vwa3b	0.0447578	0.122047
ENSMUSG00000034826	724.375	0.361246	0.116125	3.11084	0.00186554	0.0166663	Nup54	5.41822	6.20891
ENSMUSG00000050103	2950.56	-0.351345	0.112956	-3.11045	0.00186803	0.0166705	Agmo	14.6998	10.2861
ENSMUSG00000022802	82.9989	0.788345	0.253449	3.11047	0.00186793	0.0166705	Lmln	0.265806	0.409592
ENSMUSG00000036622	814.062	0.354742	0.114059	3.11016	0.00186984	0.0166776	Atp13a2	3.38549	3.86216
ENSMUSG00000070473	3018.12	-0.28931	0.0930597	-3.10886	0.00187811	0.0167342	Cldn3	74.9348	54.7493
ENSMUSG00000045576	837.322	0.310026	0.0997239	3.10885	0.00187819	0.0167342	St7l	1.90893	2.1115
ENSMUSG00000037095	19883.7	2.35867	0.758778	3.10851	0.00188033	0.0167443	Lrg1	130.937	599.082
ENSMUSG00000037795	1156.05	0.369156	0.118795	3.1075	0.00188677	0.0167835	N4bp2	1.91893	2.21292
ENSMUSG00000006289	547.763	-0.387057	0.124551	-3.10761	0.00188605	0.0167835	Osgep	3.5762	2.44292
ENSMUSG00000035041	9531.77	0.40037	0.128879	3.10656	0.00189278	0.016828	Creb3l3	77.4237	91.2411
ENSMUSG00000006494	3957.47	-0.642807	0.206935	-3.10632	0.00189432	0.0168326	Pdk1	17.6329	10.0826
ENSMUSG00000022594	34.0923	-1.13139	0.364317	-3.1055	0.00189958	0.0168703	Lynx1	0.285281	0.116449
ENSMUSG00000116831	2356.4	-0.451834	0.145516	-3.10505	0.00190246	0.0168869	Gm30505	30.38	19.8453
ENSMUSG00000025574	764.87	-0.547766	0.176446	-3.10444	0.0019064	0.0169037	Tk1	4.96861	3.03317
ENSMUSG00000021198	10.2179	-2.2894	0.737431	-3.10456	0.00190563	0.0169037	Unc79	0.0338457	0.00613332
ENSMUSG00000001473	172.632	-0.524107	0.168877	-3.10349	0.00191252	0.016949	Tubb6	2.37506	1.47452
ENSMUSG00000002957	3101.78	0.29534	0.0951778	3.10304	0.00191545	0.0169659	Ap2a2	13.9782	15.3155
ENSMUSG00000024077	675.821	0.368314	0.118712	3.10259	0.00191834	0.0169824	Strn	1.8943	2.1805
ENSMUSG00000030870	1224.89	0.295758	0.0953438	3.10202	0.00192204	0.0169981	Ubfd1	3.24667	3.55684
ENSMUSG00000022570	808.761	0.321843	0.103753	3.102	0.00192216	0.0169981	Gfus	7.03258	7.84454
ENSMUSG00000035208	75.712	-0.793587	0.255872	-3.1015	0.00192545	0.0170181	Slfn8	0.666939	0.343823
ENSMUSG00000027579	30.1364	1.24569	0.401724	3.10086	0.00192962	0.0170458	Srms	0.199053	0.418944
ENSMUSG00000026728	796.5	-0.996302	0.321344	-3.10042	0.00193248	0.017062	Vim	6.35848	2.84546
ENSMUSG00000042506	1267.12	-0.327329	0.105596	-3.09983	0.00193635	0.0170871	Usp22	8.20436	5.83701
ENSMUSG00000040865	543.823	0.3531	0.113949	3.09875	0.00194341	0.0171403	Ino80d	0.764008	0.871956
ENSMUSG00000041560	3207.74	-0.391257	0.126283	-3.09824	0.00194671	0.0171511	Nop53	26.8872	18.312
ENSMUSG00000024231	1334.09	0.320323	0.103385	3.09836	0.00194596	0.0171511	Cul2	8.0005	8.91761
ENSMUSG00000022442	120.887	0.736338	0.23779	3.09659	0.00195757	0.0172377	Ttll1	0.887723	1.31478
ENSMUSG00000089991	691.797	0.352295	0.11379	3.09602	0.0019614	0.017253	Gm16332	5.81775	6.63895
ENSMUSG00000042812	67.549	-1.00341	0.324096	-3.09604	0.00196127	0.017253	Foxf1	1.06089	0.472815
ENSMUSG00000028053	1668.36	0.367539	0.11884	3.09271	0.00198336	0.0174369	Ash1l	2.79111	3.21584
ENSMUSG00000001098	665.963	-0.30273	0.0979223	-3.09153	0.0019913	0.0174974	Kctd10	5.17627	3.74643
ENSMUSG00000022557	916.288	0.374892	0.121289	3.0909	0.00199554	0.0175254	Bop1	7.67344	8.87418
ENSMUSG00000053613	101.727	-0.787889	0.254978	-3.09002	0.0020014	0.0175676	Notumos	1.37557	0.713117
ENSMUSG00000056211	611.868	0.346145	0.112042	3.08943	0.00200541	0.0175935	R3hdm1	0.486288	0.552163
ENSMUSG00000025396	5955.56	-2.04236	0.661447	-3.08771	0.00201708	0.0176398	Hsd17b6	172.841	37.5069
ENSMUSG00000031540	1185.96	0.270796	0.087699	3.08779	0.00201653	0.0176398	Kat6a	3.2751	3.52711
ENSMUSG00000002550	864.634	0.475118	0.153872	3.08774	0.00201682	0.0176398	Uck1	7.47774	9.27102
ENSMUSG00000040738	594.178	0.345848	0.111992	3.08815	0.00201409	0.0176398	Ints8	1.99156	2.25755
ENSMUSG00000021079	469.617	0.451668	0.146257	3.08819	0.00201379	0.0176398	Timm9	2.63425	3.21285
ENSMUSG00000069170	66.7454	0.836103	0.270753	3.08807	0.00201464	0.0176398	Adgrv1	0.0548952	0.0871185
ENSMUSG00000045482	1320.69	0.366288	0.118649	3.08716	0.00202076	0.0176573	Trrap	1.57234	1.81018
ENSMUSG00000019777	730.746	-0.30748	0.0996015	-3.0871	0.0020212	0.0176573	Hdac2	5.13448	3.70498
ENSMUSG00000033253	397.654	0.440455	0.142698	3.08661	0.0020245	0.0176768	Szt2	0.801959	0.973464
ENSMUSG00000026380	305.52	-0.578178	0.187335	-3.08633	0.00202646	0.0176846	Tfcp2l1	1.10239	0.658314
ENSMUSG00000017210	499.146	0.415414	0.134606	3.08615	0.00202766	0.0176857	Med24	1.86131	2.21845
ENSMUSG00000025724	1414.44	0.320031	0.103728	3.0853	0.00203348	0.0177272	Sec11a	7.75197	8.63555
ENSMUSG00000023039	26.3535	-1.30825	0.424071	-3.08498	0.00203567	0.017737	Krt7	0.151294	0.0545687
ENSMUSG00000037685	203.228	-0.515501	0.167131	-3.08441	0.00203955	0.0177615	Atp8a1	0.475883	0.297407
ENSMUSG00000026768	227.283	-1.40601	0.455888	-3.08411	0.00204162	0.0177701	Itga8	1.27284	0.429568
ENSMUSG00000031853	297.889	-0.488435	0.158401	-3.08354	0.00204556	0.0177951	Map3k21	1.73686	1.10489
ENSMUSG00000015461	591.313	0.376482	0.122103	3.08332	0.00204707	0.0177989	Atf6b	5.30332	6.14837
ENSMUSG00000063388	192.006	-0.920126	0.298534	-3.08215	0.00205514	0.017853	BC023105	5.86926	2.77379
ENSMUSG00000112110	45.3894	1.07783	0.349708	3.0821	0.00205545	0.017853	Gm15608	0.307375	0.579082
ENSMUSG00000073542	221.047	0.568387	0.184482	3.08099	0.00206313	0.0179104	Cep76	1.33618	1.76704
ENSMUSG00000022575	1161.25	0.289808	0.0940699	3.08077	0.00206464	0.017914	Gsdmd	12.4965	13.6347
ENSMUSG00000022855	882.618	0.308024	0.100027	3.07942	0.00207405	0.0179863	Senp2	3.24684	3.5918
ENSMUSG00000027010	680.327	0.339188	0.110161	3.07902	0.00207686	0.0180012	Slc25a12	2.32682	2.62513
ENSMUSG00000032299	464.43	0.34548	0.112231	3.0783	0.00208188	0.0180354	Commd4	4.33199	4.91747
ENSMUSG00000024140	6889.67	-0.365721	0.118837	-3.07749	0.00208749	0.0180745	Epas1	39.4463	27.3343
ENSMUSG00000022760	406.69	0.425792	0.138425	3.07597	0.00209819	0.0181384	Thap7	5.24486	6.28528
ENSMUSG00000057130	355.365	0.457043	0.148592	3.07582	0.00209924	0.0181384	Txnl4a	1.8913	2.31316
ENSMUSG00000079547	119.825	-0.88598	0.28802	-3.07611	0.00209722	0.0181384	H2-DMb1	2.62956	1.27024
ENSMUSG00000027907	132.742	-0.749937	0.243801	-3.07602	0.00209782	0.0181384	S100a11	9.25794	4.91753
ENSMUSG00000070462	272.234	-0.546049	0.177579	-3.07496	0.0021053	0.0181812	Tlnrd1	2.07261	1.26564
ENSMUSG00000032459	741.576	0.324753	0.105623	3.07464	0.00210759	0.0181915	Mrps22	4.69012	5.24322
ENSMUSG00000028715	8504.69	-4.28925	1.39528	-3.07412	0.00211125	0.0182042	Cyp4a14	176.624	8.06113
ENSMUSG00000000958	151.288	0.640399	0.208313	3.07421	0.00211059	0.0182042	Slc7a7	1.01519	1.40907
ENSMUSG00000091119	323.373	-0.457824	0.148964	-3.07339	0.00211641	0.0182381	Ccdc152	7.83451	5.08781
ENSMUSG00000037035	70.4366	-0.96534	0.31411	-3.07325	0.00211739	0.0182381	Inhbb	0.622439	0.284162
ENSMUSG00000022437	2667.01	-0.38085	0.124027	-3.0707	0.00213557	0.0183618	Samm50	13.0812	8.96681
ENSMUSG00000020464	773.906	0.321033	0.104536	3.07102	0.0021333	0.0183618	Pnpt1	5.55923	6.20752
ENSMUSG00000042349	569.705	0.553132	0.180137	3.07062	0.00213617	0.0183618	Ikbke	1.45435	1.90786
ENSMUSG00000055833	37.3465	-1.09468	0.3565	-3.07063	0.00213607	0.0183618	1700034H15Rik	0.237074	0.0990597
ENSMUSG00000001175	7100.68	0.359607	0.117162	3.0693	0.0021456	0.0184332	Calm1	37.5721	43.0386
ENSMUSG00000001415	1064.3	0.352407	0.114853	3.06832	0.00215268	0.0184846	Smg5	3.81987	4.35401
ENSMUSG00000020331	25.8934	1.2647	0.412236	3.06791	0.00215564	0.0185004	Hcn2	0.135477	0.290252
ENSMUSG00000039878	27.2527	-1.5257	0.497342	-3.0677	0.00215711	0.0185034	Slc39a5	0.517358	0.159795
ENSMUSG00000097640	18.9627	-1.61344	0.525976	-3.06751	0.00215852	0.0185059	Gm20033	0.229695	0.067194
ENSMUSG00000069793	191.009	-0.509471	0.1661	-3.06725	0.00216036	0.0185121	Slfn9	1.06906	0.670479
ENSMUSG00000055723	567.186	-0.365292	0.119102	-3.06706	0.00216178	0.0185148	Rras2	5.10719	3.53826
ENSMUSG00000035620	324.567	0.408671	0.133254	3.06686	0.0021632	0.0185173	Ric8b	1.50286	1.78235
ENSMUSG00000024537	457.259	0.491448	0.160288	3.06603	0.00216924	0.0185595	Psmg2	6.2114	7.80693
ENSMUSG00000024507	15113.6	0.401747	0.131053	3.06553	0.00217281	0.0185641	Hsd17b4	108.72	128.24
ENSMUSG00000025871	2153.55	0.381573	0.12447	3.06558	0.00217245	0.0185641	4833439L19Rik	16.685	19.396
ENSMUSG00000029135	439.569	0.643771	0.210006	3.06549	0.00217314	0.0185641	Fosl2	1.00633	1.40537
ENSMUSG00000042605	1865.68	0.294396	0.0960579	3.06478	0.00217829	0.0185985	Atxn2	3.03543	3.32483
ENSMUSG00000019558	217.539	0.828495	0.270379	3.06419	0.00218258	0.0186255	Slc6a8	0.855276	1.35402
ENSMUSG00000024109	195.748	-0.875609	0.285921	-3.06242	0.00219554	0.0187265	Nrxn1	0.347201	0.169388
ENSMUSG00000058022	4442.33	0.28076	0.0916985	3.06177	0.0022003	0.0187574	Adtrp	39.7818	43.1436
ENSMUSG00000022210	4151.53	0.338471	0.110557	3.06152	0.0022022	0.0187639	Dhrs4	59.4148	67.0634
ENSMUSG00000021338	469.841	1.75999	0.574916	3.06129	0.00220382	0.0187682	Carmil1	0.67813	2.05095
ENSMUSG00000030452	1187.35	0.310723	0.101534	3.06027	0.00221139	0.0188229	Nipa2	4.26413	4.71842
ENSMUSG00000066735	1695.11	0.366709	0.119968	3.05672	0.00223775	0.0190375	Vkorc1l1	8.00118	9.20714
ENSMUSG00000001240	238.505	-0.457259	0.149643	-3.05566	0.00224563	0.0190947	Ramp2	2.37636	1.54539
ENSMUSG00000087241	235.739	-0.68011	0.222653	-3.05457	0.00225381	0.0191545	Gm11844	5.66344	3.16069
ENSMUSG00000084350	31.1774	1.23918	0.405758	3.05399	0.00225818	0.0191818	Znf41-ps	0.21754	0.461161
ENSMUSG00000118516	1692.72	0.408627	0.133869	3.05245	0.00226983	0.0192709	Cyp2d13	12.7242	15.0741
ENSMUSG00000052812	646.722	0.339255	0.111162	3.0519	0.00227397	0.0192955	Atad2b	1.07394	1.21365
ENSMUSG00000028347	6.25751	-3.29262	1.07893	-3.05176	0.00227506	0.0192955	Tmeff1	0.126814	0.0114413
ENSMUSG00000053461	39.2757	-1.35618	0.44442	-3.05156	0.00227654	0.0192982	Hhipl2	0.579627	0.203171
ENSMUSG00000074375	22.1979	-7.69174	2.52082	-3.05129	0.00227861	0.0193059	Sult2a3	1.24169	0
ENSMUSG00000078813	378.452	-0.403379	0.132234	-3.05049	0.00228471	0.0193477	Leng1	5.51163	3.72383
ENSMUSG00000028954	1392.2	-0.279188	0.0916474	-3.04633	0.00231656	0.0196074	Nub1	10.043	7.3923
ENSMUSG00000074807	242.16	-0.444481	0.145921	-3.04605	0.00231873	0.0196157	Gm10762	3.12348	2.05012
ENSMUSG00000055013	370.627	0.41952	0.137745	3.04564	0.00232188	0.0196324	Agap1	0.513974	0.613478
ENSMUSG00000034190	1495.02	0.440317	0.144678	3.04342	0.00233908	0.0197677	Chmp7	5.71975	6.9322
ENSMUSG00000037580	6939.97	-0.369999	0.121622	-3.04222	0.00234844	0.0198331	Gch1	35.5727	24.5831
ENSMUSG00000021411	2373.5	-0.428935	0.140999	-3.04212	0.00234921	0.0198331	Pxdc1	26.5744	17.6138
ENSMUSG00000074785	1016.19	0.344742	0.113334	3.04183	0.00235142	0.0198416	Plxnc1	3.04722	3.4554
ENSMUSG00000007836	2254.12	-0.304804	0.100221	-3.04131	0.00235551	0.0198661	Hnrnpa0	26.4341	19.1123
ENSMUSG00000047547	1971	0.353569	0.116266	3.04103	0.00235768	0.0198742	Cltb	10.1036	11.524
ENSMUSG00000055493	256.388	-0.451259	0.148432	-3.04017	0.00236445	0.0199212	Epm2a	2.56214	1.67147
ENSMUSG00000034382	1178.36	0.31113	0.102377	3.03905	0.00237322	0.0199849	AI661453	5.91486	6.54666
ENSMUSG00000029119	2479.94	-0.365866	0.120403	-3.03867	0.00237629	0.0200006	Man2b2	22.4966	15.589
ENSMUSG00000073555	4134.64	0.281832	0.0927532	3.03851	0.00237751	0.0200008	Gm4951	40.102	43.5371
ENSMUSG00000022812	1442.62	0.383448	0.126309	3.0358	0.00239895	0.0201709	Gsk3b	3.62091	4.2139
ENSMUSG00000034774	408.424	-1.27084	0.418939	-3.03347	0.00241758	0.0203172	Dsg1c	4.01581	1.48568
ENSMUSG00000022244	4885.14	0.327724	0.108076	3.03235	0.00242661	0.0203828	Amacr	47.2434	52.9485
ENSMUSG00000029103	1923.82	-0.274482	0.0905357	-3.03175	0.00243141	0.0204128	Lrpap1	14.5458	10.7362
ENSMUSG00000019864	811.85	0.416554	0.137412	3.03142	0.00243405	0.0204246	Rtn4ip1	4.34251	5.1723
ENSMUSG00000025271	730.193	0.617603	0.203766	3.03094	0.00243795	0.0204412	Pfkfb1	4.08114	5.58248
ENSMUSG00000020253	505.516	0.355127	0.117172	3.03081	0.00243897	0.0204412	Ppm1m	4.65451	5.3116
ENSMUSG00000078689	5.56259	3.1721	1.04665	3.03072	0.00243972	0.0204412	Mup6	0.0311687	0.254603
ENSMUSG00000022425	2528.5	0.435336	0.143682	3.02985	0.00244676	0.0204794	Enpp2	10.5739	12.7702
ENSMUSG00000051906	8.25763	-2.90295	0.958093	-3.02992	0.00244618	0.0204794	Cd209f	0.207744	0.0252107
ENSMUSG00000067235	68237	0.462886	0.1528	3.02935	0.00245082	0.0204969	H2-Q10	375.189	461.593
ENSMUSG00000111074	40.4467	-1.01464	0.334943	-3.02929	0.00245132	0.0204969	Gm36435	1.30662	0.575864
ENSMUSG00000040026	2041.76	4.71111	1.55605	3.0276	0.00246504	0.0206012	Saa3	1.63794	38.2333
ENSMUSG00000026219	4955.2	0.305802	0.101017	3.02723	0.00246803	0.0206158	Trip12	7.58745	8.37611
ENSMUSG00000035248	3641.69	0.297882	0.0984262	3.02645	0.00247441	0.0206587	Tut7	6.302	6.91935
ENSMUSG00000029581	194.46	-0.673451	0.222543	-3.02616	0.00247684	0.0206686	Fscn1	2.25616	1.26363
ENSMUSG00000028789	83.0561	-1.08141	0.357469	-3.02518	0.00248484	0.0207249	Azin2	0.797008	0.335526
ENSMUSG00000042569	589.594	0.377618	0.12487	3.02409	0.00249383	0.0207894	Dhrs7b	4.38641	5.08296
ENSMUSG00000037784	15.4722	-1.77801	0.588436	-3.02159	0.00251455	0.0209516	Dzip1l	0.0854204	0.0221506
ENSMUSG00000019737	57.0596	1.2963	0.429158	3.02057	0.00252302	0.0210117	Syne4	0.319716	0.696842
ENSMUSG00000032312	2115.94	0.335019	0.110933	3.02001	0.0025277	0.02104	Csk	14.2346	16.024
ENSMUSG00000025157	376.051	0.502355	0.166373	3.01946	0.00253229	0.0210677	Zdhhc16	2.65421	3.35079
ENSMUSG00000120289	28.8598	1.22141	0.404626	3.01861	0.00253934	0.0211157	ENSMUSG00000120289	0.211749	0.442355
ENSMUSG00000030905	27.1258	-1.43255	0.474738	-3.01756	0.00254819	0.0211749	Crym	0.331867	0.109515
ENSMUSG00000029188	30.1964	-1.53291	0.508012	-3.01746	0.00254901	0.0211749	Slc34a2	0.254253	0.0786849
ENSMUSG00000017721	1789.81	0.253926	0.084168	3.01689	0.00255379	0.0211934	Pigt	12.0336	12.813
ENSMUSG00000030772	118.458	-0.750792	0.248855	-3.01699	0.00255301	0.0211934	Dkk3	1.25697	0.667838
ENSMUSG00000022682	737.023	0.346887	0.114997	3.0165	0.00255711	0.0211954	Rrn3	4.27198	4.84916
[truncated: 22,768 more rows]
