# Supplementary material for: GH-resistant (Laron) mice: gene therapy with a liver-specific GH receptor causes unbalanced upregulation of female-biased and growth-related genes
Source: Front Endocrinol (Lausanne). 2026 May 28;17:1808977. doi: 10.3389/fendo.2026.1808977 (PMC13253266; doi:10.3389/fendo.2026.1808977)
Supplement: Supplementary file 9 [file DataSheet9.zip › 5B 20250223_maleWTvsfemaleWT_mfgsea_sig.txt]

Gene_set	pathway	pval	padj	log2err	ES	NES	size	leadingEdge	gene_ratio
Curated - Chemical and Genetic Perturbation	OHGUCHI_LIVER_HNF4A_TARGETS_UP	1.03697676224673e-14	7.21916170308465e-12	0.986546283587582	-0.811580792977662	-2.89840894768869	47	Cyp2b9,Lepr,Emp2,Fmo3,Qpct,Slc16a7,Abcd2,Sult2a1,Vldlr,Slc27a1,Slc22a26,Hao2,Ifi44,Gstm3,Abcb1a,Acot3,Defb1,Ddr1,Elapor1,Prom1,Slc2a4,Gsn,Slc25a4,Cyp39a1,Cd36,Usp18,Anxa13,Pcp4l1,Pdk4,Acot1,Lysmd2,Rcan2,Elovl7,Rad51b,Sult1e1	0.74468085106383
Curated - Chemical and Genetic Perturbation	SERVITJA_LIVER_HNF1A_TARGETS_UP	2.53505022453358e-15	2.2550680108462e-12	1.00731795687447	-0.630354603440851	-2.68394106364488	135	Slco1a4,Cyp2b9,Lepr,Mgst3,Cyp2b13,Nqo1,Fmo3,Sparcl1,Abcd2,Tnfrsf19,Septin6,Pctp,Cbr1,Gstt2,Cdkn1c,Tm4sf4,Abcc3,Pltp,Gsta4,Atp6v0d2,Serpinb1a,Gstm3,Abcb1a,Cyp2c39,Acot3,Ptgfr,Pygb,Akr1b7,Adamts5,Rragd,Enc1,Cyp2a5,Aldh3a2,Acot4,P2ry14,Maoa,Acot2,Akap12,Map4k4,Cyp4a14,Slc25a4,Gprc5b,Anxa2,Scd2,Fgfrl1,Ccnb1,Abcc4,Anln,Cyp4a10,Pdk4,Hmmr,Acot1,Tmem98,Mmp12,Slc20a1,Gstm2,Serpine1,Sult1e1,Gsta2,Cyp7a1,Ra…	0.503703703703704
Curated - Chemical and Genetic Perturbation	SERVITJA_ISLET_HNF1A_TARGETS_UP	4.74425830084746e-15	3.45295745059862e-12	0.996986217533181	-0.626842115294458	-2.66270995405142	132	Sparcl1,Bgn,Gbp3,Timp2,Efemp1,Abcc3,Scara3,Gsta4,Nebl,Serpinb1a,Vcam1,Gucy1a1,Col6a1,Mmp14,Htra1,Septin4,Efemp2,Pygb,Serpinh1,Ccn4,Ifitm1,Tmem47,Maf,Pcolce,Epb41l2,Irgm2,Adcyap1r1,Akap12,Csf1,Aebp1,Ms4a4d,Rbms3,Vim,Dkk3,Zfp521,Tgfb3,Sdc1,Cyp1b1,Tgtp1,Anxa2,Sncg,Nr2f1,Ntm,Tgfb2,Postn,Thbs2,Rhoc,Plxnd1,Ctsc,Dpt,Ifit2,Anxa1,Id4,Col3a1,Snai2,Map4,Scarf2,Dnm3,Mical1,Fbn1,Fads3,Thy1,Col5a2,Ass1,Cnn2,Ms…	0.545454545454545
Curated - Chemical and Genetic Perturbation	MA_RAT_AGING_DN	4.77966544154886e-14	2.63903458793381e-11	0.965327754226083	-0.598982067017296	-2.58824204281779	143	Rtn4,Mgst3,Lyve1,Bgn,Tgfbi,Timp2,Pam,Col1a2,Col6a2,Pltp,Igfbp7,Sparc,Dcn,Ccdc80,Alb,Lum,Htra1,Ogn,Des,Serpinh1,Mtch1,Tpm2,Fstl1,Csrp1,Igfbp3,Pcolce,Col1a1,Rps28,Gsn,Klf4,Wfdc1,Plac9,Fhl1,Cavin3,Itm2a,Hes1,Postn,Dpt,Id4,Col3a1,Apoc3,Cpz,Ppic,Sptssa,Selenow,Hspa8,Flna,Ybx1,Fcgrt,Fbn1,Btg1,Col4a1,Rpl38,H2-Ab1,Frzb,Hexa,Prss23,Ptms,Crip1,Myl9,Cebpb,Dmpk,F13a1,H2-Aa,Eln,Serpinf1,Ptov1,Ccn3,Fabp4,Acta2…	0.517482517482518
Ontology - Molecular Function	GOMF_COLLAGEN_BINDING	3.13291634077896e-09	6.19311808006823e-07	0.774939030136436	-0.676225572234398	-2.50980917190586	57	Sparcl1,Tgfbi,Col6a2,Tnxb,Crtap,Sparc,Dcn,Nid1,C1qtnf1,Ccbe1,Col6a1,Ddr1,Lum,Serpinh1,Ecm2,Smad7,Antxr1,Ctsb,Pcolce,Dpp4,Pak1,Ddr2,Aebp1,Ctsk,Adgrg1,Mmp13,Pdgfb,Abi3bp,Mmp12	0.508771929824562
Ontology - Molecular Function	GOMF_ARACHIDONIC_ACID_MONOOXYGENASE_ACTIVITY	7.88457602913127e-08	1.0099826510276e-05	0.704975715167238	-0.723809524290131	-2.50959567405561	38	Cyp2c40,Cyp2c69,Cyp2a4,Cyp2c68,Cyp2b9,Cyp2c37,Cyp2b13,Cyp2a22,Cyp2b10,Cyp2c39,Cyp2g1,Cyp2c38	0.315789473684211
Ontology - Cellular Component	GOCC_EXTERNAL_ENCAPSULATING_STRUCTURE	4.59063501831741e-22	1.22508746522164e-18	1.21254456769062	-0.52603894325594	-2.50358683819943	354	Sparcl1,Bgn,Mfge8,Angptl2,Tgfbi,Sod3,Adamtsl4,Ltbp4,Ecm1,Nav2,Timp2,Itga6,Anxa5,Efemp1,Ltbp3,Col1a2,Col6a2,Muc1,Scara3,Tnxb,Prelp,Igfbp7,Adamtsl2,Lamc2,Sparc,Serpinb1a,Col16a1,Mamdc2,Dcn,Nid1,Ntn4,Ccbe1,Ntn1,Tgfbr3,Itih2,Timp3,Adamtsl1,Ccdc80,Col6a1,Wnt4,Mmp14,Anxa6,Angptl6,Smoc2,Alb,Thsd4,Adamts13,Adamts9,Lum,Htra1,Sema3c,Efemp2,Lrrc32,Ogn,Impg2,Tgfb1,Loxl1,Bmper,Col5a1,Lamc3,Col6a3,Serpinh1,Egf…	0.488700564971751
Ontology - Cellular Component	GOCC_COLLAGEN_CONTAINING_EXTRACELLULAR_MATRIX	1.8661309001443e-19	3.73506099663882e-16	1.14219120216838	-0.53266076379454	-2.49650158878265	288	Sparcl1,Bgn,Mfge8,Angptl2,Tgfbi,Sod3,Adamtsl4,Ltbp4,Ecm1,Nav2,Timp2,Itga6,Anxa5,Efemp1,Ltbp3,Col1a2,Col6a2,Muc1,Tnxb,Prelp,Igfbp7,Lamc2,Sparc,Serpinb1a,Col16a1,Mamdc2,Dcn,Nid1,Ntn4,Ntn1,Itih2,Timp3,Adamtsl1,Ccdc80,Col6a1,Anxa6,Angptl6,Smoc2,Alb,Lum,Htra1,Sema3c,Efemp2,Ogn,Impg2,Tgfb1,Loxl1,Bmper,Col5a1,Lamc3,Col6a3,Serpinh1,Egflam,Lamb2,Mgp,Adamts5,Col4a5,Fbln5,Anxa4,Lama4,Ecm2,Plscr2,Kng2,Ctsb,C…	0.416666666666667
Ontology - Molecular Function	GOMF_EXTRACELLULAR_MATRIX_STRUCTURAL_CONSTITUENT	6.150755608003e-11	1.82381294065452e-08	0.839088935621274	-0.601739843280415	-2.49548170200862	110	Bgn,Mfge8,Tgfbi,Ltbp4,Ecm1,Efemp1,Col1a2,Col6a2,Scara3,Tnxb,Prelp,Igfbp7,Lamc2,Sparc,Col16a1,Dcn,Nid1,Ntn1,Col6a1,Lum,Efemp2,Ogn,Impg2,Bmper,Col5a1,Col6a3,Lamb2,Col4a5,Fbln5,Lama4,Col1a1,Matn2,Mfap4,Papln,Emilin1,Ltbp1,Lamb1,Ltbp2,Fbln1,Tinagl1,Postn,Dpt,Col3a1,Col8a2,Col4a6,Lama1,Pxdn,Col14a1,Spon1,Abi3bp,Fbn1,Col5a2,Col4a1,Mmrn2,Srpx2	0.5
Ontology - Biological Process	GOBP_EPOXYGENASE_P450_PATHWAY	1.76306033714391e-08	2.80408032417427e-06	0.73376198835648	-0.74589932412317	-2.47557170469406	33	Cyp2c40,Cyp2c69,Cyp2a4,Cyp2c68,Cyp2b9,Cyp2c37,Cyp2b13,Cyp2a22,Cyp2b10,Cyp2c39,Cyp2g1,Cyp2c38	0.363636363636364
Curated - Chemical and Genetic Perturbation	LIU_OVARIAN_CANCER_TUMORS_AND_XENOGRAFTS_XDGS_DN	3.50998833102815e-54	5.62019331564227e-50	1.91989968376876	-0.470177670614808	-2.46852639219881	1195	Fmo1,Bche,Fmo2,Ntrk2,Papss2,Fmo3,Qpct,Slc16a7,Sparcl1,Lyve1,Bgn,Angptl2,Tgfbi,Maob,Mme,Gbp3,Pde4b,Enpp1,Tenm3,Nt5e,Sod3,Sgk1,Adamtsl4,Sulf2,Stambpl1,Ecm1,Gm11837,Timp2,Pamr1,Efemp1,Gimap8,Abcc3,Bicc1,Tcf21,Enpep,Steap2,Col1a2,Gypc,Col6a2,Serpinb8,Sqor,Prelp,Rcn3,Igfbp7,Cavin2,Adamtsl2,Ifit3,Tnfaip8l3,Eif2s3x,Pygo1,Sparc,Serpinb1a,Galnt15,Col16a1,Abcb1a,Pdgfrb,Dcn,Nid1,Plvap,Ccdc68,C1qtnf1,Pdgfra,…	0.432635983263598
Ontology - Biological Process	GOBP_XENOBIOTIC_METABOLIC_PROCESS	1.50045081353998e-10	4.21495060112319e-08	0.826657301178302	-0.599595181409908	-2.46195593474477	107	Cyp2c40,Cyp2c69,Cyp2a4,Cyp2c68,Cyp2b9,Cyp2c37,Fmo1,Cyp2b13,Cyp2a22,Fmo2,Fmo3,Sult1a1,Ugt1a1,Cyp3a41a,Cbr1,Sult2a1,Cyp3a44,Gstt1,Cyp2b10,Gsta4,Gstm3,Sult2a2,Fmo4,Cyp2c39,Cyp2g1,Cyp2c38,Cyp3a41b,Cyp46a1,Cyp2a5,Gstm1,Gsto1,Cyp3a16,Sult2a3,Gstp3,Cyp1b1,Cryz,Gstm5,Gstm7,Vkorc1,Cyp2c23,Gstm6	0.383177570093458
Ontology - Biological Process	GOBP_XENOBIOTIC_CATABOLIC_PROCESS	1.15997695894045e-07	1.39650759898906e-05	0.704975715167238	-0.753655205008418	-2.44224353322275	31	Cyp2b9,Cyp2b13,Ugt1a1,Cyp3a41a,Cyp3a44,Cyp2b10,Gstm3,Fmo4,Cyp3a41b,Gstm1,Gsto1,Cyp3a16,Cryz,Gstm5,Gstm7,Gstm6	0.516129032258065
Ontology - Cellular Component	GOCC_BASEMENT_MEMBRANE	2.07784465400683e-09	4.4960065675618e-07	0.774939030136436	-0.603109535902442	-2.41588574523654	92	Tgfbi,Timp2,Itga6,Efemp1,Lamc2,Sparc,Nid1,Ntn4,Ntn1,Timp3,Ccdc80,Smoc2,Alb,Efemp2,Loxl1,Col5a1,Lamc3,Egflam,Lamb2,Col4a5,Lama4,Gsto1,Matn2,Papln,Lamb1,Anxa2,Itgb4,Loxl2,Fbln1,Tgfb2,Smoc1,Thbs2,Col8a2,Col4a6,Lama1,Spn,Pxdn,Frem2,Fbn1,Col4a1,Mmrn2,Adamts1,Col8a1,Col4a3,Lama2,Cfdp1,Serpinf1,Tnc,Acta2,P3h2,Col4a4,Runx1,Lamc1	0.576086956521739
Curated - Chemical and Genetic Perturbation	JECHLINGER_EPITHELIAL_TO_MESENCHYMAL_TRANSITION_UP	1.77091361258775e-08	2.80408032417427e-06	0.73376198835648	-0.634491085127103	-2.41011683003055	65	Fmo1,Gbp3,Vldlr,Adssl1,Col6a2,Tnxb,Ifit3,Sparc,Ifit1,Pdgfrb,Dcn,Slc3a2,Pdgfra,Col6a1,Htra1,Serpinh1,Stat1,Pcolce,Mmp2,Ddr2,Vim,Sdc1,Cyp1b1,Lamb1,Gas1,Isg15,Col3a1,Ppic,Phgdh,Rras,Mmp13,Ackr3,Mmp12	0.507692307692308
Curated - Chemical and Genetic Perturbation	HAN_JNK_SINGALING_UP	9.27005060738322e-07	8.59706665572476e-05	0.659444398037935	-0.720941689260501	-2.40223730573646	34	Igtp,Angptl2,Tgfbi,Gbp3,Sgk1,Sox4,Ifit3,Ifit1,Efnb2,Ccl5,Irgm2,Ifi27l2a,Ccnd2,Cxcl10,Irf9,Isg15,Usp18,Dpt	0.529411764705882
Curated - Chemical and Genetic Perturbation	YAO_TEMPORAL_RESPONSE_TO_PROGESTERONE_CLUSTER_15	1.19434435411263e-06	0.000104501867748915	0.643551836150722	-0.717505543790314	-2.39078778497857	34	St3gal6,Gbp3,Gstt1,Lum,Sema3c,Col4a5,Xpa,Sema3b,Cryz,Itm2a,Postn,Npc1,Pck2,Col14a1,Heph,Kif22,Epor	0.5
Ontology - Molecular Function	GOMF_EXTRACELLULAR_MATRIX_BINDING	9.91315642815829e-08	1.22099585175131e-05	0.704975715167238	-0.660746152263783	-2.38905110603012	50	Sparcl1,Bgn,Tgfbi,Ecm1,Itga6,Sparc,Dcn,Nid1,Ntn4,Smoc2,Adamts5,Ssc5d,Itgb3,Olfml2b,Anxa2,Itga2b,Tinagl1,Smoc1,Bcam,Adgrg1,Pxdn,Itga9,Ncl,Fbln2,Plekha2,Eln,Cd248	0.54
Canonical Pathways - Reactome	REACTOME_EXTRACELLULAR_MATRIX_ORGANIZATION	4.26487590170303e-12	1.79708402468603e-09	0.887074988399873	-0.534813091979852	-2.38673495853494	181	Bgn,Ltbp4,Timp2,Itga6,Ltbp3,Col1a2,Col6a2,App,Tnxb,Crtap,Sparc,Capn6,Col16a1,Dcn,Nid1,Vcam1,Col6a1,Ddr1,Mmp14,Lum,Htra1,Efemp2,Tgfb1,Loxl1,Col5a1,Col6a3,Serpinh1,Adamts5,Col4a5,Fbln5,Scube3,Lama4,Ctsb,P3h3,Pcolce,Col1a1,Mmp2,Ddr2,Mfap4,Bmp10,Adamts2,Ctsk,Adam15,Emilin1,Itga8,Itgb3,Tgfb3,Itgax,Sdc1,Ltbp1,Itgb4,Ltbp2,Itga2b,Loxl2,F11r,Tgfb2,Col3a1,Col8a2,Col4a6,Adamts14,Itgb8,Pxdn,Cd47,Mmp13,Col14a…	0.392265193370166
Ontology - Biological Process	GOBP_EXTERNAL_ENCAPSULATING_STRUCTURE_ORGANIZATION	1.35905953676833e-14	8.36971588566711e-12	0.986546283587582	-0.519311284844756	-2.38387623898842	240	Tgfbi,Adamtsl4,Sulf2,Ltbp4,Col1a2,App,Scara3,Tnxb,Crtap,Adamtsl2,Col16a1,Nid1,Ntn4,Pdgfra,Adamtsl1,Ccdc80,Ddr1,Mmp14,Smoc2,Thsd4,Adamts13,Agt,Adamts9,Lum,Eng,Efemp2,Impg2,Tgfb1,Loxl1,Col5a1,Serpinh1,Egflam,Lamb2,Adamts5,Col4a5,Fbln5,Pbxip1,Ecm2,Ets1,Antxr1,Col1a1,Mmp2,Fermt1,Dpp4,Wt1,Matn2,Ddr2,Mfap4,Adamts2,Aebp1,Papln,Emilin1,Foxf1,Itga8,Ramp2,Fscn1,Crispld2,Itgb3,Gfap,Cyp1b1,Lamb1,Olfml2b,Anxa…	0.383333333333333
Ontology - Biological Process	GOBP_COLLAGEN_FIBRIL_ORGANIZATION	1.21823471789374e-07	1.45569957484437e-05	0.690132458796796	-0.657310398619295	-2.37662849711096	50	Col1a2,Tnxb,Crtap,Lum,Efemp2,Loxl1,Col5a1,Serpinh1,Col1a1,Ddr2,Adamts2,Aebp1,Emilin1,Cyp1b1,Anxa2,Loxl2,Tgfb2,Dpt,Col3a1,Adamts14,Pxdn,Col14a1,Adamts12,Col5a2,Mkx	0.5
Curated - Chemical and Genetic Perturbation	DURAND_STROMA_S_UP	1.43211497146401e-15	1.34888381900481e-12	1.01754479730988	-0.512958296722862	-2.37645026210229	260	Gstt3,Tgfbi,Dhrs7,Sulf2,Cdkn1c,Oasl2,Fzd8,Morc4,Col1a2,Col6a2,Pygo1,Serpinb1a,Capn6,Ifit1,Marcks,Pdgfrb,Pdgfra,Ccdc80,Casp12,Myo1d,Pear1,Smoc2,Plagl1,Loxl1,Bmper,Il15,Tmem47,Stat1,Prrg1,Pbxip1,Maf,Fut8,Col1a1,Pde1a,Mmp2,Ccl5,Tbx20,Jup,Matn2,Ndrg1,Maged2,Adamts2,S100a16,Slfn9,Slc4a4,Ltbp2,Fbln1,Itm2a,Pxylp1,Postn,Plxnd1,Chst1,Trim21,Chst2,Sox5,Col3a1,Nck2,Rassf2,Emb,Pdk4,Snai2,Adcy3,Col4a6,Speg,Po…	0.461538461538462
Ontology - Molecular Function	GOMF_ESTROGEN_16_ALPHA_HYDROXYLASE_ACTIVITY	1.86034981664774e-06	0.000151979190123284	0.643551836150722	-0.846716257820165	-2.37342352937656	16	Cyp2c37,Cyp3a59,Cyp3a41a,Cyp3a44,Cyp2c39,Cyp2c38,Cyp3a41b,Cyp3a16,Cyp1b1	0.5625
Curated - Chemical and Genetic Perturbation	LEE_BMP2_TARGETS_UP	2.87782428699289e-30	2.30398612416651e-26	1.43181244608859	-0.466569502012046	-2.36730896340432	711	Prlr,Lepr,Emp2,Bche,Fmo2,Ntrk2,Sult1d1,Qpct,Igtp,Sult1a1,Mfge8,Angptl2,Mme,Gbp3,Dhrs7,Vldlr,Hpgd,Ltbp4,Gstt2,Ar,Plaat3,Timp2,Epcam,Tcn2,Pamr1,Efemp1,Ilvbl,Bcl2l11,Krt19,Gstt1,Oasl2,Pam,Gbp7,Tcf21,Hyi,Col6a2,Kank2,Muc1,Colec11,Pltp,Tnxb,Prelp,Zfp395,Cpxm1,Naga,Clstn1,Serpinb1a,Galnt15,Abcb1a,Mamdc2,Atp1b1,Ntn4,Cpq,Gucy1a1,Tmem35b,Ddit4l,Car2,Ramp1,Adamtsl1,Ccdc80,Col6a1,Tapbp,Ddr1,Tap2,Casp12,H2-T…	0.375527426160338
Ontology - Molecular Function	GOMF_RETINOIC_ACID_4_HYDROXYLASE_ACTIVITY	2.48658830559282e-06	0.00019710520766907	0.627256739718528	-0.843289471143536	-2.3638179312162	16	Cyp2c37,Cyp3a59,Cyp3a41a,Cyp3a44,Cyp2c39,Cyp2c38,Cyp3a41b,Cyp3a16	0.5
Ontology - Molecular Function	GOMF_OXIDOREDUCTASE_ACTIVITY_ACTING_ON_PAIRED_DONORS_WITH_INCORPORATION_OR_REDUCTION_OF_MOLECULAR_OXYGEN_REDUCED_FLAVIN_OR_FLAVOPROTEIN_AS_ONE_DONOR_AND_INCORPORATION_OF_ONE_ATOM_OF_OXYGEN	2.87703057414216e-07	3.13381044579349e-05	0.674962860011025	-0.626323665647193	-2.34629156851565	61	Cyp2c40,Cyp2c69,Cyp2a4,Cyp2c68,Cyp2b9,Cyp2c37,Cyp2b13,Cyp2a22,Cyp3a41a,Cyp2b10,Cyp2c39,Cyp2g1,Cyp2c38,Cyp3a41b,Cyp4b1,Cyp2a5,Cyp3a16,Cyp4a14,Cyp1b1,Cyp39a1	0.327868852459016
Curated - Chemical and Genetic Perturbation	SWEET_LUNG_CANCER_KRAS_DN	5.57965143661674e-20	1.27630541147296e-16	1.15122052214226	-0.488779409614247	-2.34158001996411	382	Cyp2a4,Cyp2b9,Lepr,Fmo1,Emp2,Sult1d1,Papss2,Fmo3,Xist,Sparcl1,Lyve1,Sult1a1,Tnfrsf19,Angptl2,Gbp3,Sod3,Ltbp4,Cdkn1c,Pon1,Pam,Gbp7,Tcf21,Col1a2,Col6a2,Pltp,Tnxb,Cyp2b10,Cavin2,Ifit3,Cadm1,Sparc,Marcks,Pdgfrb,Dcn,Nid1,Pdlim1,Pdgfra,Ntn1,Car2,Timp3,Pag1,Cavin1,Efnb2,Smad6,Sema3c,Eng,Septin4,Cyp4b1,Prom1,Ogn,Loxl1,Mgp,Ets1,Cdo1,Col1a1,Mef2c,Gpc3,Psmb10,Gucy1b1,Ggh,Angpt1,Itpkb,Akap12,Scn7a,Gsn,Rdh11,…	0.458115183246073
Curated - Chemical and Genetic Perturbation	SASAI_RESISTANCE_TO_NEOPLASTIC_TRANSFROMATION	1.90342210921561e-06	0.000154708603110458	0.643551836150722	-0.651559732718702	-2.33771177939067	48	Slc16a7,Bgn,Vldlr,App,Pdgfrb,Atp1b1,Ddr1,Cdkn2c,Lamb2,St3gal5,Fstl1,Fbln5,Irf1,Csrp1,Pcolce,Col1a1,Tgfb3,Ltbp2,Tnfrsf11b,Tgfb1i1,Id4,Gbp2,Cacnb3,Ifngr1,Fbn1,Col5a2,Adamts1,Sdc2,Ccn2,Fbln2	0.625
Curated - Chemical and Genetic Perturbation	KIM_GLIS2_TARGETS_UP	3.88653061107166e-08	5.45887088986662e-06	0.719512826338911	-0.595623725295424	-2.33745835052995	82	Sparcl1,Tgfbi,Col1a2,Sparc,Dcn,Nid1,Pdgfra,Vcam1,Mmp14,Lsp1,Lum,Efemp2,Ogn,Mgp,Irf1,Col1a1,Ccl5,Matn2,Mfap4,Igsf10,Adamts2,Vim,H2-DMb1,Cxcl10,Ltbp2,Psmb8,Isg15,Cmtm3,S100a6,Cx3cl1,Postn,Dpt,Col3a1,Cd74,Iglv1,Col14a1,Spon1,Fbn1,H2-DMa,Col4a1,H2-Eb1,H2-Ab1,Serpine1,Pdgfrl,Pf4,Ccn2,Osmr,Ccr2,H2-Aa,Aif1,Igfbp2,Ccl2,Adam8	0.646341463414634
Ontology - Molecular Function	GOMF_STEROID_HYDROXYLASE_ACTIVITY	4.18076105703076e-05	0.00209194831391177	0.557332238758646	-0.711298091901491	-2.30578116115362	30	Cyp2b9,Cyp2c37,Cyp2b13,Cyp3a59,Cyp2a22,Cyp3a41a,Cyp3a44,Cyp2b10,Cyp17a1,Cyp2c39,Cyp2c38,Cyp3a41b,Cyp46a1,Cyp3a16,Cyp1b1,Cyp39a1	0.533333333333333
Curated - Chemical and Genetic Perturbation	BURTON_ADIPOGENESIS_PEAK_AT_0HR	1.05349453369608e-06	9.42377344890591e-05	0.643551836150722	-0.612429793278189	-2.30536212665249	63	Marcks,Pdgfrb,Pdgfra,Timp3,Ogn,Mgp,Psmb10,Csf1,Ctsk,Tgfb3,Gas1,Isg15,Cryab,Rasl11b,Thbs2,Fah,Fzd2,Map4,Pck2,Adh1,H2-T10,Asap1,Klf2,Col8a1,Ccl9,Plat,Rab11fip5,Myl9,Il11ra1,Ccn3,Acta2,Ralgds,Vegfc,Vegfd,Serpinb9,Naa10	0.571428571428571
Ontology - Biological Process	GOBP_CELLULAR_RESPONSE_TO_XENOBIOTIC_STIMULUS	1.94946231948053e-10	5.03464365476165e-08	0.826657301178302	-0.53069504215334	-2.30415440108334	150	Cyp2c40,Cyp2c69,Cyp2a4,Cyp2c68,Cyp2b9,Cyp2c37,Fmo1,Cyp2b13,Cyp2a22,Fmo2,Fmo3,Sult1a1,Ugt1a1,Pde4b,Cyp3a41a,Cbr1,Sult2a1,Cyp3a44,Gstt1,Cyp2b10,Gsta4,Gstm3,Sult2a2,Fmo4,Cyp2c39,Cyp2g1,Cyp2c38,Cyp3a41b,Cyp46a1,Cyp2a5,Mef2c,Gstm1,Gsto1,Cyp3a16,Sult2a3,Gstp3,Cyp1b1,Cryz,Gstm5,Gstm7,Vkorc1,Ankrd1,Cyp2c23,Gstm6	0.293333333333333
Cell Type Signatures	TABULA_MURIS_SENIS_LUNG_BRONCHIAL_SMOOTH_MUSCLE_CELL_AGEING	1.79350710512961e-10	4.78627262788923e-08	0.826657301178302	-0.533052798527248	-2.30106933225977	144	Ntrk2,Xist,Igtp,Pde4b,H2-Q4,Plaat3,Gbp7,Ifit3,Pdlim1,H2-T23,Tnfsf10,Tm4sf1,Sema3c,Tspan8,Lrrc32,Sox7,Plscr2,Smad7,Klf6,Psme2,Ccl5,Gstm1,Psmb10,Dll1,Akap12,Ccnd2,Sf3b2,Klf4,Adam15,H2-DMb1,Anxa2,Tap1,Bcl6b,Psmb8,Isg15,Cryab,Tinagl1,Rhoc,Aldh2,Pcp4l1,Cd74,Klf3,Srsf7,Gbp2,Nrarp,Spag7,H2-DMa,Mmrn2,Adamts1,Cdkn1a,H2-Eb1,Klf2,H2-Ab1,Gstm2,Prss23	0.381944444444444
Curated - Chemical and Genetic Perturbation	STEGER_ADIPOGENESIS_DN	5.97309074934011e-06	0.000408722773839461	0.610526878385931	-0.7484488870552	-2.28577556955338	23	Timp2,Capn6,Timp3,Ogn,Ccn4,Fstl1,Mmp2,Maged2,Olfml3,Cmtm3,Postn,Thbs2,Dpt	0.565217391304348
Curated - Chemical and Genetic Perturbation	YAO_TEMPORAL_RESPONSE_TO_PROGESTERONE_CLUSTER_16	4.48745528167737e-07	4.51906502957346e-05	0.674962860011025	-0.60134825223592	-2.2842236516734	65	Bgn,Col1a2,Col6a2,Crtap,Sparc,Anxa6,Smoc2,Fads1,Col6a3,P3h3,Pcolce,Col1a1,Maoa,Pygm,Adam15,ENSMUSG00000120992,Tmem45a,Cavin3,Sqle,Srpx,Tubb4a,Col3a1,Pcp4l1,Dbn1,Tnnt2,Fbn1,Sardh,Col4a1,Pcdh7,Cyp51,Trp53,Gpx7,Fabp5,Actn1,Mest,Bzw2,Dmpk,Ptger3,Hnrnpdl,Igfbp5	0.615384615384615
Curated - Chemical and Genetic Perturbation	CLASPER_LYMPHATIC_VESSELS_DURING_METASTASIS_DN	7.54414704113941e-05	0.00338901377962411	0.538434096309916	-0.699608888585299	-2.26788882726121	30	Bgn,Nt5e,Col1a2,Col6a2,Col6a1,Sema3c,Loxl1,Col5a1,Col6a3,Pcolce,Sdc1,Ltbp1,Ltbp2,Col3a1,Fbn1,S1pr3,Col5a2,Sdc2,Lpar1,Lama2	0.666666666666667
Curated - Chemical and Genetic Perturbation	WANG_MLL_TARGETS	1.29471966484505e-11	4.50675027684759e-09	0.875325132024659	-0.498599763406609	-2.2639483143015	216	Gstt3,Tox,Slc16a7,Tgfbi,Mme,Enpp1,Gstt2,Ar,Enpep,Col6a2,Fam13a,Ccdc68,Tgm1,Cpq,Tgfbr3,Itih2,Ccdc80,Col6a1,Mmp14,Smoc2,Cdkn2c,Notum,Agt,Amigo2,Ptgfr,Mgp,Maf,Cdo1,Islr,Sned1,Mmp2,Dll1,Angpt1,Emilin1,Dkk3,Zfp503,Ldhb,Sfrp1,Avpr1a,Plek2,Pcbd1,Smoc1,Postn,Thbs2,Aldh2,Sox5,Emb,Pdk4,Cpz,Lama1,Clmp,Esr1,Gata6,Mmp13,Col14a1,Scarf2,Adh1,Cables1,Hcar2,Abi3bp,H2-T24,Shc4,Nfatc4,S1pr3,Slc8a3,S1pr1,Calhm5,Tmem…	0.49537037037037
Curated - Chemical and Genetic Perturbation	LIM_MAMMARY_STEM_CELL_UP	2.8468102340816e-17	5.06479171867939e-14	1.06720998682811	-0.468751206598635	-2.26146869722102	394	Tox,Ntrk2,Angptl2,Maob,Mme,Tenm3,Nt5e,Ltbp4,Evc,Pamr1,Itga6,Bcl2l11,Fzd8,Gypc,Lbh,Rcn3,Cpxm1,Cavin2,Smtn,Cadm1,Col16a1,Mamdc2,Cygb,Ski,Tgfbr3,Timp3,Htra1,Sema3c,Bcor,Lhfp,Tmem204,Col5a1,Serpinh1,Tpm2,Tmem47,Ngfr,Rarb,Ets1,Igfbp3,Card10,Hgfac,Enc1,Mxra7,Antxr1,Adgra2,Pcolce,Mef2c,Mmp2,Gpc3,Dll1,Matn2,Gja1,Gsn,Adamts2,Aebp1,Ccnd2,Cdh3,Elk3,Stard8,Tubb6,Vim,Epas1,Pxdc1,Dzip1l,Dkk3,Rarres2,Armh4,Slc2…	0.446700507614213
Ontology - Biological Process	GOBP_ARACHIDONIC_ACID_METABOLIC_PROCESS	1.60153695152513e-06	0.000132869480144147	0.643551836150722	-0.604750318763871	-2.26129862643611	60	Cyp2c40,Cyp2c69,Cyp2a4,Cyp2c68,Cyp2b9,Cyp2c37,Cyp2b13,Cyp2a22,Cyp2b10,Cyp2c39,Cyp2g1,Cyp2c38,Fads1,Cyp2a5,Cyp4a14,Cyp1b1	0.266666666666667
Curated - Chemical and Genetic Perturbation	GRAESSMANN_RESPONSE_TO_MC_AND_SERUM_DEPRIVATION_UP	1.44173997542221e-11	4.91173201839584e-09	0.875325132024659	-0.501569483343902	-2.26074252403513	209	Igtp,Bgn,Septin6,Txndc16,Ifi44,Oasl2,Gbp7,Dapk2,Prelp,Igfbp7,Ifit3,Capn6,Uroc1,Ifit1,Pdgfrb,Tap2,H2-T23,Uba7,Trim12a,Ogn,Fstl1,Pmepa1,Stat1,Sp100,Irf1,Pfdn5,Enc1,N4bp2l1,Gstm1,Irgm2,Psmb10,Angpt1,Csf1,Gbp6,BC023105,Inhbb,Dkk3,Zfp503,Cxcl10,Tgtp1,Slc24a3,Pes1,Irf9,Isg15,Usp18,Socs1,Irs1,Trim21,Ifit2,Col3a1,Adcy3,Trim30a,Sfxn2,Cmpk2,Gbp2,Abi3bp,Dnm3,Grhl2,Lipa,Col5a2,Ifih1,Trim34a,Pcdhb22,Ccl9,Prss…	0.425837320574163
Canonical Pathways - Reactome	REACTOME_ASSEMBLY_OF_COLLAGEN_FIBRILS_AND_OTHER_MULTIMERIC_STRUCTURES	5.18434699658442e-05	0.00250035434064186	0.557332238758646	-0.657364087420343	-2.25753644130673	37	Col1a2,Col6a2,Col6a1,Loxl1,Col5a1,Col6a3,Col4a5,Ctsb,Pcolce,Col1a1,Loxl2,Col3a1,Col8a2,Col4a6,Pxdn,Mmp13,Col14a1,Col5a2,Col4a1,Col8a1	0.540540540540541
Curated - Chemical and Genetic Perturbation	GAUSSMANN_MLL_AF4_FUSION_TARGETS_F_UP	1.0652077562571e-09	2.54568755122219e-07	0.788186810800237	-0.511706228472353	-2.25550635128591	161	Tox,Mme,Pctp,Nt5e,Adamtsl4,Ecm1,Ifi44,Gstt1,Col6a2,Scara3,Serpinb1a,C1qtnf1,Col6a1,Casp12,Ogn,Bmper,St3gal5,Synpo,Spry1,Plscr2,Afap1l2,Serf1,Card10,S100a13,Matn2,Adamts2,Wnk2,S100a16,Dkk3,Tgfb3,Olfml3,Plac9,Ltbp2,Tnfrsf11b,Ptp4a3,Gas1,Fbln1,Isg15,Cx3cl1,Pir,Pik3ip1,Col3a1,Plekha6,Snta1,Ly6e,Pdgfb,Lmo7,Fcgrt,Rnf150,Ifih1,Npr3,Prickle1,Epn3,Synm,Ahr,Auts2,Pcdhb22,Fbln7,Gstm2,Fmod,Arhgap28,Rgs4,Plxd…	0.428571428571429
Cell Type Signatures	TABULA_MURIS_SENIS_LIVER_HEPATOCYTE_AGEING	8.80506448277614e-09	1.5324640488936e-06	0.747739663149885	-0.525448151680087	-2.2466626835015	136	Rdh16f2,Gstt3,Sult1a1,Hamp2,A1bg,Sult2a1,Cyp3a44,Pltp,Actg1,Zfp395,Afmid,Hamp,Hpd,Serpinb1a,Sult2a2,Aldh1b1,Gamt,Clec2d,Prodh2,Cdo1,Hgfac,Ctsb,Aldh4a1,Macrod1,Ttc36,Etfb,Selenbp1,Asl,Cd36,Zap70,Fah,Aldh2,Agmat,Cbs,Oat,Pigr,Agxt,Ly6e,Got1,Apoa5,Sardh,Ass1,Hebp1,Scd1,Gnmt,Ndrg2,Gls2,Ptms,Fads2,Aqp8,Noct,Dcxr,Srebf1,Qdpr,Psap,Gpt,Id3	0.419117647058824
Cell Type Signatures	TABULA_MURIS_SENIS_LIMB_MUSCLE_ENDOTHELIAL_CELL_AGEING	7.84313269977792e-09	1.41105888526791e-06	0.747739663149885	-0.523719954517429	-2.23323272200581	133	Emp2,Fmo2,Igtp,Gbp3,H2-Q4,Plaat3,Gbp7,App,Actg1,Ifit3,Ifit1,Slc3a2,Vcam1,Tap2,H2-T23,Tm4sf1,Cyp4b1,Mndal,Irf1,Plscr2,Slfn5,Psme2,Gstm1,Rps28,Ccnd2,Gbp6,Cxcl10,Plac9,Sncg,AW112010,Tap1,Psmb8,Isg15,S100a6,Cd36,Car8,Tra2b,Aldh2,Pcp4l1,Cd74,Oat,Tbrg1,Srsf7,Gbp2,Tgtp2,Cdkn1a,Chmp2a,H2-Eb1,Klf2,Cd274,H2-Ab1,Rnd1,Capg,Cct4,Crip1,Rsad2,Pttg1,H2-Aa,Pkm,Ubc,Cd300lg,Gm12216,Palmd,Gbp5,Cdc42ep3,Irf8,Atf3,Cxc…	0.518796992481203
Canonical Pathways - Reactome	REACTOME_NON_INTEGRIN_MEMBRANE_ECM_INTERACTIONS	7.77631545725632e-05	0.00344915133245397	0.538434096309916	-0.701078402942048	-2.22917607613886	27	Itga6,Col1a2,Ddr1,Tgfb1,Col5a1,Col4a5,Col1a1,Ddr2,Itgb3,Sdc1,Itgb4,Col3a1,Col4a6,Col5a2,Col4a1,Sdc2	0.592592592592593
Ontology - Molecular Function	GOMF_MONOOXYGENASE_ACTIVITY	4.07111515251665e-08	5.61954274328418e-06	0.719512826338911	-0.538669959313521	-2.2288874056108	109	Cyp2c40,Cyp2c69,Cyp2a4,Cyp2c68,Cyp2b9,Cyp2c37,Fmo1,Cyp2b13,Cyp3a59,Cyp2a22,Fmo2,Fmo3,Cyp3a41a,Cyp3a44,Pam,Cyp2b10,Cyp17a1,Fmo4,Cyp2c39,Cyp2g1,Akr1d1,Cyp2c38,Cyp3a41b,Cyp4b1,Cyp46a1,Cyp2a5,Cyp3a16,Agmo,Cyp4a14,Cyp1b1,Cyp39a1,Akr1c20,Pcbd1,Sqle,Cyp4a10,Cyp2c23	0.330275229357798
Curated - Chemical and Genetic Perturbation	HEVNER_TELENCEPHALON_MENINGEAL_CELLS	7.88430402810508e-06	0.000519520477769623	0.593325476396405	-0.64108344685176	-2.22382077692107	40	Bicc1,Col1a2,Dcn,Col6a1,Lum,Ptgds,Col5a1,Col6a3,Islr,Mmp2,Emilin1,S100a11,Cyp1b1,Fbln1,Ranbp3l,S100a6,Postn,Lama1,Adamts12,Aldh1a2,Rdh10,Lama2,Pf4,Serpinf1,Slc6a13	0.625
Curated - Chemical and Genetic Perturbation	HOFFMANN_PRE_BI_TO_LARGE_PRE_BII_LYMPHOCYTE_DN	1.56443359269556e-06	0.000131150317729012	0.643551836150722	-0.585315310736886	-2.22356362676865	68	St3gal6,Tcn2,Gbp7,Eng,Ccl5,Ndrg1,Maged2,Ccnd2,Tgtp1,Anxa2,Chrnb1,Wls,Emp1,Sqle,Socs2,Trim21,Ifit2,Anxa1,Dsg2,Emb,Ppic,Npc1,Zyx,Dab2ip,Thy1,Adgrg3,Ptpn22,Hexa,Actn1,Siae,Sema7a,Elovl6,Rcn1,Frmd6,Cd9	0.514705882352941
Ontology - Biological Process	GOBP_LONG_CHAIN_FATTY_ACID_METABOLIC_PROCESS	3.01742414950182e-07	3.26452672174481e-05	0.674962860011025	-0.54361733027697	-2.21930123037449	104	Cyp2c40,Cyp2c69,Cyp2a4,Cyp2c68,Cyp2b9,Cyp2c37,Cyp2b13,Cyp2a22,Slc27a1,Pam,Cyp2b10,Gstm3,Acadl,Cyp2c39,Cyp2g1,Cyp2c38,Acot3,Asah2,Fads1,Pnpla3,Cyp2a5,Hacl1,Acsl3,Gstm1,Acot4,Cyp4a14,Aig1,Gstp3,Cyp1b1,Acad9,Myo5a,Gstm7,Cyp4a10,Cyp2c23,Gstm6,Acot1	0.346153846153846
Ontology - Molecular Function	GOMF_ANTIGEN_BINDING	1.48934757809202e-05	0.000893162300389865	0.593325476396405	-0.621302811259297	-2.21886673878894	47	H2-Q4,H2-Q1,Tap2,H2-T23,Cd1d1,Tgfb1,Jchain,Igha,H2-Q2,Tap1,H2-T22,H2-T10,H2-T24,Ighg2b,Ighm,H2-Q6,H2-M2,H2-Eb1,H2-Ab1,Ighg2c,H2-Aa,Cd40,Ighg1,Psap,Sirpa	0.531914893617021
Cell Type Signatures	DESCARTES_ORGANOGENESIS_ENDOTHELIAL_CELLS	7.32997502267098e-12	2.72947814100018e-09	0.875325132024659	-0.479428012753687	-2.21443955895267	249	Gimap8,Adamtsl2,Sparc,Abcb1a,Plvap,Pear1,Pced1b,Robo4,Tm4sf1,Eng,Asah2,Tmem204,Kcne3,Esam,Sox7,Rgs3,Ets1,Slfn5,Card10,Arap3,Gimap6,Nmi,Esm1,Oit3,Itpkb,Elk3,S100a16,Adam15,Epas1,Ccdc152,Ramp2,Ets2,Ehd2,Cd93,Adora2a,Ralb,Ldb2,Tnfrsf11b,Erg,Bcl6b,F11r,Cavin3,Jcad,Car8,Plxnd1,Rasip1,Flt4,Ece1,Sox18,B630019A10Rik,Nfkb2,Arhgef15,Grap,Apold1,Rapgef3,Acer2,Pdgfb,Pecam1,Cables1,Dll4,Fmnl3,Hdac7,Slc9a3r2,C…	0.453815261044177
Canonical Pathways - Reactome	REACTOME_ELASTIC_FIBRE_FORMATION	5.3818877649738e-06	0.00036984887078438	0.610526878385931	-0.666996475125619	-2.21370035814511	33	Ltbp4,Ltbp3,Efemp2,Tgfb1,Loxl1,Fbln5,Mfap4,Bmp10,Emilin1,Itga8,Itgb3,Tgfb3,Ltbp1,Ltbp2,Loxl2,Tgfb2,Itgb8,Fbn1	0.545454545454545
Cell Type Signatures	ZHANG_UTERUS_C1_PROLIFERATIVE_STROMAL1_MGP_HIGH_CELL	1.15196980630206e-14	7.37813621540341e-12	0.986546283587582	-0.467000687795576	-2.21277077676491	337	Sparcl1,Tceal8,Bgn,Mfge8,Angptl2,Sgk1,Sox4,Ltbp4,Timp2,Pamr1,Npc2,Cdkn1c,Anxa5,Tcf21,Tmsb10,Col1a2,Col6a2,Pltp,Prelp,Rcn3,Scpep1,Sparc,Marcks,Dcn,Ddit4l,Col6a1,Mmp14,Lsp1,Lum,Htra1,Ggt5,Ogn,Des,Col5a1,Col6a3,Mxra8,Serpinh1,Mgp,Fstl1,2410006H16Rik,Ngfr,Maf,Igfbp3,Klf6,Col1a1,Mmp2,Gstm1,Cd63,P2ry14,Matn2,Gja1,Mfap4,Maged2,Gsn,Adamts2,Aebp1,Ctsk,Ms4a4d,Klf4,S100a16,Tubb6,Vim,Atp8a1,Inhbb,Ramp2,Crisp…	0.364985163204748
Canonical Pathways - Reactome	REACTOME_ECM_PROTEOGLYCANS	0.000208333357629929	0.00714311289586814	0.518848077743792	-0.681378507825147	-2.20879226986001	30	Bgn,Col1a2,Col6a2,App,Tnxb,Sparc,Dcn,Col6a1,Col5a1,Col6a3,Col1a1,Itga8,Itgb3,Itgax,Itga2b,Col3a1,Col5a2,Serpine1	0.6
Ontology - Biological Process	GOBP_REGULATION_OF_CELLULAR_RESPONSE_TO_VASCULAR_ENDOTHELIAL_GROWTH_FACTOR_STIMULUS	3.90115506642382e-05	0.00197674983935374	0.557332238758646	-0.730372025812797	-2.20632858403106	22	Dcn,Ccbe1,Smoc2,Adgra2,Cd63,Dll1,Ptp4a3,Jcad,Dab2ip,Adamts12,Atp2b4	0.5
Curated - Chemical and Genetic Perturbation	SAENZ_DETOX_PATHWAY_AND_CARCINOGENESIS_DN	5.57213119037483e-05	0.00266331237672483	0.557332238758646	-0.769233105448315	-2.19734373639671	18	Cyp2c40,Cyp2b9,Gstt1,Cyp2b10,Cyp4b1,Gsto1	0.333333333333333
Ontology - Molecular Function	GOMF_PEPTIDE_ANTIGEN_BINDING	2.21122877997942e-05	0.00125553883776704	0.575610261071129	-0.737673232696806	-2.19286282513419	21	H2-Q4,H2-Q1,Tap2,H2-T23,H2-Q2,Tap1,H2-T22,H2-T10,H2-T24,H2-Q6,H2-M2,H2-Eb1,H2-Ab1,H2-Aa	0.666666666666667
Curated - Chemical and Genetic Perturbation	PLASARI_TGFB1_TARGETS_10HR_DN	1.15286883611801e-11	4.19539450089127e-09	0.875325132024659	-0.481215826802924	-2.1867586851837	228	Nqo1,Tox,Pbx1,Cd24a,Oasl2,Tmem53,Dixdc1,Scara3,Cavin2,Ifit3,Serpinb1a,Ifit1,Marcks,Gamt,Pdgfra,Vcam1,Ddit4l,Tgfbr3,Casp12,Cbx6,Lum,Ogn,Adamts5,Stat1,Lama4,Plscr2,Rarb,Pde1a,Mef2c,Irgm2,Nmi,Tk1,Zfp521,ENSMUSG00000120992,Cd93,Prkar2b,Ldb2,Cyp1b1,Tgtp1,Slc24a3,Zfp28,Epha7,Gas1,Cd36,Usp18,Ccnb1,Irs1,Trim21,Sbk1,Plekhh2,Ifit2,Ampd3,Pdk4,Adgrg2,Hmmr,Gbp2,Cdc42ep2,Lmo7,S1pr3,Pcdh7,Npr3,Adamts1,Knstrn,Ca…	0.521929824561403
Canonical Pathways - Reactome	REACTOME_MOLECULES_ASSOCIATED_WITH_ELASTIC_FIBRES	3.32631606573241e-05	0.00174055466812116	0.557332238758646	-0.694833301775968	-2.18415472926558	26	Ltbp4,Ltbp3,Efemp2,Tgfb1,Fbln5,Mfap4,Bmp10,Emilin1,Itga8,Itgb3,Tgfb3,Ltbp1,Ltbp2,Tgfb2,Itgb8,Fbn1	0.615384615384615
Ontology - Biological Process	GOBP_NEGATIVE_REGULATION_OF_ENDOTHELIAL_CELL_MIGRATION	3.63391727806674e-05	0.00188916504728587	0.557332238758646	-0.608386073078361	-2.18281029049801	48	Dcn,Gdf2,Hmgb1,Robo4,Adamts9,Tgfb1,Sp100,Card10,Mef2c,Jup,Bmp10,Klf4,Apoh,Rgcc,Dab2ip,Dll4,Atp2b4,Mmrn2,Patz1,Vash1,Apoe,Nr2f2,Rhoa,Serpinf1,Angpt2	0.520833333333333
Ontology - Biological Process	GOBP_CELLULAR_MODIFIED_AMINO_ACID_METABOLIC_PROCESS	7.99274190166668e-07	7.48419785552555e-05	0.659444398037935	-0.540334304805416	-2.18082441109063	98	Vnn3,Sult2a1,Slc27a1,Sult2a2,Acadl,Gamt,Cpq,Iyd,Lipc,Cdo1,Ctsb,Ggh,Ctsk,Pemt,Shmt1,Sult2a3,Gch1,Crym,Atic,Asl,Cpt1c,Slc16a10,Aldh9a1,Cbs,Agxt,Ptdss1,Sult2a5,Slc16a2,Mfsd2a,Pcyox1l,Sardh,Mthfd1,Ass1,Mthfs,Dhfr,Gnmt,Ckb	0.377551020408163
Curated - Chemical and Genetic Perturbation	SEKI_INFLAMMATORY_RESPONSE_LPS_DN	4.84961306875174e-05	0.00236024329656088	0.557332238758646	-0.713744329520873	-2.17978726342303	23	Gstt1,Wnt4,Septin4,Bambi,Synpo,Selenbp1,Bmf,Plekha6,Atoh8,C1qtnf2,Gdf10,Slc16a9,Coro2b,Ablim1,Rab3d,Dbp,Mmp11,Pdlim2	0.782608695652174
Curated - Chemical and Genetic Perturbation	YAO_TEMPORAL_RESPONSE_TO_PROGESTERONE_CLUSTER_9	2.28015121340832e-06	0.00018254890614547	0.627256739718528	-0.565272343994542	-2.17875663816169	76	Cd24a,Cbr1,H2-Q4,Krt19,Gsta4,Cavin2,Ifit1,Marcks,Prkab1,Tspan8,Gsto1,S100a13,Tgtp1,Nfe2l3,Irf9,Emp1,Psmb8,Isg15,Rab25,Hes1,Ctsc,Emb,Rpl36a,Smim11,Fxyd3,Tmprss2,Ahr,Mnat1	0.368421052631579
Curated - Chemical and Genetic Perturbation	TSENG_ADIPOGENIC_POTENTIAL_DN	2.7243687169332e-05	0.00148376162909981	0.575610261071129	-0.624331169215093	-2.17618474068029	41	Fmo1,Sparcl1,Tgfbi,Enpp1,Gstt1,Ephb6,Capn6,Itih2,Col6a1,Cdkn2c,Col6a3,Hlx,Gja1,Ramp2,Dkk3,Rab9,Snai2,Art3,Sesn1,Tspan6,Cmbl,Lpar1,Plpp3,Ppl,Fabp4,Phka2,Sms	0.658536585365854
Cell Type Signatures	TABULA_MURIS_SENIS_HEART_AND_AORTA_ENDOTHELIAL_CELL_OF_CORONARY_ARTERY_AGEING	4.73024730046119e-11	1.45831147240495e-08	0.851339057116899	-0.473424120967873	-2.16744469221487	237	Fmo1,Emp2,Fmo2,Mfge8,Pde4b,H2-Q4,Plaat3,Gstt1,App,Actg1,Tagln2,Abcb1a,Sgms1,Dcn,Pdlim1,Slc3a2,H2-T23,Smad6,Eng,Cyp4b1,Esam,2410006H16Rik,Irf1,Plscr2,Smad7,Pfdn5,Klf6,Slc43a3,Rps28,Ndrg1,Akap12,Bnip3,Camk2n1,Klf4,Adam15,Vim,Nop53,Epas1,Pxdc1,Serpinb6a,Gpihbp1,Anxa2,Sncg,Eef1d,Psmb8,Tinagl1,S100a6,Cd36,Id1,Aldh2,Adgrg1,Sox18,Rpl17,Cd74,Klf3,Apold1,Gbp2,Lysmd2,Pecam1,Cr1l,Ybx1,Rpl36a,Cdkn1a,Mustn1,R…	0.40084388185654
Ontology - Molecular Function	GOMF_PLATELET_DERIVED_GROWTH_FACTOR_BINDING	1.36062407713601e-05	0.000831538653553503	0.593325476396405	-0.865636248182236	-2.15973250075822	11	Col1a2,Pdgfrb,Pdgfra,Col6a1,Col5a1,Col1a1,Col3a1,Pdgfb,Col4a1	0.818181818181818
Ontology - Molecular Function	GOMF_MONOCARBOXYLIC_ACID_TRANSMEMBRANE_TRANSPORTER_ACTIVITY	4.41202308900404e-05	0.00217370196003485	0.557332238758646	-0.604337435219994	-2.15827807264664	47	Slco1a4,Slc22a27,Slc16a7,Slc22a29,Mpc2,Slc27a1,Slc22a26,Slc16a5,Mpc1,Abcc3,Slc6a12,Slc43a3,Cd36,Abcc4,Slc16a10,Slc16a2,Slc16a11,Mfsd2a	0.382978723404255
Ontology - Biological Process	GOBP_NEGATIVE_REGULATION_OF_ENDOTHELIAL_CELL_PROLIFERATION	0.000172685900779377	0.00630680519893442	0.518848077743792	-0.62829016522979	-2.15769003945284	37	Sparc,Gdf2,Atpif1,Eng,Stat1,Ngfr,Mef2c,Gja1,Apoh,Rgcc,Atoh8,Dll4,Mmrn2,Col4a3,Vash1,Apoe,Sulf1,Nr2f2	0.486486486486487
Ontology - Biological Process	GOBP_ANTIGEN_PROCESSING_AND_PRESENTATION_OF_ENDOGENOUS_ANTIGEN	0.000123966885319833	0.00492545351796814	0.518848077743792	-0.671909459876041	-2.1491379009101	28	H2-Q4,H2-Q1,Tapbp,Tap2,H2-T23,Cd1d1,H2-Q2,Tap1,H2-T22,H2-T10,H2-T24,Mill2,H2-Q6,H2-M2	0.5
Cell Type Signatures	DESCARTES_ORGANOGENESIS_CHONDROCYTE_PROGENITORS	2.94500397658344e-05	0.0015718467891018	0.575610261071129	-0.604923480333759	-2.14862124008574	46	Lepr,Fmo1,Bgn,Gm11837,Nkd1,Pdgfrb,Slc6a12,Lum,Ggt5,Ptgfr,Lamc3,Akap12,Aebp1,Cyp1b1,Epha7,Ranbp3l,Atp1a2,Plekhh3,Adamts12,Mill2,Mkx,Alcam,Lrrk2,Pdgfrl,Gm15270	0.543478260869565
Cell Type Signatures	TABULA_MURIS_SENIS_MAMMARY_GLAND_STROMAL_CELL_AGEING	9.8401095766525e-13	4.77454044064727e-10	0.910119734774459	-0.454656152510779	-2.14761583436851	324	Ntrk2,Sparcl1,Angptl2,Sod3,Mpc2,Ecm1,Timp2,Gstt1,Pam,App,Pltp,Scara3,Tnxb,Prelp,Crtap,Pla1a,Marcks,Dcn,C1qtnf1,Cygb,Cpq,Tgfbr3,Timp3,Hmgb1,Iah1,Lsp1,Cavin1,Smoc2,Dpysl2,Naxe,Ogn,Loxl1,Cbx3,Mxra8,Mtch1,Adamts5,Irf1,Klf6,Mxra7,Slc43a3,Pcolce,Gstm1,Rps28,S100a13,Add3,Camk2n1,Myadm,Gsn,Ms4a4d,Klf4,S100a16,S100a11,Ramp2,Rarres2,Ehd2,Etfb,Plac9,Fhl1,Ndn,Fxyd1,Gnb2,Cavin3,Fbln1,S100a6,Dpt,Vkorc1,Fus,Anx…	0.404320987654321
Curated - Chemical and Genetic Perturbation	IGLESIAS_E2F_TARGETS_UP	1.68285429818364e-07	1.92470450160831e-05	0.690132458796796	-0.497383116641083	-2.14152210761948	139	Fmo1,Angptl2,Gbp3,Cdkn1c,Krt19,Col1a2,Col6a2,Actg1,Crtap,Cadm1,Sparc,Dcn,Acadl,Lum,Ogn,Col6a3,Serpinh1,Lama4,Csrp1,Cdo1,Col1a1,S100a13,Gja1,Gsn,Ccnd2,S100a11,Serpinb6a,Tmem45a,Slc25a4,Anxa2,Septin7,Emp1,S100a6,Itm2a,Postn,Col3a1,Cd74,Cd47,Col5a2,Col4a1,Pcna,Ces1d,Rhob,Ccl9,Lyz1,Crip1,Fbln2,Septin2,Apoe,Cd34,Eln,Serpinf1,Aplp2,Acta2,Zfand5,Igfbp5,Hba-a1,Cnn3,Gnb1,Lmna,Calm2,Rbp1,Cd9,Lims1,Tyrobp,A…	0.510791366906475
Curated - Chemical and Genetic Perturbation	FUJIWARA_PARK2_HEPATOCYTE_PROLIFERATION_DN	2.35802645902014e-05	0.00132016502314092	0.575610261071129	-0.896861798430899	-2.13576223729478	9	Rtn4,Cux2,Fmo3,Xist,Acot3,Ptgds,Cyp4a14,Acot1,Mfsd2a	1
Ontology - Cellular Component	GOCC_INTERSTITIAL_MATRIX	0.000180425494813701	0.00643719544006749	0.518848077743792	-0.815188635474488	-2.1310212636621	13	Adamtsl4,Nav2,Mamdc2,Ccdc80,Smoc2,Egflam,Ecm2,Col14a1,Abi3bp	0.692307692307692
Canonical Pathways - Reactome	REACTOME_CROSSLINKING_OF_COLLAGEN_FIBRILS	0.000199780145062661	0.00692398199727994	0.518848077743792	-0.793508273184396	-2.13076598668802	14	Col1a2,Loxl1,Col4a5,Pcolce,Col1a1,Loxl2,Col4a6,Pxdn,Col4a1	0.642857142857143
Curated - Chemical and Genetic Perturbation	PASINI_SUZ12_TARGETS_DN	6.37024852356773e-12	2.55001048398416e-09	0.887074988399873	-0.454595027072472	-2.1292384446977	295	Lratd2,Abhd2,Tceal8,Tnfrsf19,Cd24a,Tenm3,Nt5e,Sox4,Timp2,Anxa5,Efemp1,Krt19,Steap2,Col1a2,App,Eid1,Rcn2,Marcks,Wnt4,Mmp14,Limd2,Cavin1,Dpysl2,Sema3c,Prom1,Lhfp,Col5a1,Serpinh1,Ccn4,Tpm2,Col4a5,Tmem47,Dsp,Cyfip2,Csrp1,Ets1,Igfbp3,Klf6,Col1a1,Arap3,Csf1,Myadm,Gsn,Ro60,Tubb6,Vim,Kctd10,Rras2,Sdc1,Cyp1b1,Slc25a24,Anxa2,Samd4,Loxl2,Scd2,Wls,Cryab,Cmtm3,Tgfb2,S100a6,Glipr2,Irs1,Tgfb1i1,Anxa1,Col3a1,Fzd…	0.328813559322034
Ontology - Biological Process	GOBP_RETINOIC_ACID_METABOLIC_PROCESS	0.000106108156806399	0.00435642001739503	0.538434096309916	-0.676239244375884	-2.12570574833328	26	Rdh16f2,Cyp3a41a,Cyp3a44,Rdh16,Cyp3a41b,Rdh9,Aldh1a3,Cyp3a16,Rdh1,Adh1,Aldh1a2,Rdh10,Cyp2s1	0.5
Curated - Chemical and Genetic Perturbation	THUM_MIR21_TARGETS_HEART_DISEASE_UP	0.00021963382876076	0.00737269783253102	0.518848077743792	-0.789770019655527	-2.1207278513111	14	Bgn,Col1a2,Igfbp7,Lum,Col1a1,Tgfb3,Ltbp2,Postn,Col5a2,Svep1,Eln	0.785714285714286
Ontology - Cellular Component	GOCC_COLLAGEN_TRIMER	2.49118515973875e-05	0.00137720426479666	0.575610261071129	-0.567045269531499	-2.12031089415488	60	Mbl2,Col1a2,Col6a2,Colec11,Scara3,Col16a1,Dcn,C1qtnf1,Ccbe1,Col6a1,Lum,Col5a1,Col6a3,Col4a5,Col1a1,Emilin1,C1qtnf9,Col3a1,Col8a2,Col4a6,Col14a1,C1qtnf2,Col5a2,C1qtnf7,Col4a1,Col8a1,Col4a3	0.45
Ontology - Biological Process	GOBP_UNSATURATED_FATTY_ACID_METABOLIC_PROCESS	5.6068638150295e-07	5.47421362233246e-05	0.659444398037935	-0.511746979894815	-2.11748655856088	109	Cyp2c40,Cyp2c69,Cyp2a4,Cyp2c68,Cyp2b9,Cyp2c37,Cyp2b13,Cyp2a22,Abcd2,Hpgd,Cyp2b10,Gstm3,Cyp2c39,Cyp2g1,Cyp2c38,Ptgds,Fads1,Cyp2a5,Gstm1,Cyp4a14,Gstp3,Cyp1b1,Avpr1a,Scd2,Akr1c20,Gstm7,Anxa1,Cyp4a10,Cyp2c23,Gstm6,Cd74,Cyp4f15,Mif,Decr2,Scd1,Gstm2,Sphk1,Cyp2s1,Hpgds,Fabp5,Cyp4f14,Ces2a,Cyp2c55	0.394495412844037
Curated - Chemical and Genetic Perturbation	WENG_POR_TARGETS_LIVER_UP	7.25535511730017e-05	0.00330036210619916	0.538434096309916	-0.591859477485058	-2.11371538134006	47	Cyp2a4,Slco1a4,Gstt3,Anxa5,Actg1,Cyp2b10,Gstm3,Gstm1,Cldn3,Hmgcs1,Cd36,Sqle,Gstm6,Ahr,Scd1,Gstm2,Cyp51,Gsta2,Cyp7a1,Ces2a,Cyp2c55,Aqp8	0.468085106382979
Ontology - Biological Process	GOBP_ICOSANOID_METABOLIC_PROCESS	2.78548836822534e-06	0.000213391311246447	0.627256739718528	-0.507245123802641	-2.11348055559024	112	Cyp2c40,Cyp2c69,Cyp2a4,Cyp2c68,Cyp2b9,Mgst3,Cyp2c37,Cyp2b13,Cyp2a22,Hpgd,Cyp2b10,Gstm3,Cyp2c39,Cyp2g1,Cyp2c38,Ptgds,Ggt5,Fads1,Cyp2a5,Gstm1,Cyp4a14,Gstp3,Cyp1b1,Avpr1a,Akr1c20,Anxa1,Cyp4a10,Cyp2c23,Gstm6,Cd74,Cyp4f15,Mif,Gstm2,Sphk1,Cyp2s1,Hpgds,Fabp5,Cyp4f14,Ces2a,Cyp2c55	0.357142857142857
Ontology - Molecular Function	GOMF_TETRAPYRROLE_BINDING	1.57109698824399e-07	1.8229278967944e-05	0.690132458796796	-0.497200800170374	-2.11332274203327	128	Cyp2c40,Cyp2c69,Cyp2a4,Cyp2c68,Cyp2b9,Cyp2c37,Cyp2b13,Cyp2a22,Cyp3a41a,Tcn2,Cyp2b10,Cyp17a1,Cyp2c39,Cyp2g1,Cygb,Cyp2c38,Gucy1a1,Cyp3a41b,Flvcr2,Cyp4b1,Cyp46a1,Cyp2a5,Gucy1b1,Cyp3a16,Cyp4a14,Cyp1b1,Cyp39a1,Cd320,Cyp4a10,Cyp2c23,Cbs,Cyp20a1,Pxdn	0.2578125
Ontology - Biological Process	GOBP_NEGATIVE_REGULATION_OF_VASCULATURE_DEVELOPMENT	1.46456261288043e-06	0.000124077124642548	0.643551836150722	-0.528386878926672	-2.11039585481565	93	Sparc,Dcn,Wnt4,Agt,Adamts9,Naxe,Fbln5,Stat1,Ngfr,Klf4,Emilin1,Cxcl10,Apoh,Tgfb2,Thbs2,Crhr2,Rgcc,Dab2ip,Creb3l1,Atp2b4,Adamts1,Klf2,Serpine1,Col4a3,Sema4a,Ecscr,Vash1,Ccr2,Cd160,Sulf1,Spry2,Serpinf1,Angpt2,Pml,Ccl2,Foxc1,Foxj2,Hgs,Adrb2,Spred1,Gpr4,Hoxa5,Plk2,Gtf2i,Cxcr3,Ngp,Thbs1,Epn2	0.516129032258065
Canonical Pathways - Reactome	REACTOME_COLLAGEN_DEGRADATION	0.000401230354136355	0.0115756764512276	0.49849310876659	-0.613637965385799	-2.10737108268882	37	Col1a2,Col6a2,Col6a1,Mmp14,Col5a1,Col6a3,Col4a5,Ctsb,Col1a1,Mmp2,Ctsk,Col3a1,Col8a2,Col4a6,Mmp13,Mmp12,Col5a2,Col4a1,Col8a1	0.513513513513514
Hallmark	HALLMARK_EPITHELIAL_MESENCHYMAL_TRANSITION	8.97856610294008e-08	1.11445581736648e-05	0.704975715167238	-0.478207523385371	-2.10691969339526	162	Bgn,Tgfbi,Nt5e,Ecm1,Fzd8,Col1a2,Col6a2,Cadm1,Lamc2,Sparc,Col16a1,Pdgfrb,Dcn,Vcam1,Tgfbr3,Timp3,Mmp14,Lum,Htra1,Efemp2,Tgfb1,Loxl1,Col5a1,Col6a3,Serpinh1,Il15,Tpm2,Mgp,Fstl1,Pmepa1,Fbln5,Ecm2,Igfbp3,Pcolce,Col1a1,Mmp2,Matn2,Gja1,Vim,Itgb3,Sdc1,Sfrp1,Tnfrsf11b,Gas1,Fbln1,Ntm,Postn,Thbs2,Col3a1,Col8a2,Snai2,Lama1,Flna,Abi3bp,Fbn1,Thy1,Col5a2,Col4a1,Rhob,Serpine1,Fmod,Rgs4,Capg,Gpx7,Lama2,Mest,Myl9,C…	0.475308641975309
Curated - Chemical and Genetic Perturbation	SERVITJA_ISLET_HNF1A_TARGETS_DN	3.73635464427189e-06	0.000268280316430859	0.627256739718528	-0.522063760764095	-2.10172635079155	96	Prlr,Sult1c2,Sult1d1,Ugt1a1,Vldlr,Pamr1,Tm4sf4,Enpep,Mtmr11,Pfkp,Pcsk9,Anxa4,Tat,Cdo1,Hgfac,Frk,Dpp4,Pdk1,Bcl6b,Pkhd1,Igf1r,Cbs,Sfxn2,Pigr,Adh1,Tmprss4,Hcar2,Fxyd3,Tmprss2,Elovl2,Fbp1,Hpgds,Gpr137b,Sema4a,Kif12	0.364583333333333
Ontology - Cellular Component	GOCC_MHC_PROTEIN_COMPLEX	0.000142366635283125	0.00546660566943261	0.518848077743792	-0.688166826103611	-2.10167313505365	23	H2-Q4,H2-Q1,H2-T23,H2-DMb1,H2-Q2,H2-T22,Cd74,H2-DMa,H2-Q6,H2-M2,H2-Eb1,H2-Ab1,H2-Aa,H2-Ob	0.608695652173913
Ontology - Molecular Function	GOMF_AROMATASE_ACTIVITY	0.000219002319841763	0.0073669435825763	0.518848077743792	-0.630147643440999	-2.09970403951617	34	Cyp2b9,Cyp2c37,Cyp2b13,Cyp2a22,Cyp3a41a,Cyp2b10,Cyp2c39,Cyp2g1,Cyp2c38,Cyp3a41b,Cyp4b1,Cyp3a16,Cyp1b1	0.382352941176471
Ontology - Cellular Component	GOCC_IMMUNOGLOBULIN_COMPLEX	0.00031743640602762	0.0096447660973705	0.49849310876659	-0.757911486711929	-2.09312226969078	15	Jchain,Ighg3,Igha,Igkc,Iglc1,Pigr,Ighg2b,Ighm,Ighg2c,Cd79b,Ighg1,Iglc2,Ighd	0.866666666666667
Ontology - Biological Process	GOBP_ANTIGEN_PROCESSING_AND_PRESENTATION_VIA_MHC_CLASS_IB	0.000196006088407676	0.00688256466575375	0.518848077743792	-0.668890113190552	-2.09287749125921	25	H2-Q4,H2-Q1,Tap2,H2-T23,Cd1d1,H2-Q2,H2-T22,H2-T10,H2-T24,Mill2,H2-Q6,H2-M2	0.48
Curated - Chemical and Genetic Perturbation	MEISSNER_NPC_HCP_WITH_H3_UNMETHYLATED	5.86520591920372e-12	2.40804300457154e-09	0.887074988399873	-0.440686786422442	-2.08788194980205	331	Pctp,Evc,Htatip2,Adssl1,Krt19,Acot6,Gypc,Scara3,Tnxb,Ncmap,Sgk3,Chmp4c,Lamc2,Aldh1b1,Abcb1a,Cygb,Ddit4l,Mmp14,Dcdc2a,Cavin1,Plscr4,Des,Loxl1,Lamc3,Sox7,Fam110c,Tpm2,Slc47a1,Pcsk9,Rarb,Afap1l2,Cdo1,Mmp2,Atp2a3,Wt1,Rnf225,Pdgfd,Gsn,Ano1,Sybu,Cldn3,Tfcp2l1,Krt7,Slc34a2,Dkk3,Crispld2,Adora2a,Vstm4,Itgb4,Slc2a12,F11r,Cavin3,Crppa,Cracr2b,Nlgn2,Gcnt1,Shroom3,Nrxn2,St14,Fah,Ap1m2,Dsc2,Tubb4a,Dsg2,Col8a2…	0.450151057401813
Ontology - Biological Process	GOBP_BLOOD_VESSEL_MORPHOGENESIS	1.29273715622325e-15	1.34888381900481e-12	1.01754479730988	-0.420074094060519	-2.08548229685725	536	Rtn4,Lepr,Emp2,Ntrk2,Mfge8,Enpp1,Hpgd,Sox4,Ecm1,Htatip2,Fzd8,Tcf21,Enpep,Actg1,Sparc,Pdgfrb,Dcn,Gdf2,Pdgfra,Hand2,Ccbe1,Tgfbr3,Ramp1,Wnt4,Hmgb1,Vegfb,Angptl6,Smoc2,Robo4,Efnb2,Agt,Adamts9,Smad6,Naxe,Eng,Efemp2,Plau,Tgfb1,Bmper,Fbln5,Stat1,Ngfr,Sp100,Ddah1,Smad7,Cx3cr1,Ets1,Card10,Adgra2,Mmp2,Prkca,Ccl5,Unc5b,Tbx20,Esm1,Wt1,Dll1,Jup,Gja1,Angpt1,Ppp3r1,Adra2b,Elk3,Klf4,Klf5,Adam15,Emilin1,Foxf1,Kct…	0.367537313432836
Ontology - Cellular Component	GOCC_PROTEIN_COMPLEX_INVOLVED_IN_CELL_ADHESION	9.28065682208149e-05	0.00396271672093783	0.538434096309916	-0.586096869937319	-2.08175120397094	46	Itga6,Nid1,Plau,Lamb2,Emilin1,Itga8,Nrxn1,Itgb3,Itgax,Lamb1,Itgb4,Itga2b,Itgb8,Lama1,Itgb7,Lama2,Itga9,Tspan32,Tnc,Jam3,Lamc1,Cd28,Itga1,Itgbl1	0.521739130434783
Ontology - Biological Process	GOBP_ELASTIC_FIBER_ASSEMBLY	0.0001462363691275	0.00558839318011821	0.518848077743792	-0.85616046702062	-2.0815577733877	10	Ltbp4,Tnxb,Thsd4,Efemp2,Fbln5,Mfap4,Emilin1,Col3a1	0.8
Curated - Chemical and Genetic Perturbation	MEISSNER_BRAIN_HCP_WITH_H3K27ME3	9.59401694394089e-06	0.000621940887880087	0.593325476396405	-0.529031227654239	-2.07612357979558	82	Epcam,Krt19,Tnxb,Ncmap,Chmp4c,Hand2,Loxl1,Tpm2,Slc47a1,Pcsk9,Mmp2,Atp2a3,Espn,Wt1,Aldh1a3,Aebp1,Cldn3,Krt7,Ltbp2,Col8a2,Marcksl1,Adamts14,Scarf2,Sfrp5,Irs3,Cdcp1,Gnmt,Spint1,Hoxb5,Cldn7,Dhh,Tmem30b,Prom2,Gata5,Dmrta1,Hoxa4,Wdr86,Rem1,Hoxa5,Il12rb2,Krt18,Dlx4,Crb3,Plbd1,Ikzf3	0.548780487804878
Ontology - Biological Process	GOBP_GLIAL_CELL_MIGRATION	4.3926295809205e-05	0.00217082669289195	0.557332238758646	-0.555011124642631	-2.07531249652997	60	Rtn4,Idh2,Enpp1,Efemp1,Ntn1,Hexb,Cx3cr1,Matn2,Csf1,Vim,Rras2,Lamb1,Ndn,Tgfb2,Apcdd1,Cx3cl1,Mboat7,Col3a1,Adgrg1,Rras,Gpr183,Srgap2,Dab2ip,Stap1,Disc1,Epha4,Gli3,Sun1,Ccr2,P2ry1,Ccl2,Reln	0.533333333333333
Ontology - Biological Process	GOBP_SECONDARY_METABOLIC_PROCESS	0.000101978757116187	0.00421933813680718	0.538434096309916	-0.585189387378932	-2.07347624019367	45	Cyp2a4,Fmo1,Cyp2a22,Fmo2,Pam,Cyp2a5,Cdh3,Cyp1b1,Ddt,Akr1c20,Myo5a,Gipc1	0.266666666666667
Canonical Pathways - Reactome	REACTOME_INTEGRIN_CELL_SURFACE_INTERACTIONS	9.40522753900206e-05	0.00399484079175401	0.538434096309916	-0.552217937717183	-2.06868167740411	61	Col1a2,Col6a2,Col16a1,Vcam1,Col6a1,Lum,Col5a1,Col6a3,Col4a5,Col1a1,Itga8,Itgb3,Itgax,Itga2b,F11r,Col3a1,Col8a2,Col4a6,Itgb8,Cd47,Itgb7,Pecam1,Fbn1,Col5a2,Col4a1,Col8a1	0.426229508196721
Positional	chr19C1	4.3926295809205e-05	0.00217082669289195	0.557332238758646	-0.560418104877408	-2.06784386428249	56	Papss2,Mbl2,Gm36419,Vldlr,Stambpl1,Pum3,Ifit3,Sgms1,Ifit1,Asah2,Ifit3b,Cstf2t,Spata6l,Ifit2,Minpp1,Prkg1,Lipa,Cd274,Glis3,Plgrkt,Gm5518,Gm9895,Lipo3,Acta2,Dmrt2	0.446428571428571
Canonical Pathways - Reactome	REACTOME_CHOLESTEROL_BIOSYNTHESIS	0.000250246129325676	0.00811421177709585	0.49849310876659	-0.657655471862933	-2.06728909714801	26	Srebf2,Hsd17b7,Ebp,Fdft1,Hmgcs1,Sqle,Tm7sf2,Mvd,Pmvk,Lbr,Hmgcr,Cyp51,Sc5d,Srebf1	0.538461538461538
Curated - Chemical and Genetic Perturbation	PLASARI_NFIC_TARGETS_BASAL_DN	0.00076024830629541	0.0184548282268924	0.477270815362862	-0.737241439060495	-2.06655554577677	16	Enpep,Pdgfra,Mfap4,Ifi204,Pik3ap1,Ahr,Fli1,Ephb2,Ccn3,Epha3,Rbp1,Igfbp6,Insig1,Lss	0.875
Curated - Chemical and Genetic Perturbation	HORTON_SREBF_TARGETS	0.000436824224878905	0.0122924947078401	0.49849310876659	-0.665820200376029	-2.06542395734055	24	Hsd17b7,Pcsk9,Rdh11,Fdft1,Hmgcs1,Ldlr,Sqle,Tm7sf2,Pmvk,Cyp51,Sc5d,Elovl6,Acss2,Insig1,Idi1,Fasn,Lss	0.708333333333333
Canonical Pathways - Wiki	WP_CHOLESTEROL_METABOLISM_WITH_BLOCH_AND_KANDUTSCHRUSSELL_PATHWAYS	7.57723540535494e-05	0.00338901377962411	0.538434096309916	-0.572989469935146	-2.06512788337891	49	Srebf2,Hsd17b7,Elovl5,Fads1,Cyp46a1,Soat2,Acsl3,Ebp,Acot2,Fdft1,Hmgcs1,Scd2,Sqle,Tm7sf2,Mvd,Acot1,Pmvk,Elovl2,Lbr,Hmgcr,Scd1,Cyp51,Cyp7a1,Nr1h2,Fads2,Sc5d,Srebf1	0.551020408163265
Hallmark	HALLMARK_MYOGENESIS	2.70306597447895e-07	2.96448577968198e-05	0.674962860011025	-0.477584162202661	-2.0651228458555	145	Nqo1,Sod3,Nav2,Dapk2,Col6a2,App,Igfbp7,Smtn,Sparc,Vipr1,Lsp1,Sorbs3,Des,Tgfb1,Col6a3,Tpm2,Igfbp3,Col1a1,Mef2c,Agl,Gsn,Aebp1,Pygm,Tnnt1,Klf5,Itgb4,Fhl1,Ptp4a3,Chrnb1,Gaa,Fxyd1,Cryab,Cox7a1,Cd36,Eif4a2,Col3a1,Tnnt2,Speg,Bdkrb2,Sirt2,Cdkn1a,Ncam1,Sphk1,Ckb,Csrp3,Lama2,Sptan1,Dmpk,Dtna,Sgcd,Ephb3,Pkia,Tpm3,Cnn3,Ptgis,Ablim1,Ak1,Acta1	0.4
Curated - Chemical and Genetic Perturbation	LIM_MAMMARY_LUMINAL_MATURE_DN	1.48172637066188e-05	0.000891932430339776	0.593325476396405	-0.518383873685344	-2.06498165159866	88	Ntrk2,Sparcl1,Ltbp4,Gypc,Col6a2,Fam13a,Col16a1,Cygb,Tgfbr3,Col6a1,Htra1,Dpysl2,Serpinh1,Fstl1,Tmem47,Ets1,Igfbp3,Epb41l2,Itpkb,Map4k4,Aebp1,Tubb6,Vim,Zfp521,Rasa3,Sfrp1,Cryab,Tinagl1,Pdzrn3,Snai2,Lama1,Wtip,Col4a1,Prickle1,Kctd12,Fzd1,Gpx7,Fabp5,Apoe,Mertk,Nes	0.465909090909091
Cell Type Signatures	TABULA_MURIS_SENIS_KIDNEY_BRUSH_CELL_AGEING	9.8964217545288e-05	0.00412660169618529	0.538434096309916	-0.553528836324738	-2.06390259116496	59	Cyp2a4,Rdh16f2,Prlr,Cbr1,Hao2,Gstt1,Igfbp7,Kng2,Rpl22,Ddt,Aldh2,Cd74,Pdzk1ip1,Ackr3,Ybx1,Ass1,H2-Eb1,Dhrs3,H2-Ab1,Rps4x,Gas5,Apoe,H2-Aa	0.389830508474576
Curated - Chemical and Genetic Perturbation	WANG_LSD1_TARGETS_UP	0.000251343700068333	0.00811421177709585	0.49849310876659	-0.69347921378388	-2.06148836707891	21	Cdkn1c,Ezr,Cd1d1,Mgp,Epb41l2,Elk3,Tgfb2,Mdk,Heph,Igfbp2,Igfbp5,Reln	0.571428571428571
Curated - Chemical and Genetic Perturbation	CASTELLANO_NRAS_TARGETS_UP	2.40477147693023e-05	0.00134164463026505	0.575610261071129	-0.534500269715633	-2.05974525475894	71	Nqo1,Enpep,Pltp,Ifit1,Itih2,Lsp1,Mgp,Anxa4,Stat1,Plscr2,Adcy2,Ifi27l2a,Gja1,Ifi204,Sdc1,Tgtp1,Tap1,Psmb8,H2-Q5,Isg15,H2-K2,Usp18,Cx3cl1,Phlda3,Clec11a,Ppp1r7,Gbp2,Mmp13,Ifih1,Sardh,Npr3	0.436619718309859
Curated - Chemical and Genetic Perturbation	MCBRYAN_PUBERTAL_BREAST_4_5WK_UP	2.81132075706868e-09	5.77113691822867e-07	0.774939030136436	-0.454149247868922	-2.05969457811582	222	Prlr,Mfge8,Cd24a,Sox4,Stambpl1,Epcam,Txndc16,Krt19,Abcc3,Col16a1,Ddr1,Atpif1,Ezr,Elapor1,Htra1,Prom1,Tspan8,Ehf,Synpo,Adamts5,Dsp,Rnf128,Rpl22,Cldn8,Zfp704,Ano1,Klf5,Cldn3,Krt7,Inhbb,Dkk3,Tgfb3,ENSMUSG00000120992,Sdc1,Sfrp1,Mark1,Gas1,Cracr2b,Shroom3,Bex3,Rab25,St14,Thbs2,Id4,Marcksl1,Emb,Nfkb2,Gzma,Mdk,Acot1,Pdzk1ip1,Inmt,Nxn,Spon1,Rpl36a,Fxyd3,Grhl2,Kif22,Tmprss2,Bspry,Sfxn3,Npr3,Mmd2,H2-Eb1,Cy…	0.468468468468469
Ontology - Biological Process	GOBP_ANGIOGENESIS	6.74106550774847e-14	3.59793136366895e-11	0.954541630725724	-0.420375335586561	-2.0514468396656	452	Rtn4,Lepr,Emp2,Mfge8,Ecm1,Htatip2,Fzd8,Tcf21,Enpep,Actg1,Sparc,Pdgfrb,Dcn,Gdf2,Pdgfra,Hand2,Ccbe1,Ramp1,Hmgb1,Vegfb,Angptl6,Smoc2,Robo4,Efnb2,Agt,Adamts9,Naxe,Eng,Plau,Bmper,Fbln5,Stat1,Ngfr,Sp100,Ddah1,Cx3cr1,Ets1,Card10,Adgra2,Mmp2,Prkca,Ccl5,Unc5b,Tbx20,Esm1,Dll1,Jup,Angpt1,Ppp3r1,Adra2b,Elk3,Klf4,Klf5,Adam15,Emilin1,Kctd10,Epas1,Nrxn1,Ramp2,Itgb3,Itgax,Cxcl10,Cyp1b1,Angptl3,Vstm4,Anxa2,Sema5a…	0.415929203539823
Ontology - Biological Process	GOBP_POSITIVE_REGULATION_OF_HORMONE_METABOLIC_PROCESS	0.000276835533951234	0.00877760508837063	0.49849310876659	-0.727107961516519	-2.05082671624118	17	Rdh16f2,Cyp17a1,Ppargc1a,Wnt4,Rdh16,Rdh9,Rdh1,Igf1r,Rdh10	0.529411764705882
Curated - Chemical and Genetic Perturbation	KANG_AR_TARGETS_DN	0.000586480336590368	0.0151219374387842	0.477270815362862	-0.762479993686378	-2.04744738143327	14	Anxa5,Col1a2,Vegfb,Tgfb1,Col1a1,Ctsk,Slc20a1	0.5
Curated - Chemical and Genetic Perturbation	TSENG_IRS1_TARGETS_DN	3.19008295330635e-06	0.000235389899761941	0.627256739718528	-0.488968143891205	-2.04656790991682	119	Mgst3,Fmo1,Sparcl1,Tgfbi,Enpp1,Gstt1,Tnxb,Ephb6,Capn6,Itih2,Col6a1,Tapbp,Mmp14,Cdkn2c,Smad6,Ggt5,Col6a3,Hlx,Cd63,Maoa,Gja1,Ramp2,Dkk3,Tmem45a,Fah,Rab9,Col3a1,Snai2,Hgf,Tnnt2,Mesd,Nfyb,H2-T10,Art3,Col4a1,Limch1,Sesn1,Tspan6,Cmbl,Lpar1,Rsad2,Htra3,Kng1,Plpp3,Ppl,Cd40,Fabp4,Pml,Phka2,Gatd3a,Sms	0.428571428571429
Canonical Pathways - Reactome	REACTOME_COLLAGEN_FORMATION	0.000125195014295097	0.00496193705171557	0.518848077743792	-0.545943949968493	-2.04517848670077	61	Col1a2,Col6a2,Crtap,Col16a1,Col6a1,Loxl1,Col5a1,Col6a3,Serpinh1,Col4a5,Ctsb,P3h3,Pcolce,Col1a1,Adamts2,Loxl2,Col3a1,Col8a2,Col4a6,Adamts14,Pxdn,Mmp13,Col14a1,Col5a2,Col4a1,Col8a1	0.426229508196721
Ontology - Molecular Function	GOMF_ESTROGEN_2_HYDROXYLASE_ACTIVITY	6.18071604895251e-05	0.00289373173613531	0.538434096309916	-0.89882727562353	-2.04359857306249	8	Cyp2b9,Cyp2b13,Cyp3a59,Cyp2b10	0.5
Canonical Pathways - Reactome	REACTOME_O_GLYCOSYLATION_OF_TSR_DOMAIN_CONTAINING_PROTEINS	0.000641951417094389	0.016194861045181	0.477270815362862	-0.628814783252538	-2.04028501457051	32	Adamtsl4,Adamtsl2,Adamtsl1,Thsd4,Adamts13,Adamts9,Adamts5,Adamts2,Sema5a,Thbs2,Adamts14,Spon1,Adamts12,Adamtsl3,Adamts1,B3glct,Thsd7a	0.53125
Cell Type Signatures	TABULA_MURIS_SENIS_LIMB_MUSCLE_SMOOTH_MUSCLE_CELL_AGEING	4.57471581076642e-05	0.00224694323809791	0.557332238758646	-0.519206717286151	-2.03016609234063	84	H2-Q4,Anxa5,Gstt1,Gbp7,Ifit3,Ifit1,Vcam1,Gucy1a1,Cyp4b1,Mndal,Irf1,Gstm1,Gucy1b1,Ldhb,Cxcl10,Plac9,Sncg,Psmb8,Gng11,Isg15,S100a6,Aldh2,Filip1l,Rbm8a,Ifi207,Ifi211,Capg	0.321428571428571
Ontology - Biological Process	GOBP_POSITIVE_REGULATION_OF_INTEGRIN_MEDIATED_SIGNALING_PATHWAY	0.000728432468216906	0.0178071155436475	0.477270815362862	-0.734456648723483	-2.02834710189567	15	Emp2,Nid1,Lamb2,Cd63,Pcsk5,Lamb1,Lama1,Flna,Lama2,Lamc1,Dmtn,Lims1	0.8
Ontology - Biological Process	GOBP_HETEROPHILIC_CELL_CELL_ADHESION_VIA_PLASMA_MEMBRANE_CELL_ADHESION_MOLECULES	0.000339440238066776	0.0101972178084901	0.49849310876659	-0.582300053417767	-2.02672841306405	39	Cd24a,Tenm3,Cadm1,Vcam1,Amigo2,Cadm3,Nrxn1,Tenm4,Dchs1,Scarf2,Igsf21,Alcam,Nectin4,Nectin3	0.358974358974359
Ontology - Biological Process	GOBP_PHENOL_CONTAINING_COMPOUND_METABOLIC_PROCESS	1.60830009350042e-05	0.00095026203310438	0.575610261071129	-0.51854034460035	-2.02538353417086	81	Sult1d1,Sult1a1,Maob,Sult2a1,Sult2a2,Hand2,Cpq,Iyd,Ctsb,Maoa,Ctsk,Cdh3,Prkn,Epas1,Sult2a3,Gch1,Crym,Ddt,Atp2b2,Tgfb2,Fah,Slc16a10,Myo5a,Aldh2,Crhr2,Ly6e,Sult2a5,Slc16a2,Gipc1,Ednra,Agtr1a	0.382716049382716
Canonical Pathways - Reactome	REACTOME_LAMININ_INTERACTIONS	0.00042681578653593	0.0120720046127129	0.49849310876659	-0.832646639765278	-2.02438929645979	10	Itga6,Nid1,Col4a5,Lama4,Col4a6,Col4a1	0.6
Curated - Chemical and Genetic Perturbation	MIKKELSEN_NPC_HCP_WITH_H3K4ME3_AND_H3K27ME3	1.22342505234338e-05	0.000774287823641196	0.593325476396405	-0.495834047766386	-2.02422743165464	104	Pltp,Smoc2,Smad6,Ptgfrn,Tgfb1,Egflam,Ngfr,Atp7b,Ndrg1,Adra2b,Rasgef1b,Adamts2,Wnk2,Foxf1,Gch1,Tenm4,Gchfr,Esrrb,Bmf,Emb,Lama1,Gata6,Efcc1,Nrarp,Dll4,Kcnma1,Cdkn1a,Unc5a,Gpat3,Synm,Tspan18,Fli1,Rassf5,Ptger3,Tmtc4,Sema7a,Aff3,Reln,Chst8,Cxcl12	0.384615384615385
Ontology - Biological Process	GOBP_RESPONSE_TO_XENOBIOTIC_STIMULUS	1.58656962433811e-09	3.57804969364814e-07	0.788186810800237	-0.437076953334403	-2.02159858141599	259	Cyp2c40,Cyp2c69,Cyp2a4,Cyp2c68,Cyp2b9,Cyp2c37,Fmo1,Cyp2b13,Nqo1,Bche,Cyp2a22,Fmo2,Fmo3,Sult1a1,Ugt1a1,Pde4b,Cyp3a41a,Cbr1,Sult2a1,Cyp3a44,Gstt1,Pam,Cyp2b10,Gsta4,Gstm3,Sult2a2,Fmo4,Cyp2c39,Cyp2g1,Cyp2c38,Cyp3a41b,Cyp46a1,Cyp2a5,Mef2c,Mmp2,Gstm1,Gsto1,Add3,Ggh,Pde3a,Cyp3a16,Pemt,Sult2a3,Hadh,Gstp3,Sfrp1,Cyp1b1,Cryz,Akr1c20,Tgfb2,Gstm5,Gstm7,Vkorc1,Alad,Ankrd1,Cyp2c23,Gstm6,Npc1,Gata6,Sult2a5,Prick…	0.293436293436293
Positional	chr1H2	3.68302426831089e-05	0.0019023414381998	0.557332238758646	-0.531348564305995	-2.01854849694452	68	Mgst3,Fmo1,Fmo2,Dcaf6,Pbx1,Fmo3,Mpc2,Fmo4,Atp1b1,Slc19a2,Rxrg,Serpinc1,Ildr2,Dpt,Aldh9a1,Ccdc181,Kifap3,Mpzl1,Dnm3	0.279411764705882
Curated - Chemical and Genetic Perturbation	LEI_HOXC8_TARGETS_DN	0.00127169843141056	0.0268279779759497	0.45505986738723	-0.71966758719915	-2.01729442302842	16	Nqo1,Krt19,Plagl1,Cxcl10,Gas1,Ankrd1,Ass1,Ncam1,Serpinf1,Acta2	0.625
Canonical Pathways - Wiki	WP_INFLAMMATORY_RESPONSE_PATHWAY	0.000643918994273897	0.0161959010188453	0.477270815362862	-0.659452846834565	-2.01398015634393	23	Col1a2,Lamc2,Lamb2,Col1a1,Lamb1,Zap70,Col3a1,Il2rb,Cd40,Lamc1,Cd28,Thbs3,Lck,Thbs1,Il2rg	0.652173913043478
Ontology - Biological Process	GOBP_POSITIVE_REGULATION_OF_PROTEIN_AUTOPHOSPHORYLATION	0.000868153113489548	0.0203785787290221	0.477270815362862	-0.648806012733532	-2.01264467736127	24	Prlr,Pdgfd,Tnks1bp1,Ddx3x,Rassf2,Gpnmb,Pdgfb,Rad50,Rap2b,Vegfc,Iqgap1,Ace,Ngf	0.541666666666667
Curated - Chemical and Genetic Perturbation	BERENJENO_TRANSFORMED_BY_RHOA_DN	6.53959571842766e-12	2.55395138154789e-09	0.887074988399873	-0.416636747907965	-2.01153861680794	388	Mgst3,Sparcl1,Cd24a,Dhrs7,Mpc2,Ltbp4,Npc2,Txndc16,Gnpda1,Col1a2,Col6a2,Pltp,Gsta4,Eid1,Naga,Gstm3,Capn6,Nagk,Marcks,Pdgfrb,Dcn,Gamt,Pdgfra,Cpq,Timp3,Ccdc80,Tapbp,H2-T23,Mmp14,Myo1d,Vegfb,Anxa6,Smoc2,Lum,Smad6,Naxe,Pygb,Ogn,Col5a1,Col6a3,Lamb2,St3gal5,Mgp,Synpo,Col4a5,Anxa4,Lama4,Copz2,Ptpn13,Csrp1,Cdo1,Islr,Pcolce,Col1a1,Rpl22,S100a13,Maoa,Matn2,Xpa,Pts,Maged2,Akap12,Igsf10,Gsn,Aebp1,Bphl,Usp22,F…	0.371134020618557
Curated - Chemical and Genetic Perturbation	HEVNER_CORTEX_ROSTRAL_VENTRICULAR_ZONE	0.000907391263846486	0.0209353730788328	0.477270815362862	-0.64816455347817	-2.01065482287363	24	Ccnd1,Ntn4,Lmcd1,Ddah1,Elk3,Smoc1,Rgcc,Mest,Acss1	0.375
Ontology - Biological Process	GOBP_FATTY_ACID_METABOLIC_PROCESS	1.56840446938695e-11	5.23193590912998e-09	0.863415391606693	-0.415987425647791	-2.00697951731314	390	Cyp2c40,Cyp2c69,Cyp2a4,Cyp2c68,Cyp2b9,Cyp2c37,Fmo1,Cyp2b13,Cyp2a22,Fmo2,Abcd2,Abhd2,Ehhadh,Enpp1,Slc27a1,Hpgd,Ces1c,Hao2,Ilvbl,Acot6,Pam,Eci3,Tnxb,Cyp2b10,Echdc3,Gstm3,Ces1g,Fmo4,Ces1b,Ppargc1a,Acadl,Cyp2c39,Cyp2g1,Cygb,Cyp2c38,Klhl25,Acot3,Acad10,Prkab1,Agt,Asah1,Ptgds,Ggt5,Asah2,Elovl5,Fads1,Lipc,Pnpla3,Cyp2a5,Hacl1,Acsl3,Gstm1,Aldh3a2,Acot4,Rgn,Acot2,Acot12,Degs1,Pdk1,Cyp4a14,Aig1,Hadh,Gstp3,P…	0.302564102564103
Ontology - Biological Process	GOBP_REGULATION_OF_VASCULOGENESIS	0.00150828912124018	0.0301131239517428	0.45505986738723	-0.715784739115029	-2.00641044280632	16	Rtn4,Emp2,Ramp2,Rras,Asb4,Tmem100,Cd34	0.4375
Canonical Pathways - Reactome	REACTOME_G_ALPHA_S_SIGNALLING_EVENTS	0.00013395181730577	0.00520591383179608	0.518848077743792	-0.540409247436045	-2.00112416330345	58	Vipr1,Ramp1,Gng7,Pde1a,Pde3a,Pth1r,Pde4c,Adcyap1r1,Ramp2,Adora2a,Prkar2b,Gng11,Gnb2,Crhr2,Arrb1,Pde4a,Gng2,Gnb5,Ptger2,Grk3,Gnb1,Prkar1a,Pde4d,Prkacb,Pde8b,Adrb2	0.448275862068966
Ontology - Biological Process	GOBP_VASCULAR_ENDOTHELIAL_GROWTH_FACTOR_SIGNALING_PATHWAY	0.0014418283086525	0.0291865421974005	0.45505986738723	-0.582694248346823	-2.00110338388723	37	Pdgfrb,Dcn,Pdgfra,Ccbe1,Vegfb,Smoc2,Adgra2,Cd63,Dll1,Ptp4a3,Nrp2,Jcad,Flt4,Pdgfb,Dab2ip	0.405405405405405
Cell Type Signatures	TABULA_MURIS_SENIS_BRAIN_MYELOID_MACROPHAGE_AGEING	0.000180034116300006	0.00643719544006749	0.518848077743792	-0.552975430789034	-1.99938593665336	50	Tmsb10,Col1a2,Sparc,Dcn,Lum,Mgp,Fkbp5,Gsn,Olfml3,Psmb8,Shisa5,Cd47,Pld3,Tmem119,Ms4a7,Tmem160,Plxdc2,Ubb-ps,Lat2,Tpcn1,Cotl1,Etv1	0.44
Canonical Pathways - Reactome	REACTOME_XENOBIOTICS	0.000766931947884805	0.0185220427594744	0.477270815362862	-0.661313838563694	-1.99771564828848	22	Cyp2a4,Cyp3a59,Cyp3a41a,Cyp3a44,Cyp2b10,Cyp3a41b,Cyp2a5,Cyp3a16	0.363636363636364
Ontology - Biological Process	GOBP_VASCULATURE_DEVELOPMENT	1.29099548814111e-15	1.34888381900481e-12	1.01754479730988	-0.396629525696773	-1.99738282528676	645	Rtn4,Lepr,Emp2,Ntrk2,Mfge8,Enpp1,Hpgd,Sox4,Ecm1,Htatip2,Fzd8,Tcf21,Enpep,Col1a2,Actg1,Sparc,Pdgfrb,Dcn,Gdf2,Pdgfra,Hand2,Ccbe1,Tgfbr3,Ramp1,Cdx4,Wnt4,Hmgb1,Vegfb,Angptl6,Smoc2,Robo4,Efnb2,Agt,Adamts9,Smad6,Naxe,Sema3c,Eng,Efemp2,Plau,Tgfb1,Tmem204,Bmper,Col5a1,Fbln5,Stat1,Ngfr,Sp100,Lama4,Ddah1,Anp32b,Smad7,Cx3cr1,Ets1,Card10,Antxr1,Ptk7,Adgra2,Col1a1,Mef2c,Mmp2,Prkca,Gpc3,Ccl5,Unc5b,Tbx20,Esm1,W…	0.348837209302326
Ontology - Biological Process	GOBP_REGULATION_OF_INTEGRIN_MEDIATED_SIGNALING_PATHWAY	0.00106018837979588	0.0235774115795716	0.45505986738723	-0.698960195435397	-1.99660648580053	18	Emp2,Nid1,Lamb2,Cd63,Pcsk5,Lamb1,Lama1,Flna,Lama2,Lamc1,Dmtn,Lims1	0.666666666666667
Curated - Chemical and Genetic Perturbation	LEIN_CHOROID_PLEXUS_MARKERS	4.05971337973183e-05	0.00204415505145491	0.557332238758646	-0.512640972321024	-1.99577403656486	79	Prlr,Lepr,Tgfbi,Tcn2,Steap2,Pltp,Cpq,Ezr,Lum,Fads1,Mxra8,Mgp,Pbxip1,Pcolce,Ggh,Cdh3,Fxyd1,Ctsc,Col8a2,Inmt,Nxn,Adh1,Elovl7,Col8a1	0.30379746835443
Cell Type Signatures	TABULA_MURIS_SENIS_MAMMARY_GLAND_LUMINAL_EPITHELIAL_CELL_OF_MAMMARY_GLAND_AGEING	1.49318148857251e-09	3.415545999289e-07	0.788186810800237	-0.425073907243683	-1.99558279198141	297	Ccnd1,Pbx1,Idh2,Mfge8,Pde4b,Sgk1,Ecm1,Timp2,Pam,Ltbp3,App,Prelp,Igfbp7,Tagln2,Slc29a1,Dcn,Atp1b1,Pdlim1,Ntn1,Timp3,Tap2,Tnfrsf21,Tspan8,Cbx3,Mtch1,Dsp,Pbxip1,Ccl5,Gstm1,Gsto1,Gja1,Camk2n1,Gsn,Sf3b2,Klf4,Klf5,Nop53,Pxdc1,Hnrnpa0,Ets2,Ltbp1,Emc10,Emp1,Gnb2,Cracr2b,Cx3cl1,Socs2,Eif3f,Bcam,Shisa5,Ddx3x,Tra2b,Ece1,Aldh2,Fus,Anxa1,Emb,Pdk4,Pdlim3,Piezo2,Cd74,Ly6e,Selenow,Hspa8,Mlph,Ybx1,Btg1,Slc9a3r2,A…	0.36026936026936
Ontology - Biological Process	GOBP_EXTRACELLULAR_MATRIX_DISASSEMBLY	0.000778428020399499	0.0187431420490779	0.477270815362862	-0.623848262457289	-1.9954116221421	28	Ddr1,Eng,Adamts5,Pbxip1,Ets1,Dpp4,Ddr2,Fscn1,Sema5a,Tgfb2,Mmp13,Hpse,Lamc1,Noxo1,Clasp2,Sh3pxd2b,Adamts15,Pdpn,Fgfr4	0.678571428571429
Cell Type Signatures	ZHANG_UTERUS_C11_SMOOTH_MUSCLE_CELL	0.00116436849223719	0.0252285091985141	0.45505986738723	-0.614877617833863	-1.99506376579161	32	Sparcl1,Smtn,Des,Tpm2,Csrp1,Tgfb1i1,Pdlim3,Flna,Mustn1,Rpl38,Cpe,Actn1,Myl9,Acta2,Rps21	0.46875
Ontology - Biological Process	GOBP_EXTRACELLULAR_MATRIX_ASSEMBLY	0.000238578865417363	0.00782812457594838	0.518848077743792	-0.574764521842555	-1.99377053297421	40	Ltbp4,Col1a2,Tnxb,Ntn4,Thsd4,Agt,Efemp2,Tgfb1,Lamb2,Fbln5,Antxr1,Mfap4,Emilin1,Ramp2,Lamb1,Col3a1,Phldb1,Rgcc,Pxdn,Prickle1,Gpm6b,Eln,Fkbp10	0.575
Regulatory Target Gene - miRDB	MIR_8098	0.000685225133462939	0.0170105811426489	0.477270815362862	-0.670339608642465	-1.99270183985548	21	Tcf24,Qpct,Lrtm1,Zfp629,Arhgef9	0.238095238095238
Canonical Pathways - Reactome	REACTOME_AFLATOXIN_ACTIVATION_AND_DETOXIFICATION	0.00184346014288099	0.0344830418315542	0.45505986738723	-0.710775888385545	-1.99237017362914	16	Mgst3,Cyp3a41a,Cyp3a44,Acy1,Cyp3a41b,Ggt5,Cyp3a16,Ggt7	0.5
Curated - Chemical and Genetic Perturbation	SCHMIDT_POR_TARGETS_IN_LIMB_BUD_UP	0.000662314034733677	0.0165389764687957	0.477270815362862	-0.633523059782316	-1.991430726745	26	Srebf2,Fdft1,Hmgcs1,Ldlr,Sqle,Tm7sf2,Mvd,Scd1,Cyp51,Sc5d,Foxc1,Elovl6,Acat2,Insig1,Idi1,Lss,Msmo1	0.653846153846154
Hallmark	HALLMARK_XENOBIOTIC_METABOLISM	1.29701202066747e-07	1.53835233147611e-05	0.690132458796796	-0.444935933602269	-1.99068401108366	191	Serpina6,Fmo1,Nqo1,Papss2,Fmo3,Abcd2,Mbl2,Dhrs7,Cbr1,Gstt2,Abcc3,Enpep,Cyp17a1,Car2,Slc6a12,Ptgds,Elovl5,Cyfip2,Tat,Cdo1,Hgfac,Hacl1,Gsto1,Psmb10,Maoa,Jup,Pts,Gckr,Pemt,Bphl,Gch1,Ets2,Casp6,Angptl3,Ddt,Asl,Fbln1,Tgfb2,Cd36,Fah,Aldh2,Pdk4,Aldh9a1,Npc1,Esr1,Atoh8,Smox,Mthfd1,Ces1d,Pink1,Serpine1,Gnmt,Ndrg2,Acp1,Slc1a5,Fbp1,Cyp2s1,Cyp4f14,Kars,Cyp2c55,Aco2,Apoe,Gstm4,Dcxr	0.335078534031414
Ontology - Molecular Function	GOMF_TESTOSTERONE_6_BETA_HYDROXYLASE_ACTIVITY	0.000315214733963348	0.00963115300012277	0.49849310876659	-0.873714009244519	-1.98650035549729	8	Cyp3a59,Cyp3a41a,Cyp3a44,Cyp3a41b,Cyp3a16	0.625
Curated - Chemical and Genetic Perturbation	LANDIS_BREAST_CANCER_PROGRESSION_DN	2.75973762184356e-05	0.00149792945087997	0.575610261071129	-0.521930485430399	-1.98627176139721	69	Sult1a1,Angptl2,Tgfbi,St3gal6,Dhrs7,Sqor,Ccdc80,Lum,Htra1,Col5a1,Col6a3,Fstl1,Bckdhb,Col1a1,Gja1,Ppp2r5a,Klf4,Etfb,Lamb1,Cavin3,S100a6,Srpx,Dpt,Alad,Col3a1,Map4	0.376811594202899
Curated - Chemical and Genetic Perturbation	SCHAEFFER_PROSTATE_DEVELOPMENT_48HR_DN	4.63446790970512e-10	1.14164769492613e-07	0.814035837847908	-0.422252042121378	-1.98499635629382	310	Ntrk2,Qpct,Xist,Sparcl1,Tgfbi,Dhrs7,Enpp1,Ar,Pamr1,Ctps2,Gypc,Pla2g12a,Dixdc1,Fam13a,Eif2s3x,Pdgfrb,Gucy1a1,Ccdc80,Angptl6,Lhpp,Bcor,Kcnab1,St3gal4,Loxl1,Sox7,Pmepa1,Slc19a2,Irf1,Antxr1,Ctsb,Pde1a,Gucy1b1,Matn2,Ndrg1,Ddr2,Mfap4,Zfp704,Rhbdl3,Rbms3,Zfp521,Tgfb3,Blnk,Fibin,Robo2,Ldb2,Avpr1a,Nrp2,Epha7,Fam171b,Btd,Gas1,Fbln1,St3gal2,Sipa1l2,Egln3,Socs1,Kazn,Abi2,Ddx3x,Bmf,Cachd1,Tgfb1i1,Id4,Rassf2,P…	0.406451612903226
Cell Type Signatures	DESCARTES_ORGANOGENESIS_CONNECTIVE_TISSUE_PROGENITOR	0.00152128910080968	0.0301488566485993	0.45505986738723	-0.584180703856427	-1.98432571204441	36	Pamr1,Ltbp3,Col6a2,Col16a1,Col6a1,Smoc2,Ogn,Col6a3,Fbln5,Fibin,Adgrd1,Col14a1,Abi3bp,Adamtsl3,Naalad2,Angptl1,Hic1	0.472222222222222
Ontology - Biological Process	GOBP_RESPONSE_TO_ESTROGEN	0.00051190533819328	0.0137422787920621	0.477270815362862	-0.55226670835216	-1.98146129149687	48	Trim24,Mme,Cd24a,Ar,Mmp2,Tgfb3,Sfrp1,Naip2,Akr1c20,Tgfb2,Esr1,Gata6,Cited4,Kcnma1,Agtr1a,Pelp1,Zfp366,Brca1	0.375
Cell Type Signatures	TABULA_MURIS_SENIS_LUNG_VEIN_ENDOTHELIAL_CELL_AGEING	0.000878393915624835	0.0205026871384619	0.477270815362862	-0.812691283359525	-1.97587242509377	10	H2-DMb1,Mapt,Pcp4l1,Cd74,H2-DMa,H2-Eb1,H2-Ab1,H2-Aa	0.8
Curated - Chemical and Genetic Perturbation	CHEN_METABOLIC_SYNDROM_NETWORK	4.31301948005219e-23	1.38120135829191e-19	1.24623277191648	-0.377985857754546	-1.97540769368775	1159	Cyp2c37,Nqo1,Cers6,Bgn,Mfge8,Stambpl1,Npc2,Anxa5,Adssl1,Tm4sf4,Bicc1,Oasl2,Pam,Ltbp3,Col1a2,Eci3,Pltp,Actg1,Rcn3,Cpxm1,Tagln2,Ifit3,Scpep1,Atp6v0d2,Cadm1,Acy1,Sparc,Aldh1b1,Col16a1,Nagk,Pdgfrb,Nid1,Mtmr11,Vcam1,Cygb,Gas8,Car2,Taok3,Ccdc80,Col6a1,Casp12,Pfkp,Cbx6,Cavin1,Smoc2,Cdkn2c,Renbp,Asah1,Lum,Htra1,Uba7,Endod1,Ggt5,Efemp2,Zfp385b,Lhfp,Loxl1,Kcne3,Bmper,Col5a1,Col6a3,Mxra8,Ccn4,Lipc,Synpo,Pro…	0.415012942191544
Curated - Chemical and Genetic Perturbation	HUMMERICH_MALIGNANT_SKIN_TUMOR_UP	0.00156158756833294	0.0307176168847015	0.45505986738723	-0.733233745105688	-1.96891396997447	14	Ccnd1,Ecm1,Col1a2,Gsta4,Gsto1	0.357142857142857
Ontology - Biological Process	GOBP_NEGATIVE_CHEMOTAXIS	0.00172278157265968	0.0330361419657806	0.45505986738723	-0.579467802006376	-1.96831708276641	36	Plxna3,Ntn1,Sema3c,Lrtm1,Sema4d,Itgb3,Robo2,Sema3b,Nrp2,Lrtm2,Sema6c,Igfals,Sema4a,Sema4b,Rhoa,Sema7a,Sema6d,Sema3a,Sema3d,Wnt5a	0.555555555555556
Curated - Chemical and Genetic Perturbation	LANDIS_ERBB2_BREAST_TUMORS_324_DN	2.62191283923052e-06	0.000206808218629355	0.627256739718528	-0.454502275023704	-1.96531440095465	145	Papss2,Idh2,Sult1a1,Angptl2,Tgfbi,St3gal6,Dhrs7,Slc27a1,Npc2,Krt19,Sqor,Cavin2,Marcks,Ccdc80,Lum,Htra1,Cyp4b1,Fads1,Col5a1,Col6a3,Fstl1,Jchain,Bckdhb,Col1a1,Gja1,Ppp2r5a,Klf4,Hadh,Etfb,Lamb1,AW112010,Cavin3,S100a6,Cd36,Postn,Srpx,Dpt,Alad,Col3a1,Map4,Phldb1	0.282758620689655
Ontology - Biological Process	GOBP_NEGATIVE_REGULATION_OF_OSSIFICATION	0.00100649973752019	0.0226349351083894	0.45505986738723	-0.614276662866469	-1.96479635523283	28	Enpp1,Ecm1,Ltbp3,Tmem53,Smad6,Tgfb1,Smad7,Mef2c,Nfe2,Sfrp1,Mdk,Mkx,Rflnb,Trpm4,Ahsg	0.535714285714286
Ontology - Molecular Function	GOMF_BETA_2_MICROGLOBULIN_BINDING	0.00166233379800366	0.0320962188759316	0.45505986738723	-0.73146534808753	-1.96416538657013	14	H2-Q4,H2-Q1,H2-T23,H2-Q2,H2-T22,Fcgrt,H2-Q6,H2-M2	0.571428571428571
Curated - Chemical and Genetic Perturbation	WENG_POR_DOSAGE	0.0016265846840681	0.0316419968945813	0.45505986738723	-0.633170321767218	-1.96414159696035	24	Cyp2a4,Slco1a4,Anxa5,Actg1,Cyp2b10,Gstm3,Cyp2c39,Acot2,Acot1,Gstm2,Gsta2,Cyp7a1,Cyp2c55	0.541666666666667
Curated - Chemical and Genetic Perturbation	SHETH_LIVER_CANCER_VS_TXNIP_LOSS_PAM2	4.91288527555853e-06	0.000340541640832221	0.610526878385931	-0.44668088411432	-1.96275837624416	160	Ccnd1,Abcd2,Lyve1,Tceal8,Morc4,App,Tagln2,Sparc,Abcb1a,Ddr1,Elapor1,Efnb2,Tspan8,Slc39a4,Hsd3b1,Tmem45b,Rdh9,Pnpla3,Fgd1,Map4k4,Myadm,S100a11,Inhbb,Fscn1,Pls1,ENSMUSG00000120992,Cd93,Anxa2,Cyp39a1,Scd2,Kcnj8,Ccnb1,Rhoc,Dsg2,Adgrg1,Hmmr,Lysmd2,Hid1,Pold4,Fmnl3,Heph,Mal,Col4a1,Gsdme,Cystm1,Tax1bp3,Tanc1,Dlg4,Paqr4,Gjc1,Clcf1,Pttg1,Slc1a4,Arhgap18,Cd40,Akr1b3,Cerk,Col4a4,Sirpa,Mcam,Pgm1,Macir,Ska2	0.39375
Ontology - Biological Process	GOBP_OLEFINIC_COMPOUND_METABOLIC_PROCESS	1.72682531267824e-05	0.00100912141994905	0.575610261071129	-0.463862548302261	-1.96177599521416	125	Cyp2c40,Cyp2c69,Cyp2a4,Rdh16f2,Cyp2c68,Cyp2b9,Cyp2c37,Cyp2b13,Cyp2a22,Dhrs7,Cyp2b10,Cyp17a1,Ppargc1a,Cyp2c39,Cyp2g1,Cyp2c38,Wnt4,Rdh16,Fads1,Rdh9,Cyp46a1,Cyp2a5,Aldh1a3,Rdh11,Hsd17b6,Cyp4a14,Dkk3,Gstp3,Cyp1b1,Rdh1,Bmp5,Akr1c20,Gstm7,Cyp4a10,Cyp2c23	0.28
Ontology - Biological Process	GOBP_REGULATION_OF_VASCULATURE_DEVELOPMENT	1.6563488694571e-08	2.6789351613886e-06	0.73376198835648	-0.425421843059547	-1.96111012705087	252	Rtn4,Emp2,Ecm1,Htatip2,Sparc,Dcn,Gdf2,Ccbe1,Wnt4,Hmgb1,Vegfb,Smoc2,Agt,Adamts9,Naxe,Eng,Bmper,Fbln5,Stat1,Ngfr,Sp100,Ddah1,Cx3cr1,Ets1,Adgra2,Prkca,Ccl5,Dll1,Jup,Klf4,Emilin1,Ramp2,Itgb3,Itgax,Cxcl10,Cyp1b1,Angptl3,Sema5a,Ago2,Emc10,Apoh,Tgfb2,Jcad,Id1,Thbs2,Plxnd1,Crhr2,Hgf,Mdk,Itgb8,Rras,Rgcc,Rapgef3,Gata6,Dab2ip,Creb3l1,Atp2b4,Btg1,Hyal1,Agtr1a,Adamts1,Cysltr1,Klf2,Rhob,Serpine1,Sphk1,Col4a3,N…	0.448412698412698
Curated - Chemical and Genetic Perturbation	YAO_TEMPORAL_RESPONSE_TO_PROGESTERONE_CLUSTER_6	0.000120655295879738	0.00481369613522632	0.538434096309916	-0.508514123755264	-1.95960528502643	71	Tnfrsf19,Slc27a1,Epcam,Cdkn1c,Pam,Ifit3,Abcb1a,Efnb2,Dsp,Ifi27l2a,Ppp2r5a,Nop53,Blnk,Itgb4,Wls,H2-Q5,Ifit2,Ighg2b,Btg1,Ifih1,Scd1,Prss23,Capg,Ccn2,Htra3,Tmem30b,Efhd1	0.380281690140845
Curated - Chemical and Genetic Perturbation	GERHOLD_ADIPOGENESIS_DN	0.000249122764567854	0.00810762948426926	0.49849310876659	-0.528878298881416	-1.95842530149094	58	Ccnd1,Sox4,Ecm1,Anxa5,Pdgfrb,Mmp14,Hgfac,Ccnd2,Sdc1,Anxa2,Ubtf,Gas1,Cryab,Thbs2,Pdcd2,Hspa8,Cdk4,Plat,Ccn2,Ucp2,Akr1b3,Ccl2,Cxcl12,Cd9,Samhd1,Thbs1,Anxa3,Thbd,Tuba1a	0.5
Curated - Chemical and Genetic Perturbation	WUNDER_INFLAMMATORY_RESPONSE_AND_CHOLESTEROL_UP	0.000104157924850843	0.00428734368306349	0.538434096309916	-0.514274046015344	-1.9555287485404	66	H2-Q4,Ifi44,H2-Q1,Tap2,H2-T23,Uba7,Stat1,Ccl5,Psmb10,H2-DMb1,ENSMUSG00000120992,H2-Q2,Tgtp1,Psmb8,H2-T22,H2-K2,Socs1,Ctsc,Cd74,Cmpk2,Gbp2,H2-T10,Dusp28,H2-DMa,H2-Eb1,H2-Ab1	0.393939393939394
Ontology - Biological Process	GOBP_VENTRICULAR_CARDIAC_MUSCLE_CELL_ACTION_POTENTIAL	0.0014051023184049	0.028821604225699	0.45505986738723	-0.668882820125617	-1.9526333067215	19	Kcne3,Dsp,Jup,Kcnj8,Gpd1l,Dsc2,Dsg2,Snta1,Trpm4,Kcnq1,Cacna1c,Gja5	0.631578947368421
Cell Type Signatures	TABULA_MURIS_SENIS_AORTA_AORTIC_ENDOTHELIAL_CELL_AGEING	9.20134918969497e-09	1.58421508844512e-06	0.747739663149885	-0.416914367478806	-1.95217463328991	286	Fmo1,Sparcl1,Idh2,Pde4b,Gstt2,Npc2,Ybx3,Tmsb10,Pltp,Actg1,Igfbp7,Cavin2,Sparc,Npm1,Dcn,Cavin1,Dpysl2,Des,Serpinh1,Mgp,Csrp1,Gstm1,Irgm2,Cd63,Nmi,Ndrg1,Gsn,Pcbp2,Klf4,Vim,Nop53,Gpihbp1,Emc10,Sncg,Rpl14,AW112010,Gng11,F11r,Gnb2,Cd36,Hes1,Socs2,Eif3f,Rhoc,Dpt,Ece1,C1qtnf9,Ppic,Rpl17,Cd74,Apold1,Tbrg1,Selenow,Plp2,Ybx1,Arf5,Myl12a,Tgtp2,Naca,H2-Eb1,Klf2,Tmem119,H2-Ab1,Rhob,Gstm2,Rnd1,Ddrgk1,Tmem160,P…	0.325174825174825
Ontology - Molecular Function	GOMF_GLYCOSAMINOGLYCAN_BINDING	1.26873993850588e-06	0.000110407955953022	0.643551836150722	-0.445785495281271	-1.95156110443987	158	Lyve1,Bgn,Sulf2,Nav2,App,Tnxb,Prelp,Lamc2,Mamdc2,Dcn,Tgfbr3,Itih2,Ccdc80,Hmgb1,Vegfb,Anxa6,Smoc2,Eng,Efemp2,Impg2,Col5a1,Egflam,Lrtm1,Ccn4,Fstl1,Lipc,Jchain,Adamts5,Ecm2,Pcolce,Rpl22,Ccl5,Lrpap1,Crispld2,Sfrp1,Cxcl10,Angptl3,Ltbp2,Sema5a,Nrp2,Lrtm2,Fgfrl1,Apoh,Smoc1,Serpinc1,Postn,Thbs2,Adgrg1,Hmmr,Mdk,Ptprs,Gpnmb,Abi3bp,Igfals,Fbn1,Apoa5,Ighm,Adamts1,Fgf12,Fbln7,Ncam1	0.386075949367089
Ontology - Biological Process	GOBP_COLLAGEN_ACTIVATED_SIGNALING_PATHWAY	0.00213084748001879	0.0380793859933714	0.431707695803346	-0.705354054008886	-1.94797453838277	15	Enpp1,Ddr1,Col4a5,Col1a1,Ddr2,Col4a6,Col4a1,Col4a3	0.533333333333333
Curated - Chemical and Genetic Perturbation	CHIARADONNA_NEOPLASTIC_TRANSFORMATION_KRAS_DN	8.88564965806548e-06	0.000578361879369693	0.593325476396405	-0.45484985068278	-1.94747757872036	137	Emp2,Papss2,Dhrs7,Col1a2,App,Pltp,Tnxb,Crtap,Slc29a1,Timp3,Ccdc80,Ddr1,Pfkp,Asah1,Smad6,Sema3c,Col5a1,Lamb2,St3gal5,Fstl1,Col4a5,Copz2,Pcolce,Col1a1,Gstm1,S100a13,Jup,Akap12,Gsn,Tmem45a,Fhl1,Gas1,Isg15,Shroom3,Fzd2,Slc39a3,Rnpepl1,Fbn1,Col5a2,Klf2,Dhrs3,Rflnb,Sesn1,Prss23,Slc1a5,Rab11fip5,Ccn2,Sptan1,Eln,Ndrg4,Fkbp10	0.372262773722628
Ontology - Biological Process	GOBP_NEURON_PROJECTION_REGENERATION	0.000243575236263851	0.00795944221031997	0.518848077743792	-0.529469654665847	-1.94728837295725	55	Rtn4,Enpp1,D130043K22Rik,Lamb2,Mmp2,Matn2,Map4k4,Klf4,Gfap,Igf1r,Hgf,Ptprs,Flna,Thy1,Scarf1,Dhfr,Rtn4rl2,Epha4,Xylt1,Apoe	0.363636363636364
Ontology - Biological Process	GOBP_PEPTIDE_CROSS_LINKING	0.00438789713390637	0.0618477191092508	0.407017918923954	-0.660236086325727	-1.94358748697828	20	Bgn,Mamdc2,Dcn,Tgm1,Egflam,Dsp,Anxa1,Col3a1,F13a1,F13b,Evpl,Tgm2,Spock2	0.65
Curated - Chemical and Genetic Perturbation	LE_EGR2_TARGETS_UP	2.32839465548426e-05	0.00131275546562021	0.575610261071129	-0.475729180036903	-1.94305301388927	102	Ccnd1,Tenm3,Nav2,Cdkn1c,Cadm1,Marcks,Ezr,Tnfrsf21,Cuedc2,Ets1,Ppp1r14b,Tubb6,Hdac2,ENSMUSG00000120992,Marcksl1,Lmnb1,Kif22,Kif11,Bzw2,Iqgap3,Prc1,Cdc20,Ccnb2,Rbl1,Trim59,Top2a,Rbm3,Tnc,Birc5,Ccl2,Basp1,Plekho1,Mcam,Ednrb,Tnfaip8,Cotl1,Atf3,Aurka,Fignl1,Cxcr4,Uhrf1,Rrm1	0.411764705882353
Ontology - Molecular Function	GOMF_LONG_CHAIN_FATTY_ACID_OMEGA_1_HYDROXYLASE_ACTIVITY	0.00121778868153053	0.0260336880756567	0.45505986738723	-0.815283879949874	-1.94149480613236	9	Cyp2c37,Cyp2c39,Cyp2c38	0.333333333333333
Curated - Chemical and Genetic Perturbation	TORCHIA_TARGETS_OF_EWSR1_FLI1_FUSION_DN	3.02011911568386e-09	6.04476841004124e-07	0.774939030136436	-0.413639518653585	-1.94148445426528	312	Ccnd1,Pbx1,Septin6,Pde4b,Sox4,Gstt2,Tmsb10,Ctps2,Sqor,Gsta4,Cavin2,Pdlim1,Cpq,Tgfbr3,Khdrbs3,Vegfb,Limd2,Susd2,Septin4,Socs5,Bambi,Mndal,Fkbp5,Cyfip2,Bckdhb,Enc1,N4bp2l1,Mef2c,Epb41l2,Gstm1,Gimap6,Arrdc4,Pak1,Acap1,Ggh,Maoa,Angpt1,Pdgfd,Zfp704,Map4k4,Shmt1,Vim,Zfp820,Itgb3,Sdc1,Ltbp1,Ralb,Slc25a4,Zkscan17,Ptpn14,Zfp647,Psmb8,Nqo2,Fuca2,Cntln,Itm2a,Pxylp1,Jcad,Hpcal1,Ctsc,E130307A14Rik,Nck2,Marcks…	0.423076923076923
Curated - Chemical and Genetic Perturbation	PIONTEK_PKD1_TARGETS_UP	0.000871462367074633	0.0204003734233904	0.477270815362862	-0.557138271690318	-1.93915140246441	39	Rdh16f2,Sult1d1,Sgk1,Hao2,Rdh16,Tnfrsf21,Fkbp5,Ndrg1,Ggct,Pter,Ugt3a2,Slc17a1,Scd1,Prodh,Ccn2,Egf,Acnat2,Ugt1a6a,Mt1,Gk	0.512820512820513
Ontology - Biological Process	GOBP_N_ACETYLGLUCOSAMINE_METABOLIC_PROCESS	0.00204517006059903	0.0370025570737985	0.431707695803346	-0.721940515521595	-1.93858885517626	14	Gnpda1,Nagk,Renbp,Hexb,Chst1,Chst2	0.428571428571429
Curated - Chemical and Genetic Perturbation	PLASARI_TGFB1_SIGNALING_VIA_NFIC_10HR_UP	0.000485261738811566	0.0132893482789374	0.49849310876659	-0.537139675240162	-1.93592060379941	49	Sparcl1,Ifi44,Steap2,Cpxm1,Nrn1,Vcam1,Sema3c,Plscr2,Pcsk5,Mpzl2,Csf1,Ano1,Epha7,Plekhh2,Pdk4,Parm1,Rgs4,Gpm6b,Epha4,Nnat,Clca3a1,Tmtc4,Itga1,Il18rap	0.489795918367347
Regulatory Target Gene - miRDB	MIR_7673_5P	0.00130272548245454	0.0273384540302255	0.45505986738723	-0.54643934778802	-1.93504280799255	43	Sult1d1,Mamdc2,Ccbe1,Timp3,Bambi,Pdk1,Adnp,Ap3m1,Gkap1,Atp2b4,Slc2a13,Pm20d1,Ahr,Zdhhc20,Elovl7,Col8a1	0.372093023255814
Ontology - Biological Process	GOBP_LEUKOCYTE_MIGRATION_INVOLVED_IN_INFLAMMATORY_RESPONSE	0.00245553888140474	0.0418277537968646	0.431707695803346	-0.700631673709021	-1.9349327524422	15	Rtn4,Cd24a,Cx3cl1,Mdk,Slamf8,Jam3,Ccl2,Adam8	0.533333333333333
Canonical Pathways - Wiki	WP_PROSTAGLANDIN_SYNTHESIS_AND_REGULATION	0.00176839931564326	0.0335095974462484	0.45505986738723	-0.633495203209539	-1.93470507334567	23	Hpgd,Anxa5,Anxa6,Ptgds,Ptgfr,Anxa4,Anxa2,S100a6,Anxa1,Ednra,Ptger2,Ptger3,Ednrb	0.565217391304348
Cell Type Signatures	ZHANG_UTERUS_C3_PROLIFERATIVE_STROMAL1_STROCXCL14_HIGH_CELL	0.000112981563744571	0.004579900756147	0.538434096309916	-0.501355211283578	-1.9340327918981	74	Sparcl1,Sox4,Timp2,Npc2,Cdkn1c,Pltp,Igfbp7,Marcks,Mmp14,Lsp1,Mmp2,Rps28,Cd63,Rarres2,Cmtm3,Hes1,Mdk,Cdk4,Mif,Rpl38,Cpe,Ptms,Rps26,Myl9,Tmem256,Id3,Rps21,Nbl1,Rbp1,Rpl34,Mmp11,Gpx3	0.432432432432432
Ontology - Cellular Component	GOCC_PROTEIN_COMPLEX_INVOLVED_IN_CELL_MATRIX_ADHESION	0.0020384844069269	0.0369233171082732	0.431707695803346	-0.762921168752688	-1.9333771004456	12	Nid1,Plau,Lamb2,Emilin1,Lamb1,Lama1,Lama2,Tnc,Lamc1	0.75
Curated - Chemical and Genetic Perturbation	ZHENG_FOXP3_TARGETS_IN_T_LYMPHOCYTE_UP	0.00176546309810846	0.0334935961219343	0.45505986738723	-0.795050243099255	-1.93298228253416	10	Cc2d2a,Cpm,Rras2,Ift57	0.4
Ontology - Biological Process	GOBP_REGULATION_OF_NMDA_RECEPTOR_ACTIVITY	0.00119890205499948	0.0256985538214882	0.45505986738723	-0.685301488729568	-1.93291048393303	17	Ppargc1a,Mef2c,Nrxn1,Pink1,Dlg4,Ccr2,Ephb2,Ccl2,Rgs9,Reln	0.588235294117647
Ontology - Biological Process	GOBP_THYROID_HORMONE_TRANSPORT	0.00133659483226241	0.027830372502192	0.45505986738723	-0.810880057243806	-1.93100766279342	9	Slc3a2,Crym,Slc16a10,Slc16a2,Slc7a5,Slc7a8	0.666666666666667
Curated - Chemical and Genetic Perturbation	MIKKELSEN_ES_ICP_WITH_H3K4ME3_AND_H3K27ME3	0.000119576706456564	0.00479431930398389	0.538434096309916	-0.508057637055575	-1.93006822363243	68	Pamr1,Abcc3,Col1a2,Gucy1a1,Cdkn2c,Ptgfr,Tmem45b,Lama4,Slfn5,Islr,Papln,Tgfb3,Fibin,Ggt7,Ciita,Rapgef3,Gpnmb,Scnn1a,Epn3,Fgl2,Col4a3,Rhoj,Esrp1,Sgcd,Gpat2,Col4a4,Evpl,Pde8b,Sez6l2,Coro1a,Fxyd5,Lyl1	0.470588235294118
Canonical Pathways - Wiki	WP_OSTEOBLAST_SIGNALING	0.000288461421302275	0.00903883420331121	0.49849310876659	-0.922453803688513	-1.92993930734891	6	Pdgfrb,Pdgfra,Col1a1,Pth1r,Tnfrsf11b	0.833333333333333
Curated - Chemical and Genetic Perturbation	CUI_TCF21_TARGETS_2_UP	5.23880299118582e-10	1.27096535598284e-07	0.801215574617779	-0.401988174943921	-1.92968028962798	384	Papss2,Tgfbi,Ecm1,Gstt2,Ar,Evc2,Pamr1,Col6a2,Colec11,Pltp,Rcn3,Cpxm1,Cadm1,Capn6,Nkd1,Dcn,Vcam1,Ccdc80,Col6a1,Wnt4,Lsp1,Elapor1,Lum,Ptgds,Sema3c,Bmper,Ccn4,Mgp,Tmem238,Fbln5,Lama4,Ppp1r14b,Antxr1,Islr,Col1a1,Adcy2,Amer2,Epb41l4a,Maoa,Matn2,Gja1,Adamts2,Ccnd2,Macrod1,Klf5,Tk1,Map3k21,Tgfb3,ENSMUSG00000120992,Tmem132a,Atic,Cyp1b1,Nrp2,Pih1d1,Bmp5,Apcdd1,Nlgn2,Spc24,Socs2,Postn,Igsf8,Sbk1,Zfpm2,Srpx…	0.3359375
Curated - Chemical and Genetic Perturbation	HEVNER_TELENCEPHALON_VASCULAR_ENDOTHELIUM_AND_MENINGEAL_CELLS	0.00265847153549363	0.0441092184296402	0.431707695803346	-0.698621507538482	-1.92938128152363	15	Nid1,Ramp2,Lamb1,Emp1,Tgfb1i1,Col3a1,Col4a1,Hspg2,Mylip	0.6
Ontology - Biological Process	GOBP_THYROID_HORMONE_METABOLIC_PROCESS	0.00470993590447799	0.0642979609254982	0.407017918923954	-0.655252709110793	-1.92891753815476	20	Sult2a1,Sult2a2,Cpq,Iyd,Ctsb,Ctsk,Sult2a3,Crym,Slc16a10,Sult2a5,Slc16a2	0.55
Ontology - Biological Process	GOBP_REGULATION_OF_TOLL_LIKE_RECEPTOR_9_SIGNALING_PATHWAY	0.00195129930146388	0.0357000786190917	0.45505986738723	-0.793111880978628	-1.92826959969578	10	Rtn4,Gramd4,Ptprs,Ptpn22,Rsad2,Cd300ld3,Slc15a4	0.7
Curated - Chemical and Genetic Perturbation	LAZARO_GENETIC_MOUSE_MODEL_HIGH_GRADE_LARGE_CELL_NEUROENDOCRINE_LUNG_CARCINOMA_DN	3.21471868674322e-11	1.05049133902311e-08	0.851339057116899	-0.398854716291317	-1.92826278721008	420	Fmo3,Lyve1,Sult1a1,Sod3,Adamtsl4,Ltbp4,Ar,Gimap8,Tcf21,Tnxb,Lbh,Prelp,Cavin2,Nrn1,Plvap,Ids,Pced1b,Robo4,Efnb2,Dpysl2,Smad6,Amigo2,Flvcr2,Plscr4,Cyp4b1,Des,Tmem204,Gpm6a,Esam,Sox7,Plscr2,Smad7,Ets1,Mxra7,Slc43a3,Arap3,Fam174b,Dpp4,Gucy1b1,S100a13,Acap1,Maoa,Angpt1,Akap12,Myadm,Scn7a,Gsn,Stard8,Foxf1,Itga8,Epas1,Ramp2,Pxdc1,Crispld2,Rarres2,Mapt,Tmod1,Plac9,Bex4,Fhl1,Heg1,Chrnb1,Erg,Cryab,Ciita,Ra…	0.442857142857143
Ontology - Molecular Function	GOMF_PEPTIDE_HORMONE_BINDING	0.00294588620095634	0.0471895798782751	0.431707695803346	-0.604735734633292	-1.922841192046	27	Prlr,Lepr,Anxa5,Vipr1,Ramp1,Pth1r,Adcyap1r1,Ramp2,Avpr1a,Crhr2,Igf1r	0.407407407407407
Ontology - Molecular Function	GOMF_T_CELL_RECEPTOR_BINDING	0.00495146534158911	0.0661793514603713	0.407017918923954	-0.6528468585974	-1.92183525190865	20	H2-Q4,H2-Q1,H2-T23,Cd1d1,H2-Q2,H2-T22,Fyn,H2-Q6,H2-M2,H2-Eb1,Add1,Eps8l1	0.6
Ontology - Molecular Function	GOMF_ANDROSTERONE_DEHYDROGENASE_ACTIVITY	0.00269312610897219	0.0444258969645411	0.431707695803346	-0.715101664643652	-1.92022484898856	14	Rdh16f2,Rdh16,Rdh9,Hsd17b6,Rdh1,Akr1c20,Rdh5	0.5
Curated - Chemical and Genetic Perturbation	SCHRAETS_MLL_TARGETS_DN	0.00143125536535469	0.0291197724397195	0.45505986738723	-0.610538256768091	-1.91917977665893	26	Tgfbi,Col6a2,Gsta4,Col6a1,Col6a3,Mgp,Cd93,Gas1,Thbs2,Gata6,Ccl9,Arhgdib	0.461538461538462
Ontology - Biological Process	GOBP_TUBE_MORPHOGENESIS	1.41427654697929e-15	1.34888381900481e-12	1.01754479730988	-0.376046974215813	-1.91720280152088	754	Rtn4,Lepr,Emp2,Ntrk2,Pbx1,Mfge8,Sall1,Tead1,Enpp1,Hpgd,Sox4,Ecm1,Ar,Htatip2,Bcl2l11,Fzd8,Tcf21,Enpep,Actg1,Sparc,Pdgfrb,Dcn,Gdf2,Pdgfra,Hand2,Ccbe1,Cc2d2a,Ntn1,Ski,Tgfbr3,Ramp1,Ddr1,Wnt4,Hmgb1,Mmp14,Vegfb,Angptl6,Smoc2,Robo4,Efnb2,Agt,Adamts9,Smad6,Naxe,Eng,Greb1l,Efemp2,Plau,Tgfb1,Bmper,Mgp,Tcf7,Spry1,Fbln5,Hlx,Stat1,Ngfr,Sp100,Ddah1,Smad7,Cx3cr1,Ets1,Card10,Ptk7,Adgra2,Mef2c,Mmp2,Prkca,Gpc3,Ccl…	0.335543766578249
Canonical Pathways - Reactome	REACTOME_ABC_TRANSPORTERS_IN_LIPID_HOMEOSTASIS	0.00302375103446179	0.0479369322413883	0.431707695803346	-0.694146623206482	-1.91702300458256	15	Abcd2,Abcg5,Abca3,Abcg8	0.266666666666667
Ontology - Biological Process	GOBP_GLUTAMINE_FAMILY_AMINO_ACID_CATABOLIC_PROCESS	0.00535401496416012	0.0695283759984849	0.407017918923954	-0.650887681015871	-1.91606787095039	20	Prodh2,Ddah1,Aldh4a1,Gls,Fah,Asrgl1,Oat,Got1,Atp2b4,Gls2,Prodh	0.55
Ontology - Molecular Function	GOMF_TAP_BINDING	0.00251651163015294	0.0423899196380067	0.431707695803346	-0.755740977675882	-1.91518122704047	12	H2-Q1,Tapbp,Tap2,H2-Q2,Tap1,H2-T22,H2-Q6,H2-M2	0.666666666666667
Ontology - Biological Process	GOBP_SPROUTING_ANGIOGENESIS	0.000109730693793369	0.00447075793643621	0.538434096309916	-0.467775728908815	-1.91405775989321	103	Rtn4,Hmgb1,Vegfb,Efnb2,Adamts9,Naxe,Eng,Bmper,Ngfr,Card10,Adgra2,Esm1,Dll1,Angpt1,Klf4,Ramp2,Vstm4,Sema5a,Loxl2,Jcad,Flt4,Anxa1,Nrarp,Creb3l1,Dll4,Hdac7,Mmrn2,Agtr1a,Srpx2,Klf2	0.29126213592233
Ontology - Biological Process	GOBP_ORGAN_GROWTH	2.80409964908208e-06	0.000213391311246447	0.627256739718528	-0.433515142033497	-1.91376729175229	168	Prlr,Lepr,Hamp2,Enpp1,Ecm1,Ar,Evc,Ybx3,Bcl2l11,Hamp,Pdgfrb,Pdgfra,Tgfbr3,Anxa6,Agt,Ccn4,Fbln5,Hlx,Rarb,Mef2c,Tbx20,Wt1,Dll1,Pak1,Gja1,Ddr2,Bmp10,Ccnd2,Hdac2,Slc25a4,Il7,Heg1,Tenm4,Tgfb2,Ccnb1,G6pdx,Zfpm2,Esr1,Ly6e,Gata6,Mmp13,Col14a1,Parp2,S1pr1,Ahr,Rarg,Ncam1,Rgs4	0.285714285714286
Curated - Chemical and Genetic Perturbation	PLASARI_NFIC_TARGETS_BASAL_UP	0.00535401496416012	0.0695283759984849	0.407017918923954	-0.650073774119451	-1.91367191094122	20	Nrn1,Thsd4,Plscr2,Tnfrsf11b,Tinagl1,Shroom3,Parm1,Acot1,Rgs4,Nnat,Mpped2,Clca3a1	0.6
Ontology - Biological Process	GOBP_RENAL_SYSTEM_DEVELOPMENT	3.34888277062131e-08	4.83083882190887e-06	0.719512826338911	-0.413289014932973	-1.91320716735241	269	Pbx1,Sall1,Cd24a,Enpp1,Sox4,Sulf2,Epcam,Cdkn1c,Bcl2l11,Bicc1,Tcf21,Enpep,Slc5a1,Kank2,Pygo1,Pdgfrb,Nid1,Pdgfra,Cc2d2a,Wnt4,Anks6,Efnb2,Agt,Smad6,Greb1l,Prom1,Tgfb1,Bmper,Lamb2,Spry1,Pcsk9,Anxa4,Stat1,Smad7,Rarb,Ptk7,Mef2c,Gpc3,Wt1,Dll1,Pcsk5,Bmp10,Angpt1,Pdgfd,Dact2,Foxf1,Itga8,Cyp4a14,Itgb3,Sfrp1,Robo2,Epha7,Tgfb2,Gcnt1,Hes1,Plxnd1,Pkhd1,Klhl3,Cyp4a10,Dchs1,Ptcd2,Aph1c,Pdgfb,Tns2,Frem2,Fbn1,Aldh…	0.312267657992565
Ontology - Biological Process	GOBP_VITAMIN_METABOLIC_PROCESS	0.000161495449935971	0.00602765767919526	0.518848077743792	-0.503578851604646	-1.91305369447507	68	Rdh16f2,Nqo1,Vnn3,Enpp1,Cbr1,Pltp,Rdh16,Rfk,Rdh9,Gsto1,Rgn,Shmt1,Rdh1,Btd,Cd320,Vkorc1,Snai2,Mthfs,Dhfr,Rdh10	0.294117647058824
Ontology - Biological Process	GOBP_STEROID_METABOLIC_PROCESS	3.93425648449839e-08	5.47785346345985e-06	0.719512826338911	-0.411494440759994	-1.91300002471638	277	Rdh16f2,Cyp2b9,Lepr,Serpina6,Cyp2b13,Cyp3a59,Pbx1,Sult1a1,Ugt1a1,Cyp3a41a,Enpp1,Pctp,Cbr1,Sult2a1,Vldlr,Cyp3a44,Ces1c,Npc2,Pon1,App,Cyp2b10,Igfbp7,Sult2a2,Ces1g,Cyp17a1,Ces1b,Ppargc1a,Srebf2,Acadl,Akr1d1,Pdgfra,Hsd17b7,Bdh1,Wnt4,Rdh16,Cyp3a41b,Asah1,Hsd3b1,Lipc,Rdh9,Pcsk9,Cyp46a1,Soat2,Ebp,Cyp3a16,Fdft1,Ebpl,Hsd17b6,Sult2a3,Dkk3,Hmgcs1,Ldlr,Cyp1b1,Angptl3,Rdh1,Cyp39a1,Bmp5,Akr1c20,Sqle,G6pdx,Tm7s…	0.299638989169675
Curated - Chemical and Genetic Perturbation	BERENJENO_TRANSFORMED_BY_RHOA_REVERSIBLY_UP	0.00189102551655633	0.0349643193661662	0.45505986738723	-0.802834444149257	-1.91184805910277	9	Mgst3,Gsta4	0.222222222222222
Ontology - Molecular Function	GOMF_EXTRACELLULAR_MATRIX_STRUCTURAL_CONSTITUENT_CONFERRING_COMPRESSION_RESISTANCE	0.000585926458918149	0.0151219374387842	0.477270815362862	-0.872272469819122	-1.91111724211234	7	Bgn,Prelp,Dcn,Lum,Ogn	0.714285714285714
Canonical Pathways - Reactome	REACTOME_COLLAGEN_BIOSYNTHESIS_AND_MODIFYING_ENZYMES	0.000460306522514484	0.0127295821044938	0.49849310876659	-0.528280078957851	-1.91009528031891	50	Col1a2,Col6a2,Crtap,Col16a1,Col6a1,Col5a1,Col6a3,Serpinh1,Col4a5,P3h3,Pcolce,Col1a1,Adamts2,Col3a1,Col8a2,Col4a6,Adamts14,Col14a1,Col5a2,Col4a1,Col8a1	0.42
Canonical Pathways - Wiki	WP_MIR193A_AND_MVP_IN_COLON_CANCER_METASTASIS	0.000431497425991092	0.0121639732129742	0.49849310876659	-0.912821422256875	-1.90978663252231	6	Ccnd1,Ccnd2,G3bp1	0.5
Curated - Chemical and Genetic Perturbation	MEISSNER_NPC_HCP_WITH_H3K4ME2	4.78861104106246e-09	9.23798072162556e-07	0.761460801445585	-0.402601271050807	-1.90861225098933	327	Emp2,Adamtsl4,Ltbp4,Epcam,Cdkn1c,Dapk2,Hyi,Cpxm1,Tagln2,Tnfaip8l3,Col16a1,Pdlim1,Pear1,Arvcf,Pced1b,Plagl1,Rtn1,Tcf7,Tmem238,Adamts5,Sema4d,Copz2,Csrp1,Osbp2,Cyp46a1,Card10,Mxra7,Dtx1,Gpc3,Mapk8ip1,Espn,Nmi,Slc2a4,Aldh1a3,Aebp1,Acot12,S100a11,Ramp2,Itgb3,Aig1,Pls1,Pik3ap1,Il7,Avpr1a,Nfe2l3,Olfml2b,Anxa2,Loxl2,Kcnj8,Lrtm2,Cplx2,2700062C07Rik,Rftn1,Gpr153,Adcy3,Cbs,Rasal1,Clmp,Snta1,Ly6e,Trim65,Plx…	0.324159021406728
Canonical Pathways - Wiki	WP_RETINOL_METABOLISM	0.00152137622858283	0.0301488566485993	0.45505986738723	-0.593441551023376	-1.90788757341619	29	Sult1a1,Abcg5,Rarb,Abcg8,Aldh1a3,Rxrg,Cd36,Adh1,Aldh1a2,Rdh5,Rdh10,Dhrs3,Rarg	0.448275862068966
Ontology - Biological Process	GOBP_SERINE_FAMILY_AMINO_ACID_CATABOLIC_PROCESS	0.00370534256790817	0.0554199546232476	0.431707695803346	-0.729344430524449	-1.90661206786386	13	Cdo1,Shmt1,Sds,Cbs,Agxt,Gcsh,Amt	0.538461538461538
Curated - Chemical and Genetic Perturbation	PANGAS_TUMOR_SUPPRESSION_BY_SMAD1_AND_SMAD5_UP	6.13978415458858e-05	0.0028829977678379	0.538434096309916	-0.449301632050291	-1.90217966981375	124	Tgfbi,Pltp,Lbh,Aldh1b1,Nid1,Taok3,Septin4,Tmem204,Bmper,Smtnl2,Fam110c,Fstl1,Fbln5,Plscr2,Ets1,Mmp2,Rpl22,Gsto1,Hdgfl3,Fgd1,Matn2,Gsn,S100a16,Emilin1,Rbms3,Rpl14,Cavin3,Cryab,Pcbd1,Rftn1,Trim30a,Plxdc1,Art3,Sardh,Arhgef25,Doc2b,Ccl27a,Angptl1,Clec7a,Eva1b,Trpt1,Dtd1,Pkia,AI467606,Tnfaip8,Cdk14,Ptpn12,Tgm2,Rgma,Rbp1,Cacna1c,Ifi205,Tmsb4x,Camkmt,Vegfd,Otud1,Unc13d,Serpinb9,Klhl6,Gmpr,Mcf2l,Il2rg,Wi…	0.516129032258065
Ontology - Molecular Function	GOMF_EXTRACELLULAR_MATRIX_STRUCTURAL_CONSTITUENT_CONFERRING_TENSILE_STRENGTH	0.00158103720798939	0.0310620463488664	0.45505986738723	-0.591587335745754	-1.90192635570146	29	Col1a2,Col6a2,Col16a1,Col6a1,Col5a1,Col6a3,Col4a5,Col1a1,Col3a1,Col4a6,Col14a1,Col5a2,Col4a1,Col8a1,Col4a3	0.517241379310345
Ontology - Molecular Function	GOMF_NATURAL_KILLER_CELL_LECTIN_LIKE_RECEPTOR_BINDING	0.00266385299909206	0.0441092184296402	0.431707695803346	-0.651389306134501	-1.90156544095656	19	H2-Q4,H2-Q1,H2-T23,Clec2d,H2-Q2,H2-T22,Mill2,H2-Q6,H2-M2	0.473684210526316
Ontology - Molecular Function	GOMF_OXIDOREDUCTASE_ACTIVITY_ACTING_ON_PAIRED_DONORS_WITH_INCORPORATION_OR_REDUCTION_OF_MOLECULAR_OXYGEN	2.75719665275638e-06	0.000213276486975532	0.627256739718528	-0.426594431648447	-1.9014967610388	183	Cyp2c40,Cyp2c69,Cyp2a4,Cyp2c68,Cyp2b9,Cyp2c37,Fmo1,Cyp2b13,Cyp3a59,Cyp2a22,Fmo2,Fmo3,Cyp3a41a,Cyp3a44,Pam,Cyp2b10,Cyp17a1,Fmo4,Cyp2c39,Cyp2g1,Akr1d1,Cyp2c38,Cyp3a41b,Cyp4b1,Fads1,Cyp46a1,P3h3,Cyp2a5,Cyp3a16,Degs1,Agmo,Cyp4a14,Cyp1b1,Degs2,Cyp39a1,Scd2,Egln3,Akr1c20,Pcbd1,Sqle,Cyp4a10,Cyp2c23,P4htm	0.234972677595628
Ontology - Biological Process	GOBP_MONOCARBOXYLIC_ACID_METABOLIC_PROCESS	1.07907819184733e-12	4.93662857367413e-10	0.910119734774459	-0.380534148133408	-1.90060456246712	590	Cyp2c40,Cyp2c69,Cyp2a4,Rdh16f2,Cyp2c68,Cyp2b9,Cyp2c37,Fmo1,Cyp2b13,Cyp2a22,Fmo2,Vnn3,Abcd2,Abhd2,Idh2,Ugt1a5,Ugt1a1,Ehhadh,Cyp3a41a,Enpp1,Ugt1a9,Mpc2,Cyp3a44,Slc27a1,Hpgd,Mpc1,Ces1c,Hao2,Ilvbl,Acot6,Pam,Hyi,App,Eci3,Tnxb,Cyp2b10,Echdc3,Gstm3,Ces1g,Fmo4,Ces1b,Ppargc1a,Acadl,Gamt,Cyp2c39,Cyp2g1,Akr1d1,Cygb,Cyp2c38,Klhl25,Acot3,Acad10,Prkab1,Ids,Pfkp,Rdh16,Cyp3a41b,Agt,Asah1,Ptgds,Ggt5,Asah2,Elovl5,…	0.272881355932203
Ontology - Biological Process	GOBP_EMBRYONIC_DIGESTIVE_TRACT_DEVELOPMENT	0.00240436049714743	0.0412190795292555	0.431707695803346	-0.639280974323948	-1.90037461205636	21	Sall1,Tcf21,Pdgfra,Tcf7,Hlx,Rarb,Pcsk5,Foxf1,Rarres2	0.428571428571429
Canonical Pathways - Reactome	REACTOME_BIOLOGICAL_OXIDATIONS	3.92476057141148e-06	0.000279303405641958	0.610526878385931	-0.4287912928789	-1.89991336892489	176	Cyp2a4,Mgst3,Fmo1,Cyp3a59,Sult1c2,Fmo2,Papss2,Fmo3,Sult1a1,Maob,Ugt1a5,Ugt1a1,Cyp3a41a,Ugt1a9,Cyp3a44,Gstt2,Gstt1,Cyp2b10,Acy1,Gstm3,Sult2a2,Aldh1b1,Cyp3a41b,Mat1a,Ggt5,Cyp4b1,Cyp46a1,Cyp2a5,Gstm1,Gsto1,Abhd14b,Maoa,Cyp3a16,Bphl,Ggt7,Ggct,Cyp1b1,Cyp39a1,Nqo2,Gstm5,Gstm7,Aldh2,Cyp4a10,Gstm6,Gstk1,Adh1,Cyp4f15,Smox,Ugt3a2,Ahr,Ces1d,Gstm2,Cyp51,Fdxr,Sult1e1,Gsta2,Cyp7a1,Cmbl,Cyp2s1,Hpgds,Cyp4f14,Acy…	0.357954545454545
Ontology - Biological Process	GOBP_POSITIVE_REGULATION_OF_FATTY_ACID_BIOSYNTHETIC_PROCESS	0.00277412087902192	0.0452795346736992	0.431707695803346	-0.628879950563878	-1.8997384371465	22	Abcd2,Agt,Elovl5,Rgn,Avpr1a,Anxa1,Cd74,Apoa5,Nr1h2,Srebf1	0.454545454545455
Curated - Chemical and Genetic Perturbation	CUI_TCF21_TARGETS_UP	0.0010539234353718	0.0235033733247538	0.45505986738723	-0.585911080253834	-1.89866339047907	31	Col6a2,Cadm1,Dcn,Col6a1,Lum,Islr,Ccnd2,Col3a1,Col8a2,Phgdh,Hmmr,Mdk,Cldn6,Ncam1,Epha4,Homer2,Serpinf1,Hdac11,Igfbp2,Cdkn1b	0.645161290322581
Ontology - Biological Process	GOBP_VASCULOGENESIS	0.000169003714689838	0.00622042679451644	0.518848077743792	-0.487687786082562	-1.89862822904423	79	Rtn4,Emp2,Ntrk2,Enpp1,Pdgfrb,Gdf2,Tgfbr3,Eng,Tgfb1,Tbx20,Wt1,Angpt1,Foxf1,Ramp2,Heg1,Rasip1,Zfpm2,Foxm1,Sox18,Cul7,Itgb8,Rras,Ackr3,Hdac7,Asb4,Tmem100,Epor	0.341772151898734
Ontology - Biological Process	GOBP_NEGATIVE_REGULATION_OF_EPITHELIAL_CELL_MIGRATION	0.000280534895206708	0.00887732162460435	0.49849310876659	-0.504780955698372	-1.89637403309911	62	Dcn,Gdf2,Tgfbr3,Hmgb1,Robo4,Adamts9,Tgfb1,Sp100,Card10,Mef2c,Cd63,Jup,Bmp10,Klf4,Apoh,Rgcc,Dab2ip,Dll4,Atp2b4,Mmrn2,Patz1,Vash1,Apoe,Nr2f2,Rhoa,Serpinf1,Angpt2,Macir,Spred1,Svbp,Ptpn23,Thbs1	0.516129032258065
Ontology - Biological Process	GOBP_REGULATION_OF_EXTRACELLULAR_MATRIX_ORGANIZATION	0.00050739515900215	0.0137005249341356	0.477270815362862	-0.520195633862777	-1.89620374617058	52	Tnxb,Nid1,Ddr1,Agt,Efemp2,Lamb2,Ets1,Antxr1,Dpp4,Ddr2,Aebp1,Emilin1,Fscn1,Itgb3,Lamb1,Sema5a,Tgfb2,Phldb1,Lama1,Rgcc	0.384615384615385
Curated - Chemical and Genetic Perturbation	GREENBAUM_E2A_TARGETS_DN	0.00293611054172308	0.0471544653902407	0.431707695803346	-0.627707220351637	-1.89619582037425	22	Tmsb10,Eid1,Cyfip2,Emp1,Cd74,Gbp2,H2-T10,Tgtp2,Gm2a,Blk,Tmem229b	0.5
Ontology - Biological Process	GOBP_ALKALOID_CATABOLIC_PROCESS	0.00067559978685676	0.0167976766881218	0.477270815362862	-0.905903901344919	-1.89531393430804	6	Cyp3a41a,Cyp3a44,Cyp3a41b,Cyp3a16	0.666666666666667
Curated - Chemical and Genetic Perturbation	HARRIS_BRAIN_CANCER_PROGENITORS	0.00247432516277424	0.041959274761092	0.431707695803346	-0.60558889641876	-1.89481552392189	25	Papss2,Bgn,Tead1,Col6a2,Col6a1,Mgp,Gja1,S100a6,Srpx2,Dhrs3,Capg	0.44
Ontology - Biological Process	GOBP_CARDIAC_MUSCLE_CELL_ACTION_POTENTIAL_INVOLVED_IN_CONTRACTION	0.0038158007555079	0.0565727793492523	0.431707695803346	-0.595835045083771	-1.89454021440688	27	Kcne3,Dsp,Jup,Kcnj8,Gpd1l,Dsc2,Dsg2,Snta1,Flna,Cacna2d1,Trpm4,Cacnb2,Kcnq1,Cacna1c	0.518518518518519
Ontology - Biological Process	GOBP_ADRENAL_GLAND_DEVELOPMENT	0.0017630801026979	0.0334880647739012	0.45505986738723	-0.67166294615619	-1.89444262364205	17	Pbx1,Cdkn1c,Pdgfrb,Pdgfra,Wt1,Igf1r,Mdk,Ly6e	0.470588235294118
Ontology - Molecular Function	GOMF_OXIDOREDUCTASE_ACTIVITY_ACTING_ON_CH_OR_CH2_GROUPS_QUINONE_OR_SIMILAR_COMPOUND_AS_ACCEPTOR	0.000876462986633917	0.020487482251069	0.477270815362862	-0.864471922730383	-1.89402652727837	7	Cyp2c37,Cyp2c39,Cyp2c38	0.428571428571429
Curated - Chemical and Genetic Perturbation	LE_EGR2_TARGETS_DN	0.000161135294578583	0.00602765767919526	0.518848077743792	-0.466509894622725	-1.89175706493327	99	Mgst3,Emp2,Sult1a1,Ephb6,Abcb1a,Myo1d,Ptgds,Ogn,Fads1,Rtn1,Fut8,Mapk8ip1,Ndrg1,Itpkb,Scn7a,Fdft1,Hmgcs1,Sema3b,Sncg,Osbpl5,Chst2,Mvd,Rgcc,Sema6c,Mal,Sirt2,Cdkn1a,Fgl2,Mbp,Hmgcr,Scd1,Limch1,Cyp51,Il16,Slc1a5,Rnf13,Faah	0.373737373737374
Curated - Chemical and Genetic Perturbation	INGRAM_SHH_TARGETS_UP	7.99906225355539e-05	0.00351870837373431	0.538434096309916	-0.455653554859017	-1.88964570204798	110	Fmo1,Sult1a1,Enpp1,Abca3,Pltp,Igfbp7,Dcn,Nid1,Smoc2,Asah1,Mgp,Spry1,Igfbp3,Ptk7,Ifi27l2a,Klb,Add3,Akap12,Klf4,Ramp2,Cyp1b1,Tgtp1,Olfml2b,Ank,Bmp5,Serpinc1,Hes1,Flt4,Igf1r,Filip1l,Oat,Cmpk2,Inmt,Pola1,Fbn1,Mustn1,Cystm1,Lrmda,Leprot	0.354545454545455
Ontology - Biological Process	GOBP_REGULATION_OF_EXTRACELLULAR_MATRIX_DISASSEMBLY	0.00422687798904556	0.0601606847649756	0.407017918923954	-0.721781660248831	-1.88684189005691	13	Ddr1,Ets1,Dpp4,Ddr2,Fscn1,Sema5a,Tgfb2	0.538461538461538
Canonical Pathways - Reactome	REACTOME_DEGRADATION_OF_THE_EXTRACELLULAR_MATRIX	0.000418336002697468	0.01191885422632	0.49849310876659	-0.490633860747433	-1.88610662721468	73	Timp2,Col1a2,Col6a2,Capn6,Dcn,Nid1,Col6a1,Mmp14,Htra1,Col5a1,Col6a3,Adamts5,Col4a5,Scube3,Ctsb,Col1a1,Mmp2,Ctsk,Adam15,Col3a1,Col8a2,Col4a6,Mmp13,Fbn1,Mmp12,Col5a2,Col4a1,Col8a1	0.383561643835616
Ontology - Biological Process	GOBP_KIDNEY_EPITHELIUM_DEVELOPMENT	0.000107650580573055	0.00440844270111447	0.538434096309916	-0.461217692497946	-1.88545651348292	105	Pbx1,Sall1,Cd24a,Epcam,Tcf21,Kank2,Wnt4,Efnb2,Agt,Smad6,Greb1l,Prom1,Tgfb1,Bmper,Lamb2,Spry1,Smad7,Rarb,Mef2c,Gpc3,Wt1,Dll1,Sfrp1,Robo2,Epha7,Hes1,Klhl3,Dchs1,Pdgfb,Ednra,Agtr1a,Lzts2,Ampd2,Epha4,Heyl	0.333333333333333
Ontology - Biological Process	GOBP_POSITIVE_THYMIC_T_CELL_SELECTION	0.0040295436227252	0.0584429823252499	0.407017918923954	-0.701845126672338	-1.88462776554901	14	Tox,Cd1d1,Itpkb,Zap70,Cd74,H2-DMa	0.428571428571429
Ontology - Biological Process	GOBP_DIOL_BIOSYNTHETIC_PROCESS	0.00314453991178413	0.0492183509946114	0.431707695803346	-0.645361014645071	-1.88396737685517	19	Asah1,Asah2,Pts,Gch1,Pcbd1,Sptssa,Acer2,Dhfr,Sphk1,Qdpr,Sptlc2,Sptlc1	0.631578947368421
Ontology - Molecular Function	GOMF_PROTEIN_LIPID_COMPLEX_BINDING	0.00185945545865436	0.0346659895541278	0.45505986738723	-0.585922827102128	-1.88371521825744	29	Vldlr,Pon1,Pltp,Sorl1,Lipc,Pcsk9,Gpihbp1,Mapt,Ldlr,Cd36,Apoa2,Scarf1	0.413793103448276
Canonical Pathways - Reactome	REACTOME_ATORVASTATIN_ADME	0.00176229673456361	0.0334880647739012	0.45505986738723	-0.828198771280177	-1.8830156506167	8	Ugt1a5,Pon1,Abcb1a	0.375
Ontology - Cellular Component	GOCC_MHC_CLASS_I_PROTEIN_COMPLEX	0.00446840676969136	0.0624329225098587	0.407017918923954	-0.720003613697457	-1.88219381862427	13	H2-Q4,H2-Q1,H2-T23,H2-Q2,H2-T22,H2-Q6,H2-M2	0.538461538461538
Ontology - Molecular Function	GOMF_TROPOMYOSIN_BINDING	0.00292517630913864	0.0470260271706103	0.431707695803346	-0.790207658549941	-1.88177897609731	9	Nebl,Tnnt1,Tmod1,S100a6,Lmod3,Tnnt2,Lmod1	0.777777777777778
Curated - Chemical and Genetic Perturbation	YAO_TEMPORAL_RESPONSE_TO_PROGESTERONE_CLUSTER_3	0.00428273981268934	0.0607936435113313	0.407017918923954	-0.658728359988266	-1.881682711723	18	Hpgd,Car2,Jchain,Igha,Igkc,Minpp1,Esr1,Igkv1-117,Ptpn22	0.5
Ontology - Biological Process	GOBP_TERPENOID_METABOLIC_PROCESS	0.000491316186657795	0.0134019672585428	0.477270815362862	-0.503204494828881	-1.88159575558211	60	Rdh16f2,Dhrs7,Cyp3a41a,Cyp3a44,Rdh16,Cyp3a41b,Rdh9,Aldh3a2,Aldh1a3,Rdh11,Cyp3a16,Fdft1,Hsd17b6,Rarres2,Hmgcs1,Cyp1b1,Rdh1,Adh1,Aldh1a2,Rdh5,Rdh10,Dhrs3	0.366666666666667
Ontology - Cellular Component	GOCC_CELL_SURFACE	2.37042309858747e-13	1.22436176305105e-10	0.932595211336209	-0.372043637814252	-1.87976183250339	680	Prlr,Lepr,Emp2,Ntrk2,Bgn,Mfge8,Cd24a,Enpp1,Nt5e,Vldlr,Sulf2,H2-Q4,Timp2,Epcam,Tcn2,Itga6,Anxa5,Pam,Enpep,App,Muc1,Ephb6,Clstn1,Sparc,Sorl1,Abcb1a,Pdgfrb,Plvap,Slc3a2,Pdgfra,Vcam1,Asgr2,H2-Q1,Tgfbr3,Ramp1,Wnt4,H2-T23,Hmgb1,Atpif1,Robo4,Adamts9,Eng,Cd1d1,Prom1,Tspan8,Lrrc32,Plau,Clec2d,Tgfb1,Mxra8,Il15,Lipc,Pcsk9,Anxa4,Scube3,Ngfr,Cx3cr1,Antxr1,Ctsb,Adgra2,Gpc3,Dpp4,Cd63,Slc2a4,Bmp10,Vtcn1,Adra2b,A…	0.348529411764706
Canonical Pathways - Wiki	WP_EICOSANOID_METABOLISM_VIA_CYTOCHROME_P450_MONOOXYGENASES	0.00577431100771498	0.0731473638097565	0.407017918923954	-0.670556696031206	-1.87963207915572	16	Cyp2c40,Cyp2c37,Cyp2c39,Cyp2c38	0.25
Ontology - Biological Process	GOBP_LIPID_HYDROXYLATION	0.0018641624943416	0.0347081044876718	0.45505986738723	-0.826517332610336	-1.87919268511535	8	Cyp3a41a,Cyp3a44,Cyp3a41b,Cyp3a16	0.5
Canonical Pathways - Wiki	WP_CHOLESTEROL_BIOSYNTHESIS	0.00477218175343585	0.0646465095059347	0.407017918923954	-0.680245601464422	-1.878632587377	15	Fdft1,Hmgcs1,Sqle,Mvd,Pmvk,Hmgcr,Cyp51,Sc5d,Idi1,Lss,Msmo1	0.733333333333333
Ontology - Biological Process	GOBP_T_HELPER_1_CELL_DIFFERENTIATION	0.0039910964445689	0.0582183701232693	0.407017918923954	-0.614868577617564	-1.87781904350752	23	Hmgb1,Socs5,Hlx,Irf1,Anxa1,Spn,Tmem98,Il18r1,Sema4a,Ccr2	0.434782608695652
Ontology - Biological Process	GOBP_CARDIAC_VENTRICLE_MORPHOGENESIS	0.000642251858836492	0.016194861045181	0.477270815362862	-0.50692429755191	-1.87713009281324	58	Sox4,Hand2,Tgfbr3,Sema3c,Eng,Tgfb1,Dsp,Smad7,Mef2c,Tbx20,Bmp10,Foxf1,Heg1,Tgfb2,Zfpm2,Tnnt2,Ly6e,Ptcd2,Dll4,Grhl2,Ednra,Cpe,Ahr,Epor,Heyl	0.431034482758621
Ontology - Biological Process	GOBP_INTEGRIN_MEDIATED_SIGNALING_PATHWAY	0.000281823427852667	0.00890050636445149	0.49849310876659	-0.472847739804988	-1.87628907724825	87	Emp2,Itga6,Nid1,Lamb2,Fut8,Fermt1,Cd63,Pcsk5,Adam15,Itga8,Itgb3,Itgax,Lamb1,Itgb4,Itga2b,Isg15,Col3a1,Itgb8,Lama1,Zyx,Itgb7,Flna,Thy1,Lama2,Itga9,Ccn2,Tspan32,Plpp3,Rhoa,Sema7a,Lamc1,Itga1,Dmtn,Itgbl1,Lims1,Pxn,Tyrobp	0.425287356321839
Ontology - Biological Process	GOBP_REGULATION_OF_CARTILAGE_DEVELOPMENT	0.000652365853948707	0.0163469202714033	0.477270815362862	-0.506367987365625	-1.87507008780528	58	Efemp1,Ltbp3,Gdf2,Tgfb1,Ccn4,Maf,Smad7,Rarb,Bmp10,Ctsk,Loxl2,Tgfb2,Sox5,Snai2,Mdk,Adamts12,Mkx,Mustn1,Rflnb,Rarg,Frzb,Ccn2,Gli3,Trps1,Lep,Bmp2,Bmp6,Por	0.482758620689655
Ontology - Biological Process	GOBP_TERPENOID_BIOSYNTHETIC_PROCESS	0.00220715863028247	0.0392242219623562	0.431707695803346	-0.664742376553592	-1.87492297898981	17	Rdh16f2,Rdh16,Rdh9,Aldh1a3,Hmgcs1,Rdh1,Aldh1a2,Rdh10	0.470588235294118
Curated - Chemical and Genetic Perturbation	ZHENG_GLIOBLASTOMA_PLASTICITY_DN	0.00143632681436946	0.0291488782657589	0.45505986738723	-0.522474388303691	-1.87457031279554	48	Bcl2l11,Col6a2,Sorl1,Ramp1,Timp3,Arvcf,Plagl1,Ptgds,Serpinh1,Emilin1,Atp8a1,Mapt,Emp1,Cryab,Trim30a,Lsamp,Thy1,Col4a1,Rdh5,Ndrg2,Lpar1	0.4375
Ontology - Cellular Component	GOCC_EXTRACELLULAR_ORGANELLE	0.000167787093307078	0.00619033856689615	0.518848077743792	-0.470093703476992	-1.87407178790588	89	Gbp3,Gbp7,Muc1,Actg1,Acy1,Defb1,Alb,Asah2,Prom1,Cd63,Slc2a4,Arrdc4,Adam15,Gbp6,Gprc5b,Anxa2,Ago2,Itga2b,Pkhd1,Anxa1,Scnn1a,Gbp2,Cd47,Hspa8,Tmem98,Ybx1,Cd274,Serpine1,Bag6,Arrdc1,Kif12,Apoe,Naglu,Gbp9,Rab11a,Egf,Prom2	0.415730337078652
Ontology - Biological Process	GOBP_ORGANIC_ACID_METABOLIC_PROCESS	3.89443275942981e-15	2.96941225447572e-12	0.996986217533181	-0.364201809899115	-1.87377692943274	865	Cyp2c40,Cyp2c69,Cyp2a4,Rdh16f2,Cyp2c68,Cyp2b9,Mgst3,Cyp2c37,Fmo1,Cyp2b13,Cyp2a22,Fmo2,Papss2,Vnn3,Fmo3,Abcd2,Abhd2,Idh2,Ugt1a5,Ugt1a1,Ehhadh,Cyp3a41a,Enpp1,Ugt1a9,Sult2a1,Mpc2,Cyp3a44,Slc27a1,Hpgd,Mpc1,Ces1c,Hao2,Adssl1,Ilvbl,Pon1,Gnpda1,Acot6,Pam,Hyi,Ctps2,App,Eci3,Tnxb,Afmid,Cyp2b10,Echdc3,Acy1,Hpd,Gstm3,Sult2a2,Ces1g,Fmo4,Uroc1,Ces1b,Nagk,Ppargc1a,Acadl,Gamt,Cyp2c39,Cyp2g1,Akr1d1,Cygb,Cyp2c38,…	0.257803468208093
Cell Type Signatures	TABULA_MURIS_SENIS_MAMMARY_GLAND_BASAL_CELL_AGEING	2.04920780875788e-07	2.32708620098093e-05	0.690132458796796	-0.399422204934709	-1.87203232712518	288	Bgn,Pde4b,Sgk1,Ltbp4,Plaat3,Timp2,Gstt1,Ltbp3,App,Pltp,Prelp,Cavin2,Slc29a1,Dcn,Ski,Timp3,Col6a1,H2-T23,Tm4sf1,Tspan8,Bambi,Irf1,Pbxip1,Csrp1,Smad7,Pfdn5,Mmp2,Gstm1,Camk2n1,Scn7a,Gsn,Aebp1,Sf3b2,Klf4,Klf5,Vim,Pxdc1,Dkk3,Tmem45a,Sfrp1,Plac9,Ptpn14,Emc10,Emp1,F11r,Cavin3,Gas1,Socs1,Eif3f,Rhoc,Bcam,Aldh2,Fus,Pigp,Marcksl1,Hs3st1,Pdlim3,Rgcc,Fxyd6,Ly6e,Nxn,Hspa8,Fcgrt,Btg1,Adamts1,Gcc1,Cdkn1a,Rnf122,…	0.340277777777778
Ontology - Biological Process	GOBP_POSITIVE_REGULATION_OF_LIPID_BIOSYNTHETIC_PROCESS	0.000204528198694764	0.00704280756451734	0.518848077743792	-0.467642530251873	-1.8718463354666	91	Rdh16f2,Abcd2,Slc27a1,Cyp17a1,Ppargc1a,Srebf2,Wnt4,Rdh16,Agt,Elovl5,Rdh9,Acsl3,Rgn,Ldlr,Avpr1a,Rdh1,Anxa1,Apoc3,Igf1r,Cd74,Dgat2,Apoa5,Mfsd2a,Rdh10,Acsl5,Cyp7a1,Nr1h2,Adgrf5,Ccdc3,Apoe,Srebf1,Il1a	0.351648351648352
Canonical Pathways - Reactome	REACTOME_SYNTHESIS_OF_KETONE_BODIES	0.00146961049016647	0.0295249726079617	0.45505986738723	-0.853908612166563	-1.87088269819881	7	Acss3,Bdh1	0.285714285714286
Ontology - Biological Process	GOBP_PHENYLPROPANOID_METABOLIC_PROCESS	0.00146961049016647	0.0295249726079617	0.45505986738723	-0.853862537008787	-1.87078174920465	7	Cyp2a4,Cyp2a22,Cyp2a5	0.428571428571429
Ontology - Cellular Component	GOCC_MICROFIBRIL	0.00429578716902954	0.0609197238168568	0.407017918923954	-0.769399474487357	-1.87061832290955	10	Ltbp4,Thsd4,Efemp2,Mfap4,Ltbp1,Fbn1	0.6
Canonical Pathways - Wiki	WP_BURN_WOUND_HEALING	0.00477218175343585	0.0646465095059347	0.407017918923954	-0.65470001478042	-1.87017558982743	18	Tgfb1,Prodh2,Col1a1,Gja1,Lama1,Pecam1,Ccl2,Acta1,Il18,Flii,Nos3,Hbegf,Fgf2,Nlrp3	0.777777777777778
Ontology - Biological Process	GOBP_CELL_CELL_ADHESION_VIA_PLASMA_MEMBRANE_ADHESION_MOLECULES	3.16229699775918e-05	0.00166015408288918	0.557332238758646	-0.437354709314065	-1.87000087777984	136	Sparcl1,Cd24a,Tenm3,Epcam,Clstn1,Cadm1,Vcam1,Arvcf,Amigo2,Cadm3,Esam,Myadm,Cdh3,Klf4,Cldn3,Nrxn1,Dsg1c,Robo2,Tenm4,Fgfrl1,Tgfb2,Cx3cl1,Pcdh17,Dsc2,Cdh19,Dsg2,Emb,Kifap3,Ptprs,Dchs1,Pecam1,Scarf2,Igsf21,Alcam,Nectin4,Nectin3,Mbp,Pcdhgc3,Ntng2,Clstn2,Colec10,Tnfaip3,Nexn,Cldn2,Pcdh18,Gata5,Mcam,Lrrc4c,Bmp2,Ptprt,Epha3,Pcdhb16,Adgrl1,Jaml,Ajuba,Pcdh12,Ptpn23,Amigo1	0.426470588235294
Ontology - Biological Process	GOBP_CELL_ADHESION_MEDIATED_BY_INTEGRIN	0.00017651485645076	0.00638303492394724	0.518848077743792	-0.483318390474562	-1.86988083454247	77	Cd24a,Itga6,Muc1,Col16a1,Plau,Fermt1,Ccl5,Dpp4,Emilin1,Itga8,Itgb3,Itgax,Tesc,Cyp1b1,Itgb4,Itga2b,Tgfb2,Snai2,Itgb8,Acer2,Itgb7,Fbn1	0.285714285714286
Ontology - Biological Process	GOBP_TRANSFORMING_GROWTH_FACTOR_BETA_PRODUCTION	0.00270615712357423	0.0445333893758177	0.431707695803346	-0.56113531248125	-1.86974924780841	34	Cd24a,Lum,Lrrc32,Fermt1,Cdh3,Ltbp1,Fbln1,Tgfb2,Cx3cl1,Col3a1,Itgb8,Gata6,Cd200,Atp6ap2,Cd34	0.441176470588235
Ontology - Biological Process	GOBP_OXIDATIVE_DEMETHYLATION	0.00220715863028247	0.0392242219623562	0.431707695803346	-0.662605911351143	-1.86889702390831	17	Cyp3a59,Cyp3a41a,Cyp3a44,Cyp3a41b,Cyp3a16	0.294117647058824
Ontology - Biological Process	GOBP_POSITIVE_REGULATION_OF_TRIGLYCERIDE_BIOSYNTHETIC_PROCESS	0.00370534256790817	0.0554199546232476	0.431707695803346	-0.639844795221787	-1.86786417693883	19	Slc27a1,Rgn,Ldlr,Apoc3,Dgat2,Mfsd2a,Acsl5,Nr1h2,Srebf1	0.473684210526316
Ontology - Biological Process	GOBP_NEGATIVE_REGULATION_OF_NEURON_PROJECTION_REGENERATION	0.00657075583728848	0.080191267123981	0.407017918923954	-0.665579841625654	-1.8656814986167	16	Rtn4,D130043K22Rik,Map4k4,Ptprs,Thy1,Epha4,Xylt1	0.4375
Ontology - Biological Process	GOBP_STEROL_METABOLIC_PROCESS	5.91682613549466e-05	0.0028112824950012	0.557332238758646	-0.438092617994253	-1.86532272580571	135	Lepr,Pctp,Sult2a1,Vldlr,Ces1c,Npc2,Pon1,App,Sult2a2,Ces1g,Ces1b,Srebf2,Acadl,Akr1d1,Hsd17b7,Lipc,Pcsk9,Cyp46a1,Soat2,Ebp,Fdft1,Ebpl,Sult2a3,Hmgcs1,Ldlr,Angptl3,Cyp39a1,Sqle,G6pdx,Tm7sf2,Apoc3,Mvd,Apoa2,Npc1,Sult2a5,Dgat2,Pmvk,Lipa,Erg28,Ces1d,Lbr,Hmgcr,Cyp51,Fdxr,Cftr,Cyp7a1,Cln6,Aqp8,Apoe,Sc5d,Srebf1,Aplp2,Lipo3	0.392592592592593
Curated - Chemical and Genetic Perturbation	GAUSSMANN_MLL_AF4_FUSION_TARGETS_E_DN	0.00501690320953962	0.0666643537112309	0.407017918923954	-0.652975164533574	-1.86524848923947	18	Vldlr,Morc4,Sgk3,Angptl6,Plagl1,Col6a3,Itm2a,Gpnmb	0.444444444444444
Ontology - Molecular Function	GOMF_IMMUNOGLOBULIN_RECEPTOR_BINDING	0.00564307332352582	0.0719982670202951	0.407017918923954	-0.735772305467736	-1.86457708187478	12	Jchain,Ighg3,Igha,Flna,Ighg2b,Ighm,Ighg2c,Ighg1	0.666666666666667
Ontology - Biological Process	GOBP_NEGATIVE_REGULATION_OF_CARTILAGE_DEVELOPMENT	0.00327896819994347	0.050727380499995	0.431707695803346	-0.595628525445798	-1.86365070954831	25	Efemp1,Ltbp3,Ccn4,Rarb,Ctsk,Tgfb2,Snai2,Adamts12,Mkx,Rflnb,Rarg,Frzb,Gli3	0.52
Ontology - Molecular Function	GOMF_TESTOSTERONE_16_ALPHA_HYDROXYLASE_ACTIVITY	0.000179860929085921	0.00643719544006749	0.518848077743792	-0.947722733795927	-1.86306958642395	5	Cyp2b9,Cyp2b13,Cyp3a59,Cyp2b10	0.8
Ontology - Biological Process	GOBP_REGULATION_OF_VITAMIN_METABOLIC_PROCESS	0.00581027248219188	0.0734286369256957	0.407017918923954	-0.733963318289962	-1.85999278859816	12	Rdh16f2,Rdh16,Rdh9,Rdh1,Cd320,Snai2,Rdh10	0.583333333333333
Ontology - Molecular Function	GOMF_ARACHIDONIC_ACID_14_15_EPOXYGENASE_ACTIVITY	0.00176158216972554	0.0334880647739012	0.45505986738723	-0.848901376588241	-1.85991202724431	7	Cyp2c40,Cyp2c38	0.285714285714286
Canonical Pathways - Reactome	REACTOME_GLUTATHIONE_CONJUGATION	0.000965900771020766	0.022031298568496	0.477270815362862	-0.560360642575074	-1.85978577311858	33	Mgst3,Gstt2,Gstt1,Gstm3,Ggt5,Gstm1,Gsto1,Ggt7,Ggct,Gstm5,Gstm7,Gstm6,Gstk1,Gstm2,Gsta2,Hpgds,Gstm4	0.515151515151515
Ontology - Biological Process	GOBP_DESMOSOME_ORGANIZATION	0.00529671881090177	0.0691770486135067	0.407017918923954	-0.764724510582592	-1.85925222060616	10	Dsp,Prkca,Jup,Dsg2,Snai2	0.5
Curated - Chemical and Genetic Perturbation	CAIRO_LIVER_DEVELOPMENT_UP	2.97801971623123e-05	0.00158418776399649	0.575610261071129	-0.429341637740565	-1.85911060469482	147	Septin6,Capn6,Rcn2,Pdgfra,Hand2,Efnb2,Cpm,Serpinh1,Ccn4,Tmem47,Rarb,Fam174b,Wt1,Gja1,Fam136a,Hdac2,Itga8,Tmeff1,Tmem50b,Ldb2,Slc25a4,Ndn,Hmgn1,Wls,Gas1,Nr2f1,Tgfb2,Pdzrn3,Fzd2,Marcksl1,Ppic,Mdk,Pdzd2,Kifap3,Ptprs,Srsf7,Pxdn,Ackr3,Col5a2,Heph,Hmgn3,Cysltr1,Armcx2,Asb4,Rhob,Grwd1,Afap1,Tspan6,Adgrl2,Nnat,Gdf10,Mest,Gjc1,Nes,Rbm34,Fkbp10,Pkm,Cd248,Emcn,Trps1,Id3,Igfbp5,Basp1,Ednrb,Cdk14,Rcn1,Ctbp2,A…	0.482993197278912
Ontology - Biological Process	GOBP_ALKALOID_METABOLIC_PROCESS	0.00276399708282708	0.0452064568848082	0.431707695803346	-0.817076988581586	-1.85772885762637	8	Cyp3a41a,Cyp3a44,Cyp3a41b,Cyp3a16	0.5
Ontology - Biological Process	GOBP_NITROBENZENE_METABOLIC_PROCESS	0.00178104696911618	0.0336695679686993	0.45505986738723	-0.847634564325368	-1.85713648767168	7	Gstm3,Gstm1,Gstm5,Gstm7,Gstm6,Gstm2,Gstm4	1
Ontology - Biological Process	GOBP_POSITIVE_REGULATION_OF_MACROPHAGE_MIGRATION	0.00360082625173716	0.0544442209091742	0.431707695803346	-0.593506008922838	-1.8570096081654	25	Rtn4,Mmp14,Cx3cr1,Il34,Ccl5,Csf1,Rarres2,Cx3cl1,Mdk,Mapk3	0.4
Cell Type Signatures	TABULA_MURIS_SENIS_SUBCUTANEOUS_ADIPOSE_TISSUE_MESENCHYMAL_STEM_CELL_OF_ADIPOSE_AGEING	3.81949349019334e-07	3.89539680031693e-05	0.674962860011025	-0.403151949829382	-1.85620299821353	248	Xist,Sparcl1,Bgn,Mfge8,Tgfbi,Ltbp4,Ecm1,Cdkn1c,Gbp7,Tmsb10,Pltp,Marcks,Cygb,Timp3,Cavin1,Dpysl2,Scand1,Mgp,Pmepa1,Igfbp3,Il34,Mxra7,Gstm1,Akap12,Camk2n1,Aebp1,Sf3b2,Dact2,Ramp2,Crispld2,Rarres2,Hmgcs1,Sfrp1,Emc10,Fxyd1,Fbln1,Rhoc,Chst1,Phlda3,Shisa5,Dpt,Ece1,Fus,Rras,Cd74,Inmt,Gpnmb,Selenow,Itgb7,Arf5,Adamtsl3,Cdkn1a,Chmp2a,Klf2,Dhrs3,Rarg,H2-Ab1,Rhob,Dtnbp1,Ndrg2,Ddrgk1,Tmem9,Capg,Tmem160,Ptms,H…	0.350806451612903
Curated - Chemical and Genetic Perturbation	MARSHALL_VIRAL_INFECTION_RESPONSE_DN	0.00406585902985375	0.0587038185626855	0.407017918923954	-0.580177064567771	-1.85572698876929	28	Sgk1,Pdlim1,Tcf7,Dtx1,Rasa3,Gzma,Klf3,Itgb7,S1pr4,Pcna,Klf2,Ccl9	0.428571428571429
Canonical Pathways - Wiki	WP_ENDOCHONDRAL_OSSIFICATION	0.00128832194031789	0.0271429090899605	0.45505986738723	-0.511130401121233	-1.85554571638399	51	Enpp1,Cdkn1c,Timp3,Plau,Tgfb1,Serpinh1,Mgp,Adamts5,Stat1,Mef2c,Ddr2,Pth1r,Hmgcs1,Tgfb2,Sox5,Igf1r,Runx3,Mmp13,Adamts1,Frzb,Plat,Gli3	0.431372549019608
Curated - Chemical and Genetic Perturbation	YAO_HOXA10_TARGETS_VIA_PROGESTERONE_UP	0.000284954799273252	0.00896403977595936	0.49849310876659	-0.483626746339817	-1.85524492562099	72	Lepr,Idh2,Slc27a1,Cdkn1c,Gstt1,Tnxb,Cavin2,Wnt4,Kcnab1,Igfbp3,Rarres2,Id1,Atp1a2,Inmt,Tns2,Ighg2b,Hmgcr,Scd1,H2-Ab1,Ncam1,Ndrg2,Lama2,Apoe,Eln	0.333333333333333
Canonical Pathways - Reactome	REACTOME_INWARDLY_RECTIFYING_K_CHANNELS	0.00712523880784223	0.083758569989484	0.407017918923954	-0.630102297542134	-1.85488034717171	20	Gabbr2,Gng7,Kcnj8,Gng11,Gnb2,Abcc9,Gabbr1,Gng2,Gnb5,Gnb1	0.5
Curated - Chemical and Genetic Perturbation	DELACROIX_RAR_TARGETS_DN	0.00451751014078687	0.0629541970185199	0.407017918923954	-0.614014267081911	-1.8548317577718	22	Ccnd1,Echdc3,Timp3,Lsp1,Ogn,Tpm2,Fstl1,Plscr2,Emp1	0.409090909090909
Canonical Pathways - Wiki	WP_ESTROGEN_METABOLISM	0.00614467104193383	0.0762201402988391	0.407017918923954	-0.73187377070323	-1.85469750565158	12	Nqo1,Sult1a1,Ugt1a1,Ugt1a9,Gstm1,Cyp1b1	0.5
Curated - Chemical and Genetic Perturbation	JACKSON_DNMT1_TARGETS_DN	0.00422687798904556	0.0601606847649756	0.407017918923954	-0.635315291482946	-1.85464144255657	19	Fzd8,Col6a2,Col6a1,Hmgb1,Jup,Ldlr,Scd2	0.368421052631579
Ontology - Biological Process	GOBP_ENDOTHELIAL_CELL_MIGRATION	6.78261680237788e-06	0.000458241604386812	0.610526878385931	-0.412448059806488	-1.85354425936808	196	Emp2,Sparc,Dcn,Gdf2,Ccbe1,Hmgb1,Smoc2,Robo4,Efnb2,Agt,Adamts9,Tgfb1,Bmper,Fstl1,Sp100,Ets1,Card10,Adgra2,Mef2c,Prkca,Dpp4,Jup,Bmp10,Angpt1,Klf4,Itgb3,Cyp1b1,Vstm4,Sema5a,Ptp4a3,Loxl2,Emc10,Apoh,Jcad,Plxnd1,Flt4,Anxa1,Snai2,Rras,Rgcc,Tns3,Pdgfb,Pecam1,Atoh8,Gipc1,Dab2ip,Dll4,Atp2b4,Cln3,Hdac7,Mmrn2,Srpx2,Amotl1,Rhob,Patz1,Rhoj,Sema4a,Vash1,Apoe,Plpp3,Nr2f2,Rhoa,Serpinf1,Prkd2,Ccn3,Cd40,Egf,Angpt2,…	0.352040816326531
Canonical Pathways - Reactome	REACTOME_CLASS_B_2_SECRETIN_FAMILY_RECEPTORS	0.00388245229708882	0.0572750213384152	0.431707695803346	-0.592083694650265	-1.85255935622137	25	Vipr1,Ramp1,Gng7,Pth1r,Adcyap1r1,Ramp2,Gng11,Gnb2,Crhr2,Gng2,Gnb5,Gnb1,Adgre5	0.52
Ontology - Biological Process	GOBP_TRABECULA_FORMATION	0.00720574912901517	0.0841564223587096	0.407017918923954	-0.629122802106089	-1.85199693150801	20	Enpp1,Tgfbr3,Col1a1,Mmp2,Bmp10,Sfrp1,Adamts1	0.35
Ontology - Biological Process	GOBP_REGULATION_OF_PROTEIN_AUTOPHOSPHORYLATION	0.00208492404294942	0.0374677932387273	0.431707695803346	-0.527910716811542	-1.85196259213516	42	Prlr,Enpp1,Eng,Pdgfd,Epha7,Tnks1bp1,Ddx3x,Rassf2,Gpnmb,Pdgfb,Eef2k	0.261904761904762
Ontology - Biological Process	GOBP_COLLAGEN_ACTIVATED_TYROSINE_KINASE_RECEPTOR_SIGNALING_PATHWAY	0.0044525803779809	0.0623895182387339	0.407017918923954	-0.74222287753972	-1.85182040931742	11	Ddr1,Col4a5,Col1a1,Ddr2,Col4a6,Col4a1,Col4a3	0.636363636363636
Ontology - Biological Process	GOBP_REGULATION_OF_ENDOTHELIAL_CELL_MIGRATION	3.67292497851748e-05	0.0019023414381998	0.557332238758646	-0.427029228980762	-1.85035202383262	151	Emp2,Sparc,Dcn,Gdf2,Ccbe1,Hmgb1,Smoc2,Robo4,Agt,Adamts9,Tgfb1,Bmper,Sp100,Ets1,Card10,Adgra2,Mef2c,Prkca,Jup,Bmp10,Angpt1,Klf4,Itgb3,Sema5a,Emc10,Apoh,Jcad,Flt4,Anxa1,Snai2,Rras,Rgcc,Pdgfb,Atoh8,Dab2ip,Dll4,Atp2b4,Hdac7,Mmrn2,Srpx2,Amotl1,Rhob,Patz1,Rhoj,Sema4a,Vash1,Apoe,Plpp3,Nr2f2,Rhoa,Serpinf1,Prkd2,Cd40,Egf,Angpt2,Stat5a	0.370860927152318
Canonical Pathways - Reactome	REACTOME_ENDOSOMAL_VACUOLAR_PATHWAY	0.00614540351772429	0.0762201402988391	0.407017918923954	-0.688951792101155	-1.85000597307668	14	H2-Q4,H2-Q1,H2-T23,H2-Q2,H2-T22,H2-T10,H2-Q6,H2-M2	0.571428571428571
Ontology - Biological Process	GOBP_PROTEIN_LOCALIZATION_TO_MEMBRANE_RAFT	0.00333726096794247	0.0514799832550046	0.431707695803346	-0.812637926848037	-1.8476360839974	8	Cd24a,Cyp46a1,Myadm,Rftn1	0.5
Canonical Pathways - Wiki	WP_OXIDATIVE_STRESS_AND_REDOX_PATHWAY	0.000299419381216606	0.00932743800007839	0.49849310876659	-0.474432148901645	-1.84702241142099	79	Mgst3,Gstt3,Idh2,Sod3,Gstt2,Gstt1,Gsta4,Gstm3,Ggt5,Txnrd2,Gstm1,Gsto1,Ggt7,Txnrd3,Ggct,Gls,G6pdx,Gstm5,Gstm7,Gpx8,Gstm6,Cbs,Gstk1,Gstm2,Gpx6,Gsta2,Slc1a5,Gpx7,Hpgds,Prdx6,Gstm4	0.392405063291139
Ontology - Biological Process	GOBP_CIRCULATORY_SYSTEM_DEVELOPMENT	1.39700746488601e-16	2.23688835277548e-13	1.04762648849882	-0.358245628822768	-1.84660740640873	955	Rtn4,Lepr,Emp2,Ntrk2,Mfge8,Sall1,Hamp2,Tead1,Enpp1,Hpgd,Sox4,Ecm1,Htatip2,Bicc1,Fzd8,Tcf21,Enpep,Col1a2,Actg1,Nebl,Hamp,Sparc,Pdgfrb,Dcn,Gdf2,Pdlim1,Pdgfra,Hand2,Vcam1,Ccbe1,Cc2d2a,Tgfbr3,Ramp1,Cdx4,Wnt4,Hmgb1,Vegfb,Angptl6,Smoc2,Anks6,Robo4,Efnb2,Cert1,Agt,Adamts9,Smad6,Naxe,Sema3c,Eng,Greb1l,Efemp2,Foxj1,Plau,Tgfb1,Tmem204,Bmper,Col5a1,Ccn4,Adamts5,Spry1,Fbln5,Dsp,Stat1,Ngfr,Sp100,Lama4,Ddah1,A…	0.319371727748691
Ontology - Molecular Function	GOMF_SODIUM_INDEPENDENT_ORGANIC_ANION_TRANSMEMBRANE_TRANSPORTER_ACTIVITY	0.00470225070690483	0.0642979609254982	0.407017918923954	-0.740040296558995	-1.84637494525615	11	Slco1a4,Slc22a27,Slc22a29,Slc22a26	0.363636363636364
Ontology - Biological Process	GOBP_AUTONOMIC_NERVOUS_SYSTEM_DEVELOPMENT	0.00592086680759368	0.0742985261153526	0.407017918923954	-0.580672536435616	-1.84632891394338	27	Sox4,Nav2,Plxna3,Hand2,Vcam1,Hlx,Nrp2,Hes1,Ackr3,Ednra,Erbb2,Ntf3,Ednrb,Kif26a,Fzd3,Sema3a	0.592592592592593
Curated - Chemical and Genetic Perturbation	LAZARO_GENETIC_MOUSE_MODEL_HIGH_GRADE_SMALL_CELL_NEUROENDOCRINE_LUNG_CARCINOMA_DN	8.94708565841841e-24	4.77535785208652e-20	1.26273988547916	-0.345282187547043	-1.84581488625644	1568	Nipal1,Ccnd1,Gstt3,Fmo1,Emp2,Papss2,Disp2,Sult1a1,Tnfrsf19,Mfge8,Angptl2,Maob,Mme,Gbp3,Sh2d4a,Cd24a,Sytl5,Sgk1,Adamtsl4,Ltbp4,Stambpl1,Gstt2,Ar,Timp2,Tcn2,Anxa5,Efemp1,Gstt1,Abca3,Gimap8,Abcc3,Gbp7,Tcf21,Col6a2,Bhlhb9,Pltp,Tnxb,Cavin2,Nrn1,Gm12250,Eif2s3x,Serpinb1a,Sorl1,Abcb1a,Sgms1,Mamdc2,Nid1,Plvap,Ccbe1,Vipr1,Car2,Ski,Krt23,Taok3,Adamtsl1,Col6a1,Tnfsf10,Pag1,Myo1d,Pear1,Iah1,Lsp1,Sorbs3,Cavin…	0.380739795918367
Ontology - Biological Process	GOBP_NEGATIVE_REGULATION_OF_BLOOD_VESSEL_ENDOTHELIAL_CELL_MIGRATION	0.00572055259112572	0.0726964191183373	0.407017918923954	-0.568721136450074	-1.84530205566523	32	Hmgb1,Robo4,Tgfb1,Card10,Mef2c,Jup,Klf4,Rgcc,Dll4,Atp2b4,Mmrn2,Vash1,Apoe,Rhoa,Angpt2	0.46875
Canonical Pathways - Reactome	REACTOME_FORMATION_OF_THE_CORNIFIED_ENVELOPE	0.00400314923218333	0.0582183701232693	0.407017918923954	-0.589532640551139	-1.84457741180665	25	Krt19,Tgm1,Krt23,Dsp,Jup,Krt7,Kazn,Dsc2,Dsg2	0.36
Canonical Pathways - Reactome	REACTOME_KERATINIZATION	0.00400314923218333	0.0582183701232693	0.407017918923954	-0.589532640551139	-1.84457741180665	25	Krt19,Tgm1,Krt23,Dsp,Jup,Krt7,Kazn,Dsc2,Dsg2	0.36
Ontology - Biological Process	GOBP_TOLL_LIKE_RECEPTOR_7_SIGNALING_PATHWAY	0.0048686977888986	0.0655656761949911	0.407017918923954	-0.739079229856347	-1.84397711707201	11	Pik3ap1,Ddx3x,Ptpn22,Scimp,Rsad2,Slc15a4,Havcr2	0.636363636363636
Ontology - Biological Process	GOBP_CHOLESTEROL_CATABOLIC_PROCESS	0.0035419984103327	0.0538088031748076	0.431707695803346	-0.810573257465167	-1.84294179453922	8	Akr1d1,Cyp46a1,Cyp39a1,Cyp7a1,Apoe	0.625
Ontology - Biological Process	GOBP_NEGATIVE_REGULATION_OF_CELLULAR_RESPONSE_TO_GROWTH_FACTOR_STIMULUS	0.000314515809941256	0.00963115300012277	0.49849310876659	-0.473361860705308	-1.84285564850265	79	Sulf2,Tmem53,Sorl1,Dcn,Ski,Wnt4,Agt,Htra1,Smad6,Bmper,Bambi,Spry1,Ngfr,Smad7,Adgra2,Emilin1,Sfrp1,Fgfrl1,Chrdl1,Dab2ip,Adamts12,Lemd2,Creb3l1,Fbn1,Atp2b4,Mmrn2,Fzd1,Spg20,Htra3,Sulf1,Spry2	0.392405063291139
Canonical Pathways - Biocarta	BIOCARTA_NPP1_PATHWAY	0.00427947790108315	0.0607936435113313	0.407017918923954	-0.773862384080044	-1.84285478506576	9	Enpp1,Col4a5,Col4a6,Col4a1,Col4a3,Col4a4	0.666666666666667
Ontology - Biological Process	GOBP_REGULATION_OF_T_CELL_MEDIATED_CYTOTOXICITY	0.00550307178126991	0.0708173704420128	0.407017918923954	-0.536500247362652	-1.84246277271426	37	H2-Q4,H2-Q1,Tap2,H2-T23,Cd1d1,H2-Q2,H2-T22,H2-T10,H2-T24,Mill2,H2-Q6,H2-M2	0.324324324324324
Ontology - Biological Process	GOBP_CELLULAR_RESPONSE_TO_INTERFERON_BETA	0.00147774286239039	0.029614040941921	0.45505986738723	-0.51113235097675	-1.842186855927	49	Igtp,Gbp3,Gbp7,Ifit3,Ifit1,Mndal,Stat1,Irf1,Irgm2,Gbp6,Ifi204,Tgtp1,Gbp2,Ifi206,Tgtp2,Ifi207,Ifi211	0.346938775510204
Ontology - Biological Process	GOBP_POSITIVE_REGULATION_OF_SYNAPSE_ASSEMBLY	0.00154161813111003	0.0304745549572023	0.45505986738723	-0.519768485049672	-1.84167318716955	45	Cux2,Ntrk2,Bhlhb9,Clstn1,Amigo2,Lrtm1,Sema4d,Prkca,Nrxn1,Lrtm2,Adnp,Nlgn2,Thbs2,Eef2k,Srpx2,Adgrl2,Sema4a,Clstn2,Ephb3,Ephb2	0.444444444444444
Ontology - Molecular Function	GOMF_ANDROSTAN_3_ALPHA_17_BETA_DIOL_DEHYDROGENASE_ACTIVITY	0.00443945381006053	0.0623895182387339	0.407017918923954	-0.772869980802391	-1.84049150295442	9	Rdh16f2,Rdh16,Rdh9,Hsd17b6,Rdh1,Rdh5	0.666666666666667
Canonical Pathways - Biocarta	BIOCARTA_RECK_PATHWAY	0.00228866693955534	0.0399195370764271	0.431707695803346	-0.839731592516042	-1.83982136400183	7	Timp2,Timp3,Mmp14,Mmp2	0.571428571428571
Ontology - Molecular Function	GOMF_RAGE_RECEPTOR_BINDING	0.00228866693955534	0.0399195370764271	0.431707695803346	-0.839344854617741	-1.83897403533883	7	App,Hmgb1,S100a13	0.428571428571429
Ontology - Biological Process	GOBP_TYROSINE_METABOLIC_PROCESS	0.00731506796460583	0.084728401555572	0.407017918923954	-0.724843211358708	-1.83688082550592	12	Hpd,Iyd,Tat,Ttc36,Fah,Pah	0.5
Curated - Chemical and Genetic Perturbation	WIEMANN_TELOMERE_SHORTENING_AND_CHRONIC_LIVER_DAMAGE_UP	0.00561771119622908	0.0719031108505356	0.407017918923954	-0.736066115647213	-1.83645950133026	11	Cyp2b9,Ces1c,Alad,Cyp4a10	0.363636363636364
Ontology - Biological Process	GOBP_POSITIVE_REGULATION_OF_CELL_CYCLE_G2_M_PHASE_TRANSITION	0.00837007932743095	0.0913172151986871	0.380730400722792	-0.566497866478001	-1.83638916402379	30	Ccnd1,Pbx1,App,Npm1,Ccnb1,Cdk4,Lmnb1,Rad51b,Rab11a,Hspa2	0.333333333333333
Ontology - Biological Process	GOBP_POSITIVE_REGULATION_OF_CELLULAR_EXTRAVASATION	0.00580706134582693	0.0734286369256957	0.407017918923954	-0.617664131500881	-1.83611476240697	21	Lyve1,Plvap,Pdgfd,Ptafr,Cd99l2,Mdk,Cd47,Pecam1,Thy1,Ccr2,Ptger3,Jam3,Ccl2,Adam8	0.666666666666667
Curated - Chemical and Genetic Perturbation	BURTON_ADIPOGENESIS_8	0.000350518069001418	0.0104515741542844	0.49849310876659	-0.474898481745257	-1.83247457820603	75	Anxa5,Tmsb10,App,Pltp,Scpep1,Vcam1,Cpq,Ski,Tapbp,Asah1,Smad6,Ogn,Col4a5,Usp22,Kctd10,Serpinb6a,Emp1,Cmtm3,Pld3,Slc7a5,Rab31,Msn,Hmgcr,Gstm2,Prss23,Ncam1,Capg,Leprot,Tspan6,Sptan1,Slc1a4,Serpinf1,Psap,Acta2,Ptgis,Gnb1	0.48
Ontology - Biological Process	GOBP_RESPONSE_TO_OXYGEN_RADICAL	0.00596949401661554	0.0745874771092801	0.407017918923954	-0.616338667412847	-1.8321745883626	21	Nqo1,Sod3,Fbln5,Txnrd2,Gch1,Cd36,Dhfr,Fancc,Ucp2,Parp1,Sod1,Nos3	0.571428571428571
Ontology - Molecular Function	GOMF_AMP_BINDING	0.00904445003588357	0.0962897167384093	0.380730400722792	-0.653504949328093	-1.83183446517542	16	Prps2,Pfkp,Pygm,Prkag2,Fbp1,Mpped2,Acss1,Prps1	0.5
Canonical Pathways - Reactome	REACTOME_CELLULAR_HEXOSE_TRANSPORT	0.00777330367352713	0.087674688447706	0.407017918923954	-0.681732790592642	-1.83062116841616	14	Slc5a1,Slc2a4,Slc2a9,Slc2a12	0.285714285714286
Ontology - Biological Process	GOBP_PYRUVATE_TRANSPORT	0.00253560100234056	0.0425131342926462	0.431707695803346	-0.874956429075701	-1.83056625485067	6	Slc16a7,Mpc2,Mpc1	0.5
Hallmark	HALLMARK_APOPTOSIS	9.81264617420065e-05	0.00410235223345433	0.538434096309916	-0.42234292439998	-1.83049566550274	149	Ccnd1,Bgn,Timp2,Bcl2l11,App,Pdgfrb,Dcn,Tgfbr3,Timp3,Tnfsf10,Lum,Irf1,Smad7,Mmp2,Ebp,Pak1,Ppp3r1,Gsn,Ccnd2,Gch1,Casp6,Avpr1a,Vdac2,Ank,Tap1,Emp1,Tgfb2,Bmf,Anxa1,Hgf,Ifngr1,Slc20a1,Cdkn1a,Rhob,Gstm2,Erbb2,Fdxr,Isg20,Plat,Sptan1,Ppt1,Add1,Brca1,H1f0,Sc5d,Top2a,Rnasel,Il1a,Hmgb2,Bcap31,Cdkn1b,Bcl10,Bmp2,Lmna,Cd69,Atf3,Il18,Krt18,Pea15a,Birc3,Gpx3,Igfbp6,Sod1,Gadd45b,Casp3,Dpyd	0.442953020134228
Ontology - Biological Process	GOBP_REGULATION_OF_CELLULAR_KETONE_METABOLIC_PROCESS	7.56302489858227e-05	0.00338901377962411	0.538434096309916	-0.428091831043277	-1.83039551826672	136	Rdh16f2,Fmo1,Fmo2,Abcd2,Ugt1a1,Ces1c,Ces1g,Fmo4,Ces1b,Ppargc1a,Acadl,Klhl25,Wnt4,Rdh16,Agt,Elovl5,Rdh9,Rgn,Pdk1,Dkk3,Avpr1a,Rdh1,Bmp5,Irs1,Anxa1,Apoc3,Pdk4,Cd74,Dgat2,C1qtnf2,Atp2b4,Apoa5,Mfsd2a,Cln3,Kcnma1,Pdk2,Rdh10,Ces1d,Acsl5,Prkag2,Cyp7a1,Nr1h2,Fabp5	0.316176470588235
Ontology - Biological Process	GOBP_ENERGY_HOMEOSTASIS	0.00313015964769213	0.0490412096661901	0.431707695803346	-0.516596022152281	-1.82936207165506	43	Lepr,Fmo1,Fmo2,Fmo4,Ppargc1a,Dll1,Cd36,Ampd3,C1qtnf9,Mfsd2a,Pm20d1,Ampd2,Metrnl	0.302325581395349
Ontology - Molecular Function	GOMF_3_5_CYCLIC_AMP_PHOSPHODIESTERASE_ACTIVITY	0.00760830086931629	0.0866968403221144	0.407017918923954	-0.699720165421951	-1.82916994452385	13	Pde4b,Pde1a,Pde3a,Pde4c,Pde4a,Pde4d,Pde8b	0.538461538461538
Curated - Chemical and Genetic Perturbation	JARDIM_PERASSI_TRIPLE_NEGATIVE_BREAST_CANCER_MOUSE_XENOGRAFT_MELATONIN_UP	0.00594638778521262	0.0743855947006441	0.407017918923954	-0.598860731912366	-1.82893081176989	23	Cpxm1,Ifit3,Mgp,Ifi27l2a,Gng11,Mdk,Slc9a3r2,Aif1,Emcn,Ms4a4c,Egfl7,Ccn5,Gpx3	0.565217391304348
Ontology - Biological Process	GOBP_CARDIAC_EPITHELIAL_TO_MESENCHYMAL_TRANSITION	0.00224164548388064	0.0393998106343543	0.431707695803346	-0.564361045692978	-1.82882982176327	31	Rtn4,Emp2,Tgfbr3,Eng,Tgfb1,Spry1,Adam15,Tgfb3,Tgfb2,Snai2	0.32258064516129
Curated - Chemical and Genetic Perturbation	BORLAK_LIVER_CANCER_EGF_UP	0.0016877945572746	0.0324819308306261	0.45505986738723	-0.503727332892673	-1.82867051680777	51	Ccnd1,Car2,Ddr1,Cd63,Aebp1,S100a11,Serpinb6a,Blnk,ENSMUSG00000120992,Ets2,Anxa2,Scd2,Ccnb1,Id1,Rhoc,Alcam,Col4a1,Cpe,Serpine1,Cldn7,H19,Vil1,Rbm3,Atf3,Rab3d,Rbp1,Krt18	0.529411764705882
Curated - Chemical and Genetic Perturbation	MARKEY_RB1_CHRONIC_LOF_UP	0.000414240489095126	0.0118443191274842	0.49849310876659	-0.449794295594347	-1.82857283340731	100	Idh2,Angptl2,Pltp,Pdgfra,Cbx6,Smoc2,St3gal4,Fads1,Col6a3,Anp32b,Gpc3,Gja1,Fdft1,Klf4,Tk1,Rasa3,Sdc1,Sqle,Pola1,Kcnn4,Cdkn1a,Pcna,Scd1,Cyp51,Kank3,Slc1a5,Cdca7,Crip1,Cyth3,Osmr,Msh2,H19,Sgcd,Rbl1,Top2a,Angpt2,Pml,Chaf1b,Elovl6,Cxcl12	0.4
Ontology - Biological Process	GOBP_CELLULAR_RESPONSE_TO_ESTROGEN_STIMULUS	0.00713783063506692	0.083758569989484	0.407017918923954	-0.662038698831063	-1.82835062961264	15	Trim24,Ar,Sfrp1,Naip2,Esr1,Pelp1	0.4
Ontology - Biological Process	GOBP_INTESTINAL_ABSORPTION	0.00129084677876078	0.027160366125516	0.45505986738723	-0.550661773817884	-1.82759611388934	33	Hamp2,Abcg5,Ugcg,Slc5a1,Hamp,Ezr,Abcg8,Pls1,Ldlr,F11r,Cd36,Apoa2,Npc1	0.393939393939394
Ontology - Cellular Component	GOCC_IMMUNOGLOBULIN_COMPLEX_CIRCULATING	0.00303197878321837	0.0479723757676803	0.431707695803346	-0.833997103548153	-1.82725730733326	7	Jchain,Igha,Pigr,Ighg2b,Ighm,Ighg2c,Ighg1	1
Ontology - Biological Process	GOBP_INDUCTION_OF_POSITIVE_CHEMOTAXIS	0.00491938241280991	0.0658932538320022	0.407017918923954	-0.766985188766233	-1.82647761962574	9	Hmgb1,Vegfb,Prkca,Il16,Ntf3,Cxcl12,Vegfc,Vegfd	0.888888888888889
Ontology - Biological Process	GOBP_TUBE_DEVELOPMENT	2.98373550823321e-15	2.38877864789151e-12	1.00731795687447	-0.353830444318133	-1.82387809995941	931	Rtn4,Lepr,Emp2,Ntrk2,Pbx1,Mfge8,Sall1,Tead1,Cd24a,Enpp1,Hpgd,Sox4,Ecm1,Ar,Epcam,Htatip2,Bcl2l11,Abca3,Fzd8,Tcf21,Enpep,Ltbp3,Actg1,Rcn3,Adamtsl2,Sparc,Marcks,Pdgfrb,Dcn,Gdf2,Pdgfra,Hand2,Ccbe1,Cc2d2a,Ntn1,Ski,Tgfbr3,Ramp1,Ddr1,Wnt4,Hmgb1,Mmp14,Vegfb,Angptl6,Smoc2,Robo4,Efnb2,Agt,Adamts9,Asah1,Smad6,Naxe,Sema3c,Eng,Greb1l,Efemp2,Foxj1,Prom1,Plau,Tgfb1,Bmper,Mgp,Tcf7,Spry1,Fbln5,Hlx,Stat1,Ngfr,Sp10…	0.323308270676692
Ontology - Biological Process	GOBP_CELLULAR_RESPONSE_TO_VASCULAR_ENDOTHELIAL_GROWTH_FACTOR_STIMULUS	0.00136009540074175	0.0282058049343966	0.45505986738723	-0.500112618959326	-1.82302967652973	53	Pdgfrb,Dcn,Pdgfra,Ccbe1,Vegfb,Smoc2,Adgra2,Cd63,Dll1,Ramp2,Ptp4a3,Nrp2,Jcad,Flt4,Anxa1,Pdgfb,Dab2ip,Adamts12,Dll4,Atp2b4	0.377358490566038
Canonical Pathways - Reactome	REACTOME_O_LINKED_GLYCOSYLATION	0.000576455277909313	0.0149598086059707	0.477270815362862	-0.472339368599147	-1.8221009919023	74	Adamtsl4,Muc1,Adamtsl2,Galnt15,Adamtsl1,Thsd4,Adamts13,Adamts9,St3gal4,Adamts5,Adamts2,B3gnt9,Sema5a,St3gal2,Gcnt1,Thbs2,Adamts14,Spon1,Adamts12,Adamtsl3,Adamts1,B3glct,Thsd7a,Muc6,Adamts6,Cfp,B4galt5,Adamtsl5,Thbs1,B3gnt2,Galnt3,B4galt6,St3gal1,Adamts15	0.45945945945946
Ontology - Cellular Component	GOCC_MHC_CLASS_II_PROTEIN_COMPLEX	0.00763223898108044	0.0867950359126846	0.407017918923954	-0.74934422810106	-1.82185859197047	10	H2-DMb1,Cd74,H2-DMa,H2-Eb1,H2-Ab1,H2-Aa,H2-Ob	0.7
Ontology - Biological Process	GOBP_ARTICULAR_CARTILAGE_DEVELOPMENT	0.000726566689866831	0.0177886633610821	0.477270815362862	-0.926593377051621	-1.82153268905171	5	Bgn,Enpp1,Ogn,Pbxip1	0.8
Ontology - Biological Process	GOBP_CATECHOLAMINE_SECRETION	0.0029188720498517	0.0469718384544979	0.431707695803346	-0.519187982122825	-1.82136238298958	42	Rtn4,Agt,Adora2a,Sncg,Myo5a,Crhr2,Ly6e,Pink1,Syt7,Dtnbp1,Gabbr1,Syt9,Stx1a,Plcd1,Ptger3,P2ry1	0.380952380952381
Ontology - Molecular Function	GOMF_LAMININ_BINDING	0.0047305033101744	0.0644636757468192	0.407017918923954	-0.582019499438674	-1.82106968817185	25	Ecm1,Itga6,Nid1,Ntn4,Ssc5d,Tinagl1,Bcam,Pxdn,Itga9,Ncl,Plekha2	0.44
Ontology - Molecular Function	GOMF_ARYL_SULFOTRANSFERASE_ACTIVITY	3.08808818583532e-07	3.29643120210635e-05	0.674962860011025	-0.996175297774331	-1.82059777533535	4	Sult1c2,Sult1d1,Sult1a1	0.75
Ontology - Cellular Component	GOCC_COMPLEX_OF_COLLAGEN_TRIMERS	0.00787199988230754	0.0880827827501806	0.380730400722792	-0.659137598687692	-1.82033866855497	15	Col1a2,Lum,Col5a1,Col4a5,Col1a1,Col3a1,Col4a6,Col5a2,Col4a1,Col4a3	0.666666666666667
Canonical Pathways - Reactome	REACTOME_IMMUNOREGULATORY_INTERACTIONS_BETWEEN_A_LYMPHOID_AND_A_NON_LYMPHOID_CELL	0.000391035269596184	0.0113428564071994	0.49849310876659	-0.466536688420875	-1.81857977144521	83	H2-Q4,Col1a2,Vcam1,H2-Q1,H2-T23,Cd1d1,Ifitm1,Col1a1,H2-Q2,H2-T22,Iglc1,Col3a1,Itgb7,H2-T10,Igkv1-110,H2-Q6,Igkv1-117,Fcgr2b,H2-M2,Cd200,Pianp,Cd34,Cd300lg,Cd40,Slamf7,Clec4g,Trbc2,Cd8a,Trac,Sftpd,Jaml,Npdc1,Iglc2,Cd3g,Cd226,Hcst,Trbc1,Itgb2,Cd3e,Cd33	0.481927710843373
Ontology - Biological Process	GOBP_POSITIVE_REGULATION_OF_MONOCYTE_CHEMOTAXIS	0.00827987196391542	0.0906201708039738	0.380730400722792	-0.658139040800178	-1.81758095371811	15	App,Hmgb1,Cx3cr1,Ccl5,Cxcl10,Serpine1,Ccr2,Aif1,Ccl2,Cxcl12	0.666666666666667
Cell Type Signatures	TABULA_MURIS_SENIS_HEART_AND_AORTA_SMOOTH_MUSCLE_CELL_AGEING	0.00186755766108858	0.0347309329493036	0.45505986738723	-0.500620753542147	-1.81739276851922	51	Pde4b,H2-Q4,Gstt1,Dcn,Pdlim1,Gstm1,Rps28,Plac9,Sncg,S100a6,Hes1,Aldh2,Btg1,Cdkn1a,Rpl38,Capg,Gas5,Cebpb,Gm13889,Ubc,Rbm3,Id3	0.431372549019608
Ontology - Biological Process	GOBP_NEGATIVE_REGULATION_OF_BONE_MINERALIZATION	0.0069492947930257	0.0826687282510605	0.407017918923954	-0.728290411660633	-1.8170593888103	11	Enpp1,Ecm1,Ltbp3,Nfe2,Rflnb,Trpm4,Ahsg	0.636363636363636
Ontology - Biological Process	GOBP_ATRIAL_CARDIAC_MUSCLE_TISSUE_DEVELOPMENT	0.00481460114679973	0.0650011750105879	0.407017918923954	-0.79917011390598	-1.81701529170828	8	Eng,Bmp10,Tnnt2,Gata6,Ednra	0.625
Ontology - Biological Process	GOBP_NEGATIVE_REGULATION_OF_BIOMINERAL_TISSUE_DEVELOPMENT	0.0037865581784297	0.0562079596144145	0.431707695803346	-0.643760270113075	-1.81574240783848	17	Enpp1,Ecm1,Ltbp3,Tgfb1,Nfe2,Rflnb,Trpm4,Ahsg	0.470588235294118
Canonical Pathways - Reactome	REACTOME_DRUG_ADME	0.000636605688648919	0.0161286871624153	0.477270815362862	-0.459681528470006	-1.81556898152014	86	Slco1a4,Serpina6,Bche,Sult1a1,Ugt1a5,Ugt1a1,Ugt1a9,Gstt1,Pon1,Abcc3,Acy1,Sult2a2,Abcb1a,Slc29a1,Alb,Ggt5	0.186046511627907
Tumor Phenotype Ontology	MP_INCREASED_MALIGNANT_TUMOR_INCIDENCE	0.00382705574288319	0.056687156850181	0.431707695803346	-0.643559814453596	-1.81517701749256	17	Tgfbi,Htatip2,Smarcb1,Dkc1,Hmgn1,Cdkn1a,Hic1	0.411764705882353
Cell Type Signatures	TABULA_MURIS_SENIS_LUNG_SMOOTH_MUSCLE_CELL_OF_THE_PULMONARY_ARTERY_AGEING	0.00821612051124284	0.0905413087584449	0.380730400722792	-0.746542218653341	-1.81504614877591	10	Sparcl1,Dcn,Akap12,Gpihbp1,Cd74,H2-Ab1,H2-Aa	0.7
Ontology - Biological Process	GOBP_INHIBITION_OF_NON_SKELETAL_TISSUE_MINERALIZATION	0.00821612051124284	0.0905413087584449	0.380730400722792	-0.746533198967891	-1.81502421947985	10	Enpp1,Nt5e,Adora2a,Ank,Abcc6	0.5
Cell Type Signatures	TABULA_MURIS_SENIS_HEART_ENDOTHELIAL_CELL_OF_CORONARY_ARTERY_AGEING	0.000251352051051682	0.00811421177709585	0.49849310876659	-0.429147679950556	-1.8149592374081	125	Igtp,Ecm1,Tmsb10,Igfbp7,Tagln2,Dcn,Dpysl2,Mgp,Smad7,Hexb,Bnip3,Gsn,Vim,Ldhb,Anxa2,S100a6,Eif3f,Rhoc,Ece1,Aldh2,Tgfb1i1,Pcp4l1,Cd74,Lysmd2,Ybx1,Spag7,H2-Q6,Tgtp2,Chmp2a,H2-Eb1,Klf2,H2-Ab1,Gstm2,Ckb,Capg,Tmem160,Ptms,Ubb-ps,Apoe,H2-Aa,Pkm,Bcl10,Ccdc85b,Gnb1,Atf3,Gltp,Calm2,Egfl7,Cd9	0.392
Ontology - Biological Process	GOBP_POSITIVE_REGULATION_OF_LEUKOCYTE_MIGRATION	0.000154323631413629	0.00581418820281182	0.518848077743792	-0.427629675817738	-1.81486087555211	126	Rtn4,Lyve1,Dapk2,App,Plvap,Hmgb1,Mmp14,Vegfb,Tgfb1,Stk39,Cx3cr1,Il34,Ccl5,Pdgfd,Csf1,Itgb3,Rarres2,Ptafr,Cxcl10,Itga2b,Cx3cl1,Cd99l2,Mdk,Cd74,Spn,Cd47,Pecam1,F7,Thy1,Ednra,Mapk3,Serpine1,Trp53,Ccr2,Aif1,Rhoa,Il1a,Ptger3,Jam3,Ccl2,Adam8,Camk1d,Zfp580,Ccr7,Cxcl12,Vegfc,Vegfd,Gpsm3,Thbs1,Coro1a	0.396825396825397
Ontology - Molecular Function	GOMF_HEPARIN_BINDING	0.000183557290535574	0.00652120935056638	0.518848077743792	-0.433326570094291	-1.813712180361	118	Nav2,App,Tnxb,Prelp,Lamc2,Tgfbr3,Ccdc80,Hmgb1,Vegfb,Smoc2,Efemp2,Impg2,Col5a1,Lrtm1,Ccn4,Fstl1,Lipc,Adamts5,Ecm2,Pcolce,Rpl22,Ccl5,Lrpap1,Crispld2,Sfrp1,Cxcl10,Angptl3,Ltbp2,Nrp2,Lrtm2,Fgfrl1,Apoh,Smoc1,Serpinc1,Postn,Thbs2,Adgrg1,Mdk,Ptprs,Gpnmb,Abi3bp,Igfals,Fbn1,Apoa5,Adamts1,Fgf12,Fbln7,Ncam1,Pf4,Ccn2,Eva1c,Apoe,Hdgf,Ccn3,Aplp2,Rspo3,Ccl2,Rspo1	0.491525423728814
Curated - Chemical and Genetic Perturbation	HOLLERN_EMT_BREAST_TUMOR_UP	0.000118311356353978	0.00475980260788918	0.538434096309916	-0.426634810457814	-1.81204897448455	130	Angptl2,Timp2,Scara3,Dcn,Gamt,Pdgfra,Lsp1,Efemp2,Loxl1,Mxra8,Hlx,Adgra2,Pcolce,Epb41l2,Matn2,Ddr2,Snx6,Csf1,B3gnt9,Vim,Lamb1,Nrp2,Nr2f1,St3gal2,Plxnd1,Zfpm2,Ankrd1,Selenon,Dbn1,Phldb1,Fkbp9,Fcgrt,Fcgr2b,Cysltr1,Il18r1,Arhgef40,Mrc2,Ccl9,Sh3glb1,Lpar1,Plat,Htra3,Jdp2,Ccr2,F13a1,Snx20	0.353846153846154
Ontology - Biological Process	GOBP_CHOLESTEROL_EFFLUX	0.00129964784748551	0.0273096605432258	0.45505986738723	-0.491092793277104	-1.8120457039723	56	Abcg5,Ces1c,Npc2,Abca3,Pon1,Pltp,Ces1g,Ces1b,Srebf2,Naxe,Soat2,Abcg8,Gps2,Apoc3,Apoa2,Npc1,Apoa5,Ces1d	0.321428571428571
Ontology - Biological Process	GOBP_RETINA_VASCULATURE_DEVELOPMENT_IN_CAMERA_TYPE_EYE	0.00979001793158085	0.101511314537413	0.380730400722792	-0.615469935617384	-1.81180594374104	20	Pdgfrb,Pdgfra,Tgfb1,Cyp1b1,Vstm4,Arhgef15,Lama1,Pdgfb,Col4a1,Rhoj	0.5
Ontology - Biological Process	GOBP_REGULATION_OF_GLIAL_CELL_MIGRATION	0.00682436559424286	0.081782091185197	0.407017918923954	-0.593006804259645	-1.81105281763302	23	Idh2,Efemp1,Ntn1,Cx3cr1,Csf1,Vim,Rras2,Cx3cl1,Rras,Gpr183,Stap1	0.478260869565217
Ontology - Molecular Function	GOMF_SULFOTRANSFERASE_ACTIVITY	0.00495654946095276	0.0661814937827123	0.407017918923954	-0.521994294079526	-1.80986099013888	38	Sult1c2,Sult1d1,Sult1a1,Sult3a1,Sult2a1,Sult2a2,Sult3a2,Sult2a3,Chst1,Chst2,Hs3st1,Sult2a5	0.315789473684211
Ontology - Biological Process	GOBP_REGENERATION	0.000198169511017032	0.00692398199727994	0.518848077743792	-0.427379943698393	-1.80937121567863	124	Rtn4,Ccnd1,Enpp1,Sulf2,D130043K22Rik,Ptgfrn,Plau,Tgfb1,Lamb2,Mmp2,Matn2,Gja1,Map4k4,Igsf10,Bin3,Klf4,Klf5,Gfap,Apoh,Anxa1,Apoa2,Igf1r,Selenon,Hgf,Mdk,Ptprs,Flna,Thy1,Scarf1,Cdkn1a,Naca,Mustn1,Dhfr,Rtn4rl2,Gm34220,Serpine1,Epha4,Xylt1,Cebpb,Apoe,Pkm,Ccn3,Tnc,Cdkn1b,Spaar	0.362903225806452
Ontology - Biological Process	GOBP_REGULATION_OF_FIBROBLAST_GROWTH_FACTOR_RECEPTOR_SIGNALING_PATHWAY	0.00822638697846218	0.0905920964918408	0.380730400722792	-0.568815192564971	-1.80862684357283	27	Sulf2,Wnt4,Smoc2,Spry1,Ngfr,Nrxn1,Fgfrl1,Pdgfb,Creb3l1,Sulf1,Spry2,Prkd2	0.444444444444444
Ontology - Biological Process	GOBP_ENDOTHELIAL_CELL_PROLIFERATION	0.000152833248133505	0.00577161785168323	0.518848077743792	-0.425405287291778	-1.80827100192213	129	Ecm1,Enpep,Sparc,Gdf2,Hmgb1,Atpif1,Vegfb,Eng,Bmper,Stat1,Ngfr,Mef2c,Prkca,Gja1,Itgb3,Vstm4,Sema5a,Loxl2,Emc10,Apoh,Jcad,Flt4,Mdk,Rgcc,Pdgfb,Atoh8,Pold4,Nrarp,Dll4,Aldh1a2,Mmrn2,Agtr1a,Col4a3,Vash1,Apoe,Cd34,Sulf1,Nr2f2,Fgfr3,Prkd2,Hmgb2,Egf,Stat5a,Pdcl3,Ccl2,Lep,Bmp2,Zfp580,Hspg2,Bmp6,Cxcl12,Vegfc,Egfl7,Vegfd,Cxcr3	0.426356589147287
Ontology - Biological Process	GOBP_MEMBRANE_RAFT_ORGANIZATION	0.0101136476382833	0.103475863248685	0.380730400722792	-0.614254780592986	-1.80822879891501	20	Emp2,Naxe,Myadm,Gsn,Rftn1,Npc1,Cln3,Ppt1	0.4
Ontology - Biological Process	GOBP_SIALYLATION	0.00643916208189715	0.0790673797970377	0.407017918923954	-0.758935529526717	-1.80730838055577	9	St3gal6,St3gal4,St3gal2	0.333333333333333
Curated - Chemical and Genetic Perturbation	KATSANOU_ELAVL1_TARGETS_UP	4.24402588220826e-05	0.00211698886062052	0.557332238758646	-0.416128227161501	-1.8067319455985	150	Ifi44,Ccdc68,Ntn4,Susd2,Renbp,Eng,Trim12a,Adamts5,Dsp,Scube3,Rarb,Psme2,Mmp2,Aldh1a3,Ebpl,Foxf1,Fibin,Ldb2,Olfml2b,Ptp4a3,Sncg,Epha7,Plekhh2,Ctsc,Ankrd1,Tnnt2,Ankrd44,Fxyd6,Pdgfb,Dhrs3,Rflnb,Cd200,Sytl2,Mcee,Cmbl,Epha4,Mest,Adgrf5,Plekha2,Dmpk,Apoe,Spsb1,Nes,Emcn,Igfbp2,Palmd,Stom,Tmem88,Itpripl2,Ablim1,C1qtnf12,Foxc1,Tgm2,Dcaf12l1,Cxcl12,Hoxa5,Plod2,Myl12b,Gm5431,Fjx1,Gpx3	0.406666666666667
Canonical Pathways - Reactome	REACTOME_HEME_DEGRADATION	0.0101649737309538	0.103776675445298	0.380730400722792	-0.644532238420305	-1.80668313142677	16	Ugt1a5,Ugt1a1,Alb	0.1875
Canonical Pathways - Reactome	REACTOME_COLLAGEN_CHAIN_TRIMERIZATION	0.0052965333956335	0.0691770486135067	0.407017918923954	-0.577393348017923	-1.80659501140699	25	Col1a2,Col6a2,Col16a1,Col6a1,Col5a1,Col6a3,Col1a1,Col3a1,Col8a2,Col14a1,Col5a2,Col8a1	0.48
Ontology - Biological Process	GOBP_CELLULAR_MODIFIED_AMINO_ACID_BIOSYNTHETIC_PROCESS	0.0104372775660934	0.104516377978917	0.380730400722792	-0.613662797076076	-1.80648613173914	20	Slc27a1,Gamt,Gch1,Atic,Ptdss1,Mthfs,Dhfr,Ckb	0.4
Ontology - Biological Process	GOBP_RESPONSE_TO_VITAMIN	0.00294085706666592	0.0471833700916379	0.431707695803346	-0.557169632896218	-1.8055258210997	31	Trim24,Bche,Enpp1,Kank2,Pemt,Postn,Snai2,Cbs	0.258064516129032
Canonical Pathways - Reactome	REACTOME_PARACETAMOL_ADME	0.00983276910158775	0.101575676680402	0.380730400722792	-0.556970415236058	-1.80550447891413	30	Sult1a1,Ugt1a1,Ugt1a9,Gstt1,Abcc3,Acy1,Sult2a2,Ggt5,Ggt7,Abcc4	0.333333333333333
Cell Type Signatures	TABULA_MURIS_SENIS_BRAIN_MYELOID_MICROGLIAL_CELL_AGEING	5.53347500810632e-07	5.43570563372996e-05	0.659444398037935	-0.382142630227043	-1.80548774321697	320	Xist,Bgn,Timp2,Npc2,Anxa5,Tmsb10,Tagln2,Cadm1,Sparc,Npm1,Dcn,Ccdc80,Lsp1,Limd2,Tm4sf1,Lum,Dpysl2,Naxe,Mgp,Trim35,Pfdn5,Ctsb,Slc43a3,Gstm1,Cd63,Gsn,Sf3b2,Tubb6,Vim,Sh3bgrl3,Ldhb,Slc25a4,Rrp1,Anxa2,Emc10,Eef1d,Rpl14,Psmb8,Fbln1,Eif3f,Chst1,Shisa5,Vkorc1,Rpl17,Cd74,Ly6e,Selenow,Pold4,Ybx1,H2-DMa,Fcgr2b,Cdkn1a,Naca,Chmp2a,Hebp1,H2-Eb1,Mbp,H2-Ab1,Tmem100,Ddrgk1,Capg,Tmem160,Ptms,Arhgdib,Rps4x,Rps16,Cl…	0.3375
Ontology - Biological Process	GOBP_POSITIVE_REGULATION_OF_STEROID_METABOLIC_PROCESS	0.00983276910158775	0.101575676680402	0.380730400722792	-0.556946229999042	-1.8054260787827	30	Ces1c,Ces1g,Cyp17a1,Ces1b,Ppargc1a,Srebf2,Wnt4,Igf1r,Ces1d,Cyp7a1,Apoe,Srebf1,Il1a,Bmp6,Por	0.5
Ontology - Biological Process	GOBP_THYMIC_T_CELL_SELECTION	0.00736632824481638	0.084978132461095	0.407017918923954	-0.597599318456333	-1.80524501419724	22	Tox,Cd1d1,Itpkb,Zap70,Cd74,Spn,H2-DMa,Gli3,Cd28,Ccr7,Cd3g,Ptpn2,Cd3e	0.590909090909091
Ontology - Molecular Function	GOMF_WNT_PROTEIN_BINDING	0.00706381433536083	0.0835963009148541	0.407017918923954	-0.590976571520907	-1.80485245248454	23	Fzd8,Nid1,Sfrp1,Wls,Ror1,Apcdd1,Fzd2,Porcn,Trabd2b,Sfrp5,Frzb,Fzd1	0.521739130434783
Ontology - Biological Process	GOBP_CELLULAR_RESPONSE_TO_OXYGEN_RADICAL	0.00959149492419287	0.10037844230469	0.380730400722792	-0.631778286858644	-1.80469879882667	18	Nqo1,Sod3,Fbln5,Gch1,Cd36,Dhfr,Fancc,Parp1,Sod1,Nos3,Nfe2l2	0.611111111111111
Ontology - Biological Process	GOBP_COLLAGEN_METABOLIC_PROCESS	0.000509640270325168	0.0137379798121997	0.477270815362862	-0.444922172274988	-1.80421610012656	99	Col1a2,Tnxb,Rcn3,Pdgfrb,Cygb,Tgfbr3,Wnt4,Mmp14,Eng,Tgfb1,Col5a1,Serpinh1,Ctsb,P3h3,Col1a1,Mmp2,Ddr2,Mfap4,Adamts2,Ctsk,Adam15,Emilin1,Vim,Tgfb3,Ltbp1,Id1,Rgcc,Rapgef3,Mmp13,Pdgfb,Tns2,Creb3l1,Got1,Mmp12,Mkx,Mrc2,Serpine1	0.373737373737374
Ontology - Biological Process	GOBP_KILLING_OF_CELLS_OF_ANOTHER_ORGANISM	0.00435956025776	0.061502448323571	0.407017918923954	-0.541384239962187	-1.80393704143945	34	Hamp2,Bcl2l11,Hamp,Kng2,Cxcl10,Ccl22,Lyz1,Ccl27a,Clec7a,Kng1,Cxcl12,Hmgn2,Hmgn2-ps,Cxcl9	0.411764705882353
Ontology - Molecular Function	GOMF_FATTY_ACID_TRANSMEMBRANE_TRANSPORTER_ACTIVITY	0.0083641057985117	0.0913172151986871	0.380730400722792	-0.722973540986437	-1.80379398036478	11	Slc22a27,Slc22a29,Slc27a1,Slc22a26,Slc43a3,Cd36,Mfsd2a	0.636363636363636
Ontology - Cellular Component	GOCC_EXTRACELLULAR_SPACE	1.50492389620273e-14	8.92475608370299e-12	0.97599468306432	-0.349757013082732	-1.80313110142573	934	Lepr,Serpina6,Bche,Vnn3,Sparcl1,Mbl2,Bgn,Mfge8,Angptl2,Tgfbi,Hamp2,Enpp1,Sod3,Vldlr,Hpgd,Sulf2,H2-Q4,Ecm1,Timp2,Ces1c,Tcn2,Npc2,Anxa5,Efemp1,Pon1,Pam,Col1a2,Col6a2,App,Serpinb8,Muc1,Colec11,Pltp,Scara3,Tnxb,Prelp,Actg1,Crtap,Cpxm1,Igfbp7,Nrn1,Hamp,Acy1,Lamc2,Sparc,Serpinb1a,Pla1a,Sorl1,Col16a1,Dcn,Afm,Gdf2,Msmp,C1qtnf1,Vcam1,Ccbe1,Cpq,H2-Q1,Defb1,Car2,Tgfbr3,Ramp1,Timp3,Col6a1,Wnt4,H2-T23,Tnfsf10…	0.366167023554604
Ontology - Molecular Function	GOMF_CD8_RECEPTOR_BINDING	0.00962820316811152	0.100499862534421	0.380730400722792	-0.689693212656061	-1.80295803647706	13	H2-Q4,H2-Q1,H2-Q2,H2-T22,Fyn,H2-Q6,H2-M2	0.538461538461538
Ontology - Cellular Component	GOCC_INTEGRIN_COMPLEX	0.00502105986608446	0.0666643537112309	0.407017918923954	-0.560473698311267	-1.80189742762478	29	Itga6,Emilin1,Itga8,Itgb3,Itgax,Itgb4,Itga2b,Itgb8,Itgb7,Itga9,Tspan32,Itga1,Itgbl1,Itgb2	0.482758620689655
Ontology - Biological Process	GOBP_REGULATION_OF_POSITIVE_CHEMOTAXIS	0.00991940142847399	0.102075485650852	0.380730400722792	-0.630612762558432	-1.80136943416133	18	Hmgb1,Vegfb,Prkca,F7,S1pr1,Il16,Ntf3,Angpt2,Cxcl12,Vegfc,Vegfd	0.611111111111111
Canonical Pathways - Reactome	REACTOME_PHASE_I_FUNCTIONALIZATION_OF_COMPOUNDS	0.00049215694622675	0.0134020697669774	0.477270815362862	-0.459658723142424	-1.80086005845748	85	Cyp2a4,Fmo1,Cyp3a59,Fmo2,Fmo3,Maob,Cyp3a41a,Cyp3a44,Cyp2b10,Aldh1b1,Cyp3a41b,Cyp4b1,Cyp46a1,Cyp2a5,Maoa,Cyp3a16,Bphl,Cyp1b1,Cyp39a1,Nqo2,Aldh2,Cyp4a10,Adh1,Cyp4f15,Smox,Ahr,Ces1d,Cyp51,Fdxr,Cyp7a1,Cmbl,Cyp2s1,Cyp4f14,Acss1	0.4
Ontology - Biological Process	GOBP_REGULATION_OF_BASEMENT_MEMBRANE_ORGANIZATION	0.00844733004857888	0.091638650906399	0.380730400722792	-0.721661630225433	-1.80052080838915	11	Nid1,Lamb2,Lamb1,Phldb1,Lama1,Lama2,Lamc1,Clasp2,Phldb2,Dag1	0.909090909090909
Ontology - Biological Process	GOBP_POSITIVE_REGULATION_OF_MORPHOGENESIS_OF_AN_EPITHELIUM	0.00570084134770768	0.0726188318691292	0.407017918923954	-0.575343617213645	-1.80018164786817	25	Sall1,Ar,Pdgfra,Wnt4,Agt,Tgfb1,Itgax,Mdk,Mmrn2,Agtr1a	0.4
Ontology - Molecular Function	GOMF_ORGANIC_ACID_TRANSMEMBRANE_TRANSPORTER_ACTIVITY	0.000176597831083477	0.00638303492394724	0.518848077743792	-0.432916278139775	-1.79997638356797	116	Slco1a4,Slc22a27,Slc16a7,Slc22a29,Mpc2,Slc27a1,Slc22a26,Slc16a5,Mpc1,Abcc3,Abcb1a,Slc3a2,Slc6a12,Slc47a1,Slc43a3,Slc6a19,Cd36,Abcc4,Slc16a10,Sfxn2,Slc43a2,Slc7a10,Slc16a2,Slc16a11,Mfsd2a,Slc25a11,Slc7a5,Sfxn3,Slc1a5,Slc7a2,Ucp2,Slc7a8,Slc16a9,Slc1a4,Slc10a1,Slc6a13,Slc15a4,Slc25a29	0.327586206896552
Canonical Pathways - Biocarta	BIOCARTA_ACE2_PATHWAY	0.00880164603090815	0.0943951481894851	0.380730400722792	-0.740119635722962	-1.79943111171343	10	Agt,Col4a5,Col4a6,Col4a1,Agtrap,Col4a3,Col4a4,Ace	0.8
Ontology - Biological Process	GOBP_POSITIVE_REGULATION_OF_VASCULATURE_DEVELOPMENT	0.00013097732888212	0.00512765034244624	0.518848077743792	-0.416132487653782	-1.79813663753104	143	Rtn4,Emp2,Ecm1,Gdf2,Ccbe1,Hmgb1,Vegfb,Smoc2,Eng,Bmper,Ddah1,Cx3cr1,Ets1,Prkca,Ccl5,Dll1,Jup,Klf4,Emilin1,Ramp2,Itgb3,Itgax,Cyp1b1,Angptl3,Sema5a,Ago2,Emc10,Jcad,Hgf,Mdk,Itgb8,Rras,Rapgef3,Gata6,Btg1,Hyal1,Agtr1a,Cysltr1,Rhob,Serpine1,Sphk1,Notch4,Add1,Brca1,Epha1,Cd34,Pkm,Il1a,Prkd2,Cd40,Angpt2,Pdcl3,Runx1,Hpse,Ptgis	0.384615384615385
Cell Type Signatures	DESCARTES_ORGANOGENESIS_EPITHELIAL_CELLS	0.000313819978503333	0.00963115300012277	0.49849310876659	-0.431559590816395	-1.79813025491756	112	Prlr,Mfge8,Epcam,Lamc2,Ccdc68,Pdlim1,Wnt4,Sema3c,Tmem220,Tmem45b,Fermt1,Cldn8,Vtcn1,Cdh3,Klf5,Krt7,Map3k21,Itgb4,St14,Ap1m2,Bcam,Cpz,Filip1l,Frem2,Grhl2,Tmprss2,Nectin4,Ctdspl,Cldn6,Il17re,Nipal2,Cdcp1,Cftr,Cyp2s1,Spint1,Cldn7,Pla2r1,Esrp1,Epha1,Tmem30b,Eps8l1,Grhl3,Ppl,Prom2	0.392857142857143
Ontology - Biological Process	GOBP_CARDIAC_CHAMBER_FORMATION	0.00723904827514353	0.0842993752593441	0.407017918923954	-0.754817768922958	-1.79750245770889	9	Sox4,Hand2,Mef2c,Tbx20,Ednra,Tbx2,Bmp2	0.777777777777778
Ontology - Biological Process	GOBP_VASCULAR_ASSOCIATED_SMOOTH_MUSCLE_CELL_DEVELOPMENT	0.0103883797470187	0.104447871696168	0.380730400722792	-0.669186852246174	-1.79693222073517	14	Smad6,Eng,Efemp2,Ramp2,Hes1,Nfatc4,Ednra	0.5
Ontology - Biological Process	GOBP_GLOMERULUS_DEVELOPMENT	0.00108621997986517	0.0239237335867965	0.45505986738723	-0.483984082873304	-1.79630546392708	57	Cd24a,Sulf2,Tcf21,Enpep,Pdgfrb,Nid1,Pdgfra,Prom1,Lamb2,Mef2c,Wt1,Angpt1,Pdgfd,Itgb3,Hes1,Pdgfb,Ednra,Ahr,Ppp3ca,Col4a3,Ampd2,Heyl,Sulf1,Angpt2,Col4a4,Basp1,Ednrb,Foxc1	0.491228070175439
Ontology - Biological Process	GOBP_REGULATION_OF_CHONDROCYTE_DIFFERENTIATION	0.0037528240582152	0.0558459282715072	0.431707695803346	-0.512039210240284	-1.7962837898022	42	Efemp1,Ltbp3,Ccn4,Maf,Smad7,Rarb,Loxl2,Sox5,Snai2,Mdk,Adamts12,Mkx,Mustn1,Rflnb,Rarg,Ccn2,Gli3,Trps1,Bmp6,Por	0.476190476190476
Ontology - Biological Process	GOBP_POSITIVE_REGULATION_OF_LONG_TERM_SYNAPTIC_POTENTIATION	0.00665040039332567	0.0807054152431497	0.407017918923954	-0.578875262060568	-1.79571426925234	24	Mme,App,Adora2a,Stau1,Nrgn,Fmr1,Ephb2,Adcy1,Reln	0.375
Ontology - Biological Process	GOBP_RETINOIC_ACID_BIOSYNTHETIC_PROCESS	0.0104372775660934	0.104516377978917	0.380730400722792	-0.686602405069433	-1.79487821739916	13	Rdh16f2,Rdh16,Rdh9,Aldh1a3,Rdh1,Aldh1a2,Rdh10	0.538461538461538
Ontology - Molecular Function	GOMF_HIGH_DENSITY_LIPOPROTEIN_PARTICLE_BINDING	0.00880164603090815	0.0943951481894851	0.380730400722792	-0.738104215367027	-1.79453107945296	10	Pon1,Pltp,Gpihbp1,Cd36,Apoa2	0.5
Ontology - Biological Process	GOBP_CELL_ADHESION	7.20244746207514e-16	8.87119913559594e-13	1.02766987054358	-0.3448460474878	-1.79366729590296	1084	Rtn4,Prlr,Emp2,Sparcl1,Lyve1,Mfge8,Tgfbi,Cd24a,Tenm3,Nt5e,Sox4,Epcam,Itga6,Bcl2l11,Col6a2,App,Serpinb8,Muc1,Plxna3,Tnxb,Actg1,Igfbp7,Ephb6,Clstn1,Cadm1,Lamc2,Col16a1,Marcks,Atp1b1,Nid1,C1qtnf1,Ntn4,Pdgfra,Vcam1,Klhl25,Ntn1,Ccdc80,Col6a1,Ddr1,Wnt4,Hmgb1,Mmp14,Pag1,Pear1,Sorbs3,Arvcf,Smoc2,Robo4,Efnb2,Agt,Adamts9,Smad6,Amigo2,Eng,Cd1d1,Efemp2,Cadm3,Tnfrsf21,Foxj1,Lrrc32,Plau,St3gal4,Astn2,Tgfb1,Soc…	0.369926199261993
Ontology - Biological Process	GOBP_TOLL_LIKE_RECEPTOR_9_SIGNALING_PATHWAY	0.0117657261656663	0.11234439724186	0.380730400722792	-0.639620983219905	-1.79291643149188	16	Rtn4,Gramd4,Pik3ap1,Ptprs,Ptpn22,Rsad2,Cd300ld3,Slc15a4,Havcr2	0.5625
Cell Type Signatures	ZHANG_UTERUS_C14_ENDOTHELIAL_MMRN1_HIGH_CELL	0.00361585818515756	0.0545397669304013	0.431707695803346	-0.504447766024151	-1.79174262502636	46	Lyve1,Ltbp4,Prelp,Cavin2,Timp3,Tm4sf1,Gpm6a,Esam,Jup,Elk3,Nrp2,Gng11,F11r,Hes1,Flt4,Fxyd6,Thy1,Fgl2	0.391304347826087
Ontology - Biological Process	GOBP_ISOPRENOID_BIOSYNTHETIC_PROCESS	0.00877230281913816	0.0942066483836621	0.380730400722792	-0.551958247983487	-1.79091231952959	32	Rdh16f2,Rdh16,Rdh9,Aldh1a3,Fdft1,Hmgcs1,Rdh1,Crppa,Mvd,Pmvk,Aldh1a2,Rdh10,Hmgcr	0.40625
Ontology - Biological Process	GOBP_TOXIN_METABOLIC_PROCESS	0.00894913569966539	0.0954653969507276	0.380730400722792	-0.717776865600722	-1.790828455007	11	Fmo1,Fmo2,Pam,Cyp1b1	0.363636363636364
Positional	chr10B1	0.00494595854330115	0.0661609759359549	0.407017918923954	-0.505621151768496	-1.7904980255523	43	Sult3a1,Rsph4a,Marcks,Sult3a2,Lama4,Frk,Hdac2,Slc16a10,E130307A14Rik,Fyn,Calhm5,Gm8834,Gm31992,A830082N09Rik,Mettl24,Fam229b	0.372093023255814
Ontology - Biological Process	GOBP_DETOXIFICATION_OF_NITROGEN_COMPOUND	0.00662518231981862	0.0805485340204524	0.407017918923954	-0.787178092916641	-1.78974990085224	8	Gstm3,Gstm1,Gstm5,Gstm7,Gstm6,Gstm2	0.75
Ontology - Biological Process	GOBP_RESPONSE_TO_INTERFERON_BETA	0.00156158756833294	0.0307176168847015	0.45505986738723	-0.478636660483628	-1.78973104987515	60	Igtp,Gbp3,Gbp7,Ifit3,Ifit1,Ifitm1,Mndal,Stat1,Irf1,Plscr2,Irgm2,Gbp6,Ifi204,Tgtp1,Xaf1,Gbp2,Ifi206,Tgtp2,Ifi207,Ifi211	0.333333333333333
Hallmark	HALLMARK_ESTROGEN_RESPONSE_LATE	3.11345426705434e-05	0.00163988913566033	0.557332238758646	-0.408785132442693	-1.78958080285924	158	Prlr,Ccnd1,Emp2,Papss2,Abhd2,Idh2,Sgk1,Plaat3,Krt19,Abca3,Lamc2,Slc29a1,Car2,Elovl5,Fkbp5,Frk,Aldh3a2,Add3,Fdft1,Klf4,Mapt,Pdzk1,Sema3b,Prkar2b,Etfb,Slc24a3,Ppif,St14,Mdk,Pdlim3,Scnn1a,Atp2b4,Slc7a5,Ass1,Cpe,Rab31,Prss23,Ckb,Isg20,Fabp5,Dynlt3,Mest,Myof,Homer2,Slc1a4,Dcxr,Cdc20,Top2a,Fgfr3,Ptger3	0.316455696202532
Ontology - Biological Process	GOBP_BONE_TRABECULA_FORMATION	0.00475719645279256	0.0646074890603176	0.407017918923954	-0.816563325800867	-1.78906053464949	7	Enpp1,Col1a1,Mmp2,Sfrp1	0.571428571428571
Ontology - Molecular Function	GOMF_SODIUM_CHANNEL_REGULATOR_ACTIVITY	0.00826184554302452	0.0906201708039738	0.380730400722792	-0.585777862858439	-1.78897550823435	23	Agt,Pcsk9,Gpd1l,Fxyd1,Commd1,Snta1,Fxyd6,Atp2b4,Fxyd3,Fgf12	0.434782608695652
Curated - Chemical and Genetic Perturbation	MIKKELSEN_IPS_ICP_WITH_H3K4ME3_AND_H327ME3	0.00223665295496331	0.0393998106343543	0.431707695803346	-0.475203207171373	-1.78880173417536	63	Pamr1,Abcc3,Mamdc2,Tgm1,Gucy1a1,Cdkn2c,Kcnab1,Tmem45b,Lama4,Slfn5,Islr,Tgfb3,Fibin,Robo2,Ciita,Osbpl5,Scnn1a,Cacnb3,Fgl2,Col4a3,Rhoj	0.333333333333333
Ontology - Biological Process	GOBP_REGULATION_OF_ISOPRENOID_METABOLIC_PROCESS	0.00475719645279256	0.0646074890603176	0.407017918923954	-0.816058043560146	-1.78795347964571	7	Rdh16f2,Rdh16,Rdh9,Rdh1,Rdh10	0.714285714285714
Cell Type Signatures	TABULA_MURIS_SENIS_HEART_AND_AORTA_FIBROBLAST_OF_CARDIAC_TISSUE_AGEING	5.13996791192128e-07	5.0803189015854e-05	0.659444398037935	-0.380120736397002	-1.78774661117877	298	Fmo2,Sparcl1,Bgn,Sod3,H2-Q4,Npc2,Efemp1,Pam,App,Pltp,Tnxb,Lbh,Npm1,Vcam1,Cygb,H2-T23,Mmp14,Iah1,Lsp1,Smoc2,Cdkn2c,Mndal,2410006H16Rik,Slfn5,Pfdn5,Enc1,Ctsb,Slc43a3,Pde1a,Rpl22,Gstm1,Rps28,S100a13,Ifi27l2a,Add3,Scn7a,Aebp1,Ms4a4d,Klf4,Vim,Nop53,Sfrp1,Selenbp1,Plac9,Eef1d,Rpl14,AW112010,Emp1,Psmb8,S100a6,Eif3f,Anxa1,Rpl17,Uba52,Cd74,Clmp,Inmt,Fxyd6,Ly6e,Cd47,Rpl36a,Naca,Mustn1,Rpl38,Klf2,Ces1d,Ifi2…	0.39261744966443
Ontology - Biological Process	GOBP_MAMMARY_GLAND_ALVEOLUS_DEVELOPMENT	0.0102473081797584	0.103908342499529	0.380730400722792	-0.625772461728625	-1.78754293002972	18	Prlr,Ccnd1,Ar,Ddr1,Foxf1,Socs2,Esr1,Phb2	0.444444444444444
Ontology - Biological Process	GOBP_L_PHENYLALANINE_METABOLIC_PROCESS	0.00930458243906342	0.0980809572180931	0.380730400722792	-0.735074885847466	-1.78716595965067	10	Hpd,Tat,Pcbd1,Fah,Pah,Qdpr	0.6
Ontology - Biological Process	GOBP_ANTIGEN_PROCESSING_AND_PRESENTATION_OF_PEPTIDE_ANTIGEN_VIA_MHC_CLASS_I	0.00383715806500114	0.056784265191126	0.431707695803346	-0.532026449530313	-1.78536362113289	35	H2-Q4,H2-Q1,Tapbp,Tap2,H2-T23,H2-Q2,Tap1,H2-T22,H2-T10,H2-T24,Mill2,H2-Q6,H2-M2,Bag6	0.4
Ontology - Molecular Function	GOMF_CD4_RECEPTOR_BINDING	0.00980751958464766	0.101511314537413	0.380730400722792	-0.733878209454858	-1.78425651551815	10	Plscr4,Plscr2,Cd74,Fyn,H2-Eb1,Il16	0.6
Curated - Chemical and Genetic Perturbation	VILIMAS_NOTCH1_TARGETS_UP	0.00349539316809148	0.053430230871195	0.431707695803346	-0.503481912423601	-1.78409346562331	44	Tox,Ddr1,Dtx1,Ccl5,Rras2,Zap70,Cx3cl1,Nfkb2,Gzma,Cd74,Nrarp,Thy1,Cd28,Ccr7,Cd69,Birc2,Lck,Cd3g,Il10ra,Birc3,Relb,Lat,Cd83,P2ry10,Nfatc1,Traf1,Gzmb,Notch3,Irf7,Cd7,Card11,Cd2	0.727272727272727
Ontology - Biological Process	GOBP_PEPTIDE_CROSS_LINKING_VIA_CHONDROITIN_4_SULFATE_GLYCOSAMINOGLYCAN	0.0019631906699843	0.0358433398036358	0.431707695803346	-0.90750869370155	-1.78401528881627	5	Bgn,Mamdc2,Dcn,Egflam	0.8
Ontology - Biological Process	GOBP_POSITIVE_REGULATION_OF_T_HELPER_1_CELL_DIFFERENTIATION	0.0072835774480165	0.0845106102156813	0.407017918923954	-0.784348211616941	-1.78331580439917	8	Socs5,Hlx,Irf1,Anxa1,Ccr2,Ccr7	0.75
Ontology - Biological Process	GOBP_SULFUR_COMPOUND_METABOLIC_PROCESS	2.78306053436149e-06	0.000213391311246447	0.627256739718528	-0.385103417550099	-1.78311363395031	264	Fmo1,Sult1c2,Sult1d1,Papss2,Fmo3,Sult1a1,Bgn,Sult3a1,Ehhadh,Enpp1,Sult2a1,Mpc2,Sulf2,Mpc1,Acot6,Sqor,Gstm3,Sult2a2,Mamdc2,Dcn,Gamt,Acot3,Ids,Sult3a2,Mat1a,Ggt5,Egflam,Lipc,Hexb,Cdo1,Glrx3,Acsl3,Gstm1,Acot4,Acot2,Angpt1,Pemt,Acot12,Pdk1,Sult2a3,Dlat,Hmgcs1,Gstp3,Btd,Pxylp1,Far1,Chst1,Chst2,Mvd,Pdk4,Phgdh,Gstm6,Hs3st1,Cbs,Acot1,Agxt,Sult2a5,Pipox,Cs,Dgat2,Mical1,Pmvk,Ednra,Mthfd1,Hyal1,Pdk2,Ces1d,A…	0.28030303030303
Ontology - Biological Process	GOBP_POSITIVE_REGULATION_OF_HISTONE_H4_ACETYLATION	0.00556306717163252	0.0714894314222952	0.407017918923954	-0.852048512641043	-1.78263877252046	6	Muc1,Smarcb1,Pih1d1,Arrb1,Auts2,Brca1	1
Curated - Chemical and Genetic Perturbation	WENG_POR_TARGETS_GLOBAL_UP	0.0103883797470187	0.104447871696168	0.380730400722792	-0.59010925390299	-1.78261881421116	22	Cyp2b10,Gstm3,Hmgcs1,Sqle,Gstm6,Scd1,Gstm2,Cyp51,Gsta2,Cyp7a1,Cyp2c55,Aqp8,Tcea3	0.590909090909091
Canonical Pathways - Wiki	WP_NUCLEAR_RECEPTORS_IN_LIPID_METABOLISM_AND_TOXICITY	0.00982369757024673	0.101575676680402	0.380730400722792	-0.560264494040198	-1.78143871096781	27	Abcd2,Abcg5,Abcc3,Cyp2b10,Abcb1a,Cyp4b1,Rarb	0.259259259259259
Curated - Chemical and Genetic Perturbation	MCBRYAN_PUBERTAL_BREAST_3_4WK_UP	4.37166338840203e-05	0.00217082669289195	0.557332238758646	-0.399622189566324	-1.78127102166634	183	Mfge8,Epcam,Efemp1,Krt19,Abcc3,Col16a1,Mmp14,Pear1,Tspan8,Tmem45b,Ehf,Jchain,Dsp,Rab27b,Mapk8ip1,Gja1,Lratd1,Igha,Gsn,Ano1,Cldn3,Pdk1,Tfcp2l1,Krt7,Atp8a1,Inhbb,Fscn1,Tgfb3,Ets2,Dlat,Sdc1,Sfrp1,Nfe2l3,Adgrd1,Slc25a24,Ptpn14,Ank,Scd2,Gas1,Epdr1,Shroom3,Bex3,St14,Id4,Rassf2,Mlph,Cables1,Fxyd3,Ednra,Tmprss2,Srpx2,H2-Eb1,Col8a1,Scd1,Fam241b,Cdcp1,Mrc2,Atp1a3,Fzd1,Gm2a,Rnf149,Fads2,Plet1,Esrp1,Sc5d,Cd2…	0.404371584699454
Curated - Chemical and Genetic Perturbation	CHEBOTAEV_GR_TARGETS_DN	0.000761930555302828	0.0184548282268924	0.477270815362862	-0.437911518463063	-1.78026514329091	100	Mme,Ar,Gbp7,Col1a2,Efemp2,Loxl1,Igfbp3,Jazf1,Zfp704,Atp8a1,Crispld2,Rasa3,Ptpn14,Tnfrsf11b,Tgfb2,Usp18,Car8,Thbs2,Pdlim3,Clec11a,Sardh,Gpat3,Calhm5,Cpe,Cnn2,Limch1,Nptx1,Gpm6b,Nrxn3,Fggy,Fcgbp,Sh3kbp1,Plat,Rhobtb3,Chic1,Myl9,Dmpk,6330403L08Rik,Syt9,Fkbp10,Tcea3,Pkia,Rtn2,Nexn,Rspo3,Igfbp5	0.46
Regulatory Target Gene - miRDB	MIR_3103_3P	0.00456878070867391	0.0632831459405593	0.407017918923954	-0.51147731479788	-1.78022584826186	39	Sytl5,Rnf145,St3gal4,Sp100,Lhx2,Fam117a,Pts,Ralb,Hmgn1,Mtfp1,Nadk	0.282051282051282
Curated - Chemical and Genetic Perturbation	DELASERNA_MYOD_TARGETS_DN	0.00200487147238533	0.0364381407671214	0.431707695803346	-0.488165289635366	-1.77947881400965	53	Tgfbi,Pde4b,Capn6,Dpysl2,Tut4,Ifitm1,Synpo,Klf6,Adgra2,Mmp2,Postn,Gbp2,Cd47,Cenpm,Plp2,S1pr3,Fzd1,Sdc2,Cd34,Basp1,Arl14ep,Ms4a4c,Cxcl12	0.433962264150943
Curated - Chemical and Genetic Perturbation	LIN_TUMOR_ESCAPE_FROM_IMMUNE_ATTACK	0.0125150944404173	0.117018394916489	0.380730400722792	-0.662685380107297	-1.77947415991203	14	St3gal6,Vcam1,Khdrbs3,Htra1,Nrp2,Tnnt2,Ackr3,Xlr	0.571428571428571
Curated - Chemical and Genetic Perturbation	SCHAEFFER_PROSTATE_DEVELOPMENT_48HR_UP	6.25709576036172e-08	8.21218174712392e-06	0.704975715167238	-0.372003187931907	-1.77934196292401	373	Lratd2,Nipal1,Gstt3,Nqo1,Emp2,Slc16a7,Sult1a1,Cd24a,Nt5e,Sgk1,Vldlr,Hpgd,Ecm1,Epcam,Efemp1,Krt19,Gsta4,Adamtsl2,Nrn1,Pla1a,Afm,Ccbe1,Tmem35b,Ddit4l,Krt23,Ramp1,Bdh1,Wnt4,H2-T23,Dcdc2a,Lmcd1,Sh3yl1,Endod1,Cpm,Fam110c,Col4a5,Fkbp5,Ptpn13,Maf,ccdc198,Plscr2,Rnf128,Esm1,Pdgfd,Pts,Aldh1a3,Gsn,Ano1,Wnk2,Lynx1,Tfcp2l1,Krt7,Map3k21,Crispld2,ENSMUSG00000120992,Tesc,Sema3b,Cyp1b1,H2-Q2,C630043F03Rik,Gprc5b…	0.316353887399464
Curated - Chemical and Genetic Perturbation	SCHAEFFER_PROSTATE_DEVELOPMENT_12HR_DN	0.0041654680484025	0.0598183626825299	0.407017918923954	-0.530230126984671	-1.77933555819046	35	Ntrk2,Tgfbi,Mtch1,Zwint,Enc1,Mxra7,Rasa3,St3gal2,Fxyd6,Hspa8,Col8a1,Plat,Nnat,Hic1,Basp1,Rspo1,Cxcl12	0.485714285714286
Ontology - Molecular Function	GOMF_PRIMARY_AMINE_OXIDASE_ACTIVITY	0.00571867494028716	0.0726964191183373	0.407017918923954	-0.850433366494869	-1.77925959621684	6	Maob,Vcam1,Maoa	0.5
Ontology - Biological Process	GOBP_REGULATION_OF_EPITHELIAL_CELL_DIFFERENTIATION_INVOLVED_IN_KIDNEY_DEVELOPMENT	0.00844045537305231	0.091638650906399	0.380730400722792	-0.746670649780723	-1.77810113028345	9	Sall1,Cd24a,Prom1	0.333333333333333
Ontology - Biological Process	GOBP_REGULATION_OF_TISSUE_REMODELING	0.000588087783517348	0.0151239895043911	0.477270815362862	-0.467029416663101	-1.77733887549175	69	Lepr,Cd24a,Ltbp3,Hamp,Hand2,Car2,Agt,Klf6,Prkca,Gja1,Ddr2,Itgb3,Sfrp1,Tnfrsf11b,Flt4,Pdk4,Mdk,Gpnmb,Abi3bp,S1pr1,Tmem119,Ppp3ca,Syt7,Trp53,Gpr137b	0.36231884057971
Ontology - Biological Process	GOBP_REGULATION_OF_MORPHOGENESIS_OF_AN_EPITHELIUM	0.00236395203625124	0.0408764578881801	0.431707695803346	-0.493049935949805	-1.77701550212324	49	Sall1,Ar,Nkd1,Ntn4,Pdgfra,Wnt4,Agt,Tgfb1,Itgax,Sfrp1,Cxcl10,Snai2,Hgf,Mdk,Esr1,Adamts12,Mmrn2,Agtr1a,Phb2	0.387755102040816
Ontology - Biological Process	GOBP_REGULATION_OF_METALLOPEPTIDASE_ACTIVITY	0.0126860786786955	0.117961377353816	0.380730400722792	-0.701152929459908	-1.77684546352858	12	Timp2,Sorl1,Timp3,Antxr1,Cldn3,Mbp,Ddrgk1	0.583333333333333
Curated - Chemical and Genetic Perturbation	ICHIBA_GRAFT_VERSUS_HOST_DISEASE_D7_DN	0.00236395203625124	0.0408764578881801	0.431707695803346	-0.492994865516811	-1.77681702118651	49	Prlr,Cyp2b9,Serpina6,Cyp2b13,Papss2,Tenm3,Rdh16,Prom1,Lipc,Rpl22,Igha,Cdc5l,Osbpl5,Cyp4a10,Nxn	0.306122448979592
Ontology - Biological Process	GOBP_ANTIMICROBIAL_HUMORAL_RESPONSE	0.000857846926550382	0.0202156408370328	0.477270815362862	-0.4676101073569	-1.77641146089135	68	Hamp2,App,Colec11,Hamp,Defb1,Jchain,Kng2,Rarres2,Cxcl10,Ccl22,Gata6,Ighm,Ccl27a,Pf4,Ighg2c,Kng1,Ppl,Ighg1,Cxcl11,Fau,Evpl,Cxcl12,Sftpd,Hmgn2,Hmgn2-ps,Cxcl9,Wfdc15b	0.397058823529412
Ontology - Biological Process	GOBP_CALCIUM_MEDIATED_SIGNALING_USING_INTRACELLULAR_CALCIUM_SOURCE	0.0143269367024955	0.126952357764448	0.380730400722792	-0.633677253702579	-1.7762556111068	16	Ntrk2,Vcam1,Defb1,Ptgfr,Homer2,Bcap31,Adgrl1,Dmtn	0.5
Ontology - Molecular Function	GOMF_TRANSMEMBRANE_EPHRIN_RECEPTOR_ACTIVITY	0.00546486350235882	0.0706242085551004	0.407017918923954	-0.809920347574222	-1.77450601107207	7	Ephb6,Epha7,Epha4,Epha1,Ephb3,Ephb2,Epha3	1
Curated - Chemical and Genetic Perturbation	VERNOCHET_ADIPOGENESIS	0.0133624311600468	0.122871130401556	0.380730400722792	-0.642520819773254	-1.77444815151421	15	Vnn3,Sult1a1,Agt,Lum,Adcyap1r1,Rarres2,Apcdd1	0.466666666666667
Ontology - Biological Process	GOBP_ANTIMICROBIAL_HUMORAL_IMMUNE_RESPONSE_MEDIATED_BY_ANTIMICROBIAL_PEPTIDE	0.00301638447913405	0.0478675404161491	0.431707695803346	-0.500668162110784	-1.7739958392067	45	Hamp2,App,Hamp,Defb1,Kng2,Cxcl10,Ccl22,Ccl27a,Pf4,Kng1,Ppl,Cxcl11,Fau,Evpl,Cxcl12,Hmgn2,Hmgn2-ps,Cxcl9	0.4
Ontology - Biological Process	GOBP_T_CELL_MEDIATED_CYTOTOXICITY	0.00395147367125929	0.0578874624192166	0.407017918923954	-0.49419298815542	-1.77310031865025	48	Emp2,H2-Q4,H2-Q1,Tap2,H2-T23,Cd1d1,H2-Q2,H2-T22,Ctsc,H2-T10,H2-T24,Mill2,H2-Q6,H2-M2,Ebag9	0.3125
Ontology - Biological Process	GOBP_REGULATION_OF_FATTY_ACID_BIOSYNTHETIC_PROCESS	0.00393988936224641	0.0578120018008245	0.407017918923954	-0.500261520235389	-1.77268197194705	44	Abcd2,Acadl,Klhl25,Agt,Elovl5,Rgn,Avpr1a,Anxa1,Apoc3,Pdk4,Cd74,Apoa5,Cyp7a1,Nr1h2,Fabp5,Brca1,Srebf1	0.386363636363636
Curated - Chemical and Genetic Perturbation	BURTON_ADIPOGENESIS_9	0.00113845467240981	0.0249029183259916	0.45505986738723	-0.454042205226139	-1.77249783673225	80	Txndc16,Gstt1,Vcam1,Fads1,Csrp1,Gstm1,Maoa,Jup,Maged2,Akap12,Snx6,Csf1,Klf4,Eif4b,Thbs2,Fzd2,Galk2,Kifap3,Cdk4,H2-T10,Sirt2,Hebp1,Armcx2,Asap1,Ccl9,Spg20,Rnf13,Plat,Cyth3,Ndrg4,Rassf5,Id3,Ccl2,Cnn3	0.425
Curated - Chemical and Genetic Perturbation	VARELA_ZMPSTE24_TARGETS_DN	0.00388462860189351	0.0572750213384152	0.431707695803346	-0.495867202362636	-1.77089693180156	47	Fmo1,Cyp2b13,Xist,Ehhadh,Rdh16,Cd1d1,Aldh3a2,Rgn,Bphl,Pdzk1,Zap70,Inpp5b,Inmt,Igfals	0.297872340425532
Ontology - Molecular Function	GOMF_EPHRIN_RECEPTOR_ACTIVITY	0.0111486881525443	0.108584424999112	0.380730400722792	-0.727952004431015	-1.76984830746693	10	Ephb6,Epha7,Epha4,Epha1,Ephb3,Ephb2,Epha3,Ephb4	0.8
Canonical Pathways - Reactome	REACTOME_MUSCLE_CONTRACTION	0.00082797589053934	0.0197578985980863	0.477270815362862	-0.439941913082402	-1.76979410101449	95	Mme,Atp1b1,Gucy1a1,Sorbs3,Des,Kcne3,Tpm2,Atp2a3,Gucy1b1,Pak1,Tnnt1,Vim,Tmod1,Atp2b2,Fxyd1,Atp1a2,Aldh2,Tnnt2,Fxyd6,Abcc9,Atp2b4,Fxyd3,Slc8a3,Ces1d,Corin,Atp1a3,Myl9,Dmpk,Lmod1,Itpr3,Kcnk6,Trpc1,Acta2,Tpm3,Kcnk3,Cacnb2,Kcnq1,Itga1,Acta1,Calm2,Cacna1c,Pxn,Myl12b	0.452631578947368
Curated - Chemical and Genetic Perturbation	MCBRYAN_PUBERTAL_BREAST_3_4WK_DN	0.00360785849890722	0.0544990851740588	0.431707695803346	-0.509947800670261	-1.76893120520386	40	Txndc16,Pam,Tcf7,Igfbp3,Ifi204,Rpl14,Cox7a1,Nfkb2,Phgdh,Rpl36a,Ighm,Cdkn1a,Mmd2,Mbp,Nfia,Prkag2,Nnat,Trbc2,Trac,Lck,Rgs2	0.525
Cell Type Signatures	TABULA_MURIS_SENIS_LIMB_MUSCLE_MESENCHYMAL_STEM_CELL_AGEING	9.40578927361517e-05	0.00399484079175401	0.538434096309916	-0.401239404423931	-1.76780824559656	162	Sparcl1,H2-Q4,Ecm1,Anxa5,Efemp1,Gstt1,Pltp,Pla1a,Ifit1,Dcn,Cygb,Cpq,Smoc2,Lum,Plau,Ogn,Adamts5,Irf1,Gstm1,S100a13,Ndrg1,Gja1,Camk2n1,Gsn,Ms4a4d,Ifi204,Serpinb6a,Crispld2,Rarres2,Plac9,AW112010,Psmb8,Isg15,S100a6,Aldh2,Anxa1,Cd74,Inmt,Gpnmb,Cd47,Hspa8,Cdkn1a,Klf2,Ces1d,Ifi207,Ifi211,Capg,Gpm6b,Gfpt2,Plat,Fbln2,Cebpb,Osmr,Apoe,Plpp3,Ubc,Dpep1,Psap,Tpm3,Id3	0.37037037037037
Ontology - Biological Process	GOBP_BRANCHING_MORPHOGENESIS_OF_A_NERVE	0.0126290625947463	0.117704627629265	0.380730400722792	-0.708303404683039	-1.7671924976617	11	Rtn4,Epha7,Cpe,Lrrk2	0.363636363636364
Ontology - Biological Process	GOBP_POSITIVE_REGULATION_OF_UNSATURATED_FATTY_ACID_BIOSYNTHETIC_PROCESS	0.00827117128963935	0.0906201708039738	0.380730400722792	-0.777234966842688	-1.76714293418846	8	Abcd2,Avpr1a,Anxa1,Cd74	0.5
Curated - Chemical and Genetic Perturbation	BERENJENO_TRANSFORMED_BY_RHOA_FOREVER_UP	0.0127026918323529	0.118047302158813	0.380730400722792	-0.600081352252567	-1.76650539339301	20	Dhrs7,Dcn,Pdgfra,Timp3,Cdo1	0.25
Curated - Chemical and Genetic Perturbation	ZEMEK_IMMUNE_CHECKPOINT_BLOCKADE_OVARIAN_CANCER_RENCA_UP	0.00111830556287396	0.0245291899626546	0.45505986738723	-0.445165404175946	-1.76644385731569	87	Igtp,Gbp3,Rnf145,Gm12250,H2-Q1,Stat1,Irgm2,Gbp6,H2-DMb1,H2-Q2,Tgtp1,AW112010,Tap1,Psmb8,H2-T22,H2-K2,Gbp2,Trim65,H2-T10,Gm13456,H2-DMa,Ighm,Tgtp2,H2-Eb1,Fgl2,H2-Ab1,Slamf8,Dnase1l3,H2-T-ps,H2-Aa,Cd27,Aif1,Psap,Gbp8,Cd8a,Sh2d2a,Trac,Tmem229b,Gbp10,Dusp2,Gbp4,Ighd,Calhm6,Tent5c	0.505747126436782
Curated - Chemical and Genetic Perturbation	KATSANOU_ELAVL1_TARGETS_DN	0.000603729758254791	0.0154670734226811	0.477270815362862	-0.424781461496671	-1.7662673367036	115	Angptl2,Tgfbi,St3gal6,Sgk1,Col6a2,Pdgfra,Ccbe1,Tgfbr3,Col6a1,Casp12,Adamts9,Gstm1,Pak1,Igsf10,Aebp1,Cdh3,Eps8,Shmt1,Inhbb,Ifi204,Ets2,Tmem45a,Ggt7,Dkc1,Avpr1a,Flt4,Fus,Pcp4l1,Adgrg2,Clmp,Haus7,Hmgn5,Tfap4,Dhfr,Fgl2	0.304347826086957
Ontology - Molecular Function	GOMF_TAP_COMPLEX_BINDING	0.0116516272179022	0.111716080846138	0.380730400722792	-0.725656279685954	-1.76426677938578	10	H2-Q4,H2-Q1,Tapbp,H2-Q2,H2-Q6	0.5
Ontology - Biological Process	GOBP_NEGATIVE_REGULATION_OF_METALLOPEPTIDASE_ACTIVITY	0.00266292194083328	0.0441092184296402	0.431707695803346	-0.897160971101691	-1.76367334008266	5	Timp2,Sorl1,Timp3	0.6
Ontology - Molecular Function	GOMF_PHOSPHATIDYLSERINE_BINDING	0.00406111568043853	0.0587038185626855	0.407017918923954	-0.497501084315976	-1.76290033815928	44	Mfge8,Mme,Anxa5,Cavin2,Marcks,Hmgb1,Anxa6,Anxa2,Mark1,Osbpl5,Anxa13,Hspa8,Asap1,Syt7,Sytl2	0.340909090909091
Ontology - Biological Process	GOBP_RESPONSE_TO_PROTOZOAN	0.00973400759853033	0.101208395888096	0.380730400722792	-0.518962605344276	-1.76279502999005	36	Gbp3,Enpp1,Gbp7,Irgm2,Vtcn1,Gbp6,Spn,Gbp2,Pf4,Tspan32,Gbp9,Cd40,Batf2,Gbp8,Batf,Irf8,Irf4,Gbp10	0.5
Ontology - Molecular Function	GOMF_CELL_ADHESION_MOLECULE_BINDING	1.28364065411344e-05	0.000802877115377516	0.593325476396405	-0.385384435906139	-1.76257334050625	234	Rtn4,Emp2,Mfge8,Tgfbi,Tenm3,Timp2,Epcam,Itga6,App,Cadm1,Col16a1,Vcam1,Hmgb1,Mmp14,Ezr,Arvcf,Cd1d1,Prom1,Tspan8,Esam,Lamb2,Ccn4,Fbln5,Dsp,Fermt1,Prkca,Esm1,Jup,Ndrg1,Cdh3,Adam15,Emilin1,Itga8,Nrxn1,Itgb3,Itgax,Gfap,Angptl3,Lamb1,Itgb4,Itga2b,Tenm4,F11r,Fbln1,Isg15,Nlgn2,Cx3cl1,Nrxn2,Postn,Bcam,Cdh19,Col3a1,Dsg2,Emb,Itgb8,Gpnmb,Dchs1,Cd47,Itgb7,Fbn1,Thy1,S1pr3,Nectin3,Cpe,Msn,Cd200	0.282051282051282
Curated - Chemical and Genetic Perturbation	PLASARI_TGFB1_TARGETS_10HR_UP	9.23631173363508e-05	0.00395687505161656	0.538434096309916	-0.399590894268783	-1.76194825770021	164	Nipal1,Papss2,Enpp1,Nebl,Abcb1a,Timp3,Khdrbs3,Myo1d,Endod1,Tgfb1,Pmepa1,Fkbp5,Card10,Unc5b,Gucy1b1,Aldh1a3,Gch1,Crispld2,Itgb3,Ank,Tnfrsf11b,Prag1,Rasl11b,Cx3cl1,Socs2,Ankrd1,Col8a2,Tnnt2,Fxyd6,Pdgfb,Nrarp,Mfsd2a,Slc20a1,Aldh1a2,Ass1,Il18r1,Dusp5,Serpine1,Sphk1,Gfpt2,Heyl,Hmga2-ps1,Rnf149,Ccn2,Las1l,Nes,Eln,Cd40,Tnfaip3,Tnc,Hspa2,Siah2,Sema7a,Runx1,Mcam,Spata13,Kctd11,Gfod1,Acta1	0.359756097560976
Ontology - Biological Process	GOBP_POSITIVE_REGULATION_OF_CATECHOLAMINE_SECRETION	0.0119869201394849	0.113375761826809	0.380730400722792	-0.724486456008183	-1.76142262146942	10	Rtn4,Pink1,Stx1a,Plcd1,Cxcl12	0.5
Ontology - Cellular Component	GOCC_GLYCINERGIC_SYNAPSE	0.00656568191697757	0.080191267123981	0.407017918923954	-0.80348404114681	-1.76040429788663	7	Arhgef9,Itgb3,Nlgn2,Hspa8	0.571428571428571
Ontology - Molecular Function	GOMF_CALCIUM_ION_BINDING	2.50902319522022e-07	2.77065375185284e-05	0.674962860011025	-0.364782894014373	-1.76005545889162	389	Sparcl1,Mbl2,Enpp1,Vldlr,Sulf2,Ltbp4,Pamr1,Anxa5,Efemp1,Pon1,Pam,Ltbp3,Pla2g12a,Colec11,Rcn3,Clstn1,Sparc,Nkd1,Rcn2,Nid1,Ccbe1,Ids,Anxa6,Smoc2,Asah2,Efemp2,Astn2,Egflam,Mgp,Fstl1,Fbln5,Anxa4,Scube3,Plscr2,Sned1,S100a13,Oit3,Dll1,Rgn,Matn2,Ppp3r1,Gsn,Cdh3,Rhbdl3,S100a16,S100a11,Nrxn1,Gch1,Dsg1c,Pls1,Ehd2,Cd93,Ldlr,Tesc,Ltbp1,Slc25a24,Atp2b2,Anxa2,Ltbp2,Heg1,Loxl2,Cblb,Fbln1,Cracr2b,S100a6,Megf6,Es…	0.336760925449871
Ontology - Biological Process	GOBP_POSITIVE_REGULATION_OF_TOLL_LIKE_RECEPTOR_9_SIGNALING_PATHWAY	0.00664431190393832	0.0807054152431497	0.407017918923954	-0.803230764317503	-1.75984937756957	7	Rtn4,Ptpn22,Rsad2,Cd300ld3,Slc15a4	0.714285714285714
Curated - Chemical and Genetic Perturbation	JIANG_AGING_CEREBRAL_CORTEX_UP	0.00458809623673667	0.063440930002269	0.407017918923954	-0.542883752788629	-1.75923197468651	31	Col6a2,Marcks,Timp3,Cdc5l,Vim,Casp6,Slc25a4,Epha7,Fah,Tra2b	0.32258064516129
Canonical Pathways - Reactome	REACTOME_KETONE_BODY_METABOLISM	0.010007573885616	0.102652961599284	0.380730400722792	-0.773699449407232	-1.7591044838854	8	Acss3,Bdh1	0.25
Ontology - Biological Process	GOBP_NUCLEOSIDE_BISPHOSPHATE_METABOLIC_PROCESS	0.00106487947882152	0.0236161360317039	0.45505986738723	-0.430982493681902	-1.75877035803775	101	Papss2,Ehhadh,Enpp1,Sult2a1,Mpc2,Mpc1,Acot6,Sult2a2,Acot3,Acsl3,Acot4,Acot2,Acot12,Pdk1,Sult2a3,Dlat,Hmgcs1,Far1,Mvd,Pdk4,Acot1,Sult2a5,Pipox,Cs,Dgat2,Pmvk,Pdk2,Ces1d,Hmgcr,Acsl5,Sult1e1,Mcee,Acot7,Acss1	0.336633663366337
Curated - Chemical and Genetic Perturbation	PLASARI_TGFB1_SIGNALING_VIA_NFIC_1HR_UP	0.0134082509565253	0.123033188719704	0.380730400722792	-0.542393357960064	-1.7582507263247	30	Enpep,Pdgfra,Kcnab1,Mfap4,Kcnn4,Oxct1,Gsdme,Ahr,Cyp51,Fli1,Pdp1,Ephb2,Ccn3,Rbp1,Dse,Insig1,Idi1,Tent5c,Il2rg	0.633333333333333
Ontology - Biological Process	GOBP_REGULATION_OF_RETINOIC_ACID_BIOSYNTHETIC_PROCESS	0.00805356372261214	0.0893940804543027	0.380730400722792	-0.840370107562038	-1.7582054481426	6	Rdh16f2,Rdh16,Rdh9,Rdh1,Rdh10	0.833333333333333
Ontology - Molecular Function	GOMF_PATTERN_RECOGNITION_RECEPTOR_ACTIVITY	0.00747980102147759	0.0856467746758743	0.407017918923954	-0.561748434671015	-1.75764394104318	25	Trim5,Trim12a,Ptafr,Cd36,Trim30a,Clec4n,Trim12c,Clec7a,Trim30d,Tlr4,Tlr8,Pglyrp2,Pglyrp1	0.52
Ontology - Biological Process	GOBP_MAMMARY_GLAND_EPITHELIUM_DEVELOPMENT	0.0022267343165821	0.0393555480616128	0.431707695803346	-0.47460147687463	-1.75743936251891	58	Rtn4,Prlr,Ccnd1,Ar,Lbh,Ntn1,Ddr1,Wnt4,Tgfb1,Csf1,Foxf1	0.189655172413793
Ontology - Molecular Function	GOMF_OXIDOREDUCTASE_ACTIVITY_ACTING_ON_PAIRED_DONORS_WITH_OXIDATION_OF_A_PAIR_OF_DONORS_RESULTING_IN_THE_REDUCTION_OF_MOLECULAR_OXYGEN_TO_TWO_MOLECULES_OF_WATER	0.0153744833286408	0.132495278287512	0.380730400722792	-0.693209572487611	-1.75671559284219	12	Fads1,Degs1,Degs2,Scd2,Fads3,Scd1,Fads2,Sc5d	0.666666666666667
Ontology - Cellular Component	GOCC_HOST_CELLULAR_COMPONENT	0.00680157191006424	0.0816392574392419	0.407017918923954	-0.801541264917931	-1.75614774586069	7	Gbp3,Gbp7,Gbp6,Gbp2,Gbp9	0.714285714285714
Ontology - Biological Process	GOBP_BUNDLE_OF_HIS_CELL_TO_PURKINJE_MYOCYTE_COMMUNICATION	0.0113342494697378	0.109591788954977	0.380730400722792	-0.737285414752803	-1.75575138744031	9	Dsp,Jup,Dsc2,Dsg2,Cacna2d1,Trpm4	0.666666666666667
Ontology - Biological Process	GOBP_REGULATION_OF_MACROPHAGE_MIGRATION	0.00602620388052705	0.0750323301205281	0.407017918923954	-0.500430956932526	-1.75556089821962	42	Rtn4,Mmp14,Cx3cr1,Il34,Ccl5,Csf1,Emilin1,Rarres2,Cx3cl1,Mdk,Stap1,Mif,Cnn2,Mapk3,Cd200,Slamf8,Ccr2,Ccl2,Mst1,Ccr7,Cd9	0.5
Ontology - Biological Process	GOBP_SMOOTH_MUSCLE_CELL_MATRIX_ADHESION	0.00820993873471264	0.0905413087584449	0.380730400722792	-0.838803384413989	-1.75492758146238	6	Ddr1,Efemp2,Plau,Pcsk5,Serpine1	0.833333333333333
Hallmark	HALLMARK_NOTCH_SIGNALING	0.0120085984084407	0.113375761826809	0.380730400722792	-0.540762263447983	-1.75458524822094	32	Ccnd1,St3gal6,Dtx1,Prkca,Dll1,Hes1,Arrb1,Fzd1,Heyl	0.28125
Curated - Chemical and Genetic Perturbation	LEIN_ASTROCYTE_MARKERS	0.00635245129139395	0.0781825135109915	0.407017918923954	-0.526507515927616	-1.75436656716205	34	Sparcl1,Mfge8,Sparc,Septin4,Cd63,Gja1,Gsn,Gfap,Atp1a2,Mlph,S1pr1,Prdx6,Apoe,Plpp3,Id3	0.441176470588235
Ontology - Molecular Function	GOMF_N_N_DIMETHYLANILINE_MONOOXYGENASE_ACTIVITY	0.0028572924707409	0.0462809405569577	0.431707695803346	-0.892124812589015	-1.75377306712013	5	Fmo1,Fmo2,Fmo3,Fmo4	0.8
Curated - Chemical and Genetic Perturbation	MIKKELSEN_MEF_LCP_WITH_H3K4ME3	0.000761930555302828	0.0184548282268924	0.477270815362862	-0.420810770807964	-1.75334436932234	112	Angptl2,Ecm1,Serpinb8,Ifit1,Pdgfrb,Col6a1,Ddr1,Casp12,Lsp1,Lum,Ogn,Ccn4,Ecm2,Soat2,Pcolce,Emilin1,Fhl1,Tnks1bp1,Postn,Trim21,Xaf1,Ampd3,Anxa1,Col3a1,Hgf,Gbp2,Dab2ip,Tns2,Sardh,Rdh5,Gstm2,Capg,Nyap1,Sh3kbp1,Arhgdib,Ecscr,BC028528,Dmpk	0.339285714285714
Ontology - Biological Process	GOBP_METANEPHRIC_GLOMERULUS_VASCULATURE_DEVELOPMENT	0.00711609204117081	0.083758569989484	0.407017918923954	-0.799886852175727	-1.75252298774142	7	Tcf21,Pdgfrb,Pdgfra,Wt1,Pdgfb	0.714285714285714
Ontology - Biological Process	GOBP_PEPTIDE_ANTIGEN_ASSEMBLY_WITH_MHC_CLASS_II_PROTEIN_COMPLEX	0.011977316961874	0.113375761826809	0.380730400722792	-0.73520394358363	-1.75079462874134	9	H2-DMb1,H2-DMa,H2-Eb1,H2-Ab1,H2-Aa,H2-Ob	0.666666666666667
Ontology - Molecular Function	GOMF_INTEGRIN_BINDING	0.00051190533819328	0.0137422787920621	0.477270815362862	-0.412481914634921	-1.75057375826931	126	Emp2,Mfge8,Tgfbi,Timp2,Itga6,App,Col16a1,Vcam1,Hmgb1,Mmp14,Tspan8,Lamb2,Ccn4,Fbln5,Fermt1,Prkca,Esm1,Adam15,Emilin1,Itga8,Itgb3,Itgax,Gfap,Angptl3,Lamb1,Itgb4,Itga2b,F11r,Fbln1,Isg15,Cx3cl1,Col3a1,Itgb8,Gpnmb,Itgb7,Fbn1,Thy1,S1pr3	0.301587301587302
Ontology - Biological Process	GOBP_REGULATION_OF_PLASMA_LIPOPROTEIN_PARTICLE_LEVELS	0.0027619803062472	0.0452064568848082	0.431707695803346	-0.469230637640796	-1.7495860474244	59	Vldlr,Pltp,Ces1g,Lipc,Pcsk9,Soat2,Acsl3,Khsrp,Lrpap1,Gpihbp1,Ldlr,Anxa2,Commd1,Cd36,Apoc3,Apoa2,Dgat2,Apoa5,Mfsd2a,Ces1d,Washc1,Nr1h2	0.372881355932203
Canonical Pathways - Reactome	REACTOME_STRIATED_MUSCLE_CONTRACTION	0.0182891419554856	0.147084751879074	0.352487857583619	-0.633324358696888	-1.74905030780981	15	Des,Tpm2,Tnnt1,Vim,Tmod1,Tnnt2,Tpm3,Acta1	0.533333333333333
Ontology - Biological Process	GOBP_POSITIVE_REGULATION_OF_ORGAN_GROWTH	0.00289561311179413	0.0467384648649674	0.431707695803346	-0.479669264288606	-1.74850877695695	53	Hamp2,Ybx3,Hamp,Tgfbr3,Agt,Ccn4,Hlx,Mef2c,Tbx20,Wt1,Bmp10,Ccnd2,Slc25a4,Il7,Ccnb1,Zfpm2,Gata6,Parp2,Ncam1	0.358490566037736
Curated - Chemical and Genetic Perturbation	ZHENG_FOXP3_TARGETS_IN_THYMUS_DN	0.0113308610744143	0.109591788954977	0.380730400722792	-0.768960536750279	-1.74832996089721	8	Akr1d1,Trim12a,Map4k4	0.375
Ontology - Biological Process	GOBP_STEROL_BIOSYNTHETIC_PROCESS	0.0062694139026111	0.0773985007005466	0.407017918923954	-0.479295744139793	-1.74831582646604	54	Ces1c,Ces1g,Ces1b,Srebf2,Hsd17b7,Ebp,Fdft1,Hmgcs1,Sqle,G6pdx,Tm7sf2,Mvd,Pmvk,Erg28,Ces1d,Lbr,Hmgcr,Cyp51,Cftr,Cyp7a1,Aqp8,Apoe,Sc5d,Srebf1	0.444444444444444
Ontology - Biological Process	GOBP_ORGANIC_ACID_BIOSYNTHETIC_PROCESS	4.39168196223509e-06	0.000308419349032054	0.610526878385931	-0.376781145673425	-1.74810195166691	268	Rdh16f2,Mgst3,Fmo1,Fmo3,Abcd2,Abhd2,Ces1c,Ilvbl,Gstm3,Ces1g,Ces1b,Acadl,Gamt,Akr1d1,Klhl25,Prkab1,Rdh16,Agt,Ptgds,Ggt5,Asah2,Elovl5,Fads1,Lipc,Rdh9,Acsl3,Gstm1,Gsto1,Rgn,Aldh1a3,Degs1,Shmt1,Cyp4a14,Ldhb,Gstp3,Avpr1a,Rdh1,Cyp39a1,Scd2,Asl,Gls,Sds,Myo5a,Gstm7,Anxa1,Cyp4a10,Apoc3,Cyp2c23,Pdk4,Phgdh,Gstm6,Cbs,Cd74,Agxt,Bcat2,Got1,Tecr,Atp2b4,Fads3,Apoa5,Aldh1a2,Cln3,Mif,Mthfd1,Ass1,Decr2,Elovl2,Dhfr,…	0.313432835820896
Canonical Pathways - Reactome	REACTOME_GABA_SYNTHESIS_RELEASE_REUPTAKE_AND_DEGRADATION	0.0143017630946114	0.126940039174567	0.380730400722792	-0.700401022016169	-1.74747632621566	11	Slc6a12,Stxbp1,Hspa8,Vamp2,Stx1a,Slc6a13,Aldh5a1	0.636363636363636
Cell Type Signatures	TABULA_MURIS_SENIS_LIMB_MUSCLE_MACROPHAGE_AGEING	0.000799808738523451	0.0192002061787669	0.477270815362862	-0.421230749877347	-1.74736045691576	114	Cd24a,Tmsb10,Ezr,Pfdn5,Rps28,Sp140,Nop53,H2-DMb1,S100a11,Anxa2,Psmb8,S100a6,Eif3f,Anxa1,Emb,Uba52,Cd74,Cd47,Itgb7,Plp2,Lmnb1,Ifngr1,Got1,H2-DMa,Btg1,Srrm1,H2-Eb1,Rpl38,H2-Ab1,Agpat4,Sub1,Sem1,Gm2a,Atp5h,Ccr2,Snx20,H2-Aa,Pkm,Hmgb2,Rbm3,Psap,Fau,Retnla,Tkt,Ndufa6,Gm15421,Rgs2,Napsa,Rab11fip1,Plbd1,Coro1a,Itgb2,Fxyd5,Cd52	0.473684210526316
Ontology - Biological Process	GOBP_NEPHRON_TUBULE_EPITHELIAL_CELL_DIFFERENTIATION	0.0113308610744143	0.109591788954977	0.380730400722792	-0.768500579919604	-1.74728419031556	8	Cd24a,Prom1,Mef2c	0.375
Ontology - Biological Process	GOBP_CELLULAR_OXIDANT_DETOXIFICATION	0.00667118223654834	0.0808622028551189	0.407017918923954	-0.555721779869043	-1.74686842233162	26	Nqo1,Sod3,Fbln5,Gch1,Txnrd3,Cd36,Nxn,Dhfr,Sesn1,Fancc,Prdx6	0.423076923076923
Curated - Chemical and Genetic Perturbation	QI_PLASMACYTOMA_DN	0.00102642978053601	0.0230184784957179	0.45505986738723	-0.438457188623133	-1.74659378016816	88	Sparcl1,Lyve1,Epcam,Enpep,Col6a2,Lamc2,Pdgfra,Fstl1,Igfbp3,Col1a1,Mmp2,Ppp2r5a,Aebp1,Epas1,Inhbb,Blnk,Lamb1,Ctsw,St14,Chst1,Mybbp1a,Spon1,Col5a2,Nectin4,Myh14	0.284090909090909
Ontology - Biological Process	GOBP_NEGATIVE_REGULATION_OF_VIRAL_PROCESS	0.000405094646989118	0.0116451983619206	0.49849310876659	-0.437244088653311	-1.74636833168723	93	Mbl2,Oasl2,Trim5,Trim12a,Ifitm1,Mndal,Stat1,Sp100,Plscr2,Ccl5,Trim56,Gsn,Ifi204,Fbln1,Isg15,Ciita,Trim21,Trim30a,Cd74,Larp7,Ly6e,Ifi206,Ilf3,Trim12c,Ifih1,Ifi207,Ifi211,Isg20,Rsad2,Trim59,Oasl1,Rad50,Rnasel	0.354838709677419
Ontology - Biological Process	GOBP_BASEMENT_MEMBRANE_ASSEMBLY	0.0170547388305502	0.140690612135379	0.352487857583619	-0.68910251688664	-1.74630758795991	12	Ntn4,Lamb2,Ramp2,Lamb1,Phldb1,Pxdn,Clasp2,Phldb2,Dag1	0.75
Canonical Pathways - Reactome	REACTOME_CHEMOKINE_RECEPTORS_BIND_CHEMOKINES	0.0148709522152574	0.129691550583171	0.380730400722792	-0.538400698500883	-1.74530791223775	30	Cx3cr1,Ccl5,Cxcl10,Ccl22,Cx3cl1,Ackr3,Xcr1,Ccl27a,Pf4,Cxcl11,Ccr7,Cxcl12,Cxcr6,Cxcl16,Cxcl9,Cxcr3,Cxcr4	0.566666666666667
Ontology - Cellular Component	GOCC_PERIKARYON	0.00106487947882152	0.0236161360317039	0.45505986738723	-0.430355303115462	-1.74514558958835	99	Ntrk2,Anxa5,Pam,Septin4,Kcnab1,Kcne3,Ngfr,Kng2,Pcsk5,Itga8,Epm2a,Azin2,Asl,Btd,Naip2,Cryab,Crhr2,Fus,Esr1,Top1,Hspa8,Grik5,Sirt2,Ass1,Rtn4rl2,Cpe,Tmem100,Epha4,Lrrk2,Fmr1,Ccr2,Kng1,Aif1,Map1b,Ccl2,Reln,Ctnnd2,Itga1	0.383838383838384
Cell Type Signatures	TABULA_MURIS_SENIS_TONGUE_LANGERHANS_CELL_AGEING	0.0109227228293985	0.107100206946925	0.380730400722792	-0.59777251579714	-1.74504485549351	19	Mfge8,AW112010,Psmb8,Thy1,Rpl38,Sema7a,Cfp,Cxcr6,Cd3g,Ptprcap,Lat,Cd83	0.631578947368421
Curated - Chemical and Genetic Perturbation	CLASPER_LYMPHATIC_VESSELS_DURING_METASTASIS_UP	0.0149681117409419	0.130192106042203	0.380730400722792	-0.592677026495547	-1.74470871310106	20	Lepr,Eng,Esam,Spry1,Unc5b,Tgfb3,F11r,Tgfb2,Pdgfb,Cd200,Hoxb5,Tnc,Angpt2	0.65
Canonical Pathways - Reactome	REACTOME_SULFUR_AMINO_ACID_METABOLISM	0.011125424698384	0.108584424999112	0.380730400722792	-0.562422540080022	-1.74467669766335	24	Fmo1,Sqor,Mat1a,Cdo1,Tstd1,Cbs,Suox	0.291666666666667
Curated - Chemical and Genetic Perturbation	JOHANSSON_BRAIN_CANCER_EARLY_VS_LATE_DN	0.00722344687799882	0.0842264224715864	0.407017918923954	-0.497281800535768	-1.74451334859077	42	Sparcl1,Clstn1,Sparc,Dcn,Atp1b1,Pygb,Gstm1,Ndrg1,Gja1,Ndn,Cryab,Mmd2,Ndrg2,Acot7,Qdpr,Hdac11,Igfbp5,Csdc2	0.428571428571429
Cell Type Signatures	TABULA_MURIS_SENIS_MESENTERIC_ADIPOSE_TISSUE_MACROPHAGE_AGEING	0.00160188605029255	0.0313281473428303	0.45505986738723	-0.452191107560972	-1.74437686204278	74	Hnrnpd,Tmsb10,Sparc,Dcn,Timp3,Ccdc80,Cavin1,Lum,Dpysl2,Cuedc2,Scand1,Anp32b,Gstm1,Gsn,Olfml3,Emc10,Dpt,Hcls1,Ybx1,Tmem160,Ptms,Apoe,Sf3b4,Pkm,Psap	0.337837837837838
Ontology - Biological Process	GOBP_ORGANIC_HYDROXY_COMPOUND_METABOLIC_PROCESS	1.68120421134628e-07	1.92470450160831e-05	0.690132458796796	-0.361321574417559	-1.74408307861184	422	Rdh16f2,Lepr,Nqo1,Sult1d1,Idh2,Sult1a1,Maob,Dhrs7,Enpp1,Pctp,Sult2a1,Vldlr,Ces1c,Hao2,Npc2,Pon1,App,Pltp,Sult2a2,Ces1g,Ces1b,Srebf2,Acadl,Akr1d1,Hand2,Cpq,Hsd17b7,Wnt4,Rdh16,Asah1,Iyd,Asah2,Lipc,Rdh9,Pcsk9,Cyp46a1,Soat2,Ctsb,Ebp,Aldh3a2,Maoa,Pth1r,Pts,Adcyap1r1,Itpkb,Ctsk,Rdh11,Cdh3,Fdft1,Prkn,Ebpl,Hsd17b6,Epas1,Sult2a3,Gch1,Crym,Dkk3,Ptafr,Hmgcs1,Ldhb,Ldlr,Cyp1b1,Angptl3,Degs2,Ddt,Atp2b2,Rdh1,Cy…	0.272511848341232
Ontology - Biological Process	GOBP_CELLULAR_KETONE_METABOLIC_PROCESS	3.0564862822283e-05	0.00161519664524883	0.557332238758646	-0.386120567553789	-1.74359563225375	204	Rdh16f2,Cyp2b9,Fmo1,Cyp2b13,Nqo1,Fmo2,Abcd2,Ugt1a1,Cbr1,Ces1c,Afmid,Cyp2b10,Ces1g,Cyp17a1,Fmo4,Ces1b,Ppargc1a,Acadl,Klhl25,Wnt4,Rdh16,Agt,Elovl5,Rdh9,Cyp46a1,Rgn,Pdk1,Hsd17b6,Dkk3,Avpr1a,Rdh1,Bmp5,Gatd1,Nqo2,Akr1c20,Irs1,Vkorc1,Anxa1,Apoc3,Pdk4,Cd74,Ndufa9,Dgat2,C1qtnf2,Coq8b,Atp2b4,Apoa5,Mfsd2a,Cln3,Kcnma1,Pdk2,Oxct1,Rdh10,Ces1d,Hmgcr,Slc37a2,Acsl5,Fdxr,Prkag2,Cyp7a1,Nr1h2,Fabp5	0.303921568627451
Ontology - Biological Process	GOBP_SULFATION	0.0137935292844123	0.124993067099138	0.380730400722792	-0.586456526789643	-1.74334469403595	21	Sult1c2,Sult1d1,Sult1a1,Sult3a1,Sult2a1,Sult2a2,Sult3a2,Sult2a3	0.380952380952381
Ontology - Biological Process	GOBP_REGULATION_OF_CELLULAR_EXTRAVASATION	0.010576101082493	0.105437886597087	0.380730400722792	-0.507560866303264	-1.74307841542938	37	Lyve1,Plvap,St3gal4,Pdgfd,Ptafr,Gcnt1,Cd99l2,Chst2,Mdk,Cd47,Pecam1,Thy1,Il27ra,Ccr2,Ptger3,Jam3,Ccl2,Adam8	0.486486486486487
Ontology - Biological Process	GOBP_MACROPHAGE_MIGRATION	0.00271100083978396	0.0445672951197338	0.431707695803346	-0.473740226124612	-1.74232616733588	55	Rtn4,Enpp1,Mmp14,Cx3cr1,Il34,Mmp2,Ccl5,Csf1,Emilin1,Rarres2,Cx3cl1,Mdk,Stap1,Mif,Cnn2,Mapk3,Cd200,Slamf8,Ccr2,Ccl2,Ednrb,Mst1,Ccr7	0.418181818181818
Curated - Chemical and Genetic Perturbation	ICHIBA_GRAFT_VERSUS_HOST_DISEASE_35D_DN	0.00296358124974002	0.0472638077398777	0.431707695803346	-0.46727448487368	-1.74229228330621	59	Cyp2c40,Prlr,Cyp2b9,Hao2,Cyp2b10,Vegfb,Lipc,Igkc,Pdzk1,Casp6,Avpr1a,Gas1,Cyp4a10,Gstm6,Oat,Inmt,Igfals,Elovl2,Klf2,Ces1d	0.338983050847458
Ontology - Biological Process	GOBP_REGULATION_OF_AMYLOID_BETA_FORMATION	0.00394271208883964	0.0578120018008245	0.407017918923954	-0.52492964078131	-1.74219351546006	33	Rtn4,Ntrk2,Sorl1,Rtn1,Spon1,Ifngr1,Slc2a13,Epha4,Apoe,Rtn2,Csnk1e,Hap1	0.363636363636364
Cell Type Signatures	TABULA_MURIS_SENIS_KIDNEY_FENESTRATED_CELL_AGEING	0.000929376514732634	0.0213810010831881	0.477270815362862	-0.448293352924207	-1.74179570675853	78	Fmo1,Emp2,Plaat3,Vcam1,Synpo,Smad7,Rps28,Ifi27l2a,Camk2n1,Vim,H2-DMb1,Sncg,Rpl14,Psmb8,Egln3,S100a6,Car8,Aldh2,Cd74,Ybx1,Dnm3,Mal,H2-Eb1,H2-Ab1,Crip1,Plat,Apoe,H2-Aa,Rassf9,Rps21,Rpl21,Rps15,Tmsb4x,Napsa,Rala,Gpx3,Sod1,Fxyd5	0.487179487179487
Curated - Chemical and Genetic Perturbation	HOLLERN_SQUAMOUS_BREAST_TUMOR	0.0014970334465964	0.0299257172870182	0.45505986738723	-0.458402763349943	-1.74143353556211	68	Tnfrsf19,Serpinb8,Nkd1,Tgm1,Defb1,Notum,Tcf7,Rdh9,Gja1,Klf4,Crym,Cyp1b1,Degs2,Nfe2l3,Apcdd1,Rasl11b,Id1,Acot1,Gata6,Hyal1,Mal,Rdh10,Ahr,Fabp5,Limk2,Syt9,Gm13889,Sncaip,Krt79,Id3,Bmp2	0.455882352941176
Canonical Pathways - Reactome	REACTOME_ER_PHAGOSOME_PATHWAY	0.0113098222079496	0.109591788954977	0.380730400722792	-0.57016443649185	-1.7412918398329	23	H2-Q4,H2-Q1,Tapbp,Tap2,H2-T23,H2-Q2,Tap1,H2-T22,H2-T10,H2-Q6,H2-M2	0.478260869565217
Ontology - Biological Process	GOBP_NEGATIVE_REGULATION_OF_AMYLOID_PRECURSOR_PROTEIN_CATABOLIC_PROCESS	0.0141199995842908	0.125814932300314	0.380730400722792	-0.585679932961506	-1.74103613292723	21	Rtn4,Ntrk2,Sorl1,Rtn1	0.19047619047619
Curated - Chemical and Genetic Perturbation	ZEMEK_IMMUNE_CHECKPOINT_BLOCKADE_OVARIAN_CANCER_OVERLAP_UP	0.00104042669496469	0.023267195865607	0.45505986738723	-0.444317192308988	-1.74075470480586	85	Igtp,Gbp3,Rnf145,Gm12250,H2-Q1,Stat1,Irgm2,Gbp6,H2-DMb1,H2-Q2,Tgtp1,AW112010,Tap1,Psmb8,H2-T22,H2-K2,Gbp2,Trim65,H2-T10,H2-DMa,Ighm,Tgtp2,H2-Eb1,Fgl2,H2-Ab1,Slamf8,Dnase1l3,H2-T-ps,H2-Aa,Cd27,Aif1,Psap,Gbp8,Cd8a,Sh2d2a,Trac,Tmem229b,Gbp10,Dusp2,Gbp4,Ighd,Calhm6,Tent5c	0.505882352941176
Ontology - Biological Process	GOBP_MONOCYTE_CHEMOTAXIS	0.0130058756013511	0.120414971621187	0.380730400722792	-0.512233686652523	-1.73993846131848	36	App,Msmp,Hmgb1,Cx3cr1,Ccl5,Cxcl10,Ccl22,Cx3cl1,Anxa1,Pdgfb,Serpine1,Ccl9,Slamf8,Ccr2,Aif1,Ccn3,Ccl2,Nbl1,Cxcl12	0.527777777777778
Hallmark	HALLMARK_INTERFERON_ALPHA_RESPONSE	0.00107564332256138	0.0237561391460039	0.45505986738723	-0.434308511917469	-1.73971671896435	92	Gbp3,Ifi44,Ifit3,Samd9l,Uba7,Il15,Ifitm1,Irf1,Psme2,Nmi,Csf1,Nub1,Cxcl10,Il7,Irf9,Tap1,Psmb8,Isg15,Usp18,Trim21,Ifit2,Cd74,Cmpk2,Tent5a,Ly6e,Cd47,Trim12c,Ifih1,Parp12,Isg20,Rsad2,Ogfr,Ddx60,Oasl1,Rnf31,Cxcl11,Sp110,Batf2	0.41304347826087
Ontology - Biological Process	GOBP_HORMONE_METABOLIC_PROCESS	0.000183678829447005	0.00652120935056638	0.518848077743792	-0.392086267283533	-1.73954817605448	172	Rdh16f2,Papss2,Sult1a1,Mme,Ugt1a1,Dhrs7,Cyp3a41a,Enpp1,Sult2a1,Cyp3a44,Sult2a2,Cyp17a1,Ppargc1a,Akr1d1,Pdgfra,Cpq,Hsd17b7,Wnt4,Rdh16,Cyp3a41b,Agt,Iyd,Hsd3b1,Rdh9,Cyp46a1,Ctsb,Pcsk5,Aldh1a3,Ctsk,Rdh11,Cyp3a16,Hsd17b6,Sult2a3,Crym,Dkk3,Cyp1b1,Rdh1,Bmp5,Akr1c20,Slc16a10,Ece1,Igf1r,Esr1,Sult2a5,Slc16a2,Adh1,Aldh1a2,Kcnma1,Rdh10,Cpe,Dhrs3,Corin,Sult1e1	0.308139534883721
Ontology - Cellular Component	GOCC_EXTRACELLULAR_EXOSOME	0.00111035820163995	0.0243882791833455	0.45505986738723	-0.453357822304949	-1.7391300330004	72	Muc1,Actg1,Acy1,Alb,Asah2,Prom1,Cd63,Slc2a4,Adam15,Gprc5b,Anxa2,Ago2,Itga2b,Pkhd1,Anxa1,Scnn1a,Cd47,Hspa8,Tmem98,Ybx1,Cd274,Serpine1,Bag6,Kif12,Apoe,Naglu,Rab11a,Egf	0.388888888888889
Canonical Pathways - Reactome	REACTOME_G_BETA_GAMMA_SIGNALLING_THROUGH_CDC42	0.017591344483731	0.143344838612469	0.352487857583619	-0.64763652493856	-1.73906426147019	14	Gng7,Pak1,Gng11,Gnb2,Gng2,Gnb5,Gnb1	0.5
Ontology - Biological Process	GOBP_REGULATION_OF_PHOSPHATIDYLCHOLINE_METABOLIC_PROCESS	0.0147103587788075	0.129019792320126	0.380730400722792	-0.729529903476412	-1.7372826243109	9	Abca3,Acsl3,Ldlr,Mfsd2a,Lpcat1	0.555555555555556
Ontology - Biological Process	GOBP_CARDIAC_VASCULAR_SMOOTH_MUSCLE_CELL_DIFFERENTIATION	0.0153053845271638	0.132092082710586	0.380730400722792	-0.696177250430073	-1.73693816218957	11	Pdgfrb,Smad6,Gata6,Pdgfb	0.363636363636364
Ontology - Biological Process	GOBP_RESPONSE_TO_BACTERIUM	6.73168414688208e-09	1.2248605290895e-06	0.761460801445585	-0.350959993466639	-1.73601025426239	516	Prlr,Nqo1,Igtp,Abcd2,Mbl2,Hamp2,Gbp3,Cd24a,Pde4b,Cyp3a41a,Enpp1,Plaat3,Ces1c,Ifi44,Gbp7,App,Cyp2b10,Ifit3,Gm12250,Hamp,Gstm3,Ces1g,Ifit1,Defb1,Ccdc80,Tap2,Hmgb1,Cyp3a41b,Trim5,Adamts9,Smad6,Plscr4,Ptgfr,Tut4,Trim12a,Tgfb1,Gpm6a,Jchain,Adamts5,Mndal,Stat1,Fkbp5,Plscr2,Cx3cr1,Mef2c,Prkca,Gpc3,Ccl5,Irgm2,Ssc5d,Naaladl2,Bnip3,Scn7a,Gbp6,Emilin1,Vim,Gch1,Hnrnpa0,Ifi204,Rarres2,Ptafr,Cxcl10,Tgtp1,Kcnj8…	0.341085271317829
Curated - Chemical and Genetic Perturbation	KANG_AR_TARGETS_UP	0.0179201451767807	0.144917860894248	0.352487857583619	-0.646324875953011	-1.73554215950941	14	Col6a1,Col5a1,Mmp2,Tgfb3,Bmp5,Tgfb2,Col4a1,Ahsg	0.571428571428571
Ontology - Biological Process	GOBP_BLOOD_VESSEL_ENDOTHELIAL_CELL_PROLIFERATION_INVOLVED_IN_SPROUTING_ANGIOGENESIS	0.00842526666365577	0.091638650906399	0.380730400722792	-0.615132305390456	-1.7349964966504	17	Bmper,Ngfr,Sema5a,Jcad,Nrarp,Dll4,Mmrn2,Agtr1a	0.470588235294118
Ontology - Molecular Function	GOMF_OXIDOREDUCTASE_ACTIVITY	2.946443357962e-09	5.97195582882121e-07	0.774939030136436	-0.345096899010594	-1.73485342333551	640	Cyp2c40,Cyp2c69,Cyp2a4,Rdh16f2,Cyp2c68,Cyp2b9,Mgst3,Cyp2c37,Fmo1,Cyp2b13,Nqo1,Cyp3a59,Cyp2a22,Fmo2,Fmo3,Idh2,Maob,Ehhadh,Dhrs7,Cyp3a41a,Cbr1,Sod3,Cyp3a44,Hpgd,Gstt2,Hao2,Htatip2,Aldh3b3,Gstt1,Pam,Steap2,Sqor,Cyp2b10,Hpd,Cyp17a1,Aldh1b1,Fmo4,Acadl,Cyp2c39,Cyp2g1,Akr1d1,Vcam1,Cygb,Cyp2c38,Acad10,Hsd17b7,Bdh1,Rdh16,Cyp3a41b,Akr1b10,Iyd,Kcnab1,Cyp4b1,Hsd3b1,Loxl1,Akr1b7,Fads1,Rdh9,Prodh2,Cyp46a1,Txnr…	0.2375
Canonical Pathways - Reactome	REACTOME_EPHRIN_SIGNALING	0.0212548741273523	0.161845723046405	0.352487857583619	-0.62813470351969	-1.73471805000153	15	Ephb6,Efnb2,Pak1,Nck2,Fyn,Ephb3,Ephb2,Git1	0.533333333333333
Ontology - Biological Process	GOBP_LONG_TERM_MEMORY	0.0138169953013661	0.124993067099138	0.380730400722792	-0.545532079903497	-1.73459495569096	27	Ntrk2,Sgk1,Slc2a4,Camk2n1,Ccnd2,Ldlr,Lrrn4,Nfatc4,Pja2,Apoe,Trpm4,Adcy1,Reln	0.481481481481482
Ontology - Cellular Component	GOCC_NUCLEAR_ENVELOPE_LUMEN	0.016513385753467	0.137930272657545	0.352487857583619	-0.713138096671209	-1.73383168904143	10	Bche,App,Sorl1	0.3
Ontology - Biological Process	GOBP_PYRUVATE_TRANSMEMBRANE_TRANSPORT	0.00402390190516691	0.0584140682733749	0.407017918923954	-0.881946753206112	-1.73376464882552	5	Slc16a7,Mpc2,Mpc1	0.6
Ontology - Biological Process	GOBP_REGULATION_OF_OSSIFICATION	0.000859783375594514	0.0202156408370328	0.477270815362862	-0.429525690997203	-1.73359363598912	98	Pbx1,Enpp1,Ecm1,Ltbp3,Tmem53,Wnt4,Notum,Smad6,Tgfb1,Mgp,Smad7,Mef2c,Gja1,Ddr2,Csf1,Nfe2,Sfrp1,Ank,Isg15,Mdk,Tent5a,Creb3l1,Mkx,S1pr1,Tmem119,Dhrs3,Mapk3,Rflnb,Gpm6b,Rsad2,Trpm4,Ahsg	0.326530612244898
Ontology - Biological Process	GOBP_REGULATION_OF_CELLULAR_RESPONSE_TO_GROWTH_FACTOR_STIMULUS	7.77006830899317e-06	0.000514108817204953	0.593325476396405	-0.375677135998289	-1.7335775128527	256	Sulf2,Cdkn1c,Tmem53,Adamtsl2,Sorl1,Dcn,Gdf2,Ccbe1,Ski,Tgfbr3,Wnt4,Vegfb,Smoc2,Agt,Htra1,Smad6,Eng,Tgfb1,Tmem204,Bmper,Fstl1,Bambi,Pmepa1,Spry1,Scube3,Ngfr,Cyfip2,Smad7,Adgra2,Fermt1,Gpc3,Tbx20,Cd63,Dll1,Sap30l,Angpt1,Snx6,Emilin1,Hdac2,Itga8,Nrxn1,Elapor2,Tgfb3,Sfrp1,Ltbp1,Ptp4a3,Fgfrl1,Rasl11b,Jcad,Hes1,Tgfb1i1,Chrdl1,Gata6,Veph1,Pdgfb,Gipc1,Dab2ip,Adamts12,Lemd2,Creb3l1,Got1,Fbn1,Atp2b4,Sfrp5	0.25
Ontology - Molecular Function	GOMF_MHC_CLASS_I_PROTEIN_BINDING	0.0102754625758554	0.104001710976357	0.380730400722792	-0.541445409686066	-1.73184174463744	28	H2-Q4,H2-Q1,Tap2,H2-T23,H2-Q2,Tap1,H2-T22,H2-Q6,H2-M2	0.321428571428571
Ontology - Biological Process	GOBP_NEPHRON_DEVELOPMENT	0.00064945199178309	0.0162994126840609	0.477270815362862	-0.415941366524392	-1.73165029667305	113	Pbx1,Sall1,Cd24a,Sulf2,Tcf21,Enpep,Pdgfrb,Nid1,Pdgfra,Wnt4,Agt,Greb1l,Prom1,Tgfb1,Lamb2,Mef2c,Gpc3,Wt1,Dll1,Angpt1,Pdgfd,Itgb3,Hes1,Klhl3,Dchs1,Pdgfb,Ednra,Agtr1a,Ahr,Ppp3ca,Lzts2,Col4a3,Ampd2,Heyl,Gli3,Sulf1,Angpt2,Col4a4,Basp1,Ednrb,Bmp2	0.36283185840708
Ontology - Biological Process	GOBP_ISOPRENOID_TRANSPORT	0.0016553369696347	0.0320111782098924	0.45505986738723	-0.947488652863619	-1.73161865929923	4	Abcb1a	0.25
Ontology - Biological Process	GOBP_LIPID_METABOLIC_PROCESS	2.9338660592124e-15	2.38877864789151e-12	1.00731795687447	-0.330577078834242	-1.73091516697348	1156	Cyp2c40,Cyp2c69,Cyp2a4,Acss3,Rdh16f2,Cyp2c68,Cyp2b9,Lepr,Serpina6,Mgst3,Cyp2c37,Fmo1,Cyp2b13,Cyp3a59,Cyp2a22,Cers6,Fmo2,Sult1d1,Pbx1,Abcd2,Abhd2,Sult1a1,St3gal6,Ugt1a1,Ehhadh,Tm6sf2,Dhrs7,Cyp3a41a,Enpp1,Pctp,Ugt1a9,Cbr1,Sult2a1,Vldlr,Cyp3a44,Slc27a1,Hpgd,Ugcg,Plaat3,Ces1c,Hao2,Npc2,Ilvbl,Abca3,Pon1,Acot6,Pam,App,Eci3,Pla2g12a,Pltp,Tnxb,Cyp2b10,Igfbp7,Naga,Echdc3,Tnfaip8l3,Gstm3,Sult2a2,Pla1a,Ces1…	0.235294117647059
Curated - Chemical and Genetic Perturbation	AFFAR_YY1_TARGETS_UP	0.000292761780075259	0.00913781992702739	0.49849310876659	-0.397835112155998	-1.73033549079057	154	Sulf2,Cdkn1c,Efemp1,Krt19,Abca3,Pltp,Dleu2,Zfp113,Ehf,Lamb2,Ngfr,Nap1l3,Cdo1,Hacl1,Mmp2,Gpc3,Slc2a4,Wt1,Adam15,Ramp2,Ldhb,Ptp4a3,Epha7,Tap1,Ndufa7,Cryab,Tinagl1,Tgfb2,Ankrd1,Id4,Pdlim3,Fxyd6,Gbp2,Ackr3,Slc9a3r2,Mal,Alcam,Cdkn1a,Elovl2,Ctsf,Cftr,Gpr137b,Nnat,Itga9,Dmpk,Ntf3,Tbx2,B4galt4,Dcxr,Selenom,Ubc	0.331168831168831
Ontology - Biological Process	GOBP_NEGATIVE_REGULATION_OF_INTERLEUKIN_8_PRODUCTION	0.0196767248504122	0.153705460746324	0.352487857583619	-0.661707666741484	-1.72979976264459	13	Anxa4,Ssc5d,Klf4,Anxa1,Arrb1,Ptpn22	0.461538461538462
Ontology - Biological Process	GOBP_MONOCARBOXYLIC_ACID_BIOSYNTHETIC_PROCESS	0.000126759944882489	0.00501155614187262	0.518848077743792	-0.387313340489909	-1.7294973315136	184	Rdh16f2,Abcd2,Abhd2,Ces1c,Gstm3,Ces1g,Ces1b,Acadl,Gamt,Akr1d1,Klhl25,Prkab1,Rdh16,Agt,Ptgds,Asah2,Elovl5,Fads1,Lipc,Rdh9,Acsl3,Gstm1,Rgn,Aldh1a3,Degs1,Ldhb,Gstp3,Avpr1a,Rdh1,Cyp39a1,Scd2,Sds,Myo5a,Gstm7,Anxa1,Apoc3,Pdk4,Gstm6,Cd74,Agxt,Tecr,Fads3,Apoa5,Aldh1a2,Mif,Decr2,Elovl2,Rdh10,Ces1d,Elovl7,Scd1,Gstm2,Sphk1,Prkag2,Cyp7a1,Nr1h2,Hpgds,Fabp5,Acot7,Acss1,Fads2,Brca1,Gstm4,Srebf1,Pkm	0.353260869565217
Ontology - Cellular Component	GOCC_IGG_IMMUNOGLOBULIN_COMPLEX	0.0101935194913014	0.103803243169074	0.380730400722792	-0.788981414433985	-1.72862957046396	7	Ighg3,Igkc,Iglc1,Ighg2b,Ighg2c,Ighg1,Iglc2	1
Ontology - Biological Process	GOBP_PTERIDINE_CONTAINING_COMPOUND_BIOSYNTHETIC_PROCESS	0.0214449388774471	0.162352889506233	0.352487857583619	-0.681740639238967	-1.72765128866811	12	Pts,Gch1,Atic,Pcbd1,Mthfs,Dhfr,Qdpr	0.583333333333333
Ontology - Biological Process	GOBP_POSITIVE_REGULATION_OF_VASCULAR_ENDOTHELIAL_GROWTH_FACTOR_SIGNALING_PATHWAY	0.0103515554119517	0.104310324264425	0.380730400722792	-0.788198012181726	-1.72691316463481	7	Ccbe1,Smoc2,Jcad	0.428571428571429
Ontology - Biological Process	GOBP_TETRAHYDROBIOPTERIN_METABOLIC_PROCESS	0.0103515554119517	0.104310324264425	0.380730400722792	-0.788169322251242	-1.72685030604106	7	Pts,Gch1,Pcbd1,Dhfr,Qdpr	0.714285714285714
Canonical Pathways - Reactome	REACTOME_SYNDECAN_INTERACTIONS	0.020879358071888	0.160268591297733	0.352487857583619	-0.643055328636342	-1.72676261624609	14	Itga6,Tgfb1,Itgb3,Sdc1,Itgb4,Sdc2	0.428571428571429
Curated - Chemical and Genetic Perturbation	QI_PLASMACYTOMA_UP	2.84009138066929e-05	0.00153116307027868	0.575610261071129	-0.379990261178198	-1.72659932989965	229	Itga6,Tmsb10,Marcks,Ntn1,Lsp1,Tgfb1,Stk39,Sp100,Irf1,Ptpn13,Slc43a3,Ccl5,Dpp4,S100a13,Rras2,Fscn1,Itgb3,Cdc42se1,Casp6,Tgtp1,Ddt,Psmb8,Gng11,Ciita,Zap70,Socs1,Flt3,Trim21,Hcls1,Ankrd1,Rassf2,Trim30a,Zyx,Gbp2,Cd47,Pdgfb,Itgb7,Bdkrb2,Stap1,Ifngr1,Arf5,Spib,Btg1,Arrb1,Cnn2,Fgl2,Il27ra,Dnase1l3,Epor,Capg,Arhgdib,Sema4a,Rsad2,Pf4,Ccr2,Snx2,Cd82,Rgl1,Ptpn18,Il2rb,Dapp1,Cd40,Tnfaip3,Plcl2,Plekho1,Blk,Cd…	0.458515283842795
Ontology - Biological Process	GOBP_NATURAL_KILLER_CELL_PROLIFERATION	0.0229025069739791	0.168295062720217	0.352487857583619	-0.624920879018565	-1.72584243886207	15	Emp2,Il15,Ptpn22,Elf4,Lep,Il18,Il12rb2,Flt3l	0.533333333333333
Ontology - Biological Process	GOBP_N_ACETYLNEURAMINATE_CATABOLIC_PROCESS	0.0106676273917692	0.105846036980053	0.380730400722792	-0.787706107104515	-1.72583541850953	7	Gnpda1,Nagk,Renbp	0.428571428571429
Ontology - Biological Process	GOBP_REGULATION_OF_CELL_ADHESION_MEDIATED_BY_INTEGRIN	0.00573164496471229	0.0727796186954585	0.407017918923954	-0.495116320420248	-1.72579014870409	41	Cd24a,Muc1,Plau,Fermt1,Ccl5,Dpp4,Itgb3,Tesc,Cyp1b1,Tgfb2,Snai2,Acer2	0.292682926829268
Ontology - Biological Process	GOBP_PLASMA_LIPOPROTEIN_PARTICLE_CLEARANCE	0.00776408886092658	0.087674688447706	0.407017918923954	-0.517872610676738	-1.72559434905598	34	Vldlr,Ces1g,Lipc,Pcsk9,Khsrp,Lrpap1,Gpihbp1,Ldlr,Anxa2,Commd1,Cd36,Apoc3,Apoa2,Dgat2,Washc1	0.441176470588235
Cell Type Signatures	TABULA_MURIS_SENIS_KIDNEY_EPITHELIAL_CELL_OF_PROXIMAL_TUBULE_AGEING	3.69218335079838e-07	3.81414450406347e-05	0.674962860011025	-0.360757457321858	-1.72555210029019	373	Cyp2a4,Rdh16f2,Prlr,Ccnd1,Nqo1,Sult1c2,Slc22a29,Cbr1,Sgk1,Mpc2,Mpc1,Hao2,Gstt1,Actg1,Gsta4,Igfbp7,Hpd,Npm1,Hmgb1,Iah1,Iyd,Cyp4b1,ccdc198,Pfdn5,Klf6,Rpl22,Gstm1,Rps28,Pts,Bnip3,Camk2n1,Bphl,S100a11,Cyp4a14,Srsf3,Ddt,Hmgn1,Eef1d,Rpl14,Gchfr,Tstd1,Ndufa7,Cryz,Cox20,Eif3f,Gstm5,Vkorc1,Aldh2,Cyp4a10,Cyp2c23,Aldh9a1,Sptssa,Rpl17,Uba52,Acot1,Mrpl23,Gstk1,Cd74,Cisd1,Rpl36a,Ass1,Naca,Hebp1,Med28,Rpl38,Dhr…	0.270777479892761
Ontology - Biological Process	GOBP_ANTIGEN_PROCESSING_AND_PRESENTATION_OF_PEPTIDE_ANTIGEN	0.00358407042089244	0.0542934111441152	0.431707695803346	-0.467432609267338	-1.7247438022197	56	H2-Q4,H2-Q1,Tapbp,Tap2,H2-T23,H2-DMb1,H2-Q2,Tap1,H2-T22,Cd74,H2-T10,H2-T24,Mill2,H2-DMa,H2-Q6,Fcgr2b,H2-M2,H2-Eb1,H2-Ab1,Bag6	0.357142857142857
Ontology - Biological Process	GOBP_FOREBRAIN_REGIONALIZATION	0.0172873903673815	0.141745963579546	0.352487857583619	-0.7241970667989	-1.72458315242636	9	Ttc21b,Lhx2,Nr2f1,Tra2b,Adgrg1,Gli3,Bmp2	0.777777777777778
Ontology - Cellular Component	GOCC_I_BAND	0.000983343674334911	0.0222705783782894	0.45505986738723	-0.42720037941919	-1.72420852716366	98	Pde4b,Anxa5,Krt19,Nebl,Pdlim1,Des,Synpo,Csrp1,Glrx3,Pak1,Jup,Bmp10,Ppp2r5a,Polr2m,Pygm,Cryab,Ankrd1,Pdlim3,Flna,Atp2b4,Myl12a,Synm,Synpo2,Ahnak2,Ppp3ca,Csrp3,Actn1,Myl9,Sptan1,Grk3,Rtn2,Nexn,Pgm1,Fhl2,Pdlim5,Jph2,Cacna1c,Pdlim4,Ppp1r12a,Myl12b,Pdlim2,Actn4	0.428571428571429
Ontology - Molecular Function	GOMF_SULFUR_COMPOUND_BINDING	2.79812443839948e-05	0.00151363407120447	0.575610261071129	-0.382641925249414	-1.72320803502382	207	Sult1a1,Sult2a1,Nav2,Ilvbl,App,Eci3,Tnxb,Prelp,Lamc2,Sult2a2,Acadl,Tgfbr3,Ccdc80,Hmgb1,Vegfb,Anxa6,Smoc2,Efemp2,Impg2,Col5a1,Lrtm1,Ccn4,Fstl1,Lipc,Adamts5,Pnpla3,Ecm2,Soat2,Pcolce,Hacl1,Rpl22,Ccl5,Sult2a3,Lrpap1,Crispld2,Gstp3,Sfrp1,Cxcl10,Angptl3,Ltbp2,Sema5a,Nrp2,Lrtm2,Fgfrl1,Mettl17,Apoh,Smoc1,Serpinc1,Postn,Thbs2,Adgrg1,Cbs,Mdk,Ptprs,Gpnmb,Sult2a5,Abi3bp,Igfals,Fbn1,Apoa5,Adamts1,Fgf12,Fbln7,…	0.367149758454106
Ontology - Cellular Component	GOCC_RECEPTOR_COMPLEX	2.96311384257062e-06	0.000220676180684841	0.627256739718528	-0.370740217037143	-1.7231777417095	273	Prlr,Lepr,Ntrk2,Abcg5,Vldlr,Itga6,Caprin2,App,Plxna3,Nrn1,Pdgfrb,Gabbr2,Pdgfra,Vipr1,Tgfbr3,Ramp1,Ddr1,Eng,Impg2,Tgfb1,Abcg8,Ddr2,Pth1r,Adcyap1r1,Eps8,Emilin1,Itga8,Ramp2,Itgb3,Tgfb3,Itgax,Ldlr,Gprc5b,Itgb4,Tnfrsf11b,Itga2b,Chrnb1,Ror1,Iglc1,Cd36,Zap70,Plxnd1,Flt3,Irs1,Cpt1c,Flt4,Tm7sf2,Igf1r,Itgb8,Cd74,Pigr,Itgb7,Cr1l,Plxdc1,Flna,Porcn,Grik5,Ighm,Alcam,Il18r1,Ahr,Il27ra,Erbb2,Scimp,Kctd12,Dlg4,G…	0.307692307692308
Curated - Chemical and Genetic Perturbation	VANDESLUIS_COMMD1_TARGETS_GROUP_3_DN	0.0164244550042038	0.137330743356298	0.352487857583619	-0.585250212371367	-1.72284583208193	20	Tgfbi,Vcam1,Serf1,Mfap4,Wfdc1,Nr2f1,Clec1b,Nrarp,Nnat,Dmrt2,Tmsb4x,Rgs2	0.6
Canonical Pathways - Reactome	REACTOME_TGF_BETA_RECEPTOR_SIGNALING_ACTIVATES_SMADS	0.0139874386309936	0.125384207087607	0.380730400722792	-0.506954610383322	-1.72200666948136	36	Ltbp4,Ltbp3,Tgfb1,Bambi,Pmepa1,Smad7,Itga8,Itgb3,Tgfb3,Ltbp1,Ltbp2,Tgfb2,Uba52,Itgb8,Fbn1	0.416666666666667
Ontology - Biological Process	GOBP_SHORT_TERM_MEMORY	0.0169780883189522	0.140347522025329	0.352487857583619	-0.690131800917062	-1.72185497473946	11	Cux2,Aph1b,Slc2a4,Adnp,Mdk,Aph1c,Rcan2	0.636363636363636
Ontology - Biological Process	GOBP_REGULATION_OF_T_HELPER_1_CELL_DIFFERENTIATION	0.0183641127374667	0.147365490283688	0.352487857583619	-0.708207121834056	-1.72184315488454	10	Socs5,Hlx,Irf1,Anxa1,Ccr2,Ccr7	0.6
Ontology - Biological Process	GOBP_ALPHA_AMINO_ACID_CATABOLIC_PROCESS	0.00174676989108728	0.0333606849322436	0.45505986738723	-0.446631331503424	-1.72113433390834	71	Afmid,Hpd,Mat1a,Prodh2,Ddah1,Tat,Cdo1,Aldh4a1,Shmt1,Gls,Fah,Sds,Asrgl1,Cbs,Oat,Agxt,Pipox,Bcat2,Got1,Atp2b4,Sardh,Pah,Gcsh,Gls2,Prodh,Aldh6a1,Qdpr,Amt	0.394366197183099
Ontology - Cellular Component	GOCC_EXTERNAL_SIDE_OF_PLASMA_MEMBRANE	1.3614413607934e-06	0.000115954250367148	0.643551836150722	-0.363520409037081	-1.72064128481411	325	Prlr,Lepr,Mfge8,Cd24a,Nt5e,H2-Q4,Tcn2,Itga6,Anxa5,Enpep,Pdgfra,Vcam1,Asgr2,H2-Q1,Tgfbr3,H2-T23,Robo4,Eng,Cd1d1,Clec2d,Ngfr,Antxr1,Ctsb,Slc2a4,Vtcn1,Ctsk,Ano1,Klrb1c,Itga8,Cd209f,Itgb3,Itgax,Gpihbp1,Sdc1,Ldlr,Cxcl10,H2-Q2,Itga2b,Heg1,H2-T22,Iglc1,Cd36,Neu3,Abcc4,St14,Flt3,Ece1,Anxa1,Cd74,Clec4n,Spn,Scnn1a,Pecam1,Cr1l,H2-T10,Igsf21,H2-T24,Fcgrt,Mill2,Thy1,Ighm,Kcnma1,H2-Q6,Slc7a5,Alcam,Fcgr2b,H2-M2…	0.372307692307692
Canonical Pathways - Wiki	WP_MYOMETRIAL_RELAXATION_AND_CONTRACTION_PATHWAYS	0.000500022468198411	0.0135547569547893	0.477270815362862	-0.413817930126438	-1.7205694009133	116	Pde4b,Actg1,Gucy1a1,Ramp1,Rgs3,Gng7,Igfbp3,Adcy2,Prkca,Gsto1,Atp2a3,Adcy5,Gja1,Ramp2,Ets2,Prkar2b,Gng11,Adcy3,Ackr3,Cacnb3,Rgs19,Prkch,Arrb1,Grk4,Corin,Rgs4,Dgkz,Lpar1,Gng2,Gnb5,Itpr3,Adcy1,Pkia,Plcd1,Igfbp2,Prkcq,Igfbp5,Gpr182,Rgs9,Gnb1,Prkar1a,Pde4d,Acta1,Atf3,Atf5,Prkacb,Rgs2,Rgs10,Pkig,Igfbp6,Nos3,Plcb3	0.448275862068966
Tumor Phenotype Ontology	MP_ABNORMAL_TUMOR_VASCULARIZATION	0.0102531730691833	0.103908342499529	0.380730400722792	-0.535126785705221	-1.72040825737347	29	Idh2,Itga6,Ntn4,Itgb3,Jcad,Anxa1,Rras,Adamts12,Ifngr1,Mmrn2,Amotl1,Rhoj,Cd82,Il1a	0.482758620689655
Ontology - Biological Process	GOBP_REGULATION_OF_VENTRICULAR_CARDIAC_MUSCLE_CELL_ACTION_POTENTIAL	0.0187010595670957	0.149272864301264	0.352487857583619	-0.70728136345919	-1.71959238576391	10	Dsp,Jup,Dsc2,Dsg2,Trpm4,Cacna1c	0.6
Ontology - Biological Process	GOBP_REGULATION_OF_MORPHOGENESIS_OF_A_BRANCHING_STRUCTURE	0.00678165829582552	0.0814612997995185	0.407017918923954	-0.485204239094649	-1.71932633745378	44	Rtn4,Sall1,Ar,Ntn4,Pdgfra,Agt,Tgfb1,Sfrp1,Snai2,Hgf,Mdk,Esr1,Agtr1a,Phb2,Cpe	0.340909090909091
Ontology - Biological Process	GOBP_HIGH_DENSITY_LIPOPROTEIN_PARTICLE_REMODELING	0.0213028648508452	0.161868217127297	0.352487857583619	-0.657593947974876	-1.71904590546004	13	Pltp,Lipc,Apoc3,Apoa2,Apoe,Lcat	0.461538461538462
Curated - Chemical and Genetic Perturbation	MIKKELSEN_MCV6_HCP_WITH_H3K27ME3	0.000456456774311665	0.0126449582530768	0.49849310876659	-0.391215588407792	-1.71903858072458	160	Tgfbi,Timp2,Nkd1,Gabbr2,Ramp1,Lamc3,Cyp46a1,Adgra2,Jazf1,Stum,Aldh1a3,Adamts2,Aebp1,Foxf1,Krt7,Slc34a2,Adora2a,Grid1,Vstm4,Atp2b2,Lrtm2,Nrxn2,Cnnm1,Nptxr,Col8a2,Dbn1,Clmp,Efcc1,Slc7a10,Spon1,Igsf21,Sfrp5,Slc2a13,Kcnma1,Lgi2,Mmd2,Fgf12,Tmem132e,Doc2b,Ebf4,Lrrc75b,Cldn7,Fam83g,Dhh,Clstn2,Tmem30b,Ccn3,Prom2,Gata5,Sema7a,Zfp641,Ptgis,Aff3,Rspo1,Coro2b,Reln,Kcnq1,Bmp2,Ptprt,Irf8,Bmp6,She,Stk32c,Wdr86,…	0.4375
Ontology - Molecular Function	GOMF_OXIDOREDUCTASE_ACTIVITY_ACTING_ON_THE_CH_NH2_GROUP_OF_DONORS	0.0242206147512049	0.17398855244338	0.352487857583619	-0.622304557713616	-1.7186169508149	15	Maob,Vcam1,Loxl1,Maoa,Loxl2	0.333333333333333
Ontology - Biological Process	GOBP_AMINO_ACID_CATABOLIC_PROCESS	0.00190412503263728	0.0351254032518296	0.45505986738723	-0.43294060371241	-1.71793509297068	87	Afmid,Hpd,Uroc1,Mat1a,Prodh2,Ddah1,Tat,Cdo1,Bckdhb,Aldh4a1,Shmt1,Etfb,Gls,Fah,Sds,Asrgl1,Cbs,Oat,Agxt,Pipox,Bcat2,Got1,Atp2b4,Sardh,Pah,Gcsh,Gls2,Prodh,Aldh6a1,Qdpr,Amt	0.35632183908046
Ontology - Biological Process	GOBP_POSITIVE_REGULATION_OF_BLOOD_CIRCULATION	0.0158935163321227	0.134855905684226	0.352487857583619	-0.540263645460304	-1.71784323723809	27	Smtn,Gch1,Avpr1a,Tgfb2,Crhr2,Dusp5,Rgs4,Ccn2,Trpm4,Ptger2,Ptger3,Kcnq1,Adrb2,Rgs2	0.518518518518519
Ontology - Cellular Component	GOCC_MHC_CLASS_I_PEPTIDE_LOADING_COMPLEX	0.0245501418758747	0.174942978066981	0.352487857583619	-0.621896247232478	-1.71748932077365	15	H2-Q4,H2-Q1,Tapbp,Tap2,H2-Q2,Tap1,H2-Q6	0.466666666666667
Regulatory Target Gene - GTRD	ZFP458_TARGET_GENES	0.0198723503432863	0.15461422434242	0.352487857583619	-0.721017325773994	-1.71701100383307	9	Trim24,Gamt	0.222222222222222
Ontology - Biological Process	GOBP_REGULATION_OF_NEURON_PROJECTION_REGENERATION	0.00809623929397941	0.0895901752420168	0.380730400722792	-0.515289057362581	-1.71698573584207	34	Rtn4,D130043K22Rik,Map4k4,Klf4,Igf1r,Hgf,Ptprs,Flna,Thy1,Scarf1,Epha4,Xylt1	0.352941176470588
Ontology - Biological Process	GOBP_POSITIVE_REGULATION_OF_VITAMIN_METABOLIC_PROCESS	0.0139958520307991	0.125384207087607	0.380730400722792	-0.820570384431728	-1.71678086537107	6	Rdh16f2,Rdh16,Rdh9,Rdh1,Rdh10	0.833333333333333
Positional	chr1A2	0.0245501418758747	0.174942978066981	0.352487857583619	-0.621615713970893	-1.71671457276217	15	Tcf24,Sgk3,E330040D14Rik,Snhg6	0.266666666666667
Ontology - Biological Process	GOBP_NEGATIVE_REGULATION_OF_MITOCHONDRIAL_FISSION	0.0124060259933807	0.116302861947314	0.380730400722792	-0.783451393411921	-1.71651349562475	7	Ppargc1a,Prkn,Mapt,Pink1	0.571428571428571
Ontology - Biological Process	GOBP_NEGATIVE_REGULATION_OF_MULTICELLULAR_ORGANISMAL_PROCESS	1.47530194373997e-12	6.561815200879e-10	0.910119734774459	-0.332972307516594	-1.71630659751637	941	Rtn4,Lepr,Abcd2,Idh2,Hamp2,Gbp3,Cd24a,Abcg5,Pde4b,Enpp1,Pctp,Ecm1,D130043K22Rik,Anxa5,Efemp1,Gbp7,Ltbp3,App,Plxna3,Tmem53,Hamp,Sparc,Serpinb1a,Sorl1,Dcn,Gdf2,C1qtnf1,Pdgfra,Cygb,Ntn1,Gucy1a1,Ski,Tgfbr3,Wnt4,Hmgb1,Pag1,Ezr,Ttc21b,Dock7,Robo4,Agt,Adamts9,Smad6,Ptgds,Naxe,Sema3c,Acot13,Tnfrsf21,Foxj1,Cuedc2,Tspan8,Lrrc32,Plau,Clec2d,Tgfb1,Socs5,Ccn4,Il15,Adamts5,Spry1,Fbln5,Sema4d,Pcsk9,Anxa4,Hlx,St…	0.32624867162593
Cell Type Signatures	TABULA_MURIS_SENIS_SPLEEN_CD8_POSITIVE_ALPHA_BETA_T_CELL_AGEING	0.000216956980104922	0.00733938404665768	0.518848077743792	-0.389248023000078	-1.71574787853274	166	Plaat3,Epcam,Ybx3,Hnrnpd,Tmsb10,Actg1,Eid1,Dcn,Limd2,Lum,Mgp,Ccl5,Gsto1,Psmb10,Gsn,Vim,S100a11,Olfml3,Etfb,Anxa2,Ndfip1,AW112010,Psmb8,S100a6,Zyx,Ybx1,Fcgrt,Thy1,Arf5,Ms4a4b,Gimap7,H2-Q6,Cdkn1a,Chmp2a,Klf2,Ckb,Sub1,Arhgdib,Acot7,Gng2,Myl9,Ubb-ps,Cebpb,Efhd2,Hmgb2,Rbm3,Acta2,Sh2d2a,Cd28,Rcn1,Cotl1,Arl4c,Calm2,Ctsa,Tmsb4x,Chsy1,Ech1,Cd3g,Cxcr3,Ptprcap,Serpina3g,Gpsm3	0.373493975903614
Ontology - Biological Process	GOBP_REGULATION_OF_EATING_BEHAVIOR	0.0144649819345237	0.127610628504459	0.380730400722792	-0.819961704099884	-1.71550739661487	6	Lepr,Ttc21b	0.333333333333333
Ontology - Cellular Component	GOCC_CONTRACTILE_FIBER	0.000497256972804661	0.0135179603540717	0.477270815362862	-0.390290655576672	-1.71497433771283	160	Pde4b,Anxa5,Krt19,Actg1,Nebl,Pdlim1,Des,Tpm2,Synpo,Csrp1,Glrx3,Mef2c,Mmp2,Pak1,Jup,Gja1,Bmp10,Ppp2r5a,Polr2m,Pygm,Tnnt1,Tmod1,Kcnj8,Cryab,Ankrd1,Rpl17,Pdlim3,Lmod3,Tnnt2,Pecam1,Flna,Abcc9,Atp2b4,Myl12a,Synm,Synpo2,Ahnak2,Arhgef25,Ppp3ca,Csrp3,Actn1,Myl9,Sptan1,Lmod1,Grk3,Rtn2,Trpc1,Nexn,Acta2,Pgm1,Rpl7,Fhl2,Ak1,Pde4d,Acta1,Pdlim5,Jph2,Calm2,Cacna1c,Pdlim4,Ppp1r12a	0.38125
Curated - Chemical and Genetic Perturbation	BRUNO_HEMATOPOIESIS	0.00521450809765053	0.0685648606342631	0.407017918923954	-0.457666673066505	-1.71448009248852	61	Pbx1,Igfbp7,Sparc,Pfkp,Bnip3,Anxa2,S100a6,Glb1,Ctsc,Cpe,Hmgcr,Scd1,Sesn1,Ifi211,Capn5,Spint1,Enah,H1f0,Noct,Tspan32,Serpinf1,Lat2,Ccn3,Elovl6,Rcn1,Ak1,Cd9,Slc39a6,Galk1	0.475409836065574
Ontology - Molecular Function	GOMF_GLUTATHIONE_TRANSFERASE_ACTIVITY	0.0162129813346218	0.136704716761434	0.352487857583619	-0.53892169014936	-1.7135763040936	27	Mgst3,Gstt3,Gstt2,Gstt1,Gsta4,Gstm3,Gstm1,Gsto1,Gstp3,Gstm5,Gstm7,Gstm6,Gstk1,Gstm2,Gsta2,Hpgds	0.592592592592593
Ontology - Molecular Function	GOMF_MYOSIN_HEAVY_CHAIN_BINDING	0.015796971790244	0.134561078903713	0.352487857583619	-0.753666043087321	-1.71355597675921	8	Limch1,Myl9,Stx1a,Myl12b,Coro1a,Pdlim2,Nkd2,Axl	1
Ontology - Biological Process	GOBP_GLIAL_CELL_DEVELOPMENT	0.00120795625701556	0.0258580154910871	0.45505986738723	-0.41968960821248	-1.71337007119841	104	Ntrk2,Enpp1,Sox4,App,Ncmap,Ski,Agt,Tgfb1,Lamc3,Mxra8,Lamb2,Dll1,Ndrg1,Ppp3r1,Ano1,Vim,Gfap,Ldlr,Adora2a,Itgb4,Tenm4,Ror1,Id4,Phgdh,Mdk,Pdgfb,Adam22,Ifngr1,Mal,Sirt2	0.288461538461538
Ontology - Biological Process	GOBP_ESTROGEN_METABOLIC_PROCESS	0.00496815860147515	0.0661814937827123	0.407017918923954	-0.51620182734272	-1.71322670010891	33	Sult1a1,Ugt1a1,Cyp3a41a,Cyp3a44,Pdgfra,Hsd17b7,Cyp3a41b,Cyp3a16,Cyp1b1	0.272727272727273
Regulatory Target Gene - miRDB	MIR_3547_5P	0.00140205437411335	0.0288186067243941	0.45505986738723	-0.427898641339679	-1.71276231721571	91	Lepr,Tox,Lyve1,Slc16a5,Scara3,Cavin2,Pdgfra,Timp3,Pag1,Rfk,Cxcl10,Grid1,Daam2,Gcnt1,Neu3,Cd99l2,Xaf1,Cyp2c23,Gstm6,Gata6	0.21978021978022
Ontology - Biological Process	GOBP_NEGATIVE_REGULATION_OF_TYPE_2_IMMUNE_RESPONSE	0.0226037786221446	0.167173996904286	0.352487857583619	-0.655056247062599	-1.71241198740777	13	Socs5,Hlx,Irf1,Ndfip1,Anxa1,Il27ra,Ccr2	0.538461538461538
Curated - Chemical and Genetic Perturbation	BOYLAN_MULTIPLE_MYELOMA_C_DN	0.00230333886528703	0.0400445840510054	0.431707695803346	-0.46133000969442	-1.71222493964652	57	Cers6,Xist,Serpinb1a,Abcb1a,Tnfrsf21,Trim12a,Klf6,Aig1,Egln3,G6pc3,Kcnn4,Zc2hc1a,Rnf43,Cystm1,Tanc1,Ckb,Myof,Enah,Apoe,Zswim6,Mageh1,Bicd1,Sfmbt2,Plod2	0.421052631578947
Curated - Chemical and Genetic Perturbation	PLASARI_TGFB1_SIGNALING_VIA_NFIC_10HR_DN	0.00837007932743095	0.0913172151986871	0.380730400722792	-0.544543340029741	-1.71172986150211	26	Pdgfra,Mfap4,Aldh1a3,Ahr,Scd1,Slc37a2,Fli1,Ptpn18,Fam111a,AI467606,1810014B01Rik,Rbp1,Ccn5,Insig1,Lyl1,Mcf2l,Lss	0.653846153846154
Ontology - Biological Process	GOBP_AMMONIUM_ION_METABOLIC_PROCESS	0.0138354012545698	0.125018309756304	0.380730400722792	-0.586327131512611	-1.71163296646039	19	Bche,Maoa,Gch1,Atp2b2,Aldh2	0.263157894736842
Cell Type Signatures	ZHANG_UTERUS_C6_ENDOTHELIAL_PLVAP_HIGH_CELL	0.000572770032026335	0.014936797643006	0.477270815362862	-0.403314300951203	-1.71123031267811	131	Sparcl1,Pltp,Igfbp7,Tagln2,Plvap,Pdlim1,Timp3,Tm4sf1,Eng,Clec2d,Esam,Irf1,Slfn5,Gimap6,S100a13,Elk3,S100a16,Vim,Epas1,Ramp2,Cd93,Psmb8,Gng11,Id1,Hes1,Socs2,Rasip1,Ly6e,Hspa8,Pecam1,Rpl36a,Slc9a3r2,Mmrn2,Adamts1,Rpl38,Klf2,Msn,Cd200,Ptms,Ecscr,Adgrf5,Plpp3,Emcn,Rab11a,Id3,Rps21,Tmem88,Tgm2,Atf3,Egfl7,Cd9,Tmsb4x,Dusp2,Gnai2,Actn4,Fxyd5,Thbd,Sptbn1	0.442748091603053
Ontology - Biological Process	GOBP_REGULATION_OF_MONOCYTE_CHEMOTAXIS	0.0191931667707757	0.15115639221388	0.352487857583619	-0.575651315843625	-1.71122431288204	21	App,Hmgb1,Cx3cr1,Ccl5,Cxcl10,Serpine1,Slamf8,Ccr2,Aif1,Ccn3,Ccl2,Nbl1,Cxcl12	0.619047619047619
Ontology - Biological Process	GOBP_VISCERAL_SEROUS_PERICARDIUM_DEVELOPMENT	0.015962383603897	0.135018323436661	0.352487857583619	-0.752596045316763	-1.71112320021093	8	Hand2,Vcam1,Tgfbr3,Wt1,Epor	0.625
Ontology - Biological Process	GOBP_NEGATIVE_REGULATION_OF_OXIDATIVE_STRESS_INDUCED_NEURON_INTRINSIC_APOPTOTIC_SIGNALING_PATHWAY	0.005430275758673	0.0703475529513529	0.407017918923954	-0.870038522132931	-1.71035499286877	5	Nono,Prkn,Pink1	0.6
Curated - Chemical and Genetic Perturbation	BURTON_ADIPOGENESIS_7	0.00777737422196776	0.087674688447706	0.407017918923954	-0.476625734797707	-1.71007129300051	48	Ccnd1,Nqo1,Tgfbi,Timp2,Tagln2,Slc29a1,Vcam1,Nono,Synpo,Tmem45a,Tinagl1,S100a6,Marcksl1,Plp2,Fbn1,Thy1,S1pr3,Cpe,Bag6,Rhoj,Actn1,Fbln2	0.458333333333333
Ontology - Biological Process	GOBP_POSITIVE_REGULATION_OF_HISTONE_ACETYLATION	0.0197626494130777	0.154060147225998	0.352487857583619	-0.527401132665011	-1.70965114333314	30	App,Muc1,Tgfb1,Smarcb1,Pih1d1,Ruvbl2,Snai2,Mybbp1a,Arrb1,Auts2,Brca1	0.366666666666667
Tumor Phenotype Ontology	MP_INCREASED_LIVER_ADENOMA_INCIDENCE	0.00853260008236511	0.0923759246239554	0.380730400722792	-0.543786537266067	-1.70935091056356	26	Trim24,Ccnd1,Plau,Cbx7,Xpa,Fah	0.230769230769231
Curated - Chemical and Genetic Perturbation	SHETH_LIVER_CANCER_VS_TXNIP_LOSS_PAM6	0.00808859757647854	0.0895901752420168	0.380730400722792	-0.481061212494801	-1.70867617566679	46	Trim24,Lepr,Lipt2,Bambi,Rab27b,Septin8,Cd93,Nfatc4,Agpat5,Hdac7,Mlf1,Icosl,Sptlc2,Pdlim5,Dusp7,Dbp,Fam110a,Uhrf1	0.391304347826087
Ontology - Biological Process	GOBP_NEURONAL_ACTION_POTENTIAL_PROPAGATION	0.015403242173402	0.132576277635522	0.380730400722792	-0.816466825508529	-1.70819548187085	6	Ntrk2	0.166666666666667
Ontology - Cellular Component	GOCC_NETWORK_FORMING_COLLAGEN_TRIMER	0.0155596189301873	0.13337292200758	0.380730400722792	-0.816220415963897	-1.70767994877424	6	Col4a5,Col4a6,Col4a1,Col4a3,Col4a4	0.833333333333333
Ontology - Biological Process	GOBP_AROMATIC_AMINO_ACID_TRANSPORT	0.0220705356562811	0.164905934170963	0.352487857583619	-0.70170685570772	-1.70603924895152	10	Slc3a2,Slc16a10,Slc7a5,Slc7a8,Slc15a4,Slc25a29,Slc7a1,Slc38a3	0.8
Ontology - Biological Process	GOBP_NEGATIVE_REGULATION_OF_EPITHELIAL_CELL_PROLIFERATION	0.000473886672539731	0.0130176767836348	0.49849310876659	-0.40027630385995	-1.70602982012454	134	Trim24,Ar,Cdkn1c,Sparc,Npm1,Gdf2,Tgfbr3,Atpif1,Efnb2,Eng,Tgfb1,Stat1,Ngfr,Mef2c,Gpc3,Rgn,Gja1,Wfdc1,Tgfb3,Sfrp1,Ift57,Gas1,Apoh,Tgfb2,Snai2,Runx3,Rgcc,Atoh8,Dab2ip,Dll4,Mmrn2,Phb2,Col4a3,Vash1,Apoe,Zfas1,Sulf1,Nr2f2,Serpinf1,Fgfr3,Rap1gap,Cdkn1b	0.313432835820896
Ontology - Biological Process	GOBP_BEHAVIORAL_RESPONSE_TO_ETHANOL	0.0058209365661153	0.0734410609042904	0.407017918923954	-0.867769520415904	-1.7058945025378	5	Eps8,Unc79,Aldh2,Adh1	0.8
Cell Type Signatures	TABULA_MURIS_SENIS_HEART_T_CELL_AGEING	0.024484320121548	0.174791854967869	0.352487857583619	-0.673051686668558	-1.70563194693986	12	Tmsb10,Dcn,Gstm1,Gsn	0.333333333333333
Ontology - Biological Process	GOBP_REGULATION_OF_CHOLESTEROL_EFFLUX	0.0138053895381824	0.124993067099138	0.380730400722792	-0.496633894803951	-1.70555273244048	37	Ces1c,Abca3,Pon1,Pltp,Ces1g,Ces1b,Srebf2,Naxe,Gps2	0.243243243243243
Cell Type Signatures	TABULA_MURIS_SENIS_AORTA_PROFESSIONAL_ANTIGEN_PRESENTING_CELL_AGEING	0.00118998809259882	0.025610335132651	0.45505986738723	-0.407340577127293	-1.70491710752675	119	Papss2,Tgfbi,Tmsb10,Sparc,Npm1,Dcn,Timp3,Lum,Mgp,Gsn,H2-DMb1,Sh3bgrl3,Anxa2,Psmb8,Shisa5,Ctsc,Cd74,Atg3,Ly6e,H2-DMa,Cdkn1a,H2-Eb1,H2-Ab1,Capg,Arhgdib,Gm2a,Rps16,Cebpb,Apoe,Snx2,H2-Aa,Psap,Ccl2,Ms4a4c,Rpl7,Cd68,Adgre5,Rpl28,Tmsb4x,Tyrobp,Rpl36,Coro1a,Fxyd5,Lpxn,Cd52,Rpl3,Rps19,Ccrl2,Oas1a,Arhgdia,Ly6c2,Grn,Plac8,Phf11b,H2-Ke6	0.46218487394958
Ontology - Biological Process	GOBP_POSITIVE_REGULATION_OF_SPROUTING_ANGIOGENESIS	0.0230041904588399	0.168809852257995	0.352487857583619	-0.608217236108662	-1.70488884064781	16	Hmgb1,Bmper,Dll1,Klf4,Jcad	0.3125
Canonical Pathways - Biocarta	BIOCARTA_INFLAM_PATHWAY	0.0214879543268379	0.162566476571279	0.352487857583619	-0.715623960626389	-1.70416739109992	9	Tgfb1,Il15,Csf1,Tgfb3,Il7,Tgfb2	0.666666666666667
Ontology - Biological Process	GOBP_RENAL_TUBULE_DEVELOPMENT	0.00194565514259018	0.0356451145802677	0.45505986738723	-0.444162489933832	-1.70385573551784	72	Pbx1,Sall1,Cd24a,Tcf21,Wnt4,Agt,Greb1l,Prom1,Tgfb1,Stat1,Mef2c,Gpc3,Wt1,Dll1,Hes1,Klhl3,Dchs1,Col4a1,Agtr1a,Prickle1,Lzts2,Heyl,Gli3	0.319444444444444
Canonical Pathways - Biocarta	BIOCARTA_PLATELETAPP_PATHWAY	0.0232542360073055	0.169866253170153	0.352487857583619	-0.651240596806105	-1.70243732451695	13	Plau,Col4a5,Col4a6,Col4a1,Serpine1,Col4a3,Plat,Col4a4	0.615384615384615
Ontology - Cellular Component	GOCC_SARCOMERE	0.000850712070599917	0.0201801506288087	0.477270815362862	-0.399683499193778	-1.70178332971929	135	Pde4b,Anxa5,Krt19,Nebl,Pdlim1,Des,Tpm2,Synpo,Csrp1,Glrx3,Mef2c,Mmp2,Pak1,Jup,Bmp10,Ppp2r5a,Polr2m,Pygm,Tnnt1,Tmod1,Cryab,Ankrd1,Rpl17,Pdlim3,Lmod3,Tnnt2,Flna,Abcc9,Atp2b4,Myl12a,Synm,Synpo2,Ahnak2,Ppp3ca,Csrp3,Actn1,Myl9,Sptan1,Lmod1,Grk3,Rtn2,Trpc1,Nexn,Pgm1,Rpl7,Fhl2,Ak1,Acta1,Pdlim5,Jph2,Calm2,Cacna1c,Pdlim4,Ppp1r12a	0.4
Ontology - Biological Process	GOBP_CARTILAGE_DEVELOPMENT	0.000315785368789936	0.00963115300012277	0.49849310876659	-0.389592180905094	-1.70176322170777	155	Bgn,Enpp1,Sulf2,Ecm1,Efemp1,Ltbp3,Gdf2,Hand2,Anxa6,Ogn,Tgfb1,Serpinh1,Ccn4,Mgp,Pbxip1,Maf,Smad7,Rarb,Col1a1,Mef2c,Prkca,Bmp10,Pth1r,Ctsk,Loxl2,Bmp5,Tgfb2,Sox5,Col3a1,Snai2,Runx3,Cbs,Mdk,Itgb8,Mmp13,Adamts12,Mkx,Mustn1,Mapk3,Rflnb,Rarg,Frzb,Nfia,Ddrgk1	0.283870967741936
Ontology - Biological Process	GOBP_POSITIVE_REGULATION_OF_PEPTIDYL_LYSINE_ACETYLATION	0.0142897837430224	0.126917908295909	0.380730400722792	-0.495453679568203	-1.70149960730896	37	Sox4,App,Muc1,Tgfb1,Smarcb1,Nfe2,Pih1d1,Ruvbl2,Snai2,Mybbp1a,Arrb1,Auts2	0.324324324324324
Ontology - Biological Process	GOBP_ACTIVATION_OF_JANUS_KINASE_ACTIVITY	0.0203399852386283	0.157357299711818	0.352487857583619	-0.681791129687615	-1.70104528848821	11	Prlr,Agt,Socs1,Agtr1a	0.363636363636364
Curated - Chemical and Genetic Perturbation	MIKKELSEN_IPS_ICP_WITH_H3K27ME3	0.0143269367024955	0.126952357764448	0.380730400722792	-0.548307241298064	-1.70088998729798	24	Espn,Cxcl10,Thbs2,Chst1,Lsmem2,Epn3,Tmem119,Tmem100,Slamf8,Esrp1,Nr2f2,Lrrc4c,Batf	0.541666666666667
Ontology - Biological Process	GOBP_GLOMERULUS_MORPHOGENESIS	0.0224074839038872	0.166414022388239	0.352487857583619	-0.699548350138513	-1.70079133781856	10	Tcf21,Pdgfrb,Pdgfra,Mef2c,Ahr	0.5
Ontology - Biological Process	GOBP_NEGATIVE_REGULATION_OF_CHONDROCYTE_DIFFERENTIATION	0.014806295901278	0.129339012532059	0.380730400722792	-0.582203318634009	-1.69959454338364	19	Efemp1,Ltbp3,Ccn4,Rarb,Snai2,Adamts12,Mkx,Rflnb,Rarg,Gli3	0.526315789473684
Ontology - Biological Process	GOBP_CARDIAC_VENTRICLE_FORMATION	0.00652412696813594	0.0798221974202652	0.407017918923954	-0.864561312655045	-1.69958768505517	5	Sox4,Hand2,Mef2c	0.6
Canonical Pathways - Reactome	REACTOME_ACTIVATION_OF_G_PROTEIN_GATED_POTASSIUM_CHANNELS	0.0252091963218479	0.178159142663533	0.352487857583619	-0.594957545425656	-1.69951894504216	18	Gabbr2,Gng7,Gng11,Gnb2,Gabbr1,Gng2,Gnb5,Gnb1	0.444444444444444
Cell Type Signatures	TABULA_MURIS_SENIS_SPLEEN_B_CELL_AGEING	0.00172538463650121	0.0330464818177719	0.45505986738723	-0.422467225773899	-1.69949709680551	95	H2-Q4,Npc2,Pdlim1,H2-T23,Jchain,Pfdn5,Ccl5,Sp140,H2-DMb1,Sh3bgrl3,AW112010,Psmb8,Snhg18,Selenow,Itgb7,Gimap7,Fcgr2b,H2-Eb1,Rpl38,H2-Ab1,Scimp,Capg,Sh3glb1,Crip1,Apoe,H2-Aa,Ptpn18,Lat2,Rbm3,Psap,Rps21,Tnfaip8,Irf8	0.347368421052632
Ontology - Molecular Function	GOMF_ALDEHYDE_DEHYDROGENASE_NAD_P_PLUS_ACTIVITY	0.012678688131809	0.117961377353816	0.380730400722792	-0.602520588199794	-1.69942482377483	17	Aldh3b3,Aldh1b1,Aldh4a1,Aldh3a2,Aldh1a3,Rdh11,Aldh2,Aldh9a1,Aldh1a2	0.529411764705882
Ontology - Biological Process	GOBP_INTEGRIN_ACTIVATION	0.0162828648748572	0.137077409240911	0.352487857583619	-0.556414588067861	-1.69929957001168	23	Cd24a,Col16a1,Fermt1,Pcsk5,Fblim1,Cx3cl1,Rasip1	0.304347826086957
Curated - Chemical and Genetic Perturbation	MULLIGAN_NTF3_SIGNALING_VIA_INSR_AND_IGF1R_DN	0.0210123663826786	0.161135062509315	0.352487857583619	-0.680807299023635	-1.69859066500786	11	Ugcg,Epb41l4aos,Rab9,Pdk4,Sh3bp5,Cradd,H1f0	0.636363636363636
Canonical Pathways - Reactome	REACTOME_G_ALPHA_Z_SIGNALLING_EVENTS	0.0208335700059409	0.160198142881713	0.352487857583619	-0.57130522365362	-1.69830479299757	21	Gng7,Adcy2,Adcy5,Adra2b,Gng11,Gnb2,Adcy3,Gng2,Gnb5,Adcy1,Gnb1	0.523809523809524
Curated - Chemical and Genetic Perturbation	WANG_IMMORTALIZED_BY_HOXA9_AND_MEIS1_DN	0.0149672402041209	0.130192106042203	0.380730400722792	-0.547439209651733	-1.69819728834255	24	Tmsb10,Cd93,Erg,Flt3,Adgrg1,Itgb7,Nrgn,Ednra,Cd34,Cd27,Il7r,Ptprcap,Meis1	0.541666666666667
Ontology - Biological Process	GOBP_POSITIVE_REGULATION_OF_ODONTOGENESIS	0.0150926482072395	0.130841084512355	0.380730400722792	-0.775086517587569	-1.69818635706521	7	Tgfb1,Ngfr,Csf1,Ednra,Cd34,Bmp2	0.857142857142857
Ontology - Molecular Function	GOMF_ABC_TYPE_GLUTATHIONE_S_CONJUGATE_TRANSPORTER_ACTIVITY	0.0150926482072395	0.130841084512355	0.380730400722792	-0.7748930797017	-1.69776254169587	7	Abcc3,Abcc4,Abcc6	0.428571428571429
Ontology - Biological Process	GOBP_ORGANIC_HYDROXY_COMPOUND_TRANSPORT	0.000101477455026075	0.00420947411885366	0.538434096309916	-0.373901398659877	-1.69774136158321	216	Slco1a4,Rtn4,Slc16a7,Maob,Abcg5,Ces1c,Npc2,Abca3,Pon1,Abcc3,Pltp,Ces1g,Ces1b,Srebf2,C1qtnf1,Agt,Naxe,Lipc,Pcsk9,Soat2,Igfbp3,Abcg8,Gps2,Prkn,Itgb3,Gpihbp1,Ldlr,Adora2a,Anxa2,Sncg,Commd1,Cd36,Abcc4,Cd320,Myo5a,Crhr2,Apoc3,Emb,Apoa2,Npc1,Ly6e,Vps51,Apoa5,Slc2a13,Agtr1a,Ces1d,Pink1,Syt7,Dtnbp1,Washc1,Cftr,Gpm6b,Nr1h2,Gabbr1,Aqp8,Apoe,Syt9,Selenom,Stx1a,Pip4k2a,Slc10a1,Plcd1,Ptger3,Egf,P2ry1,Slc16a1,…	0.314814814814815
Ontology - Biological Process	GOBP_SKELETAL_SYSTEM_DEVELOPMENT	6.88671166180502e-07	6.6029956364564e-05	0.659444398037935	-0.351480785146458	-1.69726455104516	392	Lepr,Papss2,Pbx1,Bgn,Enpp1,Sox4,Sulf2,Ecm1,Evc,Cdkn1c,Efemp1,Ltbp3,Col1a2,Cadm1,Sparc,Pdgfrb,Gdf2,Pdgfra,Hand2,Ski,Timp3,Hsd17b7,Mmp14,Anxa6,Notum,Ogn,Tgfb1,Serpinh1,Ccn4,Mgp,Fbln5,Sema4d,Pbxip1,Maf,Smad7,Rarb,Hexb,Col1a1,Mef2c,Mmp2,Ebp,Prkca,Rgn,Pcsk5,Gja1,Ddr2,Bmp10,Pth1r,Ctsk,Tgfb3,Sfrp1,Tesc,Loxl2,Recql4,Fgfrl1,Bmp5,Gas1,Ranbp3l,Tgfb2,Vkorc1,Sox5,Col3a1,Rassf2,Slc39a3,Snai2,Runx3,Cbs,Mdk,Itgb…	0.24234693877551
Ontology - Biological Process	GOBP_RESPONSE_TO_TYPE_II_INTERFERON	0.00106961227650517	0.0236882873739984	0.45505986738723	-0.403587290722024	-1.69707286343401	121	Igtp,Gbp3,Gbp7,Actg1,Ifitm1,Stat1,Sp100,Irf1,Ccl5,Irgm2,Nmi,Gsn,Gbp6,Vim,Gch1,Tgtp1,Ccl22,Ciita,Cx3cl1,Socs1,Trim21,Stxbp1,Cd74,Zyx,Gbp2,Cd47,Cdc42ep2,Ifngr1,H2-Eb1,H2-Ab1,Ccl9,Trp53,Capg,Rab11fip5,Vamp4,Cdc42ep4,H2-Aa,Gbp9,Cd40,Ccl2,Sirpa,Gbp8,Gbp5	0.355371900826446
Cell Type Signatures	ZHANG_UTERUS_C4_MYOFIBROBLAST	1.16523739578705e-06	0.000102515281216166	0.643551836150722	-0.351876490403901	-1.69682250801796	393	Tceal8,Sgk1,Hpgd,Ltbp4,Ecm1,Efemp1,Tcf21,Col1a2,Col6a2,Crtap,Rcn3,Sparc,Col16a1,Dcn,Vcam1,Ddit4l,Col6a1,Anxa6,Ezr,Lum,Ogn,Loxl1,Col5a1,Col6a3,Mxra8,Serpinh1,St3gal5,Tpm2,Fstl1,Ngfr,Umps,Copz2,Klf6,Pcolce,Col1a1,Rps27a-ps3,Matn2,Gja1,Maged2,Csf1,Myadm,Gsn,Adamts2,Ctsk,Klf4,S100a16,Tubb6,Vim,S100a11,Tlnrd1,Inhbb,Ifi204,Serpinb6a,Ehd2,Tmem45a,Cxcl10,Olfml3,Slc25a4,Lamb1,Anxa2,Loxl2,Hmgn1,Emp1,Cavin3…	0.389312977099237
Ontology - Molecular Function	GOMF_HORMONE_BINDING	0.00462942824020498	0.0637372355822546	0.407017918923954	-0.461361815686459	-1.69680073540698	55	Prlr,Lepr,Abhd2,Ar,Anxa5,Vipr1,Ramp1,Pde3a,Pth1r,Adcyap1r1,Aldh1a3,Ramp2,Crym,Avpr1a,Atp1a2,Crhr2,Igf1r,Esr1	0.327272727272727
Ontology - Biological Process	GOBP_NEGATIVE_REGULATION_OF_TRANSPORTER_ACTIVITY	0.00165476695031199	0.0320111782098924	0.45505986738723	-0.445734813014566	-1.69629959712434	69	Hamp2,Hamp,Kcnab1,Kcne3,Pcsk9,Stk39,Prkca,Gsto1,Ppp3r1,Ppif,Ndfip1,Atp1a2,Gstm7,Apoa2,Cacnb3,Fgf12,Ppp3ca,Sumo1,Fmr1,Gnb5,Zfas1,Ephb2,Kcnq1,Cttnbp2nl,Calm2,Rem1	0.376811594202899
Ontology - Biological Process	GOBP_LEUKOTRIENE_BIOSYNTHETIC_PROCESS	0.0154087217511682	0.132576277635522	0.380730400722792	-0.773949281435842	-1.69569471403724	7	Mgst3,Ggt5	0.285714285714286
Ontology - Biological Process	GOBP_TAURINE_METABOLIC_PROCESS	0.0224573178535346	0.166475265495739	0.352487857583619	-0.711853204758527	-1.69518781587136	9	Fmo1,Fmo3,Cdo1,Phgdh	0.444444444444444
Canonical Pathways - Wiki	WP_OXIDATIVE_STRESS_RESPONSE	0.00999529054090606	0.102592687269864	0.380730400722792	-0.539173398470907	-1.6948498656504	26	Nqo1,Ugt1a1,Sod3,Gstt2,Txnrd2,Maoa	0.230769230769231
Ontology - Biological Process	GOBP_RESPONSE_TO_EPINEPHRINE	0.0157247953519515	0.13437668294763	0.352487857583619	-0.773453424690244	-1.69460830995031	7	Pde4b,Atp2b4,Sirt2,Kcnq1,Pde4d	0.714285714285714
Ontology - Biological Process	GOBP_REGULATION_OF_COLLAGEN_FIBRIL_ORGANIZATION	0.0157247953519515	0.13437668294763	0.352487857583619	-0.773359073857549	-1.694401590709	7	Tnxb,Efemp2,Aebp1,Emilin1	0.571428571428571
Ontology - Biological Process	GOBP_CHOLINE_METABOLIC_PROCESS	0.0177581405736866	0.143898454891635	0.352487857583619	-0.809809594591897	-1.69426735715313	6	Bche	0.166666666666667
Curated - Chemical and Genetic Perturbation	KRISHNAN_FURIN_TARGETS_DN	0.0191166209944088	0.150905059759203	0.352487857583619	-0.745096475616615	-1.69407197095537	8	Lepr,Ncmap	0.25
Ontology - Molecular Function	GOMF_MODIFIED_AMINO_ACID_BINDING	0.00354038856121387	0.0538088031748076	0.431707695803346	-0.445511950628719	-1.69406065505934	66	Mfge8,Mme,Anxa5,Cavin2,Marcks,Hmgb1,Anxa6,Alb,Anxa2,Mark1,Osbpl5,Anxa13,Cbs,Hspa8,Sardh,Mthfs,Dhfr,Asap1,Syt7,Gnmt,Sytl2	0.318181818181818
Ontology - Molecular Function	GOMF_TFIID_CLASS_TRANSCRIPTION_FACTOR_COMPLEX_BINDING	0.023081380681369	0.169143737972577	0.352487857583619	-0.696264625266266	-1.69280771407419	10	Ruvbl2,Ahr,Trp53,Fbl,Ruvbl1,Ercc1,Znhit6	0.7
Ontology - Biological Process	GOBP_ISOPRENOID_METABOLIC_PROCESS	0.00285511569109809	0.0462809405569577	0.431707695803346	-0.433536570032883	-1.69244758236709	80	Rdh16f2,Dhrs7,Cyp3a41a,Cyp3a44,Rdh16,Cyp3a41b,Rdh9,Aldh3a2,Aldh1a3,Rdh11,Cyp3a16,Fdft1,Hsd17b6,Rarres2,Hmgcs1,Cyp1b1,Rdh1,Crppa,Mvd,Adh1,Pmvk,Aldh1a2,Rdh5,Rdh10,Dhrs3,Hmgcr	0.325
Ontology - Biological Process	GOBP_NEGATIVE_REGULATION_OF_CELLULAR_RESPONSE_TO_VASCULAR_ENDOTHELIAL_GROWTH_FACTOR_STIMULUS	0.0216847479861077	0.163165500354115	0.352487857583619	-0.678126318909656	-1.6919017123465	11	Dcn,Adgra2,Dab2ip,Adamts12,Atp2b4,Spry2	0.545454545454545
Ontology - Molecular Function	GOMF_SIGNALING_RECEPTOR_REGULATOR_ACTIVITY	4.82069773948147e-05	0.00235332354282248	0.557332238758646	-0.369749898172799	-1.69188857318658	238	Hamp2,Efemp1,App,Hamp,Gdf2,Msmp,Wnt4,Tnfsf10,Hmgb1,Vegfb,Tafa2,Agt,Sema3c,Ogn,Tgfb1,Il15,Sema4d,Pcsk9,Il34,Ccl5,Dpp4,Hdgfl3,Dll1,Bmp10,Pdgfd,Csf1,Lynx1,Inhbb,Lrpap1,Dkk3,Tgfb3,Gpihbp1,Cxcl10,Sema3b,Il7,Angptl3,Sema5a,Epha7,Bmp5,Cmtm3,Ccl22,Tgfb2,Cx3cl1,Cd320,Crhr2,C1qtnf9,Hgf,Mdk,Clec11a,Gpnmb,Ly6e,Pdgfb,Cdc42ep2,Sema6c,Dll4,Fbn1,Mif,Fgf12,Ccl9,Il16,Ccl27a,Sema4a,Gdf10,Metrnl,Cdnf,Pf4,Ccn2,Clcf1,…	0.407563025210084
Ontology - Molecular Function	GOMF_FIBRONECTIN_BINDING	0.0121907437194406	0.114552927485729	0.380730400722792	-0.526039767987368	-1.69119390904649	29	Ccdc80,Igfbp3,Mmp2,Ssc5d,Ctsk,Itgb3,Fbln1,Mmp13,Ccn2,Plekha2,Epha1,Tnc,Igfbp5,Igfbp6,Thbs1	0.517241379310345
Ontology - Biological Process	GOBP_POSITIVE_REGULATION_OF_INFLAMMATORY_RESPONSE_TO_ANTIGENIC_STIMULUS	0.0268317563517507	0.185585348900316	0.352487857583619	-0.646859626323821	-1.69098483260655	13	Cd24a,Ighg2b,Kars,Btk,Ighg1,Cd28,Ccr7	0.538461538461538
Ontology - Biological Process	GOBP_N_ACETYLNEURAMINATE_METABOLIC_PROCESS	0.0234183292031228	0.170753318397268	0.352487857583619	-0.695384453714235	-1.69066777885572	10	Gnpda1,Nagk,Renbp	0.3
Ontology - Biological Process	GOBP_MESONEPHROS_DEVELOPMENT	0.00233377946703092	0.0404858903858061	0.431707695803346	-0.438698143371985	-1.69056307410798	71	Pbx1,Sall1,Epcam,Tcf21,Wnt4,Agt,Smad6,Greb1l,Tgfb1,Bmper,Spry1,Smad7,Rarb,Gpc3,Wt1,Sfrp1,Robo2,Hes1	0.253521126760563
Positional	chr16C4	0.00862677889122123	0.0932064666708734	0.380730400722792	-0.473312930967338	-1.69034857163044	47	Cbr1,1810053B23Rik,Ets2,Setd4,Hmgn1,Erg,Morc3,Pigp,Get1,Smim11,Tmprss2,Atp5o,Mx1,Runx1,Chaf1b,Cryzl1,Ripply3,Cbr3,Clic6,D430001F17Rik,1810044K17Rik,Itsn1	0.468085106382979
Ontology - Biological Process	GOBP_GLUCOSAMINE_CONTAINING_COMPOUND_METABOLIC_PROCESS	0.0271863610612452	0.18692406977839	0.352487857583619	-0.591555515920047	-1.68980091786387	18	Gnpda1,Nagk,Renbp,Hexb,Chst1,Chst2	0.333333333333333
Ontology - Biological Process	GOBP_CELLULAR_EXTRAVASATION	0.0060625596248924	0.0754263439889487	0.407017918923954	-0.448844309287296	-1.68957925096307	63	Lyve1,Plvap,Vcam1,St3gal4,Cx3cr1,Ccl5,Pdgfd,Ptafr,F11r,Gcnt1,Cx3cl1,Cd99l2,Chst2,Mdk,Spn,Cd47,Itgb7,Pecam1,Thy1,Il27ra,Ccr2,Ptger3,Jam3,Ccl2,Adam8,Sirpa,Lep,Itga1,Cxcl12,Jaml,Crkl	0.492063492063492
Ontology - Biological Process	GOBP_MORPHOGENESIS_OF_A_BRANCHING_STRUCTURE	0.00013761337039841	0.0053223799198535	0.518848077743792	-0.379212016933663	-1.68936838546941	185	Rtn4,Pbx1,Sall1,Ar,Tcf21,Gdf2,Ntn4,Pdgfra,Ddr1,Wnt4,Mmp14,Agt,Sema3c,Eng,Greb1l,Tgfb1,Mgp,Spry1,Gpc3,Tbx20,Wt1,Pak1,Angpt1,Ppp3r1,Csf1,Foxf1,Sfrp1,Sema5a,Epha7,St14,Plxnd1,Rasip1,Pkhd1,Snai2,Hgf,Mdk,Lama1,Esr1,Dchs1,Pdgfb,Nrarp,Dll4,Nfatc4,Grhl2,Ednra,Col4a1,Agtr1a,Phb2,Rdh10,Cpe,Ahr,Notch4,Lrrk2,Spint1,Gli3,Esrp1,Tbx2,Sulf1,Spry2,Tnc,Egf,Rspo3,Pml	0.340540540540541
Curated - Chemical and Genetic Perturbation	GALIE_TUMOR_ANGIOGENESIS	0.0163584996994001	0.137106611510303	0.352487857583619	-0.771033574361645	-1.68930650593111	7	Tgfb1,Angpt1,Hgf,Ccn2,Angpt2	0.714285714285714
Regulatory Target Gene - GTRD	EED_TARGET_GENES	1.47868078494188e-07	1.72822165901382e-05	0.690132458796796	-0.34296370696585	-1.68909880743797	501	4732463B04Rik,Ntrk2,Cd24a,Nt5e,Timp2,Fzd8,9930014A18Rik,Tagln2,Nrn1,Sgk3,Gabbr2,Ntn4,Pdgfra,Hand2,Ccbe1,Vipr1,Ddr1,Mmp14,Pear1,Dcdc2a,Kif1a,Cavin1,Cdkn2c,Notum,Htra1,Tnfrsf21,Prom1,Zfp385b,Astn2,Des,Tgfb1,Bmper,Cbx3,Egflam,Synpo,Adamts5,Hlx,Obsl1,Maf,Osbp2,Setbp1,Dll1,Lhx2,Pth1r,Adra2b,Rasgef1b,Aldh1a3,Csf1,Ccnd2,Rhbdl3,Foxf1,Inhbb,Nrxn1,Ramp2,Pxdc1,Tmem50b,Rxrg,Grid1,Ltbp2,Samd4,Nrp2,Kcnj8,Eef1d…	0.305389221556886
Ontology - Biological Process	GOBP_POSITIVE_REGULATION_OF_HEART_GROWTH	0.0064749724881373	0.079446175846785	0.407017918923954	-0.476555028112108	-1.68855681467688	45	Hamp2,Hamp,Tgfbr3,Ccn4,Mef2c,Tbx20,Wt1,Bmp10,Ccnd2,Slc25a4,Ccnb1,Zfpm2,Gata6,Parp2,Ncam1	0.333333333333333
Ontology - Biological Process	GOBP_ACTIVATION_OF_TRANSMEMBRANE_RECEPTOR_PROTEIN_TYROSINE_KINASE_ACTIVITY	0.00573729619356296	0.0727936502783915	0.407017918923954	-0.923628329578321	-1.68801182464969	4	Prlr,Angpt1	0.5
Ontology - Biological Process	GOBP_CELL_SUBSTRATE_ADHESION	1.4038771282194e-05	0.000848259644416944	0.593325476396405	-0.359348300348491	-1.68785204849873	306	Emp2,Itga6,Bcl2l11,Tnxb,Actg1,Lamc2,Col16a1,Marcks,Nid1,Ntn4,Vcam1,Ccdc80,Ddr1,Wnt4,Mmp14,Sorbs3,Smoc2,Agt,Adamts9,Smad6,Efemp2,Plau,Lamc3,Egflam,Lamb2,Ecm2,Antxr1,Col1a1,Sned1,Fermt1,Cd63,Pcsk5,Jup,Angpt1,Map4k4,Csf1,Myadm,Adam15,Emilin1,Foxf1,Itga8,Itgb3,Itgax,Sfrp1,Angptl3,Lamb1,Itgb4,Itga2b,Fbln1,Cd36,Smoc1,Epdr1,Postn,Bcam,Col3a1,Dbn1,Mdk,Itgb8,Rras,Zyx,Acer2,Pdgfb,Itgb7,Pecam1,Flna,Adamts12…	0.349673202614379
Cell Type Signatures	ZHANG_UTERUS_C5_MACROPHAGE	0.000449337258678813	0.0125126751060264	0.49849310876659	-0.385099229253458	-1.68754215406571	157	Npc2,Pltp,Marcks,Asah1,Hexb,Klf6,Ctsb,Ifi27l2a,H2-DMb1,Sh3bgrl3,Psmb8,Ctsc,Cd74,Ly6e,H2-DMa,Ighm,Lipa,Fcgr2b,Cdkn1a,H2-Eb1,Klf2,H2-Ab1,Rhob,Ccl9,Hexa,Ms4a7,Kctd12,Dazap2,Pf4,Ucp2,Atp6ap2,Apoe,Snx2,H2-Aa,Aif1,Ptpn18,Psap,Ccl2,Sirpa,Cd68,Cotl1,Atf3,Cstb,Cfp,Ctsa,Tmsb4x,Cxcl16,Rgs2,Tyrobp,Rgs10,Gm6377,Coro1a,Gnai2,Clta,Cd52,Rap1b,Ms4a6b,Hmox1,Mrc1,Creg1,M6pr,Ccrl2,Arhgdia,Grn,Cd83,Sdcbp,Plek,C3ar1,L…	0.445859872611465
Ontology - Biological Process	GOBP_POSITIVE_REGULATION_OF_LIPID_METABOLIC_PROCESS	0.000377400779454256	0.0110474246446463	0.49849310876659	-0.386311253239053	-1.68743192270125	155	Rdh16f2,Abcd2,Slc27a1,Ces1c,Tnfaip8l3,Ces1g,Cyp17a1,Ces1b,Pdgfrb,Ppargc1a,Srebf2,Pdgfra,Klhl25,Wnt4,Rdh16,Agt,Elovl5,Tgfb1,Rdh9,Acsl3,Rgn,Ldlr,Angptl3,Avpr1a,Rdh1,Apoh,Irs1,Anxa1,Apoc3,Apoa2,Igf1r,Cd74,Pdgfb,Dgat2,C1qtnf2,Apoa5,Mfsd2a,Rdh10,Ces1d,Acsl5,Dgkz,Cyp7a1,Nr1h2,Sh3glb1,Adgrf5,Ccdc3,Apoe,Srebf1,Il1a,Fgfr3	0.32258064516129
Canonical Pathways - Wiki	WP_METAPATHWAY_BIOTRANSFORMATION	0.00134642970143032	0.0279987433497432	0.45505986738723	-0.409447085211148	-1.68711223045831	108	Mgst3,Fmo1,Sult1c2,Fmo2,Fmo3,Sult1a1,Ugt1a5,Ugt1a1,Ugt1a9,Sult2a1,Gstt2,Gstt1,Gsta4,Cyp17a1,Fmo4,Akr1d1,Akr1b10,Kcnab1,Cyp4b1,Cyp46a1,Gstm1,Gsto1,Cyp1b1,Cyp39a1,Chst1,Chst2,Gstm5,Gstm7,Hs3st1,Gstk1,Cyp20a1,Inmt	0.296296296296296
Ontology - Biological Process	GOBP_BRANCHING_MORPHOGENESIS_OF_AN_EPITHELIAL_TUBE	0.000626189217121089	0.0159658308034122	0.477270815362862	-0.390241331651048	-1.68671021719968	142	Pbx1,Sall1,Ar,Tcf21,Gdf2,Pdgfra,Ddr1,Wnt4,Mmp14,Agt,Eng,Greb1l,Tgfb1,Mgp,Spry1,Gpc3,Tbx20,Wt1,Pak1,Angpt1,Ppp3r1,Csf1,Foxf1,Sema5a,Plxnd1,Rasip1,Pkhd1,Mdk,Lama1,Esr1,Dchs1,Nrarp,Dll4,Nfatc4,Ednra,Col4a1,Agtr1a,Phb2,Rdh10,Ahr	0.28169014084507
Curated - Chemical and Genetic Perturbation	HEVNER_TELENCEPHALON_CHOROID_PLEXUS_EPITHELIAL_CELLS	0.0258997782647339	0.181544668693452	0.352487857583619	-0.601726534701388	-1.68669480775911	16	Sgk1,Ogn,Matn2,Npr3,Mcee,Cldn2,Krt18,Aqp1	0.5
Curated - Chemical and Genetic Perturbation	SASAI_TARGETS_OF_CXCR6_AND_PTCH1_UP	0.0240729252951342	0.173238507786826	0.352487857583619	-0.708205771761355	-1.68650191836513	9	Xist,Mndal,Slc1a5,Iffo2	0.444444444444444
Ontology - Biological Process	GOBP_ACETYL_COA_BIOSYNTHETIC_PROCESS	0.016749681213951	0.139467444408623	0.352487857583619	-0.577658721919846	-1.68632774889783	19	Mpc2,Mpc1,Pdk1,Dlat,Pdk4,Pdk2,Acss1,Vdac1,Acss2,Pdk3,Acat1	0.578947368421053
Ontology - Molecular Function	GOMF_AMINOACYLTRANSFERASE_ACTIVITY	0.0240729252951342	0.173238507786826	0.352487857583619	-0.708009907580672	-1.68603549274473	9	Qpct,Tgm1,Ggt5,Ggt7	0.444444444444444
Hallmark	HALLMARK_IL2_STAT5_SIGNALING	0.000623406153933884	0.0159202222277342	0.477270815362862	-0.380404914351442	-1.68459491198937	174	Gbp3,Enpp1,Nt5e,Ecm1,Itga6,Cdkn1c,Muc1,Abcb1a,Car2,Col6a1,Tnfsf10,Plagl1,Tnfrsf21,St3gal4,Anxa4,Rragd,Umps,Klf6,Gsto1,Gucy1b1,Ndrg1,Pth1r,Csf1,Ccnd2,Serpinb6a,Cxcl10,Wls,Emp1,Glipr2,Serpinc1,Socs1,Socs2,Fah,Igf1r,Lclat1,Ifngr1,Alcam,Prkch,Il18r1,Ahr,Fgl2,Dhrs3,Rhob,Cdcp1,Capg,Slc1a5,Ckap4	0.270114942528736
Ontology - Biological Process	GOBP_ACTIN_MEDIATED_CELL_CONTRACTION	0.00280134839475718	0.0455845431878576	0.431707695803346	-0.443414490144709	-1.6844943465201	68	Emp2,Pde4b,Kcne3,Dsp,Jup,Gsn,Kcnj8,Gpd1l,Fxyd1,Epdr1,Dsc2,Atp1a2,Dsg2,Dbn1,Tnnt2,Snta1,Flna,Abcc9,Limch1,Cacna2d1,Sumo1,Trpm4,Sgcd,Vil1,Ptger3,Acta2,Cacnb2,Kcnq1,Pde4d,Frmd6,Cacna1c	0.455882352941176
Ontology - Cellular Component	GOCC_INTERCALATED_DISC	0.00738281940653533	0.0851070585582747	0.407017918923954	-0.463790937007291	-1.6836902766374	51	Hamp2,Anxa5,Hamp,Atp1b1,Anxa6,Des,Dsp,Prkca,Pak1,Jup,Gja1,Fxyd1,Dsc2,Atp1a2,Dsg2	0.294117647058824
Curated - Chemical and Genetic Perturbation	CHIARADONNA_NEOPLASTIC_TRANSFORMATION_KRAS_CDC25_UP	0.00322465450842438	0.0500321395241193	0.431707695803346	-0.453502697282808	-1.68317389323737	57	Ccnd1,Angptl2,Tgfbi,Itga6,Pmf1,Fut8,Gja1,Ggct,Sema5a,Ank,Apcdd1,Sptssa,Itgb7,Plp2,Kcnn4,Pold4,Cdkn1a,Capg,Acot7	0.333333333333333
Ontology - Biological Process	GOBP_INTESTINAL_LIPID_ABSORPTION	0.0141510325504101	0.126021319909436	0.380730400722792	-0.596653446921838	-1.68287640082029	17	Abcg5,Ugcg,Abcg8,Ldlr,Cd36,Apoa2,Npc1	0.411764705882353
Ontology - Biological Process	GOBP_ICOSANOID_CATABOLIC_PROCESS	0.0211113509393535	0.16136243203236	0.352487857583619	-0.739870380880509	-1.682189777307	8	Hpgd,Cyp4f15,Cyp4f14,Dpep1	0.5
Ontology - Biological Process	GOBP_PLASMA_MEMBRANE_RAFT_ASSEMBLY	0.00887271997191109	0.0948397811683848	0.380730400722792	-0.855230247594174	-1.68124432058377	5	Emp2	0.2
Ontology - Biological Process	GOBP_HYALURONAN_CATABOLIC_PROCESS	0.0271266108171546	0.18692406977839	0.352487857583619	-0.626041540126538	-1.68107638575991	14	Lyve1,Tgfb1,Hexb,Hmmr,Hyal1,Hexa	0.428571428571429
Ontology - Molecular Function	GOMF_PYRUVATE_TRANSMEMBRANE_TRANSPORTER_ACTIVITY	0.00887271997191109	0.0948397811683848	0.380730400722792	-0.855080505686318	-1.6809499522159	5	Slc16a7,Mpc2,Mpc1,Slc16a11	0.8
Ontology - Biological Process	GOBP_SKIN_MORPHOGENESIS	0.0247661240924483	0.176090221566733	0.352487857583619	-0.691342925728507	-1.68084173068004	10	Itga6,Col1a2,Col1a1,Itgb4	0.4
Curated - Chemical and Genetic Perturbation	SHIN_B_CELL_LYMPHOMA_CLUSTER_6	0.0212153947849953	0.161845723046405	0.352487857583619	-0.803166425278155	-1.68036865183835	6	Cdx4,Socs1,Lmo2,Id3	0.666666666666667
Canonical Pathways - Wiki	WP_SPHINGOLIPID_METABOLISM_INTEGRATED_PATHWAY	0.0188622501023141	0.149878617840703	0.352487857583619	-0.550155536800738	-1.68018432149917	23	Cers6,Ugcg,Sgms1,Asah1,Degs1,Degs2,Sphk1,Plpp3,Cerk,Cers5,Sptlc2,Sptlc1,Ugt8a	0.565217391304348
Ontology - Biological Process	GOBP_ANATOMICAL_STRUCTURE_FORMATION_INVOLVED_IN_MORPHOGENESIS	1.28787210080507e-11	4.50675027684759e-09	0.875325132024659	-0.325951843574381	-1.68011959844875	941	Rtn4,Lepr,Emp2,Mfge8,Sall1,Enpp1,Sox4,Ecm1,Ar,Htatip2,Bcl2l11,Krt19,Fzd8,Tcf21,Enpep,Plxna3,Actg1,Ncmap,Nebl,Sparc,Pdgfrb,Dcn,Gdf2,Pdgfra,Hand2,Ccbe1,Cc2d2a,Ski,Tgfbr3,Ramp1,Wnt4,Hmgb1,Vegfb,Ttc21b,Angptl6,Smoc2,Robo4,Efnb2,Tm4sf1,Agt,Adamts9,Naxe,Sema3c,Eng,Ptgfrn,Foxj1,Prom1,Plau,Tgfb1,Bmper,Col5a1,Sox7,Ifitm1,Adamts5,Spry1,Fbln5,Stat1,Ngfr,Sp100,Ddah1,Csrp1,Cx3cr1,Ets1,Card10,Ptk7,Adgra2,Col1a…	0.352816153028693
Curated - Chemical and Genetic Perturbation	WANG_LSD1_TARGETS_DN	0.0215369622667886	0.162613734708057	0.352487857583619	-0.555851576454152	-1.6791322480413	22	Esm1,Cplx2,Stxbp1,Ece1,Cables1,Btg1,Cpe,Ccnb2,Chst8,Atf5,Vegfd	0.5
Ontology - Molecular Function	GOMF_MINOR_GROOVE_OF_ADENINE_THYMINE_RICH_DNA_BINDING	0.0192171835057104	0.15115639221388	0.352487857583619	-0.766318551842867	-1.67897606315736	7	Hnrnpd,Hand2,Mef2c	0.428571428571429
Ontology - Cellular Component	GOCC_VOLTAGE_GATED_CALCIUM_CHANNEL_COMPLEX	0.0291635275703341	0.195002962102838	0.352487857583619	-0.587734858623563	-1.678887064417	18	Pde4b,Cachd1,Cacnb3,Cacna2d1,Hspa2,Cacnb2,Pde4d,Cacna1c,Cacng7,Catspere2,Catsperd,Cacna1a,Cacnb1	0.722222222222222
Ontology - Biological Process	GOBP_TRANSFORMING_GROWTH_FACTOR_BETA_ACTIVATION	0.0221087174518354	0.164970258375325	0.352487857583619	-0.738416842583359	-1.6788849724012	8	Ltbp3,Lrrc32,Ltbp1,Itgb8,Gata6	0.625
Cell Type Signatures	TABULA_MURIS_SENIS_GONADAL_ADIPOSE_TISSUE_MYELOID_CELL_AGEING	1.3117610428251e-05	0.00081727306683718	0.593325476396405	-0.357440903350963	-1.67841984198991	296	Sparcl1,Bgn,Efemp1,Hnrnpd,Tmsb10,Col1a2,Col6a2,Igfbp7,Tagln2,Cadm1,Sparc,Dcn,Nid1,Ccdc80,Col6a1,Ezr,Limd2,Smoc2,Lum,Htra1,Dpysl2,Mxra8,Scand1,Mgp,Fstl1,Ctsb,Islr,Col1a1,Mmp2,Gpc3,Gja1,Gsn,Aebp1,Ccnd2,Sf3b2,H2-DMb1,Samm50,Hnrnpa0,Ldhb,Cxcl10,Olfml3,Etfb,Rrp1,Hmgn1,Emc10,Fbln1,Eif3f,Commd10,Shisa5,Dpt,Hcls1,Ece1,Col3a1,Inmt,Selenow,Ranbp1,Pold4,Ybx1,Fbn1,Spag7,Myl12a,Phb2,Cdkn1a,Chmp2a,Tmem119,H2-A…	0.347972972972973
Ontology - Biological Process	GOBP_REGULATION_OF_COA_TRANSFERASE_ACTIVITY	0.0192171835057104	0.15115639221388	0.352487857583619	-0.766057696928668	-1.67840453953205	7	Agt,Apoa2,Agtr1a,Apoe	0.571428571428571
Ontology - Molecular Function	GOMF_LOW_DENSITY_LIPOPROTEIN_PARTICLE_BINDING	0.0294930554689134	0.19644043434619	0.352487857583619	-0.587529408701675	-1.67830018887068	18	Pltp,Sorl1,Lipc,Pcsk9,Ldlr,Cd36,Scarf1	0.388888888888889
Curated - Chemical and Genetic Perturbation	MIKKELSEN_DEDIFFERENTIATED_STATE_DN	0.0215296912237979	0.162613734708057	0.352487857583619	-0.802028695183758	-1.6779883158025	6	Col6a2,Tgfb1,Gas1	0.5
Ontology - Biological Process	GOBP_LACTATION	0.0177253609900765	0.143778358750307	0.352487857583619	-0.524588086924371	-1.67792270729911	28	Prlr,Ccnd1,Ddr1,Cdo1,Atp7b,Gja1,Atp2b2,Socs2	0.285714285714286
Ontology - Biological Process	GOBP_REGULATION_OF_BMP_SIGNALING_PATHWAY	0.00200928748884433	0.0364769969063213	0.431707695803346	-0.431791547517832	-1.67767971301671	78	Tmem53,Sorl1,Gdf2,Ski,Tgfbr3,Htra1,Smad6,Eng,Bmper,Fstl1,Bambi,Scube3,Smad7,Gpc3,Tbx20,Elapor2,Sfrp1,Hes1,Chrdl1,Gata6,Lemd2,Fbn1,Sfrp5	0.294871794871795
Curated - Chemical and Genetic Perturbation	NEMETH_INFLAMMATORY_RESPONSE_LPS_UP	0.0018275444976668	0.0342253128615682	0.45505986738723	-0.429365024135251	-1.67707076042974	81	Igtp,Tgfb1,Stat1,Irgm2,Myadm,Degs1,Gch1,Ifi204,Ets2,Tap1,Bcl6b,H2-T22,Rhoc,Hcls1,Marcksl1,Top1,Slc20a1,Cln3,Fcgr2b,Cdkn1a,Tnip1,Hmgcr,Ccl9	0.283950617283951
Positional	chr6G2	0.0149690024496437	0.130192106042203	0.380730400722792	-0.594336430973149	-1.67634119771287	17	Slco1a4,Pde3a,Ldhb,Kcnj8,Abcc9,Rpl38-ps2	0.352941176470588
Cell Type Signatures	ZHANG_UTERUS_C2_SECRETORY_STROMAL3_RAMP3_HIGH_CELL	2.85513664403308e-05	0.00153410899141804	0.575610261071129	-0.362006212361552	-1.67616848726776	264	Tceal8,Mfge8,Sgk1,Ltbp4,Anxa5,Tmsb10,Col1a2,Col6a2,Rcn3,Sparc,Dcn,Ddit4l,Col6a1,Htra1,Ggt5,Ogn,Des,Col5a1,Col6a3,Mxra8,Serpinh1,Fstl1,Ngfr,Klf6,Col1a1,P2ry14,Gja1,Maged2,Gsn,Klf4,S100a16,Tubb6,Vim,Atp8a1,Inhbb,Ramp2,Crispld2,Sdc1,Anxa2,Loxl2,Scd2,Cavin3,Cryab,Eif4a2,Rpl31-ps8,Rhoc,Rpl28-ps1,Vkorc1,Anxa1,Col3a1,Gpx8,Emb,Ppic,Snhg18,Sptssa,Uba52,Ackr3,Spon1,Trabd2b,Fbn1,mt-Nd3,Aldh1a2,Myl12a,Btg1,C…	0.314393939393939
Ontology - Molecular Function	GOMF_PEPTIDE_BINDING	0.000113573937877314	0.00458072013423565	0.538434096309916	-0.369666401293878	-1.67588013557394	214	Prlr,Lepr,Mme,H2-Q4,Anxa5,Enpep,Clstn1,Sorl1,H2-Q1,Vipr1,Ramp1,Tap2,H2-T23,Hmgb1,Cd1d1,Ngfr,Pfdn5,Ctsb,Dpp4,Pcsk5,Pth1r,Ppp3r1,Adcyap1r1,Ramp2,Ldlr,H2-Q2,Avpr1a,Ldlrad3,Ppif,Tap1,H2-T22,Adnp,Cryab,Tgfb2,Itm2a,Cd36,Crhr2,Ipo5,Igf1r,Ppic,Cd74,Hspa8,H2-T10,H2-T24,H2-Q6,Npr3,Fcgr2b,H2-M2,Vbp1,H2-Eb1,Lbr,Ppp3ca,H2-Ab1,Atp1a3,Pex7	0.257009345794393
Curated - Chemical and Genetic Perturbation	LEE_AGING_CEREBELLUM_UP	0.00384395223622925	0.0568060139089319	0.431707695803346	-0.435901275764507	-1.67570229208863	73	Gbp3,Cd24a,Ifit1,Tgfbr3,Agt,Hexb,Gfap,Gng11,Gnb2,Sipa1l2,Thbs2,Trim30a,Snta1,Hspa8,Cdk4,Lmnb1,Ighm,Nfya,Mnat1,H2-Ab1	0.273972602739726
Ontology - Biological Process	GOBP_CD8_POSITIVE_ALPHA_BETA_T_CELL_ACTIVATION	0.0178564955866462	0.144476102745517	0.352487857583619	-0.540102180551232	-1.67543727644846	24	Tox,Irf1,Mapk8ip1,Socs1,Runx3,Cd274,Ptpn22,Runx1,Gimap1	0.375
Curated - Chemical and Genetic Perturbation	LIU_OVARIAN_CANCER_TUMORS_AND_XENOGRAFTS_KINASES_DN	0.0180505879299793	0.145576092964311	0.352487857583619	-0.523736031075969	-1.67519736165829	28	Ntrk2,Pdgfrb,Pdgfra,Flt4,Prkg1,Lrrk2,Btk,Epha3,Prkacb,Lck,Stk17b,Axl,Kdr	0.464285714285714
Curated - Chemical and Genetic Perturbation	MIKKELSEN_ES_LCP_WITH_H3K4ME3	0.00182740847757185	0.0342253128615682	0.45505986738723	-0.410215782342181	-1.67469346499162	104	Angptl2,Slc16a5,Muc1,Ddr1,Susd2,Robo4,Slc39a4,Slc4a9,Ifitm1,Soat2,Emilin1,Prr15l,Itga2b,Tnks1bp1,Cox7a1,Rab25,Trim21,Atp1a2,Pipox,Dab2ip,Tns2,Igfals,Mmrn2,Il17re,Slc12a8,Nyap1,Notch4,Aspdh,BC028528,Tspan32,Cd79b,Serpinf1,Ggnbp1,Arhgap27,Cd68,Dnajb5,Gpsm3,Unc13d,Nos3,Gimap5,Mylpf,Dapk3,Eno3	0.413461538461538
Cell Type Signatures	TABULA_MURIS_SENIS_TRACHEA_BASAL_EPITHELIAL_CELL_OF_TRACHEOBRONCHIAL_TREE_AGEING	0.0177253609900765	0.143778358750307	0.352487857583619	-0.573574165190363	-1.6744039241662	19	Cbr1,Tm4sf1,Eng,Rhoc,Selenow,Mcee,Lyz1,Grk3,Pxmp2	0.473684210526316
Ontology - Biological Process	GOBP_BASEMENT_MEMBRANE_ORGANIZATION	0.00751377850909028	0.0858748190489318	0.407017918923954	-0.504420841860915	-1.67412668571159	33	Nid1,Ntn4,Lamb2,Fermt1,Ramp2,Lamb1,Col3a1,Phldb1,Lama1,Pxdn,Col4a1,Prickle1,Lama2,Lamc1,Clasp2,Mmp11,Phldb2,Dag1	0.545454545454545
Cell Type Signatures	DESCARTES_ORGANOGENESIS_EPENDYMAL_CELL	0.00133485275531808	0.0278302894767618	0.45505986738723	-0.399656572513795	-1.67348165942903	120	Acss3,Slco1a4,Rsph4a,Abcg5,D130043K22Rik,Ddit4l,Ezr,Dcdc2a,Foxj1,Abcg8,Dkk3,Cfap36,C630043F03Rik,Slc2a12,Wls,Shroom3,Cx3cl1,Capsl,Pcp4l1,Wdr93,Efcab2,Slc7a10,Slc16a2	0.191666666666667
Cell Type Signatures	DESCARTES_ORGANOGENESIS_CARDIAC_MUSCLE_LINEAGES	0.00188998907048002	0.0349643193661662	0.45505986738723	-0.40751154078189	-1.67325470152349	107	Adssl1,Lbh,Atp1b1,Des,Smtnl2,Csrp1,Tbx20,Bmp10,Pygm,Rtl8b,Slc25a4,Cryab,Idh3a,Bex3,Ankrd1,Tnnt2,Speg,Got1,Mif,Epn3,Ndrg2,Csrp3,Crip1,Myl9,Lmod1,Unc45b,Rassf5,Nexn,Acta2,Gata5,Cacnb2,Bmp2,Fhl2,Ak1,Dcaf12l1,Pdlim5,Jph2,Cacna1c,Rbm20,Hdac1-ps,Gpx3,Rrad,Hcfc1r1	0.401869158878505
Ontology - Biological Process	GOBP_DOPAMINE_BIOSYNTHETIC_PROCESS	0.0247104698810046	0.175772564964303	0.352487857583619	-0.670642339754296	-1.67322944319098	11	Epas1,Gch1,Tgfb2,Aldh2,Agtr1a	0.454545454545455
Curated - Chemical and Genetic Perturbation	ICHIBA_GRAFT_VERSUS_HOST_DISEASE_D7_UP	0.00114601078749217	0.0249658839854757	0.45505986738723	-0.396831866039829	-1.67311674372084	122	Gbp3,Gbp7,Tmsb10,Ifit3,Ifit1,Vcam1,Tapbp,Tap2,Uba7,Stat1,Fkbp5,Irf1,Psme2,Irgm2,Psmb10,Ms4a4d,H2-DMb1,Ifi204,1110038F14Rik,Cxcl10,Tgtp1,AW112010,Tap1,Psmb8,Isg15,Usp18,Socs1,Shisa5,Cd74,Gbp2,Pld3,H2-T10,H2-DMa,Col4a1,Il18r1,H2-Eb1,Fgl2,Ifi207,H2-Ab1	0.319672131147541
Ontology - Biological Process	GOBP_MUSCLE_CELL_CELLULAR_HOMEOSTASIS	0.0198295220020292	0.154469762789519	0.352487857583619	-0.54779381764526	-1.67297159122312	23	Enpp1,Tgfb1,Prkca,Ank,Gaa	0.217391304347826
Ontology - Biological Process	GOBP_REGULATION_OF_ANATOMICAL_STRUCTURE_MORPHOGENESIS	2.05369083802767e-09	4.4960065675618e-07	0.774939030136436	-0.327745637520895	-1.67240778591766	758	Rtn4,Emp2,Cux2,Ntrk2,Sall1,Sgk1,Ecm1,D130043K22Rik,Ar,Htatip2,Caprin2,Bhlhb9,Plxna3,Dixdc1,Sparc,Nkd1,Marcks,Dcn,Ppargc1a,Gdf2,Ntn4,Pdgfra,Ccbe1,Ntn1,Wnt4,Hmgb1,Vegfb,Ezr,Kif1a,Smoc2,Efnb2,Agt,Adamts9,Naxe,Sema3c,Eng,Foxj1,Tgfb1,Bmper,Bambi,Spry1,Fbln5,Sema4d,Stat1,Ngfr,Sp100,Ddah1,Obsl1,Hexb,Cx3cr1,Ets1,Ptk7,Adgra2,Mef2c,Epb41l2,Prkca,Gpc3,Ccl5,S100a13,Wt1,Fgd1,Dll1,Pak1,Jup,Gja1,Bnip3,Csf1,Eps8…	0.306068601583113
Hallmark	HALLMARK_ESTROGEN_RESPONSE_EARLY	0.000200220189435046	0.00692424551454418	0.518848077743792	-0.377321441153106	-1.67184762752355	170	Ccnd1,Papss2,Abhd2,Ugcg,Nav2,Ar,Plaat3,Krt19,Abca3,Muc1,Thsd4,Endod1,Elovl5,Slc19a2,Fkbp5,Frk,Add3,Gja1,Fdft1,Klf4,Sybu,Inhbb,Mapt,Pdzk1,Sema3b,Olfml3,Slc24a3,Ppif,Hes1,Kazn,Tmem164,Igf1r,Pdlim3,Tubb2b,Scnn1a,Mybbp1a,Mlph,Slc7a5,Elovl2,Rab31,Dhrs3,Sh3bp5,Prss23,Dynlt3,Slc7a2,Mpped2,Rhobtb3,Myof,Cldn7	0.288235294117647
Canonical Pathways - Reactome	REACTOME_GLUCAGON_TYPE_LIGAND_RECEPTORS	0.0291171029381329	0.194909302778171	0.352487857583619	-0.596412647180894	-1.67179949240746	16	Vipr1,Gng7,Adcyap1r1,Gng11,Gnb2,Gng2,Gnb5,Gnb1	0.5
Cell Type Signatures	TABULA_MURIS_SENIS_LUNG_CD4_POSITIVE_ALPHA_BETA_T_CELL_AGEING	0.00122443332353563	0.0261220146058425	0.45505986738723	-0.394835878525631	-1.67159148213475	124	H2-Q4,Plaat3,Gbp7,Actg1,Slc3a2,Lsp1,Klf6,Ccl5,S100a13,Vim,S100a11,Anxa2,Ndfip1,AW112010,Tap1,Psmb8,S100a6,Glipr2,Socs1,Runx3,Cd74,Gpr183,Ly6e,Hspa8,Tspan3,Ifngr1,Thy1,Ms4a4b,Gimap7,Capg,Sh3glb1,Crip1,Gng2,Il10rb,Cd82,Ptpn18,Il2rb,Hmgb2,Trps1,Cd8a,Cdc42ep3,Tmbim6,Ifi203,Cxcr6,Ppp1r12a,Psme1,Cxcr3,Iqgap1,Ptprcap,Serpina3g,Hcst	0.411290322580645
Curated - Chemical and Genetic Perturbation	HEVNER_CORTEX_CORTICAL_HEM	0.0251008216808856	0.17760245548137	0.352487857583619	-0.734745865113707	-1.67053853641491	8	Spry1,Wls,Asb4,Lmo2,Rspo1,Wnt5a	0.75
Hallmark	HALLMARK_INTERFERON_GAMMA_RESPONSE	0.000292761780075259	0.00913781992702739	0.49849310876659	-0.376197687101016	-1.67039893795554	178	Gbp3,Pde4b,Ifi44,Ifit3,Vcam1,Tapbp,Tnfsf10,Pfkp,Samd9l,St3gal5,Il15,Stat1,Irf1,Psme2,Ccl5,Psmb10,Nmi,P2ry14,Gch1,Cxcl10,Il7,Irf9,Tap1,Psmb8,Isg15,Ciita,Usp18,Socs1,Trim21,Xaf1,Ifit2,Gzma,Cd74,Cmpk2,Ly6e,Lysmd2,Itgb7,H2-DMa,Btg1,Ifih1,Cdkn1a,Fgl2,Cd274,Auts2,Parp12,Isg20,Rsad2,Ogfr,H2-Aa,Ddx60,Oasl1,Il2rb,Cd40,Rnf31,Tnfaip3,Slamf7,Cxcl11,Sp110,Pml,Batf2	0.337078651685393
Ontology - Biological Process	GOBP_METANEPHRIC_GLOMERULUS_DEVELOPMENT	0.0263347783929549	0.183474661857112	0.352487857583619	-0.701306548565164	-1.67007229632651	9	Tcf21,Pdgfrb,Pdgfra,Lamb2,Wt1,Pdgfb	0.666666666666667
Curated - Chemical and Genetic Perturbation	CHIARADONNA_NEOPLASTIC_TRANSFORMATION_CDC25_DN	0.000427481052673509	0.0120720046127129	0.49849310876659	-0.3843987945144	-1.66897013124077	150	Mgst3,Papss2,Pltp,Tnxb,Lamc2,Slc29a1,Gamt,Timp3,Asah1,Sema3c,Anxa4,Csrp1,Gstm1,S100a13,Ddr2,Adra2b,Akap12,Klf4,Serpinb6a,Tmem45a,Itgb4,Fhl1,Phlda3,Aldh2,Fzd2,Pold4,Gipc1,Rnpepl1,Tns2,Fbn1,Col5a2,Col4a1,Arhgef2,Klf2,Rflnb,Cyp51,Prss23,Capg,Slc1a5,Rnf13,Acot7,Ccn2,Cd34,Eln,Ndrg4,Rhoa,Snapc2	0.313333333333333
Ontology - Molecular Function	GOMF_AXON_GUIDANCE_RECEPTOR_ACTIVITY	0.0266579004790612	0.184976227978643	0.352487857583619	-0.700756167378709	-1.66876163357312	9	Robo2,Sema5a,Epha7,Ephb3,Ephb2	0.555555555555556
Cell Type Signatures	TABULA_MURIS_SENIS_KIDNEY_KIDNEY_CORTEX_ARTERY_CELL_AGEING	0.0102183997047656	0.103908342499529	0.380730400722792	-0.514911698887613	-1.66858764914251	31	Timp3,Eng,Mxra7,Ifi27l2a,Epas1,Plac9,Cd74,Ybx1,H2-Eb1,H2-Ab1,Apoe,H2-Aa,Mcam,Napsa,Ripply3,Gpx3,Sod1,Gnai2	0.580645161290323
Ontology - Biological Process	GOBP_CELLULAR_LIPID_METABOLIC_PROCESS	2.70431947118405e-10	6.76586927696858e-08	0.814035837847908	-0.325600798566316	-1.66854470189879	856	Cyp2c40,Cyp2c69,Cyp2a4,Rdh16f2,Cyp2c68,Cyp2b9,Cyp2c37,Fmo1,Cyp2b13,Cyp2a22,Cers6,Fmo2,Abcd2,Abhd2,St3gal6,Ehhadh,Dhrs7,Cyp3a41a,Enpp1,Cyp3a44,Slc27a1,Hpgd,Ugcg,Plaat3,Ces1c,Hao2,Ilvbl,Abca3,Pon1,Acot6,Pam,Eci3,Pla2g12a,Tnxb,Cyp2b10,Naga,Echdc3,Gstm3,Ces1g,Sorl1,Fmo4,Sgms1,Ces1b,Pdgfrb,Ppargc1a,Acadl,Cyp2c39,Cyp2g1,Cygb,Cyp2c38,Klhl25,Acot3,Acad10,Prkab1,Rdh16,Cyp3a41b,Notum,Sh3yl1,Cert1,Agt,Asah1…	0.244158878504673
Ontology - Biological Process	GOBP_CALCIUM_INDEPENDENT_CELL_CELL_ADHESION_VIA_PLASMA_MEMBRANE_CELL_ADHESION_MOLECULES	0.0204877130654309	0.158019875531637	0.352487857583619	-0.76124115995863	-1.66785168228938	7	Cadm1,Esam,Cldn3,Cx3cl1,Cldn2,Bmp2	0.857142857142857
Curated - Chemical and Genetic Perturbation	HOFFMANN_IMMATURE_TO_MATURE_B_LYMPHOCYTE_DN	0.00930457802364128	0.0980809572180931	0.380730400722792	-0.480543858618877	-1.66693341134666	40	Acy1,Marcks,Atp1b1,Tgfb1,Lipc,Ppp1r14b,Ccnd2,Cd93,Cd36,Hes1,Tax1bp3,Reln,Zfpm1,Cfp,Galk1,Usf2,Abcd1,Uck2	0.45
Ontology - Biological Process	GOBP_REGULATION_OF_ARTERY_MORPHOGENESIS	0.0251008216808856	0.17760245548137	0.352487857583619	-0.733150611610644	-1.66691152389432	8	Rtn4,Efnb2,Mdk,Notch4	0.5
Regulatory Target Gene - miRDB	MIR_7669_3P	0.00712214309520963	0.083758569989484	0.407017918923954	-0.445495133946048	-1.66580736416199	60	Cyp2c40,Bgn,Serpinb8,Sorbs3,Epb41l1,Adcyap1r1,Macrod1,Loxl2	0.133333333333333
Canonical Pathways - Wiki	WP_SPINAL_CORD_INJURY	0.00282081787976919	0.0458082514106128	0.431707695803346	-0.432227936825853	-1.66562954650135	71	Rtn4,Ccnd1,Ntn1,Efnb2,Tgfb1,Ngfr,Prkca,Gja1,Vim,Gfap,Cxcl10,Rhoc,Anxa1,Cd47,Mmp12,Col4a1,Fcgr2b,Mbp,Mapk3,Ppp3ca,Rhob,Trp53,Epha4,Xylt1,Ccr2,Rhoa,E2f5,Il1a	0.394366197183099
Ontology - Molecular Function	GOMF_CYTOKINE_ACTIVITY	0.00397475563978842	0.0581221801865682	0.407017918923954	-0.414854940147801	-1.66562323337796	94	Gdf2,Msmp,Wnt4,Tnfsf10,Hmgb1,Tgfb1,Il15,Il34,Ccl5,Bmp10,Csf1,Inhbb,Tgfb3,Cxcl10,Il7,Bmp5,Cmtm3,Ccl22,Tgfb2,Cx3cl1,Mif,Ccl9,Il16,Ccl27a,Gdf10,Pf4,Clcf1,Il1a,Cxcl11,Ccl2,Bmp2,Bmp6,Cxcl12,Il18,Ctf1,Cxcl16,Cxcl9,Flt3l	0.404255319148936
Ontology - Molecular Function	GOMF_SUPEROXIDE_DISMUTASE_ACTIVITY	0.0112282543078719	0.108895704408022	0.380730400722792	-0.847272161585284	-1.66560001082882	5	Nqo1,Sod3	0.4
Curated - Chemical and Genetic Perturbation	CHEN_ETV5_TARGETS_SERTOLI	0.0187010422771391	0.149272864301264	0.352487857583619	-0.570532646646866	-1.66552498418994	19	Xist,Angptl2,Cd36,Gpnmb,Mmp12,Fcgr2b,Ccl9,Clec7a	0.421052631578947
Ontology - Biological Process	GOBP_KERATINIZATION	0.034109696098564	0.212846630526191	0.321775918075361	-0.602884034334775	-1.66498333965318	15	Tgm1,Cdh3,Krt7,Kazn,Il1a,Ppl,Krt79,Evpl	0.533333333333333
Ontology - Biological Process	GOBP_REGULATION_OF_LEUKOCYTE_MIGRATION	0.000225066545096935	0.00747669195039859	0.518848077743792	-0.373613734002718	-1.66442834724771	185	Rtn4,Lyve1,Ecm1,Dapk2,App,Plvap,Hmgb1,Mmp14,Vegfb,St3gal4,Tgfb1,Stk39,Cx3cr1,Il34,Ccl5,Dpp4,Pdgfd,Csf1,Emilin1,Itgb3,Rarres2,Ptafr,Cxcl10,Itga2b,Gcnt1,Cx3cl1,Cd99l2,Chst2,Anxa1,Mdk,Cd74,Spn,Cd47,Pecam1,Stap1,F7,Thy1,Ednra,Mif,Cnn2,Msn,Mapk3,Cd200,Il27ra,Ptpn22,Serpine1,Slamf8,Trp53,Ccr2,Aif1,Rhoa,Il1a,Ptger3,Ccn3,Jam3,Ccl2,Adam8,Camk1d,Zfp580,Mst1,Nbl1,Ccr7,Cxcl12,Vegfc,Bst1,Crkl,Cd9,Vegfd,Cxcr3,…	0.389189189189189
Curated - Chemical and Genetic Perturbation	AFFAR_YY1_TARGETS_DN	0.000147228321376059	0.00560423117814073	0.518848077743792	-0.367124738768936	-1.66435752566951	214	Tgfbi,Sod3,Prelp,Slc29a1,Pdgfra,Hmgb1,Lum,Ptgds,Tspan8,Col6a3,Sox7,Plscr2,Lig1,Pfdn5,Khdrbs1,Matn2,Ms4a4d,Fdft1,Tk1,Dkk3,ENSMUSG00000120992,Tmem45a,Hmgcs1,Ldlr,Avpr1a,Slc4a4,Ank,Scd2,Apcdd1,Atp6v1e1,Ccnb1,Sqle,Dnajc2,Thbs2,Chst2,Fus,Foxm1,Chrdl1,Gzma,Hmmr,Pola1,Mmp13,Lmnb1,Thy1,Ighm,Ednra,Kif22,Nectin4,Fcgr2b,Tfap4,Ttk,Fmod,Cyp51,Racgap1,Lpar1,Crip1,Fads2,Kif11,Slc22a18,Prps1,Msh2,Prc1,Ccnb2,Top2…	0.322429906542056
Canonical Pathways - Reactome	REACTOME_POTASSIUM_CHANNELS	0.0103920945463268	0.104447871696168	0.380730400722792	-0.477431577628645	-1.66414775552624	41	Gabbr2,Kcnab1,Gng7,Kcnj8,Gng11,Gnb2,Kcnn4,Abcc9,Gabbr1,Gng2,Gnb5,Kcnk6,Kcnk3,Kcnq1,Gnb1	0.365853658536585
Ontology - Biological Process	GOBP_METANEPHROS_DEVELOPMENT	0.0117662724315888	0.11234439724186	0.380730400722792	-0.456129148400772	-1.66381157940963	54	Sall1,Tcf21,Slc5a1,Pdgfrb,Pdgfra,Wnt4,Greb1l,Lamb2,Spry1,Gpc3,Wt1,Itga8,Robo2,Hes1,Aph1c,Pdgfb,Fbn1,Rdh10	0.333333333333333
Ontology - Biological Process	GOBP_SYNAPSE_MATURATION	0.0152585726607111	0.131922377196375	0.380730400722792	-0.517223364211024	-1.66284957222326	29	Clstn1,Cx3cr1,Sybu,Nrxn1,Chrdl1,Arhgef15,Dab2ip,Igsf21,Nfatc4,Disc1,Nfia,Cdc20,Reln,Adgrl1,Sez6l2	0.517241379310345
Cell Type Signatures	DESCARTES_ORGANOGENESIS_CHOLINERGIC_NEURONS	0.0133454533779343	0.122808850280164	0.380730400722792	-0.495304765326602	-1.66213373445731	35	Cers6,Vldlr,Kcnab1,Ngfr,Mxra7,Adcy2,Prkn,Rai2,Pcdh7,Asap1,Ncam1,Gng2,Clstn2,Sema6d,Rbp1,Sfmbt2	0.457142857142857
Ontology - Cellular Component	GOCC_ELASTIC_FIBER	0.0115423263017612	0.111000437683964	0.380730400722792	-0.845420538192349	-1.66196001876588	5	Efemp2,Fbln5,Mfap4,Fbln1,Eln	1
Ontology - Biological Process	GOBP_SURFACTANT_HOMEOSTASIS	0.0255308390435629	0.180008716321237	0.352487857583619	-0.564566392960057	-1.66195729020525	20	Mbl2,Abca3,Rcn3,Tgfb1,Epas1,Lpcat1,Adgrf5,Sftpd,Napsa,Nkiras2,Kdr,Oas1c,Oas1a	0.65
Canonical Pathways - Reactome	REACTOME_ACYL_CHAIN_REMODELLING_OF_PS	0.0287447744483352	0.193317180821452	0.352487857583619	-0.665901418367472	-1.66140100829796	11	Plaat3,Pla2g12a,Pla1a,Osbpl5	0.363636363636364
Ontology - Biological Process	GOBP_POSTSYNAPTIC_SPECIALIZATION_ORGANIZATION	0.0102926502513502	0.104044138778169	0.380730400722792	-0.478775360465873	-1.6607987607705	40	Cadm1,Dock7,Arhgef9,Nrxn1,Itgb3,Nlgn2,Nrxn2,Nptxr,Dbn1,Ptprs,Abi3bp,Nptx1,Dgkz,Nrxn3,Ntng2	0.375
Ontology - Biological Process	GOBP_CATECHOL_CONTAINING_COMPOUND_METABOLIC_PROCESS	0.0107143236790686	0.106068807984599	0.380730400722792	-0.476081772994992	-1.65944284186584	41	Sult1d1,Sult1a1,Maob,Hand2,Maoa,Prkn,Epas1,Gch1,Tgfb2,Myo5a,Aldh2,Crhr2,Ly6e,Ednra,Agtr1a	0.365853658536585
Ontology - Molecular Function	GOMF_TRANSFORMING_GROWTH_FACTOR_BETA_BINDING	0.0258113977143713	0.181188996143145	0.352487857583619	-0.54920292815038	-1.65904782218797	22	Ltbp4,Ltbp3,Tgfbr3,Eng,Lrrc32,Tgfb3,Ltbp1,Cd36,Chrdl1	0.409090909090909
Ontology - Biological Process	GOBP_AXON_ENSHEATHMENT_IN_CENTRAL_NERVOUS_SYSTEM	0.0258113977143713	0.181188996143145	0.352487857583619	-0.549088163460092	-1.65870113774817	22	Enpp1,Tenm4,Id4,Mal,Gpm6b,Fgfr3,Ncstn,B4galt5,B4galt6,Ulk4	0.454545454545455
Ontology - Biological Process	GOBP_NEGATIVE_REGULATION_OF_TISSUE_REMODELING	0.0296917826013856	0.197195607206564	0.352487857583619	-0.557910252315597	-1.6584858957014	21	Cd24a,Hamp,Agt,Sfrp1,Tnfrsf11b,Abi3bp,Tmem119,Gpr137b	0.380952380952381
Ontology - Cellular Component	GOCC_CELL_POLE	0.0276272670183783	0.188663864873281	0.352487857583619	-0.696437913235922	-1.65847826087808	9	Slc3a2,Ezr,Astn2,Msn	0.444444444444444
Canonical Pathways - Reactome	REACTOME_ACTIVATION_OF_MATRIX_METALLOPROTEINASES	0.0333738821621697	0.210639995382404	0.321775918075361	-0.617575889046843	-1.65834401864369	14	Timp2,Mmp14,Mmp2,Ctsk,Mmp13	0.357142857142857
Ontology - Molecular Function	GOMF_LIPID_TRANSPORTER_ACTIVITY	0.000890914652053978	0.020744348647935	0.477270815362862	-0.383673379732392	-1.65832206169497	142	Slco1a4,Slc22a27,Abcd2,Slc22a29,Abcg5,Pctp,Slc27a1,Slc22a26,Npc2,Abca3,Abcc3,Pltp,Tnfaip8l3,Abcb1a,Prelid2,Cert1,Plscr4,Uhrf1bp1l,Plscr2,Osbp2,Slc43a3,Abcg8,Ano1,Atp8a1,Cd36,Abcc4,Osbpl5,Apoa2,Atp8b2,Npc1,Osbpl7	0.21830985915493
Ontology - Molecular Function	GOMF_CHEMOATTRACTANT_ACTIVITY	0.0258113977143713	0.181188996143145	0.352487857583619	-0.548601970688328	-1.65723243279811	22	App,Vegfb,Ccl5,Cxcl10,Cx3cl1,Hgf,Pdgfb,Mif,Ccl9,Ntf3,Colec10,Hmgb2,Vegfc,Vegfd	0.636363636363636
Cell Type Signatures	ZHANG_UTERUS_C8_NK_CELL	0.000376571601621397	0.0110433415479154	0.49849310876659	-0.375402291593055	-1.65722614331227	168	Bcl2l11,Tmsb10,Actg1,Car2,Sp100,Ets1,Psme2,Ccl5,Gimap6,Nop53,Sh3bgrl3,Anxa2,Ctsw,AW112010,Psmb8,Gm3788,Shisa5,Uba52,Ly6e,Cd47,Ifngr1,Thy1,Ms4a4b,H2-Q6,Dusp5,Ptpn22,Hnrnpf,Cnbp,Sub1,Arhgdib,Crip1,Sumo1,Rps16,Gm2000,Prdx6,Ccr2,Ptpn18,Il2rb,Hmgb2,Tnfaip3,Rbm3,Rpl18a,Sh2d2a,Irf8,Cotl1,Ostf1,Calm2,Rps16-ps2,Tmsb4x,Lck,Rgs2,Ptprcap,Hcst,Tyrobp,Trbc1,Rpl36,Coro1a,Serpinb9,Rps13-ps2,Fxyd5,Cd52,Stk17b,Gm1…	0.386904761904762
Cell Type Signatures	TABULA_MURIS_SENIS_MESENTERIC_ADIPOSE_TISSUE_MYELOID_CELL_AGEING	0.0333738821621697	0.210639995382404	0.321775918075361	-0.616861216278575	-1.65642494548756	14	Sparc,Dcn,Mgp,Gstm1	0.285714285714286
Ontology - Biological Process	GOBP_REGULATION_OF_LIPOPROTEIN_PARTICLE_CLEARANCE	0.0278074448467591	0.189345247866461	0.352487857583619	-0.562649425299205	-1.65631416582029	20	Ces1g,Pcsk9,Khsrp,Lrpap1,Gpihbp1,Ldlr,Anxa2,Apoc3	0.4
Ontology - Biological Process	GOBP_TISSUE_MIGRATION	6.46994260979584e-05	0.00300280350921887	0.538434096309916	-0.356453612202577	-1.65609745949033	278	Rtn4,Emp2,Kank2,Sparc,Dcn,Gdf2,Ccbe1,Tgfbr3,Hmgb1,Smoc2,Robo4,Efnb2,Agt,Adamts9,Tgfb1,Bmper,Fstl1,Sp100,Ets1,Card10,Adgra2,Mef2c,Fermt1,Prkca,Dpp4,Cd63,Jup,Bmp10,Angpt1,Map4k4,Klf4,Foxf1,Itgb3,Cyp1b1,Vstm4,Sema5a,Ptp4a3,Loxl2,Emc10,Apoh,Tgfb2,Daam2,Glipr2,Jcad,Rab25,Plxnd1,Anln,Irs1,Flt4,Anxa1,Snai2,Rras,Rgcc,Tns3,Pdgfb,Pecam1,Atoh8,Gipc1,Dab2ip,Dll4,Atp2b4,Grhl2,Cln3,Hyal1,Hdac7,Mmrn2,Srpx2,Amot…	0.31294964028777
Ontology - Biological Process	GOBP_POSITIVE_REGULATION_OF_RAC_PROTEIN_SIGNAL_TRANSDUCTION	0.0363141622093659	0.220808520200466	0.321775918075361	-0.653155062759382	-1.65521038489948	12	Rtn4,Tns3,Auts2,Dynlt1f	0.333333333333333
Ontology - Biological Process	GOBP_UROGENITAL_SYSTEM_DEVELOPMENT	0.0106692170675621	0.105846036980053	0.380730400722792	-0.461211311175687	-1.65476634110706	48	Prlr,Pbx1,Ar,Mmp2,Sfrp1,Anxa1,Id4,Igf1r,Esr1,Ahr,Rarg,Ephb3,Sulf1,Ephb2,Serpinf1,Tnc,Psap,Stat5a,Cdkn1b	0.395833333333333
Curated - Chemical and Genetic Perturbation	KUMAR_TARGETS_OF_MLL_AF9_FUSION	3.52137649045378e-06	0.000258643487913513	0.627256739718528	-0.346589010330108	-1.65464154630723	370	Cyp2a4,Vnn3,Tnfrsf19,Hpgd,Sox4,Caprin2,Enpep,Ifit3,Ifit1,Marcks,Pdlim1,Vcam1,Ramp1,Ddr1,Pfkp,Myo1d,Cbx6,Lhpp,Elovl5,Mgp,Tcf7,Dsp,Stk39,Snhg6,Ctsb,Mef2c,Prkca,Ccl5,Gsto1,Irgm2,Ifi27l2a,Angpt1,Pcbp2,Pdk1,Ifi204,Epb41l4aos,Blnk,Pdzk1,Dlat,Hmgcs1,Tgtp1,Ctsw,Ptp4a3,Scd2,Pes1,Irf9,AW112010,Isg15,Rsl24d1,Itm2a,Zap70,Usp18,Postn,Ctsc,Ifit2,Anxa1,Ppic,Trim30a,Hs3st1,Gzma,Cmpk2,Lysmd2,Fkbp9,Fyn,Srgap2,Dab2…	0.362162162162162
Ontology - Biological Process	GOBP_OLIGODENDROCYTE_APOPTOTIC_PROCESS	0.0275013358591661	0.188264809652402	0.352487857583619	-0.790858246938391	-1.65461772850236	6	Enpp1,Tnfrsf21,Akap12,Trp53	0.666666666666667
Positional	chr7A3	0.000859184029182157	0.0202156408370328	0.477270815362862	-0.380320320300218	-1.65415703133378	154	Cyp2a4,Cyp2b9,Cyp2b13,Cyp2a22,Gm42375,Ltbp4,Cyp2b10,Cyp2g1,Tgfb1,Cyp2a21-ps,Cyp2a5,Nova2,Bcam,Pld3,Kcnn4,Cd3eap,Zfp111,Coq8b,Dmac2,Grik5,Mill2,Tomm40,Erf,Fbxo46,Atp1a3,Smg9,Cyp2s1,Fcgbp,Rps16,Supt5,Fbl,Dmpk,Apoe,Krt8-ps,Ercc1,Rtn2,Itpkc,Hnrnpul1,Eml2,Numbl,Apoc4,Cyp2a12,Apoc1,Egln2,Gpr4	0.292207792207792
Ontology - Cellular Component	GOCC_CELL_TRAILING_EDGE	0.029753351723442	0.197195607206564	0.352487857583619	-0.662879545077713	-1.65386153895299	11	Ezr,Spn,Prickle1,Msn,Scimp,Bst1	0.545454545454545
Ontology - Molecular Function	GOMF_TYPE_II_TRANSFORMING_GROWTH_FACTOR_BETA_RECEPTOR_BINDING	0.0270955608798625	0.18692406977839	0.352487857583619	-0.727302833657045	-1.6536158540747	8	Tgfbr3,Eng,Tgfb1,Tgfb3,Tgfb2	0.625
Ontology - Molecular Function	GOMF_DELTA_3_DELTA_2_ENOYL_COA_ISOMERASE_ACTIVITY	0.0132697243748777	0.122463877055067	0.380730400722792	-0.841020385876455	-1.65331003110278	5	Ehhadh,Eci3	0.4
Curated - Chemical and Genetic Perturbation	HOLLERN_MICROACINAR_BREAST_TUMOR_DN	0.036096607982322	0.22009858606738	0.321775918075361	-0.598521033063827	-1.65293404988383	15	Hpgd,Synpo,Adamts5,Ptprs,Tubb2b,Ackr3,Tnc,Slc16a1	0.533333333333333
Ontology - Molecular Function	GOMF_IRON_ION_BINDING	0.00142865286497856	0.0291038036565352	0.45505986738723	-0.388966399379293	-1.65225768682161	132	Cyp2c40,Cyp2b9,Cyp2c37,Cyp3a41a,Nt5e,Cyp2b10,Hpd,Cyp17a1,Fbxl5,Cyp2c39,Cygb,Cyp2c38,Cyp3a41b,Cyp4b1,Cyp46a1,Cdo1,P3h3,Cyp3a16,Agmo,Cyp4a14,Cyp1b1,Cyp39a1,Scd2,Egln3,Cyp4a10,Cyp2c23,P4htm,Cyp20a1,Cisd1,Heph,Scd1,Pah,Cyp51,Cyp7a1,Cyp2s1,Cyp4f14,Cyp2c55,Aco2	0.287878787878788
Cell Type Signatures	TABULA_MURIS_SENIS_GONADAL_ADIPOSE_TISSUE_MESENCHYMAL_STEM_CELL_OF_ADIPOSE_AGEING	1.3401601413269e-08	2.23310348328633e-06	0.747739663149885	-0.327479715917002	-1.65192580471466	666	Qpct,Mfge8,Angptl2,St3gal6,Cbr1,Sod3,Sox4,Ecm1,Plaat3,Tcn2,Pamr1,Npc2,Cdkn1c,Ybx3,Gstt1,Hnrnpd,Tmsb10,Pltp,Scara3,Tnxb,Prelp,Igfbp7,Tagln2,Pla1a,Marcks,Dcn,Pdlim1,Vcam1,Cygb,Timp3,H2-T23,Hmgb1,Mmp14,Vegfb,Lsp1,Renbp,Tm4sf1,Dpysl2,Naxe,Cuedc2,Cyp4b1,Scand1,Spry1,Sp100,Irf1,Maf,Anp32b,Ets1,Slfn5,Klf6,Il34,Mxra7,Ctsb,Psme2,Slc43a3,Gstm1,Dpp4,Psmb10,Cd63,Ntan1,Camk2n1,Smarcb1,Aebp1,Sf3b2,Dact2,S100a1…	0.285285285285285
Ontology - Biological Process	GOBP_MEMBRANE_REPOLARIZATION_DURING_ACTION_POTENTIAL	0.0294834141192862	0.19644043434619	0.352487857583619	-0.679441347987325	-1.65190577460986	10	Kcne3,Kcnj8,Flna,Cacnb3,Cacna2d1,Kcnq1,Kcnj2,Kcne4,Kcnn2	0.9
Ontology - Biological Process	GOBP_BLEB_ASSEMBLY	0.0363141622093659	0.220808520200466	0.321775918075361	-0.651677746094753	-1.65146660333137	12	Emp2,Emp1,Anln,Lpar1,Prdx6	0.416666666666667
Ontology - Biological Process	GOBP_POSITIVE_REGULATION_OF_TOLL_LIKE_RECEPTOR_7_SIGNALING_PATHWAY	0.0287585263999937	0.193317180821452	0.352487857583619	-0.789286484510814	-1.6513293187428	6	Ddx3x,Ptpn22,Rsad2,Slc15a4	0.666666666666667
Ontology - Biological Process	GOBP_NEGATIVE_REGULATION_OF_VIRAL_LIFE_CYCLE	0.0183359542582968	0.147313246153461	0.352487857583619	-0.513588737588127	-1.65116441307679	29	Trim5,Trim12a,Ifitm1,Trim56,Gsn,Ciita,Trim30a,Cd74,Ly6e,Trim12c,Trim59,Rad50	0.413793103448276
Ontology - Biological Process	GOBP_NEPHRON_EPITHELIUM_DEVELOPMENT	0.00296215143344568	0.0472638077398777	0.431707695803346	-0.426679948109515	-1.65075584372068	77	Pbx1,Sall1,Cd24a,Tcf21,Wnt4,Agt,Greb1l,Prom1,Tgfb1,Lamb2,Mef2c,Gpc3,Wt1,Dll1,Hes1,Klhl3,Dchs1,Pdgfb,Ednra,Agtr1a,Lzts2,Ampd2,Heyl,Gli3	0.311688311688312
Ontology - Molecular Function	GOMF_NADP_RETINOL_DEHYDROGENASE_ACTIVITY	0.0310981219839029	0.202169358183619	0.352487857583619	-0.661577538912725	-1.65061307860187	11	Dhrs7,Akr1b10,Akr1b7,Rdh11,Rdh10,Dhrs3,Akr1b3	0.636363636363636
Ontology - Biological Process	GOBP_PHOSPHOLIPID_HOMEOSTASIS	0.036096607982322	0.22009858606738	0.321775918075361	-0.597653712919194	-1.65053877399541	15	Abca3,Rcn3,Tgfb1,Angptl3,Tlcd1	0.333333333333333
Ontology - Biological Process	GOBP_POSITIVE_REGULATION_OF_CELL_POPULATION_PROLIFERATION	3.56613253529635e-09	6.96352611648355e-07	0.774939030136436	-0.323865993801545	-1.65029215757882	736	Rtn4,Prlr,Ccnd1,Emp2,Tox,Ntrk2,Pbx1,Cd24a,Hpgd,Sox4,Ecm1,Ar,Epcam,Efemp1,Ltbp3,Lbh,Lamc2,Npm1,Pdgfrb,Ppargc1a,Gdf2,Pdgfra,Vcam1,Tgm1,Ntn1,Tgfbr3,Hmgb1,Vegfb,Efnb2,Agt,Htra1,Cd1d1,Ptgfr,Plau,Tgfb1,Ccn4,Il15,Bambi,Fbln5,Hlx,Ngfr,Pbxip1,Anp32b,Cx3cr1,Ets1,Il34,Mef2c,Mmp2,Prkca,Ccl5,Dpp4,Tbx20,S100a13,Esm1,Dll1,Pak1,Klb,Lhx2,Ddr2,Bmp10,Pth1r,Vtcn1,Pdgfd,Csf1,Ccnd2,Cdh3,Vim,Foxf1,Hdac2,H2-DMb1,Itgb3,T…	0.327445652173913
Ontology - Biological Process	GOBP_LEUKOCYTE_MIGRATION	2.5012883617937e-05	0.00137720426479666	0.575610261071129	-0.352088785698697	-1.65002621442589	291	Rtn4,Emp2,Lyve1,Cd24a,Pde4b,Enpp1,Ecm1,Itga6,Dapk2,App,Cadm1,Plvap,Msmp,Vcam1,Hmgb1,Mmp14,Vegfb,Foxj1,St3gal4,Tgfb1,Stk39,Cx3cr1,Il34,Mmp2,Prkca,Ccl5,Dpp4,Pdgfd,Csf1,Eps8,Emilin1,Itgb3,Rarres2,Ptafr,Cxcl10,Itga2b,F11r,Ccl22,Gcnt1,Cx3cl1,Cd99l2,Chst2,Anxa1,Mdk,Cd74,Gpr183,Spn,Cd47,Pdgfb,Itgb7,Pecam1,Stap1,F7,Thy1,Ednra,Mif,S1pr1,Cnn2,Msn,Mapk3,Cd200,Il27ra,Ptpn22,Serpine1,Ccl9,Slamf8,Il16,Trp53,It…	0.353951890034364
Ontology - Biological Process	GOBP_MALE_GENITALIA_DEVELOPMENT	0.0336647870190175	0.211647800553819	0.321775918075361	-0.631125211366331	-1.64985279103168	13	Ar,Pdgfra,Greb1l,Wt1,Bmp5	0.384615384615385
Ontology - Molecular Function	GOMF_HORMONE_ACTIVITY	0.0242389908935591	0.17404247631734	0.352487857583619	-0.518870586134899	-1.64982103623534	27	Hamp2,Hamp,Agt,Bmp10,Inhbb,Crhr2,C1qtnf9,Fbn1,Metrnl,Lep,C1qtnf12,Retnla	0.444444444444444
Curated - Chemical and Genetic Perturbation	LEE_TARGETS_OF_PTCH1_AND_SUFU_DN	0.00973400759853033	0.101208395888096	0.380730400722792	-0.441158209364246	-1.64959061934104	60	Atp1b1,Gucy1a1,Kif1a,Ptgds,Pak1,Gja1,Lynx1,Tmem50b,Hmgcs1,Atp2b2,Ntm,Car8,Map4,Thy1,Rcan2,Vamp2,Fam241b,Ncam1,Nrxn3,Dynlt3,Clstn2,Ndrg4,Csdc2,Ablim1,Spock2,Hk1,Mapre2,Sez6l2	0.466666666666667
Curated - Chemical and Genetic Perturbation	NADLER_OBESITY_UP	0.00973400759853033	0.101208395888096	0.380730400722792	-0.440919939864686	-1.64869967563194	60	Bgn,Mfge8,Pltp,Ctsb,Col1a1,Ctsk,Cryab,Postn,Hcls1,Pld3,Flna,Mif,Ccl9,Ckb,Capg,Fbln2,Ucp2,Serpinf1,Psap,Basp1,Lep,Cd68,Cstb,Ctsa,Pea15a	0.416666666666667
Ontology - Biological Process	GOBP_NAIL_DEVELOPMENT	0.0287585263999937	0.193317180821452	0.352487857583619	-0.787915690045635	-1.64846137011484	6	Itga6,Prkab1,Itgb4,Prickle1	0.666666666666667
Canonical Pathways - Reactome	REACTOME_DEGRADATION_OF_CYSTEINE_AND_HOMOCYSTEINE	0.0383504126649996	0.228702721635745	0.321775918075361	-0.650222369004275	-1.64777842052233	12	Fmo1,Sqor,Cdo1,Tstd1,Suox	0.416666666666667
Canonical Pathways - Reactome	REACTOME_RESPONSE_TO_ELEVATED_PLATELET_CYTOSOLIC_CA2	0.00216906895948101	0.0387192109021292	0.431707695803346	-0.393524837711169	-1.64711984145358	118	A1bg,Ecm1,Anxa5,Spp2,App,Actg1,Tagln2,Sparc,Timp3,Vegfb,Alb,Endod1,Tgfb1,Rab27b,Kng2,Islr,Cd63,Maged2,Itgb3,Tgfb3,Rarres2,Ctsw,Itga2b,Apoh,Tgfb2,Cd36,Abcc4,Hgf,Pdgfb,Pecam1,Flna,Sccpdh,Pcyox1l,Pcdh7,Serpine1,Actn1,Pf4,F13a1,Ahsg,Tex264,Aplp2,Psap,Egf	0.364406779661017
Ontology - Molecular Function	GOMF_GALACTOSE_BINDING	0.0138978698428974	0.125158994333224	0.380730400722792	-0.837728667585374	-1.6468390454268	5	Mbl2,Eng	0.4
Ontology - Molecular Function	GOMF_AMIDE_BINDING	4.58879883272946e-05	0.00224696779540257	0.557332238758646	-0.351021321651786	-1.64671756669876	289	Prlr,Lepr,Mme,H2-Q4,Anxa5,Enpep,Eci3,Pltp,Clstn1,Sorl1,Acadl,H2-Q1,Vipr1,Ramp1,Tap2,H2-T23,Hmgb1,Cert1,Cd1d1,Pnpla3,Fkbp5,Ngfr,Soat2,Pfdn5,Ctsb,Dpp4,Pcsk5,Pth1r,Ppp3r1,Adcyap1r1,Ramp2,Ldlr,H2-Q2,Avpr1a,Vdac2,Ldlrad3,Ppif,Tap1,H2-T22,Adnp,Nqo2,Cryab,Tgfb2,Itm2a,Cd36,Epdr1,Crhr2,Ipo5,Igf1r,Ppic,Cd74,Hspa8,H2-T10,H2-T24,H2-Q6,Sardh,Phb2,Npr3,Fcgr2b,H2-M2,Mthfs,Dhfr,Vbp1,H2-Eb1,Lbr,Ppp3ca,H2-Ab1,Gnmt…	0.27681660899654
Ontology - Biological Process	GOBP_NEGATIVE_REGULATION_OF_TRANSMEMBRANE_TRANSPORT	0.00135009080047011	0.0280384616045752	0.45505986738723	-0.395950404846569	-1.6462799247246	116	Hamp2,Enpp1,Hamp,Kcnab1,Tgfb1,Kcne3,Pcsk9,Stk39,Prkca,Gsto1,Ppp3r1,Ppif,Commd1,Tgfb2,Sestd1,Atp1a2,Gstm7,Slc43a2,Esr1,Cacnb3,Fgf12,Ahr,Ppp3ca,Rgs4,Fabp5,Sumo1,Fmr1,Gnb5,Zfas1,Vdac1,Ephb2,Ptger3,Kcnq1,Lep,Cttnbp2nl,Tmbim6,Calm2,Rem1,Rgs2,Pea15a,Oaz3,Thbs1,Rrad,Upk3b,Ace	0.387931034482759
Ontology - Biological Process	GOBP_LEUKOTRIENE_TRANSPORT	0.0303300153387047	0.199034510493172	0.352487857583619	-0.786673169704926	-1.64586179403187	6	Abcc3,Abcc4,Abcc6	0.5
Ontology - Biological Process	GOBP_REGULATION_OF_ANTIGEN_PROCESSING_AND_PRESENTATION	0.0300840527887756	0.198181680120185	0.352487857583619	-0.558987356691238	-1.64553385424643	20	Tap2,Cd74,Fgl2,H2-Ab1,Ptpn22,H2-Ob,Cd68,Ccr7,Thbs1	0.45
Ontology - Biological Process	GOBP_SMALL_MOLECULE_METABOLIC_PROCESS	4.26537354464993e-14	2.43918432846196e-11	0.965327754226083	-0.308391900410152	-1.6454268531704	1540	Cyp2c40,Cyp2c69,Cyp2a4,Rdh16f2,Cyp2c68,Cyp2b9,Lepr,Mgst3,Cyp2c37,Fmo1,Cyp2b13,Nqo1,Cyp2a22,Fmo2,Papss2,Vnn3,Fmo3,Abcd2,Abhd2,Idh2,Mme,Ugt1a5,Ugt1a1,Ehhadh,Dhrs7,Cyp3a41a,Enpp1,Pctp,Ugt1a9,Cbr1,Sult2a1,Nt5e,Vldlr,Mpc2,Cyp3a44,Slc27a1,Hpgd,Mpc1,Plaat3,Ces1c,Hao2,Npc2,Adssl1,Ilvbl,Pon1,Gnpda1,Acot6,Oasl2,Pam,Hyi,Ctps2,App,Eci3,Pltp,Tnxb,Afmid,Cyp2b10,Echdc3,Acy1,Hpd,Gstm3,Sult2a2,Ces1g,Cyp17a1,Prps2…	0.226623376623377
Ontology - Molecular Function	GOMF_TESTOSTERONE_16_BETA_HYDROXYLASE_ACTIVITY	0.000144917467682	0.00555124041273729	0.518848077743792	-0.987813706563707	-1.64484439603823	3	Cyp2b9,Cyp2b13,Cyp2b10	1
Cell Type Signatures	TABULA_MURIS_SENIS_MARROW_HEMATOPOIETIC_PRECURSOR_CELL_AGEING	0.00139248623363741	0.0286587269575864	0.45505986738723	-0.411767205319033	-1.64461275991471	93	Cd24a,H2-Q4,Lsp1,Pfdn5,Ctsb,Ccl5,S100a11,Anxa2,AW112010,S100a6,Shisa5,Anxa1,Cd74,Thy1,Ms4a4b,Btg1,Gimap7,H2-Eb1,Cnn2,H2-Ab1,Lyz1,H2-Aa,Cd82,Ptpn18,Fau,Tmbim6,Ostf1,Cd9,Tmsb4x,Lck,Cd3g,4930523C07Rik,Serpina3g,Hcst,Tyrobp,Ngp,Gpsm3,Gimap3,Itgb2,Cd52,Ms4a6b,Cd3e,Ltb,Lat	0.473118279569893
Ontology - Biological Process	GOBP_POSITIVE_REGULATION_OF_RECEPTOR_INTERNALIZATION	0.0232542360073055	0.169866253170153	0.352487857583619	-0.514163623854134	-1.64457951149856	28	Hamp2,App,Hamp,Pcsk9,Cd63,Angpt1,Arrb1,Dtnbp1,Fmr1,Ntf3,Egf	0.392857142857143
Ontology - Biological Process	GOBP_COLLAGEN_BIOSYNTHETIC_PROCESS	0.00891604390217103	0.0952392895007089	0.380730400722792	-0.451120973449785	-1.64444345358704	53	Rcn3,Pdgfrb,Cygb,Wnt4,Eng,Tgfb1,Col5a1,Serpinh1,P3h3,Col1a1,Ddr2,Emilin1,Vim,Tgfb3,Ltbp1,Rgcc,Rapgef3,Pdgfb,Creb3l1,Got1,Mkx,Serpine1,Cyp7a1,Ccn2	0.452830188679245
Ontology - Biological Process	GOBP_MAINTENANCE_OF_POSTSYNAPTIC_SPECIALIZATION_STRUCTURE	0.0262051123605209	0.18314982938309	0.352487857583619	-0.750409212945362	-1.64411928052391	7	Cadm1,Itgb3,Dgkz	0.428571428571429
Curated - Chemical and Genetic Perturbation	MEISSNER_NPC_HCP_WITH_H3K4ME3_AND_H3K27ME3	0.00435472146857472	0.061488359924884	0.407017918923954	-0.426166897720742	-1.64398561431767	74	Pltp,Myo1d,Smad6,Epb41l1,Atp7b,Ndrg1,Adra2b,Rasgef1b,Wnk2,Gch1,Tenm4,Esrrb,Bmf,Emb,Efcc1,Atoh8,Nrarp,Dll4,Kcnma1,Cdkn1a,Unc5a,Gpat3,Synm,Tspan18,Pde4a,Rassf5,Lmo2,Tmtc4,Reln,Fhl2,Chst8,Cxcl12,Stk32c	0.445945945945946
Ontology - Biological Process	GOBP_BRAIN_DERIVED_NEUROTROPHIC_FACTOR_RECEPTOR_SIGNALING_PATHWAY	0.0262051123605209	0.18314982938309	0.352487857583619	-0.750334827028042	-1.64395630368573	7	Ntrk2,Slc2a4,Nfatc4	0.428571428571429
Ontology - Biological Process	GOBP_L_SERINE_CATABOLIC_PROCESS	0.0140549062587772	0.125633407244498	0.380730400722792	-0.836109906894865	-1.64365682376783	5	Shmt1,Sds,Cbs	0.6
Ontology - Biological Process	GOBP_CELL_MATRIX_ADHESION	0.000199658267884606	0.00692398199727994	0.518848077743792	-0.364829884969043	-1.64295307054736	198	Emp2,Itga6,Bcl2l11,Tnxb,Actg1,Col16a1,Nid1,Vcam1,Ddr1,Wnt4,Mmp14,Agt,Adamts9,Efemp2,Plau,Sned1,Fermt1,Cd63,Pcsk5,Jup,Map4k4,Csf1,Adam15,Emilin1,Itga8,Itgb3,Itgax,Angptl3,Itgb4,Itga2b,Cd36,Epdr1,Postn,Bcam,Col3a1,Itgb8,Rras,Zyx,Acer2,Itgb7,Pecam1,Adamts12,Mmp12,Thy1,Disc1,Limch1,Serpine1,Gpm6b,Actn1,Itga9,Ccn2,Plet1,Plekha2,Epha1,Cd34,Rhoa,Jam3,Adam8,Sirpa,Hpse,Eda,Coro2b,Itga1,Epha3,Clasp2,Dmtn,I…	0.368686868686869
Ontology - Molecular Function	GOMF_CHOLINE_BINDING	0.0145531968260425	0.128106535227373	0.380730400722792	-0.898830304738796	-1.64269125812248	4	Bche	0.25
Ontology - Molecular Function	GOMF_GLYCERALDEHYDE_3_PHOSPHATE_DEHYDROGENASE_NADPLUS_NON_PHOSPHORYLATING_ACTIVITY	0.0366938073662956	0.222048844878732	0.321775918075361	-0.6897905305759	-1.64264836502683	9	Aldh3b3,Aldh1b1,Aldh4a1,Aldh3a2,Aldh2,Aldh9a1	0.666666666666667
Ontology - Biological Process	GOBP_ATRIAL_CARDIAC_MUSCLE_TISSUE_MORPHOGENESIS	0.0143689791447002	0.127113864124276	0.380730400722792	-0.83557295203747	-1.64260125737861	5	Eng,Bmp10,Tnnt2	0.6
Ontology - Biological Process	GOBP_NEGATIVE_REGULATION_OF_LIPID_KINASE_ACTIVITY	0.0310850444778422	0.202166422493587	0.352487857583619	-0.722427775253775	-1.64253178634922	8	Ppp2r5a,Pik3ip1,Dab2ip,Washc1,Pip4k2a,Pip4k2b	0.75
Ontology - Biological Process	GOBP_NADPH_OXIDATION	0.0366938073662956	0.222048844878732	0.321775918075361	-0.689621645347445	-1.6422461863478	9	Fmo1,Nqo1,Fmo2	0.333333333333333
Ontology - Biological Process	GOBP_POSITIVE_REGULATION_OF_NATURAL_KILLER_CELL_DIFFERENTIATION	0.0327790855991664	0.209190401998347	0.321775918075361	-0.658156372295658	-1.64207738621502	11	Tox,Il15,Irf1	0.272727272727273
Canonical Pathways - Wiki	WP_SPHINGOLIPID_METABOLISM_OVERVIEW	0.0284418247024277	0.192161199041137	0.352487857583619	-0.543472765235073	-1.64173798311366	22	Cers6,Ugcg,Sgms1,Asah1,Degs1,Degs2,Sphk1,Plpp3,Cerk,Sptlc2,Sptlc1,Ugt8a	0.545454545454545
Ontology - Biological Process	GOBP_POSITIVE_REGULATION_OF_EPITHELIAL_TO_MESENCHYMAL_TRANSITION	0.0144415854841581	0.127474457978136	0.380730400722792	-0.462214682724042	-1.64173538813938	46	Emp2,Eng,Tgfb1,Bambi,Col1a1,Tbx20,Hdac2,Tgfb3,Loxl2,Tgfb2,Glipr2,Tgfb1i1,Mdk,Rgcc	0.304347826086957
Curated - Chemical and Genetic Perturbation	RIZ_ERYTHROID_DIFFERENTIATION_12HR	0.0328286256374379	0.209256350997873	0.321775918075361	-0.506406646323602	-1.64159431646227	30	Tead1,Ar,Hand2,Cavin1,Klf6,Tfcp2l1,Ndn,Esr1,Gata6,Spib,Mllt3,Hic1	0.4
Ontology - Biological Process	GOBP_PTERIDINE_CONTAINING_COMPOUND_METABOLIC_PROCESS	0.0235794648127082	0.171615632082311	0.352487857583619	-0.513193997733057	-1.64147811112997	28	Ggh,Pts,Shmt1,Gch1,Atic,Pcbd1,Sardh,Mthfd1,Mthfs,Dhfr	0.357142857142857
Ontology - Molecular Function	GOMF_GROWTH_FACTOR_BINDING	0.00158598737408814	0.0311211149925236	0.45505986738723	-0.389539815781884	-1.64131984750505	123	Ntrk2,Ltbp4,Itga6,Ltbp3,Col1a2,Igfbp7,Pdgfrb,Pdgfra,Tgfbr3,Col6a1,Htra1,Eng,Lrrc32,Col5a1,Ngfr,Igfbp3,Col1a1,S100a13,Klb,Itgb3,Tgfb3,Ltbp1,Itgb4,Ltbp2,Epha7,Fgfrl1,Cd36,Flt3,Flt4,Col3a1,Chrdl1,Igf1r,Pdgfb,Igfals,Col4a1,Srpx2,Erbb2,Il11ra1,Osmr,Ntf3,Acvr1c,Fgfr3,Il2rb,Igfbp2,Igfbp5,Pdxp	0.373983739837398
Ontology - Molecular Function	GOMF_PHOSPHATIDYLCHOLINE_BINDING	0.0138958178539347	0.125158994333224	0.380730400722792	-0.522114000204318	-1.64122496697735	26	Pctp,Pltp,Pcyt1b,Jchain,Vdac2,Esyt2,Apoa2,Apoa5,Ighm,Chmp2a	0.384615384615385
Ontology - Molecular Function	GOMF_LYSOPHOSPHATIDIC_ACID_BINDING	0.0312729090596388	0.202976011294259	0.321775918075361	-0.784393100297842	-1.6410914786463	6	Pnpla3,Cln6,Lpar1,Ppt1,Vil1	0.833333333333333
Ontology - Biological Process	GOBP_REGULATION_OF_EPITHELIAL_CELL_MIGRATION	0.000241776485671037	0.00791682022201358	0.518848077743792	-0.363989264459174	-1.64095787193492	211	Rtn4,Emp2,Sparc,Dcn,Gdf2,Ccbe1,Tgfbr3,Hmgb1,Smoc2,Robo4,Agt,Adamts9,Tgfb1,Bmper,Sp100,Ets1,Card10,Adgra2,Mef2c,Prkca,Cd63,Jup,Bmp10,Angpt1,Map4k4,Klf4,Itgb3,Sema5a,Emc10,Apoh,Tgfb2,Glipr2,Jcad,Rab25,Irs1,Flt4,Anxa1,Snai2,Rras,Rgcc,Pdgfb,Atoh8,Dab2ip,Dll4,Atp2b4,Hyal1,Hdac7,Mmrn2,Srpx2,Amotl1,Rhob,Serpine1,Patz1,Rhoj,Sema4a,Vash1,Apoe,Plpp3,Nr2f2,Rhoa,Serpinf1,Vil1,Prkd2,Cd40,Rab11a,Egf,Angpt2,Sta…	0.322274881516588
Cell Type Signatures	TABULA_MURIS_SENIS_LUNG_MATURE_NK_T_CELL_AGEING	0.0386606728647636	0.229868063093425	0.321775918075361	-0.611086214167181	-1.64091763637958	14	Slc3a2,Ctsb,Camk2n1,AW112010,Cd3g,Serpina3g,Cd3e,Rpl3,Rps9	0.642857142857143
Ontology - Biological Process	GOBP_VENOUS_BLOOD_VESSEL_DEVELOPMENT	0.020879358071888	0.160268591297733	0.352487857583619	-0.581741400149965	-1.64081658916617	17	Efnb2,Sema3c,Eng,Tbx20,Foxf1,Heg1,Ahr,Notch4	0.470588235294118
Ontology - Biological Process	GOBP_POSITIVE_REGULATION_OF_LEUKOCYTE_PROLIFERATION	0.00090311229926765	0.0208667159247816	0.477270815362862	-0.384739572811549	-1.64059626913585	133	Prlr,Cd24a,Vcam1,Hmgb1,Cd1d1,Il15,Il34,Mef2c,Ccl5,Vtcn1,Csf1,H2-DMb1,Il7,Zap70,Hes1,Cd320,Anxa1,Nck2,Cd74,Gpr183,Spn,Ighm,Mif,Cdkn1a,Cd274,Mapk3,Ppp3ca,Ptpn22,Clcf1,Ccr2,Cd209b,Ephb2,Btk,Aif1,Sash3,Il1a,Cd40,Icosl,Stat5a,Igfbp2,Prkcq,Havcr2,Lep,Cd28,Ccr7,Il18,Adk,Bst1,Il12rb2,Flt3l,Slc7a1,Coro1a,Cd6,Ighd,Nfatc2,Cd3e,Tlr4	0.428571428571429
Ontology - Biological Process	GOBP_TRIGLYCERIDE_RICH_LIPOPROTEIN_PARTICLE_REMODELING	0.0327790855991664	0.209190401998347	0.321775918075361	-0.657470229923036	-1.6403654847259	11	Lipc,Gpihbp1,Apoc3,Apoa2,Apoa5,Apoe,Lcat	0.636363636363636
Ontology - Biological Process	GOBP_REGULATION_OF_BRANCHING_MORPHOGENESIS_OF_A_NERVE	0.0310850444778422	0.202166422493587	0.352487857583619	-0.721467141537673	-1.64034766294231	8	Rtn4,Cpe,Lrrk2	0.375
Ontology - Molecular Function	GOMF_STEROID_BINDING	0.00245553888140474	0.0418277537968646	0.431707695803346	-0.419879461767587	-1.64002079501842	81	Serpina6,Ugt1a1,Ugt1a9,Ar,Npc2,Anxa6,Prom1,Hsd3b1,Osbp2,Soat2,Gstm1,Vdac2,Esrrb,Osbpl5,Atp1a2,Apoa2,Npc1,Gpr183,Osbpl7,Esr1,Bspry,Atp5o,Sult1e1	0.283950617283951
Ontology - Biological Process	GOBP_POSITIVE_REGULATION_OF_B_CELL_PROLIFERATION	0.0143833849465794	0.127171043492341	0.380730400722792	-0.471073733123205	-1.63959888714621	39	Prlr,Mef2c,Il7,Cd320,Cd74,Gpr183,Ighm,Mif,Cdkn1a,Clcf1,Ephb2,Btk,Sash3,Cd40,Bst1,Ighd,Nfatc2,Tlr4,Nckap1l	0.487179487179487
Ontology - Biological Process	GOBP_PROXIMAL_DISTAL_PATTERN_FORMATION	0.0362794485739028	0.220808520200466	0.321775918075361	-0.6269997536387	-1.63906824650132	13	Pbx1,Dll1,Aldh1a2,Gli3,Chsy1,Irx3,Nodal,Lrp4	0.615384615384615
Ontology - Biological Process	GOBP_REGULATION_OF_FLAGELLATED_SPERM_MOTILITY	0.0315872070208962	0.204601277839235	0.321775918075361	-0.783243281705965	-1.63868585129899	6	Anxa5,Defb1,Rgn	0.5
Ontology - Molecular Function	GOMF_CARD_DOMAIN_BINDING	0.036933114805641	0.222487973765208	0.321775918075361	-0.626843796394434	-1.63866055165709	13	Igtp,Irgm2	0.153846153846154
Ontology - Biological Process	GOBP_NEGATIVE_REGULATION_OF_AMYLOID_BETA_CLEARANCE	0.0149971251173203	0.130365888913427	0.380730400722792	-0.833267963514304	-1.63807002280817	5	Lrpap1,Ifngr1,Hmgcr,Cyp51	0.8
Curated - Chemical and Genetic Perturbation	MATZUK_SPERMATOGONIA	0.0339494362519649	0.212675419900806	0.321775918075361	-0.584213750123889	-1.63760486222275	16	Utp14b,Slc19a2,Gja1,Csf1,Adamts2	0.3125
Ontology - Cellular Component	GOCC_DENTATE_GYRUS_MOSSY_FIBER	0.0153111981957811	0.132092082710586	0.380730400722792	-0.832964332116161	-1.63747313259631	5	Mapk8ip1,Mical1,Slc30a3,Map1b	0.8
Curated - Chemical and Genetic Perturbation	CAIRO_PML_TARGETS_BOUND_BY_MYC_DN	0.0403866659502764	0.2366768098468	0.321775918075361	-0.645960931039502	-1.63697918344056	12	Ccnd1,Pdgfrb,Irf9,Bcat2,Cdkn1a,Erbb2	0.5
Ontology - Biological Process	GOBP_CELL_DIFFERENTIATION_INVOLVED_IN_KIDNEY_DEVELOPMENT	0.0203428435175783	0.157357299711818	0.352487857583619	-0.472086282293533	-1.6368197047238	38	Sall1,Cd24a,Tcf21,Wnt4,Prom1,Lamb2,Mef2c,Wt1,Hes1,Pdgfb,Ednra,Ampd2,Gli3,Basp1,Ednrb,Glis2,Gpr4	0.447368421052632
Ontology - Biological Process	GOBP_REGULATION_OF_CELL_POPULATION_PROLIFERATION	2.89551596345125e-13	1.44884380021192e-10	0.932595211336209	-0.30963243930193	-1.63681159561307	1323	Trim24,Rtn4,Prlr,Ccnd1,Emp2,Bche,Tox,Ntrk2,Pbx1,Idh2,Sall1,Tead1,Cd24a,Hpgd,Sox4,Sulf2,Ecm1,Ar,Timp2,Epcam,Cdkn1c,Efemp1,Ltbp3,App,Kank2,Lbh,Ifit3,Lamc2,Sparc,Npm1,Pdgfrb,Ppargc1a,Gdf2,Pdgfra,Hand2,Vcam1,Tgm1,Ntn1,Ski,Tgfbr3,Timp3,Ddr1,Hmgb1,Atpif1,Vegfb,Cdkn2c,Efnb2,Agt,Htra1,Smad6,Ptgds,Eng,Cd1d1,Septin4,Efemp2,Ptgfr,Tnfrsf21,Foxj1,Lrrc32,Plau,Ogn,Tgfb1,Sox7,Ccn4,Il15,Tcf7,Bambi,Ifitm1,Spry1,Fb…	0.276643990929705
Ontology - Biological Process	GOBP_PROTEIN_KINASE_A_SIGNALING	0.0138958178539347	0.125158994333224	0.380730400722792	-0.520681716264262	-1.63672269321856	26	Ezr,Akap12,Nrxn1,Fbn1,Ednra,Mif,Pja2,Pde4a,Lrrk2,Prkacb,Adrb2,Rdx,Akap7,Rps23rg1,Rab13,Pde10a,Akap5,Spatc1l,Edn1,Sfn	0.769230769230769
Curated - Chemical and Genetic Perturbation	LI_INDUCED_T_TO_NATURAL_KILLER_DN	0.00205874419816938	0.0371223109246487	0.431707695803346	-0.385163205655662	-1.63647600677504	127	Bgn,Sox4,Slc16a5,Ilvbl,Prelp,Marcks,Slc29a1,Ramp1,Col6a1,Col5a1,Tcf7,Ets1,N4bp2l1,Dtx1,Mmp2,Dpp4,Snai3,Art4,Pdk1,Ets2,Olfml3,Aldh2,Nck2,Igf1r,Rgcc,Rapgef3,Rnpepl1,Hdac7,Ccl9,Fbp1,Cdca7,Actn1,Acss1,H19,Tspan32,Trib2,Cd27	0.291338582677165
Canonical Pathways - Reactome	REACTOME_P75NTR_REGULATES_AXONOGENESIS	0.0331648904562262	0.210265452998641	0.321775918075361	-0.782049733651362	-1.63618873404869	6	Rtn4,Ngfr	0.333333333333333
Ontology - Biological Process	GOBP_REGULATION_OF_CELL_KILLING	0.00151445375196312	0.0301488566485993	0.45505986738723	-0.409595268469571	-1.63593796743436	93	H2-Q4,Bcl2l11,Cadm1,H2-Q1,Tap2,H2-T23,Cd1d1,Clec2d,Tgfb1,Cx3cr1,Klrb1c,H2-Q2,Tap1,H2-T22,Cr1l,H2-T10,Stap1,H2-T24,Mill2,H2-Q6,H2-M2,Dnase1l3,Clec7a,Cd160,Stat5a,Ccl2,Havcr2,Il7r,Lep,Il18rap,Ulbp1,Cd226,Tyrobp,Gimap3,Raet1d,Serpinb9,Gimap5	0.397849462365591
Ontology - Biological Process	GOBP_MODULATION_OF_EXCITATORY_POSTSYNAPTIC_POTENTIAL	0.0135988986690216	0.124333401242216	0.380730400722792	-0.461917722112987	-1.63573609711169	43	Cux2,App,Ngfr,Prkn,Nrxn1,Nlgn2,Dbn1,Cacnb3,Slc8a3,Rgs4,Dlg4,Lrrk2,Dmpk,Stx1a,Reln,Adrb2,Plk2,Eif4a3,Baiap2	0.441860465116279
Canonical Pathways - Reactome	REACTOME_GPER1_SIGNALING	0.0323164449462407	0.207811613043858	0.321775918075361	-0.550111954943962	-1.6353040915534	21	Gng7,Prkar2b,Gng11,Gnb2,Gng2,Gnb5,Gnb1,Prkar1a,Prkacb	0.428571428571429
Tumor Phenotype Ontology	MP_INCREASED_METASTATIC_POTENTIAL	0.0136143925404589	0.124354622565789	0.380730400722792	-0.46914849692905	-1.63527603693666	41	Lepr,Htatip2,Ntn4,Ccdc80,Nmi,Setd4,Hmgn1,Hgf,Ifngr1,Cdkn1a,Trp53,Notch4,Hic1	0.317073170731707
Ontology - Biological Process	GOBP_ARGININE_CATABOLIC_PROCESS	0.0379926698778994	0.227331326638612	0.321775918075361	-0.686688885948638	-1.63526219306589	9	Ddah1,Fah,Oat,Atp2b4	0.444444444444444
Ontology - Biological Process	GOBP_NEGATIVE_REGULATION_OF_BEHAVIOR	0.0375867813394058	0.225577040032446	0.321775918075361	-0.625375396534201	-1.63482194156178	13	Lepr,Ttc21b,Crhr2,Dbn1	0.307692307692308
Canonical Pathways - Reactome	REACTOME_PREDNISONE_ADME	0.0345960728145142	0.21471020073876	0.321775918075361	-0.58313531864615	-1.63458191962487	16	Serpina6,Ugt1a5,Abcb1a,Alb,Akr1c20	0.3125
Ontology - Biological Process	GOBP_ERYTHROSE_4_PHOSPHATE_PHOSPHOENOLPYRUVATE_FAMILY_AMINO_ACID_CATABOLIC_PROCESS	0.0327473308788573	0.209190401998347	0.321775918075361	-0.718665579746828	-1.63397795450845	8	Hpd,Tat,Fah,Pah,Qdpr	0.625
Ontology - Cellular Component	GOCC_ATPASE_DEPENDENT_TRANSMEMBRANE_TRANSPORT_COMPLEX	0.0355551528314497	0.218544762816573	0.321775918075361	-0.671908332362948	-1.63359097518383	10	Abcg5,Atp1b1,Abcg8,Atp1a2,Atp1a3	0.5
Ontology - Molecular Function	GOMF_STRUCTURAL_MOLECULE_ACTIVITY	1.0937678758976e-06	9.6759178060068e-05	0.643551836150722	-0.334873707460794	-1.63358487257172	475	Bgn,Mfge8,Tgfbi,Ltbp4,Ecm1,Efemp1,Krt19,Col1a2,Col6a2,Scara3,Tnxb,Prelp,Actg1,Igfbp7,Ncmap,Lamc2,Sparc,Col16a1,Dcn,Nid1,Ntn1,Krt23,Col6a1,Lum,Efemp2,Ogn,Impg2,Des,Bmper,Col5a1,Col6a3,Lamb2,Tpm2,Epb41l1,Col4a5,Fbln5,Dsp,Lama4,Csrp1,Col1a1,Rpl22,Epb41l2,Rps28,Add3,Cldn8,Jup,Matn2,Mfap4,Papln,Macroh2a2,Emilin1,Cldn3,Tubb6,Vim,Krt7,Gfap,Ltbp1,Lamb1,Nup62cl,Ltbp2,Septin7,Rpl14,Fbln1,Ndufa7,Cryab,Tinag…	0.311578947368421
Ontology - Biological Process	GOBP_REGULATION_OF_ORGAN_GROWTH	0.00364862483030004	0.0549593422227322	0.431707695803346	-0.402796416843711	-1.63339079422985	99	Hamp2,Ybx3,Bcl2l11,Hamp,Tgfbr3,Agt,Ccn4,Hlx,Mef2c,Tbx20,Wt1,Pak1,Gja1,Bmp10,Ccnd2,Hdac2,Slc25a4,Il7,Ccnb1,G6pdx,Zfpm2,Gata6,Col14a1,Parp2,Ahr,Ncam1,Rgs4	0.272727272727273
Ontology - Cellular Component	GOCC_BLEB	0.0331648904562262	0.210265452998641	0.321775918075361	-0.780701283991353	-1.63336753477299	6	Marcks,Anln,Panx1	0.5
Canonical Pathways - Reactome	REACTOME_KERATAN_SULFATE_KERATIN_METABOLISM	0.025523157541124	0.180008716321237	0.352487857583619	-0.513695823809678	-1.63336716128115	27	St3gal6,Prelp,Lum,St3gal4,Ogn,Hexb,St3gal2,Chst1,Chst2,Glb1,Fmod,Hexa,B4galt4,B4galt5,B3gnt2,B4galt6,St3gal1,B4galt2	0.666666666666667
Curated - Chemical and Genetic Perturbation	HAN_JNK_SINGALING_DN	0.0248249884756012	0.176259689580776	0.352487857583619	-0.480798763604627	-1.63316135339914	36	Sod3,Col6a2,Pltp,Slc29a1,Col6a1,Pfkp,Sema3c,Ogn,Ifitm1,Cd74,Spib,Ahr,Ccl9,Gdf10	0.388888888888889
Ontology - Biological Process	GOBP_CIRCULATORY_SYSTEM_PROCESS	7.45504127651736e-06	0.00049890536426771	0.610526878385931	-0.340632143254476	-1.63312415506662	379	Emp2,Pde4b,Sod3,Slc27a1,Nav2,Ar,Pon1,Enpep,Col1a2,Slc5a1,App,Scpep1,Smtn,Abcb1a,Atp1b1,Plvap,Gucy1a1,Tgfbr3,Vegfb,Agt,Smad6,Eng,Tgfb1,Kcne3,Dsp,Stk39,Ddah1,Smad7,Glrx3,Mmp2,Prkca,Tbx20,Dll1,Add3,Pde3a,Jup,Gja1,Bmp10,Angpt1,Adra2b,Akap12,Camk2n1,Gsn,Emilin1,Epas1,Ramp2,Gch1,Rarres2,Ptafr,Adora2a,Avpr1a,Vstm4,Ptp4a3,Heg1,Kcnj8,Gpd1l,Gaa,F11r,Fxyd1,Tgfb2,Cd36,Cx3cl1,Postn,G6pdx,Dsc2,Atp1a2,Ece1,Crhr…	0.316622691292876
Ontology - Biological Process	GOBP_RESPONSE_TO_LEPTIN	0.0420573603510767	0.241362956984946	0.321775918075361	-0.571704812457964	-1.63309662548938	18	Lepr,Ccnd1,Ugcg,Inhbb	0.222222222222222
Ontology - Molecular Function	GOMF_ISOCITRATE_DEHYDROGENASE_NAD_P_PLUS_ACTIVITY	0.0165705854560713	0.138263790684009	0.352487857583619	-0.830708110677255	-1.63303776622472	5	Idh2,Idh3a	0.4
Canonical Pathways - Reactome	REACTOME_TYROSINE_CATABOLISM	0.0165705854560713	0.138263790684009	0.352487857583619	-0.83061654397049	-1.6328577608915	5	Hpd,Tat,Fah	0.6
Ontology - Biological Process	GOBP_METANEPHRIC_NEPHRON_DEVELOPMENT	0.0349721170842372	0.216456721589798	0.321775918075361	-0.554594199583005	-1.63260138151322	20	Sall1,Tcf21,Pdgfrb,Pdgfra,Wnt4,Lamb2,Wt1,Hes1,Pdgfb	0.45
Curated - Chemical and Genetic Perturbation	MIKKELSEN_MCV6_LCP_WITH_H3K4ME3	0.00193820333299768	0.035549268920915	0.45505986738723	-0.383975938312973	-1.63216719544664	129	Angptl2,Serpinb8,Muc1,Prelp,Galnt15,Slc29a1,Col6a1,Tnfsf10,Robo4,Adamts13,Ifitm1,Pcolce,Vtcn1,Tnks1bp1,Cox7a1,Trim21,Xaf1,Anxa1,Dqx1,Adgrg1,Plekha6,Pdzk1ip1,Gbp2,Nr1h5,Kcnn4,Pipox,Dab2ip,Tns2,Fxyd3,Slc9a3r2,Il17re,Gstm2,Nyap1,Isg20,Notch4,Sh3kbp1,Arhgdib,Rsad2,Aspdh,Acy3	0.310077519379845
Ontology - Biological Process	GOBP_REGULATION_OF_ACTIN_FILAMENT_BASED_MOVEMENT	0.0104805161527572	0.104818253989974	0.380730400722792	-0.491683598911737	-1.63185294015234	33	Pde4b,Dsp,Jup,Fxyd1,Dsc2,Atp1a2,Dsg2,Dbn1,Tnnt2,Sumo1,Trpm4,Ptger3,Acta2,Pde4d,Cacna1c	0.454545454545455
Ontology - Biological Process	GOBP_NEGATIVE_REGULATION_OF_SYNCYTIUM_FORMATION_BY_PLASMA_MEMBRANE_FUSION	0.0168862062027376	0.140094266175251	0.352487857583619	-0.829897072280735	-1.63144339593467	5	Stat1,Nfe2,Cxcl10,Rapgef3	0.8
Ontology - Molecular Function	GOMF_CALCIUM_DEPENDENT_PROTEIN_BINDING	0.00946925655933655	0.0993589357982286	0.380730400722792	-0.443570975370897	-1.63136941902021	55	Mbl2,Vldlr,Myo1d,Anxa6,Mgp,Anxa4,S100a11,Nrxn1,Anxa2,Cplx2,S100a6,Myo5a,Anxa1,Mmp13,Cln3,Rbm22,Vamp2,Plscr3,Cd209b,Stx1a,Pef1	0.381818181818182
Ontology - Biological Process	GOBP_REGULATION_OF_MEMBRANE_REPOLARIZATION_DURING_ACTION_POTENTIAL	0.0168862062027376	0.140094266175251	0.352487857583619	-0.829854305194296	-1.63135932276094	5	Kcne3,Flna,Cacnb3,Cacna2d1	0.8
Ontology - Molecular Function	GOMF_RNA_POLYMERASE_II_GENERAL_TRANSCRIPTION_INITIATION_FACTOR_BINDING	0.0233557828894335	0.17037484994333	0.352487857583619	-0.52119185189309	-1.63074722431128	25	Ar,Taf7,Ruvbl2,Esr1,Gtf2f1,Ahr,Trp53,Fbl,Ruvbl1,Ercc1,Znhit6	0.44
Ontology - Biological Process	GOBP_ASPARTATE_FAMILY_AMINO_ACID_CATABOLIC_PROCESS	0.0354752536116037	0.218388989169165	0.321775918075361	-0.653515172715252	-1.63049775378008	11	Mat1a,Sds,Asrgl1,Pipox,Got1	0.454545454545455
Ontology - Biological Process	GOBP_POSITIVE_REGULATION_OF_CHOLESTEROL_EFFLUX	0.0212566547318629	0.161845723046405	0.352487857583619	-0.507122723233719	-1.63037647125669	29	Ces1c,Abca3,Pon1,Pltp,Ces1g,Ces1b,Gps2	0.241379310344828
Ontology - Biological Process	GOBP_HEART_MORPHOGENESIS	0.0001805084157251	0.00643719544006749	0.518848077743792	-0.359204783602588	-1.62962849424833	215	Rtn4,Emp2,Tead1,Sox4,Hand2,Tgfbr3,Cert1,Smad6,Sema3c,Eng,Tgfb1,Col5a1,Adamts5,Spry1,Dsp,Smad7,Mef2c,Tbx20,Dll1,Gja1,Bmp10,Angpt1,Adam15,Foxf1,Tgfb3,Robo2,Nrp2,Heg1,Ift57,Gaa,Fgfrl1,Bmp5,Tgfb2,Hes1,Plxnd1,Zfpm2,Ankrd1,Fzd2,Snai2,Tnnt2,Dchs1,Ly6e,Gata6,Ptcd2,Flna,Lemd2,Dll4,Dvl2,Grhl2,Aldh1a2,Ednra,Adamts1,Naca,Prickle1,S1pr1,Cpe,Ahr,Dhrs3,Tmem100,Epor,Dnah11,Trp53,Fzd1	0.293023255813954
Ontology - Biological Process	GOBP_RESPONSE_TO_AMYLOID_BETA	0.0108106044324374	0.106488696901224	0.380730400722792	-0.490992432284038	-1.6295590212662	33	App,Vcam1,Ngfr,Mmp2,Gja1,Snx6,Cd36,Igf1r,Fyn,Fcgr2b,Atp1a3,Epha4,Cacna2d1	0.393939393939394
Curated - Chemical and Genetic Perturbation	GUO_HEX_TARGETS_DN	0.00779469576811914	0.0877081297534249	0.407017918923954	-0.433745071326648	-1.62950460187345	62	Fmo1,Cavin1,Eng,Lig1,Ramp2,Cd93,Bcl6b,Flt4,Sox18,Gstk1,Lmnb1,Mbp,Gstm2,Acp1,Rnf149,Pttg1,H19,Angpt2,Hba-a1,Polr2j,She,Slc39a8,Psme1,Hbb-bs,Arl6ip5,Creg1,F10,Nfatc1,Dctpp1,Adam19,Lpl,Raly,Mrpl58,Brk1,Tfpi,Igf1	0.580645161290323
Curated - Chemical and Genetic Perturbation	KHETCHOUMIAN_TRIM24_TARGETS_UP	0.0137935292844123	0.124993067099138	0.380730400722792	-0.459812115437839	-1.62934907952937	44	Col1a2,App,Sparc,Vcam1,Tgfb1,Stat1,Col1a1,Vim,Samd4,Emp1,Col4a1,Cdkn1a,Serpine1,Trp53,Ucp2,H19	0.363636363636364
Ontology - Biological Process	GOBP_RENAL_SYSTEM_VASCULATURE_DEVELOPMENT	0.0271867076115282	0.18692406977839	0.352487857583619	-0.52521345895989	-1.62925135080132	24	Tcf21,Pdgfrb,Pdgfra,Wt1,Angpt1,Pdgfd,Itgb3,Hes1,Pdgfb,Ednra	0.416666666666667
Ontology - Biological Process	GOBP_GLIOGENESIS	8.17846773287751e-05	0.00357218899519237	0.538434096309916	-0.347901093718461	-1.62902443050375	286	Rtn4,Lepr,Ntrk2,Idh2,Enpp1,Sox4,Efemp1,App,Ncmap,Ntn1,Ski,Ttc21b,Agt,Tnfrsf21,Tgfb1,Lamc3,Mxra8,Lamb2,Hexb,Cx3cr1,Il34,Dtx1,Dll1,Matn2,Ndrg1,Ppp3r1,Csf1,Ano1,Vim,Hdac2,Rras2,Epm2a,Gfap,Ldlr,Adora2a,Lamb1,Itgb4,Ndn,Tenm4,Ror1,Tgfb2,Daam2,Apcdd1,Cx3cl1,Hes1,Mboat7,Anxa1,Id4,Sox5,Col3a1,Adgrg1,Phgdh,Mdk,Rras,Gpr183,Pdgfb,Tmem98,Adam22,Srgap2,Dab2ip,Stap1,Ifngr1,Slc7a5,Mal,Prkch,Slc8a3,Disc1,Sirt2,Ma…	0.300699300699301
Ontology - Biological Process	GOBP_RENAL_CONTROL_OF_PERIPHERAL_VASCULAR_RESISTANCE_INVOLVED_IN_REGULATION_OF_SYSTEMIC_ARTERIAL_BLOOD_PRESSURE	0.0344282773612903	0.214163654978759	0.321775918075361	-0.778561549611996	-1.62889082551179	6	Agt,G6pdx,Agtr1a,Rhoa	0.666666666666667
Ontology - Biological Process	GOBP_ALCOHOL_METABOLIC_PROCESS	3.04122746857489e-05	0.00161245477572255	0.575610261071129	-0.347294921587417	-1.62857031157863	292	Rdh16f2,Lepr,Idh2,Dhrs7,Enpp1,Pctp,Sult2a1,Vldlr,Ces1c,Npc2,Pon1,App,Sult2a2,Ces1g,Ces1b,Srebf2,Acadl,Akr1d1,Hsd17b7,Wnt4,Rdh16,Asah1,Asah2,Lipc,Rdh9,Pcsk9,Cyp46a1,Soat2,Ebp,Aldh3a2,Pth1r,Pts,Adcyap1r1,Itpkb,Rdh11,Fdft1,Hsd17b6,Sult2a3,Gch1,Dkk3,Ptafr,Hmgcs1,Ldlr,Cyp1b1,Angptl3,Degs2,Rdh1,Cyp39a1,Bmp5,Akr1c20,Pcbd1,Idh3a,Sqle,G6pdx,Tm7sf2,Apoc3,Mvd,Apoa2,Sptssa,Npc1,Pck2,Acer2,Sult2a5,Adh1,Dgat2,…	0.332191780821918
Ontology - Biological Process	GOBP_BILE_ACID_SECRETION	0.0417441695080294	0.240347947559355	0.321775918075361	-0.642446116229672	-1.6280720214113	12	Ces1c,Ces1g,Ces1b	0.25
Canonical Pathways - Reactome	REACTOME_RHO_GTPASES_ACTIVATE_CIT	0.0344282773612903	0.214163654978759	0.321775918075361	-0.778167430229662	-1.62806625686161	6	Rhoc,Rhob,Dlg4,Prc1,Rhoa	0.833333333333333
Ontology - Molecular Function	GOMF_VASCULAR_ENDOTHELIAL_GROWTH_FACTOR_RECEPTOR_BINDING	0.0395477826031223	0.233840138493794	0.321775918075361	-0.622658148776921	-1.62771866202939	13	Vegfb,Angpt1,Itgb3,Dab2ip,Angpt2,Pdcl3,Vegfc,Vegfd	0.615384615384615
Ontology - Biological Process	GOBP_POSITIVE_REGULATION_OF_CELL_KILLING	0.00703251889158415	0.0833367656793026	0.407017918923954	-0.4279644320991	-1.62733615823495	66	H2-Q4,Bcl2l11,Cadm1,H2-Q1,Tap2,H2-T23,Cd1d1,Klrb1c,H2-Q2,H2-T22,H2-T10,Stap1,H2-T24,Mill2,H2-Q6,H2-M2,Clec7a,Cd160,Stat5a,Ccl2,Il18rap,Ulbp1,Cd226,Tyrobp,Gimap3,Raet1d,Gimap5	0.409090909090909
Ontology - Biological Process	GOBP_ASCENDING_AORTA_DEVELOPMENT	0.0184643123364425	0.14789923418265	0.352487857583619	-0.827635953632395	-1.62699840244153	5	Sox4,Tgfb2,Hes1	0.6
Positional	chr7A1	0.00350884835131441	0.0535082664773775	0.431707695803346	-0.404327368596038	-1.62652425363698	95	Sult2a1,Sult2a2,Tmem238,Lig1,Ssc5d,Rnf225,Myadm,Tnnt1,Sult2a3,Leng1,Zfp28,Zfp524,Mboat7,Zbtb45,Zfp784,Zfp324,Sult2a5,Zswim9,Chmp2a,Gm15510,Tsen34,Eps8l1,Tfpt,Zfp773,Ndufa3,Zfp580,Zfp667,Zfp772,Rpl28,Zfp128	0.315789473684211
Curated - Chemical and Genetic Perturbation	VANDESLUIS_COMMD1_TARGETS_GROUP_3_UP	0.0055063468773611	0.0708173704420128	0.407017918923954	-0.422078927670375	-1.62651941946694	71	Spp2,Krt19,Tagln2,Ezr,Renbp,Tspan8,Kcne3,Cbx7,ccdc198,Slc39a5,Pdzk1,Bex4,Egln3,Ap1m2,Dsg2,Apoa2,Tnnt2,Hkdc1,Cldn6	0.267605633802817
Curated - Chemical and Genetic Perturbation	FUKUSHIMA_TNFSF11_TARGETS	0.0417441695080294	0.240347947559355	0.321775918075361	-0.641697350153921	-1.62617451581866	12	Dll1,Hes1,Dll4,Acp1,Notch4,Rbpj,Notch1,Nfatc1,Notch3,Jag1,Notch2,Hey1	1
Curated - Chemical and Genetic Perturbation	RASHI_RESPONSE_TO_IONIZING_RADIATION_5	0.00210884124695431	0.0377282302192541	0.431707695803346	-0.386710083010295	-1.6261046940279	121	Cyp2c40,Prlr,Gsta4,Gstm3,Txnrd2,Pcsk5,Rnf225,Map4k4,Shmt1,Dlat,Cd93,Adora2a,Kcnj8,Tomm34,Thbs2,Dpt,Dsg2,Larp7,Col14a1,Dab2ip,F7,Vamp2,Sh3bp5,Serpine1,Nfia,Ap5s1,Epha4,Acbd6,Cyth3,Iqgap3,Zfp651,Emcn,Brip1os,Rap2b,Bcas2,Chaf1b	0.297520661157025
Ontology - Biological Process	GOBP_NEGATIVE_REGULATION_OF_LEUKOCYTE_CELL_CELL_ADHESION	0.00234410592484964	0.040621021719364	0.431707695803346	-0.385660638661215	-1.62601677727512	122	Cd24a,Hmgb1,Pag1,Tnfrsf21,Foxj1,Lrrc32,Tgfb1,Socs5,Hlx,Irf1,Smad7,Dtx1,Vtcn1,Klf4,Adora2a,Ndfip1,Zc3h8,Cblb,Socs1,Ildr2,Anxa1,Runx3,Mdk,Cd74,Gpnmb,Spn,Nrarp,Ass1,Fgl2,Cd274,Ptpn22,Erbb2,Gli3,Cebpb,H2-Aa,Tspan32,Clec4g,Tmem131l,Adam8,Runx1,Havcr2,Prkar1a,Cxcl12,Sftpd	0.360655737704918
Canonical Pathways - Reactome	REACTOME_NCAM1_INTERACTIONS	0.0417441695080294	0.240347947559355	0.321775918075361	-0.641599720032071	-1.62592710383217	12	Col6a2,Col6a1,Col5a1,Col6a3,Col3a1,Col5a2,Col4a1	0.583333333333333
Canonical Pathways - Reactome	REACTOME_REGULATION_OF_INSULIN_LIKE_GROWTH_FACTOR_IGF_TRANSPORT_AND_UPTAKE_BY_INSULIN_LIKE_GROWTH_FACTOR_BINDING_PROTEINS_IGFBPS	0.00361736400700014	0.0545397669304013	0.431707695803346	-0.406112821487248	-1.62555958346533	91	Sparcl1,Mfge8,Spp2,App,Igfbp7,Itih2,Alb,Notum,Mxra8,Fstl1,Pcsk9,Kng2,Igfbp3,Gpc3,Csf1,Tmem132a,Ltbp1,Fuca2,Serpinc1,Shisa5,Chrdl1,Apoa2,Fbn1,Apoa5,Prss23,Sdc2,Ckap4,Fam20a,Apoe,Ahsg,Pappa,Aplp2,Tnc,Igfbp2,Igfbp5	0.384615384615385
Ontology - Biological Process	GOBP_NEGATIVE_REGULATION_OF_AXON_EXTENSION	0.021944610326612	0.164271669261202	0.352487857583619	-0.468660067886271	-1.62494031855064	38	Rtn4,D130043K22Rik,Plxna3,Ntn1,Sema3c,Sema4d,Sema3b,Sema5a,Ptprs,Sema6c	0.263157894736842
Ontology - Biological Process	GOBP_POSITIVE_REGULATION_OF_ERBB_SIGNALING_PATHWAY	0.0228792697331528	0.168278762961526	0.352487857583619	-0.505429197284835	-1.62493186241937	29	Rtn4,Agt,Afap1l2,Ralb,Neu3,Hip1,Esr1	0.241379310344828
Curated - Chemical and Genetic Perturbation	CHEBOTAEV_GR_TARGETS_UP	0.00404235177719104	0.0585227275374168	0.407017918923954	-0.427724446487617	-1.62471295698158	65	Ntrk2,Enpp1,Hpgd,Sulf2,Bcl2l11,Acot6,Galnt15,Pdgfra,Ddit4l,Tnfrsf21,Fkbp5,Add3,Tgfb3,Megf6,Ifit2,Slc43a2,Dnm3,Ednra,Gnmt,Ndrg2,Fzd1,Rab11fip5,Trib2,Rassf9	0.369230769230769
Canonical Pathways - Wiki	WP_GPCRS_PEPTIDE	0.0258560682916604	0.181423034831756	0.352487857583619	-0.556523293366598	-1.62462823965172	19	Cx3cr1,Avpr1a,Bdkrb2,Ednra,Agtr1a,Ccr2,Ednrb,Ccr7,Cxcr6,Cxcr3,Cxcr4	0.578947368421053
Ontology - Biological Process	GOBP_3_PHOSPHOADENOSINE_5_PHOSPHOSULFATE_METABOLIC_PROCESS	0.0368266517392679	0.222348547379018	0.321775918075361	-0.651137329577604	-1.62456511739053	11	Papss2,Enpp1,Sult2a1,Sult2a2,Sult2a3,Sult2a5,Sult1e1	0.636363636363636
Ontology - Biological Process	GOBP_ACETYL_COA_METABOLIC_PROCESS	0.0192880705100538	0.151466692009309	0.352487857583619	-0.487452380991444	-1.62423162903622	34	Mpc2,Mpc1,Acot12,Pdk1,Dlat,Hmgcs1,Mvd,Pdk4,Pipox,Cs,Pmvk,Pdk2,Acss1,Vdac1,Acss2,Pdk3,Acat1	0.5
Curated - Chemical and Genetic Perturbation	INGRAM_SHH_TARGETS_DN	0.0158115641498916	0.134561078903713	0.352487857583619	-0.447323667145	-1.62390950056443	51	Tgfbi,Mme,Sparc,Endod1,Bambi,Col1a1,Maged2,Sdc1,Sfrp1,Fam102b,Emb,Hgf,Itgb7,H2-T24,Ccl9,Kdm8,Gpm6b	0.333333333333333
Ontology - Biological Process	GOBP_GLOMERULAR_EPITHELIUM_DEVELOPMENT	0.0427196674058106	0.243359878393377	0.321775918075361	-0.568333402186234	-1.62346606332177	18	Cd24a,Prom1,Lamb2,Wt1,Pdgfb,Ednra,Ampd2,Basp1,Ednrb,Foxc1	0.555555555555556
Ontology - Biological Process	GOBP_POSITIVE_REGULATION_OF_PROTEIN_MATURATION	0.0268073250426514	0.185585348900316	0.352487857583619	-0.51035450711147	-1.62274298113926	27	Mbl2,Sox4,Ccbe1,Mmp14,Gsn,Spon1,Plgrkt	0.259259259259259
Ontology - Biological Process	GOBP_POSITIVE_REGULATION_OF_CELL_ADHESION_MEDIATED_BY_INTEGRIN	0.0433819746662337	0.245903762450032	0.321775918075361	-0.567984072530482	-1.62246818982208	18	Cd24a,Fermt1,Ccl5,Itgb3,Tgfb2	0.277777777777778
Ontology - Biological Process	GOBP_TYPE_II_INTERFERON_MEDIATED_SIGNALING_PATHWAY	0.0301471336530798	0.19824061768095	0.352487857583619	-0.531175342686171	-1.62221848740841	23	Igtp,Stat1,Irf1,Irgm2,Nmi,Socs1,Ifngr1,Trp53	0.347826086956522
Ontology - Biological Process	GOBP_REGULATION_OF_ANIMAL_ORGAN_MORPHOGENESIS	0.00470993590447799	0.0642979609254982	0.407017918923954	-0.407149030825631	-1.62187776433693	88	Sall1,Ar,Nkd1,Ntn4,Wnt4,Agt,Tgfb1,Spry1,Ngfr,Ptk7,Gpc3,Wt1,Csf1,Sfrp1,Robo2,Tnfrsf11b,Apcdd1,Pkhd1,Fzd2,Snai2,Hgf,Sfrp5,Dvl2,Ednra,Agtr1a,Phb2,Prickle1,Fzd1,Mllt3	0.329545454545455
Curated - Chemical and Genetic Perturbation	YAO_AJ_MOUSE_LUNG_TUMOR_PROGRESSION_DIFFERENT_ADENOCARCINOMA_DN	0.0368266517392679	0.222348547379018	0.321775918075361	-0.64972334052771	-1.62103726361455	11	Tgfb2,Pecam1,Ybx1,Notch4,Igfbp6,Ace,Kdr	0.636363636363636
Ontology - Biological Process	GOBP_REGULATION_OF_BILE_ACID_SECRETION	0.0357492752416647	0.219149079314523	0.321775918075361	-0.712712563510081	-1.62044301201531	8	Ces1c,Ces1g,Ces1b	0.375
Ontology - Biological Process	GOBP_REGULATION_OF_BONE_MINERALIZATION	0.00790136263701273	0.0882474386687665	0.380730400722792	-0.434582507456654	-1.62039609204487	59	Enpp1,Ecm1,Ltbp3,Wnt4,Notum,Mgp,Mef2c,Gja1,Ddr2,Nfe2,Ank,Isg15,Tent5a,S1pr1,Tmem119,Rflnb,Gpm6b,Trpm4,Ahsg,Fgfr3,Bmp2,Bmp6,Adrb2	0.389830508474576
Ontology - Molecular Function	GOMF_ALDEHYDE_LYASE_ACTIVITY	0.0368266517392679	0.222348547379018	0.321775918075361	-0.649366138214826	-1.62014605619792	11	Cyp17a1,Hacl1,Shmt1	0.272727272727273
Canonical Pathways - Wiki	WP_FACTORS_AND_PATHWAYS_AFFECTING_INSULINLIKE_GROWTH_FACTOR_IGF1AKT_SIGNALING	0.0268073250426514	0.185585348900316	0.352487857583619	-0.509465406847472	-1.61991596346267	27	Igfbp7,Ppargc1a,Prkab1,Igfbp3,Pdk1,Irs1,Igf1r	0.259259259259259
Ontology - Biological Process	GOBP_POSTSYNAPTIC_DENSITY_ORGANIZATION	0.0133752423363672	0.122871130401556	0.380730400722792	-0.49986151631113	-1.61981705640067	31	Cadm1,Nrxn1,Itgb3,Nlgn2,Nrxn2,Dbn1,Ptprs,Abi3bp,Nptx1,Dgkz,Nrxn3	0.354838709677419
Ontology - Biological Process	GOBP_STRIATED_MUSCLE_CONTRACTION	0.00255926045232216	0.042820144579501	0.431707695803346	-0.391449563176127	-1.61972463139958	109	Pde4b,Smtn,Atp1b1,Vegfb,Kcne3,Dsp,Smad7,Jup,Bmp10,Gsn,Tnnt1,Chrnb1,Kcnj8,Gpd1l,Gaa,Fxyd1,Dsc2,Atp1a2,Dsg2,Lmod3,Tnnt2,Snta1,Flna,Abcc9,Slc8a3,Synm,Myh14,Atp1a3,Csrp3,Cacna2d1,Sumo1,Ccn2,Dmpk,Trpm4,Sgcd,Zfas1,Cacnb2,Kcnq1,Pde4d,Adrb2,Calm2,Cacna1c,Rgs2	0.394495412844037
Ontology - Biological Process	GOBP_REGULATION_OF_CELL_CELL_ADHESION_MEDIATED_BY_INTEGRIN	0.0437804266416208	0.247009228818052	0.321775918075361	-0.639145667094834	-1.61970809989512	12	Cd24a,Ccl5,Dpp4	0.25
Ontology - Biological Process	GOBP_CENTRAL_NERVOUS_SYSTEM_VASCULOGENESIS	0.00096952299598884	0.0220340200269456	0.477270815362862	-0.972693791020037	-1.61966767679925	3	Rtn4,Eng	0.666666666666667
Ontology - Biological Process	GOBP_LOCOMOTORY_EXPLORATION_BEHAVIOR	0.0433819746662337	0.245903762450032	0.321775918075361	-0.586359183939668	-1.61934670137585	15	Dpp4,Nlgn2,Atp1a2,Lsamp,Dlg4,Lrrk2,Apoe,Slc4a7,Grn,Crbn,Penk	0.733333333333333
Ontology - Molecular Function	GOMF_D_GLUCOSE_TRANSMEMBRANE_TRANSPORTER_ACTIVITY	0.0356916655684766	0.218879720062216	0.321775918075361	-0.773973281199994	-1.61929134256144	6	Slc5a1,Slc2a4	0.333333333333333
Curated - Chemical and Genetic Perturbation	MARKEY_RB1_ACUTE_LOF_DN	0.000275309868209032	0.00874972889956993	0.49849310876659	-0.356360854954904	-1.61923205994761	229	Igtp,Tgfbi,Gbp3,Dhrs7,Nt5e,H2-Q4,Gbp7,App,Cpxm1,Ifit3,Ifit1,Tapbp,H2-T23,Pfkp,Uba7,Ogn,Anxa4,Stat1,Sp100,Igfbp3,Ctsb,Psme2,Ccl5,Psmb10,Ifi27l2a,Pcsk5,Ndrg1,Pdk1,Krt7,Ifi204,Itgax,Tmem45a,Ldlr,Cxcl10,Tgtp1,Irf9,AW112010,Tap1,Psmb8,H2-Q5,Isg15,Usp18,Hcls1,Ifit2,Trim30a,Cmpk2,Gbp2,H2-T10,H2-T24,Aldh1a2,Ifih1,Npr3,Fcgr2b,Ccl9,Ndrg2,Sphk1,Isg20,Nr1h2	0.253275109170306
Ontology - Biological Process	GOBP_MUSCLE_ORGAN_MORPHOGENESIS	0.0119659148477699	0.113375761826809	0.380730400722792	-0.432184572435728	-1.61902076189421	61	Tgfbr3,Eng,Efemp2,Tgfb1,Dsp,Smad7,Tbx20,Bmp10,Angpt1,Heg1,Tgfb2,Zfpm2,Ankrd1,Col3a1,Fzd2,Tnnt2,Ly6e,Ptcd2,Dll4,Ednra,S1pr1,Epor,Fzd1	0.377049180327869
Ontology - Molecular Function	GOMF_HEXOSAMINIDASE_ACTIVITY	0.0460844679158929	0.253191938844311	0.321775918075361	-0.619296063067704	-1.61892968261431	13	Naga,Hexb,Hyal1,Hexa,Gm2a,Naglu	0.461538461538462
Ontology - Biological Process	GOBP_POSITIVE_REGULATION_OF_VASCULOGENESIS	0.0375023513348209	0.22524974122717	0.321775918075361	-0.648626921522652	-1.61830173611712	11	Ramp2,Rras,Asb4,Tmem100,Cd34,Kdr,Ceacam1,Adm	0.727272727272727
Ontology - Biological Process	GOBP_REGULATION_OF_RHO_DEPENDENT_PROTEIN_SERINE_THREONINE_KINASE_ACTIVITY	0.0363233601179132	0.220808520200466	0.321775918075361	-0.773454299253497	-1.61820553896418	6	Heg1,Rasip1,Thy1,Synpo2,Chordc1	0.833333333333333
Ontology - Biological Process	GOBP_CARDIAC_MUSCLE_TISSUE_MORPHOGENESIS	0.00938619290530728	0.0986813662506764	0.380730400722792	-0.448954581625042	-1.61809016313952	49	Tgfbr3,Eng,Tgfb1,Dsp,Smad7,Tbx20,Bmp10,Angpt1,Heg1,Tgfb2,Zfpm2,Ankrd1,Tnnt2,Ly6e,Ptcd2,Dll4,Ednra,S1pr1,Epor	0.387755102040816
Ontology - Biological Process	GOBP_POSITIVE_REGULATION_OF_CD4_POSITIVE_ALPHA_BETA_T_CELL_DIFFERENTIATION	0.0271283670372546	0.18692406977839	0.352487857583619	-0.508793908822721	-1.61778084230408	27	Klhl25,Socs5,Hlx,Irf1,Socs1,Anxa1,Ccr2,Sash3,Ccr7,Il18,Gimap3,Gimap5,Il2rg,Nckap1l,Cd83,Nlrp3	0.592592592592593
Ontology - Biological Process	GOBP_REGULATION_OF_AMPA_RECEPTOR_ACTIVITY	0.0437804266416208	0.247009228818052	0.321775918075361	-0.638383606327787	-1.61777690320469	12	Mef2c,Nrxn1,Nlgn2,Gsg1l,Prrt1,Reln,Adrb2	0.583333333333333
Ontology - Biological Process	GOBP_NEGATIVE_REGULATION_OF_DIGESTIVE_SYSTEM_PROCESS	0.0439474815030172	0.247602770522981	0.321775918075361	-0.602451324771014	-1.61773082252277	14	Hamp2,Abcg5,Hamp,Stk39,Abcg8,Crhr2	0.428571428571429
Ontology - Biological Process	GOBP_POSITIVE_REGULATION_OF_PROSTAGLANDIN_BIOSYNTHETIC_PROCESS	0.0369550549442593	0.22253641961921	0.321775918075361	-0.773197781889263	-1.61766885849057	6	Avpr1a,Anxa1,Cd74	0.5
Ontology - Biological Process	GOBP_REGULATION_OF_MULTICELLULAR_ORGANISMAL_DEVELOPMENT	4.73596031507978e-11	1.45831147240495e-08	0.851339057116899	-0.307716868014129	-1.61673419676119	1186	Rtn4,Prlr,Ccnd1,Emp2,Cux2,Tox,Ntrk2,Idh2,Sall1,Hamp2,Mme,Cd24a,Enpp1,Sgk1,Sox4,Ecm1,D130043K22Rik,Cdkn1c,Htatip2,Efemp1,Caprin2,Ltbp3,Bhlhb9,Plxna3,Dixdc1,Ncmap,Clstn1,Hamp,Sparc,Sorl1,Marcks,Dcn,Gdf2,Ccbe1,Klhl25,Ntn1,Car2,Ski,Tgfbr3,Wnt4,Hmgb1,Mmp14,Vegfb,Smoc2,Dock7,Notum,Agt,Adamts9,Naxe,Amigo2,Sema3c,Eng,Cd1d1,Tnfrsf21,Foxj1,Prom1,Clec2d,Tgfb1,Socs5,Bmper,Lrtm1,Ccn4,Il15,Mgp,Tcf7,Spry1,Fbln5…	0.296795952782462
Ontology - Biological Process	GOBP_PENILE_ERECTION	0.0410948157601268	0.238409489112735	0.321775918075361	-0.710934937415582	-1.61640135212283	8	Ar,Avpr1a,Ednra,P2ry1,Ednrb	0.625
Ontology - Biological Process	GOBP_FOLIC_ACID_METABOLIC_PROCESS	0.0425386965409721	0.242567524577652	0.321775918075361	-0.678642285122423	-1.61610023721797	9	Shmt1,Mthfs,Dhfr	0.333333333333333
Ontology - Biological Process	GOBP_FATTY_ACID_BIOSYNTHETIC_PROCESS	0.00171122596853318	0.0328538971320784	0.45505986738723	-0.380889506895447	-1.61608370554499	131	Abcd2,Abhd2,Gstm3,Acadl,Klhl25,Prkab1,Agt,Ptgds,Asah2,Elovl5,Fads1,Lipc,Acsl3,Gstm1,Rgn,Degs1,Gstp3,Avpr1a,Scd2,Myo5a,Gstm7,Anxa1,Apoc3,Pdk4,Gstm6,Cd74,Tecr,Fads3,Apoa5,Mif,Decr2,Elovl2,Elovl7,Scd1,Gstm2,Sphk1,Prkag2,Cyp7a1,Nr1h2,Hpgds,Fabp5,Acot7,Acss1,Fads2,Brca1,Gstm4,Srebf1	0.358778625954198
Ontology - Biological Process	GOBP_CELLULAR_RESPONSE_TO_TYPE_II_INTERFERON	0.00418029063268616	0.0599774315506907	0.407017918923954	-0.40032038524808	-1.61571912174003	98	Igtp,Gbp3,Gbp7,Actg1,Stat1,Irf1,Ccl5,Irgm2,Nmi,Gsn,Gbp6,Vim,Ccl22,Cx3cl1,Socs1,Stxbp1,Zyx,Gbp2,Cd47,Cdc42ep2,Ifngr1,H2-Ab1,Ccl9,Trp53,Capg,Rab11fip5,Vamp4,Cdc42ep4,Gbp9,Ccl2,Sirpa,Gbp8,Gbp5,Irf8	0.346938775510204
Ontology - Biological Process	GOBP_CARDIAC_CHAMBER_MORPHOGENESIS	0.00264115506691177	0.0438873989276005	0.431707695803346	-0.390389854377697	-1.61533980994519	109	Sox4,Hand2,Tgfbr3,Smad6,Sema3c,Eng,Tgfb1,Dsp,Smad7,Mef2c,Tbx20,Bmp10,Foxf1,Robo2,Nrp2,Heg1,Fgfrl1,Bmp5,Tgfb2,Hes1,Zfpm2,Fzd2,Tnnt2,Ly6e,Gata6,Ptcd2,Dll4,Grhl2,Ednra,Adamts1,Cpe,Ahr,Dhrs3,Epor,Dnah11,Trp53,Fzd1,Heyl	0.348623853211009
Curated - Chemical and Genetic Perturbation	GAUSSMANN_MLL_AF4_FUSION_TARGETS_G_UP	0.000518584519460291	0.0138597510850519	0.477270815362862	-0.363862435331124	-1.61453993124464	173	Cyp2a4,Sparcl1,Lyve1,Cbr1,Tmsb10,App,Tmem53,Uroc1,Itih2,Iah1,Foxj1,Arhgef17,Mxra8,Angpt1,Fibin,Mapt,Cyp1b1,Cstf2t,Ndn,Epha7,Lrrc49,Daam2,Anln,Bmf,Emb,Prkg1,Clmp,Pdzk1ip1,Rapgef3,Pdcl,Plp2,Adh1,Nrarp,Trabd2b,Pdk2,Rnf122,Mustn1,A230001M10Rik,Dhrs3,Il17re,Sytl2,Ncald,Fli1,Sub1,Mpped2,Dhh,Aldh6a1,Grhl3,Zfp651,Ccn3,Cd40,Acta2,Adam8,Gbp8,Lrat,Reln	0.323699421965318
Regulatory Target Gene - miRDB	MIR_7040_5P	0.0213049112186873	0.161868217127297	0.352487857583619	-0.821226016652588	-1.61439750324168	5	Zfp503,Pdgfb,Cacna2d1,Rassf9,Sms	1
Ontology - Biological Process	GOBP_REGULATION_OF_TRANSPORTER_ACTIVITY	0.000420787477581898	0.0119461863316336	0.49849310876659	-0.356077141041068	-1.61427331592488	214	Hamp2,Pde4b,Pon1,Slc5a1,App,Hamp,Abcb1a,Atp1b1,Ppargc1a,Kcnab1,Kcne3,Tcaf1,Pcsk9,Stk39,Mef2c,Prkca,Gsto1,Rgn,Gja1,Ppp3r1,Wnk2,Nrxn1,Ptafr,Tesc,Slc25a4,Fhl1,Ppif,Gpd1l,Ndfip1,Fxyd1,Nlgn2,Myo5a,Atp1a2,Gstm7,Apoa2,Selenon,Rapgef3,Fxyd6,Cacnb3,Abcc9,Gsg1l,Fxyd3,Ednra,Pm20d1,Phb2,Vamp2,Fgf12,Pink1,Ppp3ca,Dlg4,Cftr,Cacna2d1,Sumo1,Kctd7,Fmr1,Cnksr3,Ccr2,Gnb5,Prrt1,Zfas1,Ephb2,Hspa2,Ccl2,Stom,Kcnk3,Cacnb…	0.355140186915888
Curated - Chemical and Genetic Perturbation	ZHONG_SECRETOME_OF_LUNG_CANCER_AND_FIBROBLAST	0.00288683919877695	0.0466909790412289	0.431707695803346	-0.38022084963487	-1.61365775832081	126	Bgn,Ecm1,Timp2,Npc2,App,Tnxb,Gsta4,Clstn1,Sparc,Npm1,Vcam1,Itih2,Hmgb1,Sema3c,Anxa4,Hgfac,Ctsb,Col1a1,Gstm1,Gsto1,Serpinb6a,Apoh,Tinagl1,Cx3cl1,Serpinc1,Kxd1,Ppic,Uba52,Got1,Msn,Capg,Actn1,Kctd7,Atp6ap2,Prdx6,Ahsg,Pkm,Rhoa,Acta2,Akr1b3	0.317460317460317
Ontology - Biological Process	GOBP_ORGANIC_ACID_CATABOLIC_PROCESS	0.000381079919420275	0.0111347658207253	0.49849310876659	-0.355851248519333	-1.61358399218386	223	Abcd2,Abhd2,Ehhadh,Hao2,Ilvbl,Pon1,Gnpda1,Eci3,Afmid,Hpd,Uroc1,Nagk,Acadl,Akr1d1,Acad10,Ids,Renbp,Mat1a,Prodh2,Ddah1,Hexb,Tat,Cdo1,Bckdhb,Hacl1,Aldh4a1,Acot4,Acot2,Shmt1,Aig1,Hadh,Etfb,Cyp39a1,Gls,Fah,Irs1,Sds,Asrgl1,Cbs,Oat,Pck2,Agxt,Pipox,Bcat2,Got1,Atp2b4,Mfsd2a,Cyp4f15,Sardh,Decr2,Mthfs,Ces1d,Pah,Acsl5,Hexa,Gcsh,Pex7,Gls2,Xylb,Acot7,Faah,Cyp4f14,Prodh	0.282511210762332
Ontology - Biological Process	GOBP_REGULATION_OF_MAST_CELL_CHEMOTAXIS	0.0417630095431202	0.240369988786643	0.321775918075361	-0.709642236808891	-1.61346223224198	8	Vegfb,Ccl5,Vegfc,Vegfd,Rin3	0.625
Ontology - Cellular Component	GOCC_DENDRITIC_SPINE_HEAD	0.0431881297707837	0.245135885817011	0.321775918075361	-0.677520526256702	-1.61342891123558	9	Fus,Nrgn,Srgap2,Dnm3,Atp1a3,Ppp1r9b,Fmr1	0.777777777777778
Ontology - Biological Process	GOBP_REGULATION_OF_NEUROTRANSMITTER_RECEPTOR_ACTIVITY	0.016353353467389	0.137106611510303	0.352487857583619	-0.462790213037714	-1.61311343948276	41	App,Ppargc1a,Mef2c,Nrxn1,Nlgn2,Nrxn2,Nptxr,Gsg1l,Pink1,Nptx1,Dlg4,Ccr2,Prrt1,Ephb2,Ccl2,Rgs9,Reln,Adrb2,Homer3	0.463414634146342
Ontology - Biological Process	GOBP_NEGATIVE_REGULATION_OF_EPITHELIAL_CELL_DIFFERENTIATION	0.016353353467389	0.137106611510303	0.352487857583619	-0.462724195483323	-1.61288332700149	41	Ccnd1,Sall1,Spry1,Dll1,Tgfb2,Id1,Hes1,S1pr3,Grhl2,Frzb,Notch4,Spry2,Il1a,Fgfr3	0.341463414634146
Ontology - Molecular Function	GOMF_DNA_BINDING_BENDING	0.0460844679158929	0.253191938844311	0.321775918075361	-0.616927660048643	-1.61273833379649	13	Hmgb1,Sap30l,Top1,Top2a,Hmgb2,Foxc1	0.461538461538462
Tumor Phenotype Ontology	MP_INCREASED_TESTIS_TUMOR_INCIDENCE	0.0423273745369462	0.241730223465455	0.321775918075361	-0.663234210342151	-1.61250183732334	10	Ar,Cdkn2c,Ndrg2,Trp53,Sf1,Sptbn1	0.6
Ontology - Biological Process	GOBP_NOREPINEPHRINE_SECRETION	0.0402051528448819	0.236321407298578	0.321775918075361	-0.646288993960864	-1.61246868770884	11	Agt,Adora2a,Crhr2,Stx1a,Plcd1,Ptger3,P2ry1	0.636363636363636
Ontology - Biological Process	GOBP_SMAD_PROTEIN_COMPLEX_ASSEMBLY	0.0451379324692389	0.250519436636899	0.321775918075361	-0.636255103626889	-1.61238290111286	12	Smad6,Tgfb1,Pmepa1,Tbx20	0.333333333333333
Cell Type Signatures	TABULA_MURIS_SENIS_LIVER_ENDOTHELIAL_CELL_OF_HEPATIC_SINUSOID_AGEING	1.03347585420323e-05	0.000661920615100082	0.593325476396405	-0.33432510448582	-1.61195777919295	403	Bgn,H2-Q4,Plaat3,Cdkn1c,Gbp7,Tmsb10,Pltp,Lbh,Prelp,Ifit3,Hamp,Vcam1,Timp3,H2-T23,Cavin1,Smad6,Tut4,Clec2d,Cbx3,Fads1,Ik,Mndal,Stat1,2410006H16Rik,Sp100,Irf1,Anp32b,Rgs3,Slfn5,Pfdn5,Arap3,Rpl22,Epb41l2,Ccl5,Rps28,Psmb10,Esm1,Csf1,Nop53,H2-DMb1,Hnrnpa0,Serpinb6a,Zfp503,Ldhb,Rpl14,AW112010,Psmb8,Ndufa7,Isg15,Cox20,Eif4b,Jcad,Car8,Hes1,Eif3f,Hcls1,Ece1,Aldh2,Id4,Adgrg1,Sox18,Map4,Rpl17,Plekho2,Cd74,C…	0.339950372208437
Ontology - Molecular Function	GOMF_P_TYPE_CALCIUM_TRANSPORTER_ACTIVITY	0.0328785605705903	0.209441350967576	0.321775918075361	-0.735713120814756	-1.61192067741049	7	Anxa5,Atp2a3,Atp2b2,Atp2b4	0.571428571428571
Ontology - Biological Process	GOBP_TYROSINE_CATABOLIC_PROCESS	0.0407452289962984	0.237327248704522	0.321775918075361	-0.770298994300996	-1.61160407336216	6	Hpd,Tat,Fah	0.5
Ontology - Biological Process	GOBP_REGULATION_OF_BLOOD_PRESSURE	0.00205454171156605	0.0370882997582814	0.431707695803346	-0.379391741365807	-1.61139316112555	130	Emp2,Nav2,Ar,Enpep,Col1a2,Scpep1,Smtn,Gucy1a1,Agt,Eng,Stk39,Ddah1,Dll1,Gja1,Adra2b,Camk2n1,Emilin1,Ramp2,Gch1,Rarres2,Ptafr,Avpr1a,F11r,Postn,G6pdx,Atp1a2,Ece1,Crhr2,Scnn1a,Pdgfb,Bdkrb2,Abcc9,Ednra,Agtr1a,Npr3,Ahr,Corin,Agtrap,Ncald,Atp6ap2,Cd34,Nr2f2,Kcnk6,Rhoa,Acta2,Coro2b,Kcnq1,Ednrb,Lep	0.376923076923077
Ontology - Biological Process	GOBP_REGULATION_OF_INOSITOL_PHOSPHATE_BIOSYNTHETIC_PROCESS	0.0402051528448819	0.236321407298578	0.321775918075361	-0.645790076060547	-1.61122390480287	11	Pth1r,Adcyap1r1,Ptafr,Plcd1,P2ry1	0.454545454545455
Ontology - Biological Process	GOBP_NEGATIVE_REGULATION_OF_FEEDING_BEHAVIOR	0.0407452289962984	0.237327248704522	0.321775918075361	-0.769935185420577	-1.61084291973487	6	Lepr,Ttc21b,Crhr2	0.5
Ontology - Biological Process	GOBP_CARDIAC_RIGHT_VENTRICLE_MORPHOGENESIS	0.0397691765420582	0.2344565739291	0.321775918075361	-0.574651133543413	-1.61079996862954	16	Sox4,Hand2,Sema3c,Tbx20,Tgfb2,Zfpm2	0.375
Ontology - Biological Process	GOBP_LIPID_DIGESTION	0.0466935137473804	0.25442067065216	0.321775918075361	-0.583242344003996	-1.61073893226983	15	Abcg5,Asah2,Abcg8,Ldlr,Cd36,Apoa2,Npc1	0.466666666666667
Ontology - Cellular Component	GOCC_SARCOLEMMA	0.00291483178289011	0.0469540105710628	0.431707695803346	-0.382010840107123	-1.61062854967888	122	Bgn,Anxa5,Krt19,Col6a2,Atp1b1,Vcam1,Col6a1,Anxa6,Ezr,Des,Col6a3,Ctsb,Slc2a4,Adcy5,Ppp3r1,Pemt,Tgfb3,Anxa2,Kcnj8,Fxyd1,Cd36,Atp1a2,Anxa1,Igf1r,Snta1,Esr1,Cacnb3,Abcc9,Atp2b4,Ednra,Slc8a3,Synm,Msn,Dtnbp1,Acp1,Atp1a3,Lama2,Cacna2d1	0.311475409836066
Ontology - Biological Process	GOBP_RETINAL_BLOOD_VESSEL_MORPHOGENESIS	0.0219361564687479	0.164271669261202	0.352487857583619	-0.819250467048931	-1.61051389229536	5	Cyp1b1,Lama1,Col4a1	0.6
Ontology - Molecular Function	GOMF_LONG_CHAIN_FATTY_ACID_TRANSPORTER_ACTIVITY	0.0466935137473804	0.25442067065216	0.321775918075361	-0.56377915912185	-1.61045669411928	18	Abcd2,Slc27a1,Cd36,Mfsd2a,Fabp5,Fabp4	0.333333333333333
Curated - Chemical and Genetic Perturbation	MIKKELSEN_MEF_HCP_WITH_H3K27ME3	0.000846082363190627	0.0201001050436325	0.477270815362862	-0.35833742073555	-1.6103706959678	196	Prlr,Gstt2,Tcf21,Slc5a1,Tnxb,Ncmap,Lamc2,Dclk3,Wnt4,Cadm3,Des,Lamc3,Slc47a1,Sgsm1,Sprn,Tbx20,Mpzl2,Crym,Slc34a2,Prr36,Degs2,Grid1,Atp2b2,Lrtm2,Cplx2,Cracr2b,Ntm,Nrxn2,Ap1m2,Cnnm1,Dsc2,Tubb4a,Dsg2,Sox18,Cpz,Rasal1,Slc7a10,Slc16a11,Aard,Igsf21,Apoa5,Sfrp5,Grhl2,Phactr1,Tmprss2,Mal,Lgi2,Irs3,Unc5a,Mmd2,Cldn6,Fgf12,Syt7,Cdcp1,Atp1a3,Doc2b,Fbp1,Astn1,Kif12,Htra3,Dhh,Prrt1,Grhl3,Grk3,Prom2,Gata5,Lrat,R…	0.357142857142857
Ontology - Molecular Function	GOMF_BILE_ACID_TRANSMEMBRANE_TRANSPORTER_ACTIVITY	0.0466935137473804	0.25442067065216	0.321775918075361	-0.583054684232817	-1.61022067274604	15	Slco1a4,Abcc3,Abcc4	0.2
Ontology - Biological Process	GOBP_VENTRICULAR_CARDIAC_MUSCLE_TISSUE_MORPHOGENESIS	0.0238667332155185	0.17260024838742	0.352487857583619	-0.464388920920491	-1.61013137836836	38	Tgfbr3,Eng,Tgfb1,Dsp,Smad7,Bmp10,Heg1,Tgfb2,Zfpm2,Tnnt2,Ly6e,Ptcd2,Dll4,Ednra,Epor	0.394736842105263
Ontology - Biological Process	GOBP_ISOCITRATE_METABOLIC_PROCESS	0.0407452289962984	0.237327248704522	0.321775918075361	-0.769418833265436	-1.60976261813423	6	Idh2,Idh3a,Aco2	0.5
Canonical Pathways - Reactome	REACTOME_PROSTACYCLIN_SIGNALLING_THROUGH_PROSTACYCLIN_RECEPTOR	0.0467381374293778	0.25454797840789	0.321775918075361	-0.615783617566784	-1.60974764090741	13	Gng7,Gng11,Gnb2,Gng2,Gnb5,Gnb1	0.461538461538462
Ontology - Biological Process	GOBP_AXON_REGENERATION	0.0128481138084033	0.119122176201594	0.380730400722792	-0.45414195940101	-1.60914155793334	45	Enpp1,D130043K22Rik,Lamb2,Mmp2,Klf4,Igf1r,Ptprs,Flna,Scarf1,Dhfr,Rtn4rl2,Epha4,Xylt1,Apoe,Tnc	0.333333333333333
Hallmark	HALLMARK_ANDROGEN_RESPONSE	0.00453904894701225	0.063089628246146	0.407017918923954	-0.40200206420154	-1.60910533590769	91	Ccnd1,Abhd2,Sgk1,Hpgd,Krt19,Gucy1a1,Elovl5,Fads1,Pmepa1,Fkbp5,Stk39,Maf,Acsl3,Ndrg1,Akap12,Aldh1a3,Hmgcs1,Ank,Gpd1l,Abcc4	0.21978021978022
Positional	chr17E5	0.0407452289962984	0.237327248704522	0.321775918075361	-0.769096683217543	-1.60908862227904	6	Nrxn1,Gm20939	0.333333333333333
Positional	chr1D	0.00522609589342309	0.0685735893405347	0.407017918923954	-0.416962062280118	-1.60891729195827	75	Ugt1a5,Ugt1a1,Ugt1a9,Spp2,Pam,Gm15375,Ramp1,Kif1a,Col6a3,Sned1,Ppp1r7,Agxt,Ackr3,Mlph,Rnpepl1,Ing5,Dusp28	0.226666666666667
Canonical Pathways - Wiki	WP_MATRIX_METALLOPROTEINASES	0.0294282355667839	0.196171901704972	0.352487857583619	-0.570167556885907	-1.60817226640836	17	Timp2,Timp3,Mmp14,Mmp2,Mmp13,Mmp12	0.352941176470588
Canonical Pathways - Reactome	REACTOME_MITOCHONDRIAL_FATTY_ACID_BETA_OXIDATION	0.0219715646443695	0.16439658555404	0.352487857583619	-0.482524853849746	-1.6078127012628	34	Pctp,Acadl,Acot3,Acad10,Acot13,Acot2,Acot12,Hadh,Acot1,Mcee,Acot7,Acbd6,Acot9,Echs1	0.411764705882353
Ontology - Molecular Function	GOMF_HYDROXYMETHYL_FORMYL_AND_RELATED_TRANSFERASE_ACTIVITY	0.0436818220771127	0.24685191351858	0.321775918075361	-0.66127057197116	-1.60772770108053	10	Shmt1,Atic,Gcsh,Amt	0.4
Curated - Chemical and Genetic Perturbation	GAVIN_FOXP3_TARGETS_CLUSTER_P3	0.0022720750605849	0.039803573162019	0.431707695803346	-0.370734968684187	-1.6077099540184	148	Sox4,Epcam,Ncmap,Atp6v0d2,Cc2d2a,Tgfbr3,Pear1,Cbx7,Tcf7,Ptpn13,Matn2,Cyp4f16,Camk2n1,S100a6,Rnf166,Usp18,St14,Itgb8,Cd74,Cd47,Plxdc1,Tspan3,Dgat2,Ms4a4b,Prkch,Il18r1,Fgl2,Mbp,Cdcp1,Sytl2,Sema4a,Rnf144a,Prdx6,F13a1,Zfp983,Lamc1,Ms4a4c,Kctd12b,Ralgds,Spock2,Pou2af1,Dgkd,Bicd1,Rabgap1l,Il18,Cxcr6,Sp4,Il10ra,Rhobtb1,Casp3,Lyl1,Prdm1,Sptbn1,Itsn1,Grb7,Srsf2,Actr3b,Ccrl2,Ehd3	0.398648648648649
Ontology - Biological Process	GOBP_REGULATION_OF_HAIR_FOLLICLE_MATURATION	0.0231986478840655	0.169847622276935	0.352487857583619	-0.817812114730009	-1.60768632431119	5	Fermt1,Cdh3,Tgfb2	0.6
Ontology - Biological Process	GOBP_NEGATIVE_REGULATION_OF_CELL_KILLING	0.0415087860856278	0.239996545802999	0.321775918075361	-0.546071907100726	-1.60751365702802	20	Tap2,Clec2d,Tgfb1,Cx3cr1,Tap1,Havcr2,Il7r,Serpinb9,Nckap1l,Ceacam1,Lgals9	0.55
Ontology - Molecular Function	GOMF_ORGANIC_HYDROXY_COMPOUND_TRANSMEMBRANE_TRANSPORTER_ACTIVITY	0.0364378741135269	0.221001227388558	0.321775918075361	-0.495875940577982	-1.60745742899081	30	Slco1a4,Slc16a7,Abcc3	0.1
Canonical Pathways - Reactome	REACTOME_ADVANCED_GLYCOSYLATION_ENDPRODUCT_RECEPTOR_SIGNALING	0.00206212972644461	0.037141531135918	0.431707695803346	-0.965267077691223	-1.60730118732991	3	App,Hmgb1	0.666666666666667
Regulatory Target Gene - miRDB	MIR_367_5P	0.0173248089612503	0.141967677117471	0.352487857583619	-0.461113321144552	-1.60726842207917	41	Sall1,Septin6,Ctps2,Plau,Jazf1,Maoa,Slfn9,Srsf3,Tmod1,Tnik	0.24390243902439
Canonical Pathways - Wiki	WP_ACE_INHIBITOR_PATHWAY	0.042008622024943	0.241349858580332	0.321775918075361	-0.768056477403005	-1.60691232458133	6	Agt,Bdkrb2,Agtr1a,Kng1,Nos3,Ace	1
Ontology - Biological Process	GOBP_RESPONSE_TO_ETHANOL	0.0238667332155185	0.17260024838742	0.352487857583619	-0.463418382175531	-1.60676632201843	38	Hpgd,Cdo1,Prkca,Ggh,Eps8,Unc79,G6pdx,Aldh2,Alad,Igf1r,Fyn,Adh1	0.315789473684211
Ontology - Biological Process	GOBP_POSITIVE_REGULATION_OF_MACROPHAGE_CHEMOTAXIS	0.0284579040629632	0.192161199041137	0.352487857583619	-0.550386930501976	-1.60671468865136	19	Il34,Ccl5,Csf1,Rarres2,Cx3cl1,Mdk,Mapk3,Ccl2,Ccr7,Thbs1	0.526315789473684
Ontology - Cellular Component	GOCC_PARALLEL_FIBER_TO_PURKINJE_CELL_SYNAPSE	0.0284579040629632	0.192161199041137	0.352487857583619	-0.550327645835953	-1.60654162214408	19	Slc16a7,Cadm3,Gpm6a,Ppp3r1,Atp2b2,Stxbp1	0.315789473684211
Curated - Chemical and Genetic Perturbation	MCMURRAY_TP53_HRAS_COOPERATION_RESPONSE_UP	0.035318663844772	0.2178458424995	0.321775918075361	-0.525972925392506	-1.60633021693576	23	Sod3,Cadm1,Arap3,Ank,Mrpl15,Chst1,Ankrd1,Tnnt2,Ccl9,Sema7a,Parvb,Sms,Rgs2,Eno3,Hbegf,Plac8	0.695652173913044
Positional	chr15E2	0.0171494705375061	0.141181142543212	0.352487857583619	-0.510999673375182	-1.60628794043529	26	Gramd4,Pnpla3,Samm50,Fbln1,Cdpf1,Lncppara,Pnpla5,Tbc1d22a,Cerk,5031439G07Rik,Parvb,Gm15722	0.461538461538462
Ontology - Biological Process	GOBP_MESENCHYMAL_CELL_DIFFERENTIATION	0.000407150846363967	0.0116833321720069	0.49849310876659	-0.356766387558096	-1.60604438231348	197	Rtn4,Emp2,Tcf21,Hand2,Tgfbr3,Timp3,Wnt4,Anxa6,Sema3c,Eng,Tgfb1,Bambi,Spry1,Sema4d,Smad7,Col1a1,Mef2c,Tbx20,Gja1,Ppp3r1,Adam15,Hdac2,Tgfb3,Sfrp1,Sema3b,Sema5a,Nrp2,Loxl2,Mark1,Ranbp3l,Tgfb2,Glipr2,Hes1,Tgfb1i1,Snai2,Cul7,Mdk,Phldb1,Rgcc,Flna,Dab2ip,Sema6c,Aldh1a2,Ednra,Rdh10,Mapk3,Rflnb,Frzb,Tmem100,Notch4,Epha4,Heyl,Sema4a,Sema4b,Spry2,Pef1,Gata5,Sema7a,Ednrb,Bmp2,Akna,Foxc1,Epha3,Clasp2,Sema6d,D…	0.34010152284264
Ontology - Biological Process	GOBP_SYNAPTIC_VESICLE_CLUSTERING	0.047912596180813	0.256924477577756	0.321775918075361	-0.598048889088738	-1.6059091937794	14	Nrxn1,Nlgn2,Pcdh17	0.214285714285714
Ontology - Biological Process	GOBP_POSITIVE_REGULATION_OF_ERK1_AND_ERK2_CASCADE	0.00143632681436946	0.0291488782657589	0.45505986738723	-0.363206897802179	-1.60572409688546	169	Ntrk2,App,Tnfaip8l3,Pdgfrb,Pdgfra,Hand2,Ddr1,Hmgb1,Vegfb,Tgfb1,Bmper,Prkca,Ccl5,Ddr2,Angpt1,Pdgfd,Akap12,Nrxn1,Itgb3,Cavin3,Nqo2,Ror1,Ccl22,Cd36,Glipr2,Cx3cl1,Flt4,Cd74,Gpr183,Esr1,Gpnmb,Pdgfb,Ackr3,Ednra,Mif,Map3k12,Phb2,Arrb1,Mapk3,Hmgcr,Ptpn22,Ccl9,Epor,Scimp,Mturn,Ccn2,Apoe,Ndrg4,Spry2,Il1a,Fgfr3,Prkd2,Acta2,Egf,P2ry1,Ccl2,Sema7a,Havcr2,Bmp2	0.349112426035503
Curated - Chemical and Genetic Perturbation	YAO_TEMPORAL_RESPONSE_TO_PROGESTERONE_CLUSTER_1	0.00844733004857888	0.091638650906399	0.380730400722792	-0.422120676270186	-1.60511525750813	66	Lepr,Xist,Tgfbi,Bcl2l11,Tnxb,Igfbp3,Ndrg1,Ro60,Tfcp2l1,Krt7,Ltbp1,Ampd3,Pdk4,Igf1r,Parm1,Inmt,Tns2,Acss1,Cebpb,Spsb1,Ccn3,Hspa2,Id3,Msc,Nbl1	0.378787878787879
Cell Type Signatures	TABULA_MURIS_SENIS_SUBCUTANEOUS_ADIPOSE_TISSUE_B_CELL_AGEING	0.00330680522600432	0.0510593686391333	0.431707695803346	-0.383480478549603	-1.60505106781309	119	Rtn4,Plaat3,Npc2,Anxa5,Tmsb10,Tagln2,Sparc,Pdlim1,Jchain,Hexb,Ctsb,Myadm,Ccnd2,Vim,Anxa2,S100a6,Cd36,Aldh2,Anxa1,Plp2,Fcgrt,Spib,H2-Q6,Klf2,Dusp5,Rhob,Prss23,Fam104a,Capg,Tmem160,Crip1,Calhm2,Ubb-ps,Apoe,Sf3b4	0.294117647058824
Curated - Chemical and Genetic Perturbation	LEIN_MEDULLA_MARKERS	0.0137814060766362	0.124993067099138	0.380730400722792	-0.428440798204124	-1.60499608680076	61	Lyve1,Ar,Anxa5,Fzd8,Steap2,Vegfb,Asah2,Fstl1,Tat,Glrx3,P2ry14,Cyp4f16,Ldlr,Anxa2,Phlda3	0.245901639344262
Ontology - Biological Process	GOBP_REGULATION_OF_DELAYED_RECTIFIER_POTASSIUM_CHANNEL_ACTIVITY	0.0437675922188225	0.247009228818052	0.321775918075361	-0.705871703578541	-1.6048894435225	8	Kcnab1,Kcne3,Vamp2,Sumo1,Kcnq1,Akap7,Ank3,Kcne4	1
Ontology - Biological Process	GOBP_REGULATION_OF_SMOOTH_MUSCLE_CELL_MATRIX_ADHESION	0.0225370584337253	0.166789375059348	0.352487857583619	-0.877948717948718	-1.60452832581485	4	Efemp2,Plau,Pcsk5,Serpine1	1
Canonical Pathways - Biocarta	BIOCARTA_SLRP_PATHWAY	0.0225370584337253	0.166789375059348	0.352487857583619	-0.877828054298643	-1.60430780240559	4	Bgn,Dcn,Lum,Fmod	1
Ontology - Biological Process	GOBP_GLIAL_CELL_PROLIFERATION	0.0101956415762472	0.103803243169074	0.380730400722792	-0.426956104835306	-1.60399963854149	62	Lepr,Idh2,Sox4,Ntn1,Ski,Il34,Csf1,Vim,Epm2a,Gfap,Cx3cl1,Hes1,Slc7a5,Prkch,Nfia,Trp53	0.258064516129032
Ontology - Biological Process	GOBP_REGULATION_OF_OXIDATIVE_PHOSPHORYLATION_UNCOUPLER_ACTIVITY	0.0238298940008408	0.172575424125492	0.352487857583619	-0.815781883401057	-1.60369521793853	5	Slc25a4,Ppif,Pm20d1	0.6
Ontology - Biological Process	GOBP_REGULATION_OF_FATTY_ACID_METABOLIC_PROCESS	0.00499489924809427	0.0664823996346513	0.407017918923954	-0.400298751279094	-1.60348326378906	92	Fmo1,Fmo2,Abcd2,Fmo4,Ppargc1a,Acadl,Klhl25,Agt,Elovl5,Rgn,Pdk1,Avpr1a,Irs1,Anxa1,Apoc3,Pdk4,Cd74,Dgat2,C1qtnf2,Apoa5,Mfsd2a,Pdk2,Acsl5,Prkag2,Cyp7a1,Nr1h2,Fabp5	0.293478260869565
Ontology - Biological Process	GOBP_POSITIVE_REGULATION_OF_MUSCLE_HYPERTROPHY	0.0158917535879506	0.134855905684226	0.352487857583619	-0.462189887480137	-1.60326628258553	40	Hamp2,Hamp,Hand2,Agt,Ccn4,Mef2c,Prkca,Bmp10,Slc25a4,Ece1,Parp2,Ppp3ca	0.3
Ontology - Cellular Component	GOCC_U2_SNRNP	0.0385758906874286	0.229639630191761	0.321775918075361	-0.53927221064516	-1.60308105396275	21	Htatsf1,Sf3b2,Snrpg,Snrpd1,Sf3a1,Sf3a2,Sf3b4,Snrpb2,Sf3a3	0.428571428571429
Curated - Chemical and Genetic Perturbation	HOLLERN_PAPILLARY_BREAST_TUMOR	0.0486804391470954	0.259561402582778	0.321775918075361	-0.580204417959627	-1.60234909946135	15	Hpgd,Krt19,Slc43a3,Aldh1a3,Nrarp,Armcx2	0.4
Ontology - Molecular Function	GOMF_MHC_CLASS_IB_PROTEIN_BINDING	0.0238298940008408	0.172575424125492	0.352487857583619	-0.815028639386195	-1.60221446205371	5	Tap2,Tap1	0.4
Ontology - Biological Process	GOBP_ASYMMETRIC_NEUROBLAST_DIVISION	0.0238298940008408	0.172575424125492	0.352487857583619	-0.814936176238494	-1.60203269446261	5	Dock7,Sox5,Arhgef2	0.6
Ontology - Biological Process	GOBP_VENTRICULAR_CARDIAC_MUSCLE_TISSUE_DEVELOPMENT	0.0170085063099723	0.140453946898028	0.352487857583619	-0.448557243351844	-1.60193826533465	47	Tgfbr3,Adamts9,Eng,Tgfb1,Dsp,Smad7,Bmp10,Heg1,Tgfb2,Zfpm2,Dsg2,Tnnt2,Ly6e,Ptcd2,Col14a1,Dll4,Ednra,Epor	0.382978723404255
Curated - Chemical and Genetic Perturbation	BOYLAN_MULTIPLE_MYELOMA_PCA3_UP	0.00761277526185941	0.0866968403221144	0.407017918923954	-0.417581387743463	-1.60188772955184	72	Ccnd1,Cers6,Xist,Adssl1,Bhlhb9,Serpinb1a,Ppargc1a,Trim12a,Slc47a1,Rragd,Ccnd2,Aig1,Ptpdc1,Acot1,Rnf43,Alcam,Prss23,Ckb,Fabp5	0.263888888888889
Ontology - Biological Process	GOBP_REGULATION_OF_PROTEIN_COMPLEX_STABILITY	0.0422322568413575	0.241508177337077	0.321775918075361	-0.642039265401523	-1.60186576193224	11	Igtp,Tapbp,Irgm2	0.272727272727273
Curated - Chemical and Genetic Perturbation	GAUSSMANN_MLL_AF4_FUSION_TARGETS_A_DN	0.00797113184352057	0.0888195985236265	0.380730400722792	-0.416653134002841	-1.60170811711885	73	Lratd2,Pde4b,Sod3,Ntn4,Myo1d,Sema3c,Endod1,Acot2,Agmo,Tgfb2,Nptxr,Asrgl1,Parm1,Tent5a,Esr1,Cables1,H2-DMa,Klf2,Lyz1,Racgap1,Cyp2c55,Slc22a18,Iqcg,Colec10,Fkbp10	0.342465753424658
Ontology - Biological Process	GOBP_CAVEOLA_ASSEMBLY	0.0244550750643567	0.174791854967869	0.352487857583619	-0.876347365652354	-1.60160171396772	4	Emp2	0.25
Ontology - Biological Process	GOBP_UNSATURATED_FATTY_ACID_BIOSYNTHETIC_PROCESS	0.0139464508951043	0.125384207087607	0.380730400722792	-0.482547353843746	-1.6015305775412	33	Abcd2,Ptgds,Fads1,Avpr1a,Scd2,Anxa1,Cd74,Mif,Decr2,Scd1,Sphk1,Hpgds,Fabp5	0.393939393939394
Ontology - Biological Process	GOBP_NEUROTRANSMITTER_GATED_ION_CHANNEL_CLUSTERING	0.0422322568413575	0.241508177337077	0.321775918075361	-0.641878948469426	-1.6014657767313	11	Nrxn1,Nlgn2,Chrdl1,Dlg4,Apoe,Reln	0.545454545454545
Ontology - Biological Process	GOBP_REGULATION_OF_TYPE_2_IMMUNE_RESPONSE	0.0194360015496465	0.15226817536926	0.352487857583619	-0.509402025539126	-1.60126585806257	26	Ecm1,Socs5,Hlx,Irf1,Ndfip1,Anxa1,Cd74,Il27ra,Rsad2,Clcf1,Ccr2	0.423076923076923
Cell Type Signatures	TABULA_MURIS_SENIS_BRAIN_NON_MYELOID_INTERNEURON_AGEING	0.0157523522406879	0.13452088750821	0.352487857583619	-0.451752919307188	-1.60079123306045	44	Dcn,Gpm6a,Rtn1,Mxra8,Mfap4,Emc10,Cplx2,Fbln1,Nrxn2,Dpt,Ppp3ca,Ubb-ps,H2-Aa,Map1b,Adcy1,Psap,Acta2	0.386363636363636
Ontology - Biological Process	GOBP_SKELETAL_MUSCLE_ADAPTATION	0.0500064871153556	0.264084390399431	0.321775918075361	-0.612344902625563	-1.60075834157162	13	Tead1,Ar,Tnnt1,Ppp3ca,Gtf2ird2,Igfbp5	0.461538461538462
Ontology - Biological Process	GOBP_POSITIVE_REGULATION_OF_CAMP_MEDIATED_SIGNALING	0.0470847327478832	0.255119928764544	0.321775918075361	-0.6721844795739	-1.60072179513196	9	Adcyap1r1,Ece1,Crhr2,Ptger3	0.444444444444444
Ontology - Biological Process	GOBP_RETINOL_METABOLIC_PROCESS	0.0197626494130777	0.154060147225998	0.352487857583619	-0.509215030254805	-1.60067805285296	26	Rdh16f2,Dhrs7,Rdh16,Rdh9,Rdh11,Hsd17b6,Cyp1b1,Rdh1,Adh1,Rdh10,Dhrs3	0.423076923076923
Cell Type Signatures	TABULA_MURIS_SENIS_MESENTERIC_ADIPOSE_TISSUE_ENDOTHELIAL_CELL_AGEING	0.00813464082140894	0.089952948088674	0.380730400722792	-0.416196829290015	-1.59995397943749	73	Tmsb10,Dcn,Ccdc80,Cavin1,Dpysl2,Mgp,Hexb,Gstm1,Gsn,Olfml3,Rhoc,Dpt,Fus,Sox18,Cd74,Selenow,Ybx1,Rnpepl1,Msn,Tmem119,Dhrs3,H2-Ab1,Ptms,H2-Aa,Selenom,Parvb,Ccdc85b,Gnb1	0.383561643835616
Ontology - Biological Process	GOBP_REGULATION_OF_SPROUTING_ANGIOGENESIS	0.0141114957363683	0.125809170228691	0.380730400722792	-0.482036227187366	-1.5998341948698	33	Hmgb1,Adamts9,Bmper,Dll1,Klf4,Jcad,Creb3l1,Klf2,Rhoj,Pkm,Thbs1,Epn2,Fgf2,Tjp1,Glul,Ceacam1	0.484848484848485
Ontology - Biological Process	GOBP_NEGATIVE_REGULATION_OF_FATTY_ACID_OXIDATION	0.0500050567855064	0.264084390399431	0.321775918075361	-0.579185896165688	-1.59953625035372	15	Fmo1,Fmo2,Fmo4,Acadl,Dgat2,Mfsd2a	0.4
Curated - Chemical and Genetic Perturbation	HEVNER_CORTEX_NEURAL_STEM_CELLS	0.0422322568413575	0.241508177337077	0.321775918075361	-0.641069814882424	-1.59944701641601	11	Ccnd1,Vim,Aldh9a1,Nfatc4,Slc1a3,Vegfc,Aurka,Mtarc2	0.727272727272727
Ontology - Biological Process	GOBP_POSITIVE_REGULATION_OF_MULTICELLULAR_ORGANISMAL_PROCESS	2.83010346861957e-12	1.22474639836585e-09	0.898671232061694	-0.30232673123188	-1.59943709513749	1363	Rtn4,Prlr,Lepr,Ccnd1,Emp2,Cux2,Tox,Ntrk2,Sall1,Hamp2,Mme,Tead1,Cd24a,Pde4b,Sgk1,Slc27a1,Sox4,Sulf2,Ecm1,Ar,Ybx3,Caprin2,Ltbp3,App,Bhlhb9,Plxna3,Dixdc1,Lbh,Ncmap,Smtn,Ephb6,Clstn1,Cadm1,Hamp,Sorl1,Marcks,Pdgfrb,Ppargc1a,Gdf2,Acadl,C1qtnf1,Pdgfra,Hand2,Vcam1,Ccbe1,Klhl25,Ntn1,Car2,Tgfbr3,Prkab1,Wnt4,Hmgb1,Mmp14,Vegfb,Ezr,Smoc2,Alb,Efnb2,Agt,Lum,Smad6,Amigo2,Eng,Cd1d1,Foxj1,Tut4,Plau,St3gal4,Tgfb1,S…	0.297872340425532
Ontology - Biological Process	GOBP_THYROID_HORMONE_GENERATION	0.0444357868530508	0.249102857178481	0.321775918075361	-0.703444847806851	-1.59937167706552	8	Cpq,Ctsb,Ctsk,Slc16a10,Slc16a2	0.625
Ontology - Biological Process	GOBP_MONOCARBOXYLIC_ACID_TRANSPORT	0.00484691390617422	0.0653272604929812	0.407017918923954	-0.378128050384702	-1.59918608449171	125	Slco1a4,Slc16a7,Abcd2,Mpc2,Slc27a1,Slc16a5,Mpc1,Ces1c,Abcc3,Pla2g12a,Ces1g,Ces1b,Slc6a12,Acsl3,Cyp4a14,Cd36,Abcc4,Anxa1,Cyp4a10,Emb,Bdkrb2,Slc16a11,Mfsd2a,Mif,Ces1d,Acsl5,Fabp5,Pla2r1,Aqp8,Slc16a9,Apoe,Slc10a1,Il1a,Slc6a13,Fabp4	0.28
Ontology - Biological Process	GOBP_NEGATIVE_REGULATION_OF_FIBROBLAST_GROWTH_FACTOR_RECEPTOR_SIGNALING_PATHWAY	0.0430023743739201	0.244341383419166	0.321775918075361	-0.570287842855181	-1.59856926360964	16	Sulf2,Wnt4,Spry1,Ngfr,Fgfrl1,Creb3l1,Sulf1,Spry2	0.5
Ontology - Biological Process	GOBP_NEGATIVE_REGULATION_OF_PROTEIN_LOCALIZATION_TO_CELL_SURFACE	0.0422322568413575	0.241508177337077	0.321775918075361	-0.64042326130934	-1.59783388761254	11	Astn2,Commd1,Tax1bp3,Leprot,Gpm6b,Snx33,Plk2	0.636363636363636
Ontology - Biological Process	GOBP_MODULATION_BY_SYMBIONT_OF_ENTRY_INTO_HOST	0.0194059513247755	0.152195101687216	0.352487857583619	-0.449847317658785	-1.59780787643419	46	Hmgb1,Trim5,Trim12a,Ifitm1,Trim56,Gsn,Ciita,Fuca2,Trim21,Trim30a,Cd74,Exoc7,Ly6e,Tmprss4,Trim12c,Tmprss2,Trim34a	0.369565217391304
Positional	chr19C3	0.00307789670768528	0.048507167404977	0.431707695803346	-0.376024006872918	-1.5976455076269	127	Cyp2c40,Cyp2c69,Cyp2c68,Cyp2c37,Cyp17a1,Cyp2c39,Pdlim1,Cyp2c38,Cuedc2,Cwf19l1,Twnk,Blnk,Pik3ap1,Scd2,Cnnm1,Cyp2c23,Nfkb2,Sfxn2,Got1,Sfrp5,Sfxn3,Scd1,Lzts2,Calhm2,Gm8783,Cyp2c55	0.204724409448819
Ontology - Biological Process	GOBP_TRICARBOXYLIC_ACID_METABOLIC_PROCESS	0.0492343022997811	0.261472520206997	0.321775918075361	-0.594880066235516	-1.5974001206145	14	Idh2,Asl,Idh3a,Cs,Ass1,Aco2,Glud1	0.5
Curated - Chemical and Genetic Perturbation	BYSTRYKH_HEMATOPOIESIS_STEM_CELL_SCP2_QTL_TRANS	0.0405540945001251	0.23716295147407	0.321775918075361	-0.537357327460473	-1.59738872846678	21	Fmo1,Pbx1,Sparc,Atp7b	0.19047619047619
Curated - Chemical and Genetic Perturbation	QI_HYPOXIA	0.00285859669065895	0.0462809405569577	0.431707695803346	-0.378977930166094	-1.59681750965423	123	Vldlr,Bcl2l11,Krt19,Dixdc1,Nrn1,Pfkp,Sh3yl1,Pcyt1b,Slc19a2,Igfbp3,Espn,Acap1,Ndrg1,Bnip3,Pdk1,Gch1,Casp6,Scd2,Cryab,Egln3,Sqle,Trerf1,Ampd3,Mvd,Acer2,Cdc42ep2,Cdkn1a,Cyp51,Ndrg2,Fzd1,Gls2,Cyp2s1,Capn5	0.268292682926829
Ontology - Biological Process	GOBP_ENTERIC_NERVOUS_SYSTEM_DEVELOPMENT	0.0476938986987813	0.256438786422057	0.321775918075361	-0.763168436722244	-1.59668566411552	6	Hlx,Ednra,Ntf3,Ednrb,Kif26a	0.833333333333333
Ontology - Biological Process	GOBP_REGULATION_OF_AMYLOID_PRECURSOR_PROTEIN_CATABOLIC_PROCESS	0.0187827062172139	0.149700692857157	0.352487857583619	-0.458675091815521	-1.59644471177875	39	Rtn4,Ntrk2,App,Sorl1,Rtn1,Spon1,Ifngr1,Slc2a13,Epha4,Apoe,Rtn2,Csnk1e,Hap1	0.333333333333333
Ontology - Biological Process	GOBP_POSITIVE_REGULATION_OF_T_CELL_PROLIFERATION	0.00529671881090177	0.0691770486135067	0.407017918923954	-0.409420347245692	-1.59593785440385	83	Cd24a,Vcam1,Hmgb1,Cd1d1,Il15,Ccl5,Vtcn1,H2-DMb1,Zap70,Hes1,Anxa1,Nck2,Spn,Cd274,Ppp3ca,Ptpn22,Ccr2,Cd209b,Aif1,Sash3,Il1a,Icosl,Stat5a,Igfbp2,Prkcq,Havcr2,Lep,Cd28,Ccr7,Il18,Adk,Il12rb2,Slc7a1,Coro1a,Cd6,Cd3e,Ccdc88b,Nckap1l,H2-DMb2	0.469879518072289
Ontology - Biological Process	GOBP_NEGATIVE_REGULATION_OF_STEROL_TRANSPORT	0.0526042266850515	0.271253470762554	0.321775918075361	-0.629715678138952	-1.59581084097574	12	Abcg5,Srebf2,Pcsk9,Abcg8,Apoc3,Apoa2,Apoe,Egf,Apoc1	0.75
Ontology - Biological Process	GOBP_VERY_LOW_DENSITY_LIPOPROTEIN_PARTICLE_CLEARANCE	0.0476938986987813	0.256438786422057	0.321775918075361	-0.762601383461248	-1.59549928668027	6	Vldlr,Lrpap1,Apoc3,Apoe,Apoc1	0.833333333333333
Ontology - Biological Process	GOBP_NEGATIVE_REGULATION_OF_LYMPHOCYTE_DIFFERENTIATION	0.0210233395508016	0.161142035848461	0.352487857583619	-0.439333402166235	-1.59490261323863	51	Hmgb1,Foxj1,Socs5,Hlx,Irf1,Smad7,Dtx1,Sfrp1,Zc3h8,Socs1,Flt3,Anxa1,Runx3,Mdk,Cd74,Nrarp,Fgl2,Erbb2,Gli3,Clec4g,Tmem131l,Runx1	0.431372549019608
Ontology - Biological Process	GOBP_DEFENSE_RESPONSE_TO_GRAM_NEGATIVE_BACTERIUM	0.0204011046761454	0.157503610450549	0.352487857583619	-0.448980689471988	-1.59472970904618	46	Igtp,Hamp2,App,Hamp,Defb1,Irgm2,Ssc5d,Rarres2,Ighm,Serpine1,Lyz1,Cd160,Hmgb2	0.282608695652174
Ontology - Biological Process	GOBP_POSITIVE_REGULATION_OF_WNT_SIGNALING_PATHWAY	0.00419348689177741	0.0600407669745859	0.407017918923954	-0.381006965874146	-1.59472560073562	118	Sall1,Sox4,Sulf2,Caprin2,Dixdc1,Nkd1,Ttc21b,Tgfb1,Ccn4,Bambi,Jrk,Pbxip1,Ptk7,Adgra2,Col1a1,Gpc3,Cdh3,Wnk2,Tmem132a,Sfrp1,Gprc5b,Sema5a,Wls,Adnp,Daam2,Ddx3x,Nrarp,Disc1,Tmem9,Mllt3,Lrrk2,Ccar2,Atp6ap2,Trpm4,Ruvbl1,Sulf1,Fgfr3,Tnfaip3,Egf,Csnk1e,Rspo3,Eda,Rspo1,Bmp2,Nle1	0.38135593220339
Ontology - Biological Process	GOBP_DOPAMINE_SECRETION	0.0223758362937289	0.16625609778895	0.352487857583619	-0.50729854326436	-1.59465372426499	26	Rtn4,Sncg,Myo5a,Pink1,Syt7,Dtnbp1,Gabbr1,Syt9	0.307692307692308
Ontology - Biological Process	GOBP_EPITHELIAL_CELL_PROLIFERATION	2.03129188096624e-05	0.00116996566899394	0.575610261071129	-0.333212288556272	-1.59420327465546	374	Trim24,Rtn4,Ccnd1,Sulf2,Ecm1,Ar,Cdkn1c,Enpep,Sparc,Serpinb1a,Npm1,Gdf2,Tgm1,Tgfbr3,Hmgb1,Atpif1,Vegfb,Efnb2,Htra1,Eng,Plau,Tgfb1,Ehf,Bmper,Hlx,Stat1,Ngfr,Igfbp3,Mef2c,Fermt1,Prkca,Gpc3,Ccl5,Rgn,Gja1,Ccnd2,Cdh3,Wfdc1,Itgb3,Tgfb3,Sfrp1,Vstm4,Sema5a,Ift57,Loxl2,Hmgn1,Emc10,Bmp5,Gas1,Apoh,Tgfb2,Jcad,Id1,Hes1,Pkhd1,Flt4,Col8a2,Snai2,Runx3,Hgf,Mdk,Rgcc,Esr1,Pdgfb,Cdk4,Atoh8,Pold4,Nrarp,Dab2ip,Dll4,Mmp1…	0.328877005347594
Ontology - Molecular Function	GOMF_QUATERNARY_AMMONIUM_GROUP_BINDING	0.0170461357487112	0.140690612135379	0.352487857583619	-0.459558247381783	-1.59413752414256	40	Bche,Pctp,Ilvbl,Pltp,Pcyt1b,Jchain,Hacl1,Vdac2,Chrnb1,Esyt2,Apoa2,Apoa5,Ighm,Chmp2a	0.35
Ontology - Biological Process	GOBP_POSITIVE_REGULATION_OF_EXTRACELLULAR_MATRIX_DISASSEMBLY	0.0464403718591543	0.25404961879357	0.321775918075361	-0.701068867918318	-1.59396958342471	8	Ddr2,Fscn1,Sema5a,Tgfb2,Hpse,Clasp2,Pdpn	0.875
Ontology - Biological Process	GOBP_NEGATIVE_REGULATION_OF_DEVELOPMENTAL_PROCESS	7.06965260170923e-08	9.20161404549733e-06	0.704975715167238	-0.312837189323143	-1.59385664207783	767	Rtn4,Ccnd1,Pbx1,Idh2,Sall1,Cd24a,Enpp1,Ecm1,D130043K22Rik,Efemp1,Ybx3,Ltbp3,App,Plxna3,Tmem53,Dixdc1,Lbh,Dleu2,Sparc,Sorl1,Nkd1,Dcn,Ppargc1a,Hand2,Ntn1,Ski,Tgfbr3,Wnt4,Hmgb1,Agt,Adamts9,Smad6,Naxe,Sema3c,Foxj1,Clec2d,Tgfb1,Socs5,Col5a1,Ccn4,Bambi,Spry1,Fbln5,Sema4d,Hlx,Stat1,Ngfr,Irf1,Ptpn13,Anp32b,Smad7,Rarb,Dtx1,Fermt1,Wt1,Dll1,Rgn,Sap30l,Pak1,Lhx2,Gja1,Itpkb,Map4k4,Bnip3,Gps2,Ctsk,Ccnd2,Cdh3,K…	0.27509778357236
Ontology - Biological Process	GOBP_RESPONSE_TO_MUSCLE_ACTIVITY	0.046286470801284	0.253467500160793	0.321775918075361	-0.6383251522718	-1.59259917812802	11	Ppargc1a,Agt,Selenon,Tns2,Metrnl	0.454545454545455
Ontology - Cellular Component	GOCC_AXOLEMMA	0.0532748398557369	0.27210103214356	0.321775918075361	-0.609089152110799	-1.59224733776929	13	Myo1d,Mapt,Robo2,Adora2a,Thy1,Gabbr1	0.461538461538462
Ontology - Biological Process	GOBP_SYNAPSE_ASSEMBLY	0.00269407606498685	0.0444258969645411	0.431707695803346	-0.36816851931076	-1.59130659109176	142	Cux2,Ntrk2,App,Bhlhb9,Clstn1,Cadm1,Ntn1,Dock7,Efnb2,Amigo2,Gpm6a,Lrtm1,Sema4d,Ptpn13,Arhgef9,Mef2c,Prkca,Nrxn1,Mapt,Lrtm2,Epha7,Adnp,Nlgn2,Nrxn2,Thbs2,Plxnd1,Pcdh17,Nptxr,Arhgef15,Ptprs,Pdgfb,Eef2k,Srgap2,Abi3bp,Dnm3,Srpx2,Lgi2,Lzts1,Nptx1,Fzd1,Nrxn3,Adgrl2,Sema4a,Ntng2,Clstn2,Ephb3,Ephb2	0.330985915492958
Ontology - Biological Process	GOBP_PROSTATE_GLAND_GROWTH	0.0477451694624115	0.256507791684629	0.321775918075361	-0.654402591519694	-1.59102978211918	10	Prlr,Ar	0.2
Ontology - Cellular Component	GOCC_PLASMA_MEMBRANE_REGION	2.46616432548821e-09	5.12834067269054e-07	0.774939030136436	-0.308645727534321	-1.59096593336029	931	Slco1a4,Rtn4,Emp2,Slc22a27,Ntrk2,Slc16a7,Slc22a29,Septin6,Cd24a,Abcg5,Nt5e,Vldlr,Slc27a1,Hpgd,Slc22a26,Evc2,Epcam,Evc,Itga6,Krt19,Abcc3,Enpep,Slc5a1,App,Muc1,Cavin2,Clstn1,Atp6v0d2,Cadm1,Abcb1a,Marcks,Pdgfrb,Slc29a1,Atp1b1,Plvap,Gabbr2,Slc3a2,Vcam1,Car2,Ddr1,Myo1d,Anxa6,Ezr,Cavin1,Efnb2,Sh3yl1,Asah2,Cadm3,Prom1,Slc39a4,Gpm6a,Slc4a9,Slc47a1,Epb41l1,Anxa4,Dsp,Ngfr,Stk39,Rab27b,Atp7b,Antxr1,Ctsb,Slc…	0.269602577873255
Ontology - Biological Process	GOBP_ORGANIC_ACID_TRANSPORT	0.00022050152031144	0.00738633963018155	0.518848077743792	-0.345252685884636	-1.59078726057696	253	Slco1a4,Ntrk2,Slc16a7,Abcd2,Mpc2,Slc27a1,Slc16a5,Mpc1,Ces1c,Abcc3,Pla2g12a,Ces1g,Abcb1a,Ces1b,Slc3a2,Slc6a12,Agt,Dpysl2,Acsl3,Pak1,Gja1,Slc6a19,Cyp4a14,Epm2a,Gfap,Adora2a,Avpr1a,Lrrc8e,Fxyd1,Cd36,Abcc4,Stxbp1,Slc16a10,Anxa1,Cyp4a10,Emb,Sfxn2,Slc43a2,Agxt,Slc7a10,Slc16a2,Bdkrb2,Gipc1,Slc16a11,Mfsd2a,Slc25a11,Cln3,Mif,Slc7a5,Sfxn3,Lrrc8d,Ces1d,Acsl5,Dtnbp1,Rgs4,Slc1a5,Fabp5,Abcc6,Slc7a2,Gabbr1,Ucp2…	0.296442687747036
Ontology - Biological Process	GOBP_REGULATION_OF_BIOMINERAL_TISSUE_DEVELOPMENT	0.00803514869381459	0.0893463895037216	0.380730400722792	-0.41279824575223	-1.59075547017652	71	Enpp1,Ecm1,Ltbp3,Wnt4,Notum,Tgfb1,Mgp,Mef2c,Gja1,Ddr2,Nfe2,Ank,Isg15,Tent5a,S1pr1,Tmem119,Rflnb,Cftr,Gpm6b,Cebpb,Trpm4,Ahsg,Fgfr3	0.323943661971831
Ontology - Biological Process	GOBP_NEGATIVE_REGULATION_OF_LYMPHOCYTE_ACTIVATION	0.00239015993022298	0.0411518718308929	0.431707695803346	-0.36799876112705	-1.59072369504059	140	Cd24a,Hmgb1,Pag1,Tnfrsf21,Foxj1,Lrrc32,Tgfb1,Socs5,Hlx,Irf1,Smad7,Dtx1,Vtcn1,Sfrp1,Adora2a,Ndfip1,Zc3h8,Cblb,Socs1,Flt3,Ildr2,Anxa1,Runx3,Mdk,Cd74,Gpnmb,Spn,Nrarp,Fcgr2b,Fgl2,Cd274,Ptpn22,Erbb2,Gli3,Cebpb,Mertk,H2-Aa,Tspan32,Btk,Rassf5,Tnfaip3,Clec4g,Tmem131l,Runx1,Havcr2	0.321428571428571
Canonical Pathways - Reactome	REACTOME_NA_CL_DEPENDENT_NEUROTRANSMITTER_TRANSPORTERS	0.0471085672029127	0.255119928764544	0.321775918075361	-0.699610342374715	-1.59065343937733	8	Slc6a12,Slc6a19,Slc6a13	0.375
Ontology - Molecular Function	GOMF_BH3_DOMAIN_BINDING	0.0471085672029127	0.255119928764544	0.321775918075361	-0.699578310713019	-1.59058061130468	8	Igtp,Irgm2	0.25
Curated - Chemical and Genetic Perturbation	MCCLUNG_DELTA_FOSB_TARGETS_2WK	0.0152668102014042	0.131922377196375	0.380730400722792	-0.479225079152033	-1.5905042513923	33	Mgst3,Mef2c,Gsto1,Hmgcs1,Col5a2,Asap1,Arhgef25,Nptx1,Ccn2,Ccn3,Septin9,Serpini1,Cdk14,Fhl2	0.424242424242424
Ontology - Biological Process	GOBP_REGULATION_OF_EPITHELIAL_CELL_PROLIFERATION	5.31915775372578e-05	0.00255766828686658	0.557332238758646	-0.33820358926315	-1.59019142408543	311	Trim24,Rtn4,Ccnd1,Sulf2,Ecm1,Ar,Cdkn1c,Sparc,Npm1,Gdf2,Tgm1,Tgfbr3,Hmgb1,Atpif1,Vegfb,Efnb2,Htra1,Eng,Plau,Tgfb1,Hlx,Stat1,Ngfr,Mef2c,Prkca,Gpc3,Ccl5,Rgn,Gja1,Ccnd2,Cdh3,Wfdc1,Itgb3,Tgfb3,Sfrp1,Sema5a,Ift57,Hmgn1,Emc10,Bmp5,Gas1,Apoh,Tgfb2,Jcad,Id1,Hes1,Pkhd1,Flt4,Snai2,Runx3,Mdk,Rgcc,Esr1,Pdgfb,Cdk4,Atoh8,Pold4,Nrarp,Dab2ip,Dll4,Mmp12,Aldh1a2,Ednra,Hyal1,Mmrn2,Agtr1a,Phb2,Erbb2,Col4a3,Vash1,Esrp…	0.331189710610933
Ontology - Biological Process	GOBP_TISSUE_REMODELING	0.00138248418546196	0.0285630151969249	0.45505986738723	-0.360589302471184	-1.58997540321096	164	Lepr,Cd24a,Enpp1,Spp2,Ltbp3,Hamp,Hand2,Car2,Tgfbr3,Mmp14,Agt,Sema3c,Klf6,Mef2c,Mmp2,Prkca,Gja1,Ddr2,Pth1r,Ctsk,Epas1,Itgb3,Sfrp1,Il7,Tnfrsf11b,Tgfb2,Flt4,Rassf2,Pdk4,Cbs,Mdk,Gpnmb,Tns3,Flna,Abi3bp,Dll4,Lipa,Ednra,Npr3,S1pr1,Ahr,Tmem119,Ppp3ca,Syt7,Trp53,Gpr137b,Ccr2,Ahsg,Eln,Il1a,Fgfr3,Angpt2,Stat5a,Rspo3,Pml,Igfbp5,Adam8	0.347560975609756
Ontology - Biological Process	GOBP_REGULATION_OF_SYNAPSE_ASSEMBLY	0.00672268735412269	0.0811180632360305	0.407017918923954	-0.399135289998147	-1.58995503562283	88	Cux2,Ntrk2,App,Bhlhb9,Clstn1,Ntn1,Amigo2,Lrtm1,Sema4d,Ptpn13,Mef2c,Prkca,Nrxn1,Lrtm2,Epha7,Adnp,Nlgn2,Thbs2,Arhgef15,Ptprs,Eef2k,Abi3bp,Srpx2,Lzts1,Fzd1,Adgrl2,Sema4a,Ntng2,Clstn2,Ephb3,Ephb2	0.352272727272727
Canonical Pathways - Reactome	REACTOME_KERATAN_SULFATE_BIOSYNTHESIS	0.0405540945001251	0.23716295147407	0.321775918075361	-0.534823402491237	-1.58985619289354	21	St3gal6,Prelp,Lum,St3gal4,Ogn,St3gal2,Chst1,Chst2,Fmod,B4galt4,B4galt5,B3gnt2,B4galt6,St3gal1,B4galt2	0.714285714285714
Ontology - Biological Process	GOBP_REGULATION_OF_HEART_GROWTH	0.00621368577903233	0.0768883591142703	0.407017918923954	-0.412014974625381	-1.58982813351298	75	Hamp2,Hamp,Tgfbr3,Ccn4,Mef2c,Tbx20,Wt1,Pak1,Gja1,Bmp10,Ccnd2,Hdac2,Slc25a4,Ccnb1,G6pdx,Zfpm2,Gata6,Col14a1,Parp2,Ahr,Ncam1,Rgs4	0.293333333333333
Ontology - Biological Process	GOBP_STRIATED_MUSCLE_CELL_DEVELOPMENT	0.018990020855373	0.150157142684559	0.352487857583619	-0.44514802644319	-1.58976288504207	47	Krt19,Actg1,Nebl,Pdgfrb,Pdgfra,Csrp1,Mef2c,Bmp10,Tnnt1,Hdac2,Tmod1,Lmod3,Tnnt2	0.276595744680851
Ontology - Biological Process	GOBP_PROTEIN_LOCALIZATION_TO_NUCLEOPLASM	0.0279329989808686	0.189759516199265	0.352487857583619	-0.808559411451774	-1.58949700642827	5	Nop53,Tbrg1,Larp7	0.6
Ontology - Biological Process	GOBP_AXONAL_FASCICULATION	0.0441234603358341	0.248070522084753	0.321775918075361	-0.539701200182092	-1.58875971960062	20	Rtn4,Tnfrsf21,Casp6,Sema5a,Ndn,Ncam1,Epha4,Ephb3,Ephb2,Epha3,Amigo1,Casp3,Sema3a,Wnt5a	0.7
Ontology - Biological Process	GOBP_CATECHOLAMINE_TRANSPORT	0.0216752131880739	0.163165500354115	0.352487857583619	-0.437637959463285	-1.58874768401131	51	Rtn4,Agt,Prkn,Adora2a,Sncg,Myo5a,Crhr2,Ly6e,Pink1,Syt7,Dtnbp1,Gabbr1,Syt9,Stx1a,Plcd1,Ptger3,P2ry1	0.333333333333333
Ontology - Biological Process	GOBP_NEGATIVE_REGULATION_OF_MONOATOMIC_ION_TRANSMEMBRANE_TRANSPORT	0.0121820036034858	0.114538016264836	0.380730400722792	-0.406276756266866	-1.58859519189262	84	Hamp2,Hamp,Kcnab1,Tgfb1,Kcne3,Pcsk9,Stk39,Prkca,Gsto1,Ppp3r1,Ppif,Commd1,Tgfb2,Sestd1,Atp1a2,Gstm7,Cacnb3,Fgf12,Ahr,Ppp3ca,Rgs4,Sumo1,Fmr1,Gnb5,Zfas1,Vdac1,Ephb2,Ptger3	0.333333333333333
Canonical Pathways - Reactome	REACTOME_PHASE_II_CONJUGATION_OF_COMPOUNDS	0.00672268735412269	0.0811180632360305	0.407017918923954	-0.398764842161095	-1.58847935702784	88	Mgst3,Sult1c2,Papss2,Sult1a1,Ugt1a5,Ugt1a1,Ugt1a9,Gstt2,Gstt1,Gstm3,Sult2a2,Mat1a,Ggt5,Gstm1,Gsto1,Abhd14b,Ggt7,Ggct,Gstm5,Gstm7,Gstm6,Gstk1	0.25
Canonical Pathways - Reactome	REACTOME_G_ALPHA_I_SIGNALLING_EVENTS	0.00274747170309943	0.045088036023448	0.431707695803346	-0.366765739968007	-1.58744713779692	146	Pde4b,App,Gabbr2,Agt,Rgs3,Kng2,Gng7,Cx3cr1,Adcy2,Pde1a,Ccl5,Adcy5,P2ry14,Pde4c,Adra2b,Cxcl10,Prkar2b,Gpsm1,Gng11,Gnb2,Cx3cl1,Anxa1,Adcy3,Gpr183,Ackr3,Bdkrb2,Hcar2,Rgs19,S1pr3,S1pr4,Hebp1,Ccl9,Rgs4,Pde4a,Ccl27a,Lpar1,Gabbr1,Gng2,Pf4,Gnb5,Adcy1,Ptger3,Camkk2,Rgs12,Psap,Cxcl11,Rgs9,Gnb1,Prkar1a,Ccr7,Pde4d,Cxcl12,Prkacb,Calm2,Cxcr6,Cxcl16,Cxcl9,Cxcr3,Gpsm3,Cxcr4,Gnai2,P2ry4,Plcb3	0.431506849315069
Canonical Pathways - Reactome	REACTOME_SIGNALING_BY_RETINOIC_ACID	0.0264490290584341	0.18397126554459	0.352487857583619	-0.462134209427884	-1.5870730368798	37	Rarb,Aldh1a3,Rdh11,Pdk1,Dlat,Rxrg,Rdh1,Pdk4,Adh1,Aldh1a2,Rdh5,Pdk2,Rdh10,Dhrs3,Rarg,Fabp5	0.432432432432432
Cell Type Signatures	TABULA_MURIS_SENIS_PANCREAS_PANCREATIC_STELLATE_CELL_AGEING	0.0405393664530548	0.23716295147407	0.321775918075361	-0.724273548971636	-1.58685699175238	7	Pltp,Cygb,Ptms,Rps4x,Gnb1	0.714285714285714
Canonical Pathways - Reactome	REACTOME_KERATAN_SULFATE_DEGRADATION	0.0476378769467657	0.256309706206859	0.321775918075361	-0.635934552061005	-1.58663471328217	11	Prelp,Lum,Ogn,Hexb,Glb1,Fmod,Hexa	0.636363636363636
Cell Type Signatures	TABULA_MURIS_SENIS_KIDNEY_KIDNEY_MESANGIAL_CELL_AGEING	0.0384758989590805	0.229194975495832	0.321775918075361	-0.511447306808778	-1.5865477193446	24	Sod3,Timp3,Ifi27l2a,Ndrg1,Zfp704,Plac9,Cd74,H2-Eb1,H2-Ab1,Prss23,H2-Aa	0.458333333333333
Ontology - Biological Process	GOBP_CELL_MOTILITY	4.16634663606655e-11	1.33423084673395e-08	0.851339057116899	-0.300417444543967	-1.58580752896699	1299	Rtn4,Emp2,Ntrk2,Lyve1,Abhd2,Idh2,Cd24a,Rsph4a,Pde4b,Enpp1,Ecm1,D130043K22Rik,Epcam,Itga6,Anxa5,Efemp1,Dapk2,Enpep,Tmsb10,App,Kank2,Plxna3,Dixdc1,Pltp,Actg1,Cadm1,Lamc2,Sparc,Ptp4a1,Sorl1,Pdgfrb,Dcn,Ppargc1a,Gdf2,Plvap,Msmp,Pdlim1,Ntn4,Pdgfra,Hand2,Vcam1,Cygb,Ccbe1,Ntn1,Gas8,Defb1,Tgfbr3,Ddr1,Wnt4,Hmgb1,Mmp14,Vegfb,Anxa6,Dcdc2a,Cavin1,Smoc2,Dock7,Robo4,Efnb2,Agt,Adamts9,Sema3c,Eng,Septin4,Foxj1,Pl…	0.289453425712086
Curated - Chemical and Genetic Perturbation	GIBBONS_GENETIC_MOUSE_MODEL_LUNG_ADENOCARCINOMA_DOWN_IN_METASTASIS	0.0551819858785585	0.27460407651681	0.321775918075361	-0.590527642662603	-1.5857127867552	14	Fmo2,Ehf,Mpzl2,Cldn3,Hid1,Mal,Ces1d,Esrp1	0.571428571428571
Regulatory Target Gene - GTRD	SOX15_TARGET_GENES	0.0384758989590805	0.229194975495832	0.321775918075361	-0.511134362002242	-1.58557694119701	24	Adamtsl4,C1qtnf1,Gsto1,Eps8,Aig1,Ltbp1,Mpzl1,Cetn4,Glis3,Ptpn22,Fancc	0.458333333333333
Ontology - Biological Process	GOBP_NEGATIVE_REGULATION_OF_GLUCOSE_TRANSMEMBRANE_TRANSPORT	0.0399823736207391	0.235453389634157	0.321775918075361	-0.524783090230175	-1.58527968140959	22	Enpp1,Prkca,Esr1,Fabp5,Lep,Pea15a,Upk3b,Ace,Appl2	0.409090909090909
Ontology - Biological Process	GOBP_CARDIAC_VENTRICLE_DEVELOPMENT	0.00378768351386168	0.0562079596144145	0.431707695803346	-0.383114225753896	-1.58523499951886	109	Sall1,Sox4,Hand2,Tgfbr3,Smad6,Sema3c,Eng,Greb1l,Tgfb1,Dsp,Smad7,Ptk7,Mef2c,Tbx20,Bmp10,Foxf1,Robo2,Ltbp1,Heg1,Fgfrl1,Tgfb2,Hes1,Zfpm2,Fzd2,Tnnt2,Ly6e,Ptcd2,Dll4,Grhl2,Ednra,Naca,Cpe,Ahr,Epor,Fzd1,Heyl	0.330275229357798
Cell Type Signatures	ZHANG_UTERUS_C0_SECRETORY_STROMAL3_NPPC_HIGH_CELL	3.70509966533446e-05	0.00190436052734274	0.557332238758646	-0.330588152587067	-1.58523490981104	381	Qpct,Tceal8,Mfge8,Sgk1,Ltbp4,Anxa5,Col1a2,Col6a2,Actg1,Rcn3,Sparc,Dcn,Ddit4l,Col6a1,Anxa6,Cavin1,Smoc2,Htra1,Ggt5,Ogn,Des,Loxl1,Col5a1,Col6a3,Mxra8,Serpinh1,Tpm2,Fstl1,Ngfr,Umps,Copz2,Maf,Klf6,Col1a1,Rps27a-ps3,P2ry14,Gja1,Maged2,Igsf10,Myadm,Gsn,Adamts2,Klf4,S100a16,Tubb6,Vim,Atp8a1,Inhbb,Ramp2,Serpinb6a,Crispld2,Ehd2,Sdc1,Cxcl10,Lamb1,Anxa2,Loxl2,Scd2,Wls,Emp1,Cavin3,Cryab,S100a6,Eif4a2,Socs2,R…	0.26509186351706
Ontology - Biological Process	GOBP_HEART_DEVELOPMENT	2.82576734563047e-06	0.000213425409142618	0.627256739718528	-0.320788454052323	-1.58444221902079	512	Rtn4,Emp2,Sall1,Hamp2,Tead1,Enpp1,Sox4,Bicc1,Nebl,Hamp,Pdgfrb,Pdlim1,Pdgfra,Hand2,Vcam1,Cc2d2a,Tgfbr3,Vegfb,Anks6,Efnb2,Cert1,Agt,Adamts9,Smad6,Sema3c,Eng,Greb1l,Foxj1,Tgfb1,Col5a1,Ccn4,Adamts5,Spry1,Dsp,Smad7,Rarb,Txnrd2,Ptk7,Mef2c,Mmp2,Gpc3,Tbx20,Wt1,Dll1,Pak1,Pcsk5,Gja1,Bmp10,Angpt1,Ppp3r1,Ccnd2,Adam15,Emilin1,Foxf1,Kctd10,Hdac2,Ramp2,Tgfb3,Robo2,Ltbp1,Slc25a4,Nrp2,Heg1,Ift57,Kcnj8,Tenm4,Gaa,F…	0.255859375
Ontology - Biological Process	GOBP_POSITIVE_REGULATION_OF_HORMONE_BIOSYNTHETIC_PROCESS	0.0476378769467657	0.256309706206859	0.321775918075361	-0.635026412128811	-1.58436893555981	11	Cyp17a1,Ppargc1a,Wnt4,Igf1r,Bmp6,Por	0.545454545454545
Canonical Pathways - Reactome	REACTOME_PROLACTIN_RECEPTOR_SIGNALING	0.0411777685822463	0.23863135379621	0.321775918075361	-0.723128895014228	-1.58434909658207	7	Prlr	0.142857142857143
Ontology - Biological Process	GOBP_RESPONSE_TO_TUMOR_CELL	0.0330450781141683	0.210099667506487	0.321775918075361	-0.466372250125304	-1.58415784910124	36	Cd24a,Hmgb1,Tgfb1,Klf4,Adam15,Rbms3,Gsdme,Ahr,Cd274,Cd160,Havcr2,Ulbp1,Cd226,Raet1d,Prf1,Notch1,Mr1	0.472222222222222
Ontology - Biological Process	GOBP_SMALL_MOLECULE_BIOSYNTHETIC_PROCESS	4.0396210375239e-06	0.000286205363065632	0.610526878385931	-0.323745109231016	-1.58403932282931	484	Rdh16f2,Lepr,Mgst3,Fmo1,Fmo3,Abcd2,Abhd2,Nt5e,Ces1c,Ilvbl,Gnpda1,Pltp,Gstm3,Ces1g,Ces1b,Ppargc1a,Srebf2,Acadl,Gamt,Akr1d1,Klhl25,Hsd17b7,Prkab1,Wnt4,Rdh16,Rfk,Agt,Asah1,Ptgds,Ggt5,Asah2,Elovl5,Fads1,Lipc,Rdh9,Acsl3,Ebp,Gstm1,Gsto1,Rgn,Pth1r,Pts,Adcyap1r1,Itpkb,Aldh1a3,Fdft1,Degs1,Shmt1,Cyp4a14,Gch1,Dkk3,Ptafr,Hmgcs1,Ldhb,Gstp3,Avpr1a,Rdh1,Cyp39a1,Scd2,Asl,Gls,Bmp5,Pcbd1,G6pdx,Sds,Myo5a,Gstm7,Tm7s…	0.260330578512397
Cell Type Signatures	TABULA_MURIS_SENIS_MESENTERIC_ADIPOSE_TISSUE_CD8_POSITIVE_ALPHA_BETA_T_CELL_AGEING	0.0320354323814908	0.206506522365248	0.321775918075361	-0.542520246379384	-1.58374990473248	19	Tmsb10,Dcn,Ccdc80,Ccl5,Apoe,H2-Aa,Sod1,Arhgdia,Klf13,Evl	0.526315789473684
Ontology - Biological Process	GOBP_MONOAMINE_TRANSPORT	0.00961266820217122	0.100436299339917	0.380730400722792	-0.418099394447163	-1.5834171501188	64	Rtn4,Maob,Agt,Prkn,Itgb3,Adora2a,Sncg,Myo5a,Crhr2,Ly6e,Pink1,Syt7,Dtnbp1,Gpm6b,Gabbr1,Syt9,Stx1a,Plcd1,Ptger3,P2ry1	0.3125
Ontology - Biological Process	GOBP_REGULATION_OF_HORMONE_METABOLIC_PROCESS	0.0283448857384768	0.191825152343402	0.352487857583619	-0.475177438950287	-1.5833305074389	34	Rdh16f2,Cyp17a1,Ppargc1a,Wnt4,Rdh16,Rdh9,Dkk3,Rdh1,Bmp5,Igf1r,Kcnma1,Rdh10	0.352941176470588
Curated - Chemical and Genetic Perturbation	RUAN_RESPONSE_TO_TNF_UP	0.0558428401332978	0.274760611241094	0.321775918075361	-0.589491364860038	-1.58293012453341	14	Dcn,Tap2,H2-T23,Stat1,H2-K2,Gbp2,Ifngr1	0.5
Curated - Chemical and Genetic Perturbation	HEVNER_INTERMEDIATE_ZONE_AND_UP_POSTMITOTIC_NEURONS	0.0199807802013016	0.155231563601766	0.352487857583619	-0.443185449294186	-1.58275390797113	47	Cd24a,Bdh1,Pcyt1b,Gpm6a,Unc5b,Lratd1,Wnk2,Hdac2,Tmeff1,Atp2b2,Clmp,Nicn1,Nyap1,Mllt3,Gng2,Parp6,Ndrg4,Map1b,Zfta,Rtn2	0.425531914893617
Ontology - Biological Process	GOBP_REGULATION_OF_VIRAL_LIFE_CYCLE	0.00252220509537953	0.0424003176100824	0.431707695803346	-0.372893634398481	-1.58215785823224	131	Gbp3,Oasl2,Gbp7,Hmgb1,Trim5,Trim12a,Ifitm1,Mndal,Plscr2,Ccl5,Trim56,Gsn,Ifi204,Isg15,Ciita,Trim21,Ddx3x,Stau1,Trim30a,Cd74,Ly6e,Ifi206,Tmprss4,Ilf3,Trim12c,Ifih1,Tmprss2,Ifi207,Trim34a,Rad23a,Ifi211,Isg20,Rsad2,Nr5a2,Fmr1,Cd209b,Trim59,Oasl1,Rad50,Top2a,Rnasel	0.312977099236641
Ontology - Cellular Component	GOCC_NEURON_PROJECTION_TERMINUS	0.00339328973238744	0.0521934247790468	0.431707695803346	-0.375488382674062	-1.58211435653498	123	Ntrk2,Septin6,Mme,Anxa5,Dixdc1,Actg1,Marcks,Dpysl2,Septin4,Ptpn9,Prkca,Prkn,Septin7,Sncg,Cplx2,Ror1,Chrm1,Crhr2,Esr1,Rapgef3,Hspa8,Grik5,Mical1,Got1,Kcnma1,Slc8a3,Vamp2,Syt7,Tanc1,Atp1a3,Dlg4,Epha4,Lrrk2	0.268292682926829
Ontology - Molecular Function	GOMF_CYTOKINE_BINDING	0.0067597377529627	0.0813811435341645	0.407017918923954	-0.390087236795963	-1.58185344974485	99	Prlr,Lepr,Bgn,Ltbp4,Ltbp3,Tgfbr3,Hmgb1,Eng,Lrrc32,Scube3,Cx3cr1,Itgb3,Tgfb3,Ltbp1,Cd36,Chrdl1,Cd74,Gbp2,Plp2,Ackr3,Ifngr1,Il18r1,Il27ra,Cntfr,Il11ra1,Osmr,Ccr2	0.272727272727273
Curated - Chemical and Genetic Perturbation	VANDESLUIS_COMMD1_TARGETS_GROUP_2_UP	0.0543478260869565	0.273911674946285	0.287857117255149	-0.604960881966849	-1.58145544117498	13	Pfkp,Bnip3,Ccnd2,Pdk1	0.307692307692308
Ontology - Biological Process	GOBP_NEGATIVE_REGULATION_OF_CHOLESTEROL_STORAGE	0.0543478260869565	0.273911674946285	0.287857117255149	-0.604862990557794	-1.58119953884128	13	Ces1c,Ces1g,Ces1b,Ces1d,Nr1h2	0.384615384615385
Ontology - Biological Process	GOBP_POSITIVE_T_CELL_SELECTION	0.0286803242814107	0.193317180821452	0.352487857583619	-0.474473608613827	-1.58098528657522	34	Tox,Cd1d1,Tgfb1,Itpkb,Zap70,Cd74,Spn,H2-DMa,Batf,Irf4,Ly9,Cd3g,Il6ra,Ptpn2,Cd3e,Bcl11b,Tbx21,Loxl3,Bcl2	0.558823529411765
Ontology - Biological Process	GOBP_MYELOID_LEUKOCYTE_MIGRATION	0.00144158185018199	0.0291865421974005	0.45505986738723	-0.354605973842932	-1.58076698312734	180	Rtn4,Emp2,Pde4b,Enpp1,Dapk2,App,Msmp,Hmgb1,Mmp14,Vegfb,Cx3cr1,Il34,Mmp2,Prkca,Ccl5,Dpp4,Pdgfd,Csf1,Emilin1,Rarres2,Cxcl10,Ccl22,Cx3cl1,Cd99l2,Anxa1,Mdk,Cd74,Cd47,Pdgfb,Pecam1,Stap1,Ednra,Mif,Cnn2,Mapk3,Cd200,Serpine1,Ccl9,Slamf8,Itga9,Pf4,Ccr2,Aif1,Dpep1,Il1a,Ptger3,Ccn3,Cxcl11,Jam3,Ccl2,Adam8,Sirpa,Ednrb,Camk1d,Itga1,Mst1,Nbl1,Ccr7,Pde4d,Cxcl12,Jaml,Vegfc,Bst1,Cd9,Cxcl9,Vegfd	0.366666666666667
Curated - Chemical and Genetic Perturbation	IWANAGA_CARCINOGENESIS_BY_KRAS_PTEN_DN	0.000161103241715164	0.00602765767919526	0.518848077743792	-0.336495326406386	-1.58051206986223	306	Fmo1,Sparcl1,Abcd2,Bgn,Angptl2,Slc16a5,Tcf21,Pltp,Cavin2,Abcb1a,Marcks,Nid1,Plvap,Ttc21b,Efnb2,Eng,Ogn,Sox7,Ppp1r14b,Klf6,Mmp2,Gimap6,Snai3,Xpa,Akap12,Gsn,Ms4a4d,Klf4,Ramp2,Serpinb6a,Cd93,Sugp1,Ldb2,Fhl1,Ndn,Mettl17,Gas1,Rsl24d1,Gpr153,Hip1,Myo5a,Dpt,Ifit2,Tgfb1i1,Map4,Gzma,Pdlim3,Pdzd2,Ttl,Tnnt2,Inmt,Nxn,Adh1,Vps51,Mmp12,Col4a1,Rassf6,Arhgef2,Ccdc174,Oxct1,Erf,Synm,H2-Ab1,Hnrnpf,Ncald,Plxdc2,Smg…	0.336601307189543
Ontology - Biological Process	GOBP_CANONICAL_WNT_SIGNALING_PATHWAY	0.000169379595453983	0.00622042679451644	0.518848077743792	-0.342633443443324	-1.58026771907137	245	Sox4,Sulf2,Caprin2,Bicc1,Fzd8,App,Dixdc1,Pygo1,Nkd1,Nid1,Wnt4,Ttc21b,Notum,Tgfb1,Sox7,Tcf7,Bambi,Jrk,Pfdn5,Ptk7,Adgra2,Col1a1,Fermt1,Gpc3,Amer2,Jup,Cdh3,Klf4,Prkn,Wnk2,Rbms3,Hdac2,Dkk3,Sdc1,Sfrp1,G3bp1,Gprc5b,Sema5a,Wls,Adnp,Daam2,Ddx3x,Fzd2,Ruvbl2,Snai2,Mdk,Nrarp,Dab2ip,Sfrp5,Dvl2,Ednra,Disc1,Prickle1,Frzb,Lzts2,Tmem9,Fzd1,Mllt3,Siah1a,Lrrk2,Ccar2,Shisa3,Gli3,Atp6ap2,Apoe,Tle1,Trpm4,Ruvbl1,Plpp3…	0.33469387755102
Regulatory Target Gene - miRDB	MIR_434_3P	0.0140085731708063	0.125384207087607	0.380730400722792	-0.41978293409325	-1.58018386482065	63	Dcaf6,Ehhadh,Plaat3,Timp2,Tafa2,Synpo,Klb,Gja1,Parp8,Rpl17,Lsamp,Lclat1,Nectin3,Adamtsl3,Elovl2,Il18r1,Plxdc2,Dtna,Nr2f2,Eps8l1	0.317460317460317
Ontology - Biological Process	GOBP_PULMONARY_VALVE_MORPHOGENESIS	0.0360172747779653	0.219782242280785	0.321775918075361	-0.560134018898634	-1.57987241432064	17	Smad6,Adamts5,Tbx20,Robo2,Tgfb2,Heyl,Nos3,Gja5,Notch1,Nfatc1,Hey2,Jag1,Notch2,Hey1	0.823529411764706
Ontology - Biological Process	GOBP_POSITIVE_REGULATION_OF_ACTIVATED_T_CELL_PROLIFERATION	0.0501154245623178	0.264485226793617	0.321775918075361	-0.563419160522562	-1.57931571543044	16	Cd24a,Hmgb1,Ppp3ca,Icosl,Stat5a,Igfbp2,Il18	0.4375
Curated - Chemical and Genetic Perturbation	KHETCHOUMIAN_TRIM24_TARGETS_DN	0.0537905284037495	0.273426647873282	0.321775918075361	-0.694448890120974	-1.57891821866615	8	Prlr,Ar	0.25
Ontology - Biological Process	GOBP_GLOMERULAR_BASEMENT_MEMBRANE_DEVELOPMENT	0.051131296803198	0.267291650151096	0.321775918075361	-0.649187898482748	-1.57835145224411	10	Sulf2,Nid1,Lamb2,Wt1,Col4a3,Sulf1,Col4a4	0.7
Curated - Chemical and Genetic Perturbation	TORCHIA_TARGETS_OF_EWSR1_FLI1_FUSION_TOP20_UP	0.0543478260869565	0.273911674946285	0.287857117255149	-0.603752587919655	-1.57829678538014	13	Fmo1,Fam174b,Eps8,Car8,Ndrg2,Mest,Apoe,Zfp185,Nudt11	0.692307692307692
Ontology - Cellular Component	GOCC_POSTSYNAPTIC_DENSITY_MEMBRANE	0.0172625439696216	0.141745963579546	0.352487857583619	-0.422002178838454	-1.57796187575561	60	Rtn4,Slc16a7,Clstn1,Efnb2,Itga8,Grid1,Atp2b2,Epha7,Chrm1,Ptprs,Adam22,Grik5,Gsg1l,Nectin3,Lzts1,Dlg4,Sema4b,Clstn2,Prrt1,Stx1a,Vdac1,Adcy1,Rgs9,Lrrc4c,Ptprt,Dlg2	0.433333333333333
Ontology - Biological Process	GOBP_POSITIVE_REGULATION_OF_LYMPHOCYTE_APOPTOTIC_PROCESS	0.0586150823909894	0.280212502162753	0.321775918075361	-0.552374546658581	-1.57787898316963	18	Cd24a,Bcl2l11,Ccl5,Zc3h8,Tgfb2,Cd274,Trp53	0.388888888888889
Ontology - Biological Process	GOBP_POSITIVE_REGULATION_OF_FIBROBLAST_GROWTH_FACTOR_RECEPTOR_SIGNALING_PATHWAY	0.0544587251858644	0.273953222644066	0.321775918075361	-0.693986458421061	-1.57786682115329	8	Smoc2,Nrxn1,Pdgfb,Prkd2	0.5
Canonical Pathways - Wiki	WP_TYPE_II_INTERFERON_SIGNALING_IFNG	0.036933114805641	0.222487973765208	0.321775918075361	-0.493285779691842	-1.5778006240771	28	Stat1,Irf1,Cxcl10,Irf9,Tap1,Isg15,Ciita,Socs1,Ifit2,Ifngr1	0.357142857142857
Ontology - Biological Process	GOBP_SYNAPTIC_TRANSMISSION_DOPAMINERGIC	0.0501154245623178	0.264485226793617	0.321775918075361	-0.562741928320685	-1.57741737129456	16	Aph1b,Prkn,Adora2a,Aph1c,Pink1	0.3125
Ontology - Biological Process	GOBP_NON_CANONICAL_WNT_SIGNALING_PATHWAY_VIA_MAPK_CASCADE	0.0307736141173609	0.200875299326205	0.352487857583619	-0.802294179621933	-1.57718057414505	5	Nkd1,Wnt4	0.4
Cell Type Signatures	TABULA_MURIS_SENIS_DIAPHRAGM_ENDOTHELIAL_CELL_AGEING	0.0417090946284689	0.240347947559355	0.321775918075361	-0.508401289835763	-1.57709874734438	24	Tmsb10,Ptgds,Gstm1,Gng11,S100a6,Rhoc,Mbp,Gnmt,Capg,Apoe	0.416666666666667
Ontology - Biological Process	GOBP_BONE_GROWTH	0.0345218323149123	0.214498866521682	0.321775918075361	-0.495947266540108	-1.57693316034021	27	Lepr,Enpp1,Ecm1,Evc,Anxa6,Fbln5,Rarb,Ddr2	0.296296296296296
Ontology - Biological Process	GOBP_REGULATION_OF_KIDNEY_DEVELOPMENT	0.0386606728647636	0.229868063093425	0.321775918075361	-0.559002263869908	-1.57668027013849	17	Sall1,Wnt4,Agt,Tgfb1,Wt1,Ednra,Agtr1a,Ppp3ca	0.470588235294118
Ontology - Biological Process	GOBP_REGULATION_OF_LOCOMOTION	2.12353533008519e-08	3.20774034955887e-06	0.73376198835648	-0.306352530217685	-1.57664598067745	866	Rtn4,Emp2,Lyve1,Abhd2,Idh2,Ecm1,Epcam,Itga6,Anxa5,Efemp1,Dapk2,Tmsb10,App,Plxna3,Actg1,Lamc2,Sparc,Ptp4a1,Sorl1,Pdgfrb,Dcn,Ppargc1a,Gdf2,Plvap,Pdgfra,Cygb,Ccbe1,Ntn1,Defb1,Tgfbr3,Wnt4,Hmgb1,Mmp14,Vegfb,Cavin1,Smoc2,Dock7,Robo4,Efnb2,Agt,Adamts9,Sema3c,Eng,Plau,St3gal4,Tgfb1,Bmper,Ccn4,Fam110c,Tcaf1,Ifitm1,Sema4d,Ngfr,Stk39,Sp100,Lama4,Cx3cr1,Ets1,Igfbp3,Card10,Il34,Adgra2,Col1a1,Mef2c,Mmp2,Fermt1…	0.301385681293303
Ontology - Biological Process	GOBP_NEUTROPHIL_CLEARANCE	0.0533791854215346	0.272373332367627	0.321775918075361	-0.753575092017136	-1.57661466114355	6	Hmgb1,Anxa1,Ccr2,Mertk,Xkr8,Axl	1
Curated - Chemical and Genetic Perturbation	MCBRYAN_TERMINAL_END_BUD_DN	0.0533791854215346	0.272373332367627	0.321775918075361	-0.753511130098554	-1.57648084130309	6	Ets1,Gsn,Phgdh,Lck,Coro1a	0.833333333333333
Canonical Pathways - Reactome	REACTOME_EPH_EPHRIN_MEDIATED_REPULSION_OF_CELLS	0.036933114805641	0.222487973765208	0.321775918075361	-0.492859074569082	-1.57643578520133	28	Ephb6,Aph1b,Efnb2,Mmp2,Epha7,Fyn,Epha4,Epha1,Ephb3,Ephb2,Ncstn,Ephb4	0.428571428571429
Ontology - Biological Process	GOBP_POSITIVE_REGULATION_OF_EXTRINSIC_APOPTOTIC_SIGNALING_PATHWAY_VIA_DEATH_DOMAIN_RECEPTORS	0.0571645489134419	0.276614916047758	0.321775918075361	-0.587032413525471	-1.57632723198184	14	Timp3,Sfrp1,Mal,Trps1,Atf3,Pea15a,Thbs1	0.5
Hallmark	HALLMARK_CHOLESTEROL_HOMEOSTASIS	0.00877172992588348	0.0942066483836621	0.380730400722792	-0.40900697102311	-1.57614544923688	71	Anxa5,Actg1,Srebf2,Hsd17b7,Ebp,Fdft1,S100a11,Hmgcs1,Ldlr,Sema3b,Avpr1a,Sqle,Gstm7,Tm7sf2,Mvd,Gpx8,Pmvk,Alcam,Hmgcr,Cyp51,Fabp5,Fads2,Sc5d,Pcyt2,Acss2,Atf3,Atf5,Acat2,Cd9,Cxcl16,Pdk3,Ech1	0.450704225352113
Ontology - Biological Process	GOBP_NEGATIVE_REGULATION_OF_NEURON_PROJECTION_DEVELOPMENT	0.00245277044004301	0.0418277537968646	0.431707695803346	-0.369582697684583	-1.57596472472948	133	Rtn4,D130043K22Rik,Efemp1,Plxna3,Dleu2,Ntn1,Efnb2,Sema3c,Ptpn9,Sema4d,Ngfr,Map4k4,Vim,Hdac2,Gfap,Sema3b,Sema5a,Epha7,Nr2f1,Ntm,Prag1,Hes1,Ptprs,Flna,Dnm3,Sema6c,Thy1,Rtn4rl2,Mbp,Dtnbp1,Epha4,Spg20,Lpar1,Lrrk2,Sema4a,Xylt1,Sema4b,Apoe,Ephb2,Rhoa	0.300751879699248
Ontology - Biological Process	GOBP_BRANCHED_CHAIN_AMINO_ACID_BIOSYNTHETIC_PROCESS	0.0337318116606061	0.211647800553819	0.321775918075361	-0.862306034696194	-1.57593994945835	4	Ilvbl,Sds,Bcat2	0.75
Cell Type Signatures	TABULA_MURIS_SENIS_MAMMARY_GLAND_ENDOTHELIAL_CELL_AGEING	3.68915734633094e-06	0.000266640865605211	0.627256739718528	-0.318581468738832	-1.57585111364312	516	Fmo1,Sparcl1,Sult1a1,Ltbp4,Gstt2,Plaat3,Anxa5,Pam,App,Pltp,Eid1,Cavin2,Sgms1,Slc29a1,Tgfbr3,Timp3,Hmgb1,Atpif1,Trp53i11,Cavin1,Lmcd1,Dpysl2,Esam,Mtch1,Lamb2,Fbln5,Irf1,Mef2c,Arap3,Gstm1,Rps28,Psmb10,Jup,Ntan1,Myadm,Ppp2r5a,Gsn,Ccnd2,Sf3b2,Elk3,Klf4,S100a16,Adam15,Epas1,Ramp2,Hnrnpa0,Rtl8b,Ets2,Ehd2,Sh3bgrl3,Gpihbp1,Uqcrb,Slc25a4,Etfb,Emc10,Sncg,AW112010,Gng11,Gnb2,Cavin3,Rtl8a,Commd1,Cracr2b,Nduf…	0.273255813953488
Ontology - Biological Process	GOBP_POSITIVE_REGULATION_OF_LYMPHOCYTE_ACTIVATION	0.000217043359561243	0.00733938404665768	0.518848077743792	-0.338806436022054	-1.57568618390705	276	Prlr,Tox,Cd24a,Sox4,Ephb6,Vcam1,Klhl25,Hmgb1,Mmp14,Efnb2,Cd1d1,Tgfb1,Socs5,Il15,Hlx,Irf1,Mef2c,Ccl5,Dpp4,Vtcn1,Itpkb,Smarcb1,H2-DMb1,Il7,Sart1,Zap70,Hes1,Socs1,Cd320,Anxa1,Nck2,Runx3,Mdk,Cd74,Gpr183,Spn,Cd47,H2-DMa,Thy1,Ighm,Mif,Cdkn1a,H2-Eb1,Cd274,Ppp3ca,H2-Ab1,Ptpn22,Sh3kbp1,Gli3,Clec7a,Clcf1,Ccr2,Cd160,Msh2,Cd209b,H2-Aa,Ephb2,Cd27,Btk,Aif1,Sash3,Rhoa,Il1a,Cd40,Icosl,H2-Ob,Stat5a,Igfbp2,Prkcq,C…	0.38768115942029
Ontology - Biological Process	GOBP_ARTERY_DEVELOPMENT	0.00369757163464981	0.0554199546232476	0.431707695803346	-0.394433085015456	-1.57537967125464	93	Rtn4,Enpp1,Hpgd,Sox4,Pdgfrb,Hand2,Efnb2,Adamts9,Smad6,Eng,Efemp2,Ngfr,Smad7,Foxf1,Ldlr,Robo2,Ltbp1,Angptl3,Tgfb2,Hes1,Plxnd1,Col3a1,Mdk,Dll4,Ednra,Prickle1,Notch4,Adgrf5,Gli3,Apoe,Tbx2,Naglu,Fkbp10	0.354838709677419
Ontology - Biological Process	GOBP_NEGATIVE_REGULATION_OF_ANTIGEN_PROCESSING_AND_PRESENTATION	0.0462849920642674	0.253467500160793	0.321775918075361	-0.718977374865183	-1.57525326699631	7	Fgl2,H2-Ob,Cd68,Thbs1	0.571428571428571
Ontology - Biological Process	GOBP_GLYCOSAMINOGLYCAN_CATABOLIC_PROCESS	0.0406432243781473	0.237327248704522	0.321775918075361	-0.521430653575669	-1.57515254543562	22	Lyve1,Ids,Tgfb1,Hexb,Hmmr,Hyal1,Hexa	0.318181818181818
Ontology - Biological Process	GOBP_AMEBOIDAL_TYPE_CELL_MIGRATION	1.99469302639937e-05	0.00115303338406883	0.575610261071129	-0.328418908286735	-1.57476363679734	380	Rtn4,Emp2,Kank2,Sparc,Dcn,Gdf2,Pdlim1,Hand2,Cygb,Ccbe1,Tgfbr3,Hmgb1,Anxa6,Smoc2,Robo4,Efnb2,Agt,Adamts9,Sema3c,Eng,Tgfb1,Bmper,Fstl1,Sema4d,Sp100,Ets1,Card10,Fut8,Adgra2,Mef2c,Fermt1,Prkca,Dpp4,Cd63,Pak1,Jup,Ddr2,Bmp10,Angpt1,Akap12,Map4k4,Klf4,Itgb3,Sema3b,Cyp1b1,Vstm4,Itgb4,Sema5a,Ago2,Ptp4a3,Nrp2,Loxl2,Emc10,Apoh,Tgfb2,Daam2,Glipr2,Jcad,Rab25,Syde1,Plxnd1,Anln,Irs1,Flt4,Anxa1,Snai2,Rras,Rgcc,T…	0.302631578947368
Ontology - Biological Process	GOBP_EMBRYONIC_CLEAVAGE	0.0462849920642674	0.253467500160793	0.321775918075361	-0.718747483179486	-1.57474958267799	7	Top1,Aatf,Top2a	0.428571428571429
Ontology - Biological Process	GOBP_REGULATION_OF_NEUROBLAST_PROLIFERATION	0.0274226009530599	0.187923584884655	0.352487857583619	-0.458528811634266	-1.57469128822597	37	Sall1,Cd24a,Tgfb1,Cx3cr1,Cx3cl1,Id4,Kifap3,Disc1,Trp53,Lrrk2,Gli3,Fgfr3,Cdon,Kctd11,Vegfc	0.405405405405405
Ontology - Biological Process	GOBP_REGULATION_OF_FATTY_ACID_OXIDATION	0.021534465050489	0.162613734708057	0.352487857583619	-0.451760102006548	-1.57466660149418	41	Fmo1,Fmo2,Abcd2,Fmo4,Ppargc1a,Acadl,Klhl25,Irs1,Pdk4,Dgat2,C1qtnf2,Mfsd2a,Acsl5	0.317073170731707
Ontology - Biological Process	GOBP_REGULATION_OF_SYSTEM_PROCESS	7.56723828337275e-06	0.000502766055574126	0.610526878385931	-0.324785985262594	-1.57458332758141	429	Rtn4,Emp2,Cux2,Hamp2,Tead1,Abcg5,Pde4b,App,Ncmap,Smtn,Hamp,Atp1b1,C1qtnf1,Hand2,Gucy1a1,Anxa6,Lmcd1,Agt,Smad6,Tnfrsf21,Kcne3,Ccn4,Dsp,Ngfr,Stk39,Smad7,Glrx3,Mef2c,Mmp2,Prkca,Abcg8,Pak1,Add3,Jup,Gja1,Bmp10,Adra2b,Tnnt1,Klf4,Prkn,Epas1,Inhbb,Nrxn1,Gch1,Itgax,Ptafr,Adora2a,Slc25a4,Avpr1a,Gpd1l,Tenm4,Gaa,Gls,Fxyd1,Tgfb2,Nlgn2,Cx3cl1,Nrxn2,G6pdx,Dsc2,Nptxr,Atp1a2,Ctsc,Ece1,Crhr2,Dsg2,Apoa2,Selenon,Prk…	0.34032634032634
Ontology - Biological Process	GOBP_POSITIVE_REGULATION_OF_EXCITATORY_POSTSYNAPTIC_POTENTIAL	0.0382404481597118	0.22821694220399	0.321775918075361	-0.492176669152658	-1.57425307542896	28	Cux2,App,Ngfr,Nrxn1,Nlgn2,Dbn1,Cacnb3,Rgs4,Dlg4,Stx1a,Reln,Adrb2	0.428571428571429
Regulatory Target Gene - miRDB	MIR_6404	0.00768881124229314	0.0872524774001401	0.407017918923954	-0.395082428175628	-1.5738104645341	88	Lepr,Tox,Lyve1,Slc16a5,Scara3,Cavin2,Pdgfra,Timp3,Rfk,Grid1,Daam2,Gcnt1,Neu3,Xaf1,Cyp2c23,Gstm6,Gata6	0.193181818181818
Ontology - Biological Process	GOBP_AMYLOID_BETA_METABOLIC_PROCESS	0.0249345863401284	0.176816916066491	0.352487857583619	-0.433521676789232	-1.57380443143523	51	Rtn4,Ntrk2,Mme,Sorl1,Aph1b,Rtn1,Aph1c,Spon1,Ifngr1,Slc2a13,Epha4,Apoe,Rtn2,Csnk1e,Hap1,Ncstn	0.313725490196078
Curated - Chemical and Genetic Perturbation	SANSOM_WNT_PATHWAY_REQUIRE_MYC	0.0139874386309936	0.125384207087607	0.380730400722792	-0.426472633963272	-1.57360872489702	56	Tnfrsf19,Sox4,Nkd1,Mmp14,Sema3c,Ccn4,Tcf7,Lect2,Pcbd1,Dvl2,Frzb,Trp53,Slc1a5,Plat,Ruvbl1,Ephb3,Ephb2,Igfbp2,Id3,Ccne2,Slc1a3,Parp1	0.392857142857143
Ontology - Biological Process	GOBP_POSITIVE_REGULATION_OF_TRIGLYCERIDE_METABOLIC_PROCESS	0.038894115252114	0.230827492000315	0.321775918075361	-0.491932769862412	-1.57347295066517	28	Slc27a1,Rgn,Ldlr,Apoh,Apoc3,Dgat2,Apoa5,Mfsd2a,Acsl5,Nr1h2,Srebf1	0.392857142857143
Ontology - Biological Process	GOBP_NEGATIVE_REGULATION_OF_LOCOMOTION	0.000236442440516999	0.00778995135300039	0.518848077743792	-0.336032537431458	-1.57319118915607	287	Abhd2,Idh2,Plxna3,Dcn,Ppargc1a,Gdf2,Cygb,Tgfbr3,Wnt4,Hmgb1,Robo4,Adamts9,Sema3c,Eng,Tgfb1,Tcaf1,Ifitm1,Sema4d,Ngfr,Sp100,Cx3cr1,Igfbp3,Card10,Mef2c,Dpp4,Cd63,Rgn,Sap30l,Jup,Bmp10,Srgap3,Klf4,Adam15,Emilin1,Cldn3,Hdac2,Sfrp1,Robo2,Sema3b,Adora2a,Cyp1b1,Sema5a,Fbln1,Apoh,Cx3cl1,Col3a1,Adgrg1,Prkg1,Dbn1,Rras,Cd74,Rgcc,Pdgfb,Sin3b,Srgap2,Dab2ip,Stap1,Sema6c,Dll4,Atp2b4,Thy1,Mif,Mmrn2,Cnn2,Cd200,Il27r…	0.348432055749129
Ontology - Biological Process	GOBP_ENDOTHELIAL_CELL_ACTIVATION	0.052485748697022	0.271017204819408	0.321775918075361	-0.647056388147	-1.57316917382862	10	Socs5,Bmper,Cxcl10	0.3
Ontology - Biological Process	GOBP_RESPONSE_TO_UV_B	0.0586150823909894	0.280212502162753	0.321775918075361	-0.550606157648921	-1.57282751244331	18	Mme,Mfap4,Hmgn1,Hyal1,Cdkn1a,Crip1,Msh2,Xpc	0.444444444444444
Ontology - Biological Process	GOBP_CD4_POSITIVE_CD25_POSITIVE_ALPHA_BETA_REGULATORY_T_CELL_DIFFERENTIATION	0.0544587251858644	0.273953222644066	0.321775918075361	-0.691713212913685	-1.57269830724513	8	Tox,Klhl25,Tgfb1	0.375
Curated - Chemical and Genetic Perturbation	MIKKELSEN_IPS_LCP_WITH_H3K4ME3	0.00384572314996766	0.0568060139089319	0.431707695803346	-0.373243622067053	-1.5726560932512	123	Angptl2,Muc1,Pdgfrb,Slc29a1,Adamtsl1,Susd2,Robo4,Slc39a4,Ifitm1,Soat2,Pcolce,Emilin1,Prr15l,Itga2b,Tnks1bp1,Cox7a1,Trim21,Xaf1,Dqx1,Kcnn4,Pipox,Dab2ip,Tns2,Igfals,Mmrn2,Tnip1,Gstm2,Pde4a,Slc12a8,Capg,Nyap1,Notch4,Sema4a,Aspdh,BC028528	0.284552845528455
Ontology - Biological Process	GOBP_REGULATION_OF_RECEPTOR_INTERNALIZATION	0.00871249166355313	0.093879149742135	0.380730400722792	-0.414006815672105	-1.57255118856671	67	Hamp2,App,Hamp,Efnb2,Pcsk9,Cd63,Angpt1,Ppp3r1,Lrpap1,Itgb3,Hip1,Gsg1l,Sirt2,Arrb1,Dtnbp1,Dlg4,Lpar1,Fmr1,Ntf3,Egf,Rspo1,Hap1	0.328358208955224
Ontology - Biological Process	GOBP_POSITIVE_REGULATION_OF_LEUKOCYTE_CELL_CELL_ADHESION	0.000415898432511231	0.0118705270969159	0.49849310876659	-0.345974658780444	-1.5716326570055	219	Cd24a,Sox4,Ephb6,Vcam1,Klhl25,Hmgb1,Efnb2,Cd1d1,St3gal4,Tgfb1,Socs5,Il15,Hlx,Irf1,Ets1,Ccl5,Dpp4,Vtcn1,Itpkb,Smarcb1,H2-DMb1,Ptafr,Il7,Sart1,Zap70,Gcnt1,Hes1,Socs1,Chst2,Anxa1,Nck2,Runx3,Mdk,Cd74,Spn,Cd47,H2-DMa,Thy1,H2-Eb1,Cd274,Ppp3ca,H2-Ab1,Ptpn22,Gli3,Ccr2,Cd160,Cd209b,H2-Aa,Cd27,Aif1,Sash3,Rhoa,Il1a,Icosl,H2-Ob,Stat5a,Igfbp2,Prkcq,Ccl2,Adam8,Runx1,Sirpa,Bcl10,Havcr2,Il7r,Lep,Cd28,Arid1a,Ccr7…	0.401826484018265
Ontology - Biological Process	GOBP_NEUTRAL_LIPID_CATABOLIC_PROCESS	0.0306929564268991	0.200512288171158	0.352487857583619	-0.471610959467442	-1.57144670297668	34	Abhd2,Sorl1,Lipc,Pnpla3,Gpihbp1,Ldlr,Apoh,Apoc3,Apoa2,Apoa5,Ces1d,Pnpla5,Faah	0.382352941176471
Ontology - Biological Process	GOBP_ORGANIC_ANION_TRANSPORT	7.91201955225373e-05	0.0034900070818371	0.538434096309916	-0.334542668675766	-1.57134581833554	302	Slco1a4,Slc22a27,Ntrk2,Slc16a7,Abcd2,Slc22a29,Mpc2,Slc27a1,Slc22a26,Slc16a5,Mpc1,Ces1c,Abcc3,Pla2g12a,Ces1g,Abcb1a,Ces1b,Slc3a2,Slc6a12,Agt,Dpysl2,Slc4a9,Acsl3,Slc2a4,Slc2a9,Pak1,Gja1,Slc6a19,Cyp4a14,Epm2a,Gfap,Adora2a,Slc25a4,Avpr1a,Slc25a24,Slc4a4,Lrrc8e,Cd36,Abcc4,Stxbp1,Slc16a10,Anxa1,Cyp4a10,Emb,Sfxn2,Slc43a2,Agxt,Cd47,Slc7a10,Slc16a2,Bdkrb2,Gipc1,Slc16a11,Mfsd2a,Slc25a11,Cln3,Mif,Slc7a5,Sfx…	0.294701986754967
Ontology - Biological Process	GOBP_ISG15_PROTEIN_CONJUGATION	0.032036110514319	0.206506522365248	0.321775918075361	-0.799210708008116	-1.57111896774958	5	Uba7,Isg15,Ube2e2	0.6
Ontology - Biological Process	GOBP_NEGATIVE_REGULATION_OF_T_HELPER_2_CELL_DIFFERENTIATION	0.0552742826929844	0.274638948921135	0.321775918075361	-0.750696733200254	-1.57059261668003	6	Socs5,Hlx,Irf1,Anxa1	0.666666666666667
Ontology - Biological Process	GOBP_REGULATION_OF_REMOVAL_OF_SUPEROXIDE_RADICALS	0.032036110514319	0.206506522365248	0.321775918075361	-0.798877647232818	-1.57046422414287	5	Fbln5,Gch1,Cd36,Dhfr	0.8
Ontology - Biological Process	GOBP_POSITIVE_REGULATION_OF_STEROID_HORMONE_BIOSYNTHETIC_PROCESS	0.048838607373808	0.260147631826152	0.321775918075361	-0.716779608107205	-1.57043803999943	7	Cyp17a1,Wnt4,Igf1r,Bmp6,Por	0.714285714285714
Curated - Chemical and Genetic Perturbation	SIMBULAN_PARP1_TARGETS_UP	0.0456291863244966	0.251762416067484	0.321775918075361	-0.484353716512383	-1.57010638378553	30	Ccnd1,Timp2,App,Dcn,Timp3,Mgp,Col4a5,Ccnd2,Tinagl1,S100a6	0.333333333333333
Curated - Chemical and Genetic Perturbation	MIKKELSEN_MEF_ICP_WITH_H3K27ME3	0.0104342445582638	0.104516377978917	0.380730400722792	-0.408373936441031	-1.56988102437487	73	Cux2,Pamr1,Abcc3,Thsd4,Tmem45b,Slfn5,Espn,Klb,Sybu,Nfe2,Ciita,Art3,Phactr1,Pm20d1,Epn3,Col4a3,Nr5a2,Esrp1,Ahsg,Cd40,Egf,Col4a4,Mst1,Cutal,Dlg2,Pde8b,Sez6l2,Pcdh12	0.383561643835616
Curated - Chemical and Genetic Perturbation	VANDESLUIS_COMMD1_TARGETS_GROUP_4_DN	0.051016395012629	0.266952456517064	0.321775918075361	-0.629186221637659	-1.56979786227026	11	Col3a1,Tmem98,Unc5a,Oxct1,Ckb,Serpinf1,Rspo1	0.636363636363636
Ontology - Biological Process	GOBP_REGULATION_OF_NATURAL_KILLER_CELL_DIFFERENTIATION	0.050762066287578	0.266495182473926	0.321775918075361	-0.55990028029233	-1.56945197057098	16	Tox,Il15,Irf1,Stat5a,Flt3l,Prdm1,Axl,Lgals9,Pglyrp2,Pglyrp1	0.625
Ontology - Biological Process	GOBP_AMINE_TRANSPORT	0.0104342445582638	0.104516377978917	0.380730400722792	-0.408219426084126	-1.56928705190079	73	Rtn4,Agt,Dpysl2,Adora2a,Avpr1a,Sncg,Stxbp1,Myo5a,Crhr2,Slc43a2,Slc7a5,Pink1,Syt7,Dtnbp1,Rgs4,Gabbr1,Aqp8,Septin2,Syt9,Stx1a,Plcd1,Ptger3,P2ry1,Lep	0.328767123287671
Ontology - Biological Process	GOBP_REGULATION_OF_LIPOPOLYSACCHARIDE_MEDIATED_SIGNALING_PATHWAY	0.0358123312102903	0.219199941643413	0.321775918075361	-0.493537310643573	-1.56927037111926	27	Trim5,Tut4,Trim12a,Prkca,Cx3cl1,Trim30a,Trim12c,Mif,Scimp,Tnfaip3,Bmp6,Trim30d	0.444444444444444
Curated - Chemical and Genetic Perturbation	CHIARADONNA_NEOPLASTIC_TRANSFORMATION_CDC25_UP	0.00415621145273939	0.0598028865643016	0.407017918923954	-0.379202273545588	-1.56904827728256	109	Nav2,Capn6,Nid1,Vcam1,Lsp1,Smoc2,Efnb2,Loxl1,Mgp,Synpo,Lama4,Cdo1,Ctsb,Htatsf1,Igsf10,Csf1,Ifi204,Srsf3,ENSMUSG00000120992,Cyp1b1,Ltbp2,Thbs2,Emb,Pdk4,Top1,Lmo7,Thy1,Ifi207,Ncam1,Lpar1,Cebpb,Pla2r1,Osmr,Enah,Noct,Ccnb2,Plpp3,Dpep1,Rab11a,Rbm3,Tnc,Ccl2,Slc16a1	0.394495412844037
Ontology - Cellular Component	GOCC_G_PROTEIN_COUPLED_RECEPTOR_COMPLEX	0.0326704684150803	0.208997019681289	0.321775918075361	-0.797994694295297	-1.56872848149845	5	Gabbr2,Ramp1,Ramp2,Gabbr1	0.8
Ontology - Biological Process	GOBP_NEGATIVE_REGULATION_OF_CELL_POPULATION_PROLIFERATION	1.34390018535225e-06	0.000115613787286847	0.643551836150722	-0.314328523008317	-1.56835869117956	586	Trim24,Bche,Idh2,Cd24a,Sox4,Ar,Timp2,Cdkn1c,App,Kank2,Ifit3,Sparc,Npm1,Ppargc1a,Gdf2,Ski,Tgfbr3,Timp3,Ddr1,Atpif1,Cdkn2c,Efnb2,Agt,Smad6,Ptgds,Eng,Septin4,Efemp2,Tnfrsf21,Foxj1,Lrrc32,Ogn,Tgfb1,Sox7,Il15,Ifitm1,Spry1,Stat1,Ngfr,Irf1,Ddah1,Smad7,Rarb,Trim35,Igfbp3,P3h3,Mef2c,Fermt1,Ifit3b,Prkca,Gpc3,Nmi,Wt1,Dll1,Rgn,Pak1,Ndrg1,Gja1,Pth1r,Vtcn1,Smarcb1,Pemt,Klf4,Wfdc1,Wnk2,Cldn3,Hdac2,Nfe2,Tgfb3,Zf…	0.291808873720137
Curated - Chemical and Genetic Perturbation	GAVIN_FOXP3_TARGETS_CLUSTER_P7	0.0086951209308976	0.0937832145837753	0.380730400722792	-0.399622765709001	-1.5682746188545	82	Qpct,St3gal6,Enpp1,Nt5e,Ecm1,Tmsb10,App,Gsta4,Gucy1a1,Amigo2,Enc1,Wls,Emp1,Glipr2,Socs2,Anxa1,Ppic,Rgcc,Lrrc8d,Ppp1r3e,Cyp2s1,Agpat4,Mbnl3,Actn1	0.292682926829268
Ontology - Biological Process	GOBP_ALCOHOL_BIOSYNTHETIC_PROCESS	0.00585422721356529	0.0736933067166725	0.407017918923954	-0.374681667831588	-1.56825071805833	118	Ces1c,Ces1g,Ces1b,Srebf2,Hsd17b7,Wnt4,Asah1,Asah2,Ebp,Pth1r,Pts,Adcyap1r1,Itpkb,Fdft1,Gch1,Dkk3,Ptafr,Hmgcs1,Bmp5,Pcbd1,G6pdx,Tm7sf2,Mvd,Sptssa,Pck2,Acer2,Got1,Pmvk,Dhfr,Ces1d,Lbr,Hmgcr,Cyp51,Sphk1,Cftr,Cyp7a1,Aqp8,Apoe,Sc5d,Srebf1,Qdpr,Plcd1,Akr1b3,Itpkc,P2ry1,Lep,Bmp2,Sptlc2,Bmp6,Sptlc1,Por	0.432203389830509
Ontology - Biological Process	GOBP_SMOOTH_MUSCLE_CELL_DIFFERENTIATION	0.0114201379354273	0.110156173868712	0.380730400722792	-0.414062009853792	-1.56812685290318	64	Pdgfrb,Wnt4,Agt,Smad6,Eng,Efemp2,Tgfb1,Tmem204,Mef2c,Foxf1,Itga8,Ramp2,Hes1,Gata6,Pdgfb,Nfatc4,Ednra,Med28	0.28125
Ontology - Molecular Function	GOMF_CHEMOREPELLENT_ACTIVITY	0.0351248337527273	0.217066321130324	0.321775918075361	-0.501145334102734	-1.56802405792833	25	Sema3c,Sema4d,Dpp4,Sema3b,Sema5a,Epha7,Sema6c,Sema4a,Sema4b,Sema7a,Sema6d,Sema3a,Sema3d	0.52
Ontology - Biological Process	GOBP_POSITIVE_REGULATION_OF_LEUKOCYTE_CHEMOTAXIS	0.00744817633642545	0.0854911824364475	0.407017918923954	-0.406308310444672	-1.56780802302731	75	Dapk2,App,Hmgb1,Vegfb,Stk39,Cx3cr1,Il34,Ccl5,Csf1,Rarres2,Cxcl10,Cx3cl1,Mdk,Cd74,F7,Ednra,Mapk3,Serpine1,Ccr2,Aif1,Ccl2,Camk1d,Zfp580,Ccr7,Cxcl12,Vegfc,Vegfd,Gpsm3,Thbs1	0.386666666666667
Ontology - Biological Process	GOBP_ARTERY_MORPHOGENESIS	0.0114201379354273	0.110156173868712	0.380730400722792	-0.413967034073819	-1.56776716264567	64	Rtn4,Hpgd,Sox4,Pdgfrb,Hand2,Efnb2,Adamts9,Eng,Efemp2,Smad7,Foxf1,Ldlr,Angptl3,Tgfb2,Hes1,Col3a1,Mdk,Dll4,Ednra,Notch4,Adgrf5,Apoe,Tbx2,Naglu,Fkbp10	0.390625
Ontology - Biological Process	GOBP_REGULATION_OF_T_CELL_MEDIATED_IMMUNITY	0.00827987196391542	0.0906201708039738	0.380730400722792	-0.403441858768205	-1.56753004019658	78	Cd24a,H2-Q4,H2-Q1,Tap2,H2-T23,Hmgb1,Cd1d1,Smad7,Dpp4,H2-Q2,H2-T22,Spn,H2-T10,H2-T24,Mill2,H2-Q6,H2-M2,Il18r1,Ahr,Rsad2,Ccr2,Trpm4,Sash3,Clec4g,Il7r	0.320512820512821
Ontology - Biological Process	GOBP_REGULATION_OF_FEAR_RESPONSE	0.055126922070842	0.27460407651681	0.321775918075361	-0.689336493624072	-1.56729453248156	8	Mef2c,Gja1,Apoe,Ephb2,Npas2,Penk,Prkar1b	0.875
Tumor Phenotype Ontology	MP_INCREASED_LARGE_INTESTINE_ADENOCARCINOMA_INCIDENCE	0.0345735443543759	0.21471020073876	0.321775918075361	-0.797248907630848	-1.5672623855582	5	Ltbp4,Tgfb1	0.4
Ontology - Biological Process	GOBP_INFLAMMATORY_RESPONSE_TO_ANTIGENIC_STIMULUS	0.023943827403633	0.172931242393763	0.352487857583619	-0.438829612429946	-1.56719785162871	47	Cd24a,Enpp1,Ephb6,Spn,Bdkrb2,Ighg2b,Fcgr2b,Cysltr1,Kars,Btk,Ighg1,Hmgb2,Cd28,Cd68,Mkrn2,Ccr7,Serpinb9,Cd6,Gpx2,Rbpj,Ahcy,Notch1	0.468085106382979
Ontology - Molecular Function	GOMF_STEROID_SULFOTRANSFERASE_ACTIVITY	0.055126922070842	0.27460407651681	0.321775918075361	-0.689284123052635	-1.56717546130074	8	Sult1a1,Sult2a1,Sult2a2,Sult2a3,Sult2a5,Sult1e1	0.75
Hallmark	HALLMARK_UV_RESPONSE_DN	0.00391564538905798	0.0575732910648269	0.407017918923954	-0.366001181032413	-1.56706458796422	137	Vldlr,Efemp1,Col1a2,Pdgfrb,Tgfbr3,Ptgfr,Fbln5,Anxa4,Ddah1,Smad7,Bckdhb,Arhgef9,Col1a1,Prkca,Add3,Gja1,Itgb3,Ldlr,Ltbp1,Prkar2b,Anxa2,Gcnt1,Id1,Irs1,Col3a1,Fzd2,Snai2,Igf1r,Fyn,Atp2b4,Kcnma1,Col5a2,Serpine1,Erbb2,Rgs4,Sdc2,Lpar1,Adgrl2,Slc22a18,Plpp3,Map1b,Cdon,Ythdc1,Cdkn1b,Igfbp5,Runx1,Lamc1	0.343065693430657
Ontology - Molecular Function	GOMF_OXIDOREDUCTASE_ACTIVITY_ACTING_ON_CH_OR_CH2_GROUPS	0.0624513872228445	0.287819959735404	0.321775918075361	-0.583329030032711	-1.56638273127693	14	Cyp2c37,Cyp2c39,Cyp2c38,Vkorc1	0.285714285714286
Ontology - Biological Process	GOBP_ADENYLATE_CYCLASE_ACTIVATING_G_PROTEIN_COUPLED_RECEPTOR_SIGNALING_PATHWAY	0.00716675697906098	0.0838233109924941	0.407017918923954	-0.406362073627179	-1.56626106834782	76	Pde4b,App,Ramp1,Ptgfr,Adcy2,Adcy5,Pth1r,Adra2b,Ramp2,Cxcl10,Adora2a,Adgrd1,Adgrg1,Adcy3,Adgrg2,Atp2b4,S1pr4,Adgrg3,Pde4a,Adgrl2,Adgrf5,Ptger2,Adcy1,Ptger3,Prkar1a,Adgrl1,Adgre5,Adrb2,Gpr4,Cxcl9,Cxcr3,Gnai2,Adgrl4,Ptgir,Aplp1,Adcy7,Gpr65,Calcrl	0.5
Ontology - Biological Process	GOBP_CELL_CELL_ADHESION	3.76753872016477e-07	3.86704038379989e-05	0.674962860011025	-0.310555564106795	-1.56604301605278	661	Sparcl1,Cd24a,Tenm3,Nt5e,Sox4,Epcam,Itga6,Serpinb8,Tnxb,Ephb6,Clstn1,Cadm1,C1qtnf1,Pdgfra,Vcam1,Klhl25,Ntn1,Wnt4,Hmgb1,Pag1,Pear1,Arvcf,Robo4,Efnb2,Amigo2,Cd1d1,Cadm3,Tnfrsf21,Foxj1,Lrrc32,St3gal4,Astn2,Tgfb1,Socs5,Esam,Il15,Sema4d,Tmem47,Dsp,Hlx,Irf1,Cyfip2,Smad7,Cx3cr1,Ets1,Dtx1,Prkca,Ccl5,Dpp4,Jup,Vtcn1,Itpkb,Mpzl2,Smarcb1,Myadm,Cdh3,Klf4,Cldn3,Foxf1,Itga8,H2-DMb1,Nrxn1,Dsg1c,Itgb3,Itgax,Ptafr…	0.346444780635401
Ontology - Biological Process	GOBP_ALPHA_BETA_T_CELL_LINEAGE_COMMITMENT	0.0612643240746335	0.285269431663955	0.321775918075361	-0.54822346866308	-1.56602127037996	18	Tox,Tgfb1,Spn,Rhoa,Batf,Irf4,Ly9,Il6ra,Tbx21,Loxl3,Bcl2,Foxp3,Ctsl	0.722222222222222
Ontology - Molecular Function	GOMF_PHOSPHOLIPASE_A1_ACTIVITY	0.055126922070842	0.27460407651681	0.321775918075361	-0.688657097768389	-1.56574983925865	8	Plaat3,Pla1a,Lipc	0.375
Curated - Chemical and Genetic Perturbation	HOFFMANN_IMMATURE_TO_MATURE_B_LYMPHOCYTE_UP	0.0290452216548518	0.194590832275099	0.352487857583619	-0.455909929685664	-1.56569745733744	37	Cux2,Csf1,Ciita,Zfpm2,Pck2,Fcgrt,Pacs1,Arrb1,Rflnb,Entpd6,Apoe,H2-Aa,Siae,Ms4a4c,Fxyd5,Ms4a6b,Rab6b	0.45945945945946
Ontology - Molecular Function	GOMF_THREONINE_TYPE_PEPTIDASE_ACTIVITY	0.0523678031943321	0.270750166208475	0.321775918075361	-0.627278225378644	-1.56503747759301	11	Ggt5,Psmb10,Ggt7,Psmb8,Asrgl1	0.454545454545455
Canonical Pathways - Wiki	WP_WNT_SIGNALING_PATHWAY_WP403	0.0307919860445937	0.200913317255923	0.352487857583619	-0.446097808776414	-1.56495488342645	42	Ccnd1,Fzd8,Wnt4,Plau,Prkca,Ccnd2,Ldlr,Fzd2,Dvl2,Prkch,Fzd1,Rhoa,Csnk1e,Prkcq	0.333333333333333
Ontology - Biological Process	GOBP_POSITIVE_REGULATION_OF_CELL_JUNCTION_ASSEMBLY	0.0103883797470187	0.104447871696168	0.380730400722792	-0.396188036604037	-1.56479359199352	86	Cux2,Ntrk2,Bhlhb9,Clstn1,Col16a1,Wnt4,Agt,Amigo2,Lrtm1,Sema4d,Prkca,Map4k4,Cldn3,Nrxn1,Lrtm2,Adnp,Nlgn2,Thbs2,Eef2k,Thy1,Srpx2,Adgrl2,Sema4a,Clstn2,Ephb3,Ephb2	0.302325581395349
Ontology - Biological Process	GOBP_MESENCHYME_DEVELOPMENT	0.000630136312343254	0.0160312067192337	0.477270815362862	-0.341991004411141	-1.56478932577418	236	Rtn4,Emp2,Tead1,Tcf21,Hand2,Tgfbr3,Timp3,Wnt4,Anxa6,Sema3c,Eng,Tgfb1,Bambi,Adamts5,Spry1,Sema4d,Smad7,Ptk7,Col1a1,Mef2c,Tbx20,Wt1,Gja1,Ppp3r1,Adam15,Foxf1,Hdac2,Tgfb3,Sfrp1,Robo2,Sema3b,Sema5a,Nrp2,Loxl2,Mark1,Bmp5,Ranbp3l,Tgfb2,Glipr2,Hes1,Tgfb1i1,Snai2,Cul7,Mdk,Phldb1,Rgcc,Dchs1,Flna,Dab2ip,Sema6c,Aldh1a2,Ednra,Prickle1,Rdh10,Mapk3,Rflnb,Frzb,Tmem100,Notch4,Epha4,Heyl,Sema4a	0.26271186440678
Ontology - Biological Process	GOBP_POSITIVE_REGULATION_OF_MAST_CELL_CHEMOTAXIS	0.0590644792916202	0.280503125766426	0.321775918075361	-0.747830173408914	-1.5645952579006	6	Vegfb,Ccl5,Vegfc,Vegfd	0.666666666666667
Ontology - Biological Process	GOBP_LENS_FIBER_CELL_DIFFERENTIATION	0.0421624543526914	0.241508177337077	0.321775918075361	-0.489143374928455	-1.56455092361962	28	Plaat3,Cdkn1c,Tgfb1,Spry1,Maf,Vim,Tmod1,Abi2	0.285714285714286
Ontology - Biological Process	GOBP_REGULATION_OF_B_CELL_PROLIFERATION	0.00965529644253561	0.100651436613203	0.380730400722792	-0.422507486897547	-1.56453640499066	58	Prlr,Cd24a,Tnfrsf21,Mef2c,Il7,Cd320,Cd74,Gpr183,Ighm,Mif,Fcgr2b,Cdkn1a,Ahr,Clcf1,Ephb2,Btk,Sash3,Cd40,Bst1,Tyrobp,Ikzf3,Casp3,Ighd,Nfatc2,Inpp5d,Tlr4	0.448275862068966
Curated - Chemical and Genetic Perturbation	CHIARADONNA_NEOPLASTIC_TRANSFORMATION_KRAS_UP	0.00593726451501587	0.07432953824428	0.407017918923954	-0.373699626034039	-1.56414032812897	118	Ccnd1,Angptl2,Nav2,Itga6,Hnrnpd,Vcam1,Efnb2,Lum,Tgfb1,Zwint,Fut8,Ctsb,Gja1,Tubb6,ENSMUSG00000120992,Ank,Apcdd1,Thbs2,Marcksl1,Sptssa,Top1,Pola1,Itgb7,Ssrp1,Kcnn4,Pcdh7,Xlr,Pcna,Ncam1,Bzw2,Noct,Rbl1,Plpp3,Top2a,Rbm3,Ccl2,Sema7a,Sms	0.322033898305085
Ontology - Biological Process	GOBP_MAMMARY_GLAND_DEVELOPMENT	0.00320912810538393	0.0499364035212901	0.431707695803346	-0.382903202047813	-1.56391756484044	102	Rtn4,Prlr,Ccnd1,Ar,Bcl2l11,Lbh,Ntn1,Ddr1,Wnt4,Tgfb1,Cdo1,Atp7b,Gja1,Csf1,Foxf1,Tgfb3,Atp2b2,Socs2,Irs1,Igf1r,Esr1,Phb2,Notch4,Gli3,Zfp157,Cebpb,Iqgap3,Tbx2,Zfas1,Egf,Stat5a,Pml,Igfbp5	0.323529411764706
Ontology - Biological Process	GOBP_NATURAL_KILLER_CELL_ACTIVATION	0.00716675697906098	0.0838233109924941	0.407017918923954	-0.405728540452131	-1.56381921067462	76	Emp2,Tox,Pbx1,Il15,Irf1,Klrb1c,Il18r1,Ptpn22,Rabl3,Bag6,Elf4,Il11ra1,Cd160,Mertk,Il2rb,Slamf7,Stat5a,Havcr2,Lep,Il18,Il12rb2,Ulbp1,Flt3l,Tyrobp,Raet1d,Unc13d,Coro1a,Itgb2,Prdm1	0.381578947368421
Curated - Chemical and Genetic Perturbation	GRAESSMANN_APOPTOSIS_BY_SERUM_DEPRIVATION_UP	6.23204967787514e-06	0.000424627997626114	0.610526878385931	-0.315724715902354	-1.56358321200604	521	Igtp,Bgn,Septin6,Sgk1,Sox4,Txndc16,Ifi44,Acot6,Oasl2,Gbp7,Dapk2,Prelp,Igfbp7,Ifit3,Capn6,Uroc1,Ifit1,Pdgfrb,Tap2,H2-T23,Efnb2,Plagl1,Tm4sf1,Uba7,Trim12a,St3gal4,Slc39a4,Ogn,Fstl1,Pmepa1,Spry1,Stat1,Sp100,Irf1,Serf1,Pfdn5,Enc1,N4bp2l1,Ccl5,Gstm1,Irgm2,Psmb10,Angpt1,Htatsf1,Csf1,Shmt1,Gbp6,Cldn3,Slfn8,BC023105,Inhbb,Dkk3,Ifi204,Hadh,Ehd2,Zfp503,Txnrd3,Cxcl10,Sema3b,Avpr1a,Tgtp1,Slc24a3,Ptpn14,Ltbp2…	0.287907869481766
Ontology - Biological Process	GOBP_POST_EMBRYONIC_ANIMAL_MORPHOGENESIS	0.0550706209744696	0.27460407651681	0.321775918075361	-0.626637171584044	-1.56343807054664	11	Enpp1,Bcl2l11,Hmgn1	0.272727272727273
Ontology - Cellular Component	GOCC_SIDE_OF_MEMBRANE	4.10853232653746e-06	0.000289805372742369	0.610526878385931	-0.317689274079114	-1.56339594672289	500	Prlr,Lepr,Mfge8,Cd24a,Nt5e,H2-Q4,Tcn2,Itga6,Anxa5,Enpep,Chmp4c,Ptp4a1,Pdgfra,Vcam1,Asgr2,H2-Q1,Tgfbr3,H2-T23,Ezr,Robo4,Eng,Cd1d1,Kcnab1,Clec2d,Ngfr,Gng7,Antxr1,Ctsb,Frk,Slc2a4,Jup,Vtcn1,Ctsk,Ano1,Klrb1c,Itga8,Epm2a,Dsg1c,Cd209f,Itgb3,Itgax,Gpihbp1,Mapt,Rasa3,Sdc1,Gfap,Ldlr,Cxcl10,H2-Q2,Itga2b,Heg1,Gng11,H2-T22,Gnb2,S100a6,Iglc1,Cd36,Zap70,Esyt2,Neu3,Abcc4,St14,Cyth1,G6pdx,Flt3,Hip1,Kxd1,Ece1,Anxa…	0.34
Ontology - Biological Process	GOBP_PROTEIN_TRANSPORT_WITHIN_LIPID_BILAYER	0.055126922070842	0.27460407651681	0.321775918075361	-0.687563959926599	-1.56326445080391	8	Cd24a,Rftn1	0.25
Ontology - Molecular Function	GOMF_LYASE_ACTIVITY	0.0011409622818204	0.0249075495899936	0.45505986738723	-0.352749111331105	-1.56297178100368	170	Mgst3,Ehhadh,Ilvbl,Pam,Echdc3,Cyp17a1,Uroc1,Gucy1a1,Car2,Hmgb1,Umps,Adcy2,Hacl1,Gucy1b1,Adcy5,Pts,Shmt1,Azin2,Ggct,Cyp1b1,Ddt,Asl,Gatd1,Pcbd1,Car8,Sds,Alad,Mvd,Adcy3,Cbs,Pck2,Got1,Pm20d1	0.194117647058824
Canonical Pathways - Reactome	REACTOME_MET_PROMOTES_CELL_MOTILITY	0.0362007512884931	0.220565612492904	0.321775918075361	-0.486154004301486	-1.5629629943738	29	Col1a2,Dock7,Col5a1,Lama4,Col1a1,Col3a1,Hgf,Tns3,Col5a2	0.310344827586207
Ontology - Molecular Function	GOMF_FC_GAMMA_RECEPTOR_I_COMPLEX_BINDING	0.0520306291584692	0.269626121503934	0.321775918075361	-0.713355171160634	-1.56293522325402	7	Ighg3,Flna,Ighg2b,Ighg2c,Ighg1	0.714285714285714
Ontology - Biological Process	GOBP_NEGATIVE_REGULATION_OF_NERVOUS_SYSTEM_DEVELOPMENT	0.00454749361517263	0.0631521836653461	0.407017918923954	-0.367765701709744	-1.56255773689045	127	Rtn4,Idh2,Cd24a,D130043K22Rik,Plxna3,Sorl1,Ntn1,Ski,Sema3c,Tgfb1,Sema4d,Ptpn13,Lhx2,Ldlr,Sema3b,Sema5a,Epha7,Daam2,Id1,Hes1,Id4,Kifap3,Ptprs,Cit,Tmem98,Sema6c,Nfatc4,Thy1,Sirt2,Arhgef2,Mbp,Ppp3ca,Trp53,Spg20,Sema4a	0.275590551181102
Ontology - Biological Process	GOBP_NEURON_RECOGNITION	0.0489118068698699	0.260197891087679	0.321775918075361	-0.482023954258903	-1.56255410440336	30	Rtn4,App,Tnfrsf21,Robo2,Casp6,Sema5a,Ndn,Plxnd1,Emb,Ncam1,Epha4,Ephb3,Ephb2,Nexn,Epha3,Amigo1,Casp3,Sema3a,Wnt5a	0.633333333333333
Ontology - Biological Process	GOBP_CGMP_MEDIATED_SIGNALING	0.0415087860856278	0.239996545802999	0.321775918075361	-0.535108917327029	-1.56211441415136	19	Gucy1a1,Gucy1b1,Pde3a,Adnp,Cd36,Prkg1,Apoe,Ednrb,Thbs1,Aqp1	0.526315789473684
Ontology - Biological Process	GOBP_REGULATION_OF_T_CELL_COSTIMULATION	0.0603278786967852	0.283192610288163	0.321775918075361	-0.746436328885668	-1.56167908440444	6	Ephb6,Cd160,Ccr7,Ephb4	0.666666666666667
Ontology - Molecular Function	GOMF_SUGAR_TRANSMEMBRANE_TRANSPORTER_ACTIVITY	0.0625889453444807	0.287904035817096	0.287805130535564	-0.546658754758814	-1.56155160536888	18	Slc5a1,Slc2a4,Slc2a9,Slc2a12	0.222222222222222
Ontology - Cellular Component	GOCC_MYOFILAMENT	0.0565217391304348	0.275083917008061	0.282013350011725	-0.597242518381292	-1.56127851990089	13	Tpm2,Tnnt1,Tmod1,Lmod3,Tnnt2,Lmod1,Acta1	0.538461538461538
Ontology - Biological Process	GOBP_REGULATION_OF_RNA_POLYMERASE_II_TRANSCRIPTION_PREINITIATION_COMPLEX_ASSEMBLY	0.0558718804772047	0.274760611241094	0.321775918075361	-0.642134284121502	-1.56120220701532	10	Hmgb1,Esr1,Ahr,Trp53	0.4
Ontology - Biological Process	GOBP_NEGATIVE_REGULATION_OF_STEM_CELL_PROLIFERATION	0.047148121091039	0.255119928764544	0.321775918075361	-0.525174478889468	-1.56117307829614	21	Cdkn2c,Septin4,Rarb,Fermt1,Fbln1,Snai2,Rarg,Trp53,Gli3	0.428571428571429
Cell Type Signatures	TABULA_MURIS_SENIS_TRACHEA_FIBROBLAST_AGEING	0.00776813802230552	0.087674688447706	0.407017918923954	-0.381888886078875	-1.56116059595298	105	Cdkn1c,Tmsb10,Pltp,Igfbp7,Cadm1,Npm1,Dcn,Cygb,Pfdn5,Cd63,Ldhb,Eef1d,Rpl14,Eif3f,Rhoc,Rpl17,Gpnmb,Fxyd6,Selenow,Cdkn1a,Naca,Fbln7,Capg,Rps4x,Ubb-ps,Apoe,Selenom,Cdc42ep3,Swi5,Rpl7,Nbl1,Cd9,Gpx3,Rrad,Pdlim2,Fxyd5,Laptm4a	0.352380952380952
Ontology - Biological Process	GOBP_POSITIVE_REGULATION_OF_VOLTAGE_GATED_CALCIUM_CHANNEL_ACTIVITY	0.0533486342621051	0.272373332367627	0.321775918075361	-0.556933599904662	-1.56113609264706	16	Kcne3,Ppp3r1,Cacnb3,Ppp3ca,Cacna2d1,Cacnb2,Ehd3,Stac2,Akap5,Nipsnap2	0.625
Ontology - Molecular Function	GOMF_GLYCOSPHINGOLIPID_BINDING	0.057131513306862	0.276614916047758	0.321775918075361	-0.686497548327345	-1.56083982787397	8	Lamb1,Epdr1,Lama1,Clip3,Psap,Lamc1	0.75
Curated - Chemical and Genetic Perturbation	VANLOO_SP3_TARGETS_DN	0.0108791594279773	0.106880567327162	0.380730400722792	-0.395014617842927	-1.56015902964316	86	Ehhadh,Dhrs7,Evc,Itga6,Dapk2,Crtap,Dleu2,Anxa4,Cdo1,Maoa,Pdk1,Slc39a5,Serpinb6a,Txnrd3,Cavin3,Fah,Pdzk1ip1,Speg,F7,Dnase1l1,Mthfs,Cisd3	0.255813953488372
Ontology - Cellular Component	GOCC_POSTSYNAPTIC_SPECIALIZATION_MEMBRANE	0.0149367202581813	0.130123375829162	0.380730400722792	-0.407959783813172	-1.55988690610463	70	Rtn4,Slc16a7,Clstn1,Efnb2,Itga8,Grid1,Atp2b2,Chrnb1,Epha7,Nlgn2,Chrm1,Ptprs,Hspa8,Adam22,Grik5,Gsg1l,Nectin3,Lzts1,Dlg4,Sema4b,Clstn2,Prrt1,Stx1a,Vdac1,Adcy1,Rgs9,Lrrc4c,Ptprt,Dlg2	0.414285714285714
Ontology - Biological Process	GOBP_LOCOMOTION	2.388897325572e-09	5.03302947066564e-07	0.774939030136436	-0.299852193202314	-1.55977664627282	1058	Rtn4,Emp2,Lyve1,Abhd2,Idh2,Pde4b,Ecm1,Epcam,Itga6,Anxa5,Efemp1,Dapk2,Tmsb10,App,Plxna3,Actg1,Ephb6,Lamc2,Sparc,Ptp4a1,Sorl1,Pdgfrb,Dcn,Ppargc1a,Gdf2,Plvap,Msmp,Pdgfra,Vcam1,Cygb,Ccbe1,Ntn1,Defb1,Tgfbr3,Wnt4,Hmgb1,Mmp14,Vegfb,Lsp1,Cavin1,Smoc2,Dock7,Robo4,Efnb2,Agt,Adamts9,Dpysl2,Sema3c,Eng,Plau,St3gal4,Tgfb1,Bmper,Lamb2,Lrtm1,Ccn4,Fam110c,Tcaf1,Ifitm1,Sema4d,Ngfr,Stk39,Sp100,Lama4,Cyfip2,Cx3cr1,E…	0.27882797731569
Curated - Chemical and Genetic Perturbation	HUMMERICH_BENIGN_SKIN_TUMOR_UP	0.0565217391304348	0.275083917008061	0.282013350011725	-0.596630791019202	-1.5596793758998	13	Gsta4,Zfp13,Gsto1,Fabp5	0.307692307692308
Ontology - Biological Process	GOBP_DEFENSE_RESPONSE_TO_GRAM_POSITIVE_BACTERIUM	0.00802427272247737	0.0893463895037216	0.380730400722792	-0.404148538247643	-1.55947418369553	75	Mbl2,Hamp2,Gbp3,Gbp7,App,Hamp,Defb1,Ssc5d,Gbp6,Rarres2,Cd36,Gbp2,Scd1,Il27ra,Lyz1,Gbp9,Hmgb2,Fau,Gbp8,Havcr2,Il7r,Tnfaip8,Ppp1r11,Il18,Gbp10,Rnase10	0.346666666666667
Ontology - Biological Process	GOBP_LIMB_BUD_FORMATION	0.0603278786967852	0.283192610288163	0.321775918075361	-0.745343977629094	-1.55939368906099	6	Sox4,Sema3c	0.333333333333333
Ontology - Cellular Component	GOCC_MICROVILLUS	0.00978548021479452	0.101511314537413	0.380730400722792	-0.397948273962753	-1.55908963722541	85	Cd24a,Cbr1,Pdgfra,Vcam1,Car2,Myo1d,Ezr,Prom1,Tgfb1,Lipc,Espn,Angpt1,Fscn1,Slc34a2,Itgb3,Pdzk1,Atp6v1e1,Rapgef3,Spn,Slc7a5,Msn,Erbb2,Lyz1,Cftr,Lrrk2,Slc7a8,Dcxr,Vil1,Prom2,Akr1b3,Jam3	0.364705882352941
Canonical Pathways - Reactome	REACTOME_SURFACTANT_METABOLISM	0.0659004996294997	0.292204888938905	0.287805130535564	-0.564479361433208	-1.55892124992395	15	Abca3,Lmcd1,Slc34a2,Adora2a,Gata6,Ckap4,Adgrf5,Sftpd,Napsa	0.6
Ontology - Molecular Function	GOMF_THYROID_HORMONE_TRANSMEMBRANE_TRANSPORTER_ACTIVITY	0.0388717521312741	0.230780309649967	0.321775918075361	-0.852971342383107	-1.55887998009692	4	Slc16a10,Slc16a2,Slc7a5,Slc7a8	1
Cell Type Signatures	TABULA_MURIS_SENIS_LUNG_NK_CELL_AGEING	0.0161637147991097	0.136361117683532	0.352487857583619	-0.413927230349854	-1.55814130944028	63	Xist,H2-Q4,Cdkn2c,Klf6,Nop53,Rpl14,Psmb8,S100a6,Rpl17,Uba52,Cd74,Ly6e,Gimap7,H2-Ab1,Rps4x,Rps16,Rpl18a,Rpl21,Rps15,Rpl23,Rps24,Rpl3,Ltb,Rps3a1,Rps19,Rps9,Rpl29,Rpl10,Bcl2,Rps5,Rpl23a,Rps3	0.507936507936508
Ontology - Biological Process	GOBP_REGULATION_OF_STEROL_TRANSPORT	0.0205505561325099	0.158428264224241	0.352487857583619	-0.416671288285312	-1.55802846669162	60	Abcg5,Ces1c,Abca3,Pon1,Pltp,Ces1g,Ces1b,Srebf2,Naxe,Pcsk9,Abcg8,Gps2,Anxa2,Commd1,Apoc3,Apoa2	0.266666666666667
Ontology - Biological Process	GOBP_REGULATION_OF_TRIGLYCERIDE_BIOSYNTHETIC_PROCESS	0.0364378741135269	0.221001227388558	0.321775918075361	-0.497917765913355	-1.55792538150623	25	Slc27a1,Rgn,Ldlr,Apoc3,Dgat2,Mfsd2a,Acsl5,Nr1h2,Srebf1	0.36
Curated - Chemical and Genetic Perturbation	SHETH_LIVER_CANCER_VS_TXNIP_LOSS_PAM3	0.0149367202581813	0.130123375829162	0.380730400722792	-0.407437721123218	-1.55789073200479	70	Itga6,Sparc,Cyp17a1,Nid1,Ddr1,Pygb,Prom1,Tspan8,Col1a1,Gpc3,Unc5b,Esm1,Aebp1,Tubb6,ENSMUSG00000120992,Scd2,Plek2,Ccnb1,Bex3,Rhoc,Ifit2,Phgdh,Pck2	0.328571428571429
Ontology - Biological Process	GOBP_POSITIVE_REGULATION_OF_CELL_ACTIVATION	8.77390290071749e-05	0.00381760144691001	0.538434096309916	-0.328822501122522	-1.55764422172449	332	Prlr,Tox,Cd24a,Sox4,Ephb6,Hamp,Pdgfrb,Vcam1,Klhl25,Hmgb1,Mmp14,Efnb2,Cd1d1,Tgfb1,Socs5,Il15,Hlx,Irf1,Mef2c,Ccl5,Dpp4,Ddr2,Vtcn1,Itpkb,Smarcb1,H2-DMb1,Ptafr,Il7,Sart1,Zap70,Hes1,Socs1,Cd320,Stxbp1,Ctsc,Anxa1,Nck2,Runx3,Mdk,Cd74,Gpr183,Spn,Cd47,Pdgfb,Flna,Stap1,H2-DMa,Thy1,Ighm,Mif,Cdkn1a,H2-Eb1,Cd274,Ppp3ca,H2-Ab1,Ptpn22,Il16,Cftr,Sh3kbp1,Lrrk2,Kars,Ccn2,Gli3,Clec7a,Clcf1,Ccr2,Cd160,Msh2,Cd209b,H2…	0.394578313253012
Ontology - Molecular Function	GOMF_ACYL_COA_DESATURASE_ACTIVITY	0.0603278786967852	0.283192610288163	0.321775918075361	-0.744313741383108	-1.55723824949423	6	Fads1,Scd2,Scd1,Fads2	0.666666666666667
Ontology - Biological Process	GOBP_NEGATIVE_REGULATION_OF_GLUCOSE_IMPORT	0.0632512560785677	0.288274171739759	0.287805130535564	-0.545076821967474	-1.55703275394942	18	Enpp1,Prkca,Esr1,Lep,Pea15a,Upk3b,Ace,Appl2	0.444444444444444
Ontology - Biological Process	GOBP_REGULATION_OF_CILIUM_MOVEMENT	0.0672251217482865	0.293667096262516	0.287805130535564	-0.563718677791765	-1.55682047180142	15	Rsph4a,Anxa5,Defb1,Rgn	0.266666666666667
Canonical Pathways - Wiki	WP_GDNFRET_SIGNALING_AXIS	0.0641430726555175	0.28946705665562	0.287805130535564	-0.614289818238118	-1.55671898521335	12	Sall1,Spry1,Robo2,Ift27,Gli3,Foxc1	0.5
Positional	chr6B1	0.0285199038539501	0.192359183028411	0.352487857583619	-0.428754566220281	-1.55649849233174	51	Trim24,Akr1d1,Akr1b10,Akr1b7,Dennd2a,Fam180a,1810058I24Rik,Gm7463,Zc3hav1l,Parp12,Rpl30-ps1,Dennd11,Akr1b3,Agk,Trbc2,Ndufb2	0.313725490196078
Curated - Chemical and Genetic Perturbation	LEIN_OLIGODENDROCYTE_MARKERS	0.0130632966856838	0.120837381011651	0.380730400722792	-0.410969175051012	-1.55641373460106	64	Sgk1,Serpinb1a,Car2,Ptgds,Septin4,Csrp1,Ndrg1,Gsn,S100a16,Hmgcs1,Scd2,Cryab,Daam2,Anln,Npc1,Mal,Mbp,Fabp5,Rnf13,Qdpr,Mcam,Pcyt2,Tmbim6,Gltp	0.375
Ontology - Biological Process	GOBP_ORGANIC_HYDROXY_COMPOUND_BIOSYNTHETIC_PROCESS	0.00179014340982759	0.0338016229695276	0.45505986738723	-0.34973642724427	-1.55632426679957	179	Ces1c,Pltp,Ces1g,Ces1b,Srebf2,Akr1d1,Hand2,Hsd17b7,Wnt4,Asah1,Asah2,Ebp,Pth1r,Pts,Adcyap1r1,Itpkb,Cdh3,Fdft1,Epas1,Gch1,Dkk3,Ptafr,Hmgcs1,Ldhb,Ddt,Cyp39a1,Bmp5,Tgfb2,Pcbd1,Sqle,G6pdx,Myo5a,Tm7sf2,Aldh2,Crhr2,Mvd,Snai2,Sptssa,Pck2,Acer2,Gipc1,Got1,Pmvk,Agtr1a,Erg28,Dhfr,Ces1d,Lbr,Hmgcr,Cyp51,Sphk1,Cftr,Cyp7a1,Aqp8,Apoe,Sc5d,Srebf1,Qdpr,Plcd1,Trpc1,Akr1b3,Itpkc,P2ry1,Lep,Bmp2,Sptlc2,Bmp6,Sptlc1,Por	0.385474860335196
Hallmark	HALLMARK_HYPOXIA	0.00358294591540404	0.0542934111441152	0.431707695803346	-0.351351274769612	-1.55593302680377	174	Bgn,Tgfbi,Vldlr,Cdkn1c,Ilvbl,Pam,Nagk,Dcn,Ppargc1a,Ids,Pfkp,Cavin1,Col5a1,Rragd,Ets1,Igfbp3,Klf6,Prkca,Gpc3,Ndrg1,Akap12,Pygm,Pdk1,Tgfb3,Tmem45a,Casp6,Selenbp1,Anxa2,Gaa,Cavin3,Chst2,Srpx,Ampd3,Hs3st1,Gys1,Pdgfb,Ackr3,Btg1,Mif,Cdkn1a,Serpine1,Hexa,Sdc2,Fbp1,Isg20	0.258620689655172
Regulatory Target Gene - miRDB	MIR_6368	0.0122688003392648	0.115151249139688	0.380730400722792	-0.387487926176184	-1.55574594884311	94	Lepr,Tox,Lyve1,Slc16a5,Scara3,Cavin2,Pdgfra,Timp3,Rfk,Grid1,Daam2,Gcnt1,Neu3,Xaf1,Cyp2c23,Gstm6,Gata6,Dnm3	0.191489361702128
Ontology - Biological Process	GOBP_REGULATION_OF_LIPID_BIOSYNTHETIC_PROCESS	0.0012446714338822	0.0264670371836943	0.45505986738723	-0.350542987040925	-1.55543852632192	173	Rdh16f2,Abcd2,Slc27a1,Ces1c,Abca3,Igfbp7,Ces1g,Cyp17a1,Ces1b,Ppargc1a,Srebf2,Acadl,Klhl25,Wnt4,Rdh16,Agt,Asah1,Elovl5,Rdh9,Acsl3,Rgn,Dkk3,Ldlr,Avpr1a,Rdh1,Bmp5,Anxa1,Apoc3,Pdk4,Snai2,Igf1r,Cd74,Pdgfb,Cdk4,Dgat2,Apoa5,Mfsd2a,Rdh10,Ces1d,Lpcat1,Acsl5,Sphk1,Cyp7a1,Nr1h2,Fabp5,Adgrf5,Aqp8,Dhh,Brca1,Ccdc3,Apoe	0.294797687861272
Ontology - Biological Process	GOBP_POSITIVE_REGULATION_OF_FATTY_ACID_METABOLIC_PROCESS	0.0333745733378191	0.210639995382404	0.321775918075361	-0.443361463335006	-1.55535551513316	42	Abcd2,Ppargc1a,Klhl25,Agt,Elovl5,Rgn,Avpr1a,Irs1,Anxa1,Cd74,C1qtnf2,Apoa5,Acsl5,Nr1h2	0.333333333333333
Cell Type Signatures	TABULA_MURIS_SENIS_BLADDER_BLADDER_CELL_AGEING	0.000119768156482236	0.00479431930398389	0.538434096309916	-0.331096165663334	-1.55515760498176	302	Fmo2,Xist,Sparcl1,Ltbp4,Ugcg,Cdkn1c,Ybx3,Tagln2,Pla1a,Dcn,Slc3a2,Cygb,Ntn1,Timp3,H2-T23,Pmepa1,2410006H16Rik,Smad7,Pfdn5,Slc43a3,Rpl22,Gsto1,Snhg12,Matn2,Ndrg1,Gja1,Gsn,Pcbp2,Klf4,Nop53,Gch1,Epb41l4aos,Ets2,Plac9,Eef1d,Rpl14,Emp1,Gas1,Isg15,Eif3f,Rhoc,Ddx3x,Dpt,Anxa1,Marcksl1,Rpl17,Rgcc,Inmt,Hspa8,Thy1,Btg1,Cdkn1a,Naca,Pcna,Rdh10,Erf,Prss23,Sphk1,Cnbp,Gfpt2,Rps4x,Plat,Metrnl,Rps16,Fbln2,Cebpb,Sps…	0.294701986754967
Curated - Chemical and Genetic Perturbation	CASTELLANO_NRAS_TARGETS_DN	0.0565217391304348	0.275083917008061	0.282013350011725	-0.594740091121786	-1.55473681229027	13	Htra1,Akap12,Ankrd1,Ncam1,Fbln2,Pkia,Plekho1,Cyhr1,Limk1	0.692307692307692
Ontology - Biological Process	GOBP_SULFUR_AMINO_ACID_CATABOLIC_PROCESS	0.0552226534089513	0.27460407651681	0.321775918075361	-0.709579616145619	-1.55466311959674	7	Mat1a,Cdo1,Cbs,Agxt	0.571428571428571
Ontology - Biological Process	GOBP_ESTABLISHMENT_OF_SERTOLI_CELL_BARRIER	0.0584679079152457	0.280212502162753	0.321775918075361	-0.683750153885376	-1.55459327582385	8	Gja1,Flna,Cftr,Il1a	0.5
Ontology - Molecular Function	GOMF_MHC_PROTEIN_COMPLEX_BINDING	0.0652381886533226	0.291054298332962	0.287805130535564	-0.544189222442464	-1.5544972920161	18	H2-DMb1,Cd74,H2-DMa,H2-Eb1,H2-Ab1,Cd160,H2-Aa,H2-Ob,Cd8a	0.5
Ontology - Biological Process	GOBP_MUSCLE_CELL_DEVELOPMENT	0.0020911289383653	0.0375371710326292	0.431707695803346	-0.35270995948279	-1.5539938695027	162	Hamp2,Krt19,Actg1,Nebl,Hamp,Pdgfrb,Pdgfra,Ski,Agt,Smad6,Eng,Efemp2,Ccn4,Csrp1,Mef2c,Pak1,Bmp10,Tnnt1,Bin3,Hdac2,Ramp2,Tmod1,Slc25a4,Chrnb1,Hes1,G6pdx,Selenon,Lmod3,Tnnt2,Ptcd2,Col14a1,Speg,Nfatc4,Ednra,Parp2,Naca,Prickle1,Ppp3ca,Rgs4,Csrp3,Actn1,Myof,Myl9,Lmod1,Sgcd,Naglu	0.283950617283951
Ontology - Biological Process	GOBP_POSITIVE_REGULATION_OF_DOPAMINE_SECRETION	0.06159127834379	0.286269825498045	0.321775918075361	-0.742759108016658	-1.55398567681207	6	Rtn4	0.166666666666667
Ontology - Biological Process	GOBP_PHOSPHATIDYLSERINE_METABOLIC_PROCESS	0.0546419188401086	0.274286105829351	0.321775918075361	-0.554353523506073	-1.5539039012542	16	Slc27a1,Lipc,Ptdss1,Mfsd2a	0.25
Ontology - Biological Process	GOBP_ENSHEATHMENT_OF_NEURONS	0.00478833309970858	0.0647557344531535	0.407017918923954	-0.364894612072222	-1.55365825504803	135	Ntrk2,Abcd2,Enpp1,Ncmap,Ski,Tnfrsf21,Tgfb1,Ngfr,Rarb,Hexb,Ndrg1,Ppp3r1,Degs1,Itgax,Rxrg,Itgb4,Tenm4,Myo5a,Ctsc,Id4,Hgf,Tmem98,Fyn,Adam22,Mal,Slc8a3,Sirt2,Mbp,Rarg,Erbb2,Hexa,Gpm6b,Ntf3,Fgfr3,Psap,Jam3,Nsun5,Ncstn,B4galt5,Cd9,Amigo1,Ugt8a,Nab2,B4galt6,Cxcr4,Sod1,Abcd1,Ulk4	0.355555555555556
Ontology - Biological Process	GOBP_STEROL_TRANSPORT	0.00682227012338302	0.081782091185197	0.407017918923954	-0.379858448327634	-1.55360932853138	106	Abcg5,Ces1c,Npc2,Abca3,Pon1,Pltp,Ces1g,Ces1b,Srebf2,Naxe,Lipc,Pcsk9,Soat2,Abcg8,Gps2,Gpihbp1,Ldlr,Anxa2,Commd1,Cd36,Cd320,Apoc3,Apoa2,Npc1,Vps51,Apoa5,Ces1d,Syt7,Washc1,Cftr,Nr1h2	0.292452830188679
Ontology - Biological Process	GOBP_POSITIVE_REGULATION_OF_EXTRACELLULAR_MATRIX_ORGANIZATION	0.0396838349614958	0.234125853133187	0.321775918075361	-0.48856205442165	-1.55345085350749	27	Tnxb,Agt,Efemp2,Ddr2,Emilin1,Fscn1,Sema5a,Tgfb2,Phldb1,Rgcc	0.37037037037037
Regulatory Target Gene - miRDB	MIR_6405	0.0124334797669515	0.116427385763778	0.380730400722792	-0.386828710348257	-1.55309922804376	94	Lepr,Tox,Lyve1,Slc16a5,Scara3,Cavin2,Pdgfra,Timp3,Pag1,Rfk,Grid1,Daam2,Gcnt1,Neu3,Xaf1,Cyp2c23,Gstm6,Gata6	0.191489361702128
Ontology - Cellular Component	GOCC_EXCITATORY_SYNAPSE	0.0120554298985819	0.113614799020655	0.380730400722792	-0.418396612735122	-1.55287776631576	57	Ntrk2,Slc16a7,Pde4b,Cadm3,Gpm6a,Ppp3r1,Nrxn1,Atp2b2,Ntm,Nlgn2,Stxbp1,Dbn1	0.210526315789474
Ontology - Biological Process	GOBP_HIGH_DENSITY_LIPOPROTEIN_PARTICLE_CLEARANCE	0.0563063063063063	0.274976090863601	0.287857117255149	-0.63858408727782	-1.55257071780076	10	Ldlr,Apoc3,Apoa2,Apoe	0.4
Curated - Chemical and Genetic Perturbation	WANG_NFKB_TARGETS	0.0661793419675938	0.292597197780152	0.287805130535564	-0.612531626044611	-1.55226341540571	12	Tnnt1,Rarg,Csrp3,Foxa2,Notch1,Casp7,Itgb5	0.583333333333333
Curated - Chemical and Genetic Perturbation	LIM_MAMMARY_LUMINAL_PROGENITOR_UP	0.0256517268400158	0.18054305501641	0.352487857583619	-0.447246562876155	-1.55143016687578	40	Qpct,Galnt15,C1qtnf1,Ggt5,Il15,Aldh1a3,Slc34a2,Rftn2,Ctsc,Rasal1,Pigr,Pdzk1ip1,Lpcat1,Ncald	0.35
Ontology - Biological Process	GOBP_TYPE_II_INTERFERON_PRODUCTION	0.00696494635787485	0.0827446068826123	0.407017918923954	-0.380009958666262	-1.55137910778692	104	Pde4b,Enpp1,App,Hmgb1,Cd1d1,Vtcn1,Isg15,Flt3,Runx3,Spn,Cd47,Slc7a5,Il18r1,Cd274,Il27ra,Ptpn22,Ccr2,Cd160,Cd27,Sash3,Runx1,Sirpa,Havcr2,Irf8,Ccr7,Pde4d,Il18rap,Zfpm1,Il18,Il12rb2,Ulbp1,Cd226,Gimap3,Raet1d,Gimap5,Cd3e,Tlr4,Wnt5a,Axl	0.375
Ontology - Biological Process	GOBP_POSITIVE_REGULATION_OF_CELL_CELL_ADHESION_MEDIATED_BY_INTEGRIN	0.0571378689709302	0.276614916047758	0.321775918075361	-0.708039094275435	-1.55128789223393	7	Cd24a,Ccl5	0.285714285714286
Curated - Chemical and Genetic Perturbation	HOLLERN_MICROACINAR_BREAST_TUMOR_UP	0.0283347096730803	0.191825152343402	0.352487857583619	-0.445047493621852	-1.551268961496	41	Dhrs7,Atp1b1,Ppargc1a,Elapor1,Tspan8,Tesc,Pik3ap1,H2-Q2,Ncald,Acss1,Homer2,Mansc1,Hdac11,Chn2,Cldn2,Rap1gap,Ggnbp1	0.414634146341463
Ontology - Biological Process	GOBP_REGULATION_OF_ALKALINE_PHOSPHATASE_ACTIVITY	0.0659183699216459	0.292204888938905	0.287805130535564	-0.651358832630551	-1.55112816723225	9	Sema4d,Mef2c,Tgfb2,Ahr	0.444444444444444
Ontology - Biological Process	GOBP_DETOXIFICATION	0.0137205610166952	0.124810953448577	0.380730400722792	-0.409488472159711	-1.55080604804744	64	Nqo1,Sod3,Gstm3,Abcb1a,Slc47a1,Fbln5,Gstm1,Rdh11,Gch1,Txnrd3,Cd36,Gstm5,Gstm7,Aldh2,Gstm6,Nxn,Dhfr,Slc30a3,Gstm2,Sesn1,Fancc,Oscp1,Slc22a18,Prdx6,Aqp8	0.390625
Ontology - Biological Process	GOBP_POSITIVE_REGULATION_OF_PHOSPHATIDYLINOSITOL_3_KINASE_SIGNALING	0.0139672227877818	0.125384207087607	0.380730400722792	-0.407836331682634	-1.55079899031275	66	Ntrk2,Pdgfrb,Dcn,Ddr1,Agt,Sema4d,Ccl5,Unc5b,Ddr2,Angpt1,Pdgfd,Pik3ap1,Ror1,Tgfb2,Hcls1,Igf1r,Hgf,Pdgfb,Fyn	0.287878787878788
Ontology - Biological Process	GOBP_POSITIVE_REGULATION_OF_PROTEIN_LOCALIZATION_TO_MEMBRANE	0.00496815860147515	0.0661814937827123	0.407017918923954	-0.388261900596975	-1.55073174274718	93	Cnst,Ezr,Tgfb1,Ptpn9,Tcaf1,Acsl3,Pak1,Prkn,Nrxn1,Pls1,Pdzk1,Commd1,Nlgn2,Myo5a,Mesd,Fyn,Cacnb3,Atp2b4,Cln3,Erbb2,Dlg4,Rab11fip2,Clip3,Mtcl1,Sh3glb1,Ppp1r9b,Ephb2,Vil1,Rab11a,Ccl2,Stom,Epha3,Clasp2	0.354838709677419
Curated - Chemical and Genetic Perturbation	LIANG_HEMATOPOIESIS_STEM_CELL_NUMBER_QTL	0.0615384615384615	0.286107388546413	0.271288554688953	-0.577430252409521	-1.55054305430407	14	Fads1,S100a11,S100a6,Nptx1,Pttg1,Aplp2	0.428571428571429
Cell Type Signatures	TABULA_MURIS_SENIS_LIVER_NK_CELL_AGEING	0.000372569239660991	0.0109460158999115	0.49849310876659	-0.333392606706613	-1.55034498170986	271	Tox,H2-Q4,Hamp,Npm1,Slc3a2,Tap2,H2-T23,Pmf1,Jchain,2410006H16Rik,Irf1,Anp32b,Smad7,Ets1,Klf6,Prkca,Khdrbs1,Ccl5,Rps28,Acap1,Camk2n1,Vim,Slc25a4,Anxa2,Hmgn1,Eef1d,Rpl14,Tap1,S100a6,Eif4b,Glipr2,Eif3f,Tra2b,Runx3,Rpl17,Cd74,Srsf7,Spn,Hspa8,Ssrp1,Fyn,Pold4,Btg1,Prkch,Srrm1,Naca,H2-Eb1,Rpl38,Klf2,H2-Ab1,Ptpn22,Cnbp,Capg,Sh3glb1,Sh3kbp1,Metrnl,Acbd6,Gng2,Gas5,Ncl,Ubb-ps,Plekha2,H2-Aa,Cd82,Zfas1,Tnfaip…	0.321033210332103
Ontology - Biological Process	GOBP_CELL_RECOGNITION	0.00713483378539033	0.083758569989484	0.407017918923954	-0.385360339779173	-1.55022387234648	95	Rtn4,Mbl2,App,Colec11,Cadm1,Pear1,Tnfrsf21,Robo2,Casp6,Vdac2,Sema5a,Ndn,Cd36,Plxnd1,Nck2,Emb,Cd47,Ighg2b,Msn,Ncam1,Cct4,Epha4,Clec7a,Colec10,Cd209b,Ephb3,Ephb2,Git1,Ighg1,Nexn,Sirpa,Havcr2,Epha3,Ccr7,Sftpd,Cfp,Cd9	0.389473684210526
Ontology - Biological Process	GOBP_LYMPHOCYTE_COSTIMULATION	0.0409743381961133	0.238141961232728	0.321775918075361	-0.487513294108557	-1.55011617454757	27	Cd24a,Ephb6,Efnb2,Dpp4,Cd320,Spn,Cd274,Cd160,Cd28,Ccr7,Ephb4,Cd3e	0.444444444444444
Ontology - Biological Process	GOBP_TESTOSTERONE_BIOSYNTHETIC_PROCESS	0.0116927473724638	0.111909307189414	0.380730400722792	-0.930834233421432	-1.54996581066882	3	Wnt4	0.333333333333333
Ontology - Biological Process	GOBP_NEURON_REMODELING	0.0565217391304348	0.275083917008061	0.282013350011725	-0.592894210260352	-1.54991141213781	13	App,Ntn4,Pdgfb,Ednra,Scarf1,Rnd1	0.461538461538462
Curated - Chemical and Genetic Perturbation	RAMALHO_STEMNESS_DN	0.0101428113705567	0.103641796850896	0.380730400722792	-0.407977322999624	-1.54987152963132	68	Papss2,St3gal6,Adssl1,Cyfip2,Ctsb,Ppp2r5a,Gsn,Zap70,Cd47,Mal,Rflnb,Ppp3ca,Ccl9,Ncam1,Lat2,Efhd1,Sirpa,Reln,Ablim1,Cd68,Rbmx,Tyrobp,Rgs10,Coro1a,Itgb2,Hbb-bs,Rgs14	0.397058823529412
Ontology - Biological Process	GOBP_CELLULAR_RESPONSE_TO_AMYLOID_BETA	0.0225413569590575	0.166789375059348	0.352487857583619	-0.478250149905523	-1.54978473990176	31	App,Vcam1,Ngfr,Gja1,Snx6,Cd36,Igf1r,Fyn,Fcgr2b,Atp1a3,Epha4,Cacna2d1	0.387096774193548
Hallmark	HALLMARK_KRAS_SIGNALING_UP	0.00317347112643522	0.0495259451037824	0.431707695803346	-0.350497921128358	-1.54953818682869	169	Sparcl1,Gypc,Abcb1a,Plvap,Gucy1a1,Car2,Eng,Plau,Ets1,Igfbp3,Adgra2,Jup,Akap12,Mpzl2,Aldh1a3,Ccnd2,Ano1,Klf4,Cxcl10,Sema3b,Gprc5b,Ank,Emp1,Psmb8,Gng11,Plek2,Flt4,Tnnt2,Pigr,Gpnmb,Ptcd2,Pecam1,Kcnn4,Spon1,Aldh1a2,Hkdc1,Cpe,Tmem100,Gfpt2,Plat,F13a1,Trib2,Ephb2,Spry2,Lat2,Atg10,Tnfaip3,Adam8,Zfp277,Reln,Il7r,Bmp2,Irf8,Dcbld2,Tmem158,Etv1,Rabgap1l,Itgbl1,Gabra3,Il10ra,Birc3,Mmp11,Galnt3,Cxcr4,Il1rl2,I…	0.431952662721893
Ontology - Biological Process	GOBP_REGULATION_OF_SEROTONIN_SECRETION	0.0402827881843646	0.236353244561394	0.321775918075361	-0.788222468127601	-1.54951786565539	5	Maob,Crhr2	0.4
Ontology - Biological Process	GOBP_RESPONSE_TO_TRICHOSTATIN_A	0.0402827881843646	0.236353244561394	0.321775918075361	-0.788169830642214	-1.54941438887401	5	Mef2c,Hdac2	0.4
Hallmark	HALLMARK_FATTY_ACID_METABOLISM	0.00258730804691918	0.0431541421325728	0.431707695803346	-0.35889917321518	-1.54928720595887	144	Fmo1,Xist,Ehhadh,Cbr1,Hpgd,Hao2,Acadl,Car2,Hsd17b7,Elovl5,Bckdhb,Aldh3a2,Maoa,Acot2,Pts,Rdh11,Bphl,Hadh,Hmgcs1,Rdh1,Cryz,Cd36,Pcbd1,Alad,Cyp4a10,Aldh9a1,Inmt	0.1875
Cell Type Signatures	TABULA_MURIS_SENIS_HEART_VALVE_CELL_AGEING	0.0088105428901573	0.0944273177759027	0.380730400722792	-0.37180582968039	-1.54916105569177	112	Anxa5,Tmsb10,Rcn3,Dcn,Cygb,Dpysl2,Spry1,Hexb,Mapk8ip1,Gsn,Sf3b2,Vim,Polr3gl,Emc10,Sncg,Ndfip1,Cmtm3,Hes1,Rhoc,Tgfb1i1,Mesd,Cystm1,Tmem119,Ptms,Ubb-ps,Apoe,Sf3b4,Selenom,Spry2,Gm13889,Ednrb,Gnb1,Zfp862-ps,Nudc,Rem1,Plod2,Pkig,Naa80	0.339285714285714
Ontology - Biological Process	GOBP_T_CELL_MIGRATION	0.0243277856129359	0.17413343908553	0.352487857583619	-0.421197763752078	-1.54908501524539	55	Ecm1,App,Stk39,Ccl5,Itgb3,Cxcl10,F11r,Cd99l2,Gpr183,Spn,Itgb7,S1pr1,Msn,Cd200,Il27ra,Ccr2,Aif1,Rhoa,Ccl2,Adam8,Ccr7,Cxcl12,Crkl,Cxcl16,Cxcr3,Coro1a	0.472727272727273
Ontology - Cellular Component	GOCC_POSTSYNAPTIC_MEMBRANE	0.000971522491820108	0.0220340200269456	0.477270815362862	-0.347650101987442	-1.54876181470151	185	Rtn4,Ntrk2,Slc16a7,Clstn1,Cadm1,Marcks,Gabbr2,Efnb2,Itga8,Itgb3,Adora2a,Grid1,Atp2b2,Itgb4,Nrp2,Chrnb1,Epha7,Nlgn2,Pcdh17,Chrm1,Hip1,Dbn1,Ptprs,Snta1,Fxyd6,Hspa8,Nrgn,Adam22,Srgap2,Dnm3,Grik5,Igsf21,Gsg1l,Shc4,Kcnma1,Slc8a3,Nectin3,Arrb1,Lzts1,Erbb2,Dtnbp1,Ncam1,Kctd12,Dlg4,Epha4,Lpar1,Gabbr1,Adgrl2,Cacna2d1,Atp6ap2,Fmr1,Sema4b,Clstn2,Prrt1,Stx1a,Vdac1,Ephb2,Adcy1,P2ry1,Rgs9,Lrrc4c,Trappc4,Ptprt,…	0.378378378378378
Ontology - Biological Process	GOBP_REGULATION_OF_PROTEIN_OLIGOMERIZATION	0.0402827881843646	0.236353244561394	0.321775918075361	-0.787670997598799	-1.5484337638043	5	Abca3,Isg15	0.4
Ontology - Biological Process	GOBP_KIDNEY_MORPHOGENESIS	0.0107425290565761	0.106178626699936	0.380730400722792	-0.407606345504397	-1.54823983283873	67	Pbx1,Sall1,Sox4,Tcf21,Wnt4,Agt,Greb1l,Tgfb1,Gpc3,Wt1,Gcnt1,Hes1,Klhl3,Dchs1,Agtr1a,Ahr,Ppp3ca,Lzts2,Lrrk2,Gli3	0.298507462686567
Ontology - Biological Process	GOBP_TELENCEPHALON_GLIAL_CELL_MIGRATION	0.0465908906402434	0.254373969671529	0.321775918075361	-0.512513004463495	-1.54821385742021	22	Rtn4,Lamb1,Mboat7,Col3a1,Adgrg1,Srgap2,Dab2ip,Disc1,Gli3,Sun1	0.454545454545455
Ontology - Biological Process	GOBP_VITAMIN_K_METABOLIC_PROCESS	0.058414679721054	0.280208463658933	0.321775918075361	-0.706577589118179	-1.54808578761397	7	Nqo1,Cbr1,Vkorc1	0.428571428571429
Ontology - Biological Process	GOBP_POSITIVE_REGULATION_OF_AMINE_TRANSPORT	0.0540145556606952	0.273819074210413	0.321775918075361	-0.477118284497043	-1.54808269774084	32	Rtn4,Agt,Dpysl2,Adora2a,Avpr1a,Stxbp1,Slc7a5,Pink1,Dtnbp1,Gabbr1,Stx1a,Plcd1	0.375
Ontology - Biological Process	GOBP_BRANCHING_INVOLVED_IN_BLOOD_VESSEL_MORPHOGENESIS	0.0309923677325195	0.201873941222357	0.352487857583619	-0.45073156343196	-1.54791378045596	37	Gdf2,Eng,Tbx20,Angpt1,Ppp3r1,Sema5a,Plxnd1,Mdk,Nrarp,Dll4,Nfatc4,Ednra,Col4a1,Ahr,Notch4	0.405405405405405
Ontology - Biological Process	GOBP_NEGATIVE_REGULATION_OF_NEURON_DIFFERENTIATION	0.0221945668519951	0.165446650109006	0.352487857583619	-0.41390055523907	-1.54766806730482	60	Rtn4,Pbx1,Cd24a,App,Dixdc1,Dtx1,Dll1,Hes1,Id4,Cit,Gli3,Fmr1,Rhoa,Fuom,Fgfr3,Ptger3,Rap1gap	0.283333333333333
Ontology - Biological Process	GOBP_AUTOCRINE_SIGNALING	0.058414679721054	0.280208463658933	0.321775918075361	-0.706348570499226	-1.54758401615311	7	Cx3cr1,Cx3cl1,Fzd1,Cd68	0.571428571428571
Cell Type Signatures	TABULA_MURIS_SENIS_LIMB_MUSCLE_SKELETAL_MUSCLE_SATELLITE_CELL_AGEING	0.00571989046580223	0.0726964191183373	0.407017918923954	-0.373977190937925	-1.54742813564269	109	H2-Q4,Tagln2,Dcn,Pfdn5,Gstm1,Cd63,Ndrg1,Gja1,Ms4a4d,Nop53,Rarres2,Plac9,Eef1d,Rpl14,S100a6,Rhoc,Ankrd1,Anxa1,Pold4,Cdkn1a,Chmp2a,Klf2,Gstm2,Sbsn,Capg,Isg20,Ubb-ps,Apoe,Pttg1,Smim3,Map1b,Serpinf1,Tpm3,Id3,Ccl2,Swi5	0.330275229357798
Curated - Chemical and Genetic Perturbation	GREENBAUM_E2A_TARGETS_UP	0.054702629926248	0.274404295231542	0.321775918075361	-0.476916271389618	-1.54742723554942	32	Car2,Pfkp,Cdkn2c,Ccnb1,Anln,Hs3st1,Slc7a5,Ttk,Racgap1,Kif11,Ccnb2,Top2a,Kif4,Aurka	0.4375
[truncated: 14,766 more rows]
