# Supplementary material for: GH-resistant (Laron) mice: gene therapy with a liver-specific GH receptor causes unbalanced upregulation of female-biased and growth-related genes
Source: Front Endocrinol (Lausanne). 2026 May 28;17:1808977. doi: 10.3389/fendo.2026.1808977 (PMC13253266; doi:10.3389/fendo.2026.1808977)
Supplement: Supplementary file 9 [file DataSheet9.zip › 1A 20250223_LUCvsKO_deseq_fpkm.xlsx]

## Sheet: res_LUC_vs_KO
	baseMean	log2FoldChange	lfcSE	stat	pvalue	padj	symbol	fpkm_reference	fpkm_condition
ENSMUSG00000057068	571.833	1.0077	0.192685	5.22978	1.69714e-07	0.00444109	Fam47e	4.97723	9.823
ENSMUSG00000045659	264.642	0.575039	0.117506	4.89368	9.8967e-07	0.0129488	Plekha7	0.45209	0.674203
ENSMUSG00000030762	1817.86	-1.22081	0.254118	-4.80409	1.55458e-06	0.0135601	Aqp8	44.3219	19.0538
ENSMUSG00000086443	7.84554	2.41048	0.527281	4.57153	4.84168e-06	0.0316743	4933421A08Rik	0.0409696	0.221331
ENSMUSG00000038344	503.461	0.545994	0.127078	4.29652	1.73502e-05	0.0908038	Txlng	1.49681	2.18532
ENSMUSG00000119584	150914	-1.11089	0.271981	-4.08444	4.41834e-05	0.177692	Rn18s-rs5	3027.7	1418.88
ENSMUSG00000042208	616.535	0.299539	0.0738117	4.05815	4.94624e-05	0.177692	Sanbr	2.90448	3.58202
ENSMUSG00000039826	232.92	0.436332	0.109358	3.98995	6.60882e-05	0.177692	Trub2	0.862828	1.1697
ENSMUSG00000048330	121.734	1.1522	0.288396	3.9952	6.4639e-05	0.177692	Ric3	0.243597	0.536895
ENSMUSG00000029814	12.5144	-1.76383	0.442782	-3.98351	6.79042e-05	0.177692	Igf2bp3	0.0655569	0.0192939
ENSMUSG00000019432	964.849	0.362692	0.0929897	3.90034	9.6056e-05	0.225246	Ddx39b	6.12969	7.9029
ENSMUSG00000030089	110.468	1.08279	0.278875	3.88273	0.000103292	0.225246	Slc41a3	0.676064	1.39992
ENSMUSG00000029597	7347.79	0.785282	0.206392	3.80481	0.000141912	0.274507	Sds	87.8255	150.066
ENSMUSG00000039519	1601.58	0.599409	0.15873	3.77629	0.000159182	0.274507	Cyp7b1	16.1394	24.3309
ENSMUSG00000027890	2861.09	-0.527996	0.140879	-3.74788	0.000178333	0.274507	Gstm4	54.0809	37.5663
ENSMUSG00000018379	1871.26	0.41101	0.109325	3.75952	0.000170236	0.274507	Srsf1	7.73883	10.2865
ENSMUSG00000028261	1013.11	0.459289	0.122375	3.75311	0.000174651	0.274507	Ndufaf4	6.00709	8.25904
ENSMUSG00000031286	142.042	-0.549839	0.147906	-3.71748	0.000201217	0.292525	Glt28d2	1.68814	1.15884
ENSMUSG00000028555	60.066	1.58433	0.430054	3.68404	0.000229569	0.300368	Ttc39a	0.168656	0.491464
ENSMUSG00000085465	2.8493	3.91841	1.06128	3.69215	0.000222363	0.300368	Gm15347	0.0246843	0.375245
ENSMUSG00000026489	9163.71	-0.55255	0.154805	-3.56932	0.00035791	0.301153	Coq8a	56.2355	38.4474
ENSMUSG00000037622	6013.44	-0.474939	0.134434	-3.53288	0.000411055	0.301153	Wdtc1	39.7999	28.9361
ENSMUSG00000066440	1119.55	-0.55057	0.155934	-3.5308	0.000414304	0.301153	Zfyve26	1.91675	1.32431
ENSMUSG00000045103	969.93	0.438071	0.12324	3.55461	0.000378543	0.301153	Dmd	0.952323	1.28471
ENSMUSG00000001098	751.208	-0.29778	0.0841626	-3.53815	0.000402946	0.301153	Kctd10	5.65159	4.59152
ENSMUSG00000031983	577.296	-0.281876	0.0795956	-3.54136	0.000398073	0.301153	2310022B05Rik	5.27482	4.34127
ENSMUSG00000068735	339.832	-0.540155	0.15103	-3.57648	0.000348248	0.301153	Trp53i11	3.00506	2.07273
ENSMUSG00000027965	97.6355	0.977557	0.269982	3.62083	0.00029366	0.301153	Olfm3	0.367054	0.711736
ENSMUSG00000070003	155.945	0.529366	0.144243	3.66996	0.000242587	0.301153	Ssbp4	1.1171	1.60296
ENSMUSG00000015843	116.804	-0.76321	0.210716	-3.62198	0.000292361	0.301153	Rxrg	1.76312	1.03927
ENSMUSG00000061322	59.9141	3.13143	0.874261	3.5818	0.000341239	0.301153	Dnai1	0.122907	1.01483
ENSMUSG00000055653	46.3037	-1.3656	0.378162	-3.61114	0.000304859	0.301153	Gpc3	0.692844	0.266756
ENSMUSG00000042751	26.8175	1.18291	0.328528	3.60063	0.000317452	0.301153	Nmnat2	0.0779722	0.176598
ENSMUSG00000031163	4.24518	-3.20976	0.885814	-3.62351	0.000290631	0.301153	Glod5	0.315504	0.0331002
ENSMUSG00000109714	1.88309	-3.79895	1.0425	-3.64407	0.000268362	0.301153	Gm35021	0.0260851	0.00118804
ENSMUSG00000121116	1.89629	4.41928	1.24123	3.56039	0.000370299	0.301153	ENSMUSG00000121116	0	0.228455
ENSMUSG00000040774	2179.42	-0.339707	0.0973591	-3.48922	0.000484433	0.339046	Cept1	21.4173	17.0231
ENSMUSG00000023959	119.258	1.0106	0.289994	3.48489	0.000492348	0.339046	Clic5	0.226781	0.445172
ENSMUSG00000034842	78.8348	-0.915249	0.263374	-3.47509	0.000510678	0.342652	Art3	0.730427	0.387528
ENSMUSG00000041777	508.073	-0.345514	0.100045	-3.45358	0.000553204	0.360066	Cir1	4.95286	3.91006
ENSMUSG00000038725	11.3029	-2.02937	0.588515	-3.44829	0.000564151	0.360066	Pkhd1l1	0.027756	0.00666363
ENSMUSG00000074796	4.74282	-2.83814	0.828556	-3.42541	0.00061388	0.382476	Slc4a11	0.0469138	0.00651927
ENSMUSG00000029195	1772.38	-0.513202	0.151892	-3.37872	0.000728228	0.398374	Klb	12.5835	8.88566
ENSMUSG00000041959	930.394	-0.770358	0.227633	-3.38421	0.000713844	0.398374	S100a10	26.5521	15.5517
ENSMUSG00000089943	915.45	-1.14519	0.339478	-3.37339	0.000742475	0.398374	Ugt1a5	15.9506	7.13499
ENSMUSG00000097786	27.3503	-0.872281	0.257867	-3.38267	0.000717842	0.398374	4933429H19Rik	0.981523	0.535756
ENSMUSG00000029663	12.2914	-1.52796	0.453118	-3.3721	0.000745961	0.398374	Gngt1	0.140138	0.0492459
ENSMUSG00000040703	15.1414	-1.5922	0.470682	-3.38274	0.000717656	0.398374	Cyp2s1	0.127769	0.0417228
ENSMUSG00000108524	3.87308	-2.32228	0.684054	-3.39488	0.000686595	0.398374	Gm44876	0.270383	0.0513774
ENSMUSG00000054863	19.048	1.96444	0.585112	3.35737	0.000786877	0.41182	Tafa5	0.0717305	0.291061
ENSMUSG00000058756	620.801	-0.361401	0.108208	-3.33987	0.000838171	0.420826	Thra	4.15332	3.2506
ENSMUSG00000056812	19.1165	1.51278	0.453579	3.33522	0.000852331	0.420826	St8sia3	0.0233548	0.0652336
ENSMUSG00000063600	24.656	-1.20367	0.360885	-3.33532	0.000852012	0.420826	Egfem1	0.224572	0.0989251
ENSMUSG00000049115	2755.64	-0.350982	0.1064	-3.29869	0.00097137	0.434712	Agtr1a	30.5526	24.0525
ENSMUSG00000032224	105.689	0.936483	0.283209	3.30668	0.00094408	0.434712	Fam81a	0.448932	0.854162
ENSMUSG00000087382	103.197	0.956345	0.288604	3.31369	0.000920735	0.434712	Ctcflos	0.359068	0.700387
ENSMUSG00000020895	35.1576	0.97149	0.294733	3.29617	0.00098013	0.434712	Tmem107	0.475819	0.921018
ENSMUSG00000013155	7.03355	1.55626	0.471147	3.30312	0.000956149	0.434712	Enkd1	0.0268123	0.0792674
ENSMUSG00000109564	8.006	-2.43704	0.736498	-3.30896	0.000936448	0.434712	Muc16	0.0146845	0.00262372
ENSMUSG00000033578	1.8149	-4.29949	1.30674	-3.29024	0.00100102	0.436576	Tmem35a	0.0541936	0
ENSMUSG00000032261	1705.81	-0.338565	0.1033	-3.27749	0.00104736	0.4493	Sh3bgrl2	6.63287	5.28791
ENSMUSG00000020097	2827.74	-0.29524	0.0906359	-3.25743	0.00112428	0.460786	Sgpl1	13.9415	11.3968
ENSMUSG00000041460	22.2508	2.84416	0.873447	3.25625	0.00112896	0.460786	Cacna2d4	0.0159706	0.10809
ENSMUSG00000081544	9.3061	-1.34258	0.412157	-3.25746	0.00112415	0.460786	Gm13077	0.756956	0.300941
ENSMUSG00000107185	1.9959	3.38119	1.03962	3.25234	0.00114457	0.460786	Gm42642	0.0252998	0.282771
ENSMUSG00000023055	1497.03	-0.364816	0.112873	-3.23208	0.00122894	0.479389	Calcoco1	8.055	6.29134
ENSMUSG00000003644	511.766	-0.621982	0.19264	-3.22873	0.0012434	0.479389	Rps6ka1	3.99834	2.63215
ENSMUSG00000104528	44.714	1.56461	0.484669	3.2282	0.00124574	0.479389	Gm43314	0.275785	0.83155
ENSMUSG00000120337	20.0252	1.65971	0.515034	3.22253	0.00127065	0.48189	ENSMUSG00000120337	0.238986	0.746375
ENSMUSG00000042207	414.532	-0.322816	0.100808	-3.20228	0.00136344	0.497782	Kdm5b	0.765323	0.613625
ENSMUSG00000015966	390.79	0.605294	0.188787	3.20622	0.00134489	0.497782	Il17rb	2.30652	3.47283
ENSMUSG00000043439	343.213	0.470042	0.146906	3.1996	0.00137617	0.497782	Epop	3.44455	4.73432
ENSMUSG00000120551	21.7419	-0.98549	0.308254	-3.197	0.00138865	0.497782	ENSMUSG00000120551	1.86948	0.946829
ENSMUSG00000045248	178.121	-0.364999	0.114347	-3.19203	0.00141277	0.499587	Med26	1.84258	1.4333
ENSMUSG00000027075	338.422	0.743893	0.233373	3.18756	0.00143477	0.5006	Slc43a1	1.22777	2.00825
ENSMUSG00000053219	56.3295	-2.71088	0.853066	-3.17781	0.00148391	0.504298	Raet1e	1.25626	0.190615
ENSMUSG00000044017	23.1565	-1.18491	0.372604	-3.18007	0.00147239	0.504298	Adgrd1	0.107632	0.0471728
ENSMUSG00000034898	38.2996	-0.711796	0.224942	-3.16436	0.00155425	0.521431	Filip1	0.25046	0.15291
ENSMUSG00000060548	501.264	-0.562077	0.177961	-3.15843	0.00158623	0.525424	Tnfrsf19	3.48989	2.37674
ENSMUSG00000022066	118.594	1.63469	0.520245	3.14216	0.00167709	0.548577	Entpd4b	0.196834	0.611404
ENSMUSG00000083813	8.07079	1.9698	0.628279	3.13523	0.00171718	0.554756	Gm15502	0.444144	1.71366
ENSMUSG00000024042	1262.62	0.977901	0.31277	3.12659	0.00176849	0.558458	Sik1	4.51588	8.95572
ENSMUSG00000101122	11.6733	2.11683	0.677144	3.12611	0.00177133	0.558458	Gm17971	0.149146	0.661675
ENSMUSG00000025202	15.8582	-1.99367	0.638599	-3.12194	0.00179665	0.5597	Scd3	0.190054	0.0492903
ENSMUSG00000078786	233.981	0.37017	0.119055	3.10924	0.00187571	0.577454	BC024978	0.742273	0.959998
ENSMUSG00000032418	7022.3	-0.872978	0.281994	-3.09574	0.00196324	0.583795	Me1	63.6059	35.5502
ENSMUSG00000042874	88.0422	-0.50186	0.161985	-3.09819	0.00194707	0.583795	D930007J09Rik	1.15695	0.818622
ENSMUSG00000070332	34.0077	-0.996528	0.321402	-3.10056	0.00193153	0.583795	Trim80	0.640102	0.323481
ENSMUSG00000046761	477.36	-0.318487	0.103345	-3.08178	0.00205766	0.604998	Fam83h	2.79064	2.24017
ENSMUSG00000039347	33.1109	0.880253	0.286529	3.07212	0.00212541	0.617974	Atp6v0e2	0.269194	0.490125
ENSMUSG00000106205	6.0839	2.13704	0.697622	3.06331	0.00218901	0.629474	C230096K16Rik	0.0356179	0.161833
ENSMUSG00000058297	26.6356	-1.69901	0.55638	-3.05369	0.00226048	0.642959	Spock2	0.205373	0.0628522
ENSMUSG00000093579	7.73346	-1.45198	0.476037	-3.05013	0.00228741	0.643622	Gm20036	0.368872	0.133779
ENSMUSG00000000131	1361.77	-0.218875	0.0725491	-3.01693	0.00255352	0.648967	Xpo6	2.37789	2.04663
ENSMUSG00000031352	493.929	0.279665	0.0923703	3.02765	0.00246465	0.648967	Hccs	2.37935	2.89576
ENSMUSG00000055003	309.824	2.32389	0.766755	3.03081	0.00243895	0.648967	Lrtm2	0.704375	3.30148
ENSMUSG00000027582	234.985	0.365694	0.12013	3.04415	0.00233342	0.648967	Zgpat	1.00246	1.2997
ENSMUSG00000033961	72.9478	0.598688	0.19864	3.01394	0.00257882	0.648967	Zfp446	0.221368	0.33643
ENSMUSG00000071719	39.4015	2.34308	0.777428	3.01389	0.0025792	0.648967	Nalf2	0.0892004	0.457784
ENSMUSG00000032098	21.7901	3.42444	1.13445	3.01858	0.00253961	0.648967	Treh	0.0485685	0.504803
ENSMUSG00000032584	24.8445	-1.16219	0.383612	-3.02961	0.0024487	0.648967	Mst1r	0.192553	0.0853087
ENSMUSG00000121160	13.2675	1.92521	0.63672	3.02364	0.00249754	0.648967	ENSMUSG00000121160	0.110628	0.410668
ENSMUSG00000118394	7.88426	1.38318	0.456105	3.03259	0.00242467	0.648967	Gm50475	0.239082	0.614244
ENSMUSG00000047115	7.04496	-1.78574	0.591047	-3.02131	0.00251681	0.648967	Fam221a	0.0681735	0.0194071
ENSMUSG00000065952	109.344	-0.737191	0.245409	-3.00393	0.00266515	0.657723	Rps23rg1	1.35926	0.810714
ENSMUSG00000102555	8.5674	1.55288	0.517284	3.00198	0.00268226	0.657723	6430511E19Rik	0.031401	0.0936148
ENSMUSG00000112135	2.04395	-3.35917	1.11929	-3.00117	0.00268941	0.657723	Gm9029	0.0418118	0.00383711
ENSMUSG00000061540	6333.04	2.96102	0.989781	2.9916	0.00277522	0.660679	Orm2	51.338	374.797
ENSMUSG00000031684	205.705	0.399377	0.13351	2.99138	0.00277724	0.660679	Slc10a7	0.517194	0.681077
ENSMUSG00000006958	98.7791	0.678385	0.226587	2.99393	0.00275409	0.660679	Chrd	0.331253	0.530319
ENSMUSG00000031278	2910.57	0.559689	0.188141	2.97484	0.00293143	0.662092	Acsl4	11.9594	17.4573
ENSMUSG00000032501	1996.48	0.376057	0.126287	2.9778	0.00290326	0.662092	Trib1	7.6715	9.90792
ENSMUSG00000078584	1931.96	-0.263724	0.089175	-2.95737	0.00310271	0.662092	AU022252	6.03605	5.06605
ENSMUSG00000044469	517.791	-0.399041	0.13451	-2.96663	0.00301078	0.662092	Tnfaip8l1	2.59279	1.969
ENSMUSG00000028645	454.562	0.611428	0.206538	2.96036	0.0030728	0.662092	Slc2a1	2.81057	4.24365
ENSMUSG00000030533	349.198	0.550705	0.185283	2.97224	0.00295635	0.662092	Unc45a	0.84111	1.21699
ENSMUSG00000021458	358.199	0.408858	0.137903	2.96481	0.00302866	0.662092	Aopep	0.748117	0.999669
ENSMUSG00000025912	18.2313	1.0758	0.363883	2.95644	0.0031121	0.662092	Mybl1	0.0593306	0.125302
ENSMUSG00000087272	16.2157	-0.991237	0.333088	-2.97591	0.00292125	0.662092	Gm15409	1.14661	0.572711
ENSMUSG00000076569	4.49904	2.52706	0.849937	2.97323	0.00294685	0.662092	Igkv5-39	0.105878	0.604393
ENSMUSG00000083454	2.48311	-2.66507	0.899415	-2.96312	0.00304541	0.662092	Gm13226	0.289506	0.0473839
ENSMUSG00000092474	3.03333	2.34252	0.788779	2.9698	0.00297992	0.662092	Gm20478	0.0257021	0.133391
ENSMUSG00000114805	1.18603	-3.69006	1.23559	-2.98647	0.00282217	0.662092	Gm9626	0.0852526	0
ENSMUSG00000039745	1073.57	-0.391315	0.132641	-2.95018	0.00317584	0.66834	Htatip2	16.498	12.6694
ENSMUSG00000051906	5.68045	-2.22707	0.755306	-2.94856	0.00319254	0.66834	Cd209f	0.131636	0.0282725
ENSMUSG00000023341	78.5053	0.708241	0.240478	2.94513	0.00322814	0.670428	Mx2	0.455126	0.744739
ENSMUSG00000063511	1168.27	0.288723	0.0982709	2.93803	0.00330308	0.673625	Snrnp70	3.79533	4.65877
ENSMUSG00000031639	246.974	0.457194	0.155478	2.94057	0.0032761	0.673625	Tlr3	1.10175	1.50049
ENSMUSG00000037892	48.2135	-0.91698	0.312283	-2.93637	0.00332076	0.673625	Pcdh18	0.325314	0.174263
ENSMUSG00000035031	1942.48	1.59274	0.545877	2.91777	0.00352548	0.679415	C8a	7.377	21.3534
ENSMUSG00000001348	3269.22	-0.32158	0.111171	-2.89267	0.00381983	0.679415	Acp5	48.9863	39.4157
ENSMUSG00000035104	3305.96	-0.273952	0.0950063	-2.88351	0.00393271	0.679415	Eva1a	35.4534	29.493
ENSMUSG00000041685	1094.32	0.263832	0.0910912	2.89635	0.00377532	0.679415	Fcho2	2.18931	2.63839
ENSMUSG00000059182	749.472	0.389396	0.134505	2.89503	0.00379122	0.679415	Skap2	1.57567	2.04627
ENSMUSG00000026614	242.737	-0.887787	0.307244	-2.88952	0.00385835	0.679415	Slc30a10	1.33036	0.723168
ENSMUSG00000037098	603.102	0.263196	0.0913768	2.88034	0.00397243	0.679415	Rab11fip3	2.1757	2.61154
ENSMUSG00000026837	288.456	-0.623836	0.213535	-2.92147	0.00348385	0.679415	Col5a1	1.13232	0.735307
ENSMUSG00000015342	156.768	-0.534616	0.183617	-2.91158	0.00359608	0.679415	Xk	0.995478	0.691548
ENSMUSG00000064246	188.938	1.71279	0.59057	2.90022	0.00372898	0.679415	Chil1	0.856332	2.73038
ENSMUSG00000009406	166.899	0.360549	0.125076	2.88264	0.00394357	0.679415	Elk1	0.746757	0.960182
ENSMUSG00000075304	97.9608	-0.797456	0.274845	-2.90148	0.00371407	0.679415	Sp5	1.61406	0.932981
ENSMUSG00000035914	25.4728	-1.23603	0.426633	-2.89718	0.00376539	0.679415	Cd276	0.274165	0.115566
ENSMUSG00000002068	35.4422	0.945838	0.328111	2.88268	0.00394307	0.679415	Ccne1	0.245819	0.476697
ENSMUSG00000120241	37.6859	0.771972	0.264979	2.91333	0.00357593	0.679415	ENSMUSG00000120241	0.409717	0.705407
ENSMUSG00000040434	46.4226	0.67653	0.234735	2.8821	0.00395038	0.679415	Large2	0.165906	0.267558
ENSMUSG00000097534	32.9904	0.674073	0.231577	2.91079	0.00360511	0.679415	Gm16675	0.12435	0.198613
ENSMUSG00000085379	13.902	1.10402	0.380143	2.90423	0.00368155	0.679415	2310058D17Rik	0.055575	0.120049
ENSMUSG00000085881	11.8901	-1.14823	0.395841	-2.90074	0.00372281	0.679415	Gm15912	0.329499	0.150024
ENSMUSG00000018211	6.25353	4.19421	1.43178	2.92936	0.00339656	0.679415	Wfdc15b	0.0316471	0.53724
ENSMUSG00000109680	4.32931	1.94769	0.673792	2.89063	0.00384468	0.679415	Gm32098	0.105119	0.393955
ENSMUSG00000025787	3.3173	-2.06248	0.704775	-2.92644	0.00342871	0.679415	Tgm4	0.0325936	0.00759733
ENSMUSG00000045613	4.11197	-1.80775	0.626575	-2.88513	0.0039125	0.679415	Chrm2	0.0295971	0.00834147
ENSMUSG00000041754	2.51955	2.81889	0.97849	2.88086	0.00396597	0.679415	Trem3	0.0175755	0.125702
ENSMUSG00000110715	16.4974	-0.928577	0.324088	-2.86519	0.00416753	0.703586	Gm5131	0.476861	0.251887
ENSMUSG00000106702	15.2721	-1.04637	0.364971	-2.86699	0.00414399	0.703586	Gm42846	1.10793	0.534719
ENSMUSG00000021250	85.9342	1.85847	0.649263	2.86244	0.00420399	0.705192	Fos	0.429652	1.6246
ENSMUSG00000036073	1552.48	-0.314846	0.110201	-2.85702	0.00427643	0.706435	Galt	19.1198	15.3678
ENSMUSG00000026688	989.268	-0.613131	0.215404	-2.84642	0.00442136	0.706435	Mgst3	29.9551	19.8383
ENSMUSG00000020899	375.752	0.488475	0.17123	2.85274	0.0043344	0.706435	Pfas	1.08476	1.50774
ENSMUSG00000032311	315.134	0.508298	0.178774	2.84325	0.00446564	0.706435	Nrg4	1.17883	1.67119
ENSMUSG00000040260	133.031	-0.644976	0.226579	-2.84658	0.00441916	0.706435	Daam2	0.459645	0.294812
ENSMUSG00000044086	27.2443	0.997404	0.350188	2.84819	0.00439682	0.706435	Lmod3	0.229779	0.456932
ENSMUSG00000033177	26.6718	1.5119	0.529324	2.85628	0.00428634	0.706435	Tmprss7	0.13319	0.386241
ENSMUSG00000120078	9.84922	1.55473	0.547029	2.84213	0.00448136	0.706435	ENSMUSG00000120078	0.0344513	0.100267
ENSMUSG00000044461	8.39262	-1.42295	0.500484	-2.84314	0.00446711	0.706435	Shisa2	0.0919501	0.0339109
ENSMUSG00000109209	2.1986	3.04237	1.06721	2.85078	0.00436127	0.706435	Gm45104	0.00293087	0.0252753
ENSMUSG00000054932	88.3562	1.09153	0.385001	2.83514	0.00458049	0.717178	Afp	0.458419	0.960405
ENSMUSG00000082932	2.35749	2.6426	0.932632	2.83349	0.00460432	0.717178	Cyp2j8	0.0121353	0.0744605
ENSMUSG00000024855	201.947	-0.371274	0.131347	-2.82666	0.00470364	0.728313	Pacs1	1.04318	0.806529
ENSMUSG00000036611	1227.72	-0.472336	0.167221	-2.82462	0.00473372	0.728659	Eepd1	13.2961	9.64381
ENSMUSG00000042275	204.566	-0.381871	0.135619	-2.81577	0.00486608	0.733057	Pelo	3.9898	3.04821
ENSMUSG00000028389	19.5315	0.83924	0.298108	2.81522	0.00487435	0.733057	Zfp37	0.0948617	0.169055
ENSMUSG00000108037	2.19175	3.00689	1.06761	2.81648	0.00485532	0.733057	Gm44597	0.00374956	0.0300209
ENSMUSG00000079645	2.81914	2.94009	1.04358	2.8173	0.00484293	0.733057	Gm17193	0.0265733	0.205228
ENSMUSG00000003849	468.035	-0.366894	0.130926	-2.8023	0.00507392	0.733659	Nqo1	9.32388	7.2554
ENSMUSG00000089875	94.7298	-0.432069	0.153741	-2.81036	0.00494862	0.733659	Etohd2	0.572571	0.424052
ENSMUSG00000087466	49.1439	-0.826033	0.294624	-2.80368	0.00505226	0.733659	A330041J22Rik	0.935398	0.534627
ENSMUSG00000042436	22.9654	-1.01224	0.360687	-2.80641	0.00500964	0.733659	Mfap4	0.446082	0.219137
ENSMUSG00000097537	12.4391	0.941139	0.334858	2.81056	0.0049455	0.733659	2610020C07Rik	0.0641509	0.124007
ENSMUSG00000067879	1.82039	3.76406	1.34302	2.80269	0.0050678	0.733659	Vxn	0.00130379	0.0282437
ENSMUSG00000087221	3.49171	1.96638	0.701714	2.80226	0.0050746	0.733659	BC037032	0.00545055	0.0218329
ENSMUSG00000031861	109.145	-0.863985	0.308852	-2.79741	0.00515141	0.739306	Lpar2	0.607638	0.342384
ENSMUSG00000078611	1.60439	3.06121	1.09476	2.79624	0.00517017	0.739306	Gm5901	0.00698047	0.0685322
ENSMUSG00000040380	44.58	-0.623173	0.223052	-2.79385	0.0052085	0.74074	Cbln3	0.304006	0.198449
ENSMUSG00000060227	329.627	-0.680666	0.243999	-2.78963	0.00527688	0.745074	Golm2	1.8886	1.20793
ENSMUSG00000020681	104.749	0.755044	0.270774	2.78846	0.00529593	0.745074	Ace	0.406869	0.675776
ENSMUSG00000028683	275.196	0.349705	0.125639	2.78342	0.00537896	0.75172	Eif2b3	1.02447	1.29751
ENSMUSG00000022899	55.8337	1.97193	0.708789	2.78211	0.00540062	0.75172	Slc15a2	0.0821389	0.342416
ENSMUSG00000092867	1.22996	3.79365	1.36677	2.77564	0.00550935	0.762797	Mir3058	0	0.758234
ENSMUSG00000059060	105.583	-1.29576	0.4681	-2.76813	0.00563797	0.775474	Rad51b	1.07488	0.457076
ENSMUSG00000027499	31.7051	-0.86856	0.313917	-2.76684	0.00566018	0.775474	Pkia	0.301756	0.166521
ENSMUSG00000018126	24.8404	1.56308	0.565508	2.76403	0.00570917	0.776564	Baiap2l2	0.128035	0.372137
ENSMUSG00000027574	8.09794	-1.84012	0.666397	-2.7613	0.00575716	0.776564	Nkain4	0.283647	0.0786257
ENSMUSG00000083328	4.01355	-1.71756	0.621961	-2.76153	0.00575314	0.776564	Gm11826	0.384605	0.119539
ENSMUSG00000031896	2.29277	2.61956	0.949614	2.75855	0.00580587	0.779118	Ctrl	0.0155665	0.095931
ENSMUSG00000064339	37790.9	-0.545532	0.198006	-2.75512	0.00586697	0.779325	mt-Rnr2	769.029	535.743
ENSMUSG00000032065	23.0815	-0.890417	0.323169	-2.75527	0.0058644	0.779325	Tex12	0.810879	0.439925
ENSMUSG00000072949	461.062	-0.724691	0.263214	-2.75323	0.00590098	0.779883	Acot1	3.96638	2.4556
ENSMUSG00000017754	2086.63	-0.89432	0.325102	-2.75089	0.00594343	0.77991	Pltp	29.1968	15.6103
ENSMUSG00000019876	39.4907	0.642185	0.233528	2.74993	0.00596079	0.77991	Pkib	0.0727425	0.112459
ENSMUSG00000033022	50327.9	-0.516549	0.189103	-2.73157	0.00630327	0.781611	Cdo1	989.282	696.59
ENSMUSG00000024424	3810.42	0.482607	0.17745	2.71969	0.00653439	0.781611	Ttc39c	11.9981	16.6617
ENSMUSG00000026348	2432.71	1.60166	0.585615	2.73501	0.00623786	0.781611	Acmsd	11.8027	34.1708
ENSMUSG00000108546	2869.72	-0.981977	0.36062	-2.72302	0.00646876	0.781611	Gm44662	255.198	130.38
ENSMUSG00000055980	1192.9	-0.566217	0.207427	-2.72972	0.00633879	0.781611	Irs1	4.26781	2.91123
ENSMUSG00000041025	691.041	-0.534121	0.195866	-2.72697	0.00639182	0.781611	Iffo2	3.63564	2.52746
ENSMUSG00000024260	687.044	-0.203932	0.0746403	-2.7322	0.00629133	0.781611	Sap130	2.23121	1.93713
ENSMUSG00000025188	287.146	0.279337	0.102232	2.7324	0.00628748	0.781611	Hps1	1.21735	1.47918
ENSMUSG00000095304	290.808	-0.769874	0.283297	-2.71756	0.00657661	0.781611	Plac9	5.7575	3.37948
ENSMUSG00000001761	204.029	-0.631731	0.232059	-2.72228	0.00648324	0.781611	Smo	1.22302	0.796551
ENSMUSG00000040957	235.461	-0.644513	0.23655	-2.72464	0.00643718	0.781611	Cables1	2.05034	1.33153
ENSMUSG00000023336	152.044	-0.581028	0.213542	-2.72091	0.0065102	0.781611	Wfdc1	3.26958	2.20536
ENSMUSG00000040877	109.366	0.55697	0.204571	2.72263	0.00647648	0.781611	Wdr25	0.505839	0.74287
ENSMUSG00000066235	100.087	0.519991	0.189819	2.7394	0.00615513	0.781611	Pomgnt2	0.782102	1.11947
ENSMUSG00000110755	14.3506	3.86019	1.41948	2.71944	0.00653918	0.781611	BC049987	0.0278843	0.381398
ENSMUSG00000027070	5.93727	-2.29741	0.845779	-2.71633	0.00660104	0.781611	Lrp2	0.0169627	0.00332105
ENSMUSG00000038151	28.0577	0.921193	0.337523	2.72928	0.0063473	0.781611	Prdm1	0.0958368	0.180892
ENSMUSG00000120333	17.45	-0.920938	0.338688	-2.71914	0.00654527	0.781611	ENSMUSG00000120333	0.600185	0.318204
ENSMUSG00000043110	12.8594	-1.62855	0.59675	-2.72903	0.00635211	0.781611	Lrrn4	0.148865	0.046618
ENSMUSG00000082665	4.45057	-1.86001	0.684586	-2.71698	0.00658801	0.781611	Gm11470	0.127571	0.0361661
ENSMUSG00000033906	4.92281	-1.50213	0.552968	-2.71648	0.00659802	0.781611	Zdhhc15	0.0360449	0.0129117
ENSMUSG00000042638	305.053	2.23394	0.823504	2.71272	0.00667328	0.786372	Gucy2c	0.755164	3.34109
ENSMUSG00000048482	25.0602	1.02379	0.377598	2.71133	0.00670135	0.786372	Bdnf	0.0738989	0.148365
ENSMUSG00000037095	15132.4	2.18725	0.809594	2.70166	0.00689935	0.793885	Lrg1	105.202	458.458
ENSMUSG00000033088	854.531	-0.220488	0.0815508	-2.70369	0.00685734	0.793885	Triobp	2.05772	1.76855
ENSMUSG00000041231	678.005	0.259968	0.0962556	2.70081	0.00691707	0.793885	Ublcp1	6.65806	8.00272
ENSMUSG00000038742	629.114	-0.516433	0.191039	-2.70328	0.00686586	0.793885	Angptl6	12.9392	9.08788
ENSMUSG00000103900	1.53238	-2.93818	1.08731	-2.70226	0.006887	0.793885	Gm37500	0.0530247	0.00599704
ENSMUSG00000039994	82.4493	0.737784	0.27347	2.69786	0.00697874	0.793907	Timeless	0.278271	0.45704
ENSMUSG00000028716	59.16	-0.933544	0.346051	-2.69771	0.0069818	0.793907	Pdzk1ip1	1.20846	0.625231
ENSMUSG00000029161	24.3685	0.919503	0.341005	2.69645	0.00700827	0.793907	Cgref1	0.220447	0.415645
ENSMUSG00000036442	537.864	-0.288434	0.107145	-2.69199	0.00710278	0.794297	Thap11	8.91503	7.35216
ENSMUSG00000079003	230.157	0.381053	0.141514	2.69268	0.00708794	0.794297	Samd1	2.14231	2.79467
ENSMUSG00000092094	2.65457	-2.56756	0.953386	-2.69309	0.0070793	0.794297	Zfp804b	0.0296338	0.00462547
ENSMUSG00000028133	123.46	-0.539675	0.200639	-2.68979	0.0071498	0.796154	Rwdd3	0.791462	0.552234
ENSMUSG00000025779	84.7098	-0.406497	0.151209	-2.68832	0.00718128	0.79627	Ly96	2.60401	1.96604
ENSMUSG00000019935	202.421	-1.86067	0.692834	-2.68559	0.00724018	0.799413	Slc17a8	1.80082	0.511482
ENSMUSG00000034120	2070.27	0.370065	0.137889	2.68379	0.00727933	0.80036	Srsf2	16.8485	21.8577
ENSMUSG00000030168	13605	-0.416239	0.155239	-2.68128	0.00733421	0.803019	Adipor2	70.9643	53.626
ENSMUSG00000018572	634.12	-0.372996	0.13922	-2.67918	0.00738036	0.804706	Phf23	6.02369	4.67113
ENSMUSG00000047841	1.25794	3.26103	1.21901	2.67515	0.00746964	0.811061	Fndc11	0.00271104	0.0450666
ENSMUSG00000039958	447.693	0.52378	0.19595	2.67302	0.00751713	0.812845	Etfbkmt	3.9963	5.77783
ENSMUSG00000006050	1507.02	0.256557	0.0962282	2.66613	0.00767304	0.812907	Sra1	16.5385	19.7277
ENSMUSG00000105837	51.6168	-1.03575	0.388301	-2.66739	0.00764426	0.812907	Gm35986	1.2082	0.603095
ENSMUSG00000028885	69.2075	0.820824	0.307438	2.66988	0.00758773	0.812907	Smpdl3b	0.683027	1.20153
ENSMUSG00000120276	40.7256	-0.677547	0.253953	-2.668	0.00763037	0.812907	ENSMUSG00000120276	0.844654	0.528088
ENSMUSG00000036411	2.50918	2.78607	1.04303	2.67114	0.00755939	0.812907	9530077C05Rik	0.00342367	0.0242705
ENSMUSG00000024095	889.172	0.234591	0.0883127	2.65637	0.00789876	0.816976	Hnrnpll	1.92483	2.26082
ENSMUSG00000034274	573.866	0.319051	0.119935	2.66021	0.00780921	0.816976	Thoc5	4.90922	6.09147
ENSMUSG00000017978	411.158	0.407613	0.153327	2.65845	0.00785015	0.816976	Cadps2	1.01842	1.34822
ENSMUSG00000038930	22.8501	0.691569	0.259956	2.66034	0.00780627	0.816976	Rccd1	0.060792	0.0979622
ENSMUSG00000121106	14.12	1.51078	0.567472	2.6623	0.00776088	0.816976	ENSMUSG00000121106	0.153893	0.434934
ENSMUSG00000120754	7.18958	1.22517	0.461096	2.65708	0.007882	0.816976	ENSMUSG00000120754	0.186233	0.440829
ENSMUSG00000042557	1037.43	-0.273489	0.103045	-2.65406	0.00795295	0.819342	Sin3a	5.81667	4.81635
ENSMUSG00000034021	601.506	0.282884	0.106711	2.65094	0.0080267	0.823697	Pds5b	1.51851	1.85252
ENSMUSG00000021884	390.066	-0.669824	0.252878	-2.64881	0.00807766	0.825688	Hacl1	2.67161	1.68703
ENSMUSG00000029656	2821.02	1.49123	0.563436	2.64667	0.0081288	0.825919	C8b	16.1112	43.1485
ENSMUSG00000115284	2.55752	-2.28953	0.865254	-2.64608	0.00814304	0.825919	Gm34678	0.0540384	0.0113713
ENSMUSG00000086796	45.2662	-0.642835	0.243128	-2.64403	0.00819265	0.827742	4932702P03Rik	0.333059	0.212411
ENSMUSG00000000552	478.241	-0.564512	0.213616	-2.64266	0.00822587	0.827902	Zfp385a	6.16469	4.2369
ENSMUSG00000118155	4.31477	1.76555	0.668791	2.63991	0.00829275	0.830314	Gm50136	0.0150009	0.0514788
ENSMUSG00000107726	1.2478	3.20553	1.21464	2.63907	0.00831329	0.830314	Gm44037	0.00244792	0.0336098
ENSMUSG00000072849	577.751	1.40645	0.537318	2.61754	0.00885662	0.831162	Serpina1e	5.40022	13.8586
ENSMUSG00000064337	30579.9	-0.506395	0.195046	-2.59629	0.00942376	0.831162	mt-Rnr1	1021.61	732.607
ENSMUSG00000032349	11615.9	-0.378135	0.146466	-2.58172	0.00983094	0.831162	Elovl5	102.375	78.816
ENSMUSG00000035836	5626.3	-0.326733	0.125883	-2.59554	0.00944429	0.831162	Ugt2b1	66.484	53.6761
ENSMUSG00000025089	7123.44	0.462288	0.178729	2.58653	0.00969463	0.831162	Gfra1	30.0563	40.9034
ENSMUSG00000019851	3134.89	-0.275568	0.10585	-2.60339	0.00923057	0.831162	Perp	48.2315	40.0511
ENSMUSG00000028042	2662.1	-0.24658	0.095735	-2.57565	0.0100052	0.831162	Zbtb7b	14.1825	11.9684
ENSMUSG00000068798	1869.47	-0.239858	0.093074	-2.57706	0.00996433	0.831162	Rap1a	21.3118	18.1761
ENSMUSG00000030172	1441.48	0.404349	0.154448	2.61803	0.00884385	0.831162	Erc1	2.09289	2.74646
ENSMUSG00000022371	2176.48	-0.609591	0.236216	-2.58065	0.00986159	0.831162	Col14a1	10.3796	6.81723
ENSMUSG00000039087	1394.77	0.30648	0.117745	2.60292	0.00924332	0.831162	Rreb1	2.46727	3.02645
ENSMUSG00000027602	1192	-0.322217	0.122862	-2.6226	0.00872623	0.831162	Map1lc3a	30.6449	24.6662
ENSMUSG00000020034	1013.22	-0.428468	0.166198	-2.57806	0.00993562	0.831162	Tcp11l2	9.22439	6.94778
ENSMUSG00000037025	915.452	-0.238827	0.0915317	-2.60923	0.00907467	0.831162	Foxa2	11.4869	9.75907
ENSMUSG00000040274	913.759	-0.264545	0.10104	-2.61823	0.00883884	0.831162	Cdk6	1.96243	1.64048
ENSMUSG00000065947	933.151	-1.55332	0.5971	-2.60144	0.00928326	0.831162	mt-Nd4l	126.53	43.391
ENSMUSG00000031090	720.53	0.284877	0.108132	2.63453	0.00842542	0.831162	Nadsyn1	5.39149	6.55675
ENSMUSG00000070520	568.047	-0.24122	0.0922732	-2.6142	0.00894378	0.831162	Nsmce3	2.84263	2.41432
ENSMUSG00000031805	505.016	0.63517	0.241525	2.62983	0.00854267	0.831162	Jak3	2.03933	3.08951
ENSMUSG00000018548	443.244	0.331546	0.12713	2.60793	0.00910915	0.831162	Trim37	1.49391	1.88564
ENSMUSG00000025236	422.228	0.244725	0.0939269	2.60548	0.00917454	0.831162	Adpgk	1.10391	1.31225
ENSMUSG00000021335	297.896	-0.642501	0.246006	-2.61172	0.0090087	0.831162	Slc17a1	4.14613	2.71477
ENSMUSG00000023990	311.011	-0.249177	0.0965694	-2.58029	0.00987173	0.831162	Tfeb	1.64075	1.38059
ENSMUSG00000063253	326.005	0.29622	0.11436	2.59025	0.00959064	0.831162	Scoc	1.88631	2.3049
ENSMUSG00000006732	266.995	0.705612	0.27282	2.58636	0.00969942	0.831162	Mettl1	1.91418	3.07546
ENSMUSG00000034509	202.856	-0.343567	0.130804	-2.62657	0.00862495	0.831162	Mad2l1bp	4.90736	3.87464
ENSMUSG00000055254	303.06	3.43145	1.31099	2.61746	0.00885882	0.831162	Ntrk2	0.0767334	0.758053
ENSMUSG00000029380	202.093	1.3377	0.515223	2.59635	0.0094221	0.831162	Cxcl1	1.6365	4.18397
ENSMUSG00000002908	176.131	0.330502	0.127926	2.58353	0.00977944	0.831162	Kcnn1	0.934454	1.17538
ENSMUSG00000004891	173.461	-0.484689	0.187651	-2.58292	0.00979668	0.831162	Nes	0.874486	0.628176
ENSMUSG00000024421	34.2192	0.798989	0.306892	2.60349	0.00922804	0.831162	Lama3	0.0641207	0.110558
ENSMUSG00000035158	105.448	0.372295	0.144498	2.57646	0.00998171	0.831162	Mitf	0.408587	0.528456
ENSMUSG00000022822	111.652	0.505279	0.194196	2.6019	0.00927079	0.831162	Abcc5	0.238326	0.340886
ENSMUSG00000019850	114.604	0.611774	0.234354	2.61047	0.00904166	0.831162	Tnfaip3	0.346101	0.530081
ENSMUSG00000053702	135.456	1.41459	0.548459	2.5792	0.00990282	0.831162	Nebl	0.135863	0.356526
ENSMUSG00000061601	67.1634	0.678739	0.261362	2.59693	0.00940608	0.831162	Pclo	0.0634983	0.100657
ENSMUSG00000024177	92.9459	0.404679	0.156408	2.58734	0.0096721	0.831162	Nme4	1.39162	1.83907
ENSMUSG00000022840	92.1576	-0.622462	0.239907	-2.5946	0.0094701	0.831162	Adcy5	0.429521	0.281177
ENSMUSG00000073460	57.3987	-1.08445	0.416533	-2.60351	0.00922735	0.831162	Pnldc1	0.788925	0.385331
ENSMUSG00000085436	20.9224	-0.863749	0.33174	-2.60369	0.0092226	0.831162	Zfp335os	0.578898	0.31876
ENSMUSG00000026064	19.941	0.964483	0.368011	2.6208	0.00877234	0.831162	Ptp4a1	0.0672591	0.133572
ENSMUSG00000111447	15.7524	-0.926319	0.353143	-2.62307	0.00871409	0.831162	Gm48249	0.486425	0.256042
ENSMUSG00000073295	7.20828	1.82389	0.701708	2.59921	0.0093438	0.831162	Nudt11	0.0287596	0.104806
ENSMUSG00000021536	12.6394	1.38334	0.536929	2.57639	0.00998375	0.831162	Adcy2	0.0465005	0.122314
ENSMUSG00000086544	3.05899	2.15228	0.819386	2.6267	0.00862182	0.831162	Chn1os3	0.0104004	0.0460219
ENSMUSG00000021613	3.14569	2.7131	1.029	2.63664	0.00837323	0.831162	Hapln1	0.00393445	0.0242913
ENSMUSG00000087387	2.81503	2.00577	0.776726	2.58234	0.00981334	0.831162	Gm15420	0.0786543	0.32242
ENSMUSG00000035930	4.95499	-2.25079	0.857381	-2.62519	0.00865994	0.831162	Chst4	0.101498	0.0209129
ENSMUSG00000080002	1.24606	-3.16215	1.19989	-2.63536	0.0084048	0.831162	Gm5566	0.135681	0.00992102
ENSMUSG00000111892	1.36179	3.39034	1.29298	2.62212	0.00873857	0.831162	Gm47641	0.00206655	0.037815
ENSMUSG00000076271	1.06317	3.59175	1.37095	2.6199	0.00879543	0.831162	Mir697	0	0.558229
ENSMUSG00000106542	1.1567	3.13287	1.2159	2.57659	0.00997809	0.831162	Gm43410	0.00212008	0.0274814
ENSMUSG00000027895	1.15459	-3.65528	1.39728	-2.61599	0.00889688	0.831162	Kcnc4	0.0173499	0
ENSMUSG00000066721	1.12418	-3.00474	1.16783	-2.57293	0.0100843	0.83508	Zfp575	0.0211527	0.00184583
ENSMUSG00000069631	77.0212	0.458257	0.178335	2.56964	0.0101805	0.840389	Strada	0.320131	0.439331
ENSMUSG00000048915	192.135	0.422516	0.164565	2.56747	0.0102442	0.84299	Efna5	1.12396	1.50689
ENSMUSG00000018566	49.1183	1.20769	0.470943	2.56441	0.0103352	0.845164	Slc2a4	0.236695	0.524638
ENSMUSG00000049436	10.9262	-1.73107	0.675015	-2.56448	0.0103329	0.845164	Upk1b	0.226844	0.0671315
ENSMUSG00000028108	5489.44	-0.477528	0.186416	-2.56163	0.0104183	0.848193	Ecm1	70.0978	50.6414
ENSMUSG00000027860	228.078	0.51284	0.20025	2.561	0.0104371	0.848193	Vangl1	0.730206	1.02744
ENSMUSG00000027822	1702.66	0.451036	0.176437	2.55635	0.0105776	0.855869	Slc33a1	11.1055	15.0561
ENSMUSG00000042846	21.2325	3.62664	1.41903	2.55572	0.010597	0.855869	Lrrtm3	0.0198888	0.241991
ENSMUSG00000022094	5830.38	0.592527	0.233536	2.53719	0.0111745	0.86513	Slc39a14	12.1597	18.0624
ENSMUSG00000031844	1633.06	-0.548329	0.215035	-2.54995	0.0107737	0.86513	Hsd17b2	27.812	19.2094
ENSMUSG00000025004	323.118	-2.53731	0.997306	-2.54417	0.0109539	0.86513	Cyp2c40	7.81104	1.34422
ENSMUSG00000026074	523.501	-0.375727	0.148081	-2.53732	0.0111706	0.86513	Map4k4	1.69349	1.32083
ENSMUSG00000100277	574.112	0.576797	0.226621	2.54521	0.0109212	0.86513	1810053B23Rik	2.21277	3.28677
ENSMUSG00000026355	190.902	0.821295	0.323329	2.54012	0.0110813	0.86513	Mcm6	0.819758	1.40075
ENSMUSG00000020513	61.6227	0.525027	0.206439	2.54325	0.0109826	0.86513	Tubd1	0.672587	0.959919
ENSMUSG00000020805	67.817	1.0235	0.402549	2.54254	0.0110049	0.86513	Slc13a5	0.252267	0.49872
ENSMUSG00000040563	68.135	0.468789	0.184588	2.53965	0.0110964	0.86513	Plppr2	0.573189	0.795006
ENSMUSG00000016495	82.9284	0.56127	0.220788	2.54212	0.0110183	0.86513	Plgrkt	0.48779	0.725021
ENSMUSG00000026358	37.3285	1.22683	0.482048	2.54504	0.0109264	0.86513	Rgs1	0.0883569	0.211334
ENSMUSG00000117105	18.8579	1.15613	0.455542	2.53792	0.0111512	0.86513	Dreh	0.43235	0.959761
ENSMUSG00000097194	14.2215	0.997596	0.393075	2.53792	0.0111512	0.86513	9330175E14Rik	0.0435798	0.0879726
ENSMUSG00000086420	1.82467	-2.59272	1.0192	-2.54389	0.0109626	0.86513	Gm8865	0.196113	0.0359552
ENSMUSG00000039410	16.4546	-0.814359	0.321664	-2.53171	0.0113508	0.87619	Prdm16	0.061474	0.0351705
ENSMUSG00002076026	4.78732	1.94944	0.770362	2.53055	0.0113884	0.876506	U6	0.490818	1.95897
ENSMUSG00000020429	14528.3	1.22109	0.483112	2.52755	0.0114862	0.878859	Igfbp1	153.317	367.76
ENSMUSG00000080717	39.4206	0.629583	0.248992	2.52853	0.0114542	0.878859	B230307C23Rik	0.164841	0.255503
ENSMUSG00000027357	1191.14	-0.311539	0.123586	-2.52082	0.0117081	0.886128	Crls1	17.3761	14.1373
ENSMUSG00000058444	701.522	-0.225007	0.0891803	-2.52306	0.0116338	0.886128	Map2k5	6.39761	5.49454
ENSMUSG00000056671	32.346	1.07422	0.42595	2.52195	0.0116707	0.886128	Prelid2	0.494101	1.01873
ENSMUSG00000090210	8.79012	1.14816	0.455515	2.52057	0.0117166	0.886128	Itga10	0.0287705	0.0647601
ENSMUSG00000018906	158.801	0.459864	0.182549	2.51913	0.0117646	0.887196	P4ha2	0.59491	0.810704
ENSMUSG00000074207	87270.2	-0.38477	0.155075	-2.48118	0.0130948	0.890639	Adh1	1215.82	935.333
ENSMUSG00000056978	32219.5	-0.81623	0.325514	-2.50751	0.0121584	0.890639	Hamp2	1936.91	1121.1
ENSMUSG00000027761	14169.8	-0.209057	0.0847572	-2.46654	0.0136427	0.890639	Aadac	278.579	240.973
ENSMUSG00000070644	13521.4	0.394234	0.157252	2.50702	0.0121754	0.890639	Etnk2	70.4386	91.9047
ENSMUSG00000032271	6527.71	1.22219	0.489956	2.49448	0.012614	0.890639	Nnmt	68.3812	154.093
ENSMUSG00000024131	2976.77	1.30599	0.529933	2.46444	0.0137229	0.890639	Slc3a1	20.6843	49.4686
ENSMUSG00000028538	2254.11	0.3288	0.132352	2.48429	0.0129809	0.890639	St3gal3	19.7794	24.7326
ENSMUSG00000021051	2190.34	0.2446	0.0979428	2.49738	0.0125116	0.890639	Ppp2r5e	10.3247	12.2566
ENSMUSG00000034591	981.111	2.30328	0.926659	2.48558	0.0129341	0.890639	Slc41a2	1.65569	7.91968
ENSMUSG00000031561	2142.39	-0.383594	0.156592	-2.44964	0.0143001	0.890639	Tenm3	6.51541	5.02307
ENSMUSG00000042797	1665.39	0.455567	0.184355	2.47114	0.0134684	0.890639	Aqp11	4.09803	5.53672
ENSMUSG00000007656	1685.13	-0.266884	0.10873	-2.45455	0.0141062	0.890639	Arpp19	10.149	8.4938
ENSMUSG00000027465	1677.96	-0.351155	0.143089	-2.4541	0.0141238	0.890639	Tbc1d20	12.3211	9.80134
ENSMUSG00000121227	983.046	2.07169	0.831782	2.49066	0.0127504	0.890639	ENSMUSG00000121227	11.8692	47.5268
ENSMUSG00000032528	1607.89	-0.423073	0.172948	-2.44624	0.0144355	0.890639	Vipr1	8.76851	6.59873
ENSMUSG00000031955	1195.39	-0.257933	0.104687	-2.46386	0.013745	0.890639	Bcar1	7.86614	6.58882
ENSMUSG00000089635	1251.73	-0.497338	0.203533	-2.44352	0.0145446	0.890639	Gm16559	25.9198	18.1173
ENSMUSG00000017801	953.279	0.224936	0.0913141	2.46332	0.0137655	0.890639	Mlx	12.0858	14.0981
ENSMUSG00000039286	715.84	1.00897	0.412946	2.44335	0.0145517	0.890639	Fndc3b	1.14114	2.23581
ENSMUSG00000025266	669.5	0.338142	0.138203	2.44671	0.0144168	0.890639	Gnl3l	2.92219	3.66505
ENSMUSG00000024050	625.321	-0.251978	0.101176	-2.4905	0.0127563	0.890639	Wiz	2.01329	1.70092
ENSMUSG00000026484	576.733	-0.20306	0.0811963	-2.50085	0.0123895	0.890639	Rnf2	4.12279	3.58081
ENSMUSG00000028066	621.802	-0.258849	0.105367	-2.45665	0.0140238	0.890639	Pmf1	4.57717	3.83378
ENSMUSG00000034837	498.435	1.29687	0.528082	2.45581	0.0140568	0.890639	Gnat1	2.64263	6.1994
ENSMUSG00000026000	445.71	0.353461	0.142485	2.48068	0.0131131	0.890639	Lancl1	1.56752	1.98832
ENSMUSG00000038280	537.694	0.266925	0.107302	2.48759	0.012861	0.890639	Ostm1	1.86903	2.24789
ENSMUSG00000097121	392.025	-0.353446	0.143826	-2.45746	0.0139925	0.890639	D130020L05Rik	2.62162	2.07003
ENSMUSG00000030527	390.38	-0.271156	0.108885	-2.49029	0.0127637	0.890639	Crtc3	1.19057	0.991578
ENSMUSG00000042492	392.994	-0.237601	0.096585	-2.46002	0.0138931	0.890639	Tbc1d10b	2.49078	2.1179
ENSMUSG00000094786	259.812	0.420768	0.17066	2.46553	0.013681	0.890639	Gm14403	3.68059	4.90361
ENSMUSG00000032715	467.345	-0.652259	0.266663	-2.446	0.0144449	0.890639	Trib3	7.31238	4.74335
ENSMUSG00000022466	352.726	0.688883	0.278376	2.47465	0.0133366	0.890639	Rpap3	2.30329	3.6409
ENSMUSG00000022856	324.407	0.377421	0.150731	2.50393	0.0122821	0.890639	Tmem41a	5.67236	7.35937
ENSMUSG00000006276	361.419	0.2478	0.0986372	2.51223	0.011997	0.890639	Eps15l1	1.3505	1.60887
ENSMUSG00000031723	300.873	-0.418093	0.168517	-2.48101	0.0131009	0.890639	Txnl4b	4.97519	3.77218
ENSMUSG00000035649	258.925	0.522148	0.21324	2.44864	0.0143397	0.890639	Zcchc7	0.604428	0.881914
ENSMUSG00000048332	284.235	-0.494973	0.201218	-2.45989	0.013898	0.890639	Lhfp	1.79944	1.28164
ENSMUSG00000112774	305.893	-1.01789	0.4166	-2.44333	0.0145524	0.890639	Gm36041	1.84015	0.936205
ENSMUSG00000002058	153.423	-0.60379	0.245125	-2.46319	0.0137705	0.890639	Unc119	2.05517	1.38083
ENSMUSG00000019792	182.303	0.313703	0.128365	2.44384	0.0145319	0.890639	Trmt11	0.842477	1.04694
ENSMUSG00000021186	221.929	-0.753037	0.304996	-2.46901	0.0135489	0.890639	Fbln5	1.114	0.658503
ENSMUSG00000032202	164.367	0.556226	0.224595	2.47657	0.0132652	0.890639	Rab27a	0.952231	1.38086
ENSMUSG00000050471	102.066	0.407472	0.163637	2.49009	0.0127711	0.890639	Fam118b	0.394437	0.52396
ENSMUSG00000062198	146.952	0.503808	0.203129	2.48023	0.0131297	0.890639	2700097O09Rik	0.66366	0.946966
ENSMUSG00000063590	4.52874	1.96107	0.789416	2.48421	0.0129839	0.890639	Slc22a28	0.0246267	0.0962111
ENSMUSG00000054434	88.9992	0.476366	0.192348	2.47658	0.0132647	0.890639	Tmem120b	0.722257	0.995788
ENSMUSG00000038473	70.3009	0.855032	0.345867	2.47214	0.0134307	0.890639	Nos1ap	0.187665	0.336841
ENSMUSG00000062785	78.6182	0.563247	0.226152	2.49057	0.0127539	0.890639	Kcnc3	0.292889	0.433502
ENSMUSG00000039873	80.7343	-0.518724	0.208619	-2.48646	0.0129021	0.890639	Neurl2	2.58736	1.8019
ENSMUSG00000053740	73.6525	0.56903	0.226754	2.50946	0.0120917	0.890639	Gm6457	3.31548	4.90821
ENSMUSG00000014303	63.2588	-0.446789	0.181824	-2.45726	0.014	0.890639	Glis2	0.459678	0.33719
ENSMUSG00000034295	71.2007	0.486053	0.196029	2.47949	0.0131569	0.890639	Fhod3	0.226138	0.315811
ENSMUSG00000106290	43.8901	-0.623091	0.253261	-2.46027	0.0138831	0.890639	Gm43429	0.646254	0.424576
ENSMUSG00000075312	43.4242	-0.474882	0.194089	-2.44673	0.0144159	0.890639	Gm13597	3.71549	2.66902
ENSMUSG00000091625	29.9285	-1.8127	0.74201	-2.44296	0.0145672	0.890639	Lsm5	1.56251	0.47272
ENSMUSG00000110630	31.8517	-0.570628	0.233158	-2.44739	0.0143894	0.890639	K230015D01Rik	0.687383	0.465968
ENSMUSG00000078864	22.8678	0.967269	0.395052	2.44846	0.0143467	0.890639	Gm14322	0.336405	0.661624
ENSMUSG00000109877	24.5978	0.891024	0.358835	2.4831	0.0130244	0.890639	Gm45609	0.21741	0.402387
ENSMUSG00000112384	28.5135	-1.03587	0.421023	-2.46037	0.0138794	0.890639	Gm34921	0.755935	0.369306
ENSMUSG00000021760	22.7397	-0.725043	0.291811	-2.48463	0.0129687	0.890639	Gpx8	0.744552	0.452083
ENSMUSG00000041120	26.2974	-1.14437	0.466911	-2.45093	0.0142488	0.890639	Nbl1	0.497464	0.225869
ENSMUSG00000001103	8.20212	1.60225	0.642243	2.49478	0.0126037	0.890639	Sebox	0.0817574	0.242781
ENSMUSG00000067929	16.1617	0.899633	0.360099	2.49829	0.0124794	0.890639	Gm10226	1.22867	2.26623
ENSMUSG00000035455	14.0452	1.13981	0.456538	2.49664	0.0125377	0.890639	Fignl1	0.0494388	0.10718
ENSMUSG00000028943	11.2962	-1.23455	0.504321	-2.44795	0.0143671	0.890639	Espn	0.0542961	0.0227717
ENSMUSG00000060530	15.3554	0.849788	0.339502	2.50305	0.0123129	0.890639	A930017M01Rik	0.0426468	0.0769445
ENSMUSG00000097448	8.72434	-0.974206	0.387843	-2.51185	0.0120099	0.890639	Platr22	0.197404	0.0997378
ENSMUSG00000022591	8.87144	-1.17438	0.474506	-2.47494	0.0133257	0.890639	Gm9747	0.119624	0.0529509
ENSMUSG00000029602	8.48	1.6612	0.672568	2.46994	0.0135135	0.890639	Rasal1	0.0321853	0.0999218
ENSMUSG00000100819	4.01868	1.81314	0.735739	2.46439	0.0137249	0.890639	Gm2693	0.0847058	0.295199
ENSMUSG00000006310	1.81521	-2.64141	1.07226	-2.46339	0.013763	0.890639	Zbtb32	0.0368601	0.00579603
ENSMUSG00000120303	3.99976	-1.65518	0.657774	-2.51633	0.0118583	0.890639	ENSMUSG00000120303	0.113788	0.0356153
ENSMUSG00000036949	2.7081	1.86865	0.753758	2.47911	0.0131712	0.890639	Slc39a12	0.0108388	0.0385631
ENSMUSG00000086428	1.39492	2.81235	1.12926	2.49044	0.0127586	0.890639	Gm15199	0.0156648	0.125252
ENSMUSG00000022315	1.0354	2.89364	1.17532	2.46201	0.0138161	0.890639	Slc30a8	0.00241082	0.026317
ENSMUSG00000040372	2.93185	-1.83036	0.737527	-2.48176	0.0130736	0.890639	Gpr63	0.0486708	0.013424
ENSMUSG00000078735	1.42228	2.85488	1.15931	2.46257	0.0137945	0.890639	Il11ra2	0.00473892	0.0358656
ENSMUSG00000120255	1.37595	3.32881	1.35889	2.44965	0.0142994	0.890639	ENSMUSG00000120255	0.0035094	0.0502489
ENSMUSG00000047591	1.31672	2.71901	1.10678	2.45667	0.0140231	0.890639	Mafa	0.00328473	0.0233352
ENSMUSG00002075137	0.844675	3.26438	1.32291	2.46756	0.0136036	0.890639	7SK	0	0.151886
ENSMUSG00000067610	1.11152	3.05433	1.23906	2.46504	0.0136997	0.890639	Klri1	0.00567032	0.0694149
ENSMUSG00000031864	228.635	0.433266	0.177589	2.43971	0.0146989	0.894514	Ints10	0.778956	1.04086
ENSMUSG00000041301	3.25953	-1.67025	0.684582	-2.4398	0.0146952	0.894514	Cftr	0.017491	0.00559496
ENSMUSG00000003721	2035.73	-0.436491	0.179035	-2.43802	0.0147681	0.895938	Insig2	18.2875	13.7395
ENSMUSG00000050188	312.367	-0.409597	0.168042	-2.43746	0.0147908	0.895938	Lsm10	10.2749	7.84171
ENSMUSG00000090706	8.0869	-1.05857	0.434493	-2.43634	0.0148368	0.896647	Gm17233	0.430639	0.207136
ENSMUSG00000024863	8639.43	-0.529838	0.218137	-2.42892	0.0151439	0.901007	Mbl2	260.153	181.037
ENSMUSG00000029727	6069.21	0.683581	0.281811	2.42567	0.0152801	0.901007	Cyp3a13	43.3086	67.8386
ENSMUSG00000029775	1691.65	0.264933	0.109339	2.42305	0.0153909	0.901007	Klhdc10	4.994	5.98937
ENSMUSG00000033813	1422.99	0.214725	0.0884405	2.4279	0.0151865	0.901007	Tcea1	11.9815	13.9131
ENSMUSG00000053897	1225.87	-0.21672	0.0892468	-2.42832	0.0151689	0.901007	Slc39a8	4.74794	4.08037
ENSMUSG00000025417	975.467	-0.169727	0.0698561	-2.42967	0.0151128	0.901007	Pip4k2c	5.19937	4.63958
ENSMUSG00000030805	696.876	-0.307417	0.126757	-2.42524	0.0152984	0.901007	Stx4a	8.94255	7.29706
ENSMUSG00000025280	470.702	0.239115	0.0986812	2.4231	0.0153885	0.901007	Polr3a	2.03662	2.40467
ENSMUSG00000024985	352.636	0.326633	0.134731	2.42434	0.0153363	0.901007	Tcf7l2	0.966759	1.21141
ENSMUSG00000032492	474.24	-0.463879	0.191103	-2.42737	0.0152085	0.901007	Pth1r	5.17508	3.77793
ENSMUSG00000019539	213.738	-0.405664	0.166935	-2.43008	0.0150955	0.901007	Rcn3	3.92779	2.96013
ENSMUSG00000022474	155.736	-0.720421	0.296579	-2.4291	0.0151362	0.901007	Pmm1	1.83442	1.13097
ENSMUSG00000049086	54.3626	-0.658894	0.271336	-2.42833	0.0151683	0.901007	Bmyc	1.86767	1.1812
ENSMUSG00000038119	51.4892	-0.574601	0.236935	-2.42514	0.0153024	0.901007	Cdon	0.221881	0.148331
ENSMUSG00000026526	10598.3	0.534051	0.221293	2.41332	0.015808	0.901228	Fh1	69.8921	99.9541
ENSMUSG00000017756	2727.06	0.20921	0.086419	2.42088	0.015483	0.901228	Slc12a7	5.47474	6.34948
ENSMUSG00000021900	1738.53	-0.327511	0.13568	-2.41385	0.0157851	0.901228	Btd	22.6317	17.9602
ENSMUSG00000040018	989.042	0.248565	0.102797	2.41801	0.0156056	0.901228	Cox15	5.06767	5.99768
ENSMUSG00000118283	163.103	0.288403	0.119372	2.416	0.0156921	0.901228	Gm7623	7.25347	8.87713
ENSMUSG00000033420	81.6872	-0.70431	0.291678	-2.41468	0.015749	0.901228	Antxr1	0.295044	0.18112
ENSMUSG00000029254	27.5086	0.840756	0.347503	2.41942	0.0155453	0.901228	Stap1	0.0872079	0.154708
ENSMUSG00000020431	43.1007	0.726377	0.300456	2.41758	0.0156241	0.901228	Adcy1	0.0706634	0.117329
ENSMUSG00000020080	16.2312	1.44266	0.597374	2.41501	0.0157349	0.901228	Hkdc1	0.0463683	0.122063
ENSMUSG00000031698	19.122	-0.925947	0.383667	-2.41341	0.015804	0.901228	Mylk3	0.1628	0.08584
ENSMUSG00000074355	8.44106	1.16836	0.482445	2.42175	0.0154459	0.901228	Gm10676	0.0447201	0.100185
ENSMUSG00000110459	4.73701	-1.5506	0.642316	-2.41409	0.0157748	0.901228	Gm31717	0.287646	0.0983241
ENSMUSG00000027048	21580.2	-0.398836	0.167425	-2.38218	0.0172105	0.906248	Abcb11	130.887	99.4532
ENSMUSG00000022149	7013.8	1.06808	0.444778	2.40137	0.0163338	0.906248	C9	48.6312	99.0899
ENSMUSG00000028076	7588.81	-0.476953	0.198828	-2.39883	0.0164477	0.906248	Cd1d1	94.2727	68.4011
ENSMUSG00000030909	3461.42	-0.363004	0.151506	-2.39598	0.0165762	0.906248	Anks4b	27.7288	21.4049
ENSMUSG00000071655	2991.7	-0.299292	0.125647	-2.38201	0.0172182	0.906248	Ubxn1	29.6267	24.3717
ENSMUSG00000025511	1372.97	0.546586	0.229352	2.38317	0.0171641	0.906248	Tspan4	11.7581	16.9648
ENSMUSG00000024190	698.583	0.758098	0.318446	2.38062	0.0172837	0.906248	Dusp1	4.23558	7.37329
ENSMUSG00000036450	1005.95	-0.246642	0.102712	-2.4013	0.0163368	0.906248	Hif1an	4.53597	3.83071
ENSMUSG00000039917	778.913	0.374065	0.156569	2.38914	0.0168879	0.906248	Rhbdd2	2.47644	3.17473
ENSMUSG00000047371	647.263	-0.311308	0.130652	-2.38273	0.0171848	0.906248	Zfp768	7.85233	6.30372
ENSMUSG00000031309	601.945	0.241351	0.100571	2.3998	0.0164042	0.906248	Rps6ka3	1.82952	2.1642
ENSMUSG00000055491	434.674	-0.553816	0.230242	-2.40537	0.0161563	0.906248	Pprc1	2.26775	1.56193
ENSMUSG00000028976	405.924	0.431577	0.180405	2.39227	0.0167445	0.906248	Slc2a5	2.80075	3.73177
ENSMUSG00000072568	268.535	-0.363629	0.150903	-2.40969	0.0159661	0.906248	Lratd2	1.404	1.09376
ENSMUSG00000021022	357.931	0.27632	0.115152	2.39962	0.0164122	0.906248	Ppp2r3c	1.50539	1.81796
ENSMUSG00000029290	309.084	0.292849	0.122724	2.38623	0.0170219	0.906248	Zfp326	1.05228	1.29165
ENSMUSG00000035172	270.691	-0.255444	0.106856	-2.39053	0.0168239	0.906248	Plekhh3	2.26586	1.90449
ENSMUSG00000008384	321.515	-0.482546	0.202125	-2.38736	0.0169699	0.906248	Sertad1	7.64142	5.52217
ENSMUSG00000059475	265.975	-0.34246	0.142302	-2.40657	0.0161031	0.906248	Zfp426	1.6783	1.32635
ENSMUSG00000053113	200.938	1.26524	0.528792	2.3927	0.0167248	0.906248	Socs3	1.12223	2.66554
ENSMUSG00000000385	258.915	0.574771	0.24137	2.38128	0.0172524	0.906248	Tmprss2	0.784007	1.14575
ENSMUSG00000058152	165.994	0.463565	0.193972	2.38986	0.0168547	0.906248	Chsy3	0.536313	0.73406
ENSMUSG00000037344	188.934	0.453181	0.189464	2.39191	0.016761	0.906248	Slc12a9	0.866916	1.20928
ENSMUSG00000005410	125.147	0.821144	0.343057	2.39361	0.0166836	0.906248	Mcm5	0.626235	1.07207
ENSMUSG00000071497	52.7469	-0.767072	0.322485	-2.37863	0.0173773	0.906248	Nutf2-ps1	2.02615	1.18514
ENSMUSG00000033676	30.3539	0.761705	0.316589	2.40597	0.0161295	0.906248	Gabrb3	0.0941856	0.160564
ENSMUSG00000100164	39.2434	0.696689	0.292769	2.37966	0.0173288	0.906248	2610306M01Rik	0.782877	1.26816
ENSMUSG00000001095	14.8056	-0.948941	0.396116	-2.39562	0.0165925	0.906248	Slc13a2	0.223785	0.115396
ENSMUSG00000023868	43.6143	1.00232	0.421415	2.37846	0.0173852	0.906248	Pde10a	0.0627556	0.123149
ENSMUSG00000031442	38.1269	0.79721	0.332869	2.39497	0.0166218	0.906248	Mcf2l	0.0592743	0.102212
ENSMUSG00000087213	12.3383	1.32338	0.553716	2.38999	0.0168487	0.906248	2810408I11Rik	0.0786278	0.197203
ENSMUSG00000091514	22.5584	-0.709345	0.29557	-2.39992	0.0163987	0.906248	Gm17484	0.192311	0.118331
ENSMUSG00000047216	12.5886	1.52067	0.639151	2.37921	0.0173498	0.906248	Cdh19	0.0421259	0.118969
ENSMUSG00000016283	19.8521	1.45188	0.609329	2.38276	0.0171836	0.906248	H2-M2	0.193222	0.505146
ENSMUSG00000119926	8.96849	1.16493	0.484226	2.40576	0.0161389	0.906248	Gm25047	1.46257	3.25643
ENSMUSG00000121091	7.31948	1.02864	0.428173	2.40239	0.0162884	0.906248	ENSMUSG00000121091	0.297042	0.61377
ENSMUSG00000118220	8.68683	-1.52496	0.635324	-2.40029	0.0163823	0.906248	Gm6192	0.266836	0.0902599
ENSMUSG00000118295	1.87323	2.70825	1.1261	2.40498	0.0161733	0.906248	Gm8437	0.00396026	0.0255777
ENSMUSG00000117202	2.69533	-2.0928	0.875151	-2.39136	0.0167859	0.906248	Gm9349	0.332038	0.0800349
ENSMUSG00000098318	1.9785	2.33506	0.979169	2.38474	0.0170911	0.906248	Lockd	0.00245333	0.0123845
ENSMUSG00000022243	1.10518	3.00925	1.25582	2.39624	0.0165644	0.906248	Slc45a2	0.00158775	0.018667
ENSMUSG00000031312	0.898025	3.35605	1.39677	2.40271	0.0162739	0.906248	Itgb1bp2	0	0.0285028
ENSMUSG00000028115	0.832143	3.24522	1.36214	2.38245	0.017198	0.906248	Bnipl	0	0.020621
ENSMUSG00000020423	736.089	1.46328	0.616359	2.37406	0.0175935	0.909855	Btg2	3.88755	11.1071
ENSMUSG00000020381	165.904	-0.679122	0.285934	-2.3751	0.0175444	0.909855	Mrnip	2.71648	1.72362
ENSMUSG00000044072	62.2623	0.764525	0.321954	2.37464	0.0175661	0.909855	Eml6	0.138425	0.231226
ENSMUSG00000002458	61.9641	0.465015	0.195793	2.37503	0.0175474	0.909855	Rgs19	0.646661	0.890848
ENSMUSG00000038764	1675.2	0.317258	0.133962	2.36826	0.0178718	0.909864	Ptpn3	5.667	7.00856
ENSMUSG00000058620	163.997	-0.562078	0.236953	-2.37211	0.0176869	0.909864	Adra2b	1.34988	0.913797
ENSMUSG00000007655	89.7464	-0.452857	0.19116	-2.369	0.0178365	0.909864	Cav1	0.832829	0.603902
ENSMUSG00000069755	73.6058	0.536001	0.226057	2.37109	0.0177359	0.909864	Zfp125	0.535744	0.779972
ENSMUSG00000001520	3.20609	-1.82386	0.769343	-2.37067	0.0177558	0.909864	Nrip2	0.0354223	0.0105572
ENSMUSG00000053297	5.31021	1.28964	0.544434	2.36878	0.017847	0.909864	AI854703	0.0201535	0.0483381
ENSMUSG00000005357	1.54089	2.9818	1.25798	2.37031	0.0177731	0.909864	Slc1a6	0.0040092	0.0353244
ENSMUSG00000081732	0.874432	3.25688	1.37429	2.36986	0.0177948	0.909864	Gm15495	0	0.0355961
ENSMUSG00000067430	71.5414	0.559151	0.236303	2.36625	0.0179695	0.911291	Zfp763	0.447248	0.654586
ENSMUSG00000120697	3.45434	1.57754	0.666568	2.36666	0.0179494	0.911291	ENSMUSG00000120697	0.0372773	0.113778
ENSMUSG00000023070	35304.9	-0.323753	0.136954	-2.36396	0.0180808	0.912609	Rgn	675.817	538.358
ENSMUSG00000034006	1918.5	-0.269492	0.113994	-2.3641	0.0180742	0.912609	Slc66a2	9.39646	7.85564
ENSMUSG00000023484	4.49889	-1.72929	0.731645	-2.36356	0.0181001	0.912609	Prph	0.095905	0.0285741
ENSMUSG00000017713	167.477	0.397908	0.168477	2.3618	0.0181866	0.913449	Tha1	1.3589	1.78841
ENSMUSG00000024940	92.1781	-0.540746	0.228904	-2.36232	0.0181607	0.913449	Ltbp3	0.332728	0.228323
ENSMUSG00000028494	12886	-0.315822	0.133862	-2.35932	0.0183086	0.916014	Plin2	111.065	89.7703
ENSMUSG00000021235	453.248	0.196434	0.0832833	2.35863	0.0183427	0.916014	Coq6	3.6868	4.23557
ENSMUSG00000111856	69.4036	-0.541905	0.229716	-2.35902	0.0183234	0.916014	6530413G14Rik	1.18397	0.812704
ENSMUSG00000021127	3628.74	0.405933	0.172986	2.34663	0.0189442	0.918844	Zfp36l1	28.5687	37.9953
ENSMUSG00000027870	2416.18	-0.853514	0.362255	-2.35612	0.0184671	0.918844	Hao2	41.7011	23.4179
ENSMUSG00000071054	1500.98	-0.21486	0.0915646	-2.34654	0.0189486	0.918844	Safb	6.10171	5.26834
ENSMUSG00000028542	493.909	-0.533179	0.226674	-2.35218	0.0186637	0.918844	Slc6a9	3.08233	2.18186
ENSMUSG00000039660	432.916	0.250495	0.106776	2.34599	0.0189767	0.918844	Spout1	3.62153	4.28546
ENSMUSG00000063049	320.237	-0.302424	0.128413	-2.35509	0.0185183	0.918844	Ing2	3.21346	2.63288
ENSMUSG00000051238	178.104	0.535745	0.228431	2.34533	0.0190104	0.918844	Swsap1	2.17061	3.11056
ENSMUSG00000023092	175.268	-0.455274	0.193448	-2.35347	0.0185993	0.918844	Fhl1	1.50076	1.10436
ENSMUSG00000024766	132.947	0.445227	0.189822	2.3455	0.0190014	0.918844	Lipo3	0.62114	0.836401
ENSMUSG00000039531	97.8914	0.455006	0.193755	2.34836	0.0188562	0.918844	Zup1	0.251848	0.346484
ENSMUSG00000026604	104.894	-0.369605	0.157325	-2.34931	0.0188083	0.918844	Ptpn14	0.244015	0.188012
ENSMUSG00000030166	86.8618	0.457622	0.19504	2.3463	0.0189608	0.918844	Rad52	0.348401	0.48524
ENSMUSG00000020546	76.5954	0.510327	0.217695	2.34423	0.0190665	0.918844	Stxbp4	0.147597	0.208169
ENSMUSG00000058571	62.4846	-0.707567	0.30098	-2.35088	0.0187292	0.918844	Gpc6	0.331505	0.203232
ENSMUSG00000026548	28.1066	0.621095	0.264079	2.35193	0.0186763	0.918844	Slamf9	0.464728	0.712564
ENSMUSG00000061080	17.4196	-0.935478	0.397255	-2.35485	0.01853	0.918844	Lsamp	0.0371262	0.019433
ENSMUSG00000053164	1.03951	3.48695	1.48182	2.35316	0.0186146	0.918844	Gpr21	0	0.0148334
ENSMUSG00000096751	1.29222	-2.66743	1.13632	-2.34742	0.0189038	0.918844	Gm28373	0.0227591	0.0030086
ENSMUSG00000077426	0.997996	-3.42196	1.45972	-2.34426	0.0190646	0.918844	Gm26387	0.4108	0
ENSMUSG00000097402	4.17045	1.37603	0.587753	2.34117	0.0192236	0.924713	Gm17399	0.0533304	0.138912
ENSMUSG00000054889	1974.86	-0.449328	0.192243	-2.3373	0.0194238	0.930421	Dsp	6.45881	4.81223
ENSMUSG00000042688	1332.78	-0.256872	0.109956	-2.33613	0.0194845	0.930421	Mapk6	5.96605	5.01748
ENSMUSG00000024018	234.632	0.377935	0.161757	2.33643	0.0194688	0.930421	Ccdc167	0.466667	0.605303
ENSMUSG00000060029	25.0366	-0.757944	0.324347	-2.33683	0.0194479	0.930421	4930473A02Rik	0.606017	0.360463
ENSMUSG00000100215	17.4887	-0.770035	0.329784	-2.33497	0.019545	0.931611	Gm8292	1.53895	0.897399
ENSMUSG00000118664	251.294	0.285935	0.12263	2.33168	0.0197173	0.934714	Tusc3	1.34968	1.64261
ENSMUSG00000034959	18.2089	0.694098	0.29764	2.33201	0.0197004	0.934714	Rubcnl	0.0803023	0.129705
ENSMUSG00000120347	5.07521	-1.21725	0.522014	-2.33183	0.0197097	0.934714	ENSMUSG00000120347	0.421375	0.179657
ENSMUSG00000044303	4.39598	1.60342	0.687907	2.33087	0.0197604	0.935061	Cdkn2a	0.0513183	0.153442
ENSMUSG00000004054	1644.33	-0.252166	0.108509	-2.32392	0.0201296	0.938184	Map3k11	11.1724	9.40723
ENSMUSG00000027519	1418.97	-0.234111	0.100724	-2.32428	0.0201105	0.938184	Rab22a	5.85134	5.01398
ENSMUSG00000030107	605.94	-0.404387	0.17386	-2.32594	0.020022	0.938184	Usp18	6.85609	5.16955
ENSMUSG00000059179	200.146	0.329032	0.141443	2.32625	0.0200054	0.938184	Gm8991	4.55898	5.69288
ENSMUSG00000051817	129.915	-0.557079	0.239402	-2.32696	0.0199673	0.938184	Sox12	0.956779	0.658479
ENSMUSG00000092386	47.7369	-0.503049	0.216319	-2.32549	0.0200455	0.938184	Gm20536	3.8016	2.68332
ENSMUSG00000024430	12.0977	1.07819	0.46429	2.32223	0.0202207	0.938184	Cabyr	0.0848104	0.179302
ENSMUSG00000108934	20.9712	-0.915136	0.393373	-2.32638	0.0199984	0.938184	Gm44732	1.22056	0.637367
ENSMUSG00000085213	10.0039	1.0548	0.45397	2.32351	0.0201519	0.938184	Gm13091	0.202749	0.425163
ENSMUSG00000048416	5.34345	-1.19957	0.51598	-2.32484	0.0200806	0.938184	Mlf1	0.119743	0.0515656
ENSMUSG00000111345	1.12405	3.09389	1.33195	2.32283	0.0201882	0.938184	Gm48562	0.0063319	0.0805524
ENSMUSG00000029596	428.511	1.14205	0.492313	2.31976	0.0203536	0.940669	Sdsl	4.91596	10.5245
ENSMUSG00000028780	33.114	-0.941788	0.40609	-2.31916	0.0203862	0.940669	Sema3c	0.170344	0.0878563
ENSMUSG00000087330	5.85017	1.40726	0.606522	2.32021	0.0203295	0.940669	Bloodlinc	0.13033	0.335838
ENSMUSG00000104324	2.36235	2.27428	0.980893	2.31858	0.0204181	0.940669	Gm37320	0.00466389	0.0222327
ENSMUSG00000024251	227.819	0.405956	0.175166	2.31755	0.0204736	0.941058	Thada	0.470113	0.616454
ENSMUSG00000038135	5.90533	1.20578	0.52044	2.31684	0.0205123	0.941058	Crygn	0.124285	0.282709
ENSMUSG00000032487	1.08713	3.02495	1.30586	2.31644	0.0205344	0.941058	Ptgs2	0.000926889	0.0124006
ENSMUSG00000089961	164.725	-0.459072	0.198394	-2.31394	0.0206708	0.944005	Gm16567	9.16444	6.62357
ENSMUSG00000034687	69.3628	-0.590996	0.255374	-2.31424	0.0206546	0.944005	Fras1	0.130589	0.0860443
ENSMUSG00000056602	42.1495	0.523911	0.226796	2.31005	0.0208852	0.952134	Fry	0.0319478	0.0457224
ENSMUSG00000031645	1113.91	0.49592	0.214886	2.30783	0.0210088	0.952787	F11	11.4795	15.8764
ENSMUSG00000091492	21.8209	-0.718777	0.311289	-2.30904	0.0209416	0.952787	Gm17025	1.28935	0.779674
ENSMUSG00000032556	0.792707	3.10545	1.3453	2.30836	0.0209789	0.952787	Bfsp2	0	0.0250209
ENSMUSG00000026494	37.1278	0.770679	0.334127	2.30654	0.0210802	0.952906	Kif26b	0.0513857	0.086923
ENSMUSG00000071691	8.58531	1.19072	0.516398	2.30582	0.0211207	0.952906	Gm960	0.0382182	0.0873948
ENSMUSG00000099027	1.46617	3.46284	1.50161	2.30609	0.0211058	0.952906	Gm27176	0.00441743	0.0787252
ENSMUSG00000036580	1074.38	-0.20614	0.0895193	-2.30274	0.0212933	0.953182	Spg20	4.12629	3.58038
ENSMUSG00000032420	654.498	-0.932122	0.404609	-2.30376	0.0212363	0.953182	Nt5e	2.76879	1.45931
ENSMUSG00000015461	468.338	0.433042	0.188078	2.30247	0.0213089	0.953182	Atf6b	3.99495	5.32098
ENSMUSG00000035704	208.929	0.563152	0.244497	2.30331	0.0212615	0.953182	Alg8	1.66463	2.41783
ENSMUSG00000032017	4.83264	1.31802	0.572389	2.30266	0.0212978	0.953182	Grik4	0.0127263	0.0321292
ENSMUSG00000030108	4921.54	-0.323316	0.140562	-2.30017	0.0214387	0.955719	Slc6a13	51.6519	41.4905
ENSMUSG00000106590	17.937	-0.672161	0.292152	-2.30072	0.0214073	0.955719	Gm42879	0.273874	0.171777
ENSMUSG00000004631	122.1	-0.49777	0.216614	-2.29796	0.0215639	0.958525	Sgce	0.375206	0.264134
ENSMUSG00000046338	54.2119	-0.547219	0.238173	-2.29757	0.0215863	0.958525	Gpat2	0.676687	0.462077
ENSMUSG00000025648	30.3314	0.669672	0.29177	2.2952	0.0217214	0.958525	Pfkfb4	0.132425	0.209004
ENSMUSG00000026817	4.90248	1.37428	0.598377	2.29669	0.0216365	0.958525	Ak1	0.0284936	0.0746345
ENSMUSG00000092574	4.25711	1.4906	0.649159	2.29621	0.0216641	0.958525	2810047C21Rik1	0.0526634	0.149213
ENSMUSG00000109231	1.68172	2.57904	1.12346	2.29562	0.0216976	0.958525	Gm45737	0.00868245	0.0506845
ENSMUSG00000041237	4855.59	-0.497984	0.217628	-2.28823	0.0221239	0.958864	Pklr	48.1184	34.3153
ENSMUSG00000036078	2760.68	-0.364377	0.159609	-2.28294	0.022434	0.958864	Sigmar1	27.0849	21.0446
ENSMUSG00000003068	2657.17	-0.181486	0.0795776	-2.28062	0.0225711	0.958864	Stk11	16.9342	15.0222
ENSMUSG00000000168	2714.97	-0.199828	0.0874977	-2.28381	0.0223825	0.958864	Dlat	16.3066	14.2196
ENSMUSG00000042453	1869.11	-0.534573	0.23393	-2.28518	0.0223022	0.958864	Reln	2.57487	1.80368
ENSMUSG00000071172	1466.67	0.370267	0.161645	2.29062	0.0219852	0.958864	Srsf3	4.45605	5.72913
ENSMUSG00000032599	896.354	0.474443	0.207763	2.28358	0.0223963	0.958864	Ip6k2	4.99149	7.06705
ENSMUSG00000040687	704.666	-0.348832	0.152784	-2.28316	0.0224209	0.958864	Madd	2.38248	1.89246
ENSMUSG00000034620	578.866	-0.260034	0.113435	-2.29237	0.0218841	0.958864	Rxylt1	3.07306	2.58849
ENSMUSG00000032724	341.173	0.37475	0.163963	2.28558	0.0222787	0.958864	Abtb2	1.35191	1.73932
ENSMUSG00000042348	293.22	0.287432	0.125502	2.29027	0.0220059	0.958864	Arl15	2.06069	2.50952
ENSMUSG00000038256	184.393	0.326621	0.142444	2.29297	0.0218495	0.958864	Bcl9	0.530266	0.669061
ENSMUSG00000086587	145.146	-0.317864	0.138795	-2.29016	0.0220121	0.958864	Gm11837	4.12095	3.33295
ENSMUSG00000030968	46.9512	-0.534361	0.234294	-2.28073	0.0225645	0.958864	Pdilt	0.663622	0.461707
ENSMUSG00000053414	120.357	0.750009	0.32698	2.29375	0.0218051	0.958864	Hunk	0.294334	0.484779
ENSMUSG00000030471	103.174	0.362636	0.158797	2.28365	0.0223923	0.958864	Zdhhc13	1.03116	1.32583
ENSMUSG00000015968	99.3598	0.351756	0.153453	2.29227	0.02189	0.958864	Cacna1d	0.15946	0.202934
ENSMUSG00000033900	31.1018	0.584521	0.255657	2.28635	0.0222337	0.958864	Map9	0.102737	0.154635
ENSMUSG00000040663	10.7225	0.98767	0.432969	2.28116	0.0225392	0.958864	Clcf1	0.0529016	0.104332
ENSMUSG00000076614	10.1325	-1.31422	0.576103	-2.28122	0.0225357	0.958864	Ighg1	0.155684	0.0628374
ENSMUSG00000094392	8.38063	-1.18162	0.517276	-2.28432	0.0223528	0.958864	Gm3788	2.36138	1.03704
ENSMUSG00000120819	5.51528	-1.17639	0.515824	-2.2806	0.0225719	0.958864	ENSMUSG00000120819	1.34104	0.604261
ENSMUSG00000059406	2.48412	1.95314	0.852922	2.28994	0.022025	0.958864	Tmprss9	0.00732006	0.0278385
ENSMUSG00000102027	2.13838	2.3918	1.04933	2.27935	0.0226461	0.960457	Gm28914	0.0271847	0.144448
ENSMUSG00000030199	582.661	0.250047	0.109976	2.27365	0.0229872	0.964221	Etv6	2.45448	2.909
ENSMUSG00000026520	178.672	0.447225	0.19651	2.27583	0.0228559	0.964221	Pycr2	1.4141	1.90791
ENSMUSG00000078719	22.3809	0.651691	0.286553	2.27425	0.0229512	0.964221	Msmp	0.641292	1.00837
ENSMUSG00000114150	3.92746	1.41653	0.622523	2.27547	0.0228777	0.964221	Gm46367	0.0565847	0.149156
ENSMUSG00000117676	2.03952	-2.28871	1.00589	-2.27531	0.0228871	0.964221	Gm50314	0.0659741	0.0140109
ENSMUSG00000098146	3.73515	-1.64525	0.723648	-2.27356	0.0229927	0.964221	Gm26935	0.303166	0.095158
ENSMUSG00000049676	1.04714	2.98721	1.31388	2.27358	0.0229914	0.964221	Catsperg1	0.000602662	0.00790607
ENSMUSG00000058135	70968.2	-0.405483	0.178858	-2.26707	0.0233863	0.966039	Gstm1	1493.43	1143.64
ENSMUSG00000028106	794.929	-0.25478	0.112128	-2.27222	0.0230733	0.966039	Rprd2	2.08307	1.7614
ENSMUSG00000046096	534.802	0.275357	0.121218	2.27159	0.0231111	0.966039	Mosmo	1.70623	2.08594
ENSMUSG00000039345	229.781	-0.300868	0.132662	-2.26793	0.0233336	0.966039	Mettl22	1.20132	0.981463
ENSMUSG00000120786	22.6828	1.2178	0.537388	2.26615	0.0234422	0.966039	ENSMUSG00000120786	0.167518	0.389691
ENSMUSG00000108624	185.23	-0.656452	0.289277	-2.26929	0.023251	0.966039	Gm45091	12.6341	7.97039
ENSMUSG00000074506	88.7323	-1.36448	0.601426	-2.26874	0.0232842	0.966039	Gm10705	7.73977	2.93502
ENSMUSG00000038143	43.9366	0.821142	0.36183	2.26941	0.0232433	0.966039	Stox2	0.0468307	0.0829307
ENSMUSG00000031963	16.5857	1.14878	0.506858	2.26647	0.0234228	0.966039	Bmper	0.0588547	0.126244
ENSMUSG00000120024	2.42813	1.93352	0.852086	2.26916	0.0232587	0.966039	ENSMUSG00000120024	0.0163305	0.0610477
ENSMUSG00000107952	0.99346	-2.79958	1.23505	-2.26677	0.0234044	0.966039	Gm6352	0.042966	0.00413905
ENSMUSG00000005483	964.376	-0.400842	0.177049	-2.26402	0.023573	0.966862	Dnajb1	9.44222	7.20741
ENSMUSG00000034520	10.4017	-0.995208	0.439381	-2.26502	0.0235112	0.966862	Gjc1	0.0772277	0.0382601
ENSMUSG00000086920	2.09052	2.46339	1.08792	2.26433	0.0235541	0.966862	Gm12207	0.037174	0.205231
ENSMUSG00000079317	167.059	0.338224	0.149436	2.26334	0.0236146	0.967055	Trappc2	1.10921	1.40148
ENSMUSG00000021850	13.2503	-0.894448	0.395517	-2.26146	0.0237306	0.970285	ccdc198	0.120867	0.0650591
ENSMUSG00000004040	5178.03	0.496871	0.219969	2.25882	0.0238946	0.973884	Stat3	12.3441	17.1908
ENSMUSG00000035325	4739.2	0.325652	0.144244	2.25765	0.0239675	0.973884	Sec31a	14.7061	18.2078
ENSMUSG00000026848	1119.86	0.224133	0.0992545	2.25817	0.0239353	0.973884	Tor1b	5.33091	6.23226
ENSMUSG00000073016	66.3678	0.547296	0.242315	2.25861	0.0239075	0.973884	Uprt	0.648308	0.939386
ENSMUSG00000116220	3.79724	1.53246	0.679205	2.25626	0.0240544	0.9759	A430088P11Rik	0.0118785	0.0341282
ENSMUSG00000028036	20.1395	-0.979354	0.434372	-2.25464	0.0241557	0.976982	Ptgfr	0.108994	0.0555213
ENSMUSG00000018500	1.39092	-2.78438	1.23487	-2.2548	0.0241461	0.976982	Adora2b	0.0377591	0.0044395
ENSMUSG00000014776	89.0729	0.673902	0.299011	2.25377	0.0242105	0.977684	Nol3	0.589066	0.933671
ENSMUSG00000024169	251.301	0.321173	0.142608	2.25214	0.0243133	0.980323	Ift140	0.739703	0.917272
ENSMUSG00000070697	977.79	-0.227241	0.10097	-2.25058	0.0244122	0.980868	Utp3	17.8419	15.2892
ENSMUSG00000046159	17.4491	1.82308	0.810202	2.25015	0.0244392	0.980868	Chrm3	0.0326808	0.115313
ENSMUSG00000026627	74.6429	0.393001	0.174649	2.25024	0.0244337	0.980868	Pacc1	0.789854	1.04015
ENSMUSG00000044122	66.9146	-0.951636	0.423446	-2.24736	0.024617	0.986491	Proca1	0.947028	0.499902
ENSMUSG00000026390	584.242	1.06973	0.476487	2.24504	0.0247654	0.988876	Marco	5.54618	11.3758
ENSMUSG00000029171	228.998	0.350072	0.155912	2.24532	0.0247478	0.988876	Pgm2	2.14741	2.70943
ENSMUSG00000111594	7.44213	1.18573	0.528247	2.24466	0.0247899	0.988876	Gm3365	0.0856782	0.196615
ENSMUSG00000029368	3.48316e+06	-0.0221898	0.134774	-0.164645	0.869223	0.99386	Alb	41246.6	40337.6
ENSMUSG00000064351	840640	-0.138045	0.173897	-0.793832	0.427293	0.99386	mt-Co1	15538.6	14191
ENSMUSG00000002985	709848	-0.125196	0.129268	-0.968496	0.332796	0.99386	Apoe	9493.04	8706.14
ENSMUSG00000032554	457124	-0.0844264	0.192403	-0.438801	0.660806	0.99386	Trf	3946.06	3669.92
ENSMUSG00000064370	372115	-0.145254	0.196922	-0.737619	0.460746	0.99386	mt-Cytb	9320.95	8428.33
ENSMUSG00000025479	336197	-0.179222	0.18614	-0.962833	0.335632	0.99386	Cyp2e1	4561.17	4038.59
ENSMUSG00000037071	256657	-0.551457	0.305702	-1.8039	0.0712462	0.99386	Scd1	1691.52	1147.07
ENSMUSG00000064345	247698	-0.0908921	0.168202	-0.540374	0.588939	0.99386	mt-Nd2	6716.57	6326.94
ENSMUSG00000032083	265214	0.150872	0.200143	0.753821	0.450956	0.99386	Apoa1	5615.15	6188.48
ENSMUSG00000061808	251301	-0.0259707	0.171439	-0.151487	0.879592	0.99386	Ttr	5859.19	5771.36
ENSMUSG00000005681	271035	-0.236324	0.173043	-1.36569	0.172035	0.99386	Apoa2	14961.1	12788.1
ENSMUSG00000064341	225098	-0.0975837	0.173158	-0.563554	0.573057	0.99386	mt-Nd1	6641.12	6211.67
ENSMUSG00000064373	224063	-0.0456842	0.115205	-0.396547	0.691702	0.99386	Selenop	2200.24	2142.94
ENSMUSG00000071178	213654	0.150593	0.136097	1.10651	0.268506	0.99386	Serpina1b	2312.88	2542.23
ENSMUSG00000035540	191874	0.0548813	0.119994	0.457367	0.647407	0.99386	Gc	2804.44	2897.05
ENSMUSG00000020609	187001	-0.0967891	0.161945	-0.597668	0.550062	0.99386	Apob	380.413	356.494
ENSMUSG00000030895	150355	1.33198	0.744121	1.79001	0.0734525	0.99386	Hpx	1570.58	3784.4
ENSMUSG00000031722	147694	1.18492	0.707015	1.67595	0.0937478	0.99386	Hp	1529.91	3365.89
ENSMUSG00000030359	160591	0.29019	0.230224	1.26047	0.2075	0.99386	Pzp	621.904	747.63
ENSMUSG00000064363	175405	-0.151135	0.179288	-0.842974	0.399243	0.99386	mt-Nd4	3656.96	3298.06
ENSMUSG00000028307	167907	0.0173693	0.11871	0.146317	0.883671	0.99386	Aldob	1913.68	1932.65
ENSMUSG00000025991	170762	0.289435	0.205709	1.40701	0.159424	0.99386	Cps1	764.287	918.013
ENSMUSG00000037798	173422	0.184005	0.175938	1.04585	0.295629	0.99386	Mat1a	1289.45	1448.09
ENSMUSG00000058207	25270	0.875663	0.605173	1.44696	0.147907	0.99386	Serpina3k	241.633	422.92
ENSMUSG00000037742	129576	-0.0386412	0.110359	-0.350141	0.726233	0.99386	Eef1a1	1448.57	1415.11
ENSMUSG00000021922	108214	0.760573	0.466233	1.63132	0.102824	0.99386	Itih4	599.219	983.99
ENSMUSG00000040564	134830	-0.145722	0.167003	-0.872569	0.382898	0.99386	Apoc1	5193.59	4723.28
ENSMUSG00000074768	113634	0.0937449	0.356928	0.262644	0.792825	0.99386	Bhmt	525.6	549.11
ENSMUSG00000027187	109063	-0.190539	0.146098	-1.30419	0.192168	0.99386	Cat	1215.73	1068.27
ENSMUSG00000076441	124492	0.327009	0.193333	1.69142	0.0907557	0.99386	Ass1	1262.2	1559.48
ENSMUSG00000027559	97730	-0.442095	0.326846	-1.35261	0.176181	0.99386	Car3	1067.79	795.005
ENSMUSG00000073842	1.6047	-0.625268	1.15784	-0.540029	0.589177	0.99386	Mup7	0.0485616	0.0329741
ENSMUSG00000027513	125376	0.440217	0.218273	2.01682	0.0437147	0.99386	Pck1	845.389	1158.68
ENSMUSG00000057400	114392	-0.236129	0.13386	-1.764	0.0777315	0.99386	Ces1c	1470.82	1252.23
ENSMUSG00000059481	100500	0.110593	0.173296	0.638174	0.52336	0.99386	Plg	719.192	765.515
ENSMUSG00000066154	9356.59	-0.360966	0.249205	-1.44847	0.147487	0.99386	Mup3	267.589	212.013
ENSMUSG00000071177	90651.3	0.132922	0.152646	0.870781	0.383874	0.99386	Serpina1d	1714.06	1857.24
ENSMUSG00000029445	107223	0.0742717	0.134863	0.550721	0.581825	0.99386	Hpd	1357.22	1412.47
ENSMUSG00000050708	76169.4	-0.0493047	0.157241	-0.313562	0.753853	0.99386	Ftl1	1577.92	1528.64
ENSMUSG00000028356	77297	0.217056	0.176873	1.22719	0.219753	0.99386	Ambp	1392.28	1601.3
ENSMUSG00000028186	89200.3	0.178165	0.145508	1.22443	0.220789	0.99386	Uox	458.655	516.692
ENSMUSG00000028603	59496.4	-0.0390726	0.130718	-0.298908	0.76501	0.99386	Scp2	475.034	463.279
ENSMUSG00000027875	85823.7	-0.198627	0.223303	-0.889495	0.373737	0.99386	Hmgcs2	760.976	671.302
ENSMUSG00000017344	74065.2	0.298989	0.245757	1.21661	0.223754	0.99386	Vtn	902.214	1086.61
ENSMUSG00000029455	82211.5	-0.14257	0.0877459	-1.6248	0.104204	0.99386	Aldh2	462.283	420.05
ENSMUSG00000000049	86900.2	-0.0271118	0.132097	-0.205242	0.837383	0.99386	Apoh	1510.89	1475.94
ENSMUSG00000010064	84483	0.25292	0.164631	1.53628	0.124469	0.99386	Slc38a3	402.919	474.681
ENSMUSG00000003053	77246.1	-0.185462	0.235438	-0.787731	0.430854	0.99386	Cyp2c29	734.144	640.514
ENSMUSG00000067235	70909.4	-0.0232162	0.154739	-0.150035	0.880737	0.99386	H2-Q10	449.571	441.059
ENSMUSG00000026715	77885.8	-0.105004	0.131454	-0.798786	0.424415	0.99386	Serpinc1	260.252	240.119
ENSMUSG00000026417	84075.7	-0.165635	0.151914	-1.09032	0.275571	0.99386	Pigr	607.732	542.637
ENSMUSG00000079015	61448.8	0.283468	0.169628	1.67111	0.094699	0.99386	Serpina1c	1116.75	1349.49
ENSMUSG00000022875	68975.6	0.198716	0.239501	0.829707	0.406705	0.99386	Kng1	545.284	614.952
ENSMUSG00000066366	72811.7	0.23465	0.143994	1.62959	0.103188	0.99386	Serpina1a	1006.67	1174.38
ENSMUSG00000008540	54962.9	-0.159139	0.160333	-0.992554	0.320928	0.99386	Mgst1	786.915	706.091
ENSMUSG00000027227	71468.9	-0.125362	0.158841	-0.789231	0.429977	0.99386	Sord	870.945	801.422
ENSMUSG00000059908	61705.5	0.0849384	0.185827	0.457083	0.647611	0.99386	Mug1	287.373	304.8
ENSMUSG00000001670	78831	0.357873	0.244467	1.46389	0.143223	0.99386	Tat	784.521	1009.47
ENSMUSG00000027249	62803.7	0.0564321	0.1314	0.429468	0.667583	0.99386	F2	368.782	380.41
ENSMUSG00000054422	54772.5	-0.488583	0.270017	-1.80946	0.0703803	0.99386	Fabp1	3152.71	2294.94
ENSMUSG00000025934	66100.5	-0.276181	0.16973	-1.62718	0.103698	0.99386	Gsta3	454.806	378.297
ENSMUSG00000017493	66329.1	0.246671	0.119255	2.06843	0.0386	0.99386	Igfbp4	378.58	447.482
ENSMUSG00000063856	54226.2	-0.200823	0.173867	-1.15504	0.248075	0.99386	Gpx1	1096.13	961.92
ENSMUSG00000022464	70472.5	0.14965	0.157963	0.94737	0.34345	0.99386	Slc38a4	432.532	475.885
ENSMUSG00000023010	57963.9	-0.0352456	0.124992	-0.281983	0.777957	0.99386	Tmbim6	351.598	342.528
ENSMUSG00000021876	73992	0.153046	0.124389	1.23039	0.218552	0.99386	Rnase4	1177.34	1306.14
ENSMUSG00000026193	57386.3	0.138031	0.202341	0.682172	0.49513	0.99386	Fn1	128.809	140.339
ENSMUSG00000024661	58351.3	-0.0650774	0.133227	-0.48847	0.625217	0.99386	Fth1	470.168	449.379
ENSMUSG00000002769	61766.6	0.0794608	0.172652	0.460237	0.645346	0.99386	Gnmt	1372.68	1434.33
ENSMUSG00000025130	51294.9	0.36736	0.273068	1.3453	0.178527	0.99386	P4hb	430.468	543.543
ENSMUSG00000022037	53849	0.315525	0.191828	1.64483	0.100004	0.99386	Clu	383.364	471.051
ENSMUSG00000026664	56315.8	0.142516	0.147222	0.968035	0.333027	0.99386	Phyh	771.693	857.515
ENSMUSG00000027597	58509.2	0.0889179	0.179674	0.494886	0.620681	0.99386	Ahcy	555.225	588.995
ENSMUSG00000034926	55837.1	0.320583	0.274545	1.16769	0.242933	0.99386	Dhcr24	339.198	414.188
ENSMUSG00000053279	42137.8	-0.531818	0.279881	-1.90016	0.0574128	0.99386	Aldh1a1	273.549	190.564
ENSMUSG00000028011	62390.8	0.239619	0.1256	1.90779	0.0564187	0.99386	Tdo2	404.822	478.867
ENSMUSG00000009614	56476.1	0.0710202	0.179223	0.396267	0.691908	0.99386	Sardh	278.641	290.364
ENSMUSG00000025393	55972.4	0.0352037	0.100048	0.351869	0.724937	0.99386	Atp5b	358.362	366.657
ENSMUSG00000034994	46448.8	0.0259016	0.0941234	0.275188	0.783172	0.99386	Eef2	380.434	386.933
ENSMUSG00000073418	44941.1	0.216364	0.202136	1.07039	0.284445	0.99386	C4b	201.095	229.978
ENSMUSG00000060802	49485	-0.170973	0.15359	-1.11318	0.265633	0.99386	B2m	1681.84	1490.78
ENSMUSG00000020051	59733.7	0.274325	0.162293	1.69031	0.0909688	0.99386	Pah	679.029	815.378
ENSMUSG00000010651	48814.1	-0.606122	0.341547	-1.77464	0.0759581	0.99386	Acaa1b	810.332	544.632
ENSMUSG00000027359	51549.7	0.0339417	0.178292	0.190371	0.849018	0.99386	Slc27a2	371.814	382.989
ENSMUSG00000061232	48352.3	-0.176132	0.16153	-1.0904	0.275536	0.99386	H2-K1	480.949	424.18
ENSMUSG00000019987	51497.2	0.289725	0.146871	1.97265	0.0485355	0.99386	Arg1	572.261	694.624
ENSMUSG00000022445	45764.1	-0.0941722	0.123354	-0.763431	0.445206	0.99386	Cyp2d26	723.431	677.754
ENSMUSG00000004558	45155.4	-0.0709589	0.121147	-0.585724	0.558061	0.99386	Ndrg2	374.648	357.863
ENSMUSG00000021794	44457.2	-0.044443	0.0742519	-0.598543	0.549478	0.99386	Glud1	294.148	286.646
ENSMUSG00000030236	46736	-0.215033	0.15951	-1.34809	0.177629	0.99386	Slco1b2	280.406	243.116
ENSMUSG00000030382	45668.3	0.0436366	0.146115	0.298646	0.76521	0.99386	Slc27a5	505.921	518.834
ENSMUSG00000003617	36082.3	0.0823171	0.197623	0.416536	0.677017	0.99386	Cp	101.393	105.553
ENSMUSG00000037254	45618.6	0.151531	0.208606	0.726396	0.467596	0.99386	Itih2	362.173	397.101
ENSMUSG00000001435	40901.1	0.0348689	0.136744	0.254994	0.798728	0.99386	Col18a1	158.358	160.818
ENSMUSG00000037053	37200.3	-0.0548351	0.111712	-0.490861	0.623525	0.99386	Azgp1	645.944	622.589
ENSMUSG00000040134	40447.6	-0.0422609	0.0946871	-0.446322	0.655365	0.99386	Rdh7	672.087	651.915
ENSMUSG00000032079	40535.7	-0.221537	0.18629	-1.1892	0.23436	0.99386	Apoa5	474.125	412.22
ENSMUSG00000042248	51155.9	-0.234087	0.275489	-0.849714	0.395484	0.99386	Cyp2c37	833.72	715.016
ENSMUSG00000032081	37225.1	-0.293942	0.187032	-1.57161	0.116041	0.99386	Apoc3	1115.05	911.823
ENSMUSG00000022877	41249.8	0.187067	0.190262	0.983212	0.325503	0.99386	Hrg	531.852	599.809
ENSMUSG00000069805	39592.4	0.195696	0.145031	1.34934	0.177228	0.99386	Fbp1	598.302	677.564
ENSMUSG00000054827	42555.9	-0.175222	0.222339	-0.788083	0.430648	0.99386	Cyp2c50	426.397	375.812
ENSMUSG00000006373	33576.2	-0.170054	0.150022	-1.13352	0.256994	0.99386	Pgrmc1	522.422	467.38
ENSMUSG00000049091	37909.1	0.109699	0.121516	0.902751	0.366658	0.99386	Sephs2	460.287	495.006
ENSMUSG00000028715	44582.3	-0.434075	0.443192	-0.979429	0.327368	0.99386	Cyp4a14	535.818	403.752
ENSMUSG00000030934	40093	0.114467	0.240405	0.476143	0.633973	0.99386	Oat	455.293	482.205
ENSMUSG00000078672	5412.24	0.385945	0.657324	0.587146	0.557106	0.99386	Mup20	133.779	176.546
ENSMUSG00000031596	54408.2	0.0703695	0.140281	0.501633	0.615926	0.99386	Slc7a2	160.203	168.567
ENSMUSG00000031980	40544	0.122984	0.191177	0.643299	0.52003	0.99386	Agt	564.655	607.864
ENSMUSG00000022108	36635.7	-0.195027	0.0897573	-2.17282	0.0297938	0.99386	Itm2b	393.023	344.693
ENSMUSG00000033634	29017.3	0.533611	0.330636	1.61389	0.106551	0.99386	Nat8f2	198.418	279.541
ENSMUSG00000038224	36655.3	0.161669	0.160607	1.00661	0.314122	0.99386	Serpinf2	409.762	453.762
ENSMUSG00000023944	31830.3	-0.0546531	0.109191	-0.500527	0.616704	0.99386	Hsp90ab1	297.077	286.153
ENSMUSG00000060807	38440.6	-0.174737	0.201447	-0.867408	0.385719	0.99386	Serpina6	641.67	567.316
ENSMUSG00000026874	26913.8	0.41313	0.201586	2.0494	0.040423	0.99386	Hc	101.097	132.83
ENSMUSG00000026473	31339.1	-0.0708751	0.212237	-0.333943	0.738423	0.99386	Glul	234.61	223.491
ENSMUSG00000056973	32990.3	-0.462021	0.47334	-0.976087	0.329021	0.99386	Ces1d	438.883	326.967
ENSMUSG00000015656	34300.9	-0.216784	0.167504	-1.29421	0.195595	0.99386	Hspa8	236.213	205.023
ENSMUSG00000006522	30432.3	0.925573	0.431697	2.14403	0.0320302	0.99386	Itih3	159.809	293.165
ENSMUSG00000018796	28030	-0.240548	0.148406	-1.62089	0.105042	0.99386	Acsl1	79.2296	67.2536
ENSMUSG00000036880	31038	-0.0483962	0.133113	-0.363571	0.716179	0.99386	Acaa2	568.784	551.95
ENSMUSG00000002588	35255.3	-0.280355	0.204848	-1.3686	0.171125	0.99386	Pon1	369.568	303.617
ENSMUSG00000021210	30054.8	-0.0568968	0.100581	-0.56568	0.571612	0.99386	Akr1c6	414.301	399.833
ENSMUSG00000039323	44285.9	0.282678	0.239269	1.18143	0.237434	0.99386	Igfbp2	592.814	724.957
ENSMUSG00000024646	31955.9	-0.165807	0.156966	-1.05633	0.290818	0.99386	Cyb5a	298.577	268.404
ENSMUSG00000040249	28050.7	0.0897657	0.202311	0.4437	0.657259	0.99386	Lrp1	42.1513	44.5169
ENSMUSG00000063229	26789.5	0.21741	0.204226	1.06455	0.287077	0.99386	Ldha	204.582	235.899
ENSMUSG00000028967	20387.6	0.0798031	0.464164	0.171929	0.863494	0.99386	Errfi1	151.475	163.51
ENSMUSG00000022040	26206.7	-0.159442	0.182325	-0.874496	0.381848	0.99386	Ephx2	303.822	273.142
ENSMUSG00000016194	29896.2	-0.209931	0.181787	-1.15482	0.248163	0.99386	Hsd11b1	206.639	180.14
ENSMUSG00000068086	17230.1	0.0872574	0.419164	0.20817	0.835096	0.99386	Cyp2d9	168.875	180.764
ENSMUSG00000052974	19222.9	-0.153632	0.193933	-0.792189	0.42825	0.99386	Cyp2f2	274.394	247.06
ENSMUSG00000031924	24481.2	-0.190665	0.17651	-1.08019	0.280056	0.99386	Cyb5b	162.725	142.441
ENSMUSG00000024665	27712.7	0.252191	0.176441	1.42932	0.152911	0.99386	Fads2	211.725	249.382
ENSMUSG00000021939	28302.8	-0.0354737	0.0998624	-0.355226	0.72242	0.99386	Ctsb	130.469	126.681
ENSMUSG00000028127	25003.1	-0.165237	0.219189	-0.753855	0.450936	0.99386	Abcd3	109.329	97.8462
ENSMUSG00000060126	26791.3	-0.0790532	0.135874	-0.581814	0.560692	0.99386	Tpt1	316.664	299.787
ENSMUSG00000032310	30082.5	-0.460719	0.255143	-1.80573	0.0709602	0.99386	Cyp1a2	480.9	347.516
ENSMUSG00000073411	27257.5	0.0280534	0.152471	0.183992	0.854019	0.99386	H2-D1	288.236	291.758
ENSMUSG00000003814	21848.1	0.515773	0.307833	1.67549	0.0938375	0.99386	Calr	171.881	239.548
ENSMUSG00000023224	21781.9	0.323312	0.221598	1.45901	0.144564	0.99386	Serping1	230.165	282.017
ENSMUSG00000021091	23900.3	0.893439	0.472622	1.89039	0.0587064	0.99386	Serpina3n	223.877	401.874
ENSMUSG00000025347	22958.6	0.0452806	0.17957	0.252161	0.800917	0.99386	Mettl7b	503.495	516.43
ENSMUSG00000058952	22606.8	0.175249	0.146588	1.19552	0.231883	0.99386	Cfi	263.734	294.137
ENSMUSG00000003477	29689.7	-0.374704	0.311836	-1.20161	0.229516	0.99386	Inmt	569.938	453.004
ENSMUSG00000026579	24846.1	0.0309198	0.112088	0.275854	0.78266	0.99386	F5	91.1528	93.1798
ENSMUSG00000026365	16590.4	0.43047	0.429611	1.002	0.316344	0.99386	Cfh	46.4416	60.9995
ENSMUSG00000025194	27322.8	-0.179276	0.184092	-0.973839	0.330137	0.99386	Abcc2	92.9855	83.481
ENSMUSG00000016534	22904.6	-0.0453762	0.145018	-0.312899	0.754357	0.99386	Lamp2	66.9572	64.4635
ENSMUSG00000026839	28582.9	0.299624	0.237274	1.26277	0.20667	0.99386	Upp2	91.1961	111.564
ENSMUSG00000029630	26642.3	-0.132956	0.19743	-0.673434	0.500671	0.99386	Cyp3a25	364.969	338.257
ENSMUSG00000020048	22369.8	0.364073	0.220934	1.64788	0.0993767	0.99386	Hsp90b1	133.892	169.617
ENSMUSG00000028088	19374.8	0.289338	0.206865	1.39868	0.16191	0.99386	Fmo5	83.6539	101.953
ENSMUSG00000021477	25992.2	0.32762	0.230942	1.41862	0.156009	0.99386	Ctsl	97.7407	120.729
ENSMUSG00000046687	25963.1	0.352302	0.17905	1.96761	0.0491124	0.99386	Gm5424	508.284	638.966
ENSMUSG00000039197	25291.6	0.210461	0.112308	1.87397	0.0609345	0.99386	Adk	75.5655	87.0356
ENSMUSG00000042102	21514.1	-0.0997148	0.183561	-0.543225	0.586975	0.99386	Dmgdh	178.851	166.066
ENSMUSG00000094806	22263.2	-0.057868	0.120009	-0.482195	0.629667	0.99386	Cyp2d10	378.538	362.104
ENSMUSG00000028179	25107.4	0.101499	0.257776	0.39375	0.693766	0.99386	Cth	238.11	251.737
ENSMUSG00000069922	4770.81	-0.0730232	0.493954	-0.147834	0.882474	0.99386	Ces3a	50.5357	47.8467
ENSMUSG00000031672	23066.5	0.139652	0.162129	0.86136	0.38904	0.99386	Got2	124.824	136.376
ENSMUSG00000020321	24920.3	0.0225804	0.107432	0.210182	0.833525	0.99386	Mdh1	255.526	258.223
ENSMUSG00000031447	21237.7	-0.0554635	0.0749832	-0.739678	0.459495	0.99386	Lamp1	222.343	213.788
ENSMUSG00000028553	22590.5	-0.266272	0.162506	-1.63853	0.101311	0.99386	Angptl3	189.423	157.178
ENSMUSG00000060407	24534.5	-0.120009	0.134649	-0.891273	0.372783	0.99386	Cyp2a12	203.576	186.809
ENSMUSG00000003809	22983.5	-0.0530422	0.131985	-0.401881	0.687772	0.99386	Gcdh	232.832	224.838
ENSMUSG00000032018	23739.8	-0.192605	0.161246	-1.19448	0.232289	0.99386	Sc5d	143.213	124.976
ENSMUSG00000005514	22673.8	0.434361	0.243062	1.78704	0.0739317	0.99386	Por	132.15	175.999
ENSMUSG00000021033	23225.1	-0.0228485	0.101643	-0.224792	0.822141	0.99386	Gstz1	126.3	124.478
ENSMUSG00000039196	9361.65	1.04005	0.680188	1.52906	0.126249	0.99386	Orm1	219.574	429.231
ENSMUSG00000029260	23090.1	-0.243679	0.145066	-1.67977	0.0930011	0.99386	Ugt2b34	158.984	135.626
ENSMUSG00000044533	21748	-0.0367142	0.14676	-0.250165	0.80246	0.99386	Rps2	329.267	320.803
ENSMUSG00000022821	24366.4	0.0964953	0.141738	0.680799	0.495998	0.99386	Hgd	247.936	262.607
ENSMUSG00000026385	22230	-0.230267	0.167244	-1.37684	0.168563	0.99386	Dbi	460.968	392.451
ENSMUSG00000003585	21368.6	-0.109879	0.122638	-0.89596	0.370274	0.99386	Sec14l2	173.339	160.856
ENSMUSG00000022982	22046.2	-0.16823	0.13962	-1.20491	0.228237	0.99386	Sod1	160.829	143.512
ENSMUSG00000006529	19661.4	0.188631	0.192164	0.981613	0.326291	0.99386	Itih1	154.388	172.791
ENSMUSG00000024359	22507.1	-0.0131902	0.0837385	-0.157517	0.874837	0.99386	Hspa9	144.064	142.8
ENSMUSG00000021577	21715.6	-0.0595161	0.107331	-0.554511	0.579229	0.99386	Sdha	147.449	141.28
ENSMUSG00000070704	19609.1	-0.146914	0.136041	-1.07993	0.280174	0.99386	Ugt2b36	273.778	249.628
ENSMUSG00000026864	17799.3	0.511042	0.308759	1.65515	0.0978936	0.99386	Hspa5	95.6012	133.382
ENSMUSG00000025153	17833.2	-0.169174	0.277422	-0.609808	0.541989	0.99386	Fasn	47.266	41.6853
ENSMUSG00000060803	9789.61	-0.0660148	0.378155	-0.174571	0.861417	0.99386	Gstp1	174.017	168.785
ENSMUSG00000030131	23085.6	0.264714	0.222138	1.19167	0.233393	0.99386	Mug2	127.267	152.552
ENSMUSG00000047631	20434.2	0.111429	0.219907	0.506707	0.61236	0.99386	Apof	280.528	297.573
ENSMUSG00000039438	21498.9	-0.0620202	0.144366	-0.429604	0.667484	0.99386	Ttc36	656.523	628.385
ENSMUSG00000001891	26053.1	-0.18609	0.248451	-0.749001	0.453857	0.99386	Ugp2	248.574	221.755
ENSMUSG00000030630	21090.7	0.05971	0.139289	0.428678	0.668157	0.99386	Fah	256.411	264.975
ENSMUSG00000034450	21905.6	0.130323	0.187308	0.695772	0.486571	0.99386	Gulo	255.612	275.34
ENSMUSG00000033161	20923.3	0.118426	0.15518	0.763156	0.445371	0.99386	Atp1a1	120.881	130.401
ENSMUSG00000021238	21178.3	0.0298537	0.102736	0.290586	0.771368	0.99386	Aldh6a1	99.4441	101.646
ENSMUSG00000045983	18645.2	0.0510506	0.121335	0.420742	0.673943	0.99386	Eif4g1	68.7569	71.3533
ENSMUSG00000017950	18727.4	-0.114752	0.115625	-0.992456	0.320975	0.99386	Hnf4a	110.546	102.824
ENSMUSG00000010025	20456.9	-0.31222	0.263296	-1.18582	0.235695	0.99386	Aldh3a2	110.384	90.0147
ENSMUSG00000057880	21282.2	0.097367	0.163841	0.594278	0.552326	0.99386	Abat	73.05	77.3786
ENSMUSG00000026405	16164.7	0.443581	0.277335	1.59944	0.109723	0.99386	C4bp	55.8823	74.3375
ENSMUSG00000054630	14496.2	-0.195984	0.121984	-1.60664	0.108133	0.99386	Ugt2b5	227.979	201.299
ENSMUSG00000026701	19646.6	0.143269	0.160901	0.890417	0.373242	0.99386	Prdx6	106.894	117.449
ENSMUSG00000009281	24633.8	0.0322071	0.114229	0.281952	0.777981	0.99386	Rarres2	252.582	258.264
ENSMUSG00000027690	21406.6	-0.229068	0.196565	-1.16536	0.243875	0.99386	Slc2a2	110.347	94.6643
ENSMUSG00000021364	20799.1	0.160282	0.146408	1.09476	0.273622	0.99386	Elovl2	136.765	152.081
ENSMUSG00000093930	20726.5	-0.0769132	0.48743	-0.157793	0.87462	0.99386	Hmgcs1	127.561	118.099
ENSMUSG00000033715	19945.8	-0.112334	0.20483	-0.548424	0.583401	0.99386	Akr1c14	175.1	164.207
ENSMUSG00000066072	20432.7	-0.488123	0.477302	-1.02267	0.306463	0.99386	Cyp4a10	308.889	221.773
ENSMUSG00000030122	19615.4	-0.229049	0.144164	-1.58881	0.112104	0.99386	Ptms	358.53	307.239
ENSMUSG00000003623	19072.2	-0.0975511	0.133075	-0.733052	0.463527	0.99386	Crot	98.9039	92.9888
ENSMUSG00000024900	20388.1	0.183661	0.149587	1.22779	0.219525	0.99386	Cpt1a	68.8241	77.9096
ENSMUSG00000022853	20371.5	-0.374281	0.255933	-1.46242	0.143626	0.99386	Ehhadh	209.709	163.516
ENSMUSG00000054452	17685.3	-0.158073	0.133115	-1.1875	0.235031	0.99386	Tle5	153.125	137.822
ENSMUSG00000038776	15874.9	-0.310026	0.221322	-1.40079	0.161277	0.99386	Ephx1	243.839	199.697
ENSMUSG00000025950	17483.4	-0.0305152	0.138929	-0.219646	0.826147	0.99386	Idh1	174.938	170.438
ENSMUSG00000005610	18460.2	-0.0169459	0.0973135	-0.174137	0.861758	0.99386	Eif4g2	50.0621	49.7092
ENSMUSG00000015806	19233.9	-0.101021	0.164265	-0.614985	0.538564	0.99386	Qdpr	305.623	282.158
ENSMUSG00000025533	17645	0.368087	0.20746	1.77426	0.0760203	0.99386	Asl	87.7295	111.349
ENSMUSG00000053644	16588.5	0.110277	0.14027	0.786178	0.431763	0.99386	Aldh7a1	84.5123	90.6821
ENSMUSG00000032786	16576.5	0.408625	0.39665	1.03019	0.302921	0.99386	Alas1	63.6585	84.3349
ENSMUSG00000015846	17668.1	0.135748	0.102989	1.31809	0.187473	0.99386	Rxra	73.3038	80.441
ENSMUSG00000049422	19221.3	-0.0342792	0.133888	-0.256028	0.797929	0.99386	Chchd10	338.829	331.195
ENSMUSG00000020017	20026.9	0.204162	0.118455	1.72354	0.0847914	0.99386	Hal	92.3031	105.655
ENSMUSG00000052520	14189.5	-0.21531	0.130696	-1.6474	0.099475	0.99386	Cyp2j5	179.25	152.975
ENSMUSG00000068874	20646.2	-0.255664	0.150841	-1.69493	0.0900894	0.99386	Selenbp1	270.601	225.992
ENSMUSG00000056666	15396.8	-0.273868	0.283297	-0.966717	0.333686	0.99386	Retsat	128.629	107.935
ENSMUSG00000034088	15876.3	0.21292	0.181844	1.17089	0.241644	0.99386	Hdlbp	35.6591	40.8918
ENSMUSG00000025980	17519.1	0.0629964	0.108689	0.5796	0.562184	0.99386	Hspd1	178.506	185.807
ENSMUSG00000047797	15408.4	-0.084369	0.166334	-0.507226	0.611996	0.99386	Gjb1	255.599	239
ENSMUSG00000040713	17350.3	-0.262262	0.144292	-1.81758	0.0691289	0.99386	Creg1	218.477	183.335
ENSMUSG00000028980	14894.3	0.104366	0.200744	0.519896	0.603136	0.99386	H6pd	74.6738	80.0474
ENSMUSG00000031173	18776.6	0.0725749	0.113229	0.640957	0.521551	0.99386	Otc	118.608	124.793
ENSMUSG00000024039	17826.4	0.129838	0.190079	0.683072	0.494561	0.99386	Cbs	62.748	67.6746
ENSMUSG00000022323	17103.1	-0.0705772	0.141317	-0.499426	0.617479	0.99386	Rida	150.477	145.033
ENSMUSG00000033308	17330.1	0.0594505	0.11079	0.536604	0.591541	0.99386	Dpyd	52.7281	54.7559
ENSMUSG00000022871	16313.8	-0.218353	0.276578	-0.789483	0.42983	0.99386	Fetub	244.073	209.124
ENSMUSG00000000326	11739.4	-0.0822446	0.12504	-0.657747	0.510701	0.99386	Comt	131.167	123.476
ENSMUSG00000018042	15726.1	-0.217244	0.173263	-1.25384	0.209902	0.99386	Cyb5r3	107.539	92.0898
ENSMUSG00000048856	15039.5	-0.147353	0.209344	-0.70388	0.481507	0.99386	Slc25a47	143.659	132.571
ENSMUSG00000016942	15698.2	-0.166753	0.0862752	-1.93281	0.0532599	0.99386	Tmprss6	136.069	121.223
ENSMUSG00000033688	14169.2	0.0325721	0.153743	0.21186	0.832216	0.99386	Inhca	85.9485	86.8808
ENSMUSG00000024981	16943.2	-0.126389	0.190026	-0.665112	0.505979	0.99386	Acsl5	99.866	90.2585
ENSMUSG00000044005	20020.6	0.205815	0.12495	1.64718	0.0995201	0.99386	Gls2	147.439	169.932
ENSMUSG00000034456	17948.4	0.105231	0.134061	0.784947	0.432485	0.99386	Uroc1	136.931	147.119
ENSMUSG00000021069	15450	-0.363515	0.198982	-1.82687	0.067719	0.99386	Pygl	69.1928	53.8235
ENSMUSG00000031770	15622.7	0.0262705	0.181841	0.144469	0.88513	0.99386	Herpud1	180.99	186.449
ENSMUSG00000018574	16283.9	-0.0890186	0.111289	-0.799886	0.423777	0.99386	Acadvl	170.778	161.44
ENSMUSG00000035237	15831.2	0.141673	0.157941	0.896999	0.369719	0.99386	Lcat	308.963	337.326
ENSMUSG00000027248	13907.9	0.34098	0.24748	1.37781	0.168263	0.99386	Pdia3	107.64	133.767
ENSMUSG00000021236	14815.8	-0.0821242	0.209697	-0.391633	0.695329	0.99386	Entpd5	68.8671	64.7505
ENSMUSG00000050440	22986.1	0.531758	0.521441	1.01979	0.30783	0.99386	Hamp	1277.94	1833.8
ENSMUSG00000030161	19079.9	-0.193681	0.244438	-0.792352	0.428155	0.99386	Gabarapl1	276.596	246.474
ENSMUSG00000073988	13809.8	-0.143563	0.142638	-1.00648	0.314184	0.99386	Ttpa	113.946	103.473
ENSMUSG00000027984	16797.3	-0.0422682	0.15554	-0.271751	0.785814	0.99386	Hadh	93.8092	91.4563
ENSMUSG00000021492	14145.5	-0.0686058	0.122406	-0.560478	0.575153	0.99386	F12	202.888	192.554
ENSMUSG00000015837	15621.3	-0.0231139	0.145644	-0.158702	0.873904	0.99386	Sqstm1	128.687	125.937
ENSMUSG00000062908	16383.9	-0.0625154	0.153198	-0.408069	0.683223	0.99386	Acadm	116.815	113.043
ENSMUSG00000031444	14471.3	0.097065	0.160918	0.603194	0.54638	0.99386	F10	141.336	149.013
ENSMUSG00000023829	14030.4	-0.210126	0.141643	-1.48349	0.137944	0.99386	Slc22a1	205.005	177.051
ENSMUSG00000029580	15725.6	0.267152	0.154182	1.7327	0.0831483	0.99386	Actb	146.867	175.206
ENSMUSG00000079012	16207.9	0.0967726	0.179261	0.539842	0.589306	0.99386	Serpina3m	252.495	266.568
ENSMUSG00000031700	13827.3	0.279981	0.195716	1.43054	0.152561	0.99386	Gpt2	60.6016	73.3275
ENSMUSG00000057074	15928.4	-0.25397	0.296532	-0.856468	0.391739	0.99386	Ces1g	199.593	167.881
ENSMUSG00000000673	14882.1	-0.146108	0.116164	-1.25778	0.208472	0.99386	Haao	91.631	82.6227
ENSMUSG00000024386	14515.2	-0.0943042	0.111023	-0.849412	0.395652	0.99386	Proc	166.17	155.973
ENSMUSG00000018677	14215.5	-0.0389101	0.154367	-0.252062	0.800993	0.99386	Slc25a39	143.004	138.713
ENSMUSG00000024782	14715.8	-0.0873459	0.0994518	-0.878273	0.379796	0.99386	Ak3	133.47	126.132
ENSMUSG00000029716	12952.6	0.172368	0.180157	0.956769	0.338684	0.99386	Tfr2	77.0572	85.8527
ENSMUSG00000034957	15138.5	-0.263456	0.139214	-1.89245	0.0584311	0.99386	Cebpa	173.557	144.409
ENSMUSG00000037542	15741.1	-0.0240036	0.076422	-0.314093	0.753451	0.99386	Aldh8a1	99.6215	97.5689
ENSMUSG00000090150	14709.4	-0.095077	0.167774	-0.566696	0.570921	0.99386	Acad11	42.5591	39.9402
ENSMUSG00000040583	18316.9	-0.262486	0.574877	-0.456594	0.647963	0.99386	Cyp2b13	293.65	245.74
ENSMUSG00000001123	14449.8	-0.145569	0.147462	-0.987163	0.323563	0.99386	Lgals9	195.806	175.205
ENSMUSG00000045294	15042.8	0.159366	0.181428	0.878397	0.379728	0.99386	Insig1	126.005	140.407
ENSMUSG00000021676	14331.7	0.0323633	0.133159	0.243043	0.807972	0.99386	Iqgap2	56.5299	57.5721
ENSMUSG00000021135	13228.9	-0.582647	0.27684	-2.10463	0.0353231	0.99386	Slc10a1	200.098	133.897
ENSMUSG00000032399	14043.2	0.0316517	0.112444	0.28149	0.778335	0.99386	Rpl4	189.905	194.746
ENSMUSG00000029776	14622.7	-0.131132	0.122931	-1.06671	0.286104	0.99386	Hibadh	41.0716	37.649
ENSMUSG00000034528	14892.6	0.0284615	0.159299	0.178668	0.858199	0.99386	Hsd17b13	186.457	192.207
ENSMUSG00000031818	14535.4	-0.051598	0.166097	-0.31065	0.756067	0.99386	Cox4i1	260.232	252.166
ENSMUSG00000034371	11295.2	-0.111288	0.198151	-0.561633	0.574366	0.99386	Tkfc	69.3754	64.282
ENSMUSG00000072115	17862.8	0.300085	0.183118	1.63875	0.101266	0.99386	Ang	367.244	446.446
ENSMUSG00000029162	13104.8	-0.250094	0.191822	-1.30378	0.192307	0.99386	Khk	215.845	182.673
ENSMUSG00000026170	11973.5	-0.111392	0.150822	-0.738566	0.460171	0.99386	Cyp27a1	157.108	144.546
ENSMUSG00000033898	12850	0.0335806	0.0891722	0.376581	0.706485	0.99386	Cfhr2	150.108	153.391
ENSMUSG00000028452	12858.5	0.0600043	0.153869	0.389971	0.696558	0.99386	Vcp	71.1471	73.6196
ENSMUSG00000035875	13401.3	0.157413	0.151486	1.03912	0.298748	0.99386	AI182371	114.223	126.24
ENSMUSG00000025745	13350.5	-0.0528442	0.114556	-0.461298	0.644585	0.99386	Hadha	42.6911	41.1054
ENSMUSG00000031725	10765.4	-0.459656	0.25358	-1.81267	0.0698834	0.99386	Ces1f	103.724	76.1777
ENSMUSG00000049152	13634.6	-0.0649236	0.145073	-0.447523	0.654498	0.99386	Ugt3a2	123.678	118.278
ENSMUSG00000029695	15779.4	0.233627	0.148178	1.57667	0.114873	0.99386	Aass	104.57	121.984
ENSMUSG00000067274	13414.8	0.0339065	0.161031	0.210559	0.833231	0.99386	Rplp0	218.919	223.878
ENSMUSG00000008682	13801.6	0.119591	0.140255	0.85267	0.393842	0.99386	Rpl10	176.851	191.466
ENSMUSG00000060613	11150.3	-0.500865	0.252928	-1.98027	0.0476736	0.99386	Cyp2c70	183.13	128.515
ENSMUSG00000028138	13462.2	0.0513062	0.103361	0.496378	0.619627	0.99386	Adh5	67.083	69.3669
ENSMUSG00000023176	11780.2	0.493384	0.235261	2.09718	0.0359778	0.99386	Cpn2	59.3751	81.5815
ENSMUSG00000031996	12559.2	-0.250673	0.124323	-2.0163	0.0437683	0.99386	Aplp2	63.7994	53.7752
ENSMUSG00000031445	12526	0.0397328	0.0990378	0.401188	0.688282	0.99386	Proz	61.1995	62.6893
ENSMUSG00000024052	14966.7	-0.102699	0.308276	-0.33314	0.739028	0.99386	Lpin2	34.0892	32.8582
ENSMUSG00000022546	14602.5	0.113012	0.162044	0.697416	0.485543	0.99386	Gpt	131.354	140.992
ENSMUSG00000026621	12541.1	-0.0251417	0.105973	-0.237246	0.812466	0.99386	Mtarc1	154.848	151.68
ENSMUSG00000028692	12670.7	-0.105073	0.107372	-0.978592	0.327782	0.99386	Akr1a1	130.621	121.731
ENSMUSG00000055730	14279.3	0.0438316	0.145244	0.30178	0.76282	0.99386	Ces2a	163.398	168.305
ENSMUSG00000020091	13396.8	-0.174034	0.0805475	-2.16064	0.0307231	0.99386	Eif4ebp2	67.3063	59.9741
ENSMUSG00000038521	11659.4	-0.0689084	0.144906	-0.475538	0.634404	0.99386	C1s1	105.388	100.554
ENSMUSG00000078812	12717.9	0.137692	0.158469	0.868891	0.384907	0.99386	Eif5a	139.638	152.543
ENSMUSG00000089960	15491.7	-0.181018	0.187093	-0.967531	0.333278	0.99386	Ugt1a1	204.285	180.163
ENSMUSG00000020865	14722.7	-0.171943	0.223904	-0.767931	0.442528	0.99386	Abcc3	74.9354	67.3214
ENSMUSG00000022214	13508.5	0.0312673	0.132755	0.235526	0.8138	0.99386	Dcaf11	45.4994	46.275
ENSMUSG00000035202	10324.4	-0.250772	0.37833	-0.662839	0.507434	0.99386	Lars2	27.1251	23.0549
ENSMUSG00000062070	12916.4	0.0637855	0.159134	0.40083	0.688546	0.99386	Pgk1	154.091	159.93
ENSMUSG00000031604	13533.9	0.192045	0.430437	0.446164	0.655479	0.99386	Msmo1	56.7019	63.0929
ENSMUSG00000001249	12509.8	-0.0602505	0.107119	-0.562462	0.573801	0.99386	Hpn	85.2653	82.1474
ENSMUSG00000023019	9320.6	-0.290138	0.245824	-1.18027	0.237894	0.99386	Gpd1	93.7122	76.7628
ENSMUSG00000061838	13481.3	-0.0364261	0.0987174	-0.368994	0.712132	0.99386	Suclg2	80.9467	79.0249
ENSMUSG00000046352	11634.2	0.417622	0.263537	1.58468	0.113039	0.99386	Gjb2	114.396	149.4
ENSMUSG00000078650	6947.71	-0.10293	0.5909	-0.174193	0.861714	0.99386	G6pc	79.4492	75.7627
ENSMUSG00000033610	12710.4	-0.0845393	0.148537	-0.569146	0.569257	0.99386	Pank1	43.3048	40.9788
ENSMUSG00000070811	20131.3	-0.662714	0.496752	-1.33409	0.182173	0.99386	Sult2a2	921.218	589.832
ENSMUSG00000028158	11420.7	-0.167569	0.147805	-1.13372	0.256913	0.99386	Mttp	53.4412	47.4466
ENSMUSG00000070493	13248.2	-0.0302992	0.118545	-0.255592	0.798266	0.99386	Chchd2	161.56	158.307
ENSMUSG00000022304	12908	-0.188324	0.20447	-0.921034	0.357033	0.99386	Dpys	101.248	89.0859
ENSMUSG00000031482	13312.1	0.279711	0.201721	1.38663	0.165556	0.99386	Slc25a15	58.7829	70.5457
ENSMUSG00000021000	12932	-0.0344154	0.135536	-0.253921	0.799557	0.99386	Mia2	32.0025	31.4491
ENSMUSG00000027422	11277.7	0.110532	0.19144	0.577371	0.563689	0.99386	Rrbp1	33.7299	36.2952
ENSMUSG00000040660	16404.1	-0.29786	0.269396	-1.10566	0.268875	0.99386	Cyp2b9	266.642	217.18
ENSMUSG00000020368	11422	0.19679	0.150864	1.30442	0.19209	0.99386	Canx	62.4282	70.872
ENSMUSG00000015714	11853.8	-0.0295245	0.119321	-0.247437	0.80457	0.99386	Cers2	89.5204	87.2495
ENSMUSG00000033427	13137.9	-0.0382357	0.101232	-0.377705	0.70565	0.99386	Upb1	53.9063	52.4067
ENSMUSG00000026781	13092.2	0.0478678	0.112154	0.426806	0.669521	0.99386	Acbd5	36.0227	37.5003
ENSMUSG00000110439	998.308	0.782707	1.47208	0.531701	0.594933	0.99386	Mup22	22.6058	39.144
ENSMUSG00000025791	12530.5	0.0373517	0.160089	0.233318	0.815514	0.99386	Pgm1	116.241	118.235
ENSMUSG00000024085	11780.6	0.315709	0.151552	2.08318	0.0372351	0.99386	Man2a1	39.8608	49.3946
ENSMUSG00000026272	15568.5	0.0497193	0.151541	0.328092	0.742842	0.99386	Agxt	249.255	255.481
ENSMUSG00000079057	9646.49	-0.0725708	0.151762	-0.478189	0.632516	0.99386	Cyp4v3	71.4953	68.1746
ENSMUSG00000024899	14914.9	-0.106284	0.20185	-0.52655	0.598506	0.99386	Papss2	114.936	106.294
ENSMUSG00000035242	11941.6	-0.176637	0.138406	-1.27623	0.201875	0.99386	Oaz1	135.266	120.229
ENSMUSG00000046329	11006	-0.0212771	0.132929	-0.160064	0.872831	0.99386	Slc25a23	57.431	56.4256
ENSMUSG00000074336	12711.1	-0.190535	0.155086	-1.22857	0.219232	0.99386	Apoc4	146.764	129.005
ENSMUSG00000023175	11317.3	-0.0585785	0.12611	-0.464504	0.642287	0.99386	Bsg	175.115	167.07
ENSMUSG00000021999	9770.74	0.16088	0.191458	0.840291	0.400745	0.99386	Cpb2	155.761	171.549
ENSMUSG00000019505	11404.6	0.0744657	0.153333	0.485646	0.627218	0.99386	Ubb	182.109	190.642
ENSMUSG00000030378	7485.45	-0.393498	0.411837	-0.955472	0.339339	0.99386	Sult2a8	71.4829	54.8908
ENSMUSG00000003746	11724.2	0.0633138	0.113085	0.559875	0.575564	0.99386	Man1a	32.6257	33.9811
ENSMUSG00000017009	11414.1	0.209256	0.196319	1.0659	0.28647	0.99386	Sdc4	113.557	132.371
ENSMUSG00000024026	10013	-0.21284	0.102979	-2.06682	0.0387512	0.99386	Glo1	24.2787	21.1023
ENSMUSG00000069324	10819.6	0.101968	0.428226	0.238117	0.81179	0.99386	Gm5096	153.979	161.63
ENSMUSG00000031594	7743.17	0.674506	0.562131	1.19991	0.230175	0.99386	Fgl1	37.6391	57.0377
ENSMUSG00000032518	11456	-0.0421981	0.160186	-0.263432	0.792217	0.99386	Rpsa	100.447	97.6261
ENSMUSG00000060459	13009.5	0.143252	0.167961	0.852886	0.393723	0.99386	Kng2	124.351	136.234
ENSMUSG00000027523	11191.4	-0.146359	0.098755	-1.48205	0.138328	0.99386	Gnas	28.3258	25.7566
ENSMUSG00000032314	12466.1	-0.0179361	0.103265	-0.17369	0.862109	0.99386	Etfa	187.175	185.756
ENSMUSG00000039682	10728.3	0.157173	0.127057	1.23703	0.216078	0.99386	Lap3	89.9577	99.5704
ENSMUSG00000021048	12391.9	0.0341973	0.135828	0.251769	0.80122	0.99386	Mthfd1	75.7505	76.9811
ENSMUSG00000047866	10570.5	-0.193546	0.144189	-1.34231	0.179497	0.99386	Lonp2	57.799	50.7287
ENSMUSG00000082644	921.76	0.16967	0.928264	0.182782	0.854969	0.99386	Mup-ps19	43.5285	49.685
ENSMUSG00000015112	11568.8	0.0894984	0.122432	0.731003	0.464778	0.99386	Slc25a13	80.9899	86.0504
ENSMUSG00000014077	10994.6	-0.0429331	0.0909257	-0.472178	0.6368	0.99386	Chp1	87.7699	85.3649
ENSMUSG00000019818	10610.1	-0.130749	0.104599	-1.25	0.2113	0.99386	Cd164	68.5893	62.4335
ENSMUSG00000053898	11521.9	-0.204696	0.150027	-1.36439	0.172444	0.99386	Ech1	147.701	129.096
ENSMUSG00000032050	12565.1	0.0152818	0.10572	0.14455	0.885066	0.99386	Rdx	72.6526	73.4814
ENSMUSG00000001155	11609	0.0748812	0.122392	0.611812	0.540662	0.99386	Ftcd	96.9138	102.959
ENSMUSG00000030530	10921	-0.0446448	0.139762	-0.319434	0.749397	0.99386	Furin	32.9704	32.0992
ENSMUSG00000024978	9859.71	-0.0365933	0.177969	-0.205616	0.837091	0.99386	Gpam	40.8708	39.8192
ENSMUSG00000020917	9174.57	0.241741	0.260486	0.928037	0.353388	0.99386	Acly	43.9802	50.9077
ENSMUSG00000074254	7038.28	-0.391896	0.636124	-0.616068	0.537849	0.99386	Cyp2a4	129.494	100.709
ENSMUSG00000041028	10793.2	0.0525036	0.108448	0.484135	0.62829	0.99386	Ghitm	77.2737	80.19
ENSMUSG00000078798	18370.4	-0.784775	0.610367	-1.28574	0.198533	0.99386	Sult2a1	630.014	371.686
ENSMUSG00000070594	10717.5	0.120249	0.10883	1.10493	0.26919	0.99386	Cfhr4	88.777	96.0173
ENSMUSG00000040883	11037.9	-0.195888	0.152261	-1.28653	0.198259	0.99386	Tmem205	124.627	108.691
ENSMUSG00000048087	10927.8	0.0551316	0.173057	0.318574	0.750049	0.99386	Ahcyl	140.629	145.598
ENSMUSG00000000563	11880.9	-0.0221916	0.105137	-0.211074	0.832829	0.99386	Atp5pb	79.8886	78.9083
ENSMUSG00000061904	11404.1	0.076362	0.101002	0.756044	0.449623	0.99386	Slc25a3	54.8545	57.8245
ENSMUSG00000020733	9921.88	0.212389	0.157731	1.34653	0.178133	0.99386	Slc9a3r1	131.253	150.464
ENSMUSG00000039114	13575.3	-0.199441	0.153491	-1.29937	0.193819	0.99386	Nrn1	178.093	155.987
ENSMUSG00000025792	10590.2	-0.141067	0.177726	-0.793733	0.427351	0.99386	Slc25a10	87.4456	79.7464
ENSMUSG00000028737	12109.8	0.0226824	0.102372	0.221569	0.82465	0.99386	Aldh4a1	67.3022	68.1025
ENSMUSG00000096674	297.648	-0.357194	1.08612	-0.328871	0.742253	0.99386	Mup15	9.84273	7.84063
ENSMUSG00000025492	10559.9	0.117921	0.172077	0.685282	0.493166	0.99386	Ifitm3	411.579	440.222
ENSMUSG00000020538	9695.86	0.272063	0.200553	1.35656	0.17492	0.99386	Srebf1	43.3351	51.2561
ENSMUSG00000026687	10090.1	-0.0341332	0.163275	-0.209053	0.834407	0.99386	Aldh9a1	83.3207	80.5147
ENSMUSG00000039783	10170.4	0.129625	0.1347	0.962323	0.335888	0.99386	Kmo	56.4663	61.5287
ENSMUSG00000044749	11937.3	0.0809421	0.176617	0.458291	0.646743	0.99386	Abca6	59.2302	62.8962
ENSMUSG00000025937	9986.61	0.0719795	0.12234	0.588356	0.556293	0.99386	Lactb2	58.1437	61.5947
ENSMUSG00000030711	12498.4	-0.125991	0.165726	-0.760239	0.447112	0.99386	Sult1a1	238.999	217.503
ENSMUSG00000027828	9636.7	0.352647	0.238307	1.4798	0.138926	0.99386	Ssr3	55.5697	70.0099
ENSMUSG00000040017	7574.64	0.291527	0.185102	1.57495	0.115267	0.99386	Saa4	89.0509	108.05
ENSMUSG00000020821	10924.3	-0.148445	0.111893	-1.32668	0.184616	0.99386	Kif1c	43.2374	39.4058
ENSMUSG00000028618	10054.9	-0.060368	0.0847966	-0.711915	0.476517	0.99386	Tmem59	137.138	131.577
ENSMUSG00000017453	10939.4	-0.176073	0.134996	-1.30429	0.192135	0.99386	Pipox	128.943	114.999
ENSMUSG00000033684	6541.43	0.401466	0.402541	0.997331	0.318604	0.99386	Qsox1	18.7249	24.0019
ENSMUSG00000056692	9941.68	-0.121066	0.104068	-1.16334	0.244693	0.99386	Ilrun	53.6028	49.7296
ENSMUSG00000051716	7267.41	0.564778	0.420995	1.34153	0.179748	0.99386	Apon	89.9932	128.381
ENSMUSG00000022136	8715.06	0.308576	0.203814	1.51401	0.130024	0.99386	Dnajc3	41.5686	50.959
ENSMUSG00000047731	10024.5	-0.172711	0.136686	-1.26356	0.206389	0.99386	Wbp1l	64.8739	58.2904
ENSMUSG00000030244	14185	0.178123	0.303345	0.587196	0.557072	0.99386	Gys2	137.559	158.443
ENSMUSG00000021340	10077.4	-0.155656	0.146033	-1.06589	0.286473	0.99386	Gpld1	54.1595	48.533
ENSMUSG00000032216	10594.4	0.0551797	0.0931486	0.592384	0.553593	0.99386	Nedd4	22.6772	23.6298
ENSMUSG00000029571	11138.6	0.0438512	0.127782	0.343172	0.731469	0.99386	Tmem106b	43.2995	45.0391
ENSMUSG00000020741	9975.57	-0.0191605	0.0988923	-0.193751	0.846371	0.99386	Cluh	42.278	41.7789
ENSMUSG00000056050	10170.4	-0.0759271	0.134265	-0.5655	0.571734	0.99386	Mia3	39.8976	38.2534
ENSMUSG00000074264	9288.46	-0.0937176	0.200359	-0.467747	0.639965	0.99386	Amy1	76.5872	71.0422
ENSMUSG00000038641	11003.5	-0.188486	0.16749	-1.12536	0.260437	0.99386	Akr1d1	111.593	97.7823
ENSMUSG00000027808	8067.23	0.382378	0.258156	1.48119	0.138557	0.99386	Serp1	41.4929	53.3773
ENSMUSG00000028405	8981.73	-0.04103	0.157154	-0.261082	0.79403	0.99386	Aco1	55.5867	53.7039
ENSMUSG00000043716	10532.1	-0.0659768	0.108944	-0.605602	0.544779	0.99386	Rpl7	110.098	105.57
ENSMUSG00000040462	9486.31	0.232131	0.189081	1.22768	0.219565	0.99386	Os9	91.5192	105.759
ENSMUSG00000039653	9229.22	-0.152186	0.139356	-1.09206	0.274805	0.99386	Baat	136.867	123.567
ENSMUSG00000041891	9079	0.33475	0.181027	1.84917	0.0644334	0.99386	Lman1	25.0666	31.1465
ENSMUSG00000044894	9801.66	-0.200765	0.17354	-1.15688	0.247322	0.99386	Uqcrq	156.074	136.404
ENSMUSG00000027809	9737.68	-0.176914	0.128774	-1.37383	0.169495	0.99386	Etfdh	37.7185	33.5882
ENSMUSG00000062480	10664.1	-0.0546547	0.134443	-0.406528	0.684355	0.99386	Acat3	123.185	118.53
ENSMUSG00000025207	9455.09	-0.102602	0.142658	-0.719215	0.472009	0.99386	Sema4g	30.9382	29.1314
ENSMUSG00000029761	9187.71	0.0444766	0.143508	0.309925	0.756618	0.99386	Cald1	20.6952	21.2199
ENSMUSG00000004980	9944.08	0.116927	0.0975213	1.19899	0.230532	0.99386	Hnrnpa2b1	39.7349	43.1504
ENSMUSG00000020719	11093.4	0.292795	0.161392	1.81419	0.0696491	0.99386	Ddx5	47.7623	58.5678
ENSMUSG00000035041	8709.86	0.0979379	0.128185	0.764035	0.444846	0.99386	Creb3l3	76.6468	82.017
ENSMUSG00000014867	8731.08	0.298929	0.212617	1.40595	0.159738	0.99386	Surf4	65.5768	79.4111
ENSMUSG00000025465	10119.5	0.018145	0.089454	0.202842	0.839259	0.99386	Echs1	33.3556	33.7611
ENSMUSG00000025197	7372.71	0.130987	0.153119	0.85546	0.392296	0.99386	Cyp2c23	90.0187	98.5762
ENSMUSG00000005089	9770.17	0.397157	0.177929	2.23211	0.0256079	0.99386	Slc1a2	17.7988	23.151
ENSMUSG00000001663	10893.3	-0.255694	0.14163	-1.80537	0.0710166	0.99386	Gstt1	212.618	179.011
ENSMUSG00000028792	9496.75	-0.0636274	0.170557	-0.373056	0.709107	0.99386	Ak2	124.379	120.318
ENSMUSG00000025137	9515.64	-0.101273	0.101447	-0.998278	0.318144	0.99386	Pcyt2	62.0812	58.2884
ENSMUSG00000030884	10220.3	-0.0736084	0.0914078	-0.805275	0.420661	0.99386	Uqcrc2	112.497	107.291
ENSMUSG00000063077	9809.85	-0.231725	0.150151	-1.54328	0.122763	0.99386	Kif1b	16.2558	14.0246
ENSMUSG00000060376	9416.9	-0.0620901	0.107695	-0.576538	0.564251	0.99386	Bckdha	138.723	133.203
ENSMUSG00000042476	9262.89	-0.282838	0.160344	-1.76395	0.0777407	0.99386	Abcb4	29.6278	24.6337
ENSMUSG00000054008	8743.29	-0.210873	0.134947	-1.56263	0.11814	0.99386	Ndst1	31.047	26.815
ENSMUSG00000040147	9615.77	-0.238097	0.163003	-1.46069	0.144101	0.99386	Maob	103.028	87.2532
ENSMUSG00000020592	8125.17	0.313988	0.26347	1.19174	0.233362	0.99386	Sdc1	52.3881	63.5893
ENSMUSG00000027332	10162.4	-0.0696794	0.112152	-0.621294	0.534406	0.99386	Ivd	51.8268	49.526
ENSMUSG00000025403	9346.11	0.0621042	0.151055	0.411136	0.680973	0.99386	Shmt2	80.8663	83.7634
ENSMUSG00000058655	9676.56	-0.0922266	0.155155	-0.594416	0.552234	0.99386	Eif4b	61.5456	58.3865
ENSMUSG00000034285	9422.37	-0.133215	0.129732	-1.02684	0.304494	0.99386	Nipsnap1	101.938	93.2833
ENSMUSG00000025190	11986.9	0.290576	0.224776	1.29273	0.196104	0.99386	Got1	117.044	142.574
ENSMUSG00000050445	6479.19	-0.0939193	0.659479	-0.142414	0.886753	0.99386	Cyp8b1	92.4761	85.2728
ENSMUSG00000025196	8546.39	-0.026482	0.174564	-0.151703	0.879421	0.99386	Cpn1	64.1831	62.478
ENSMUSG00000027605	9148.54	-0.308747	0.424839	-0.726738	0.467387	0.99386	Acss2	27.6032	21.6406
ENSMUSG00000022283	8690.81	0.0191829	0.0918876	0.208765	0.834632	0.99386	Pabpc1	36.1485	36.8206
ENSMUSG00000033533	7216.19	0.140337	0.201335	0.69703	0.485784	0.99386	Acsm1	86.8675	94.026
ENSMUSG00000015083	8030.55	-0.143375	0.116163	-1.23425	0.217109	0.99386	C8g	155.076	140.439
ENSMUSG00000028132	9393.13	-0.178007	0.169592	-1.04962	0.293895	0.99386	Tlcd4	34.5264	31.0222
ENSMUSG00000031938	8857.57	-0.138476	0.199839	-0.692937	0.488349	0.99386	4931406C07Rik	23.3482	21.2866
ENSMUSG00000032359	9389.32	-0.105357	0.0737329	-1.4289	0.153032	0.99386	Ctsh	59.4523	55.4308
ENSMUSG00000025781	9784.83	-0.0832268	0.125284	-0.664304	0.506496	0.99386	Atp5c1	144.135	136.778
ENSMUSG00000021484	8055.42	0.176793	0.191194	0.924679	0.355133	0.99386	Lman2	26.2036	29.2391
ENSMUSG00000037942	7140.81	-0.0440206	0.228208	-0.192896	0.84704	0.99386	Crp	58.788	55.9619
ENSMUSG00000028081	9299.47	-0.0748463	0.123869	-0.604237	0.545686	0.99386	Rps3a1	267.912	255.731
ENSMUSG00000060703	8782.47	0.2501	0.146872	1.70284	0.0885974	0.99386	Cd302	162.903	191.819
ENSMUSG00000035530	8927.86	-0.113306	0.161375	-0.702128	0.482599	0.99386	Eif1	120.468	112.67
ENSMUSG00000028194	11169.6	-0.213111	0.149011	-1.43017	0.152667	0.99386	Ddah1	82.6732	71.811
ENSMUSG00000076435	7965.16	-0.12474	0.194852	-0.640178	0.522057	0.99386	Acsf2	65.9284	60.5574
ENSMUSG00000046598	9797.08	-0.303267	0.157811	-1.92171	0.054642	0.99386	Bdh1	76.4994	62.6955
ENSMUSG00000024070	10625.5	-0.208591	0.156619	-1.33184	0.182913	0.99386	Prkd3	28.4392	24.9255
ENSMUSG00000000787	11223	-0.0905044	0.204558	-0.442438	0.658172	0.99386	Ddx3x	60.9163	57.4682
ENSMUSG00000036775	9856.18	-0.113698	0.202883	-0.560414	0.575197	0.99386	Decr2	105.7	98.6705
ENSMUSG00000019428	8052.64	-0.0716689	0.130767	-0.548067	0.583646	0.99386	Fkbp8	49.8405	47.4919
ENSMUSG00000032014	9963.24	0.0177495	0.086993	0.204033	0.838328	0.99386	Oaf	103.636	104.964
ENSMUSG00000041697	8997.32	-0.188206	0.159922	-1.17687	0.239249	0.99386	Cox6a1	372.294	328.017
ENSMUSG00000017707	9047.53	0.0657783	0.102866	0.639455	0.522527	0.99386	Serinc3	63.5256	66.3532
ENSMUSG00000036138	8738.22	0.0545651	0.15881	0.343586	0.731157	0.99386	Acaa1a	53.0874	55.2505
ENSMUSG00000032193	9361.15	0.106924	0.170309	0.627822	0.53012	0.99386	Ldlr	25.8693	27.4907
ENSMUSG00000020456	9089.03	0.13542	0.148119	0.914263	0.360579	0.99386	Ogdh	43.5524	47.5012
ENSMUSG00000020571	6798.56	0.508579	0.358929	1.41694	0.156502	0.99386	Pdia6	41.1963	57.2457
ENSMUSG00000075705	7901.7	0.155843	0.162824	0.957122	0.338506	0.99386	Msrb1	162.53	180.401
ENSMUSG00000035686	5113.45	-0.159106	0.515837	-0.308443	0.757746	0.99386	Thrsp	67.3413	60.2395
ENSMUSG00000009291	8670.29	-0.0845529	0.1251	-0.675881	0.499116	0.99386	Pttg1ip	63.1997	59.2646
ENSMUSG00000033295	8181.77	-0.142583	0.133509	-1.06796	0.285537	0.99386	Ptprf	25.8153	23.3896
ENSMUSG00000029810	8485	0.213171	0.20453	1.04225	0.297298	0.99386	Tmem176b	90.8419	104.025
ENSMUSG00000000301	8691.37	-0.169854	0.141231	-1.20267	0.229105	0.99386	Pemt	120.605	106.557
ENSMUSG00000024391	9425.38	-0.170355	0.114399	-1.48913	0.136453	0.99386	Apom	272.859	241.33
ENSMUSG00000078578	9005.08	0.0960123	0.0722641	1.32863	0.183969	0.99386	Ube2d3	9.77218	10.434
ENSMUSG00000029998	8136.08	-0.0459183	0.135476	-0.338942	0.734654	0.99386	Pcyox1	46.0277	44.3651
ENSMUSG00000035811	7678.96	-0.367142	0.189599	-1.93641	0.0528172	0.99386	Ugt2b35	69.8698	55.1531
ENSMUSG00000021996	8576.28	-0.114313	0.131054	-0.872254	0.38307	0.99386	Esd	72.4426	67.0109
ENSMUSG00000021670	11145.3	0.274106	0.383227	0.715258	0.47445	0.99386	Hmgcr	38.3872	45.804
ENSMUSG00000031767	3047.05	0.0597578	0.193748	0.308431	0.757754	0.99386	Nudt7	14.4892	15.0524
ENSMUSG00000029311	8997.13	-0.147986	0.226325	-0.653863	0.5132	0.99386	Hsd17b11	78.7356	71.8272
ENSMUSG00000071866	8467.26	-0.114923	0.13541	-0.848706	0.396045	0.99386	Ppia	68.5243	63.5906
ENSMUSG00000030057	9174.91	-0.084302	0.0924876	-0.911495	0.362035	0.99386	Cnbp	85.2204	80.6937
ENSMUSG00000066150	8264.36	0.11019	0.123633	0.89127	0.372785	0.99386	Slc31a1	51.1041	54.7622
ENSMUSG00000001211	8370.65	-0.0197652	0.0946487	-0.208827	0.834583	0.99386	Agpat3	29.6487	29.3149
ENSMUSG00000036606	7814.12	-0.117678	0.109204	-1.0776	0.281212	0.99386	Plxnb2	28.8878	26.5808
ENSMUSG00000028124	7855.7	-0.0719276	0.095311	-0.754661	0.450452	0.99386	Gclm	35.0653	33.4743
ENSMUSG00000062949	8411.34	0.226668	0.111123	2.0398	0.0413705	0.99386	Atp11c	29.1401	34.1055
ENSMUSG00000022477	9332.25	0.0954388	0.148019	0.644772	0.519075	0.99386	Aco2	57.6497	61.2591
ENSMUSG00000074882	10179.1	-0.355154	0.160377	-2.21449	0.026795	0.99386	Cyp2c68	183.973	143.905
ENSMUSG00000020372	8343.05	0.0328312	0.150874	0.217607	0.827735	0.99386	Rack1	44.1342	45.1405
ENSMUSG00000029426	8157.91	0.114403	0.119853	0.954531	0.339815	0.99386	Scarb2	34.2233	36.978
ENSMUSG00000046959	8115.04	0.26047	0.231504	1.12512	0.260537	0.99386	Slc26a1	50.4042	58.9173
ENSMUSG00000006818	8398.44	0.0428601	0.119852	0.357609	0.720636	0.99386	Sod2	22.6726	23.3247
ENSMUSG00000026003	9585.01	-0.0591522	0.129348	-0.45731	0.647448	0.99386	Acadl	133.948	129.564
ENSMUSG00000031320	8718.2	0.0493101	0.112352	0.438888	0.660743	0.99386	Rps4x	144.436	149.315
ENSMUSG00000022419	7556.85	-0.066416	0.137553	-0.48284	0.629209	0.99386	Deptor	23.9073	23.0439
ENSMUSG00000003528	7231.26	-0.145597	0.164541	-0.884865	0.376229	0.99386	Slc25a1	96.147	86.4849
ENSMUSG00000049382	7439.63	0.152582	0.248002	0.615245	0.538393	0.99386	Krt8	98.7437	107.887
ENSMUSG00000056429	7393.46	-0.215419	0.121575	-1.7719	0.0764108	0.99386	Tgoln1	43.261	37.639
ENSMUSG00000038462	8737.66	0.0332673	0.0953015	0.349074	0.727034	0.99386	Uqcrfs1	173.499	177.989
ENSMUSG00000031765	10537.3	0.663958	0.818353	0.811334	0.417174	0.99386	Mt1	182.688	274.521
ENSMUSG00000022219	7750.79	-0.166531	0.137911	-1.20752	0.22723	0.99386	Cideb	151.172	134.29
ENSMUSG00000048076	8095.05	0.179682	0.131943	1.36181	0.173258	0.99386	Arf1	99.805	112.308
ENSMUSG00000057530	7876.12	0.0546062	0.111033	0.4918	0.622861	0.99386	Ece1	40.1517	41.3894
ENSMUSG00000006333	8487.67	-0.0662043	0.144214	-0.45907	0.646184	0.99386	Rps9	94.3483	90.2009
ENSMUSG00000022551	8228.17	-0.0565718	0.13294	-0.425542	0.670441	0.99386	Cyc1	106.333	102.522
ENSMUSG00000073830	2.61913	-1.5332	0.911225	-1.68257	0.0924574	0.99386	Mup14	0.0743646	0.0264503
ENSMUSG00000078680	4.00711	-1.20954	0.839852	-1.44018	0.149817	0.99386	Mup10	0.105547	0.0472302
ENSMUSG00000042118	7521.38	0.160575	0.202016	0.79486	0.426695	0.99386	Bhmt2	79.1538	87.1688
ENSMUSG00000055172	7036.42	-0.019461	0.123672	-0.157361	0.874961	0.99386	C1ra	65.4739	64.3315
ENSMUSG00000029063	8206.58	0.114281	0.0975942	1.17098	0.241606	0.99386	Nadk	57.7756	62.5629
ENSMUSG00000024425	7609.01	-0.0140535	0.0875467	-0.160526	0.872467	0.99386	Ndfip1	33.2469	32.9216
ENSMUSG00000060002	6869.72	0.165401	0.197668	0.83676	0.402727	0.99386	Chpt1	21.0656	23.8271
ENSMUSG00000024747	5593.12	0.038857	0.249262	0.155889	0.876121	0.99386	Aldh1a7	73.0072	73.7704
ENSMUSG00000032350	7700.53	-0.328779	0.215806	-1.52349	0.127636	0.99386	Gclc	61.9535	50.6011
ENSMUSG00000017119	8535.03	0.0251088	0.09454	0.265589	0.790556	0.99386	Nbr1	33.9297	34.4479
ENSMUSG00000020402	8424.07	0.0418863	0.111763	0.374779	0.707825	0.99386	Vdac1	87.0043	89.5855
ENSMUSG00000019877	8001.95	0.0730039	0.118079	0.618262	0.536403	0.99386	Serinc1	41.6236	43.6137
ENSMUSG00000061740	7562.86	-0.0429957	0.173998	-0.247104	0.804828	0.99386	Cyp2d22	53.7433	52.2176
ENSMUSG00000028495	8161.08	0.0221609	0.14284	0.155145	0.876707	0.99386	Rps6	140.127	142.326
ENSMUSG00000028672	8078.62	-0.168733	0.145811	-1.1572	0.247192	0.99386	Hmgcl	95.8072	85.9452
ENSMUSG00000021282	7506.7	-0.0509427	0.123497	-0.4125	0.679973	0.99386	Eif5	30.7302	29.9252
ENSMUSG00000020258	6964.08	0.188055	0.123514	1.52254	0.127873	0.99386	Glyctk	42.3777	48.104
ENSMUSG00000075706	7545.26	-0.345597	0.199135	-1.73549	0.0826537	0.99386	Gpx4	132.978	105.387
ENSMUSG00000033629	8109.11	0.182517	0.142228	1.28327	0.199398	0.99386	Hacd3	77.0461	86.7674
ENSMUSG00000002944	8695.72	-0.250752	0.175468	-1.42905	0.152991	0.99386	Cd36	72.0545	60.4976
ENSMUSG00000031168	7299.14	0.254471	0.25336	1.00439	0.315192	0.99386	Ebp	79.8661	92.751
ENSMUSG00000032042	6803.14	0.248894	0.166122	1.49826	0.134065	0.99386	Srpr	50.7736	59.7313
ENSMUSG00000024158	6917.44	0.0251101	0.124927	0.200998	0.840701	0.99386	Hagh	98.2147	100.165
ENSMUSG00000049339	8057.36	-0.0633757	0.102409	-0.618848	0.536017	0.99386	Retreg2	75.3029	72.2282
ENSMUSG00000026623	6477.17	0.0961618	0.129592	0.742033	0.458067	0.99386	Lpgat1	22.6448	24.2386
ENSMUSG00000029201	7103.22	-0.166023	0.209777	-0.791426	0.428695	0.99386	Ugdh	30.2371	26.9145
ENSMUSG00000020850	7852.63	-0.0415697	0.119431	-0.348064	0.727792	0.99386	Prpf8	29.3762	28.434
ENSMUSG00000112129	8484.48	-0.0551741	0.159819	-0.345229	0.729922	0.99386	Pbld1	60.3263	58.5873
ENSMUSG00000022261	7694.92	0.0993912	0.124706	0.797005	0.425448	0.99386	Sdc2	58.1111	61.6459
ENSMUSG00000059495	7720.08	-0.106139	0.127059	-0.835353	0.403519	0.99386	Arhgef12	16.122	15.0956
ENSMUSG00000021546	8042.46	0.0735828	0.096137	0.765396	0.444036	0.99386	Hnrnpk	33.3899	34.9542
ENSMUSG00000054263	4388.97	-0.132589	0.145291	-0.912572	0.361467	0.99386	Lifr	11.7669	10.7771
ENSMUSG00000024781	7498.06	-0.215664	0.103964	-2.0744	0.0380418	0.99386	Lipa	32.6566	28.045
ENSMUSG00000039168	6933.28	0.173119	0.164358	1.0533	0.292203	0.99386	Dap	92.8989	103.6
ENSMUSG00000019368	7392.04	0.180249	0.15712	1.1472	0.251297	0.99386	Sec14l4	54.6742	61.5129
ENSMUSG00000026553	7292.06	0.178644	0.163538	1.09237	0.27467	0.99386	Copa	19.962	22.3438
ENSMUSG00000020098	8122.7	-0.107558	0.113005	-0.951795	0.341201	0.99386	Pcbd1	282.721	262.915
ENSMUSG00000024740	7019.49	0.102976	0.140647	0.732158	0.464072	0.99386	Ddb1	28.9531	30.9377
ENSMUSG00000037706	7453.54	-0.205478	0.148829	-1.38062	0.167394	0.99386	Cd81	75.9851	65.9276
ENSMUSG00000026189	7811.94	-0.104055	0.114627	-0.907764	0.364003	0.99386	Pecr	146.873	136.467
ENSMUSG00000006736	6502.38	0.0875964	0.185137	0.473145	0.63611	0.99386	Tspan31	78.8896	83.0269
ENSMUSG00000024608	7739.75	-0.0782611	0.173257	-0.451706	0.651481	0.99386	Rps14	90.5362	86.2903
ENSMUSG00000067212	8546.16	0.0559905	0.11558	0.48443	0.628081	0.99386	H2-T23	80.0979	83.0236
ENSMUSG00000041548	7871.09	0.503529	0.24127	2.08699	0.0368891	0.99386	Hspb8	92.0314	127.83
ENSMUSG00000022253	7763.72	0.0367937	0.095197	0.386501	0.699126	0.99386	Nadk2	41.1315	42.3191
ENSMUSG00000030104	7076.75	0.120152	0.17225	0.697546	0.485461	0.99386	Edem1	28.9246	31.1074
ENSMUSG00000062762	7148.76	-0.228929	0.149528	-1.53101	0.125767	0.99386	Ei24	43.254	36.9723
ENSMUSG00000032383	6794.12	0.394058	0.250079	1.57574	0.115087	0.99386	Ppib	48.9338	62.9761
ENSMUSG00000055737	2367.42	0.0579811	0.161226	0.359627	0.719126	0.99386	Ghr	7.02333	7.42343
ENSMUSG00000028223	7536.1	-0.154658	0.159795	-0.967854	0.333117	0.99386	Decr1	56.0459	50.6091
ENSMUSG00000029632	7439.56	-0.179351	0.160276	-1.11901	0.263134	0.99386	Ndufa4	155.683	138.507
ENSMUSG00000026368	8071.81	-0.0616592	0.15331	-0.402188	0.687546	0.99386	F13b	90.1984	86.3617
ENSMUSG00000022389	8067.99	0.124777	0.136369	0.914993	0.360195	0.99386	Tef	26.941	29.5649
ENSMUSG00000063683	6658.38	-0.143991	0.110221	-1.30638	0.191422	0.99386	Glyat	40.0571	36.3753
ENSMUSG00000061959	6700.17	-0.45723	0.282609	-1.61789	0.105687	0.99386	Ces1e	96.1411	70.7926
ENSMUSG00000024140	7869.19	-0.0538427	0.12413	-0.433762	0.664462	0.99386	Epas1	39.3208	37.9732
ENSMUSG00000058076	7639.36	-0.0609403	0.128136	-0.475591	0.634366	0.99386	Sdhc	65.6345	62.8857
ENSMUSG00000044986	6664.26	-0.0588333	0.177933	-0.330649	0.74091	0.99386	Tst	59.1604	56.1288
ENSMUSG00000038539	6317.38	0.120261	0.287779	0.417893	0.676025	0.99386	Atf5	83.4448	88.9457
ENSMUSG00000034707	7249.57	-0.0454996	0.135771	-0.33512	0.737535	0.99386	Gns	21.563	20.7529
ENSMUSG00000031960	5841.89	0.211427	0.218126	0.969285	0.332403	0.99386	Aars	16.0283	18.2569
ENSMUSG00000025016	6850.91	0.127989	0.138026	0.927283	0.35378	0.99386	Tm9sf3	22.2192	24.1947
ENSMUSG00000079477	7314.44	-0.0160626	0.086652	-0.18537	0.852939	0.99386	Rab7	77.2219	76.5156
ENSMUSG00000004789	7456.04	0.079175	0.131494	0.602121	0.547094	0.99386	Dlst	20.7765	21.9045
ENSMUSG00000078675	319.025	-0.279464	0.857991	-0.325718	0.744637	0.99386	Mup16	8.92115	7.52726
ENSMUSG00000047126	7212.92	0.0805063	0.152584	0.527618	0.597764	0.99386	Cltc	22.6864	23.8496
ENSMUSG00000021273	7530.47	0.0621581	0.257588	0.241308	0.809316	0.99386	Fdft1	49.3536	50.5371
ENSMUSG00000042073	7507.13	0.0306413	0.145179	0.21106	0.832841	0.99386	Abhd14b	76.3833	78.3167
ENSMUSG00000024588	8036	0.0386697	0.102344	0.377842	0.705548	0.99386	Fech	15.7101	16.2568
ENSMUSG00000038991	6782.51	0.190694	0.184262	1.03491	0.300711	0.99386	Txndc5	38.6768	43.758
ENSMUSG00000042770	7861.57	-0.11993	0.126882	-0.945206	0.344554	0.99386	Hebp1	60.5215	55.9361
ENSMUSG00000029614	7144.26	0.0416933	0.12876	0.323805	0.746086	0.99386	Rpl6	61.4116	63.4635
ENSMUSG00000052738	8146.04	0.0749492	0.120219	0.623438	0.532997	0.99386	Suclg1	47.0741	49.8867
ENSMUSG00000021751	6695.65	-0.0945611	0.167067	-0.566008	0.571388	0.99386	Acox2	51.089	47.5478
ENSMUSG00000001175	7076.78	0.182136	0.14173	1.28509	0.19876	0.99386	Calm1	38.7995	43.5572
ENSMUSG00000000171	7524.33	-0.0659169	0.106862	-0.616839	0.537341	0.99386	Sdhd	170.954	164.129
ENSMUSG00000008348	6581.3	0.223073	0.231304	0.964416	0.334837	0.99386	Ubc	57.6902	67.2126
ENSMUSG00000054072	7233.35	-0.206572	0.477129	-0.432947	0.665053	0.99386	Iigp1	37.3376	32.5809
ENSMUSG00000059796	7320.98	0.0523034	0.0842492	0.620818	0.53472	0.99386	Eif4a1	45.631	47.3194
ENSMUSG00000093674	7530.6	-0.129751	0.211252	-0.614202	0.539082	0.99386	Rpl41	183.6	168.975
ENSMUSG00000029369	6943.32	-0.132319	0.165325	-0.800358	0.423504	0.99386	Afm	66.1341	60.1412
ENSMUSG00000072676	5113.26	-0.234725	0.448513	-0.523341	0.600737	0.99386	Tmem254	59.0259	48.9764
ENSMUSG00000040963	7207.99	-0.0265157	0.123809	-0.214167	0.830417	0.99386	Asgr2	127.147	124.245
ENSMUSG00000030082	6393.67	0.425347	0.275628	1.54319	0.122784	0.99386	Sec61a1	22.2553	29.2924
ENSMUSG00000026238	7238.55	0.175371	0.155128	1.1305	0.258268	0.99386	Ptma	127.829	143.483
ENSMUSG00000007891	6778.55	-0.0202473	0.140128	-0.144491	0.885112	0.99386	Ctsd	79.6665	78.1131
ENSMUSG00000019179	7222.54	0.0982409	0.146662	0.669844	0.502957	0.99386	Mdh2	53.7101	57.0554
ENSMUSG00000025809	7513.97	-0.0466646	0.088849	-0.525213	0.599435	0.99386	Itgb1	51.5677	49.8066
ENSMUSG00000058558	7518.62	0.0637127	0.133509	0.477215	0.633209	0.99386	Rpl5	51.3914	54.0854
ENSMUSG00000020053	747.761	-0.658835	0.628075	-1.04897	0.29419	0.99386	Igf1	2.63904	1.66299
ENSMUSG00000024413	8707.14	-0.13214	0.131518	-1.00473	0.315026	0.99386	Npc1	22.1244	20.2579
ENSMUSG00000028410	6818.73	0.034334	0.131238	0.261618	0.793616	0.99386	Dnaja1	21.5883	22.0589
ENSMUSG00000021756	6659.27	0.173142	0.151775	1.14078	0.253961	0.99386	Il6st	15.5371	17.3996
ENSMUSG00000046794	4839.1	0.0886969	0.250474	0.354116	0.723252	0.99386	Ppp1r3b	20.9832	21.805
ENSMUSG00000006932	6866.96	0.0220957	0.106896	0.206703	0.836242	0.99386	Ctnnb1	36.1897	36.5469
ENSMUSG00000001924	6555.5	0.0728403	0.132566	0.549465	0.582687	0.99386	Uba1	36.4513	38.04
ENSMUSG00000031271	7416.34	0.135142	0.623663	0.216691	0.828449	0.99386	Serpina7	77.1766	84.5915
ENSMUSG00000002222	7086.39	-0.205905	0.142483	-1.44512	0.148425	0.99386	Rmnd5a	30.6566	26.8483
ENSMUSG00000023367	6694.69	0.401269	0.22531	1.78096	0.0749189	0.99386	Tmem176a	41.5321	53.9969
ENSMUSG00000019838	9053.47	0.235906	0.165234	1.4277	0.153377	0.99386	Slc16a10	31.2311	36.4938
ENSMUSG00000020089	6711.45	0.327179	0.223631	1.46303	0.143459	0.99386	Ppa1	56.3403	69.421
ENSMUSG00000028426	6424.1	0.125865	0.125907	0.999668	0.317471	0.99386	Rad23b	29.4169	31.8858
ENSMUSG00000020386	6340.62	-0.0920201	0.160419	-0.573625	0.566222	0.99386	Sar1b	142.392	134.051
ENSMUSG00000008668	7075.09	-0.1083	0.165174	-0.655674	0.512034	0.99386	Rps18	81.8846	76.5001
ENSMUSG00000020849	6840.97	0.0301616	0.0777154	0.388104	0.697939	0.99386	Ywhae	72.4446	73.791
ENSMUSG00000023921	7134.88	0.0252484	0.116399	0.216912	0.828277	0.99386	Mmut	51.4372	52.1816
ENSMUSG00000050565	6599.01	-0.0483542	0.105605	-0.45788	0.647039	0.99386	Tor1aip2	19.9996	19.2806
ENSMUSG00000071650	6486.58	0.17646	0.162064	1.08883	0.276231	0.99386	Ganab	30.7155	34.3513
ENSMUSG00000031138	6156.91	0.0965225	0.149273	0.646619	0.517878	0.99386	F9	60.0443	63.3343
ENSMUSG00000026568	7432.64	-0.213045	0.143461	-1.48504	0.137534	0.99386	Mpc2	29.7769	26.0088
ENSMUSG00000004897	6872.66	-0.0306042	0.0697166	-0.43898	0.660676	0.99386	Hdgf	66.4239	65.1546
ENSMUSG00000028756	6541.99	-0.114453	0.0952353	-1.2018	0.229442	0.99386	Pink1	69.7617	64.7733
ENSMUSG00000018659	6316.24	0.166924	0.181209	0.92117	0.356962	0.99386	Pnpo	55.7612	62.0851
ENSMUSG00000006998	6223.53	0.0732489	0.141328	0.518289	0.604256	0.99386	Psmd2	41.2128	43.0584
ENSMUSG00000028517	6954.22	0.0438551	0.149552	0.293243	0.769337	0.99386	Plpp3	60.1648	61.4505
ENSMUSG00000010277	6382.44	-0.0637885	0.104595	-0.60986	0.541954	0.99386	2610507B11Rik	20.3528	19.5255
ENSMUSG00000003526	6987.19	0.0541325	0.198664	0.272483	0.785251	0.99386	Prodh	24.244	24.9878
ENSMUSG00000024150	6047.5	0.0573744	0.189591	0.302622	0.762178	0.99386	Mcfd2	57.8386	59.3199
ENSMUSG00000028639	7214.78	-0.13163	0.102522	-1.28391	0.199173	0.99386	Ybx1	82.2235	75.2255
ENSMUSG00000041660	7036.02	-0.108243	0.145213	-0.745406	0.456027	0.99386	Bbox1	45.3955	42.4115
ENSMUSG00000031886	5347.44	-0.284073	0.229676	-1.23684	0.216146	0.99386	Ces2e	59.4882	48.8265
ENSMUSG00000029545	6378.7	-0.056359	0.124606	-0.452298	0.651054	0.99386	Acads	78.3431	75.5056
ENSMUSG00000029273	9175.11	-0.063775	0.179917	-0.354469	0.722988	0.99386	Sult1d1	105.066	101.384
ENSMUSG00000035885	6905.74	-0.0951089	0.170008	-0.559437	0.575864	0.99386	Cox8a	313.883	295.479
ENSMUSG00000030087	7285.29	-0.0504969	0.167514	-0.301449	0.763072	0.99386	Klf15	72.273	70.8955
ENSMUSG00000069456	7184.84	-0.299406	0.206619	-1.44907	0.147317	0.99386	Rdh16	34.9651	28.5622
ENSMUSG00000032096	6453.54	0.165644	0.121782	1.36017	0.173775	0.99386	Arcn1	11.2175	12.5128
ENSMUSG00000037580	7159.84	-0.0747421	0.126968	-0.58867	0.556083	0.99386	Gch1	32.2705	30.8994
ENSMUSG00000031545	5605.16	0.180054	0.188858	0.953383	0.340396	0.99386	Gpat4	21.4065	24.216
ENSMUSG00000033965	6351.58	-0.1609	0.168063	-0.95738	0.338376	0.99386	Slc16a2	43.3986	38.6571
ENSMUSG00000075700	6523.42	-0.0248532	0.0923048	-0.269252	0.787736	0.99386	Selenot	52.5028	51.6719
ENSMUSG00000004264	6655.95	-0.0404557	0.108101	-0.374238	0.708227	0.99386	Phb2	49.7291	48.4896
ENSMUSG00000028979	6205.26	0.106117	0.103625	1.02405	0.305813	0.99386	Masp2	49.7698	53.2588
ENSMUSG00000005534	6723.73	-0.0690874	0.13894	-0.497246	0.619016	0.99386	Insr	13.7272	13.1813
ENSMUSG00000037573	7040.28	0.329318	0.218185	1.50936	0.131208	0.99386	Tob1	75.1343	95.0697
ENSMUSG00000030674	5571.85	0.215132	0.208393	1.03234	0.301912	0.99386	Qprt	53.5557	61.1234
ENSMUSG00000027792	7254.27	-0.159476	0.153147	-1.04133	0.297724	0.99386	Bche	31.3555	28.087
ENSMUSG00000021417	6786.43	-0.0713528	0.213627	-0.334006	0.738375	0.99386	Eci2	34.1694	33.0875
ENSMUSG00000026176	6477.25	-0.0675132	0.0924352	-0.730384	0.465155	0.99386	Ctdsp1	54.584	52.0172
ENSMUSG00000030357	6276.54	-0.0478292	0.125048	-0.382488	0.7021	0.99386	Fkbp4	62.7696	60.4478
ENSMUSG00000036371	6565.34	-0.0150724	0.0779449	-0.193373	0.846667	0.99386	Serbp1	9.03125	8.91472
ENSMUSG00000021097	6848.53	-0.114532	0.182419	-0.62785	0.530102	0.99386	Clmn	15.7664	14.722
ENSMUSG00000039630	6558.18	0.0468176	0.0793824	0.589773	0.555343	0.99386	Hnrnpu	15.3262	15.8314
ENSMUSG00000038014	6288.68	0.032768	0.0997646	0.328453	0.742569	0.99386	Fam120a	33.3984	34.357
ENSMUSG00000026819	5512.31	0.376038	0.292728	1.2846	0.198933	0.99386	Slc25a25	16.5985	21.9817
ENSMUSG00000026626	6651.48	-0.216121	0.126642	-1.70656	0.0879042	0.99386	Ppp2r5a	20.389	17.7609
ENSMUSG00000022587	5500.01	-0.226208	0.215966	-1.04742	0.294904	0.99386	Ly6e	43.6998	37.0241
ENSMUSG00000018567	6273.99	0.0263037	0.164505	0.159895	0.872964	0.99386	Gabarap	92.284	93.5942
ENSMUSG00000030103	5580.02	-0.113599	0.13945	-0.814626	0.415286	0.99386	Bhlhe40	33.99	31.2491
ENSMUSG00000045975	6144.66	-0.247644	0.129925	-1.90605	0.0566436	0.99386	C2cd2	23.5282	19.9004
ENSMUSG00000109764	6419.5	-0.200841	0.126893	-1.58275	0.113478	0.99386	Klkb1	35.8455	31.4767
ENSMUSG00000064225	2139.36	-0.294008	0.452427	-0.649847	0.515791	0.99386	Paqr9	7.69007	6.22516
ENSMUSG00000039100	6079.19	0.12323	0.150778	0.81729	0.413763	0.99386	Marchf6	17.4389	18.9034
ENSMUSG00000060036	6422.33	0.0900256	0.193342	0.465628	0.641482	0.99386	Rpl3	53.8311	57.4924
ENSMUSG00000047675	6182.48	0.0444971	0.159013	0.279833	0.779606	0.99386	Rps8	96.2978	99.8977
ENSMUSG00000019132	6381.61	-0.174415	0.170861	-1.0208	0.307349	0.99386	BC005537	31.8036	28.4897
ENSMUSG00000016256	5711.62	-0.132809	0.101463	-1.30894	0.190554	0.99386	Ctsz	114.19	104.097
ENSMUSG00000035247	6159.34	-0.0241455	0.141241	-0.170953	0.864261	0.99386	Hectd1	11.3856	11.3054
ENSMUSG00000020150	6646.37	0.0733674	0.173855	0.422003	0.673023	0.99386	Gamt	123.775	129.659
ENSMUSG00000020483	5705.57	-0.106342	0.0993167	-1.07073	0.28429	0.99386	Dynll2	59.2945	55.1384
ENSMUSG00000005803	7052.49	-0.0783469	0.0848961	-0.922857	0.356082	0.99386	Sqor	48.9224	46.4191
ENSMUSG00000056201	6210.18	-0.0268695	0.136592	-0.196713	0.844052	0.99386	Cfl1	60.4202	59.0998
ENSMUSG00000028743	6015.02	-0.0700611	0.150902	-0.464283	0.642445	0.99386	Akr7a5	93.825	89.4662
ENSMUSG00000020102	7924.6	-0.262755	0.218223	-1.20406	0.228565	0.99386	Slc16a7	20.0811	16.9468
ENSMUSG00000030654	5694.23	-0.041514	0.149641	-0.277424	0.781455	0.99386	Arl6ip1	63.5761	61.6945
ENSMUSG00000025075	6344.35	0.194406	0.18242	1.06571	0.286556	0.99386	Habp2	51.3791	57.6731
ENSMUSG00000020534	5976.06	-0.15188	0.161788	-0.938756	0.347856	0.99386	Shmt1	44.6353	40.1276
ENSMUSG00000022707	6017.43	-0.140552	0.209432	-0.67111	0.502151	0.99386	Gbe1	32.1947	29.4182
ENSMUSG00000063015	6208.39	-0.129042	0.123308	-1.0465	0.295329	0.99386	Ccni	54.0044	49.2984
ENSMUSG00000026234	6550.84	-0.0456217	0.0780661	-0.584399	0.558952	0.99386	Ncl	17.9729	17.4774
ENSMUSG00000039349	6103.81	-0.189685	0.164138	-1.15564	0.247829	0.99386	C130074G19Rik	58.5807	52.1514
ENSMUSG00000027642	5774.55	0.350758	0.234248	1.49738	0.134295	0.99386	Rpn2	31.553	39.4227
ENSMUSG00000018417	5778.06	0.0975773	0.141618	0.689017	0.490813	0.99386	Myo1b	14.2359	15.1362
ENSMUSG00000035780	3975.44	-0.105736	0.210397	-0.502553	0.615279	0.99386	Ugt2a3	54.0367	49.9117
ENSMUSG00000032527	6201.56	-0.0968918	0.0761686	-1.27207	0.203348	0.99386	Pccb	63.6308	59.5945
ENSMUSG00000078515	6148.33	-0.11038	0.123794	-0.891644	0.372584	0.99386	Ddi2	18.3765	17.1094
ENSMUSG00000005354	6539.43	0.0658484	0.12035	0.547139	0.584283	0.99386	Txn2	41.648	43.4552
ENSMUSG00000040181	6134.51	-0.0936425	0.160055	-0.585066	0.558504	0.99386	Fmo1	27.8252	25.9285
ENSMUSG00000045128	6530.11	-0.114877	0.159977	-0.718088	0.472703	0.99386	Rpl18a	107.029	99.4232
ENSMUSG00000034708	5421.18	0.329153	0.225868	1.45728	0.14504	0.99386	Grn	38.2068	47.0656
ENSMUSG00000024759	6521.33	-0.1035	0.110097	-0.94008	0.347177	0.99386	Atl3	18.3982	17.1006
ENSMUSG00000053931	7118.71	-0.0884957	0.101282	-0.873752	0.382253	0.99386	Cnn3	66.416	62.6823
ENSMUSG00000027366	5430.24	0.0557037	0.117389	0.474524	0.635127	0.99386	Sppl2a	16.8674	17.502
ENSMUSG00000025176	6831.97	-0.107006	0.130606	-0.819305	0.412613	0.99386	Hoga1	85.9051	80.5114
ENSMUSG00000005981	6128.58	-0.162175	0.0826819	-1.96143	0.0498284	0.99386	Trap1	68.9327	61.9754
ENSMUSG00000019802	5622.11	0.14694	0.138998	1.05714	0.290449	0.99386	Sec63	16.7016	18.3475
ENSMUSG00000022403	6022.2	0.0758827	0.082647	0.918155	0.358538	0.99386	St13	15.6544	16.4747
ENSMUSG00000020629	5919.96	-0.0539522	0.152004	-0.35494	0.722635	0.99386	Adi1	87.7487	84.4348
ENSMUSG00000044788	6380.91	0.195627	0.120629	1.62173	0.104862	0.99386	Fads6	24.5533	27.9983
ENSMUSG00000017778	6550.03	-0.143462	0.167384	-0.857086	0.391397	0.99386	Cox7c	165.72	151.255
ENSMUSG00000028240	5579.41	0.711656	0.667303	1.06647	0.286213	0.99386	Cyp7a1	28.7334	44.7441
ENSMUSG00000074272	6086.27	-0.184749	0.0989566	-1.86697	0.0619057	0.99386	Ceacam1	30.6794	26.8928
ENSMUSG00000026878	6150.68	0.0480616	0.0795882	0.603878	0.545925	0.99386	Rab14	12.2515	12.6385
ENSMUSG00000030737	5469.25	-0.267918	0.21066	-1.27181	0.203442	0.99386	Slco2b1	27.7795	22.9176
ENSMUSG00000027261	4914	0.0871716	0.120661	0.722451	0.470017	0.99386	Hao1	57.3258	60.744
ENSMUSG00000020964	5335.78	0.0942244	0.16736	0.563005	0.573431	0.99386	Sel1l	16.5691	17.5388
ENSMUSG00000030972	6158.73	-0.13691	0.117153	-1.16865	0.242545	0.99386	Acsm5	46.4252	42.5508
ENSMUSG00000068587	5727.98	-0.183618	0.142944	-1.28455	0.198951	0.99386	Mgam	13.8488	12.2493
ENSMUSG00000036309	5905.19	0.0282382	0.111916	0.252316	0.800797	0.99386	Skp1	72.4372	73.8922
ENSMUSG00000022353	6263.15	0.301407	0.139161	2.16588	0.0303202	0.99386	Mtss1	13.6665	16.7961
ENSMUSG00000022884	6553.3	-0.115178	0.197773	-0.582373	0.560316	0.99386	Eif4a2	35.0718	32.8385
ENSMUSG00000032114	5970.74	0.281502	0.177552	1.58547	0.112861	0.99386	Slc37a4	51.7279	62.7891
ENSMUSG00000024991	6469.05	-0.0787432	0.129226	-0.609345	0.542296	0.99386	Eif3a	20.9246	19.9515
ENSMUSG00000020029	6296.05	-0.107613	0.128262	-0.83901	0.401463	0.99386	Nudt4	55.5772	52.2644
ENSMUSG00000038527	5793.69	0.0257791	0.141352	0.182375	0.855288	0.99386	C1rl	52.3914	52.8764
ENSMUSG00000030513	5532.32	-0.26624	0.190392	-1.39838	0.162	0.99386	Pcsk6	31.7587	26.7088
ENSMUSG00000025203	7681.21	0.879462	0.62995	1.39608	0.162689	0.99386	Scd2	27.0246	47.9681
ENSMUSG00000025261	5728.56	-0.132325	0.155576	-0.850549	0.39502	0.99386	Huwe1	6.97353	6.43226
ENSMUSG00000055053	4830.17	0.107795	0.178695	0.603232	0.546354	0.99386	Nfic	19.2941	20.5379
ENSMUSG00000038274	6191.26	-0.177971	0.154601	-1.15116	0.249666	0.99386	Fau	187.147	165.828
ENSMUSG00000028479	6155.31	0.14781	0.150714	0.980735	0.326724	0.99386	Gne	25.1846	27.8845
ENSMUSG00000024066	6206.4	0.128718	0.121394	1.06033	0.288993	0.99386	Xdh	17.8376	19.3846
ENSMUSG00000024827	6260.98	-0.102	0.139317	-0.732144	0.464081	0.99386	Gldc	29.1871	27.2154
ENSMUSG00000063457	6318.72	-0.163158	0.165072	-0.988406	0.322954	0.99386	Rps15	289.727	260.678
ENSMUSG00000041740	5398.75	-0.0893048	0.0861926	-1.03611	0.300152	0.99386	Rnf10	20.1774	18.9959
ENSMUSG00000021270	4738.56	-0.0748018	0.221671	-0.337445	0.735781	0.99386	Hsp90aa1	34.187	32.16
ENSMUSG00000058492	5123.8	-0.0649582	0.118476	-0.548283	0.583498	0.99386	Scp2-ps2	100.685	96.7179
ENSMUSG00000034566	6460.24	-0.0218553	0.13291	-0.164437	0.869387	0.99386	Atp5h	121.639	119.887
ENSMUSG00000028399	5810.84	-0.0596007	0.144147	-0.413471	0.679262	0.99386	Ptprd	7.12201	6.8791
ENSMUSG00000020190	6425.38	-0.101186	0.154135	-0.65648	0.511516	0.99386	Mknk2	46.6493	43.9949
ENSMUSG00000046364	5732.57	-0.0888978	0.148442	-0.598872	0.549258	0.99386	Rpl27a	58.4047	55.0924
ENSMUSG00000059291	6037.28	-0.0945942	0.155734	-0.60741	0.543579	0.99386	Rpl11	63.2574	59.6418
ENSMUSG00000041168	5830.57	-0.0751494	0.0780167	-0.963248	0.335423	0.99386	Lonp1	37.4962	35.7358
ENSMUSG00000022887	5230.3	-0.0650837	0.151889	-0.428496	0.66829	0.99386	Masp1	15.0033	14.2163
ENSMUSG00000023942	6115.26	-0.117539	0.138374	-0.849428	0.395643	0.99386	Slc29a1	43.7453	40.1841
ENSMUSG00000024953	5266.05	-0.12808	0.127072	-1.00793	0.313489	0.99386	Prdx5	70.3514	64.4217
ENSMUSG00000031299	6241.82	-0.0849572	0.122501	-0.693524	0.487981	0.99386	Pdha1	47.1019	44.6458
ENSMUSG00000003420	5691.87	-0.128594	0.129826	-0.990509	0.321925	0.99386	Fcgrt	77.8444	71.323
ENSMUSG00000025481	5489.7	0.0220617	0.147302	0.149771	0.880945	0.99386	Urah	104.688	105.739
ENSMUSG00000054808	5576.05	0.0518463	0.151977	0.341144	0.732995	0.99386	Actn4	24.5949	25.2324
ENSMUSG00000007815	5859.04	0.0236435	0.094498	0.2502	0.802432	0.99386	Rhoa	21.2854	21.5925
ENSMUSG00000014313	5995.27	-0.303163	0.191537	-1.58279	0.113469	0.99386	Cox6c	50.4217	41.3035
ENSMUSG00000035203	5286.36	-0.0934788	0.111329	-0.839663	0.401098	0.99386	Epn1	53.0733	49.9763
ENSMUSG00000025544	5421.49	0.148239	0.139215	1.06482	0.286957	0.99386	Tm9sf2	45.6073	50.1518
ENSMUSG00000036427	5597.07	0.0579118	0.128205	0.451712	0.651476	0.99386	Gpi1	23.2654	24.1678
ENSMUSG00000051695	5578.29	0.0843899	0.105719	0.798247	0.424727	0.99386	Pcbp1	81.4521	85.8063
ENSMUSG00000025795	6561.47	-0.103124	0.136442	-0.755804	0.449766	0.99386	Rassf3	48.5095	45.7959
ENSMUSG00000037331	5682.05	-0.0262748	0.0957371	-0.274448	0.783741	0.99386	Larp1	23.0272	22.7107
ENSMUSG00000020484	4753.96	0.211895	0.177743	1.19215	0.233204	0.99386	Xbp1	37.3835	42.8902
ENSMUSG00000026866	5430.74	0.318741	0.194306	1.64041	0.100921	0.99386	Kynu	21.666	26.518
ENSMUSG00000054676	5606.02	0.0237672	0.127714	0.186098	0.852368	0.99386	1600014C10Rik	38.5644	39.3682
ENSMUSG00000030062	5239.55	0.446829	0.347351	1.28639	0.198307	0.99386	Rpn1	27.0214	35.9893
ENSMUSG00000029669	5971.64	0.0651415	0.10713	0.608062	0.543147	0.99386	Tspan12	48.3588	50.9019
ENSMUSG00000030237	8740.52	0.0952435	0.223714	0.425738	0.670299	0.99386	Slco1a4	36.7021	39.093
ENSMUSG00000074639	7186.41	-0.175573	0.210013	-0.836013	0.403148	0.99386	Rdh16f2	167.532	148.106
ENSMUSG00000042251	5494.27	-0.106334	0.133033	-0.79931	0.424111	0.99386	Pm20d1	22.3037	20.5979
ENSMUSG00000049858	5641.19	-0.118758	0.146197	-0.812311	0.416613	0.99386	Suox	64.61	59.0513
ENSMUSG00000033174	4803.33	-0.226332	0.250783	-0.902504	0.366789	0.99386	Mgll	27.8207	24.0879
ENSMUSG00000025290	6105.78	-0.0538599	0.141372	-0.38098	0.703218	0.99386	Rps24	27.2851	26.3783
ENSMUSG00000027195	4677.66	0.0433746	0.178854	0.242513	0.808382	0.99386	Hsd17b12	52.4237	53.5481
ENSMUSG00000011382	5468.83	-0.242846	0.165278	-1.46932	0.141747	0.99386	Dhdh	21.8757	18.725
ENSMUSG00000029458	5966.89	-0.0293868	0.149353	-0.196761	0.844015	0.99386	Brap	19.5045	19.3945
ENSMUSG00000062410	4910.28	0.184621	0.191226	0.965459	0.334315	0.99386	Hsd3b3	19.7213	22.2924
ENSMUSG00000049517	6047.64	-0.0634374	0.139748	-0.453942	0.64987	0.99386	Rps23	133.458	128.46
ENSMUSG00000040548	4845.24	-0.103018	0.112062	-0.919291	0.357943	0.99386	Tex2	24.5879	22.9835
ENSMUSG00000027180	5927.95	-0.0695186	0.102706	-0.676867	0.49849	0.99386	Fbxo3	22.9681	21.9769
ENSMUSG00000015243	5110.13	0.202072	0.126572	1.59649	0.110378	0.99386	Abca1	12.6123	14.4853
ENSMUSG00000031958	4234.72	0.101909	0.167169	0.609616	0.542116	0.99386	Ldhd	20.8925	22.5058
ENSMUSG00000017404	5859.3	-0.0518787	0.142197	-0.364838	0.715233	0.99386	Rpl19	160.355	154.979
ENSMUSG00000020664	5930.58	0.105314	0.0877651	1.19995	0.230159	0.99386	Dld	42.6013	45.7987
ENSMUSG00000038690	5863.56	-0.0614793	0.165313	-0.371897	0.70997	0.99386	Atp5j2	49.3714	47.5555
ENSMUSG00000010601	6015.38	-0.144294	0.177343	-0.813641	0.415851	0.99386	Apol7a	57.4503	52.111
ENSMUSG00000028788	5802.17	-0.0870415	0.094187	-0.924135	0.355416	0.99386	Ptp4a2	37.4153	35.2802
ENSMUSG00000001424	5045.08	0.33513	0.209491	1.59973	0.109658	0.99386	Snd1	12.5444	15.6039
ENSMUSG00000057037	5435.99	0.103637	0.123092	0.841944	0.399819	0.99386	Cfhr1	74.6784	79.8059
ENSMUSG00000037072	4994.29	0.0341133	0.135315	0.252103	0.800962	0.99386	Selenof	23.2186	23.7269
ENSMUSG00000035473	5526.78	-0.213066	0.146689	-1.45251	0.146361	0.99386	Galm	65.6536	56.9506
ENSMUSG00000026260	5517.3	0.0685025	0.131661	0.520296	0.602858	0.99386	Ndufa10	44.2847	46.3025
ENSMUSG00000020250	5139.92	0.0166808	0.113715	0.146689	0.883378	0.99386	Txnrd1	19.7628	20.0187
ENSMUSG00000058546	5866.6	-0.0544112	0.140956	-0.386014	0.699486	0.99386	Rpl23a	193.568	187.034
ENSMUSG00000018166	5328.72	-0.123161	0.168626	-0.730378	0.465159	0.99386	Erbb3	25.1859	23.2871
ENSMUSG00000022443	5481.37	0.362318	0.202896	1.78574	0.0741422	0.99386	Myh9	10.2376	12.9815
ENSMUSG00000006699	5537.55	-0.0355799	0.10502	-0.338792	0.734766	0.99386	Cdc42	51.9397	50.4788
ENSMUSG00000001247	4518.64	-0.074536	0.135855	-0.548644	0.58325	0.99386	Lsr	58.907	55.6916
ENSMUSG00000054733	5279	-0.138426	0.134507	-1.02913	0.303418	0.99386	Msra	35.1948	32.1063
ENSMUSG00000026922	4418.73	0.042849	0.19763	0.216814	0.828354	0.99386	Agpat2	55.9206	57.0345
ENSMUSG00000020612	5568.29	0.0337031	0.0882001	0.382121	0.702372	0.99386	Prkar1a	35.0255	35.7439
ENSMUSG00000018293	5493.23	0.0534904	0.125677	0.425619	0.670385	0.99386	Pfn1	61.6338	63.7355
ENSMUSG00000012428	4873.47	0.670959	0.350609	1.9137	0.0556589	0.99386	Steap4	32.9584	51.1031
ENSMUSG00000022742	4918.27	0.0512066	0.146881	0.348626	0.72737	0.99386	Cpox	19.8827	20.534
ENSMUSG00000029390	5238.19	0.228228	0.151536	1.5061	0.132042	0.99386	Tmed2	52.3769	61.0309
ENSMUSG00000020072	5308.33	-0.0469462	0.188203	-0.249444	0.803017	0.99386	Pbld2	59.2719	58.4552
ENSMUSG00000058793	5921.59	-0.0885545	0.0857589	-1.0326	0.301792	0.99386	Cds2	18.3235	17.3239
ENSMUSG00000071644	5270.44	0.236633	0.142861	1.65639	0.0976434	0.99386	Eef1g	51.0967	59.8811
ENSMUSG00000061315	5780.42	-0.129782	0.112494	-1.15367	0.248634	0.99386	Naca	24.3913	22.4669
ENSMUSG00000025127	5078.63	0.0602566	0.0969051	0.621811	0.534066	0.99386	Gcgr	51.8331	54.562
ENSMUSG00000036751	5796.39	-0.0528356	0.13649	-0.387103	0.69868	0.99386	Cox6b1	227.987	220.609
ENSMUSG00000029467	4891.69	0.36036	0.173238	2.08014	0.0375125	0.99386	Atp2a2	19.3492	24.7266
ENSMUSG00000089678	5649.98	0.145365	0.169956	0.855313	0.392378	0.99386	Agxt2	46.4484	51.2044
ENSMUSG00000068290	5468.55	-0.138749	0.115519	-1.2011	0.229712	0.99386	Ddrgk1	75.2772	68.6297
ENSMUSG00000029020	5073.89	0.0746944	0.176986	0.422035	0.672999	0.99386	Mfn2	26.0963	27.3439
ENSMUSG00000022462	5026.15	0.26564	0.247415	1.07366	0.282973	0.99386	Slc38a2	14.0842	17.2522
ENSMUSG00000026202	5281.55	-0.0957311	0.167763	-0.570633	0.568249	0.99386	Tuba4a	40.4497	37.6113
ENSMUSG00000027706	5079.12	-0.0321755	0.0707397	-0.454844	0.649222	0.99386	Sec62	32.4784	31.892
ENSMUSG00000024254	6800.64	-0.238013	0.185167	-1.28539	0.198655	0.99386	Abcg8	53.9226	46.1182
ENSMUSG00000041698	3.13771	0.140271	0.688981	0.203592	0.838672	0.99386	Slco1a1	0.0150011	0.0170111
ENSMUSG00000051223	5427.84	0.113771	0.0906587	1.25494	0.209502	0.99386	Bzw1	35.6153	38.3716
ENSMUSG00000027184	5407.58	0.0710952	0.129261	0.550013	0.582311	0.99386	Caprin1	14.2338	14.8299
ENSMUSG00000000088	5529.23	-0.0286098	0.112857	-0.253505	0.799878	0.99386	Cox5a	72.7137	71.4441
ENSMUSG00000005069	4815.16	-0.0663697	0.117051	-0.567014	0.570705	0.99386	Pex5	34.161	32.6494
ENSMUSG00000073424	5778.68	0.15436	0.131261	1.17598	0.239605	0.99386	Cyp4f15	65.9799	72.9533
ENSMUSG00000025968	5650.31	-0.016163	0.111308	-0.14521	0.884545	0.99386	Ndufs1	19.2637	19.1027
ENSMUSG00000024799	4604.04	-0.341952	0.22228	-1.53838	0.123955	0.99386	Tm7sf2	32.2369	24.9897
ENSMUSG00000000594	4950.33	-0.110235	0.122293	-0.901401	0.367375	0.99386	Gm2a	34.0979	31.5655
ENSMUSG00000038615	4942.06	-0.125992	0.13171	-0.956591	0.338774	0.99386	Nfe2l1	25.9313	23.8409
ENSMUSG00000031532	5139.61	0.0277142	0.159808	0.173422	0.86232	0.99386	Saraf	47.0596	47.6434
ENSMUSG00000046027	5277.59	0.107707	0.133649	0.805896	0.420303	0.99386	Stard5	25.5078	27.4449
ENSMUSG00000034171	5126.61	0.021555	0.132423	0.162775	0.870696	0.99386	Faah	17.8936	17.9738
ENSMUSG00000058454	4911.22	0.276194	0.492685	0.56059	0.575077	0.99386	Dhcr7	21.1329	24.6571
ENSMUSG00000022890	5379.38	-0.0228035	0.116786	-0.195258	0.845191	0.99386	Atp5j	47.559	46.7738
ENSMUSG00000060938	5602.29	-0.175281	0.146885	-1.19332	0.232742	0.99386	Rpl26	112.671	100.237
ENSMUSG00000013663	5215.82	0.0137027	0.0866062	0.158218	0.874285	0.99386	Pten	12.3926	12.532
ENSMUSG00000062624	3511.85	-0.194672	0.145948	-1.33385	0.182253	0.99386	Cyp2c67	60.0407	52.3981
ENSMUSG00000079563	4955.39	0.321816	0.242557	1.32676	0.184587	0.99386	Pglyrp2	37.5215	45.7764
ENSMUSG00000046062	5171.42	-0.150557	0.130586	-1.15293	0.248938	0.99386	Ppp1r15b	26.8078	24.1203
ENSMUSG00000036503	5611.41	-0.0230347	0.0894091	-0.257633	0.79669	0.99386	Rnf13	15.5463	15.3174
ENSMUSG00000061787	5641.04	-0.106892	0.151278	-0.706596	0.479817	0.99386	Rps17	125.517	117.439
ENSMUSG00000040731	5169.8	0.0542075	0.0847675	0.639484	0.522508	0.99386	Eif4h	25.1012	26.0163
ENSMUSG00000009927	5482.12	0.0243935	0.15792	0.154468	0.877241	0.99386	Rps25	55.3375	56.5893
ENSMUSG00000032898	6188.62	-0.326231	0.161532	-2.01961	0.0434241	0.99386	Fbxo21	33.9644	27.2844
ENSMUSG00000074063	4513.63	-0.214322	0.266437	-0.8044	0.421166	0.99386	Osgin1	49.1382	43.0357
ENSMUSG00000059824	6952.57	-0.152024	0.146026	-1.04107	0.297842	0.99386	Dbp	67.6158	61.1024
ENSMUSG00000028607	4665.85	0.0234018	0.163094	0.143487	0.885906	0.99386	Cpt2	52.8247	53.6699
ENSMUSG00000036892	5084.77	0.17127	0.14596	1.1734	0.240636	0.99386	Prodh2	53.6059	60.4001
ENSMUSG00000020267	5202.62	-0.0507027	0.163315	-0.31046	0.756211	0.99386	Hint1	165.62	160.347
ENSMUSG00000044393	4940.32	-0.206538	0.151074	-1.36713	0.171585	0.99386	Dsg2	17.7321	15.3506
ENSMUSG00000038121	5306.6	-0.20114	0.186465	-1.0787	0.280721	0.99386	Fam210a	15.7354	13.9338
ENSMUSG00000030541	5922.97	-0.0988272	0.11939	-0.827768	0.407802	0.99386	Idh2	65.1447	60.9875
ENSMUSG00000060992	4755.59	0.118153	0.192675	0.613225	0.539728	0.99386	Copz1	34.1786	36.6695
ENSMUSG00000037780	3900.07	-0.155747	0.16536	-0.94187	0.346259	0.99386	Mbl1	71.8544	64.057
ENSMUSG00000025613	5219.31	0.072908	0.094707	0.769828	0.441402	0.99386	Cct8	45.1644	47.441
ENSMUSG00000046949	5708.18	-0.216166	0.101542	-2.12883	0.0332682	0.99386	Nqo2	41.6686	35.9207
ENSMUSG00000023044	1918.53	-0.763834	0.58408	-1.30776	0.190956	0.99386	Csad	17.122	10.4012
ENSMUSG00000051339	5601.93	-0.104987	0.137336	-0.764458	0.444594	0.99386	2900026A02Rik	14.7968	13.7106
ENSMUSG00000022234	4970.7	0.0216819	0.0857067	0.252978	0.800285	0.99386	Cct5	49.0315	49.6741
ENSMUSG00000022425	5859.69	0.2729	0.249928	1.09191	0.274871	0.99386	Enpp2	25.1842	30.4773
ENSMUSG00000021957	4653.83	-0.24505	0.125446	-1.95343	0.0507691	0.99386	Tkt	18.8189	15.8444
ENSMUSG00000035769	5171.9	-0.0377847	0.114977	-0.328629	0.742436	0.99386	Xylb	35.0955	34.0871
ENSMUSG00000025935	4478.68	0.408642	0.23906	1.70937	0.0873824	0.99386	Tram1	33.4671	43.6508
ENSMUSG00000064357	4830.66	-0.678982	0.609523	-1.11396	0.265298	0.99386	mt-Atp6	232.583	148.168
ENSMUSG00000030738	4839.45	0.10035	0.133458	0.75192	0.452099	0.99386	Eif3c	36.6326	38.9118
ENSMUSG00000022210	4747.64	-0.0504742	0.148852	-0.33909	0.734542	0.99386	Dhrs4	74.934	73.1877
ENSMUSG00000020149	4703.23	0.155722	0.119217	1.30621	0.191482	0.99386	Rab1a	32.1455	35.6224
ENSMUSG00000001755	4844.14	-0.0163724	0.111007	-0.14749	0.882745	0.99386	Coasy	46.4431	46.056
ENSMUSG00000021620	5693.95	-0.0659849	0.206079	-0.320191	0.748823	0.99386	Acot12	48.4402	47.0097
ENSMUSG00000037710	5273.26	-0.12958	0.159914	-0.810311	0.417762	0.99386	Cisd1	139.073	128.124
ENSMUSG00000038375	3706.2	0.0832245	0.141765	0.587058	0.557165	0.99386	Trp53inp2	18.7958	19.926
ENSMUSG00000015932	4917.05	0.109125	0.137944	0.79108	0.428897	0.99386	Dstn	68.094	72.8287
ENSMUSG00000037805	4858.09	-0.0964775	0.153857	-0.62706	0.53062	0.99386	Rpl10a	56.5429	53.0186
ENSMUSG00000032080	2771.56	0.279545	0.191971	1.45618	0.145343	0.99386	Apoa4	38.0041	45.5882
ENSMUSG00000030834	5156.26	0.055812	0.126415	0.441497	0.658853	0.99386	Abcc6	24.3547	25.2953
ENSMUSG00000025993	4615.43	-0.11789	0.200572	-0.587767	0.556689	0.99386	Slc40a1	14.8129	13.6786
ENSMUSG00000037458	5882.72	0.301842	0.154151	1.95809	0.0502199	0.99386	Azin1	23.2503	28.5574
ENSMUSG00000020593	4458.36	-0.345237	0.462575	-0.746338	0.455464	0.99386	Lpin1	13.5015	11.0547
ENSMUSG00000033307	5850.71	-0.0680465	0.164128	-0.414594	0.678439	0.99386	Mif	219.607	210.477
ENSMUSG00000039952	4586.22	-0.061982	0.163755	-0.378505	0.705056	0.99386	Dag1	20.2349	19.223
ENSMUSG00000030096	4607.61	-0.125975	0.159495	-0.789834	0.429625	0.99386	Slc6a6	15.5969	14.4076
ENSMUSG00000029840	5202.62	-0.034633	0.0721572	-0.479966	0.631252	0.99386	Mtpn	36.5448	35.8341
ENSMUSG00000042305	4892.86	-0.0339924	0.124801	-0.272372	0.785336	0.99386	Tmem183a	37.8921	37.255
ENSMUSG00000028964	5022.03	-0.172909	0.113431	-1.52435	0.12742	0.99386	Park7	58.8137	52.4396
ENSMUSG00000035561	5340.23	0.65378	0.349414	1.87107	0.0613348	0.99386	Aldh1b1	50.053	76.3098
ENSMUSG00000028367	4585.16	-0.234897	0.133946	-1.75367	0.0794875	0.99386	Txn1	128.835	110.34
ENSMUSG00000109644	5149.81	0.130591	0.133202	0.980402	0.326888	0.99386	0610005C13Rik	37.5658	41.4769
ENSMUSG00000004535	4825.87	0.0540872	0.078816	0.686246	0.492558	0.99386	Tax1bp1	13.0051	13.5091
ENSMUSG00000022885	5134.76	-0.117868	0.127348	-0.925554	0.354678	0.99386	St6gal1	29.8543	27.4733
ENSMUSG00000022365	4708.96	0.0912291	0.145907	0.625257	0.531802	0.99386	Derl1	37.6371	39.8092
ENSMUSG00000026554	4677.02	-0.0282032	0.0804117	-0.350735	0.725787	0.99386	Dcaf8	9.96334	9.81494
ENSMUSG00000030120	4502.1	0.0192273	0.0999024	0.192461	0.847381	0.99386	Mlf2	29.8085	30.2325
ENSMUSG00000024130	4939.93	-0.115959	0.177848	-0.652009	0.514395	0.99386	Abca3	15.0702	13.8243
ENSMUSG00000030861	4283.11	0.0295645	0.0784624	0.376798	0.706323	0.99386	Acadsb	16.2251	16.5908
ENSMUSG00000022110	4929.06	0.0131605	0.0848893	0.155031	0.876797	0.99386	Sucla2	33.7455	34.145
ENSMUSG00000005779	4791.13	0.0664663	0.1288	0.516041	0.605826	0.99386	Psmb4	65.7757	68.5974
ENSMUSG00000022841	4553.42	0.204642	0.134211	1.52478	0.127313	0.99386	Ap2m1	28.1755	32.2669
ENSMUSG00000031613	5641.7	-0.216003	0.155448	-1.38955	0.164665	0.99386	Hpgd	99.5	86.0101
ENSMUSG00000036985	4905.54	-0.0319267	0.104794	-0.304662	0.760624	0.99386	Zdhhc9	20.291	19.735
ENSMUSG00000040918	5428.4	-0.0344599	0.12859	-0.267982	0.788713	0.99386	Slc19a2	39.2486	38.3221
ENSMUSG00000037815	4905.93	-0.0659531	0.0996026	-0.662163	0.507867	0.99386	Ctnna1	21.4836	20.4784
ENSMUSG00000044308	4521.59	-0.0482071	0.140563	-0.342957	0.731631	0.99386	Ubr3	13.0002	12.5585
ENSMUSG00000021096	5030.56	-0.0758059	0.113007	-0.670808	0.502343	0.99386	Ppm1a	11.0323	10.5667
ENSMUSG00000031438	5336.79	-0.0257663	0.100205	-0.257135	0.797074	0.99386	Rnf128	42.5908	41.978
ENSMUSG00000018340	5314.01	-0.123734	0.0971589	-1.27352	0.202833	0.99386	Anxa6	52.2522	47.7111
ENSMUSG00000028906	4846.34	0.189398	0.0981644	1.9294	0.0536814	0.99386	Epb41	7.58702	8.65877
ENSMUSG00000005312	4505.7	0.0641762	0.110523	0.580661	0.561469	0.99386	Ubqln1	27.4731	28.6109
ENSMUSG00000006299	4771.91	0.0683451	0.107427	0.636203	0.524644	0.99386	Aamp	36.8974	38.7492
ENSMUSG00000019873	4469.62	-0.0528289	0.0895696	-0.589808	0.555319	0.99386	Reep3	15.082	14.5667
ENSMUSG00000068039	4864.26	0.0711283	0.0794209	0.895587	0.370474	0.99386	Tcp1	25.8868	27.2621
ENSMUSG00000064354	4531.11	-0.387928	0.445942	-0.869906	0.384352	0.99386	mt-Co2	202.754	155.968
ENSMUSG00000001847	4969.9	-0.0787825	0.0813894	-0.967971	0.333059	0.99386	Rac1	31.2686	29.5616
ENSMUSG00000024132	5083.08	-0.177988	0.18107	-0.982975	0.32562	0.99386	Eci1	69.2857	61.8861
ENSMUSG00000046805	5572.41	0.600564	0.367291	1.63512	0.102025	0.99386	Mpeg1	28.3199	41.7244
ENSMUSG00000022244	4640.08	0.155875	0.116764	1.33496	0.181891	0.99386	Amacr	46.2547	51.2687
ENSMUSG00000035000	5232.04	-0.109566	0.143319	-0.764488	0.444577	0.99386	Dpp4	23.8085	21.9275
ENSMUSG00000050390	4303.52	-0.34407	0.183248	-1.87762	0.0604334	0.99386	C77080	22.7862	18.0744
ENSMUSG00000028559	4619.95	0.118019	0.0831765	1.4189	0.155928	0.99386	Osbpl9	17.333	18.8371
ENSMUSG00000025362	4840.17	0.0878851	0.142801	0.61544	0.538264	0.99386	Rps26	83.5175	88.5311
ENSMUSG00000022752	4682.27	0.0769751	0.0678968	1.13371	0.256917	0.99386	Tomm70a	12.7951	13.5512
ENSMUSG00000029076	4734.15	-0.0399015	0.101083	-0.394741	0.693034	0.99386	Sdf4	21.5685	20.9073
ENSMUSG00000022562	4108.97	0.0714894	0.177384	0.40302	0.686933	0.99386	Oplah	18.7144	19.6335
ENSMUSG00000040706	4730.34	-0.0424203	0.103077	-0.411541	0.680676	0.99386	Agmat	93.7547	91.2786
ENSMUSG00000057103	4307.45	-0.159761	0.129989	-1.22903	0.21906	0.99386	Nat8f1	93.1802	83.6977
ENSMUSG00000022235	4543.69	-0.194122	0.148459	-1.30758	0.191017	0.99386	Cmbl	93.6577	81.7516
ENSMUSG00000046330	5244.54	-0.0526011	0.157861	-0.333212	0.738974	0.99386	Rpl37a	103.878	100.92
ENSMUSG00000035027	4460.81	0.0213321	0.123253	0.173076	0.862592	0.99386	Map2k2	21.4201	21.6864
ENSMUSG00000021248	4533.74	0.227784	0.161719	1.40852	0.158978	0.99386	Tmed10	19.7867	22.879
ENSMUSG00000061477	4590.67	-0.0647917	0.161623	-0.400881	0.688508	0.99386	Rps7	63.6312	61.056
ENSMUSG00000003429	4673.19	0.0803543	0.16354	0.491344	0.623183	0.99386	Rps11	143.683	151.657
ENSMUSG00000037820	4632.94	0.156239	0.19495	0.801431	0.422882	0.99386	Tgm2	26.2102	28.8062
ENSMUSG00000031059	4849.45	-0.121125	0.133684	-0.906055	0.364907	0.99386	Ndufb11	152.233	140.076
ENSMUSG00000032458	4503.26	0.114161	0.15213	0.750419	0.453002	0.99386	Copb2	18.7605	20.0865
ENSMUSG00000051285	4677.41	0.0475381	0.0888764	0.534878	0.592734	0.99386	Pcmtd1	19.0053	19.6568
ENSMUSG00000003948	4684.98	-0.15779	0.115374	-1.36764	0.171424	0.99386	Mmd	37.785	34.0468
ENSMUSG00000041220	4317.12	-0.361463	0.261639	-1.38153	0.167115	0.99386	Elovl6	20.5936	16.102
ENSMUSG00000063882	5006.53	-0.0490698	0.155112	-0.31635	0.751737	0.99386	Uqcrh	112.382	108.9
ENSMUSG00000037563	4791.04	0.205986	0.169828	1.21291	0.225166	0.99386	Rps16	96.571	110.944
ENSMUSG00000005268	3243.18	-1.09716	0.860824	-1.27454	0.202471	0.99386	Prlr	8.10309	3.86226
ENSMUSG00000036391	4328.4	0.219644	0.118463	1.85411	0.0637235	0.99386	Sec24a	10.2856	11.952
ENSMUSG00000020152	4510.6	0.0673805	0.100468	0.670668	0.502432	0.99386	Actr2	23.2483	24.3225
ENSMUSG00000071415	4883.77	-0.142952	0.132219	-1.08117	0.27962	0.99386	Rpl23	79.2969	72.4509
ENSMUSG00000060743	4633.55	-0.0622296	0.0903047	-0.689107	0.490756	0.99386	H3f3a	37.0096	35.5903
ENSMUSG00000041261	5293.85	-0.136792	0.148196	-0.923051	0.355981	0.99386	Car8	39.4097	36.2138
ENSMUSG00000062181	584.058	-1.20165	0.85157	-1.41109	0.158217	0.99386	Ces3b	8.89442	3.88744
ENSMUSG00000051375	4512.11	-0.207545	0.143019	-1.45117	0.146733	0.99386	Pcdh1	15.1104	12.9932
ENSMUSG00000090841	4735.98	-0.108626	0.116206	-0.934773	0.349905	0.99386	Myl6	42.2725	39.2382
ENSMUSG00000005615	4232.33	-0.0805885	0.139138	-0.579199	0.562455	0.99386	Pcyt1a	16.0841	15.1533
ENSMUSG00000031446	4412.66	-0.0659249	0.129608	-0.508648	0.610999	0.99386	Cul4a	19.2857	18.5781
ENSMUSG00000020432	4559.75	-0.117909	0.18411	-0.640428	0.521894	0.99386	Tcn2	60.5332	55.581
ENSMUSG00000047215	4741.02	0.0782719	0.149244	0.524455	0.599962	0.99386	Rpl9	41.0007	43.439
ENSMUSG00000033863	4736.13	-0.254784	0.158491	-1.60756	0.107932	0.99386	Klf9	29.2467	24.9257
ENSMUSG00000000399	4906.95	0.0172911	0.100827	0.171493	0.863836	0.99386	Ndufa9	63.6417	64.375
ENSMUSG00000067889	4729.47	-0.174502	0.152433	-1.14478	0.252302	0.99386	Sptbn2	15.4466	13.7511
ENSMUSG00000024785	5156	-0.141209	0.142714	-0.98946	0.322438	0.99386	Rcl1	78.0859	71.9685
ENSMUSG00000052595	4180.87	-0.0566758	0.17557	-0.322811	0.746839	0.99386	A1cf	31.0404	30.1886
ENSMUSG00000016252	4809.38	-0.0636763	0.16373	-0.388912	0.697342	0.99386	Atp5e	76.4132	73.2977
ENSMUSG00000025967	4468.63	0.0364032	0.137965	0.263858	0.791889	0.99386	Eef1b2	47.6998	48.978
ENSMUSG00000038366	4053.98	0.0829711	0.200954	0.412887	0.67969	0.99386	Lasp1	16.6573	17.3771
ENSMUSG00000027447	4416.31	-0.148976	0.13077	-1.13922	0.25461	0.99386	Cst3	100.649	90.649
ENSMUSG00000021178	4446.39	0.0317418	0.104312	0.304297	0.760902	0.99386	Psmc1	62.3617	63.6561
ENSMUSG00000005142	4571.9	0.10347	0.126437	0.818348	0.413159	0.99386	Man2b1	15.1419	16.1659
ENSMUSG00000009376	4600.85	0.0765491	0.127895	0.598533	0.549484	0.99386	Met	16.001	16.8906
ENSMUSG00000051391	4098.06	0.0194733	0.111963	0.173927	0.861923	0.99386	Ywhag	20.3094	20.5336
ENSMUSG00000061518	4834.47	-0.0235074	0.144056	-0.163182	0.870375	0.99386	Cox5b	84.1892	82.6925
ENSMUSG00000000154	4637.1	0.14322	0.175253	0.817222	0.413802	0.99386	Slc22a18	71.3376	77.7222
ENSMUSG00000027177	4733.88	0.0339121	0.109685	0.309178	0.757186	0.99386	Hipk3	16.0317	16.5253
ENSMUSG00000058230	4147.45	-0.14337	0.0983016	-1.45847	0.14471	0.99386	Arhgap35	13.0362	11.8452
ENSMUSG00000010609	4243.35	-0.222439	0.149486	-1.48802	0.136746	0.99386	Psen2	29.0011	24.7063
ENSMUSG00000036781	4329.54	-0.154839	0.153748	-1.00709	0.31389	0.99386	Rps27l	152.114	137.793
ENSMUSG00000032959	4126.72	-0.0711633	0.136599	-0.520965	0.602391	0.99386	Pebp1	65.6898	62.3217
ENSMUSG00000004038	4732.24	-0.255059	0.212915	-1.19794	0.230942	0.99386	Gstm3	106.821	89.5711
ENSMUSG00000068328	4290.45	0.0166753	0.112139	0.148701	0.881789	0.99386	Aup1	35.6832	36.0473
ENSMUSG00000032207	4948.74	-0.471534	0.237507	-1.98535	0.0471056	0.99386	Lipc	74.3222	53.9834
ENSMUSG00000061130	4385.38	-0.116258	0.0950875	-1.22265	0.221463	0.99386	Ppm1b	23.8107	22.1075
ENSMUSG00000026750	4308.45	-0.0863253	0.10486	-0.823243	0.41037	0.99386	Psmb7	35.4864	33.4829
ENSMUSG00000023043	4284.8	0.311932	0.266609	1.17	0.242002	0.99386	Krt18	73.179	89.1096
ENSMUSG00000000346	4765.46	-0.074522	0.0893625	-0.83393	0.404321	0.99386	Dazap2	46.3287	44.0779
ENSMUSG00000032115	3431.11	0.926335	0.464871	1.99267	0.0462978	0.99386	Hyou1	8.98414	16.6232
ENSMUSG00000015092	4301.91	-0.0626452	0.120867	-0.518297	0.604251	0.99386	Edf1	91.5353	87.6948
ENSMUSG00000062270	4825.72	-0.0508043	0.0878419	-0.578361	0.56302	0.99386	Morf4l1	13.8414	13.4208
ENSMUSG00000031231	5087.63	-0.0689758	0.14507	-0.475467	0.634454	0.99386	Cox7b	117.147	112.454
ENSMUSG00000029447	4379.67	0.0690213	0.0971387	0.710544	0.477367	0.99386	Cct6a	33.5323	35.0646
ENSMUSG00000036110	3861.36	-0.242294	0.379984	-0.637642	0.523707	0.99386	Slc17a2	19.2332	16.7768
ENSMUSG00000020361	4317.55	0.0132795	0.0913025	0.145445	0.88436	0.99386	Hspa4	21.3978	21.5417
ENSMUSG00000026457	4461.54	-0.0150814	0.0844988	-0.178481	0.858345	0.99386	Adipor1	24.5412	24.2436
ENSMUSG00000021486	4065.65	-0.0321426	0.105128	-0.305748	0.759797	0.99386	Prelid1	41.3874	40.4094
ENSMUSG00000034908	3763.85	-0.0868404	0.103447	-0.839464	0.401209	0.99386	Sidt2	20.6545	19.514
ENSMUSG00000011752	4177.72	0.0421786	0.144638	0.291614	0.770582	0.99386	Pgam1	56.8667	58.2678
ENSMUSG00000055302	4393	0.077394	0.09694	0.79837	0.424656	0.99386	Mrfap1	71.4649	75.0859
ENSMUSG00000086432	3248.86	0.123058	0.259636	0.473965	0.635525	0.99386	B430119L08Rik	42.8108	45.7425
ENSMUSG00000038286	4485.18	-0.131286	0.144953	-0.905717	0.365086	0.99386	Bphl	43.7328	40.0868
ENSMUSG00000054226	4648.35	-0.151653	0.137405	-1.10369	0.269728	0.99386	Tprkb	25.0682	22.8571
ENSMUSG00000040385	4182.66	-0.104639	0.0949006	-1.10262	0.270193	0.99386	Ppp1ca	47.228	43.9136
ENSMUSG00000024292	1677.41	-0.136988	0.231833	-0.59089	0.554594	0.99386	Cyp4f14	20.2225	17.9375
ENSMUSG00000000631	4430.51	-0.0325414	0.119742	-0.271762	0.785805	0.99386	Myo18a	7.66095	7.55004
ENSMUSG00000032116	4257.44	0.363144	0.239868	1.51393	0.130043	0.99386	Stt3a	11.4775	14.4604
ENSMUSG00000036932	4337.56	-0.135144	0.100149	-1.34943	0.177197	0.99386	Aifm1	31.0405	28.3861
ENSMUSG00000032232	4111.25	-0.231901	0.169475	-1.36835	0.171203	0.99386	Cgnl1	15.509	13.3603
ENSMUSG00000002015	4120.77	-0.111347	0.0864625	-1.28781	0.197812	0.99386	Bcap31	96.3713	89.127
ENSMUSG00000037966	4050.77	-0.108943	0.10385	-1.04904	0.294161	0.99386	Ninj1	73.4995	67.9935
ENSMUSG00000055538	4310.29	-0.0293633	0.109068	-0.269221	0.78776	0.99386	Zcchc24	26.3085	25.8547
ENSMUSG00000028530	4722.1	0.0628345	0.114242	0.550014	0.58231	0.99386	Jak1	17.663	18.3565
ENSMUSG00000011831	4171.86	-0.0735736	0.0964586	-0.762749	0.445613	0.99386	Evi5	14.5588	13.9172
ENSMUSG00000037797	3327.49	0.124761	0.152671	0.817192	0.413819	0.99386	Adh4	59.9153	65.3437
ENSMUSG00000034108	4128.03	-0.0752948	0.113199	-0.665154	0.505952	0.99386	Ccs	65.2062	61.9896
ENSMUSG00000036570	4644.18	-0.171545	0.157688	-1.08787	0.276651	0.99386	Fxyd1	61.7675	55.1539
ENSMUSG00000040850	3640.65	-0.0296697	0.116495	-0.254686	0.798965	0.99386	Psme4	12.0016	11.8122
ENSMUSG00000060961	4841.99	-0.159346	0.157277	-1.01315	0.310988	0.99386	Slc4a4	12.4388	11.1457
ENSMUSG00000021427	3839.72	0.344739	0.236754	1.45611	0.145363	0.99386	Ssr1	8.89752	11.1242
ENSMUSG00000100094	3954.75	-0.227932	0.141197	-1.61428	0.106467	0.99386	1810008I18Rik	29.3553	25.4147
ENSMUSG00000020532	4294.99	-0.0365618	0.19027	-0.192157	0.847619	0.99386	Acaca	6.97409	6.78983
ENSMUSG00000001472	4131.12	0.0148925	0.0761256	0.19563	0.844899	0.99386	Tcf25	20.9308	21.1906
ENSMUSG00000025199	3920.49	-0.049159	0.146856	-0.334743	0.737819	0.99386	Chuk	21.3742	20.954
ENSMUSG00000029767	4318.41	0.211655	0.203148	1.04188	0.297469	0.99386	Calu	23.6606	26.962
ENSMUSG00000044197	4465.75	-0.0170181	0.110258	-0.154348	0.877336	0.99386	Gpr146	18.2157	17.9222
ENSMUSG00000027255	4480.72	0.156195	0.114865	1.35982	0.173887	0.99386	Arfgap2	28.2749	31.2735
ENSMUSG00000022751	4220.53	-0.159863	0.104134	-1.53516	0.124744	0.99386	Nit2	47.691	42.7504
ENSMUSG00000015854	5382.68	0.152609	0.221481	0.68904	0.490798	0.99386	Cd5l	69.6739	77.0435
ENSMUSG00000024393	4038.16	-0.117113	0.110684	-1.05808	0.290019	0.99386	Prrc2a	15.102	13.9614
ENSMUSG00000033416	4098.16	-0.167929	0.130054	-1.29122	0.196626	0.99386	Gucd1	14.4377	13.0297
ENSMUSG00000016559	4248.66	0.110361	0.122744	0.899114	0.368592	0.99386	H3f3b	37.7692	40.5686
ENSMUSG00000014769	4283.32	-0.0515584	0.0995329	-0.518004	0.604456	0.99386	Psmb1	26.0394	25.1284
ENSMUSG00000024758	4277.65	0.110253	0.11991	0.919465	0.357853	0.99386	Rtn3	22.4364	24.1706
ENSMUSG00000034341	4138.43	0.0894561	0.138842	0.644304	0.519379	0.99386	Wbp2	34.7245	36.6231
ENSMUSG00000041058	4172.91	0.0923165	0.120074	0.768831	0.441994	0.99386	Wwp1	17.1646	18.3901
ENSMUSG00000028234	4380.48	-0.0408328	0.140682	-0.290249	0.771626	0.99386	Rps20	29.9199	29.039
ENSMUSG00000017760	4134.56	-0.100852	0.0964713	-1.04541	0.295834	0.99386	Ctsa	24.9869	23.2381
ENSMUSG00000003464	4090.87	-0.125794	0.122627	-1.02582	0.304977	0.99386	Pex19	30.7165	28.2344
ENSMUSG00000036275	3853.23	-0.0829007	0.0736153	-1.12613	0.260109	0.99386	9530068E07Rik	33.0281	31.2646
ENSMUSG00000019929	5784.25	-0.292688	0.221909	-1.31895	0.187185	0.99386	Dcn	30.2701	24.8171
ENSMUSG00000000340	4723.07	0.203841	0.105625	1.92986	0.0536245	0.99386	Dbt	36.0786	41.4323
ENSMUSG00000001323	3925.9	-0.10611	0.108006	-0.982444	0.325881	0.99386	Srr	24.4584	22.7301
ENSMUSG00000021136	4007.21	-0.047612	0.10509	-0.453057	0.650508	0.99386	Smoc1	32.0173	30.8373
ENSMUSG00000055322	4086.28	0.0275738	0.0952587	0.289462	0.772228	0.99386	Tns1	6.74451	6.88182
ENSMUSG00000036241	4320.93	-0.164101	0.106607	-1.53932	0.123727	0.99386	Ube2r2	29.8701	26.8773
ENSMUSG00000052392	3884.28	-0.400271	0.25468	-1.57166	0.11603	0.99386	Acot4	18.33	14.0179
ENSMUSG00000040048	4620.46	0.0572551	0.120571	0.474864	0.634884	0.99386	Ndufb10	102.168	106.175
ENSMUSG00000032591	4108	0.283296	0.160332	1.76693	0.0772406	0.99386	Mst1	45.1587	54.2949
ENSMUSG00000026924	3805.5	0.07131	0.125733	0.567156	0.570608	0.99386	Sec16a	11.0769	11.6203
ENSMUSG00000023150	4223.89	0.1734	0.173984	0.996643	0.318938	0.99386	Ivns1abp	19.9325	22.6844
ENSMUSG00000004069	4061.9	0.104816	0.126653	0.827589	0.407903	0.99386	Dnaja3	27.3262	29.4003
ENSMUSG00000032602	3667.49	-0.10496	0.167105	-0.628112	0.529931	0.99386	Slc25a20	21.4086	19.9395
ENSMUSG00000019188	3717.95	0.127097	0.202018	0.629133	0.529262	0.99386	H13	11.0033	11.8654
ENSMUSG00000016382	4147.41	-0.164421	0.100254	-1.64004	0.100996	0.99386	Pls3	28.3994	25.357
ENSMUSG00000029864	4223.37	-0.0712886	0.142956	-0.498676	0.618008	0.99386	Gstk1	80.7964	76.487
ENSMUSG00000059811	4236.23	0.10868	0.150307	0.723052	0.469648	0.99386	Atl2	11.4159	12.3134
ENSMUSG00000037266	3934.83	-0.0690318	0.44513	-0.155082	0.876756	0.99386	Rsrp1	32.604	32.069
ENSMUSG00000014956	4283.64	0.0731978	0.100198	0.730528	0.465067	0.99386	Ppp1cb	10.4945	11.0345
ENSMUSG00000032249	4301.68	-0.302566	0.165165	-1.8319	0.0669658	0.99386	Anp32a	41.0168	33.3082
ENSMUSG00000010122	4058.45	-0.159853	0.167875	-0.952215	0.340988	0.99386	Slc47a1	34.6829	31.1653
ENSMUSG00000002981	3998.31	0.120663	0.14588	0.82714	0.408158	0.99386	Clptm1	16.9362	18.2603
ENSMUSG00000066036	3853.62	-0.204734	0.200557	-1.02083	0.307336	0.99386	Ubr4	6.24854	5.51916
ENSMUSG00000030201	3853.07	-0.056714	0.147033	-0.385724	0.699701	0.99386	Lrp6	7.85793	7.60632
ENSMUSG00000022181	724.589	0.233705	0.204706	1.14166	0.253594	0.99386	C6	5.2125	6.05522
ENSMUSG00000038845	3998.58	-0.138392	0.120232	-1.15104	0.249715	0.99386	Phb	40.8118	37.2467
ENSMUSG00000021474	4044.41	0.342066	0.163611	2.09073	0.0365524	0.99386	Sfxn1	9.8988	12.5099
ENSMUSG00000001440	3966.3	0.0256429	0.130925	0.195859	0.844721	0.99386	Kpnb1	16.3974	16.5528
ENSMUSG00000029499	4390.09	0.194641	0.155962	1.248	0.212032	0.99386	Pxmp2	94.1934	106.664
ENSMUSG00000024576	4063.39	0.0195238	0.0946831	0.206201	0.836634	0.99386	Csnk1a1	10.584	10.6859
ENSMUSG00000025794	4178.56	0.133925	0.147306	0.909164	0.363263	0.99386	Rpl14	66.2089	72.7162
ENSMUSG00000025903	3850.42	0.0753592	0.109325	0.689312	0.490627	0.99386	Lypla1	14.3774	15.1416
ENSMUSG00000038900	4048.75	0.0804361	0.186056	0.432323	0.665507	0.99386	Rpl12	29.9102	31.6512
ENSMUSG00000064358	4327.19	-0.636944	0.444682	-1.43236	0.152041	0.99386	mt-Co3	183.486	118.489
ENSMUSG00000026112	3973.84	-0.114841	0.102751	-1.11766	0.263712	0.99386	Coa5	21.6459	20.0753
ENSMUSG00000069520	2794.2	0.0659998	0.194457	0.339406	0.734304	0.99386	Tmem19	20.3776	21.0568
ENSMUSG00000028327	3662.61	-0.0350779	0.188528	-0.186062	0.852396	0.99386	Stra6l	10.7029	10.2973
ENSMUSG00000026615	3830.31	0.193663	0.152104	1.27323	0.202935	0.99386	Eprs	5.43775	6.15198
ENSMUSG00000038393	3292.02	-0.210255	0.257332	-0.817056	0.413897	0.99386	Txnip	30.8027	27.2303
ENSMUSG00000022514	3514.52	-0.0813882	0.124087	-0.655895	0.511892	0.99386	Il1rap	8.76087	8.30583
ENSMUSG00000038612	4368.41	0.0223838	0.0582833	0.384052	0.70094	0.99386	Mcl1	34.8808	35.476
ENSMUSG00000058022	3484.13	-0.171011	0.125928	-1.358	0.174463	0.99386	Adtrp	35.4011	31.3879
ENSMUSG00000007458	3984.88	-0.0374014	0.0862921	-0.433428	0.664704	0.99386	M6pr	26.6285	25.9094
ENSMUSG00000026229	3978.05	0.0730185	0.134039	0.544755	0.585922	0.99386	Psmd1	14.684	15.325
ENSMUSG00000063406	3848.55	0.148473	0.148019	1.00307	0.315828	0.99386	Tmed5	12.9278	14.4505
ENSMUSG00000019232	3781.44	0.239872	0.249519	0.961338	0.336382	0.99386	Etnppl	11.4579	13.5209
ENSMUSG00000038733	3929.14	-0.0755156	0.128065	-0.589668	0.555414	0.99386	Wdr26	13.3443	12.761
ENSMUSG00000004056	3963.03	0.0347183	0.104001	0.333828	0.738509	0.99386	Akt2	15.0609	15.3916
ENSMUSG00000063316	3809.39	0.0317593	0.169794	0.187047	0.851624	0.99386	Rpl27	66.9905	68.5001
ENSMUSG00000020553	4171.87	-0.157504	0.182021	-0.865308	0.38687	0.99386	Pctp	44.3838	39.6404
ENSMUSG00000032803	4063.37	-0.0649834	0.0883689	-0.735365	0.462117	0.99386	Cdv3	15.4163	14.8408
ENSMUSG00000037487	3668.43	-0.0477429	0.145334	-0.328505	0.74253	0.99386	Ubr5	6.63106	6.46034
ENSMUSG00000027495	3543.17	-0.125696	0.138695	-0.906278	0.364789	0.99386	Fam210b	28.1461	25.6257
ENSMUSG00000036093	3747.3	0.027252	0.0749271	0.363713	0.716072	0.99386	Arl5a	18.8342	19.287
ENSMUSG00000057522	3552.22	-0.0910997	0.100555	-0.905971	0.364951	0.99386	Spop	31.7068	29.9845
ENSMUSG00000073838	3937.22	0.165525	0.133047	1.24411	0.213459	0.99386	Tufm	47.9919	53.3765
ENSMUSG00000018286	3963.18	-0.034564	0.135143	-0.255758	0.798138	0.99386	Psmb6	58.6021	57.1991
ENSMUSG00000036550	3792.04	-0.0715391	0.12127	-0.589917	0.555246	0.99386	Cnot1	6.21132	5.91898
ENSMUSG00000000711	4074.84	-0.0784109	0.0697498	-1.12417	0.260939	0.99386	Rab5b	27.3715	25.9645
ENSMUSG00000024853	4120.15	0.062391	0.101922	0.612146	0.540441	0.99386	Sf3b2	16.2907	16.9252
ENSMUSG00000039450	4361.34	-0.1571	0.155334	-1.01137	0.311839	0.99386	Dcxr	110.205	99.0251
ENSMUSG00000121068	3415.68	-0.336462	0.190515	-1.76607	0.0773846	0.99386	ENSMUSG00000121068	80.2657	63.3088
ENSMUSG00000038217	3411.57	-0.440098	0.278122	-1.58239	0.11356	0.99386	Tlcd2	55.442	40.6649
ENSMUSG00000030275	3781.69	0.218478	0.18513	1.18013	0.237948	0.99386	Etnk1	6.74759	7.85363
ENSMUSG00000039218	4368.78	-0.065623	0.218747	-0.299995	0.764181	0.99386	Srrm2	9.59579	9.27767
ENSMUSG00000024304	3793.1	0.0529079	0.157114	0.336749	0.736306	0.99386	Cdh2	12.7141	13.0513
ENSMUSG00000031010	3727.64	0.13286	0.174308	0.762214	0.445932	0.99386	Usp9x	6.49187	7.10312
ENSMUSG00000004270	3945.13	-0.0832885	0.163407	-0.5097	0.610262	0.99386	Lpcat3	34.0135	31.9968
ENSMUSG00000032601	3470.83	0.109239	0.14583	0.749088	0.453804	0.99386	Prkar2a	14.3316	15.3949
ENSMUSG00000032437	3804.79	0.105765	0.161128	0.656399	0.511567	0.99386	Stt3b	23.8405	25.4489
ENSMUSG00000025260	3713.49	-0.110763	0.129099	-0.857972	0.390908	0.99386	Hsd17b10	81.3554	75.3321
ENSMUSG00000033184	3719.81	0.148607	0.138305	1.07449	0.282603	0.99386	Tmed7	10.9696	12.0731
ENSMUSG00000042650	3838.97	-0.0531127	0.097624	-0.544054	0.586404	0.99386	Alkbh5	17.9335	17.299
ENSMUSG00000022351	3606.77	0.420094	0.56227	0.747139	0.45498	0.99386	Sqle	15.4352	19.8944
ENSMUSG00000022961	4127.24	0.0965874	0.145917	0.661935	0.508013	0.99386	Son	7.37479	7.92721
ENSMUSG00000036199	4089.91	-0.134724	0.14096	-0.95576	0.339193	0.99386	Ndufa13	93.6285	85.3748
ENSMUSG00000020163	3847.03	-0.275055	0.184789	-1.48848	0.136624	0.99386	Uqcr11	178.799	148.771
ENSMUSG00000061306	3410.27	0.105309	0.120281	0.875523	0.38129	0.99386	Slc38a10	14.0492	15.0616
ENSMUSG00000039159	3901.81	-0.0980023	0.125697	-0.779671	0.435585	0.99386	Ube2h	23.1064	21.7065
ENSMUSG00000002332	3035.19	-0.101766	0.105023	-0.96899	0.33255	0.99386	Dhrs1	31.2994	29.171
ENSMUSG00000021877	3701.87	0.313943	0.180081	1.74334	0.0812735	0.99386	Arf4	25.1917	30.9302
ENSMUSG00000032434	3218.41	0.136138	0.143523	0.948543	0.342853	0.99386	Cmtm6	24.4649	26.7158
ENSMUSG00000020644	3826.82	-0.151161	0.200445	-0.754128	0.450772	0.99386	Id2	45.2532	41.0939
ENSMUSG00000026031	4057.75	0.0195724	0.132056	0.148213	0.882175	0.99386	Cflar	8.72369	8.92829
ENSMUSG00000025702	3718.66	-0.0755646	0.101882	-0.741684	0.458279	0.99386	Marchf8	10.8573	10.3839
ENSMUSG00000005683	3932.81	-0.169253	0.108485	-1.56016	0.118723	0.99386	Cs	19.8551	17.5441
ENSMUSG00000024587	3472.72	0.172381	0.172399	0.999897	0.31736	0.99386	Nars	20.6085	22.9872
ENSMUSG00000026655	4757.52	0.170039	0.197943	0.859031	0.390323	0.99386	Fam107b	28.3976	32.2239
ENSMUSG00000091867	5796.03	-0.721305	0.523788	-1.37709	0.168483	0.99386	Cyp2a22	58.1946	35.8972
ENSMUSG00000022574	3701.94	-0.058448	0.15709	-0.372066	0.709843	0.99386	Naprt	44.0732	42.0947
ENSMUSG00000073676	3917.07	0.108607	0.131176	0.827952	0.407697	0.99386	Hspe1	69.9712	75.6446
ENSMUSG00000038267	3848.22	-0.0317455	0.120569	-0.263297	0.792322	0.99386	Slc22a23	16.7163	16.4467
ENSMUSG00000037712	3996.14	-0.0833334	0.0977931	-0.852139	0.394137	0.99386	Fermt2	21.7924	20.5845
ENSMUSG00000066232	3851.9	0.0372669	0.102021	0.365288	0.714897	0.99386	Ipo7	9.32479	9.61712
ENSMUSG00000003402	3610.94	0.155356	0.184276	0.843066	0.399191	0.99386	Prkcsh	21.9781	24.1336
ENSMUSG00000029198	3810.86	0.0582529	0.095995	0.606833	0.543962	0.99386	Grpel1	29.0145	30.2402
ENSMUSG00000044254	4160.12	0.324044	0.227857	1.42214	0.154986	0.99386	Pcsk9	28.9496	35.6375
ENSMUSG00000027637	3780.78	-0.0565406	0.103001	-0.548934	0.583051	0.99386	Rab5if	36.7731	35.4558
ENSMUSG00000109482	3870.12	-0.173468	0.138303	-1.25426	0.209749	0.99386	Gm4756	33.3723	29.5466
ENSMUSG00000032301	3923.85	-0.0734348	0.075348	-0.974608	0.329755	0.99386	Psma4	46.6193	44.4319
ENSMUSG00000025508	3861.5	0.138525	0.160716	0.861926	0.388728	0.99386	Rplp2	48.6629	53.3684
ENSMUSG00000056076	3528.51	0.172796	0.144856	1.19288	0.232916	0.99386	Eif3b	27.2623	30.4491
ENSMUSG00000022708	3071.94	-0.232681	0.197481	-1.17824	0.2387	0.99386	Zbtb20	2.96332	2.54806
ENSMUSG00000000001	3725.54	-0.0335309	0.081172	-0.413084	0.679545	0.99386	Gnai3	31.781	30.9621
ENSMUSG00000028514	3498.84	-0.127735	0.130119	-0.981672	0.326262	0.99386	Usp24	8.08948	7.46574
ENSMUSG00000030671	3801.52	0.0778974	0.125498	0.620706	0.534793	0.99386	Pde3b	11.1433	11.8038
ENSMUSG00000038084	3808.98	-0.0502734	0.113448	-0.44314	0.657665	0.99386	Opa1	13.4784	13.1108
ENSMUSG00000010175	3666.99	0.214591	0.153073	1.40188	0.160951	0.99386	Prox1	11.2553	12.8681
ENSMUSG00000026675	3834.34	0.130787	0.359421	0.363882	0.715946	0.99386	Hsd17b7	19.7321	21.2744
ENSMUSG00000025579	3524.28	-0.0632576	0.122612	-0.515917	0.605912	0.99386	Gaa	20.6611	19.6892
ENSMUSG00000066026	3765.22	-0.105007	0.136715	-0.768069	0.442446	0.99386	Dhrs3	36.5451	33.9779
ENSMUSG00000020671	3776.4	0.0194405	0.10382	0.187252	0.851463	0.99386	Rab10	29.3882	29.6336
ENSMUSG00000031812	3815.42	0.12479	0.13489	0.92512	0.354904	0.99386	Map1lc3b	13.2845	14.5544
ENSMUSG00000008035	3367.61	-0.211991	0.19887	-1.06598	0.286435	0.99386	Mid1ip1	47.0797	40.038
ENSMUSG00000031762	4701.26	0.834829	0.939277	0.8888	0.374111	0.99386	Mt2	160.263	268.248
ENSMUSG00000031549	3249.92	0.216805	0.211068	1.02718	0.304335	0.99386	Ido2	22.6112	26.0555
ENSMUSG00000062397	3514.15	0.0963064	0.113222	0.8506	0.394991	0.99386	Zfp706	18.7142	19.9345
ENSMUSG00000037826	4193.22	0.246708	0.1657	1.48889	0.136517	0.99386	Ppm1k	17.3879	20.763
ENSMUSG00000005510	3896.72	-0.0521288	0.11987	-0.434876	0.663652	0.99386	Ndufs3	49.8024	48.2415
ENSMUSG00000031246	3857.92	-0.0842894	0.0836337	-1.00784	0.313531	0.99386	Sh3bgrl	33.1071	31.227
ENSMUSG00000057228	3609.89	0.0713307	0.142485	0.500618	0.61664	0.99386	Aadat	44.5759	46.6109
ENSMUSG00000025059	3478.66	-0.165793	0.159788	-1.03758	0.299466	0.99386	Gk	13.0969	11.6879
ENSMUSG00000060429	3789.87	-0.0876339	0.171884	-0.509843	0.610162	0.99386	Sntb1	20.0789	18.8282
ENSMUSG00000032788	3679.72	0.0748861	0.194028	0.385955	0.69953	0.99386	Pdxk	18.259	19.1397
ENSMUSG00000059434	4018.68	0.0303573	0.15655	0.193914	0.846243	0.99386	Gckr	25.1945	25.9301
ENSMUSG00000035878	4090.07	0.0896225	0.132259	0.677629	0.498007	0.99386	Hykk	12.1967	12.9839
ENSMUSG00000102869	3921.29	-0.0953402	0.151476	-0.629406	0.529083	0.99386	Norad	22.3416	21.1598
ENSMUSG00000044252	3750.87	0.0207798	0.0997895	0.208236	0.835044	0.99386	Osbpl1a	13.1143	13.3551
ENSMUSG00000022892	4271.18	0.237774	0.115363	2.06109	0.0392948	0.99386	App	8.31734	9.73954
ENSMUSG00000025068	3933.77	-0.13315	0.135668	-0.981437	0.326377	0.99386	Gsto1	55.7398	51.1499
ENSMUSG00000021775	4170.56	0.0609845	0.137257	0.44431	0.656818	0.99386	Nr1d2	20.7328	21.8262
ENSMUSG00000018326	3593	0.0352719	0.0933284	0.377933	0.70548	0.99386	Ywhab	28.8165	29.4364
ENSMUSG00000021748	3646.88	0.0223033	0.129572	0.172131	0.863335	0.99386	Pdhb	25.6545	26.2627
ENSMUSG00000047963	4154.01	-0.0851857	0.134611	-0.632828	0.526846	0.99386	Stbd1	52.6976	50.2431
ENSMUSG00000030754	3699.15	0.0541622	0.107361	0.504487	0.613919	0.99386	Copb1	17.9019	18.5063
ENSMUSG00000037119	3940.78	-0.0512033	0.103675	-0.493883	0.621389	0.99386	Fam91a1	16.6419	16.1371
ENSMUSG00000062997	3810.85	-0.0752768	0.160042	-0.470358	0.638099	0.99386	Rpl35	86.3166	82.1539
ENSMUSG00000057738	4202.45	-0.117883	0.126306	-0.933309	0.35066	0.99386	Sptan1	8.95293	8.29098
ENSMUSG00000021709	3672.14	-0.0944492	0.147059	-0.642256	0.520707	0.99386	Erbin	13.0461	12.372
ENSMUSG00000025369	3583.58	-0.152246	0.111576	-1.3645	0.172409	0.99386	Smarcc2	18.6204	16.9088
ENSMUSG00000074622	3678.11	0.238165	0.26923	0.884616	0.376364	0.99386	Mafb	27.5023	32.6149
ENSMUSG00000031701	3591.8	0.120771	0.0984949	1.22617	0.220136	0.99386	Dnaja2	31.8028	34.6132
ENSMUSG00000096210	3797.9	0.110876	0.104426	1.06176	0.288342	0.99386	H1f0	48.7994	52.7928
ENSMUSG00000048578	3236.09	0.219284	0.166504	1.31699	0.187843	0.99386	Mlec	13.6659	15.8113
ENSMUSG00000038324	3509.02	-0.0652243	0.0830366	-0.785488	0.432168	0.99386	Trpc4ap	11.2696	10.7394
ENSMUSG00000020349	3859.78	-0.0300347	0.0702115	-0.427774	0.668815	0.99386	Ppp2ca	14.3358	14.0726
ENSMUSG00000032348	4405.01	-0.0275257	0.171522	-0.160479	0.872504	0.99386	Gsta4	96.1213	95.191
ENSMUSG00000015568	5688.52	0.196136	0.218544	0.897464	0.369471	0.99386	Lpl	13.805	15.7337
ENSMUSG00000037686	3988.14	0.191888	0.135663	1.41444	0.157232	0.99386	Aspg	28.8998	33.4597
ENSMUSG00000067851	3573.9	-0.027691	0.124823	-0.221843	0.824436	0.99386	Arfgef1	8.72424	8.64743
ENSMUSG00000049090	3642.84	0.100884	0.104696	0.963586	0.335253	0.99386	Zadh2	27.3032	29.289
ENSMUSG00000040612	4044.25	-0.171699	0.189325	-0.9069	0.36446	0.99386	Ildr2	14.2869	12.7895
ENSMUSG00000071551	3383	-0.0475242	0.220886	-0.215153	0.829648	0.99386	Akr1c19	15.938	15.5789
ENSMUSG00000024921	3555.91	0.234128	0.139846	1.67418	0.0940952	0.99386	Smarca2	6.29909	7.41127
ENSMUSG00000060261	3556.67	0.0195417	0.0901565	0.216754	0.8284	0.99386	Gtf2i	9.51783	9.66881
ENSMUSG00000002102	3590.49	0.0462174	0.101158	0.456881	0.647756	0.99386	Psmc3	37.2178	38.299
ENSMUSG00000030695	4027.93	0.118683	0.142158	0.834863	0.403795	0.99386	Aldoa	36.3889	39.4917
ENSMUSG00000052656	3396.07	-0.1375	0.142224	-0.966779	0.333655	0.99386	Rnf103	14.8108	13.4599
ENSMUSG00000057863	3806.57	-0.203748	0.189125	-1.07732	0.281337	0.99386	Rpl36	290.116	254.013
ENSMUSG00000030591	3378.2	-0.0623978	0.137648	-0.453315	0.650322	0.99386	Psmd8	30.8898	29.4982
ENSMUSG00000056116	3994.68	0.0388472	0.126587	0.306881	0.758934	0.99386	H2-T22	31.8736	32.6104
ENSMUSG00000042524	3935.25	0.0594236	0.126396	0.470136	0.638258	0.99386	Sun2	19.4876	20.388
ENSMUSG00000020889	4243.32	-0.5132	0.244077	-2.10262	0.0354992	0.99386	Nr1d1	44.331	31.316
ENSMUSG00000018501	3290.61	-0.12593	0.147443	-0.85409	0.393055	0.99386	Ncor1	7.34022	6.79698
ENSMUSG00000036323	3473.45	0.133193	0.0965277	1.37984	0.167636	0.99386	Srp72	15.9702	17.4101
ENSMUSG00000028211	4215.7	0.38586	0.63206	0.610479	0.541545	0.99386	Trp53inp1	15.2776	20.869
ENSMUSG00000056770	3666.94	-0.0318875	0.0847793	-0.376124	0.706825	0.99386	Setd3	16.8393	16.5217
ENSMUSG00000034024	3497.39	0.106424	0.0804528	1.32281	0.185898	0.99386	Cct2	36.1264	38.8869
ENSMUSG00000025404	3794.75	-0.161919	0.108162	-1.497	0.134393	0.99386	R3hdm2	18.3389	16.5418
ENSMUSG00000062825	5308.88	0.492538	0.353303	1.39409	0.163289	0.99386	Actg1	46.4277	64.821
ENSMUSG00000022450	3710.66	-0.209424	0.157214	-1.33209	0.182829	0.99386	Ndufa6	60.3345	52.7292
ENSMUSG00000024360	3655.27	-0.0221726	0.0921887	-0.240513	0.809932	0.99386	Etf1	27.2554	26.9671
ENSMUSG00000039428	3339.37	-0.0453121	0.137291	-0.330045	0.741366	0.99386	Tmem135	12.2754	11.8373
ENSMUSG00000032562	3736.7	-0.0412133	0.103149	-0.399552	0.689486	0.99386	Gnai2	27.6128	26.7402
ENSMUSG00000024099	3904.6	-0.0312777	0.0989345	-0.316145	0.751892	0.99386	Ndufv2	50.4496	49.3834
ENSMUSG00000025982	3876.03	0.083078	0.115816	0.717329	0.473171	0.99386	Sf3b1	9.1056	9.69885
ENSMUSG00000001794	3438.54	0.033045	0.129367	0.255436	0.798386	0.99386	Capns1	37.5882	38.3275
ENSMUSG00000027774	3434.28	0.0479229	0.137109	0.349525	0.726695	0.99386	Gfm1	20.9294	21.6436
ENSMUSG00000059534	3735.21	-0.130614	0.177105	-0.737495	0.460821	0.99386	Uqcr10	181.92	167.266
ENSMUSG00000050732	3795.02	-0.119632	0.124582	-0.960263	0.336923	0.99386	Vamp8	46.7928	43.2773
ENSMUSG00000022312	3486.96	-0.0426454	0.114003	-0.374071	0.708351	0.99386	Eif3h	60.175	58.4636
ENSMUSG00000022270	5039.02	-0.308568	0.161377	-1.91209	0.055864	0.99386	Retreg1	37.0473	30.2893
ENSMUSG00000073639	3413.14	0.0954266	0.128961	0.739964	0.459322	0.99386	Rab18	13.211	14.0554
ENSMUSG00000061292	4592.21	-0.205577	0.210621	-0.976053	0.329038	0.99386	Cyp3a59	67.2308	59.1164
ENSMUSG00000002881	3688.39	0.0207585	0.0798456	0.259983	0.794877	0.99386	Nab1	24.5577	25.0032
ENSMUSG00000073702	3905.65	-0.190394	0.157804	-1.20652	0.227616	0.99386	Rpl31	68.5764	60.5223
ENSMUSG00000029512	3472.58	-0.157184	0.156642	-1.00346	0.315639	0.99386	Ulk1	15.4145	13.9771
ENSMUSG00000056999	3316.18	0.224135	0.145442	1.54107	0.1233	0.99386	Ide	11.0378	12.852
ENSMUSG00000050103	3657.52	-0.164409	0.15553	-1.05709	0.290469	0.99386	Agmo	16.6327	14.8274
ENSMUSG00000029048	3469.57	0.058832	0.0917733	0.641057	0.521485	0.99386	Rer1	51.4302	53.4689
ENSMUSG00000028382	3651.19	-0.0506891	0.112424	-0.450874	0.652081	0.99386	Ptbp3	13.6417	13.1822
ENSMUSG00000046718	3184.93	-0.237353	0.116649	-2.03477	0.0418743	0.99386	Bst2	104.818	89.0519
ENSMUSG00000032293	3383.19	-0.0720737	0.106345	-0.677733	0.497941	0.99386	Ireb2	10.0143	9.60303
ENSMUSG00000052337	3548.66	-0.125437	0.116667	-1.07517	0.282298	0.99386	Immt	8.91387	8.23676
ENSMUSG00000030313	3768.23	0.0753284	0.137339	0.548484	0.58336	0.99386	Dennd5b	5.58596	5.91668
ENSMUSG00000023832	3587.74	-0.0856098	0.216032	-0.396282	0.691897	0.99386	Acat2	39.8443	37.1676
ENSMUSG00000035877	3386.69	-0.0527297	0.157681	-0.334407	0.738073	0.99386	Zhx3	7.09054	6.88108
ENSMUSG00000047187	3591.96	0.0147845	0.089225	0.165699	0.868393	0.99386	Rab2a	46.0372	46.5086
ENSMUSG00000021910	3348.55	0.0470301	0.107299	0.438309	0.661162	0.99386	Nisch	6.86553	7.095
ENSMUSG00000060904	3267.69	0.216471	0.118835	1.82161	0.0685137	0.99386	Arl1	35.0049	40.6014
ENSMUSG00000020859	3760.54	-0.0236442	0.140097	-0.16877	0.865977	0.99386	Spag9	9.31591	9.23864
ENSMUSG00000057236	3298.15	0.0599614	0.0885458	0.677179	0.498292	0.99386	Rbbp4	10.1317	10.5846
ENSMUSG00000067225	1398.05	0.43508	0.493542	0.881546	0.378023	0.99386	Cyp2c54	18.6353	24.7726
ENSMUSG00000006498	3549.09	-0.0295443	0.113921	-0.25934	0.795373	0.99386	Ptbp1	20.8341	20.2589
ENSMUSG00000074064	3672.79	0.0513102	0.0997149	0.514569	0.606855	0.99386	Mlycd	33.3356	34.59
ENSMUSG00000086784	3435.52	-0.13788	0.143691	-0.959559	0.337277	0.99386	Isoc2a	43.9349	40.0393
ENSMUSG00000028383	3577.73	-0.128126	0.118107	-1.08483	0.277997	0.99386	Hsdl2	36.5704	33.7314
ENSMUSG00000036752	2961.36	0.0644648	0.211479	0.304829	0.760497	0.99386	Tubb4b	37.9879	39.2963
ENSMUSG00000053329	3663.78	0.0149246	0.0986842	0.151235	0.87979	0.99386	Gatd3a	39.596	39.9826
ENSMUSG00000037656	3412.89	-0.0342817	0.126425	-0.271161	0.786267	0.99386	Slc20a2	15.2237	14.8366
ENSMUSG00000031696	3512.84	0.0635634	0.0945777	0.672075	0.501536	0.99386	Vps35	10.6236	11.0855
ENSMUSG00000063358	3509.5	-0.0430979	0.0801988	-0.537388	0.590999	0.99386	Mapk1	13.7747	13.38
ENSMUSG00000039960	3353.04	-0.306426	0.138095	-2.21894	0.0264906	0.99386	Rhou	26.6024	21.6114
ENSMUSG00000030224	3385.57	-0.01532	0.0815214	-0.187926	0.850934	0.99386	Strap	30.1761	29.9431
ENSMUSG00000028557	3339.42	0.0392266	0.106245	0.369208	0.711972	0.99386	Rnf11	21.1395	21.8232
ENSMUSG00000023022	3592.59	-0.0796463	0.101621	-0.783756	0.433183	0.99386	Lima1	13.3222	12.638
ENSMUSG00000028518	3194.11	-0.0282627	0.143054	-0.197566	0.843384	0.99386	Prkaa2	11.0734	10.9398
ENSMUSG00000028757	3258.51	0.53219	0.340202	1.56433	0.117739	0.99386	Ddost	34.6966	48.8563
ENSMUSG00000038965	3283.84	0.0599772	0.137385	0.436564	0.662427	0.99386	Ube2l3	15.1011	15.6595
ENSMUSG00000019762	3523.01	0.0470855	0.103159	0.456437	0.648076	0.99386	Iyd	58.9386	60.5802
ENSMUSG00000009470	3367.4	-0.0771958	0.129021	-0.598319	0.549627	0.99386	Tnpo1	8.4507	8.07288
ENSMUSG00000032808	4534.65	-0.548206	0.281665	-1.94631	0.0516181	0.99386	Cyp2c38	51.7828	36.0611
ENSMUSG00000021771	3790.22	0.10752	0.0877973	1.22463	0.220713	0.99386	Vdac2	21.0329	22.6267
ENSMUSG00000073555	3473.55	0.0805108	0.140423	0.573345	0.566411	0.99386	Gm4951	35.17	37.4472
ENSMUSG00000028199	3506.15	-0.114287	0.120275	-0.950216	0.342002	0.99386	Cryz	16.178	14.9807
ENSMUSG00000035936	3526.88	-0.267381	0.157812	-1.6943	0.0902091	0.99386	Aldh5a1	18.6556	15.7082
ENSMUSG00000019173	3402.89	-0.0863088	0.0744422	-1.15941	0.24629	0.99386	Rab5c	43.8879	41.3605
ENSMUSG00000107881	3290.16	-0.146205	0.116662	-1.25324	0.210117	0.99386	Gm44250	22.4304	20.3291
ENSMUSG00000039145	3129.83	-0.15988	0.218998	-0.730053	0.465358	0.99386	Camk1d	12.3696	10.9594
ENSMUSG00000000708	3711.88	-0.0384216	0.167089	-0.229947	0.818133	0.99386	Kat2b	21.1947	20.9496
ENSMUSG00000031349	3048.2	-0.111289	0.404285	-0.275273	0.783106	0.99386	Nsdhl	30.7307	27.6402
ENSMUSG00000046798	3368.7	0.129417	0.104011	1.24426	0.213405	0.99386	Cldn12	20.9195	22.8297
ENSMUSG00000018707	3461.32	-0.151665	0.19499	-0.777808	0.436682	0.99386	Dync1h1	6.37376	5.82255
ENSMUSG00000028082	3148.34	-0.0606191	0.111445	-0.543936	0.586486	0.99386	Sh3d19	9.81407	9.44415
ENSMUSG00000018442	2960.93	-0.0956338	0.130736	-0.731505	0.464471	0.99386	Derl2	10.407	9.74267
ENSMUSG00000039703	3027.35	0.0360722	0.133352	0.270503	0.786773	0.99386	Nploc4	17.1201	17.5441
ENSMUSG00000039640	3625.14	-0.0769567	0.14009	-0.549337	0.582774	0.99386	Mrpl12	66.3737	63.6325
ENSMUSG00000019883	3191.77	-0.0392834	0.126335	-0.310946	0.755841	0.99386	Echdc1	21.5731	20.8762
ENSMUSG00000028759	3708.9	0.0255564	0.0934808	0.273387	0.784556	0.99386	Hp1bp3	11.9849	12.2567
ENSMUSG00000042079	3630.03	0.0757774	0.0643814	1.17701	0.239192	0.99386	Hnrnpf	31.9486	33.6659
ENSMUSG00000008575	3246.52	-0.0614959	0.13147	-0.467758	0.639958	0.99386	Nfib	6.06024	5.86121
ENSMUSG00000062203	3103.44	0.146558	0.109995	1.3324	0.182728	0.99386	Gspt1	14.9485	16.4618
ENSMUSG00000020986	3102.65	0.131773	0.139693	0.943305	0.345525	0.99386	Sec23a	16.8158	18.2895
ENSMUSG00000021824	3943.88	0.185783	0.131945	1.40803	0.159121	0.99386	Ap3m1	14.4865	16.4879
ENSMUSG00000026131	2855.48	0.0548488	0.170108	0.322436	0.747122	0.99386	Dst	1.84252	1.92337
ENSMUSG00000031443	3227.31	0.126609	0.120665	1.04926	0.294059	0.99386	F7	45.9142	49.7239
ENSMUSG00000009566	3192.41	0.0253732	0.145524	0.174357	0.861585	0.99386	Fpgs	22.8206	23.1239
ENSMUSG00000004460	2751.23	0.566828	0.349253	1.62297	0.104595	0.99386	Dnajb11	18.8033	27.3243
ENSMUSG00000046447	3977.3	0.119751	0.131168	0.912955	0.361266	0.99386	Camk2n1	23.692	25.8275
ENSMUSG00000062054	3666.85	-0.0566776	0.112927	-0.501898	0.61574	0.99386	Iah1	39.0974	37.6591
ENSMUSG00000008393	3265.27	-0.171249	0.0894246	-1.915	0.0554919	0.99386	Carhsp1	33.2652	29.6476
ENSMUSG00000021213	3320.25	-0.198877	0.125092	-1.58985	0.111869	0.99386	Akr1c13	67.7325	59.5543
ENSMUSG00000022565	3103.57	0.0695884	0.160755	0.432884	0.665099	0.99386	Plec	4.56544	4.80208
ENSMUSG00000029407	2803.61	0.334784	0.160071	2.09148	0.0364855	0.99386	Uso1	11.6399	14.5718
ENSMUSG00000037287	3523.95	-0.251468	0.132279	-1.90104	0.0572971	0.99386	Tbcel	12.4207	10.5312
ENSMUSG00000034667	3072.73	-0.0373117	0.117147	-0.318503	0.750103	0.99386	Xpot	14.0999	13.8207
ENSMUSG00000021520	3950.34	-0.0498136	0.120995	-0.411698	0.680561	0.99386	Uqcrb	126.164	122.45
ENSMUSG00000001665	3831.56	-0.190599	0.208012	-0.916289	0.359515	0.99386	Gstt3	29.0184	25.5485
ENSMUSG00000036438	3658.06	0.0195957	0.0898772	0.218028	0.827407	0.99386	Calm2	68.2914	68.9249
ENSMUSG00000059263	3051.42	-0.171635	0.0918494	-1.86866	0.0616699	0.99386	Usp47	6.44281	5.73877
ENSMUSG00000033105	3395.72	0.338923	0.418326	0.810188	0.417832	0.99386	Lss	7.66122	9.42879
ENSMUSG00000024335	3211.93	-0.133861	0.218488	-0.612671	0.540094	0.99386	Brd2	11.7835	10.9265
ENSMUSG00000030770	2958.8	-0.0564406	0.0964585	-0.585128	0.558462	0.99386	Parva	8.14593	7.83438
ENSMUSG00000031555	2961.84	0.0817835	0.0821215	0.995885	0.319306	0.99386	Adam9	19.189	20.3189
ENSMUSG00000038650	3256.17	0.0525491	0.0920614	0.570805	0.568132	0.99386	Rnh1	33.8284	35.0301
ENSMUSG00000025911	3247.85	0.171101	0.129246	1.32383	0.185558	0.99386	Adhfe1	22.2031	24.8595
ENSMUSG00000056234	3135.34	0.216649	0.140226	1.54499	0.122348	0.99386	Ncoa4	8.51229	9.83547
ENSMUSG00000018474	3224.54	0.0522447	0.254599	0.205204	0.837413	0.99386	Chd3	10.2255	10.8313
ENSMUSG00000064120	2933.39	-0.155573	0.0940724	-1.65375	0.0981776	0.99386	Mocs1	27.2514	24.4799
ENSMUSG00000006494	2894.65	-0.458852	0.242	-1.89608	0.057949	0.99386	Pdk1	11.8237	8.71595
ENSMUSG00000026667	3360.19	-0.0314463	0.12967	-0.24251	0.808385	0.99386	Uhmk1	11.4969	11.3023
ENSMUSG00000037523	3231.52	-0.109412	0.103475	-1.05737	0.290342	0.99386	Mavs	27.6308	25.5506
ENSMUSG00000040234	3349.68	-0.0753692	0.0890269	-0.846588	0.397225	0.99386	Tm7sf3	27.5036	26.1114
ENSMUSG00000025860	3058.88	0.123366	0.108021	1.14206	0.25343	0.99386	Xiap	8.49828	9.27471
ENSMUSG00000054455	3160.95	0.0508176	0.0822752	0.617654	0.536804	0.99386	Vapb	11.927	12.3697
ENSMUSG00000024583	3077.1	0.0698232	0.129222	0.540337	0.588964	0.99386	Txnl1	12.7193	13.3139
ENSMUSG00000019494	3249.03	-0.0805838	0.0939126	-0.858072	0.390853	0.99386	Cops6	36.26	34.2932
ENSMUSG00000041798	2100.42	0.297773	0.238046	1.2509	0.210971	0.99386	Gck	17.1687	20.8616
ENSMUSG00000072946	3435.42	0.0803645	0.117797	0.682231	0.495093	0.99386	Ptgr2	15.4767	16.3789
ENSMUSG00000030007	3274.23	0.0520782	0.106226	0.490259	0.623951	0.99386	Cct7	13.0132	13.4456
ENSMUSG00000028064	3112.97	-0.109391	0.0975785	-1.12106	0.262262	0.99386	Sema4a	16.4361	15.1808
ENSMUSG00000038009	2934.04	-0.0697076	0.0910727	-0.765406	0.44403	0.99386	Dnajc22	44.5352	42.6432
ENSMUSG00000019312	3273.6	-0.0250139	0.148857	-0.16804	0.866552	0.99386	Grb7	26.8079	26.4233
ENSMUSG00000000275	2996.56	-0.154701	0.0951565	-1.62575	0.104003	0.99386	Trim25	15.1289	13.5942
ENSMUSG00000068762	3369.49	-0.232433	0.134389	-1.72956	0.083709	0.99386	Gstm6	50.3349	42.6778
ENSMUSG00000027801	3432.07	0.0811863	0.157958	0.513974	0.60727	0.99386	Tm4sf4	60.9105	64.6354
ENSMUSG00000046814	3346.13	-0.221463	0.142163	-1.55782	0.119277	0.99386	Gchfr	152.688	131.368
ENSMUSG00000027775	3159.91	-0.0490733	0.116456	-0.421391	0.67347	0.99386	Mfsd1	29.1655	28.24
ENSMUSG00000024392	3233.7	0.116334	0.110192	1.05574	0.291088	0.99386	Bag6	13.7364	14.8068
ENSMUSG00000070780	2923.35	0.127547	0.136065	0.937397	0.348554	0.99386	Rbm47	10.6924	11.6322
ENSMUSG00000002289	2544.02	-0.296161	0.388971	-0.761397	0.44642	0.99386	Angptl4	21.2643	17.8212
ENSMUSG00000005299	3003.41	0.0198553	0.138836	0.143013	0.88628	0.99386	Letm1	8.44315	8.55854
ENSMUSG00000028478	3193.44	-0.116913	0.0990819	-1.17997	0.238014	0.99386	Clta	50.587	46.8911
ENSMUSG00000038717	3432.31	-0.0671471	0.148403	-0.452465	0.650934	0.99386	Atp5l	14.8944	14.2492
ENSMUSG00000028719	3088.75	-0.0370723	0.141371	-0.262233	0.793142	0.99386	Cmpk1	24.9958	24.3419
ENSMUSG00000026991	3134.03	-0.165887	0.129054	-1.2854	0.198651	0.99386	Pkp4	15.8559	14.3157
ENSMUSG00000021610	2959.06	0.275829	0.204945	1.34587	0.178345	0.99386	Clptm1l	23.9739	28.6311
ENSMUSG00000022536	3179.52	0.0506889	0.0864734	0.58618	0.557755	0.99386	Glyr1	10.2104	10.5675
ENSMUSG00000007739	3348.64	-0.0302789	0.0765373	-0.39561	0.692393	0.99386	Cct4	22.1314	21.7164
ENSMUSG00000071711	2763.21	0.0786078	0.184888	0.425165	0.670716	0.99386	Mpst	34.3393	35.8971
ENSMUSG00000017868	3407.33	-0.489898	0.237173	-2.06558	0.0388686	0.99386	Sgk2	31.61	22.6515
ENSMUSG00000032330	3461.97	0.0200673	0.138886	0.144488	0.885115	0.99386	Cox7a2	99.6001	101.262
ENSMUSG00000041841	3209.89	-0.127803	0.139954	-0.913184	0.361146	0.99386	Rpl37	54.505	50.1846
ENSMUSG00000040466	3030.05	-0.359196	0.184964	-1.94198	0.05214	0.99386	Blvrb	33.2689	26.4556
ENSMUSG00000002393	2756.88	-0.144866	0.110365	-1.31262	0.189312	0.99386	Nr2f6	26.5957	24.209
ENSMUSG00000050931	3393.11	-0.232781	0.130695	-1.7811	0.0748967	0.99386	Sgms2	16.1204	13.7741
ENSMUSG00000059890	2998.01	0.158479	0.128851	1.22993	0.218722	0.99386	Ube4a	9.01878	10.0008
ENSMUSG00000031782	3338.52	0.0492951	0.0926846	0.531859	0.594824	0.99386	Coq9	29.3778	30.5977
ENSMUSG00000062901	3185.07	-0.0271982	0.166746	-0.163112	0.87043	0.99386	Klhl24	8.62037	8.53029
ENSMUSG00000040213	2120.58	-0.25152	0.386615	-0.650571	0.515324	0.99386	Kyat3	6.79793	5.73206
ENSMUSG00000073725	3215.02	0.0435613	0.10899	0.39968	0.689392	0.99386	Lmbrd1	14.6036	15.0243
ENSMUSG00000026775	3053.09	0.038109	0.0789659	0.482601	0.629379	0.99386	Yme1l1	10.3445	10.6168
ENSMUSG00000018171	2757.2	-0.0273355	0.17648	-0.154893	0.876905	0.99386	Vmp1	19.6136	19.2561
ENSMUSG00000022463	3418.05	0.0337407	0.188915	0.178603	0.85825	0.99386	Srebf2	12.9624	13.0659
ENSMUSG00000078622	3103.18	0.0697064	0.0909731	0.76623	0.443539	0.99386	Ccdc47	12.9972	13.6056
ENSMUSG00000029713	3316.32	-0.0581904	0.0936531	-0.62134	0.534376	0.99386	Gnb2	27.2797	26.2478
ENSMUSG00000033735	3123.37	-0.0729149	0.115259	-0.632617	0.526984	0.99386	Spr	24.792	23.5049
ENSMUSG00000057113	3499.04	-0.0767792	0.126009	-0.609316	0.542315	0.99386	Npm1	37.0819	35.4637
ENSMUSG00000028673	2996.52	-0.0772659	0.105141	-0.734877	0.462414	0.99386	Fuca1	25.7151	24.4069
ENSMUSG00000020496	3090.15	0.0385535	0.110046	0.35034	0.726084	0.99386	Rnf187	43.1109	44.1429
ENSMUSG00000002108	3153.38	0.0771601	0.0806917	0.956234	0.338954	0.99386	Nr1h3	33.5899	35.3618
ENSMUSG00000024735	2808.66	-0.188013	0.107618	-1.74705	0.0806292	0.99386	Prpf19	11.2463	9.87978
ENSMUSG00000052310	3041.82	0.1976	0.142852	1.38324	0.16659	0.99386	Slc39a1	32.9166	37.4361
ENSMUSG00000027215	3306.37	-0.216917	0.137706	-1.57522	0.115205	0.99386	Cd82	32.4753	27.9177
ENSMUSG00000002763	3205.55	-0.0734306	0.0960005	-0.764898	0.444333	0.99386	Pex6	23.8069	22.7442
ENSMUSG00000047638	2767.88	-0.10256	0.138234	-0.741932	0.458129	0.99386	Nr1h4	34.3503	32.0157
ENSMUSG00000045962	3075.5	-0.0194467	0.115095	-0.168961	0.865827	0.99386	Wnk1	3.7319	3.6955
ENSMUSG00000014748	2959.93	0.0699002	0.1295	0.539768	0.589357	0.99386	Tex261	19.3872	20.2273
ENSMUSG00000026663	2834.88	0.0197679	0.113636	0.173958	0.861899	0.99386	Atf6	8.37881	8.4831
ENSMUSG00000034109	3139.41	0.108113	0.10583	1.02157	0.306984	0.99386	Golim4	7.51339	8.0738
ENSMUSG00000008730	3066.41	-0.0654818	0.124265	-0.526954	0.598226	0.99386	Hipk1	7.87574	7.57433
ENSMUSG00000017428	2958.33	-0.147447	0.084435	-1.74628	0.0807621	0.99386	Psmd11	13.337	12.0667
ENSMUSG00000055447	3366.74	-0.0147878	0.0679445	-0.217645	0.827706	0.99386	Cd47	14.8266	14.7262
ENSMUSG00000079111	3001.15	0.239094	0.170301	1.40395	0.160334	0.99386	Kdelr2	41.4021	48.2942
ENSMUSG00000039367	3071.89	0.150772	0.106685	1.41324	0.157585	0.99386	Sec24c	12.7378	14.0478
ENSMUSG00000044080	3236.9	-0.08818	0.171044	-0.51554	0.606176	0.99386	S100a1	131.08	123.658
[truncated: 26,431 more rows]
