# Supplementary material for: GH-resistant (Laron) mice: gene therapy with a liver-specific GH receptor causes unbalanced upregulation of female-biased and growth-related genes
Source: Front Endocrinol (Lausanne). 2026 May 28;17:1808977. doi: 10.3389/fendo.2026.1808977 (PMC13253266; doi:10.3389/fendo.2026.1808977)
Supplement: Supplementary file 9 [file DataSheet9.zip › 1B 20250223_LUCvsKO_mfgsea_sig.txt]

Gene_set	pathway	pval	padj	log2err	ES	NES	size	leadingEdge	gene_ratio
Ontology - Biological Process	GOBP_XENOBIOTIC_CATABOLIC_PROCESS	2.44339253574976e-08	1.35203862141988e-05	0.73376198835648	-0.725830271117634	-2.45095484363319	32	Gstm4,Ugt2b1,Gstm1,Cyp1a1,Cyp1a2,Acaa1b,Fmo4,Cyp3a44,Gstm6,Acsl1,Cyp2b10,Cyp3a41b,Nudt15,Gstm3,Cyp2b9,Nr1i2,Gsto1,Abcc2,Ugt1a1,Pon3,Cryz	0.65625
Positional	MT	1.36040667858319e-06	0.000358847481749616	0.643551836150722	-0.696615190988856	-2.33159898862602	29	mt-Rnr2,mt-Nd4l,mt-Rnr1,mt-Tw,mt-Te,mt-Tl1,mt-Atp8,mt-Ts1,mt-Co3,mt-Tg,mt-Ty,mt-Atp6,mt-Tm,mt-Ti,mt-Co2,mt-Nd4,mt-Co1,mt-Cytb,mt-Tt,mt-Nd1,mt-Nd2,mt-Tq	0.758620689655172
Curated - Chemical and Genetic Perturbation	ICHIBA_GRAFT_VERSUS_HOST_DISEASE_D7_DN	6.05112429592628e-07	0.000179819243660609	0.659444398037935	-0.601763842068555	-2.26668126632578	50	Me1,Hsd17b2,Tenm3,Pklr,Reln,Lipc,Acaa1b,Cdc5l,Rdh16,Mup3,Elovl6,Prlr,Prom1,C8g,Nat8f1,Sc5d,Cyp2b9,Nxn,Cyp4a10,Uck1,Rpl22,Lifr,Adgrl1,Hmgcs2,Serpina6,Hbb-bs,Pom121,Slc25a10	0.56
Ontology - Biological Process	GOBP_XENOBIOTIC_METABOLIC_PROCESS	3.12797416784606e-09	3.02778815459146e-06	0.774939030136436	-0.511931498438392	-2.22085790299263	119	Gstm4,Cyp2s1,Ugt2b1,Cyp2c40,Abcb11,Gstm1,Cyp2c68,Cyp1a1,Cyp2c69,Cyp2c70,Cyp2c38,Cbr1,Cyp1a2,Gstt1,Cyp2g1,Acaa1b,Fmo4,Cyp3a44,Gstm6,Cyp2j5,Gsta3,Acsl1,Cyp2b10,Cyp3a41b,Akr1c13,Cyp2c39,Cyp2a22,Sult2a2,Cyp2c67,Nudt15,Sult2a1,Sult2a4,Gstm3,Sult2a6,Sult2a3,Cyp2b9,Cyp2d34,Akr1c12,Hnf4a,Nr1i2,Gsto1,Abcc2,Ugt1a1,Cyp2e1,Pon3,Sult2a8,Sult2a5,Cryz,Gstp3,Cyp2a12,Aox1,Cyp2c37,Sult2a7,Cyp2f2,Cyp2c50,Cyp2c29,Cy…	0.487394957983193
Canonical Pathways - Reactome	REACTOME_PREDNISONE_ADME	1.24525655510414e-05	0.00199826319397562	0.593325476396405	-0.728810815682064	-2.17019034553403	19	Ugt1a5,Ugt2b1,Ugt2b35,Akr1c20,Ugt2b34,Ugt2b5,Ugt2b38,Abcb1a,Hsd11b1,Ugt2b36	0.526315789473684
Curated - Chemical and Genetic Perturbation	MA_RAT_AGING_DN	1.36379573897723e-09	1.98953002030615e-06	0.788186810800237	-0.478960155581298	-2.16644826498896	153	Mgst3,Pltp,Wfdc1,Plac9,Map1lc3a,Cav1,Fhl1,Dnajb1,Igfbp6,Igfbp3,Postn,Ogn,Bst2,Timp2,Cavin3,Fabp1,Tagln,Col3a1,Pam,Lgals1,Ppic,Igfbp7,Ptms,Apoc3,Dpt,Prss23,Myl9,Hes1,Htra1,Des,Col1a2,Umod,Mfap5,Dcn,Hspa8,Cpz,Ybx1,Hspa1a,Ppp1r14a,Fstl1,Sparc,Col6a2,Fbn1,Cst3,Rtn4,mt-Atp6,Fcgrt,Lum,Itm2a,Selenow,Col1a1,Dapl1,Ccdc80,Rpl37,Ndufa4l2,Apoc1,Hbb-bs,Hsph1,Serpinh1,Tpm2,Tppp3,Bgn,Myh11,Lamp1,Uqcr10,Rps17,Rn…	0.437908496732026
Ontology - Cellular Component	GOCC_INTERSTITIAL_MATRIX	6.26202199993219e-05	0.00670871185429838	0.538434096309916	-0.748416157856134	-2.14220943693779	16	Col14a1,Kazald1,Abi3bp,Nav2,Tnc,Mamdc2,Ecm2,Igf1,Adamtsl4,Ccdc80,Egflam	0.6875
Ontology - Molecular Function	GOMF_EXTRACELLULAR_MATRIX_STRUCTURAL_CONSTITUENT	1.83265360909527e-07	6.83920755003529e-05	0.690132458796796	-0.47478175745247	-2.09184661041981	129	Spock2,Col5a1,Mfap4,Col14a1,Ecm1,Fbln5,Fras1,Reln,Npnt,Igfbp6,Pxdn,Mfap1b,Postn,Ogn,Abi3bp,Matn2,Efemp1,Tnc,Col12a1,Col16a1,Col3a1,Ltbp4,Lamc2,Lama2,Lamb1,Lamc1,Papln,Igfbp7,Tnxb,Dpt,Ltbp2,Hspg2,Srpx2,Mfap1a,Col1a2,Prelp,Mfap5,Dcn,Ntn1,Lama1,Efemp2,Sparc,Col6a3,Aspn,Scara3,Col6a2,Fbn1,Col8a2,Mfge8,Col28a1,Lum,Col1a1,Comp,Matn4	0.418604651162791
Curated - Chemical and Genetic Perturbation	HEVNER_TELENCEPHALON_MENINGEAL_CELLS	2.30791958986588e-05	0.00296281485268622	0.575610261071129	-0.574372751147078	-2.09013493228152	43	S100a10,Col5a1,Slc6a13,Bicc1,Postn,Lama2,Lgals1,Cldn11,Col1a2,Dcn,S100a11,Lama1,Islr,Col6a3,Rdh10,Mmp2,Cthrc1,Lum,Itih5,Colec12	0.465116279069768
Ontology - Molecular Function	GOMF_3_PHOSPHOADENOSINE_5_PHOSPHOSULFATE_BINDING	8.37605445182617e-05	0.00825307779615247	0.538434096309916	-0.823502357134644	-2.07848369902144	10	Chst15,Sult2a2,Sult2a1,Sult2a4,Sult2a6,Sult2a3,Sult2a8,Sult2a5,Sult2a7,Sult1a1	1
Ontology - Biological Process	GOBP_PROTON_MOTIVE_FORCE_DRIVEN_ATP_SYNTHESIS	1.48707086120225e-05	0.00224869246538896	0.593325476396405	-0.51716388824696	-2.07386918362859	68	mt-Nd4l,Ndufa12,mt-Atp8,Ndufs5,Stoml2,Ndufa6,Ndufa7,mt-Atp6,Ndufc2,Ndufa5,Ndufs7,Ndufb8,Ndufa13,Ndufb5,Ndufs6,Ndufb11,mt-Nd4,Ndufa1,Ndufb1,Ndufb9,Atp5c1,Sdhd,mt-Nd1,Ndufb3,Sdha,Ndufv3,mt-Nd2,Antkmt,Ndufs4,Ndufa11,Ndufb4,Sdhc,Atp5l,Ndufa2,Ndufs3,Atp5e,Atp5j2,Ndufb7,Ndufb6,Ndufv2	0.588235294117647
Canonical Pathways - Reactome	REACTOME_ATORVASTATIN_ADME	6.60632874128142e-05	0.0068838803448924	0.538434096309916	-0.850218590135941	-2.07365418136129	9	Ugt1a5,Pon1,Slco1b2,Abcb1a,Slco2b1,Abcc2,Pon3	0.777777777777778
Curated - Chemical and Genetic Perturbation	HEVNER_CORTEX_CORTICAL_HEM	9.40167881513695e-05	0.00867061723830475	0.538434096309916	-0.820449351248077	-2.07077804655637	10	Wnt2b,Rspo2,Pcsk6,Rspo1,Spry1,Wnt9a,Wnt5a,Asb4,Wls	0.9
Ontology - Biological Process	GOBP_CELLULAR_RESPONSE_TO_XENOBIOTIC_STIMULUS	9.80885215546964e-09	6.6919149289724e-06	0.747739663149885	-0.451590625072322	-2.07014947113936	170	Gstm4,Cyp2s1,Ugt2b1,Rap1a,Cyp2c40,Bmyc,Abcb11,Gstm1,Cyp2c68,Cyp1a1,Cyp2c69,Cyp2c70,Cyp2c38,Cbr1,Cyp1a2,Gstt1,Cyp2g1,Acaa1b,Fmo4,Cyp3a44,Gstm6,Cyp2j5,Gsta3,Rest,Acsl1,Cyp2b10,Cyp3a41b,Akr1c13,Uchl1,Blm,Cyp2c39,Nfe2l2,Cyp2a22,Cers1,Dpep1,Sult2a2,Cyp2c67,Nudt15,Sult2a1,Sult2a4,Ppp1r14a,Gstm3,Sult2a6,Sult2a3,Cyp2b9,Gpld1,Crkl,Cyp2d34,Akr1c12,Ehmt2,Hnf4a,Nr1i2,Gsto1,Abcc2,Ugt1a1,Cyp2e1,Pon3,Sult2a8,Su…	0.447058823529412
Ontology - Biological Process	GOBP_NEGATIVE_REGULATION_OF_GLIAL_CELL_DIFFERENTIATION	0.000138441253502367	0.0111078339747624	0.518848077743792	-0.623335490160982	-2.04557901785186	28	Daam2,Nr1d1,Notch1,Ntrk3,Mycn,Hes1,Mbd1,Nkx6-2,Tmem98	0.321428571428571
Ontology - Biological Process	GOBP_DETOXIFICATION	8.98384287996733e-06	0.00150170548640454	0.593325476396405	-0.507719632029356	-2.04134084732714	69	Aqp8,Slc30a10,Nqo1,Fbln5,Slc39a8,Gstm1,Aldh1a1,Txnrd3,Gstm6,Gsta3,Aldh2,Fancc,Sod3,Park7,Cd36,Nfe2l2,Abcb1a,Cat,Mpo,Sod1,Gstm3,Nxn,Slc30a1,Akr1a1,Abcc2,Slc47a1,Nnt,Esd	0.405797101449275
Canonical Pathways - Reactome	REACTOME_HEME_DEGRADATION	0.000127216955985255	0.0104689768856174	0.518848077743792	-0.687807996627844	-2.0320746837093	18	Ugt1a5,Blvrb,Fabp1,Gsta3,Slco1b2,Slco2b1,Abcc2,Ugt1a1	0.444444444444444
Curated - Chemical and Genetic Perturbation	SEKI_INFLAMMATORY_RESPONSE_LPS_DN	0.000210386088602413	0.0149481056429856	0.518848077743792	-0.650052622177169	-2.02376337104473	23	Tmem178,Gstt1,Plekha6,Sucnr1,Selenbp1,Septin4,Atoh8,Bambi,C1qtnf2,Dbp,Wnt4,Rab3d,Mmp11,Pdlim2	0.608695652173913
Ontology - Biological Process	GOBP_REGULATION_OF_LYMPHOID_PROGENITOR_CELL_DIFFERENTIATION	0.000427901614107833	0.0255261606007003	0.49849310876659	-0.783069459417971	-2.0153723923694	11	Ankle1,Notch1,Sos1,Hes1,Zbtb1,Flcn	0.545454545454545
Ontology - Biological Process	GOBP_ESTROGEN_METABOLIC_PROCESS	0.000149667314948562	0.0117156653803882	0.518848077743792	-0.577102802617283	-2.01459256954998	36	Sgpl1,Ugt2b1,Hsd17b2,Cyp1a1,Ugt2b35,Bmpr1b,Chst10,Cyp1a2,Cyp3a44,Ugt2b34,Cyp3a41b,Ugt2b5,Ugt2b38,Pdgfra	0.388888888888889
Ontology - Biological Process	GOBP_EPOXYGENASE_P450_PATHWAY	0.000164268696821373	0.0125524751328217	0.518848077743792	-0.575660356975256	-2.00955717506007	36	Cyp2s1,Cyp2c40,Cyp2c68,Cyp2c69,Cyp2c70,Cyp2c38,Cyp2g1,Cyp2j5,Cyp2b10,Cyp2c39,Cyp2a22,Cyp2c67,Cyp2b9,Cyp4a10,Cyp4a14,Cyp2e1,Cyp2a12,Cyp2c37,Cyp2f2,Cyp2c50,Cyp2c29	0.583333333333333
Ontology - Biological Process	GOBP_PULMONARY_VALVE_MORPHOGENESIS	0.000202333690125078	0.0144948603814157	0.518848077743792	-0.677646164155261	-2.00205234810275	18	Adamts5,Notch1,Nfatc1,Gja5,Hey2,Tbx20,Smad2,Heyl,Smad6,Tgfb2,Robo2,Slit2,Nos3	0.722222222222222
Curated - Chemical and Genetic Perturbation	LANDIS_BREAST_CANCER_PROGRESSION_DN	1.61684131027511e-05	0.00233742815369232	0.575610261071129	-0.497608740251411	-1.99243586320258	71	Col5a1,Adipor2,Igfbp6,Angptl2,Cavin3,Col3a1,Lamb1,Heph,Dhrs7,Ppp2r5a,Clec3b,Dpt,Htra1,Srpx,Dpep1,Fstl1,Col6a3,Sorbs1,Ahnak,Uck1,Lum,Decr1,Col1a1,Plac8,Gnai1,Sqor,Ccdc80,Ephx2,St3gal6,Sult1a1,Cidec,Map4	0.450704225352113
Ontology - Biological Process	GOBP_COLLAGEN_FIBRIL_ORGANIZATION	9.34334570499975e-05	0.00867061723830475	0.538434096309916	-0.51166717626795	-1.98900019646617	57	Col5a1,Col14a1,Pxdn,Aebp1,Adamts2,P3h4,Col3a1,Fkbp10,P4ha1,Tnxb,Dpt,Col1a2,Vps33b,Efemp2,Ddr2,Scx,Crtap,Loxl1,Lum,Col1a1,Comp,Tgfb2,Serpinh1,Zfp469,Mmp11,Vipas39	0.456140350877193
Ontology - Molecular Function	GOMF_OXIDOREDUCTASE_ACTIVITY_ACTING_ON_NAD_P_H_QUINONE_OR_SIMILAR_COMPOUND_AS_ACCEPTOR	0.000295921630473886	0.0193034731878636	0.49849310876659	-0.578298639689343	-1.97379437760519	34	Nqo1,mt-Nd4l,Nqo2,Cbr1,Akr1c20,Akr1c13,Ndufs7,Akr1c12,Dcxr,Cryz,mt-Nd4,Aifm2,Akr1c6,mt-Nd1,Akr1c14,mt-Nd2,Ndufs4,Akr1c18,Ndufa2,Ndufs3	0.588235294117647
Canonical Pathways - Reactome	REACTOME_ORGANIC_ANION_TRANSPORTERS	0.000536374542839954	0.0297827068821894	0.477270815362862	-0.807868465530204	-1.9703636699696	9	Slc17a8,Slc17a1,Slc5a5,Slc17a5,Slc25a18,Slc25a10,Slc5a8	0.777777777777778
Ontology - Cellular Component	GOCC_RESPIRASOME	1.88073008656289e-05	0.00249422113215494	0.575610261071129	-0.471943587965194	-1.96299094170965	90	mt-Nd4l,Ndufa12,Cox6c,Ndufs5,Uqcr11,mt-Co3,Ndufa6,1810058I24Rik,Cox6a1,Uqcrq,Ndufa7,Ndufa4,Ndufc2,Ndufa5,Ndufs7,Ndufb8,Ndufa13,Ndufb5,Ndufs6,Ndufb11,Ndufa4l2,mt-Co2,Cox7c,mt-Nd4,Uqcrc2,mt-Co1,mt-Cytb,Uqcr10,Ndufa1,Ndufb1,Ndufb9,Sdhd,mt-Nd1,Cox8a,Ndufb3,Sdha,Ndufv3,Rab5if,mt-Nd2,Cox7a2l,Ndufs4,Ndufa11,Ndufb4,Sdhc,Cox7b,Uqcc3,Ndufa2,Ndufs3,Cyc1,Uqcrb,Cox6b1,Ndufb7,Ndufb6,Uqcrh,Ndufv2,Cox4i1	0.622222222222222
Ontology - Biological Process	GOBP_MESENCHYMAL_STEM_CELL_DIFFERENTIATION	0.00102186115643331	0.0440801235948531	0.45505986738723	-0.759830281929357	-1.95556212117489	11	Slc4a11,Ltbp3,Fzd1,Rest,Sox5,Pdgfra	0.545454545454545
Ontology - Biological Process	GOBP_ESTABLISHMENT_OF_PLANAR_POLARITY_OF_EMBRYONIC_EPITHELIUM	0.00131383115349471	0.0509252379713276	0.45505986738723	-0.666342088464575	-1.95265492552905	17	Sfrp1,Fzd1,Dvl2,Dvl3,Ptk7,Vangl2,Cthrc1,Wnt5a	0.470588235294118
Ontology - Biological Process	GOBP_HEPATIC_STELLATE_CELL_ACTIVATION	0.000868182999359292	0.0394866492994919	0.477270815362862	-0.693841936289522	-1.94982654387164	15	Rps6ka1,Smo,Nr1d1,Gclc,Ddr2,Pdgfrb	0.4
Ontology - Biological Process	GOBP_RESPONSE_TO_XENOBIOTIC_STIMULUS	8.81099086618159e-10	1.57099967144018e-06	0.801215574617779	-0.395151712738758	-1.9480297404986	303	Gstm4,Cyp2s1,Nqo1,Ugt2b1,Rap1a,Cyp2c40,Cftr,Bmyc,Abcb11,Gstm1,Adra1a,Cyp2c68,Cyp1a1,Cyp2c69,Sfrp1,Shank2,Cyp2c70,Cyp2c38,Fzd1,Aldh1a1,Rad54l,Ntrk1,Usp47,Cbr1,Cyp1a2,Gstt1,Cyp2g1,Acaa1b,Fmo4,Cyp3a44,Gstm6,Pam,Akr1c20,Cyp2j5,Gsta3,Rest,Acsl1,Cyp2b10,Cyp3a41b,Akr1c13,Add3,Ei24,Gclc,Gata4,Uchl1,Gnas,Blm,Cyp2c39,Umod,Nfe2l2,Cyp2a22,Cers1,Dpep1,Sult2a2,Cyp2c67,Nudt15,Sult2a1,Sult2a4,Smad1,Ppp1r14a,Sod1…	0.37953795379538
Ontology - Biological Process	GOBP_ESTABLISHMENT_OF_PLANAR_POLARITY_INVOLVED_IN_NEURAL_TUBE_CLOSURE	0.00109825984379433	0.0456574500346311	0.45505986738723	-0.678955636244733	-1.94339092757155	16	Sfrp1,Fzd1,Dvl2,Dvl3,Ptk7,Vangl2,Cthrc1,Wnt5a	0.5
Ontology - Biological Process	GOBP_RESPONSE_TO_ANGIOTENSIN	0.000801209428560698	0.0381790012110076	0.477270815362862	-0.618748481151733	-1.94149183583506	24	Agtr1a,Slc30a10,Cav1,Adora2b,Car2,Rela,Col3a1,Src,Nfe2l2,Nr3c2,Rac1	0.458333333333333
Ontology - Molecular Function	GOMF_ARACHIDONIC_ACID_MONOOXYGENASE_ACTIVITY	0.000181695256774791	0.0135612269091398	0.518848077743792	-0.540401015958841	-1.94057414581627	41	Cyp2s1,Cyp2c40,Cyp2c68,Cyp1a1,Cyp2c69,Cyp2c70,Cyp2c38,Cyp2g1,Cyp2j5,Cyp2b10,Cyp2c39,Cyp2a22,Cyp2c67,Cyp2b9,Cyp4a10,Cyp4a14,Cyp2e1,Cyp2a12,Cyp2c37,Cyp2f2,Cyp2c50,Cyp2c29	0.536585365853659
Ontology - Biological Process	GOBP_NEGATIVE_REGULATION_OF_OLIGODENDROCYTE_DIFFERENTIATION	0.000787285784062311	0.0377121641099938	0.477270815362862	-0.707349939188255	-1.93795902721459	14	Daam2,Notch1,Hes1,Nkx6-2,Tmem98	0.357142857142857
Curated - Chemical and Genetic Perturbation	WENG_POR_TARGETS_GLOBAL_UP	0.00125283849704642	0.0499599578308548	0.45505986738723	-0.630361375584277	-1.93792607071463	22	Aqp8,Ethe1,Scd1,Gstm6,Gsta3,Cyp2b10,Gstm3,Cyb5b	0.363636363636364
Curated - Chemical and Genetic Perturbation	ICHIBA_GRAFT_VERSUS_HOST_DISEASE_35D_DN	7.73878907827701e-05	0.00776152177119445	0.538434096309916	-0.494241658926974	-1.92849076566239	60	Cyp2c40,Hao2,Reln,Ppp1r3c,Nr1d1,Fbxo21,Lipc,Fabp1,Gstm6,Pdzk1,Acsl1,Cyp2b10,Vegfb,Mup3,Casp6,Ces3b,Mkln1,Prlr,Inmt,Keg1,Cyp2b9,Vnn1,Cyp4a10,Ces1d,Retsat,Igfals,Lifr,Hmgcs2	0.466666666666667
Ontology - Biological Process	GOBP_NEGATIVE_REGULATION_OF_OXIDATIVE_STRESS_INDUCED_CELL_DEATH	0.000297440839049976	0.0193240208268622	0.49849310876659	-0.518149885579695	-1.9270920794372	46	Trap1,Fzd1,Tsc1,Txn1,Gfer,Rest,Rnf146,Park7,Gata4,Nfe2l2,Ddr2,Pink1,Gpx1,Epor,Atg7,Bag5,Ppia,Fbxo7,Nme5,Lrrk2,Pde8a,Mapk7,Fyn	0.5
Ontology - Biological Process	GOBP_NEGATIVE_REGULATION_OF_LIPID_KINASE_ACTIVITY	0.000760247686427848	0.0369809020646887	0.477270815362862	-0.818890287805776	-1.92088886656219	8	Pip4k2c,Ppp2r5a,Washc1,Rubcn,Pip4k2b	0.625
Ontology - Molecular Function	GOMF_TRIPLET_CODON_AMINO_ACID_ADAPTOR_ACTIVITY	0.00131106826703794	0.0509252379713276	0.45505986738723	-0.683542340405204	-1.92088273924405	15	mt-Tw,mt-Te,mt-Tl1,mt-Ts1,mt-Tg,mt-Ty,mt-Tm,mt-Ti	0.533333333333333
Ontology - Biological Process	GOBP_PRIMARY_ALCOHOL_METABOLIC_PROCESS	4.4384995964887e-05	0.00516120311774305	0.557332238758646	-0.467447897667155	-1.91906722244261	81	Adh1,Cyp1a1,Rdh14,Aldh1a1,Ednrb,Rdh1,Cyp1a2,Dhrs7,Akr1c20,Rest,Park7,Rdh16,Bmp6,Sult2a2,Sult2a1,Napepld,Sult2a4,Aldh3a2,Gpd1,Rdh10,Lrat,Sult2a6,Sult2a3,Akr1a1,Wnt4,Retsat,Sult2a8,Sult2a5,Pecr,Rdh9,Sult2a7,Rdh16f2,Bmp5	0.407407407407407
Canonical Pathways - Wiki	WP_ELECTRON_TRANSPORT_CHAIN	2.44967861245981e-05	0.00311714816671679	0.575610261071129	-0.46188778438867	-1.91896201126666	89	mt-Nd4l,Ndufa12,mt-Atp8,Cox6c,Ndufs5,Atpif1,Uqcr11,mt-Co3,Ndufa6,Cox6a1,Uqcrq,Ndufa7,mt-Atp6,Ndufc2,Ndufa5,Ndufs7,Ndufb5,Ndufs6,Slc25a4,mt-Co2,mt-Nd4,Uqcrc2,mt-Co1,mt-Cytb,Uqcr10,Ndufa1,Ndufb9,Slc25a14,Atp5c1,Sdhd,mt-Nd1,Cox8a,Ndufb3,Sdha,Ndufv3,mt-Nd2,Cox7a2l,Ndufs4,Ndufb4,Sdhc,Cox7b,Atp5l,Ndufa2,Uqcrb,Atp5e,Atp5j2,Ndufb7,Ndufb6,Uqcrh,Ndufv2,Cox4i1	0.573033707865169
Ontology - Molecular Function	GOMF_AROMATASE_ACTIVITY	0.000555443430492222	0.0302794972969684	0.477270815362862	-0.560096725799294	-1.91166932173936	34	Cyp2s1,Cyp1a1,Cyp2c38,Cyp1a2,Cyp2g1,Cyp2j5,Cyp2b10,Cyp3a41b,Cyp2c39,Cyp2a22,Cyp2b9,Cyp2e1,Cyp2a12,Cyp2c37,Cyp2c50,Cyp2c29,Cyp2d26,Cyp2d11,Cyp3a25	0.558823529411765
Cell Type Signatures	ZHANG_UTERUS_C1_PROLIFERATIVE_STROMAL1_MGP_HIGH_CELL	1.32747245563813e-09	1.98953002030615e-06	0.788186810800237	-0.383437987925452	-1.91132551608791	348	2310022B05Rik,Col5a1,Mfap4,mt-Rnr2,Pltp,Map1lc3a,mt-Rnr1,Gpx8,Adh1,Nbl1,Rcn3,Gstm1,Dnajb1,Igfbp6,Aebp1,Igfbp3,Ogn,Bst2,Timp2,Snhg18,Matn2,Angptl2,Cd248,Cavin3,Cdh11,Cpe,Adamts2,Rpl36a-ps2,Cdkn1c,Gm11478,Cryab,Sparcl1,Col3a1,Ltbp4,Gm14303,Spon2,Gpx4,Gm15772,Gm11808,Gm13436,Lgals1,Ppic,Ms4a4d,Gm7536,Tcf21,Tmsb10,Igfbp5,Dpt,Prss23,Meg3,Myl9,Gnas,Kdelr3,S100a16,Hes1,Htra1,Ddit4l,Des,Mxra8,Col1a2,Prel…	0.32183908045977
Ontology - Biological Process	GOBP_KETONE_CATABOLIC_PROCESS	0.00176675217492507	0.0586719782274054	0.45505986738723	-0.740725862925877	-1.90639340674119	11	Nqo2,Glo1,Pnkd,Park7,Gatd1	0.454545454545455
Curated - Chemical and Genetic Perturbation	LEE_BMP2_TARGETS_UP	1.99870635378697e-16	1.60366204296098e-12	1.04762648849882	-0.357740476060269	-1.90336817080737	771	Aqp8,Coq8a,Zfyve26,Thra,Agtr1a,Calcoco1,Spock2,Col5a1,Mfap4,Rad51b,Pltp,Irs1,Pdzk1ip1,Map1lc3a,Tcp11l2,Adh1,Fbln5,Nbl1,Bmyc,Slc39a8,Pth1r,Slc6a9,Dsp,Usp18,Gstm1,ccdc198,Npnt,Igfbp6,Aebp1,Itm2b,Hyi,Zfp521,Sash1,Dapk1,Timp2,Rspo3,Car2,Irf2,Matn2,Ago1,Plet1,Angptl2,Blvrb,Serinc2,Tmem140,Thbs3,Kif16b,Efemp1,Cpe,Vldlr,Cbx6,Olfml2a,Creg1,Gstt1,Fbxl20,Natd1,Gucy1a1,Sgms2,Colec11,Ltbp4,Lama2,Aard,Serpinb…	0.35538261997406
Cell Type Signatures	ZHANG_UTERUS_C3_PROLIFERATIVE_STROMAL1_STROCXCL14_HIGH_CELL	0.000100145365428195	0.00897783619567734	0.538434096309916	-0.467740861975725	-1.90186473940561	76	mt-Rnr2,Pltp,mt-Rnr1,Nbl1,Timp2,Cpe,Cdkn1c,Sparcl1,Lgals1,Igfbp7,Ptms,Cox6c,Myl9,Hes1,Rpl26,Zbtb20,Mmp2,B2m,Npc2,Rps27l,Plac8,Rpl30,Cox7c,mt-Nd4,Cxcl14,mt-Cytb,Mmp11,Rps17,Mmp14,Ndufb9,Mylk	0.407894736842105
Ontology - Biological Process	GOBP_NITROBENZENE_METABOLIC_PROCESS	0.000810825152884463	0.0382938146812975	0.477270815362862	-0.846354210246073	-1.9008404163635	7	Gstm4,Gstm1,Gstm6,Gstm3	0.571428571428571
Ontology - Biological Process	GOBP_RETINOL_METABOLIC_PROCESS	0.000677401878494212	0.0345087871244337	0.477270815362862	-0.566374758387316	-1.89322670435657	30	Adh1,Cyp1a1,Rdh14,Aldh1a1,Rdh1,Cyp1a2,Dhrs7,Rdh16,Rdh10,Lrat,Retsat,Rdh9,Rdh16f2,Dhrs3	0.466666666666667
Ontology - Cellular Component	GOCC_MICROFIBRIL	0.00124845664623269	0.0499599578308548	0.45505986738723	-0.702330139961942	-1.88660903808711	13	Mfap4,Mfap1b,Ltbp4,Mfap1a,Mfap5,Efemp2,Thsd4,Fbn1	0.615384615384615
Curated - Chemical and Genetic Perturbation	LANDIS_ERBB2_BREAST_TUMORS_324_DN	1.73499836415223e-06	0.000421841193175012	0.643551836150722	-0.418350417406895	-1.88573343717992	152	Col5a1,Adipor2,Igfbp6,Postn,Aplp2,Angptl2,Cavin3,Ptges,Gpd2,Col3a1,Lamb1,Heph,Dhrs7,Ppp2r5a,Acsl1,Clec3b,Ndufs5,Dpt,Myl9,Htra1,Cd36,Zfp703,Srpx,Rspo1,Dpep1,Tmem205,Eif4ebp1,Fstl1,Col6a3,Sorbs1,Ahnak,Cyb5b,Cyb5a,AW112010,Uck1,Npc2,Lum,Ces1d,Decr1,Col1a1,Plac8,Gnai1,Sqor,Ccdc80,Ephx2,Idh2,St3gal6,Sult1a1,Cidec,Map4,Lpin1,Uqcr10,Pdha1,Crip1,Gbe1,Rab34,Mknk2,Pde8a,Ivd	0.388157894736842
Curated - Chemical and Genetic Perturbation	VARELA_ZMPSTE24_TARGETS_DN	0.00050739515900215	0.0289756943647954	0.477270815362862	-0.505730976901864	-1.88090393732939	46	S100a10,Cd1d1,Rgn,Aldh1a1,Fabp1,Pdzk1,Klkb1,Ehhadh,Rdh16,Mup3,Car3,Cat,Inmt,Aldh3a2,Serpina12,Vnn1,Igfals,Bphl,Hsd17b10	0.41304347826087
Ontology - Biological Process	GOBP_ONE_CARBON_COMPOUND_TRANSPORT	0.00107918183744704	0.0452157465940276	0.45505986738723	-0.556638431232607	-1.87963455572223	32	Aqp8,Slc4a11,Cftr,Slc39a8,Car2,Umod,Slc14a1,Slc4a3,Slc4a4,Ptger3	0.3125
Curated - Chemical and Genetic Perturbation	SHETH_LIVER_CANCER_VS_TXNIP_LOSS_PAM4	1.96042954913242e-08	1.16514862870103e-05	0.73376198835648	-0.380350911709652	-1.87672855263013	295	Coq8a,Eva1a,Tex12,Hacl1,Ugt2b1,Mbl2,Pth1r,Cd1d1,Slc10a1,Ethe1,Glo1,Abi3bp,Pdk1,Efemp1,Bag4,Cryab,Csrp3,Cyp2g1,Magix,Gfer,Serpinb1a,Pnkd,Gdf2,Cyp2j5,Acsl1,Ces1e,Clec3b,Gpm6a,Tcf21,Dennd1a,Sod3,Igfbp5,Kif1b,Park7,Cphx1,Chst15,Terf2ip,Reck,Dleu2,Tgfb3,Galm,Rdh16,Mup3,Ces3b,Hpgd,Ugt3a1,Clpx,Mfsd4b1,Adtrp,Car3,Dcn,Glyat,Ntn1,Prlr,Scnn1a,Immp2l,Haao,Nat8f1,Macrod1,Inmt,Gabre,Olig1,Gpx1,Abhd3,Nr2f2,Ngfr…	0.36271186440678
Ontology - Biological Process	GOBP_PULMONARY_VALVE_DEVELOPMENT	0.00251805038158961	0.0730702244089257	0.431707695803346	-0.609996528955389	-1.87531822585478	22	Adamts5,Notch1,Nfatc1,Gja5,Hey2,Tbx20,Smad2,Heyl,Smad6,Tgfb2,Robo2,Slit2,Nos3,Bmpr2,Jag1	0.681818181818182
Ontology - Biological Process	GOBP_CAVEOLIN_MEDIATED_ENDOCYTOSIS	0.00252291822976103	0.0730702244089257	0.431707695803346	-0.742442050564544	-1.87389105349476	10	Unc119,Cav1,Src,Mapk3	0.4
Ontology - Molecular Function	GOMF_GLUTATHIONE_TRANSFERASE_ACTIVITY	0.000974632454888169	0.0424998016401914	0.477270815362862	-0.558258109040193	-1.8672827605198	31	Gstm4,Mgst3,Gstm1,Ptges,Gstt1,Gstm6,Gsta3,Gstm3,Mgst1,Gsto1,Gstt3,Gstp3	0.387096774193548
Ontology - Cellular Component	GOCC_NADH_DEHYDROGENASE_COMPLEX	0.000355859949011549	0.0222869654180052	0.49849310876659	-0.498052062985956	-1.86470285402354	48	mt-Nd4l,Ndufa12,Ndufs5,Ndufa6,Ndufa7,Ndufa4,Ndufc2,Ndufa5,Ndufs7,Ndufb8,Ndufa13,Ndufb5,Ndufs6,Ndufb11,mt-Nd4,Ndufa1,Ndufb1,Ndufb9,mt-Nd1,Ndufb3,Ndufv3,mt-Nd2,Ndufs4,Ndufa11,Ndufb4,Ndufa2,Ndufs3	0.5625
Ontology - Biological Process	GOBP_CELLULAR_RESPONSE_TO_TOXIC_SUBSTANCE	0.000392235171064948	0.0240236556873253	0.49849310876659	-0.480278279402116	-1.86453691680436	58	Aqp8,Nqo1,Fbln5,Gstm1,Aldh1a1,Txnrd3,Gstm6,Aldh2,Fancc,Sod3,Park7,Cd36,Nfe2l2,Cers1,Cat,Mpo,Sod1,Pink1,Gstm3,Nxn,Akr1a1,Nnt,Esd	0.396551724137931
Canonical Pathways - Biocarta	BIOCARTA_HES_PATHWAY	0.00282157631485664	0.0775305395967544	0.431707695803346	-0.723546638885706	-1.86217953345513	11	Hes7,Fzd1,Notch1,Hes1,Hey2	0.454545454545455
Ontology - Biological Process	GOBP_NEGATIVE_REGULATION_OF_FATTY_ACID_BIOSYNTHETIC_PROCESS	0.00107223431488836	0.0450422619136481	0.45505986738723	-0.63000010513219	-1.86128581035677	18	Wdtc1,Trib3,Insig2,Ceacam1,Apoc3,Dcaf5,Ceacam2	0.388888888888889
Canonical Pathways - Reactome	REACTOME_ASPIRIN_ADME	0.0011236374749381	0.0462333604111067	0.45505986738723	-0.556087081473525	-1.86002102570179	31	Ugt1a5,Ugt2b1,Ugt2b35,Ugt2b34,Ugt2b5,Ugt2b38,Ugt3a1,Glyat,Slco2b1,Acsm5,Ugt2b36,Bche,Ces1d,Abcc2,Ugt1a1,Cyp2e1	0.516129032258065
Ontology - Biological Process	GOBP_EXTRACELLULAR_MATRIX_ASSEMBLY	0.000556643092329138	0.0302794972969684	0.477270815362862	-0.517602536624016	-1.8587050555397	41	Mfap4,Fbln5,Antxr1,Pxdn,Col3a1,Ltbp4,Lamb1,Notch1,Fkbp10,Tnxb,Col1a2,Mad2l2,Efemp2,Thsd4,Has3	0.365853658536585
Hallmark	HALLMARK_FATTY_ACID_METABOLISM	1.80043551076427e-05	0.00246936655053285	0.575610261071129	-0.407561903051853	-1.84197435813718	154	S100a10,Me1,Adipor2,Elovl5,Hao2,Cyp1a1,Car2,Psme1,Aldh1a1,Acot2,Bmpr1b,Rdh1,Cbr1,Gpd2,Fabp1,Lgals1,Nthl1,Acsl1,Cd1d2,Ehhadh,Cd36,Ephx1,Hpgd,Gapdhs,Fabp2,Etfdh,Ech1,Aoc3,Inmt,Aldh3a2,Gpd1,Hmgcl,Mcee,Hsdl2,Vnn1,Cyp4a10,Eci1,Decr1,Retsat,Pcbd1,Cryz,Bphl,Mgll,Hmgcs2,Hsd17b10,Acot8,Nbn,H2az1,Acadvl,Gabarapl1,Ugdh,Kmt5a,Hsph1	0.344155844155844
Ontology - Biological Process	GOBP_ETHANOL_METABOLIC_PROCESS	0.00347417668172305	0.0861797287185663	0.431707695803346	-0.64283203355418	-1.83999347714562	16	Adh1,Sult2a2,Sult2a1,Sult2a4,Sult2a6,Sult2a3,Sult2a8,Sult2a5,Sult2a7	0.5625
Ontology - Biological Process	GOBP_PRIMARY_ALCOHOL_CATABOLIC_PROCESS	0.0027562844474191	0.0765517700833673	0.431707695803346	-0.671560411234852	-1.8399048182093	14	Adh1,Sult2a2,Sult2a1,Sult2a4,Sult2a6,Sult2a3,Sult2a8,Sult2a5,Sult2a7	0.642857142857143
Ontology - Biological Process	GOBP_BILE_ACID_AND_BILE_SALT_TRANSPORT	0.00093121915700661	0.0413826110109764	0.477270815362862	-0.576838748506168	-1.83781242323109	26	Aqp8,Abcb11,Slc10a1,Ceacam1,Ceacam2,Slco1b2,Slco2b1,Abcc2,Abcc4,Abcc3,Abcd3,Slco1c1,Nr1h4	0.5
Ontology - Biological Process	GOBP_TYPE_B_PANCREATIC_CELL_DEVELOPMENT	0.00195042892498621	0.0625970659185075	0.45505986738723	-0.612185771392254	-1.83744567823911	20	Smo,Cdk6,Cftr,Bmp6,Clock,Wnt5a,Hnf4a,Sidt2,Bmp5	0.45
Ontology - Biological Process	GOBP_STEROID_METABOLIC_PROCESS	2.85199541065692e-08	1.52553234516038e-05	0.73376198835648	-0.372001002554581	-1.83579528569417	319	Aqp8,Sgpl1,Lrp2,Foxa2,Ugt2b1,Hsd17b2,Cftr,Insig2,Abcb11,Adora2b,Cyp1a1,Nr1d1,Lipa,Aplp2,Pde8b,Lipc,Ugt2b35,Bdh1,Cebpa,Ednrb,Bmpr1b,Chst10,Vldlr,Rdh1,Cbr1,Ces1f,Cyp1a2,Acaa1b,Ces1c,Cyp3a44,Akr1c20,Ugt2b34,Ebpl,Cubn,Angptl3,Igfbp7,Rest,Ces1e,Cyp2b10,Cyp3a41b,Ugt2b5,Snai1,Akr1c13,Ugt2b38,Apoc3,Tm7sf2,Ldlrap1,Stat5b,Rdh16,Bmp6,Pdgfra,Pon1,Apoa2,Sult2a2,Cat,Cyp26c1,Sult2a1,Ddx20,Sult2a4,Cyb5r3,Sod1,Pm…	0.329153605015674
Curated - Chemical and Genetic Perturbation	SERVITJA_LIVER_HNF1A_TARGETS_UP	8.30700564266549e-06	0.00143336042524573	0.593325476396405	-0.41011962606293	-1.83319101917135	140	Igf2bp3,Tnfrsf19,Me1,Mgst3,Nqo1,Acot1,Pltp,Map4k4,Ptgfr,Npnt,Anln,Acot2,Cbr1,Cdkn1c,Sparcl1,Serpinb1a,Adamts5,Mogat1,Lgals1,Acot4,Cyp2c39,Fabp2,Elovl6,Mmd,Bub1,Abcb1a,Abcd2,Tmem98,Adamts4,Gstm3,Aldh3a2,Olig1,Pparg,Sorbs1,Impa2,Cyp2b9,Fgfrl1,P2ry14,Dbp,Cyp4a10,Akr1b7,Ly6k,Fgf9,Acot3,Cyp4a14,Lepr,Abcc4,Slc25a4,Galk1	0.35
Regulatory Target Gene - miRDB	MIR_6393	0.00125468081297654	0.0499599578308548	0.45505986738723	-0.53708161410432	-1.83311631305876	34	Prdm16,Rassf6,Megf11,Efemp1,Glp2r,Trpc3,Cacnb3,Col1a2,Etv1,Vangl2,Ezh2,Tnrc6b,Tnpo2	0.382352941176471
Ontology - Biological Process	GOBP_PEPTIDE_CROSS_LINKING	0.00147903107023164	0.0544715349460061	0.45505986738723	-0.547955307200496	-1.83165581626513	30	Spock2,Tgm4,Dsp,Col3a1,Stfa2l1,Lor,Mamdc2,Dcn,Anxa1,Egflam,Bgn,Sprr1a,Rnf113a2,Ndnf	0.466666666666667
Ontology - Biological Process	GOBP_NEGATIVE_REGULATION_OF_RESPONSE_TO_OXIDATIVE_STRESS	0.0022232247863119	0.0678291735667574	0.431707695803346	-0.565245303280445	-1.82837657944304	27	Trap1,Txn1,Rnf146,Park7,Nfe2l2,Ddr2,Pink1,Epor,Ggt7,Fbxo7,Macroh2a1,Lrrk2,Pde8a	0.481481481481482
Ontology - Biological Process	GOBP_REGULATION_OF_BMP_SIGNALING_PATHWAY	0.000120206503938595	0.0101523882563297	0.538434096309916	-0.4375522573862	-1.8244811825547	91	Gpc3,Pelo,Lrp2,Nbl1,Cav1,Spg20,Sfrp1,Tmprss6,Fzd1,Smurf1,Scube3,Crb2,Chrdl1,Gdf2,Notch1,Gata4,Hes1,Htra1,Sulf1,Zfp423,Ski,Bambi,Fstl1,Trim33,Pparg,Fbn1,Hipk2,Tbx20,Smad2,Wnt5a,Smad6	0.340659340659341
Ontology - Biological Process	GOBP_REGULATION_OF_MESENCHYMAL_STEM_CELL_DIFFERENTIATION	0.00299664863409134	0.0804576167239865	0.431707695803346	-0.777496616557112	-1.82379082616322	8	Slc4a11,Ltbp3,Rest,Sox5,Pdgfra	0.625
Ontology - Biological Process	GOBP_POSITIVE_REGULATION_OF_TRANSMEMBRANE_RECEPTOR_PROTEIN_SERINE_THREONINE_KINASE_SIGNALING_PATHWAY	4.56311977013431e-05	0.00524997280795412	0.557332238758646	-0.422970141342281	-1.82242151859805	110	Gpc3,Pelo,Ing2,Stk11,Npnt,Acvr2a,D130043K22Rik,Scube3,Inhbe,Cdkn1c,Crb2,Gdf2,Notch1,Gata4,Rbpms,Tgfb3,Hes1,Bmp6,Sulf1,Flcn,Zfp423,Slc2a10,Gdf6,Pparg,Hipk2,Tbx20,Gdf15,Smad2,Fgf9,Lgals9,Axin1,Csnk2b,Bmp10,Tgfb2,Itga8,Crebbp,Bmp5,Gdf9,Elapor2,Ep300,Jak2,Tgfbr3,Eng,Men1	0.4
Cell Type Signatures	ZHANG_UTERUS_C11_SMOOTH_MUSCLE_CELL	0.0016300902545079	0.05737461302177	0.45505986738723	-0.520743535242756	-1.81784952695328	36	mt-Rnr1,Cpe,Sparcl1,Tagln,Smtn,Cox6c,Myl9,Des,Myl6,Cox7c,mt-Nd4,Tpm2,Myh11,mt-Cytb,Mylk,mt-Nd1,Cox8a,mt-Nd2	0.5
Ontology - Biological Process	GOBP_2FE_2S_CLUSTER_ASSEMBLY	0.00382473446571109	0.0898616602800379	0.431707695803346	-0.744860171613359	-1.81668858728267	9	Glrx5,Glrx3,Hscb,Lyrm4,Fxn,Nfs1	0.666666666666667
Ontology - Biological Process	GOBP_FATTY_ACID_METABOLIC_PROCESS	3.20760258166978e-09	3.02778815459146e-06	0.774939030136436	-0.360982612307697	-1.81356169205866	421	Gstm4,Wdtc1,Cyp2s1,Sgpl1,Scd3,Acot1,Irs1,Adipor2,Hacl1,Elovl5,Cyp2c40,Trib3,Insig2,Abcb11,Cav1,Rgn,Hao2,Gpat2,Gstm1,Cyp2c68,Cyp1a1,Lipa,Cyp2c69,Acbd4,Lipc,Cyp2c70,Hacd1,Cyp2c38,Ptges,Pdk1,Acot2,Ceacam1,Ces1f,Fabp1,Cyp1a2,Scd1,Cyp2g1,Acaa1b,Ces1c,Gpx4,Fmo4,Gstm6,Pam,Akr1c20,Cyp2j5,Angptl3,Erfe,Acacb,Acsl1,Ces1e,Cyp2b10,Elovl3,Acot4,Apoc3,Tnxb,Prkag3,Ehhadh,Cyp2c39,Dcaf5,Ceacam2,Nr1h2,Ephx1,Hpgd,Fa…	0.299287410926366
Canonical Pathways - Reactome	REACTOME_AFLATOXIN_ACTIVATION_AND_DETOXIFICATION	0.00183950421982759	0.0597540976023753	0.45505986738723	-0.612375530579637	-1.80921538963619	18	Mgst3,Cyp1a2,Cyp3a44,Cyp3a41b,Dpep1,Mgst1,Cyp2a12,Acy3,Ggt7	0.5
Ontology - Biological Process	GOBP_SKIN_MORPHOGENESIS	0.00304556073829504	0.0809140946480473	0.431707695803346	-0.673077600461152	-1.8080304576318	13	Itga2,Psen2,Col1a2,Itgb4,Col1a1,Ahdc1	0.461538461538462
Ontology - Biological Process	GOBP_CELLULAR_RESPONSE_TO_OXYGEN_RADICAL	0.00252719975988993	0.0730702244089257	0.431707695803346	-0.602189000725178	-1.80744085957632	20	Nqo1,Fbln5,Adprs,Fancc,Sod3,Cd36,Nfe2l2,Mpo,Sod1	0.45
Ontology - Biological Process	GOBP_POSITIVE_REGULATION_OF_STEROL_TRANSPORT	0.00124837478610061	0.0499599578308548	0.45505986738723	-0.500087347657543	-1.80607263086397	42	Eepd1,Pltp,Cav1,Ces1f,Ces1c,Abcb4,Washc1,Ces1e,Ldlrap1,Nr1h2,Pon1,Pparg,Ces1d,Apoe,Ces1g,Abca8a	0.380952380952381
Ontology - Biological Process	GOBP_NEGATIVE_REGULATION_OF_HYDROGEN_PEROXIDE_MEDIATED_PROGRAMMED_CELL_DEATH	0.00346695386117893	0.0861797287185663	0.431707695803346	-0.803924142492467	-1.80554605062549	7	Trap1,Park7,Ddr2,Pink1	0.571428571428571
Ontology - Biological Process	GOBP_LONG_CHAIN_FATTY_ACID_METABOLIC_PROCESS	5.10866155486316e-05	0.00569296472020064	0.557332238758646	-0.416209934236526	-1.80351184713319	115	Gstm4,Cyp2s1,Acot1,Hacl1,Cyp2c40,Gstm1,Cyp2c68,Cyp1a1,Cyp2c69,Cyp2c70,Cyp2c38,Cyp2g1,Gpx4,Gstm6,Pam,Cyp2j5,Acsl1,Cyp2b10,Acot4,Cyp2c39,Ephx1,Elovl6,Cyp2a22,Adtrp,Cyp2c67,Gstm3,Gpx1,Cyp2b9,Dagla,Cyp2d34,Cyp4a10,Acot3,Cyp4a14,Cyp2e1,Mgll,Gstp3,Cyp2a12,Ephx2,Cyp2c37,Pnpla3,Cyp2f2,Cyp2c50,Cyp2c29,Cyp2d26,Abcd3	0.391304347826087
Ontology - Biological Process	GOBP_DETOXIFICATION_OF_NITROGEN_COMPOUND	0.00392800782820396	0.091617357004635	0.407017918923954	-0.768696980378174	-1.80314932703003	8	Gstm1,Gstm6,Gstm3	0.375
Ontology - Biological Process	GOBP_ANGIOTENSIN_ACTIVATED_SIGNALING_PATHWAY	0.00544860076892403	0.108331953401232	0.407017918923954	-0.641466811578727	-1.80264257723824	15	Agtr1a,Cav1,Car2,Src,Nr3c2,Rac1	0.4
Regulatory Target Gene - GTRD	MBTPS2_YY2_TARGET_GENES	0.00544860076892403	0.108331953401232	0.407017918923954	-0.641316367427188	-1.8022198008324	15	mt-Nd4l,Ttc3,mt-Tg,mt-Ty,Gm15564,mt-Tm,Ugt1a1,mt-Ti,mt-Co2,mt-Nd4	0.666666666666667
Ontology - Biological Process	GOBP_WHITE_FAT_CELL_DIFFERENTIATION	0.00576713828723874	0.110832656401581	0.407017918923954	-0.586162549281797	-1.80204519173919	22	Prdm16,Tbl1xr1,Retreg1,Ctbp1,Cebpa,Scd1,Pdgfra,Zfp423,Pparg,Creb5	0.454545454545455
Ontology - Biological Process	GOBP_REGULATION_OF_VENTRICULAR_CARDIAC_MUSCLE_CELL_ACTION_POTENTIAL	0.00636303741336715	0.116428348201029	0.407017918923954	-0.673173960177336	-1.79595196292206	12	Cav1,Dsp,Dsg2,Dsc2	0.333333333333333
Ontology - Biological Process	GOBP_NEGATIVE_REGULATION_OF_COLLATERAL_SPROUTING	0.00717414436400577	0.123126732202354	0.407017918923954	-0.711419456850871	-1.79559139256897	10	Spg20,Ptprs,Epha7,Ulk1,Ulk2,Rgma,Fgf13	0.7
Ontology - Biological Process	GOBP_SPERMINE_METABOLIC_PROCESS	0.00404233653838037	0.0931893280936614	0.407017918923954	-0.799408044774871	-1.79540327474994	7	Sms,Smox,Amd1,Paox,Amd2,Sat2	0.857142857142857
Ontology - Biological Process	GOBP_UREA_TRANSPORT	0.00345498195334051	0.0861797287185663	0.431707695803346	-0.834725115018662	-1.79463923207151	6	Aqp8,Umod,Slc14a1	0.5
Ontology - Cellular Component	GOCC_COLLAGEN_CONTAINING_EXTRACELLULAR_MATRIX	6.94565409938747e-08	3.01234895494245e-05	0.704975715167238	-0.358988638872838	-1.78813309985396	340	Gpc3,S100a10,Spock2,Tgm4,Col5a1,Mfap4,Angptl6,Col14a1,Ecm1,Fbln5,Ltbp3,Gpc6,Sema3c,Fras1,Reln,Npnt,Igfbp6,Pxdn,Kazald1,Mfap1b,Postn,Ogn,Abi3bp,Frem2,Timp2,Sfrp1,Matn2,Nav2,Angptl2,Efemp1,Tnc,Adamts2,Col12a1,Sparcl1,Col16a1,Col3a1,Ltbp4,Lamc2,Lama2,Lamb1,Lamc1,Serpinb1a,Adamts5,Papln,Lgals1,Angptl3,Igfbp7,Fmod,Tnxb,Sod3,Dpt,Ltbp2,Tgfb3,Hspg2,Htra1,Srpx2,Mfap1a,Col1a2,Pcsk6,Prelp,Mamdc2,Mfap5,Dcn,S…	0.308823529411765
Curated - Chemical and Genetic Perturbation	SWEET_LUNG_CANCER_KRAS_DN	3.55128699345427e-09	3.16597235466448e-06	0.774939030136436	-0.357402648586208	-1.78741870616144	404	Gpc3,Art3,Cyp2s1,Tnfrsf19,Spock2,Pkia,Pltp,Cdo1,Plac9,Adh1,Bmyc,Cav1,Fhl1,Usp18,Sema3c,Npnt,Igfbp6,Tns2,Cavin1,Postn,Acvr2a,Ogn,Sash1,Car2,Upk3b,Npr3,Angptl2,Cavin3,Ptges,Aldh1a1,Msln,Ednrb,Cdh11,Cpe,Cdkn1c,Spef1,Sparcl1,Tagln,Col3a1,Ltbp4,Lama2,Lamb1,Heph,Pam,Septin4,Gsta3,Acsl1,Cyp2b10,Clec3b,Klf9,Ms4a4d,Myl7,Tcf21,Tnxb,Ndst1,Sod3,Ifit3,Igfbp5,Dpt,Tprgl,Armcx2,Myl9,Reck,Ackr4,Bmp6,Col1a2,Lor,Pd…	0.287128712871287
Curated - Chemical and Genetic Perturbation	LANDIS_ERBB2_BREAST_PRENEOPLASTIC_DN	0.00144496271801914	0.054175973682367	0.45505986738723	-0.459597462205919	-1.78658996516167	57	Adipor2,Igfbp6,Aplp2,Gpd2,Dhrs7,Ppp2r5a,Htra1,Cd36,Zfp703,Eif4ebp1,Col6a3,Uck1,Npc2,Ces1d,Decr1,Gnai1,St3gal6,Cidec,Lpin1,Uqcr10,Pdha1,Gbe1,Rab34,Mknk2	0.421052631578947
Canonical Pathways - Reactome	REACTOME_GLUCAGON_TYPE_LIGAND_RECEPTORS	0.00249486884611735	0.0726590932371056	0.431707695803346	-0.543339226522333	-1.7830579822479	28	Gngt1,Vipr1,Glp2r,Gnas,Ghrhr,Gnb4,Gng4,Sctr,Adcyap1r1,Gip,Gnb2,Gng11,Glp1r	0.464285714285714
Canonical Pathways - Wiki	WP_AFLATOXIN_B1_METABOLISM	0.00210862557052263	0.0654692952979156	0.431707695803346	-0.876275612331619	-1.78282301388793	5	Gstm1,Cyp1a2,Gstt1,Ephx1	0.8
Curated - Chemical and Genetic Perturbation	THUM_MIR21_TARGETS_HEART_DISEASE_UP	0.00646953176338166	0.117973382053393	0.407017918923954	-0.608235178766828	-1.78237790807391	17	Postn,Igfbp7,Ltbp2,Tgfb3,Col1a2,Ccn5,Aspn,Lum,Col1a1	0.529411764705882
Hallmark	HALLMARK_PEROXISOME	7.72508673735531e-05	0.00776152177119445	0.538434096309916	-0.420355681402819	-1.78009497525662	98	Rxrg,Elovl5,Hao2,Sema3c,Ctbp1,Aldh1a1,Abcb4,Acsl1,Bcl10,Ehhadh,Ech1,Lonp2,Abcb1a,Cat,Slc23a2,Abcd2,Sod1,Hmgcl,Vps4b,Prdx5,Nr1i2,Retsat,Pex11a,Pex14,Slc25a17,Cnbp,Slc25a4,Tspo,Ephx2,Serpina6,Acot8,Pex13,Idh2,Dhrs3,Pex6,Abcd3,Crat,Acsl5,Hsd17b11,Slc35b2,Rdh11,Hras,Pex5,Cln8	0.448979591836735
Ontology - Biological Process	GOBP_NEGATIVE_REGULATION_OF_LIPOPROTEIN_LIPASE_ACTIVITY	0.00565922925483718	0.110077153760451	0.407017918923954	-0.79219913262639	-1.7792126640057	7	Angptl3,Apoc3,Angptl8,Apoc1,Angptl4,Sort1	0.857142857142857
Ontology - Biological Process	GOBP_FIBROBLAST_ACTIVATION	0.00331599174004246	0.0847320373446837	0.431707695803346	-0.597351542209807	-1.77874219468103	19	Rps6ka1,Smo,Nr1d1,Gclc,Ddr2,Pdgfrb	0.315789473684211
Canonical Pathways - Reactome	REACTOME_TRIGLYCERIDE_CATABOLISM	0.00579385128008528	0.11094741228106	0.407017918923954	-0.72916382496324	-1.77840573244894	9	Gpd2,Fabp1,Fabp2,Fabp3,Fabp5	0.555555555555556
Curated - Chemical and Genetic Perturbation	JOHANSSON_GLIOMAGENESIS_BY_PDGFB_DN	0.00645602543402179	0.11786102404977	0.407017918923954	-0.57930560192152	-1.77523723841818	21	Arpp19,Caly,Cacnb3,Chmp3,Ppp3ca,Ctnnd1,Wipf3,Chn1,Prkcz,Ppp1r1b,Mat2b	0.523809523809524
Ontology - Biological Process	GOBP_NON_CANONICAL_WNT_SIGNALING_PATHWAY_VIA_MAPK_CASCADE	0.00535037978944697	0.107187945669483	0.407017918923954	-0.825497725287075	-1.77480056264133	6	Dvl3,Fzd7,Wnt5a,Wnt4,Nkd1	0.833333333333333
Positional	chr6A1	0.00145994422568474	0.0543564217761727	0.45505986738723	-0.469171881393012	-1.77405739052643	51	Gngt1,Sgce,Peg10,Ica1,Rpa3,Col1a2,Pon1,Thsd7a,Hepacam2,Ndufa4,Smim30,Col28a1,Mios,Pon3,Asb4,Samd9l	0.313725490196078
Ontology - Molecular Function	GOMF_I_SMAD_BINDING	0.00592718258569394	0.112679763255807	0.407017918923954	-0.646950892667192	-1.77248099299722	14	Smurf1,Axin2,Smad1,Smad2,Smad6,Axin1,Smad5,Smad4	0.571428571428571
Ontology - Biological Process	GOBP_RESPONSE_TO_TOXIC_SUBSTANCE	0.000118872295581429	0.0101047844258494	0.538434096309916	-0.402119947379643	-1.76964520402781	128	Aqp8,Slc30a10,Nqo1,Fbln5,Slc39a8,Gstm1,Cyp1a1,Scn3a,Aldh1a1,Txnrd3,Gstm6,Gsta3,Aldh2,Fancc,Sod3,Park7,Cd36,Ephx1,Nfe2l2,Pon1,Cers1,Abcb1a,Glyat,Cat,Mapk3,Mpo,Sod1,Pink1,Inmt,Gstm3,Gpx1,Nxn,Slc30a1,Ttpa,Akr1a1,Ces1d,Abcc2,Pon3,Slc47a1,Ephx2,Nnt,Esd,Eif2ak2	0.3359375
Ontology - Cellular Component	GOCC_EXTERNAL_ENCAPSULATING_STRUCTURE	2.25953974686622e-09	2.58991673699731e-06	0.774939030136436	-0.347678293291951	-1.76762165937719	448	Gpc3,Pkhd1l1,S100a10,Spock2,Tgm4,Col5a1,Mfap4,Angptl6,Col14a1,Ecm1,Fbln5,Ltbp3,Gpc6,Sema3c,Fras1,Reln,Npnt,Igfbp6,Pxdn,Kazald1,Mfap1b,Postn,Ogn,Abi3bp,Frem2,Lrrn1,Timp2,Sfrp1,Adamts9,Matn2,Nav2,Angptl2,Efemp1,Tnc,Adamts2,Olfml2a,Col12a1,Sparcl1,Col16a1,Col3a1,Ltbp4,Spon2,Lamc2,Lama2,Lamb1,Lamc1,Serpinb1a,Adamts5,Papln,Lgals1,Angptl3,Igfbp7,Clec3b,Fmod,Tnxb,Olfml2b,Sod3,Dpt,Ltbp2,Adamts13,Tgfb3,Hs…	0.294642857142857
Ontology - Biological Process	GOBP_XENOBIOTIC_TRANSMEMBRANE_TRANSPORT	0.00783137889920333	0.129958776830937	0.380730400722792	-0.686052486440694	-1.76568147851997	11	Abcb11,Abcb4,Abcc2,Slc47a1,Abcc4,Abcc3,Abca3,Slc19a1	0.727272727272727
Curated - Chemical and Genetic Perturbation	CHESLER_BRAIN_D6MIT150_QTL_TRANS	0.00588161466855029	0.112359845935984	0.407017918923954	-0.821000129329553	-1.76513083782996	6	Adra2b,Mapk6,Reln	0.5
Ontology - Biological Process	GOBP_POSITIVE_REGULATION_OF_BMP_SIGNALING_PATHWAY	0.00200550081373396	0.0635143745097332	0.431707695803346	-0.502497825871809	-1.76442615718145	37	Gpc3,Pelo,Scube3,Crb2,Gdf2,Notch1,Gata4,Hes1,Sulf1,Zfp423,Tbx20,Smad2,Elapor2,Tgfbr3,Eng,Numa1,Ccn1,Bmpr2,Fkbp8,Smad4	0.540540540540541
Ontology - Molecular Function	GOMF_ALPHA_ADRENERGIC_RECEPTOR_ACTIVITY	0.00298245022560969	0.0803009710912058	0.431707695803346	-0.867217857008768	-1.76439459431709	5	Adra2b,Adra1a,Adra1b	0.6
Cell Type Signatures	TABULA_MURIS_SENIS_KIDNEY_BRUSH_CELL_AGEING	0.000868622621220206	0.0394866492994919	0.477270815362862	-0.447414416925571	-1.76277312467485	62	Pdzk1ip1,Hao2,Itm2b,Ethe1,Cbr1,Gstt1,Igfbp7,Aldh2,Cd81,Dbi,Ybx1,Prlr,B2m,H2-K1,Apoe,Rpl22,Rdh16f2,Miox,Dhrs3,Spp1,Rpl10a,Cyp2a4,Rps3a1,Apob,Gas5,Tmem37,Tmem254,Rida,Rps9,Rps23	0.483870967741936
Ontology - Cellular Component	GOCC_INNER_MITOCHONDRIAL_MEMBRANE_PROTEIN_COMPLEX	9.20912603707018e-05	0.00867061723830475	0.538434096309916	-0.393814921041104	-1.76267945769958	143	mt-Nd4l,Ndufa12,Mcu,mt-Atp8,Grpel2,Cox6c,Ndufs5,Uqcr11,mt-Co3,Ndufa6,Immp2l,Cox6a1,Uqcrq,Phb,Ndufa7,Timm23,Ndufa4,mt-Atp6,Ndufc2,Ndufa5,Immt,Ndufs7,Apool,Ndufb8,Ndufa13,Ndufb5,Ndufs6,Ndufb11,Ndufa4l2,Romo1,mt-Co2,Cox7c,mt-Nd4,Uqcrc2,mt-Co1,mt-Cytb,Uqcr10,Timm17a,Ndufa1,Ndufb1,Ndufb9,Pam16,Atp5c1,Sdhd,mt-Nd1,Cox8a,Ndufb3,Sdha,Ndufv3,mt-Nd2,Cox7a2l,Atp5md,Ndufs4,Ndufa11,Atp5mpl,Ndufb4,Sdhc,Cox7b,Mi…	0.545454545454545
Ontology - Biological Process	GOBP_PEPTIDE_CROSS_LINKING_VIA_CHONDROITIN_4_SULFATE_GLYCOSAMINOGLYCAN	0.0062473458240332	0.114979991095486	0.407017918923954	-0.751256511706596	-1.76223883804544	8	Spock2,Mamdc2,Dcn,Egflam,Bgn,Ndnf	0.75
Ontology - Cellular Component	GOCC_INNER_KINETOCHORE	0.00719913437000677	0.123242806273322	0.407017918923954	-0.784625111417482	-1.76220204900078	7	Pmf1,Nsl1,Mis12,Cenpo,H3f3a	0.714285714285714
Ontology - Molecular Function	GOMF_ATPASE_INHIBITOR_ACTIVITY	0.0066405227629516	0.12007077903196	0.407017918923954	-0.818339988772074	-1.75941159862009	6	Tsc1,Fnip2,Atpif1	0.5
Ontology - Biological Process	GOBP_REGULATION_OF_FATTY_ACID_METABOLIC_PROCESS	0.000187360587720998	0.0138551859500408	0.518848077743792	-0.414538340469115	-1.7576278080975	97	Wdtc1,Irs1,Elovl5,Trib3,Insig2,Abcb11,Cav1,Rgn,Pdk1,Ceacam1,Fabp1,Fmo4,Erfe,Acacb,Apoc3,Dcaf5,Ceacam2,Nr1h2,Dbi,Lonp2,Fabp3,Abcd2,Apoa5,C1qtnf2,Pparg,Mid1ip1,Gk,Anxa1,Fabp5,Hnf4a,Ppargc1a,Nfe2l1	0.329896907216495
Ontology - Biological Process	GOBP_PROGESTERONE_RECEPTOR_SIGNALING_PATHWAY	0.0103425709604187	0.148048190995585	0.380730400722792	-0.69596664083421	-1.75658916517236	10	Klf9,Src,Trerf1,Yap1,Phb	0.5
Ontology - Molecular Function	GOMF_LEUKOTRIENE_C4_SYNTHASE_ACTIVITY	0.00336237534331147	0.0853734764780366	0.431707695803346	-0.861639964419016	-1.75304611543892	5	Gstm4,Mgst3	0.4
Ontology - Biological Process	GOBP_REGULATION_OF_MITOTIC_SPINDLE_ASSEMBLY	0.0078477283332309	0.130095554300988	0.380730400722792	-0.572060508707131	-1.75303521028772	21	Chmp7,Eml3,Hspa1a,Hspa1b,Tpr,Chmp4c,Vps4b,Chmp4b,Ccsap,Chmp2a,Chmp2b	0.523809523809524
Ontology - Biological Process	GOBP_UBIQUITIN_INDEPENDENT_PROTEIN_CATABOLIC_PROCESS_VIA_THE_MULTIVESICULAR_BODY_SORTING_PATHWAY	0.00347635297573231	0.0861797287185663	0.431707695803346	-0.860115833227967	-1.74994520046953	5	Chmp4c,Vps4b,Vps4a,Chmp4b	0.8
Ontology - Biological Process	GOBP_RETINOIC_ACID_METABOLIC_PROCESS	0.00459942987515994	0.0992030258154456	0.407017918923954	-0.517979564667331	-1.74909282988371	32	Cyp2s1,Adh1,Cyp1a1,Aldh1a1,Rdh1,Cyp3a44,Bco2,Cyp3a41b,Rdh16,Cyp26c1,Rdh10	0.34375
Ontology - Biological Process	GOBP_RESPONSE_TO_OXYGEN_RADICAL	0.00619852072099967	0.114776936001003	0.407017918923954	-0.561805136508047	-1.74902864497622	23	Nqo1,Fbln5,Adprs,Fancc,Sod3,Cd36,Nfe2l2,Mpo,Sod1,Txnrd2	0.434782608695652
Canonical Pathways - Wiki	WP_FATTY_ACID_OMEGAOXIDATION	0.00827934591756985	0.133931336910323	0.380730400722792	-0.778713337403268	-1.74892470147585	7	Cyp1a1,Aldh1a1,Cyp1a2,Aldh2,Cyp2e1	0.714285714285714
Ontology - Molecular Function	GOMF_EXTRACELLULAR_MATRIX_BINDING	0.0022567577006259	0.0684578276407255	0.431707695803346	-0.456510690867298	-1.7487407586128	54	Spock2,Ecm1,Pxdn,Cd248,Olfml2a,Sparcl1,Itga2b,Adamts5,Itga2,Lgals1,Olfml2b,Bcam,Dcn,Sparc,Slit2,Ssc5d,Bgn,Thsd1,Fbln2,Ntn4,Spp1,Ccn1,Ache,Ncl,Eln,Itgb1,Adamts15,Anxa2,Nid1,Tgfbi,Smoc1	0.574074074074074
Ontology - Cellular Component	GOCC_INSULIN_LIKE_GROWTH_FACTOR_BINDING_PROTEIN_COMPLEX	0.00359033064538526	0.0873373585992634	0.431707695803346	-0.859480380134887	-1.74865234194118	5	Igfbp6,Igfbp3,Igfbp5,Igf1,Igfals	1
Cell Type Signatures	DESCARTES_ORGANOGENESIS_CONNECTIVE_TISSUE_PROGENITOR	0.00151427133764049	0.0546533453903417	0.45505986738723	-0.459288968307691	-1.7481103311234	53	Adgrd1,Col14a1,Fbln5,Ltbp3,Ogn,Abi3bp,Ccdc107,Col16a1,Glt8d2,Zcwpw1,Mfap5,Col6a3,Aspn,Col6a2,Igf1,Naalad2	0.30188679245283
Ontology - Biological Process	GOBP_RESPONSE_TO_BMP	2.46698957545356e-05	0.00311714816671679	0.575610261071129	-0.387225107505746	-1.74767231598031	155	Gpc3,Pelo,Lrp2,Nbl1,Cav1,Spg20,Acvr2a,Slc39a5,Sfrp1,Tmprss6,Fzd1,Bmpr1b,Smurf1,Scube3,Inhbe,Crb2,Chrdl1,Gdf2,Notch1,Kcnd3,Hivep1,Gata4,Tgfb3,Hes1,Htra1,Fam83g,Bmp6,Sulf1,Zfp423,Mapk3,Ski,Smad1,Bambi,Id1,Nfia,Fstl1,Gdf6,Trim33,Pparg,Fbn1,Scx,Hipk2,Tbx20,Smad2,Heyl,Wnt5a,Smad6,Bmp10,Comp,Tgfb2,Pdcd4,Gdf9,Tmem100,Elapor2,Tgfbr3,Etv2,Eng,Megf8,Tmem53,Amhr2,Ppm1a,Numa1,Ccn1,Adamts12,Bmpr2,Rgma	0.425806451612903
Ontology - Molecular Function	GOMF_ALDO_KETO_REDUCTASE_NADP_ACTIVITY	0.00368137600680665	0.0885682770333228	0.431707695803346	-0.522413704188986	-1.74627763834076	30	Rdh14,Dhrs7,Akr1c20,Akr1c13,Rdh10,Akr1d1,Akr1c12,Akr1b7,Akr1a1,Kcnab1,Miox,Dhrs3,Rdh11,Akr1c6,Akr1c14,Akr7a5,Akr1c18,Kcnab3	0.6
Ontology - Molecular Function	GOMF_C3HC4_TYPE_RING_FINGER_DOMAIN_BINDING	0.00747532276022915	0.125608905061149	0.407017918923954	-0.811897079444894	-1.74555949612647	6	Hspa8,Hspa1a,Hspa1b,Pink1	0.666666666666667
Canonical Pathways - Reactome	REACTOME_PEROXISOMAL_LIPID_METABOLISM	0.00359494923929674	0.0873373585992634	0.431707695803346	-0.531812391742907	-1.74523075800153	28	Hacl1,Hao2,Acbd4,Acaa1b,Acot4,Ehhadh,Aldh3a2,Slc25a17,Pecr,Acot8,Crot,Crat,Acox2,Decr2	0.5
Ontology - Biological Process	GOBP_TRNA_5_END_PROCESSING	0.00957258829960969	0.145053186443661	0.380730400722792	-0.620885147145233	-1.74480422309652	15	Rpp25l,Prorp,Rpp30,Rpp40,Pop4,Hsd17b10,Rpp14	0.466666666666667
Curated - Chemical and Genetic Perturbation	YAO_HOXA10_TARGETS_VIA_PROGESTERONE_UP	0.00070853211079161	0.0353566187760933	0.477270815362862	-0.425729177564592	-1.74378968431311	80	Me1,Nbl1,Sertad1,Tns2,Igfbp3,Cdkn1c,Gstt1,Scd1,Lama2,Ighg2b,Gsta3,Klf9,Tnxb,Meg3,Car3,Rem1,Id1,Tbx3,Inmt,Ncam1,Dbp,Apoe,Wnt4,Kcnab1,Cyp2e1,Adm,Lepr	0.3375
Curated - Chemical and Genetic Perturbation	HUMMERICH_SKIN_CANCER_PROGRESSION_DN	0.000338622156320582	0.0215629751685571	0.49849310876659	-0.410836869602306	-1.74291040425044	99	Rps6ka1,Mfap4,Ltbp3,Fhl1,Aebp1,Ptprs,Pygm,Col16a1,Col3a1,Lgals1,Prkaca,Gtf2h4,Myl9,Psen2,Pkd1,Bcam,Des,Pdgfra,Dsg2,Ech1,Tle5,Col6a2,Eya2,B2m,Ptprf,Bmp1,Eci1,Cxcl14,Txnip,Tpm2,Id2,Chst11,Crat,Acsl5,Atp5c1,Rab34,Fasn,Mapk7,Ndrg2,Il11ra1,Smad4,Efnb1,Gaa,Nrp2,Pik3r2	0.454545454545455
Ontology - Cellular Component	GOCC_IRON_SULFUR_CLUSTER_ASSEMBLY_COMPLEX	0.00984731830186145	0.146178056804923	0.380730400722792	-0.676624876847601	-1.74141780194385	11	Glrx5,Glrx3,Lyrm4,Bola3,Fxn,Nfs1,Bola1	0.636363636363636
Ontology - Biological Process	GOBP_EPITHELIAL_FLUID_TRANSPORT	0.00984731830186145	0.146178056804923	0.380730400722792	-0.676609471674122	-1.74137815391396	11	Aqp8,Cftr,Ednrb	0.272727272727273
Ontology - Biological Process	GOBP_9_CIS_RETINOIC_ACID_METABOLIC_PROCESS	0.0092078450256368	0.141436925262043	0.380730400722792	-0.775195609499527	-1.74102418028478	7	Cyp1a1,Aldh1a1,Rdh16,Rdh9	0.571428571428571
Canonical Pathways - Reactome	REACTOME_MET_PROMOTES_CELL_MOTILITY	0.00372074863891421	0.0889082056958956	0.431707695803346	-0.520806249199545	-1.74090438208773	30	Col5a1,Rap1a,Megf11,Col3a1,Itga2,Src,Dock7,Col1a2,Crkl,Rac1,Col1a1	0.366666666666667
Ontology - Biological Process	GOBP_GLUTATHIONE_DERIVATIVE_METABOLIC_PROCESS	0.00936259511128314	0.143360270754542	0.380730400722792	-0.774845044777797	-1.74023684138631	7	Gstm1,Gstm6,Gstm3,Gstp3	0.571428571428571
Ontology - Biological Process	GOBP_REGULATION_OF_CELLULAR_RESPONSE_TO_TRANSFORMING_GROWTH_FACTOR_BETA_STIMULUS	8.53815373207678e-05	0.00830374260234158	0.538434096309916	-0.391318006236787	-1.73936107144544	134	Sap130,Sin3a,Prdm16,Cav1,Ing2,Stk11,Npnt,Ldlrad4,Smurf1,Cdkn1c,Peg10,Gdf2,Tgfb3,Htra1,Zfp703,Bcl9l,Sap30l,Flcn,Ski,Slc2a10,Bambi,Spry1,Aspn,Trim33,Pparg,Fbn1,Hipk2,Lats2,Spred1,Smad2,Zbtb7a,Sap30,Smad6,Axin1,Il17rd,Wfikkn1,Rasl11b,Itga8,Crebbp,Ep300,Tgfbr3,Eng,Men1,Chst11	0.328358208955224
Ontology - Biological Process	GOBP_POSITIVE_REGULATION_OF_HEPATIC_STELLATE_CELL_ACTIVATION	0.00829611446930024	0.133931336910323	0.380730400722792	-0.712893800341584	-1.73872369658314	9	Rps6ka1,Smo,Ddr2,Pdgfrb	0.444444444444444
Ontology - Biological Process	GOBP_REGULATION_OF_BILE_ACID_SECRETION	0.0126073309139207	0.163977014027167	0.380730400722792	-0.68859178508888	-1.73797535391062	10	Abcb11,Ces1f,Ces1c,Ces1e,Ces1d,Ces1g	0.6
Ontology - Biological Process	GOBP_NEGATIVE_REGULATION_OF_HISTONE_H4_ACETYLATION	0.00800805499533447	0.13138004407657	0.380730400722792	-0.808009187097784	-1.73720061964048	6	Ctbp1,Taf7,Atg7,Atg5	0.666666666666667
Ontology - Biological Process	GOBP_CELLULAR_ALDEHYDE_METABOLIC_PROCESS	0.00112162707451336	0.0462333604111067	0.45505986738723	-0.44084763151743	-1.73690057252841	62	Adh1,Hyi,Glo1,Tkt,Ednrb,Pnkd,Bco2,Rest,Aldh2,Park7,Bmp6,Khk,Gatd1,Aldh3a2,Rdh10,Akr1a1,Wnt4,Esd,Idh2,Bmp5,Hoga1	0.338709677419355
Canonical Pathways - Wiki	WP_OXIDATIVE_PHOSPHORYLATION	0.00188510814034544	0.060988569209926	0.45505986738723	-0.456258778325288	-1.73657705517074	53	mt-Nd4l,mt-Atp8,Ndufs5,Ndufa6,Ndufa7,mt-Atp6,Ndufc2,Ndufa5,Gzmb,Ndufs7,Ndufb8,Ndufb5,Ndufs6,Ndufa4l2,mt-Nd4,Ndufb9,mt-Nd1,Ndufv3,mt-Nd2,Ndufs4,Ndufa11,Atp5l,Ndufa2,Atp5e,Atp5j2,Ndufb7,Ndufb6,Ndufv2	0.528301886792453
Ontology - Biological Process	GOBP_POSITIVE_REGULATION_OF_VASCULOGENESIS	0.0101574637479776	0.146739341631626	0.380730400722792	-0.673909752312404	-1.73442993265043	11	Rap1a,Ceacam1,Rras,Adm,Asb4,Tmem100	0.545454545454545
Ontology - Biological Process	GOBP_OLEFINIC_COMPOUND_METABOLIC_PROCESS	6.40318481708614e-05	0.00675999386577509	0.538434096309916	-0.384218135929439	-1.73382707470756	147	Cyp2s1,Cyp2c40,Adh1,Cyp2c68,Cyp1a1,Cyp2c69,Cyp2c70,Cyp2c38,Rdh14,Aldh1a1,Ednrb,Rdh1,Cyp1a2,Cyp2g1,Gpx4,Dhrs7,Bco2,Akr1c20,Cyp2j5,Rest,Cyp2b10,Stat5b,Cyp2c39,Rdh16,Bmp6,Ephx1,Cyp2a22,Cyp2c67,Stard3,Rdh10,Gpx1,Lrat,Cyp2b9,Dagla,Cyp2d34,Cyp4a10,Ppargc1a,Cyp4a14,Wnt4,Retsat,Cyp2e1,Mgll,Gstp3,Cyp2a12,Rdh9,Ephx2,Cyp2c37,Rdh16f2,Bmp5,Cyp2f2,Cyp2c50,Cyp2c29,Dhrs3,Cyp2d26	0.36734693877551
Ontology - Biological Process	GOBP_ENTEROENDOCRINE_CELL_DIFFERENTIATION	0.00415462366444649	0.093559426516093	0.407017918923954	-0.518010724764078	-1.73155975393203	30	Smo,Cdk6,Cftr,Hes1,Bmp6,Nkx6-2,Clock,Wnt5a,Hnf4a,Sidt2,Bmp5,Men1	0.4
Ontology - Molecular Function	GOMF_RNA_POLYMERASE_II_CTD_HEPTAPEPTIDE_REPEAT_KINASE_ACTIVITY	0.0132112678567045	0.166930090784675	0.380730400722792	-0.685729109685132	-1.73075008720588	10	Dyrk1a,Cdk12,Brd4,Ccnk,Cdk8,Cdk13,Cdk9,Mapk1	0.8
Ontology - Biological Process	GOBP_DIAPHRAGM_DEVELOPMENT	0.0101363463597282	0.146739341631626	0.380730400722792	-0.77012393137884	-1.7296336175229	7	Tcf21,Gata4,Fgfrl1,Wt1,Disp1	0.714285714285714
Ontology - Molecular Function	GOMF_NAD_P_H_DEHYDROGENASE_QUINONE_ACTIVITY	0.00603921943966425	0.11347933764437	0.407017918923954	-0.576131536218511	-1.72923065316339	20	Nqo1,mt-Nd4l,Nqo2,Ndufs7,mt-Nd4,mt-Nd1,mt-Nd2,Ndufs4,Ndufa2,Ndufs3	0.5
Ontology - Biological Process	GOBP_CARTILAGE_HOMEOSTASIS	0.00469623516934225	0.100080326377736	0.407017918923954	-0.849849573717747	-1.72905802357702	5	Slc39a8,Idua,Comp,Mtf1	0.8
Ontology - Biological Process	GOBP_MONOCARBOXYLIC_ACID_METABOLIC_PROCESS	6.26680364952076e-11	1.67605663606433e-07	0.839088935621274	-0.329586044919822	-1.72867496047903	640	Gstm4,Wdtc1,Cyp2s1,Ugt1a5,Sgpl1,Scd3,Me1,Galt,Acot1,Irs1,Adipor2,Hacl1,Ugt2b1,Elovl5,Cyp2c40,Adh1,Trib3,Insig2,Btd,Abcb11,Cav1,Rgn,Hao2,Gpat2,Pklr,Dlat,Gstm1,Cyp2c68,Cyp1a1,Hyi,Nr1d1,Lipa,Glo1,Cyp2c69,Acbd4,Lipc,Cyp2c70,Hacd1,Cyp2c38,Ugt2b35,Ptges,Aldh1a1,Pdk1,Acot2,Slc16a1,Ceacam1,Rdh1,Ces1f,Fabp1,Cyp1a2,Scd1,Cyp2g1,Acaa1b,Ces1c,Gpx4,Fmo4,Cyp3a44,Gstm6,Pnkd,Bco2,Aldh5a1,Pam,Akr1c20,Ugt2b34,Cyp2j…	0.2921875
Ontology - Biological Process	GOBP_ELASTIC_FIBER_ASSEMBLY	0.0104676093781735	0.149001288258212	0.380730400722792	-0.671313173584747	-1.7277471626619	11	Mfap4,Fbln5,Col3a1,Ltbp4,Tnxb,Efemp2,Thsd4	0.636363636363636
Canonical Pathways - Reactome	REACTOME_GLUTATHIONE_CONJUGATION	0.00299829593076238	0.0804576167239865	0.431707695803346	-0.491757882782559	-1.72671487657952	37	Gstm4,Mgst3,Gstm1,Gstt1,Gstm6,Gsta3,Gclc,Gstm3,Mgst1,Gsto1,Akr1a1,Esd,Ggt7,Ggct,Gclm	0.405405405405405
Ontology - Biological Process	GOBP_LATE_ENDOSOME_TO_VACUOLE_TRANSPORT	0.00483246713889632	0.10207783831248	0.407017918923954	-0.546576025688615	-1.72605258290759	25	Chmp7,Stam,Ptpn23,Chmp3,Tmem50b,Chmp4c,Vps4b,Vps4a,Chmp4b,Chmp2a,Chmp2b	0.44
Ontology - Biological Process	GOBP_NEGATIVE_REGULATION_OF_RESPONSE_TO_REACTIVE_OXYGEN_SPECIES	0.0103340658449472	0.148048190995585	0.380730400722792	-0.56280755651253	-1.72468025351417	21	Trap1,Txn1,Rnf146,Park7,Nfe2l2,Ddr2,Pink1,Epor,Fbxo7,Lrrk2,Pde8a	0.523809523809524
Ontology - Molecular Function	GOMF_ANTIOXIDANT_ACTIVITY	0.0012847623919735	0.0506549928845176	0.45505986738723	-0.423593567651807	-1.72235897191682	76	Mgst3,Nqo1,Gpx8,Pxdn,Ptges,Fabp1,Gstt1,Txnrd3,Gpx4,Sod3,Park7,Apom,Txndc17,Cat,Mpo,Sod1,Gpx1,Nxn,Prdx5,Mgst1,Gsto1,Txnrd2,Selenow,Apoe,Gstp3,Prxl2a,Hbb-bs	0.355263157894737
Ontology - Biological Process	GOBP_NEGATIVE_REGULATION_OF_COLD_INDUCED_THERMOGENESIS	0.00192061389338131	0.0620122558291548	0.45505986738723	-0.471902622596318	-1.72090714697572	45	Stk11,Acot13,Nr1d1,Npr3,Aldh1a1,Adamts5,Notch1,Dock7,Plcl2,Nr1h2,Tle3,Flcn,Zfp423,Id1	0.311111111111111
Ontology - Biological Process	GOBP_INTRACELLULAR_SPHINGOLIPID_HOMEOSTASIS	0.00968588685428996	0.145261146122235	0.380730400722792	-0.800397037010612	-1.720834677199	6	Ormdl1,Abca2,Rtn4,Atg7,Ormdl3	0.833333333333333
Curated - Chemical and Genetic Perturbation	LIM_MAMMARY_STEM_CELL_UP	1.00084725054738e-08	6.6919149289724e-06	0.747739663149885	-0.336926059568623	-1.72024970861467	458	Gpc3,Pcdh18,Col5a1,Eva1a,Eepd1,Col14a1,Bcar1,Lhfp,Nbl1,Tenm3,Rcn3,Antxr1,Cav1,Fhl1,Sema3c,Nt5e,Reln,Gjc1,Igfbp6,Aebp1,Igfbp3,Arhgap24,Ppp1r3c,Syde1,Postn,Acvr2a,Abi3bp,Tmem178,Lrrn1,Matn2,Hacd1,Angptl2,Klhl21,Tmem47,Ednrb,Luzp1,Adamts2,Bag3,Col12a1,Cryab,Col16a1,Tagln,Scarf2,Nsg1,Ltbp4,Sema5a,Lamb1,L3hypdh,Lamc1,Mest,Fbxo30,Pls3,Lgals1,Smtn,Fmod,Pxn,Rflnb,Meg3,Myl9,Rbpms,Reck,Hspg2,Kcnmb1,Pkd1,Ma…	0.375545851528384
Ontology - Biological Process	GOBP_REGULATION_OF_TRANSMEMBRANE_RECEPTOR_PROTEIN_SERINE_THREONINE_KINASE_SIGNALING_PATHWAY	5.43839290453618e-06	0.001040339700897	0.610526878385931	-0.356770572535534	-1.71912886247437	244	Gpc3,Pelo,Sap130,Lrp2,Sin3a,Prdm16,Nbl1,Cav1,Ing2,Spg20,Stk11,Npnt,Acvr2a,Sfrp1,Ldlrad4,Tmprss6,Fzd1,D130043K22Rik,Smurf1,Scube3,Inhbe,Cdkn1c,Crb2,Peg10,Chrdl1,Gdf2,Notch1,Gata4,Rbpms,Tgfb3,Hes1,Htra1,Bmp6,Zfp703,Bcl9l,Sap30l,Sulf1,Flcn,Zfp423,Ski,Slc2a10,Bambi,Spry1,Fstl1,Gdf6,Aspn,Trim33,Pparg,Fbn1,Hipk2,Lats2,Tbx20,Gdf15,Spred1,Smad2,Zbtb7a,Sap30,Fgf9,Wnt5a,Smad6,Lgals9,Axin1,Il17rd,Wfikkn1,Cs…	0.282786885245902
Ontology - Molecular Function	GOMF_OXIDOREDUCTASE_ACTIVITY_ACTING_ON_PEROXIDE_AS_ACCEPTOR	0.00230333990179387	0.0691642175138841	0.431707695803346	-0.456083090014423	-1.71794136462239	50	Mgst3,Gpx8,Pxdn,Ptges,Gstt1,Gpx4,Park7,Txndc17,Sesn3,Cat,Mpo,Gpx1,Prdx5,Mgst1,Gstp3,Hbb-bs	0.32
Ontology - Molecular Function	GOMF_NADH_DEHYDROGENASE_ACTIVITY	0.00634546841050612	0.116320487337342	0.407017918923954	-0.576642599461118	-1.71707688092281	19	Nqo1,mt-Nd4l,Ndufs7,mt-Nd4,mt-Nd1,mt-Nd2,Ndufs4,Ndufa2,Ndufs3	0.473684210526316
Curated - Chemical and Genetic Perturbation	TESAR_ALK_TARGETS_EPISC_4D_UP	0.00983841737787493	0.146178056804923	0.380730400722792	-0.798623281843173	-1.71702114558925	6	Nes,Tubb3,Dcx,Zic1	0.666666666666667
Ontology - Biological Process	GOBP_POSITIVE_REGULATION_OF_CHOLESTEROL_EFFLUX	0.00462942417961512	0.0997159326312535	0.407017918923954	-0.513485531833267	-1.71643334518569	30	Eepd1,Pltp,Cav1,Ces1f,Ces1c,Ces1e,Nr1h2,Pon1,Pparg,Ces1d,Apoe,Ces1g,Abca8a	0.433333333333333
Ontology - Biological Process	GOBP_MAMMARY_GLAND_EPITHELIAL_CELL_DIFFERENTIATION	0.00988852047048849	0.146178056804923	0.380730400722792	-0.626116331460361	-1.71539959137136	14	Smo,Fgf2,Irf6,Lbh,Zfp703,Prlr,Foxf1,Erbb4	0.571428571428571
Ontology - Biological Process	GOBP_REGULATION_OF_FATTY_ACID_BIOSYNTHETIC_PROCESS	0.00544877629095942	0.108331953401232	0.407017918923954	-0.459683303312542	-1.71159075809897	47	Wdtc1,Elovl5,Trib3,Insig2,Rgn,Ceacam1,Apoc3,Dcaf5,Ceacam2,Nr1h2,Abcd2,Apoa5,Mid1ip1,Anxa1,Fabp5,Hnf4a,Apoc1,Mapk9,Acadvl	0.404255319148936
Ontology - Biological Process	GOBP_GLUTATHIONE_METABOLIC_PROCESS	0.000820664845148264	0.0385064583920883	0.477270815362862	-0.429881146632603	-1.71153607762496	67	Gstm4,Gstm1,Ethe1,Glo1,Gstt1,Txnrd3,Gpx4,Gstm6,Gsta3,Park7,Gclc,Clic3,Nfe2l2,Dpep1,Sod1,Gstm3,Gpx1,Mgst1,Gsto1,Ctns,Nfe2l1,Gstt3,Gstp3,Ggt7,Hmgn5	0.373134328358209
Curated - Chemical and Genetic Perturbation	SCHAEFFER_SOX9_TARGETS_IN_PROSTATE_DEVELOPMENT_DN	0.00331196906341955	0.0847320373446837	0.431707695803346	-0.473896305532348	-1.71148330646356	42	Pcdh18,Fbln5,Zfp521,Sfrp1,Colec10,Trim8,Cdca7,Olfm1,Igf1,Ets1,Ankrd11,Cdk2,Slit2	0.30952380952381
Curated - Chemical and Genetic Perturbation	BERENJENO_TRANSFORMED_BY_RHOA_DN	6.73300247781831e-08	3.01234895494245e-05	0.704975715167238	-0.341604714012509	-1.71067165476445	401	Thra,Col5a1,Cd276,Mgst3,Pltp,Cdo1,Map1lc3a,Stx4a,Cav1,Aebp1,Kazald1,Itm2b,Myo1d,Ttc3,Postn,Lipa,Ogn,Atn1,Aplp2,Rab9,Matn2,Npr3,Tbl1xr1,Fzd1,Aldh1a1,Scd1,Sparcl1,Igsf10,Ltbp4,Lama2,Dhrs7,Fkbp10,Klf9,Meg3,Reck,Mpc2,Kdelr3,Vegfb,Tcf7l1,Col1a2,Pdgfra,Ech1,Enah,Ndufa6,Dcn,Ap3s1,Ift81,Tmem205,Islr,Anxa6,S100a13,Ergic3,1810058I24Rik,Aoc3,Ypel3,Cpq,Col6a3,Gstm3,Tle5,Mxd4,Clta,Col6a2,Ppp3ca,Rras,Glod4,Rab…	0.351620947630923
Ontology - Biological Process	GOBP_RISC_COMPLEX_ASSEMBLY	0.0116449242748259	0.15859408589246	0.380730400722792	-0.701342123860628	-1.71054955111704	9	Ago1,Ago4,Clp1,Adar	0.444444444444444
Ontology - Biological Process	GOBP_ATP_SYNTHESIS_COUPLED_ELECTRON_TRANSPORT	0.00106961227650517	0.0450422619136481	0.45505986738723	-0.423257686636646	-1.71052520261698	74	mt-Nd4l,Ndufa12,Cox6c,Bid,Park7,Uqcr11,mt-Co3,Pink1,Cox6a1,Uqcrq,Ndufa7,Ndufc2,Ndufs7,Ndufb8,Ndufs6,mt-Co2,Cox7c,mt-Nd4,Uqcrc2,mt-Co1,mt-Cytb,Uqcr10,Ndufaf1,Ndufb9,Ccnb1,Sdhd,mt-Nd1,Cox8a,Sdha,Ndufv3,mt-Nd2,Cox7a2l,Sdhc,Uqcc3,Dguok,Ndufs3,Cyc1,Uqcrb,Iscu,Ndufb6,Uqcrh,Ndufv2,Cox4i1	0.581081081081081
Canonical Pathways - Reactome	REACTOME_POST_TRANSLATIONAL_MODIFICATION_SYNTHESIS_OF_GPI_ANCHORED_PROTEINS	0.00141763271189723	0.0534008265911146	0.45505986738723	-0.426717356791311	-1.70858527262295	71	Art3,Lsamp,Lypd1,Plet1,Msln,Bst1,Ceacam1,Pigx,Ntm,Meltf,Sprn,Reck,Ceacam2,Ly6g6d,Pigk,Nrn1,Vnn1,Gpld1,Ly6e,Folr2,Ly6k,Pigyl,Rtn4rl2,Pigc,Mdga1	0.352112676056338
Ontology - Biological Process	GOBP_CHOLESTEROL_EFFLUX	0.00151174966721593	0.0546533453903417	0.45505986738723	-0.433458860408134	-1.7077894696155	62	Eepd1,Pltp,Cav1,Ces1f,Ces1c,Ces1e,Apoc3,Apom,Nr1h2,Pon1,Apoa2,Abcg8,Apoa5,Pparg,Abca2,Lamtor1,Npc2,Npc1,Ces1d,Apoe,Soat2,Apoc1,Ces1g,Abcg5,Abca8a	0.403225806451613
Regulatory Target Gene - miRDB	MIR_5129_3P	0.00411959284963155	0.0935177519873648	0.407017918923954	-0.453476331664706	-1.7071941394747	49	Tex12,Lrp2,Irf2,Tbl1xr1,Plvap,Add3,R3hdm2,Dcaf5,Peak1,Cdc14b,Cacnb4,Trim33,Mthfsl,Mylip,Clock,Gdap2,Atxn7l1,B3gat3,Tnrc6b,Pcdhb3	0.408163265306122
Ontology - Biological Process	GOBP_REGULATION_OF_CELLULAR_KETONE_METABOLIC_PROCESS	0.000168205896419214	0.0127320755652789	0.518848077743792	-0.378563856281087	-1.70701342180172	146	Wdtc1,Irs1,Elovl5,Trib3,Insig2,Abcb11,Cav1,Rgn,Nr1d1,Pdk1,Ceacam1,Rdh1,Ces1f,Fabp1,Ces1c,Fmo4,Erfe,Rest,Acacb,Ces1e,Apoc3,Park7,Rdh16,Dcaf5,Bmp6,Ceacam2,Nr1h2,Dbi,Lonp2,Fabp3,Abcd2,Apoa5,C1qtnf2,Rdh10,Pparg,Mid1ip1,Gk,Anxa1,Fabp5,Hnf4a,Ppargc1a,Ces1d,Wnt4,Ugt1a1,Nfe2l1,Rdh9,Apoc1,Ces1g,Ncor1,Rdh16f2,Bmp5,Mapk9,Acadvl	0.363013698630137
Ontology - Biological Process	GOBP_DORSAL_VENTRAL_AXIS_SPECIFICATION	0.0130952357553541	0.166644923208697	0.380730400722792	-0.63961037450931	-1.70640811374031	12	Sfrp1,Mdfi,Axin2,Smad2,Smad6,Axin1	0.5
Ontology - Biological Process	GOBP_RENAL_RESPONSE_TO_BLOOD_FLOW_INVOLVED_IN_CIRCULATORY_RENIN_ANGIOTENSIN_REGULATION_OF_SYSTEMIC_ARTERIAL_BLOOD_PRESSURE	0.0106015303120982	0.14988789155792	0.380730400722792	-0.727438782840084	-1.7063690702783	8	Agtr1a,Ednrb,Sucnr1,Gja5	0.5
Curated - Chemical and Genetic Perturbation	CLASPER_LYMPHATIC_VESSELS_DURING_METASTASIS_DN	0.00377724590675022	0.0891374486259129	0.431707695803346	-0.495542081527185	-1.70630644734848	35	Col5a1,Sema3c,Nt5e,Cdh11,Col3a1,Lama2,Ltbp2,Col1a2,S1pr3,Timp1,Col6a3,Col6a2,Fbn1,Loxl1	0.4
Ontology - Biological Process	GOBP_NEGATIVE_REGULATION_OF_BMP_SIGNALING_PATHWAY	0.00411959284963155	0.0935177519873648	0.407017918923954	-0.45315716335312	-1.70599257230791	49	Lrp2,Nbl1,Cav1,Spg20,Sfrp1,Tmprss6,Fzd1,Smurf1,Chrdl1,Notch1,Htra1,Ski,Bambi,Trim33,Pparg,Fbn1,Hipk2,Wnt5a,Smad6	0.387755102040816
Ontology - Biological Process	GOBP_NEGATIVE_REGULATION_OF_GLIOGENESIS	0.00408801048626925	0.0931893280936614	0.407017918923954	-0.466520679695839	-1.7057451011179	44	Daam2,Nr1d1,Notch1,Ntrk3,Mycn,Hes1,Mbd1,Nkx6-2,Ski,Tmem98,Rnf10,Tspo,Idh2,Id2	0.318181818181818
Ontology - Biological Process	GOBP_REGULATION_OF_SYSTEMIC_ARTERIAL_BLOOD_PRESSURE_BY_BARORECEPTOR_FEEDBACK	0.0123028552985753	0.162756734522868	0.380730400722792	-0.758925592875413	-1.70448309051454	7	Adra1a,Nav2,Adra1b	0.428571428571429
Canonical Pathways - Reactome	REACTOME_TRIGLYCERIDE_METABOLISM	0.00803893537869915	0.131633465328556	0.380730400722792	-0.567820280332361	-1.70428482475249	20	Gpat2,Gpd2,Fabp1,Mogat1,Fabp2,Fabp3,Agmo,Gk,Fabp5	0.45
Canonical Pathways - Reactome	REACTOME_RESPIRATORY_ELECTRON_TRANSPORT	0.000488153895167108	0.0281777178264265	0.49849310876659	-0.402241824481149	-1.70377572071269	96	Sco2,Ndufa12,Ndufs5,Uqcr11,mt-Co3,Etfdh,Ndufa6,Cox6a1,Uqcrq,Ndufa7,Ndufa4,Ndufc2,Ndufa5,Ndufs7,Ndufb8,Ndufa13,Ndufb5,Tmem126b,Ndufs6,Ndufb11,mt-Co2,Cox7c,mt-Nd4,Uqcrc2,mt-Co1,Coq10a,mt-Cytb,Uqcr10,Ndufa1,Ndufaf1,Ndufb1,Ndufb9,mt-Nd1,Cox8a,Ndufb3,Ndufv3,mt-Nd2,Cox7a2l,Ndufs4,Ndufa11,Cox19,Ndufb4,Cox7b,Ndufa2,Ndufs3,Cyc1,Uqcrb,Cox6b1,Ndufb7,Ndufb6,Uqcrh,Ndufv2,Cox4i1	0.552083333333333
Ontology - Biological Process	GOBP_NEGATIVE_REGULATION_OF_TRANSFORMING_GROWTH_FACTOR_BETA_RECEPTOR_SIGNALING_PATHWAY	0.000502907620222896	0.0288219949347029	0.477270815362862	-0.410082518877896	-1.70373151620099	89	Sap130,Sin3a,Prdm16,Cav1,Ing2,Ldlrad4,Smurf1,Peg10,Tgfb3,Htra1,Bcl9l,Sap30l,Ski,Slc2a10,Bambi,Spry1,Aspn,Pparg,Fbn1,Spred1,Zbtb7a,Sap30,Smad6,Il17rd,Wfikkn1,Rasl11b	0.292134831460674
Tumor Phenotype Ontology	MP_INCREASED_ENDOMETRIAL_CARCINOMA_INCIDENCE	0.00675795845692253	0.120494399286929	0.407017918923954	-0.837347780719569	-1.70362255104035	5	Cables1,Stk11	0.4
Canonical Pathways - Wiki	WP_REGULATION_OF_CARDIAC_HYPERTROPHY_BY_MIR208	0.00683431876154016	0.12104891077973	0.407017918923954	-0.837015748450742	-1.70294701612657	5	Gata4,Gja5,Hopx	0.6
Cell Type Signatures	TABULA_MURIS_SENIS_LIMB_MUSCLE_SCHWANN_CELL_AGEING	0.0134139996050762	0.16803626203174	0.380730400722792	-0.661631904597869	-1.70283064726905	11	Plac9,Scaf11,B2m	0.272727272727273
Curated - Chemical and Genetic Perturbation	TERAO_AOX4_TARGETS_HG_UP	0.00712523880784223	0.122944846397252	0.407017918923954	-0.526324258497622	-1.70248021849077	27	Sgpl1,Map1lc3a,5031439G07Rik,Cebpa,Pam,Raf1,Cyp2b9,Cyth1,Ube2v1	0.333333333333333
Ontology - Biological Process	GOBP_NEGATIVE_REGULATION_OF_INTERFERON_BETA_PRODUCTION	0.0135547125628258	0.169534273184463	0.380730400722792	-0.60492038067899	-1.69994022195376	15	Ptprs,Cactin,Relb,Nlrc3,Ppm1b,Yy1,Nmi,Traip,Crebbp	0.6
Ontology - Biological Process	GOBP_REGULATION_OF_CHOLESTEROL_IMPORT	0.0126123570616658	0.163977014027167	0.380730400722792	-0.756875369559028	-1.69987846127636	7	Washc1,Apoc3,Apoa2,Lamtor1	0.571428571428571
Ontology - Biological Process	GOBP_AEROBIC_ELECTRON_TRANSPORT_CHAIN	0.0016314278782964	0.05737461302177	0.45505986738723	-0.434844084397369	-1.69710318990699	61	Cox6c,Park7,Uqcr11,mt-Co3,Pink1,Cox6a1,Uqcrq,Ndufa7,Ndufc2,Ndufs7,Ndufb8,Ndufs6,Cox7c,mt-Nd4,Uqcrc2,mt-Co1,mt-Cytb,Uqcr10,Ndufaf1,Ndufb9,Sdhd,mt-Nd1,Cox8a,Sdha,mt-Nd2,Cox7a2l,Sdhc,Uqcc3,Ndufs3,Cyc1,Uqcrb,Iscu,Ndufb6,Uqcrh,Ndufv2,Cox4i1	0.59016393442623
Ontology - Biological Process	GOBP_DIRECT_OSSIFICATION	0.0127365043863994	0.164102447852501	0.380730400722792	-0.789233266921324	-1.69683283585077	6	Mn1,Axin2,Mmp2,Col1a1,Git1	0.833333333333333
Canonical Pathways - Reactome	REACTOME_WNT_MEDIATED_ACTIVATION_OF_DVL	0.0118045217027926	0.15985414326136	0.380730400722792	-0.72332722199596	-1.69672449203958	8	Dvl2,Csnk2a2,Dvl3,Csnk2b	0.5
Regulatory Target Gene - miRDB	MIR_3102_3P	0.000265641392624609	0.0178357632947577	0.49849310876659	-0.399856891133339	-1.69328802777879	98	Med26,Col5a1,Cdk6,Tfeb,B4galt2,Pxdn,Adamts9,Rnf19a,Macroh2a2,Col3a1,Elf2,Ppic,Psen2,Tet3,Fem1b,Rapgefl1,Fstl1,Sparc,Col6a3,Gng4,Igf1,Clock,D630045J12Rik,Rfc5,Gpr161,Kif26a,Nudt16l1,Galk1,Ccny,Serf1,Phlpp2,Ube2h,4921524J17Rik,Serpinh1	0.346938775510204
Ontology - Biological Process	GOBP_EXTERNAL_ENCAPSULATING_STRUCTURE_ORGANIZATION	7.74213327559469e-06	0.00135041318123335	0.593325476396405	-0.343134489782812	-1.69157979030408	290	Spock2,Col5a1,Mfap4,Col14a1,Fbln5,Slc39a8,Antxr1,Cav1,Npnt,Pxdn,Aebp1,Kazald1,Postn,Abi3bp,Aplp2,Adamts9,Matn2,Adamts2,Olfml2a,Col16a1,P3h4,Col3a1,Ltbp4,Sema5a,Lama2,Lamb1,Lamc1,Atxn1l,Adamts5,Papln,Notch1,Fkbp10,Meltf,P4ha1,Tnxb,Olfml2b,Dpt,Adamts13,Reck,Hspg2,Col1a2,Vps33b,Pdgfra,Adtrp,Mad2l2,Sulf1,Lama1,Efemp2,Axin2,Slc2a10,Adamts8,Adamts4,Ddr2,Thsd4,Scara3,Serac1,Has3,Mmp2,Cst3,Scx,Foxf1,Idua…	0.279310344827586
Ontology - Biological Process	GOBP_CALCIUM_DEPENDENT_CELL_CELL_ADHESION_VIA_PLASMA_MEMBRANE_CELL_ADHESION_MOLECULES	0.00702944708963207	0.121982241990715	0.407017918923954	-0.505678253380228	-1.69141167788873	31	Pcdh18,Cdh9,Cdh11,Cdh6,Selp,Pcdh1,Ajuba,Pcdhgc3,Cdh4,Arvcf,Cdh17,Sell	0.387096774193548
Ontology - Biological Process	GOBP_CONVERGENT_EXTENSION_INVOLVED_IN_GASTRULATION	0.012706766371095	0.164102447852501	0.380730400722792	-0.720979806828018	-1.69121810891543	8	Sfrp1,Dvl2,Vangl2,Wnt5a	0.5
Canonical Pathways - Reactome	REACTOME_ARMS_MEDIATED_ACTIVATION	0.0082110626522703	0.133228435167828	0.380730400722792	-0.83107013951096	-1.69085040143109	5	Rap1a,Ntrk1	0.4
Ontology - Biological Process	GOBP_UNSATURATED_FATTY_ACID_METABOLIC_PROCESS	0.000247512105578303	0.0170464667734551	0.49849310876659	-0.386816370370678	-1.69031588622565	124	Cyp2s1,Scd3,Cyp2c40,Gstm1,Cyp2c68,Cyp2c69,Cyp2c70,Cyp2c38,Ptges,Scd1,Cyp2g1,Gpx4,Gstm6,Akr1c20,Cyp2j5,Cyp2b10,Cyp2c39,Ephx1,Hpgd,Cyp2a22,Cyp2c67,Abcd2,Ces2e,Gstm3,Gpx1,Cyp2b9,Dagla,Cyp2d34,Cyp4a10,Anxa1,Fabp5,Cyp4a14,Cyp2e1,Mgll,Gstp3,Cyp2a12,Ephx2,Cyp2c37,Mapk9,Cyp2f2,Cyp2c50,Cyp2c29,Cyp2d26	0.346774193548387
Ontology - Biological Process	GOBP_MIDGUT_DEVELOPMENT	0.00836453603193365	0.134890672462621	0.380730400722792	-0.830296532312279	-1.68927646202424	5	Smo,Ednrb,Foxf1,Wnt5a	0.8
Ontology - Biological Process	GOBP_VERY_LONG_CHAIN_FATTY_ACID_METABOLIC_PROCESS	0.00787895789847046	0.130427956389087	0.380730400722792	-0.499931856642561	-1.68815004593	32	Elovl5,Hacd1,Acot2,Acaa1b,Acsl1,Elovl3,Acot4,Elovl6,Abcd2,Acot3,Hacd2,Abcd3,Elovl7,Pex5,Acox2	0.46875
Ontology - Biological Process	GOBP_CELL_AGGREGATION	0.0144736666596457	0.175422151727595	0.380730400722792	-0.600154069090905	-1.68654598853438	15	Thra,Bmpr1b,Mycn,Pkd1,Sox5	0.333333333333333
Ontology - Biological Process	GOBP_PRIMARY_LUNG_BUD_FORMATION	0.00882495662849509	0.138430184767801	0.380730400722792	-0.8289448585206	-1.68652641956138	5	Hhex,Wnt2b,Rdh10	0.6
Ontology - Molecular Function	GOMF_NAD_BINDING	0.00177287436312121	0.0586719782274054	0.45505986738723	-0.424837384279835	-1.6865203684402	64	Me1,Htatip2,Adh1,Ctbp1,Aldh1a1,Aldh5a1,Aldh2,Ehhadh,Hpgd,Gapdhs,Cyb5r3,Gpd1,Hibadh,Parp14,Nnt,Hsd17b10,Aox1,Aox2,Idh2,Ugdh,Sord,Me3,Sirt3,Hsd3b1,H2-Ke6,Qdpr,Glud1	0.421875
Curated - Chemical and Genetic Perturbation	WANG_MLL_TARGETS	1.54666161438698e-05	0.00229808138204333	0.575610261071129	-0.346725762782785	-1.68553444906207	265	Igf2bp3,Cyp2s1,Tmem35a,Mst1r,Eva1a,Cdo1,Cables1,Col14a1,Adh1,Adora2b,Ptgfr,Igfbp6,Kazald1,Postn,Abi3bp,Sash1,Sfrp1,Tmem140,Ptges,Frat2,Scarf2,Spon2,Gal3st1,Glt8d2,Fam20a,Aldh2,Larp6,Meg3,Zcwpw1,Gata4,Rspo2,Sox5,Etv1,Dpep1,S1pr3,Lama1,Cpz,Islr,Napepld,Ces2e,Cnksr3,Cpq,Nfia,Slc16a7,Ccdc68,Gdf6,Aspn,Hoxb6,Mmp2,Col6a2,Hsd11b1,Abhd3,Mylip,Fam13a,Cdkn2c,Il20ra,Cacna1g,Fut11,Ano4,Naalad2,Parp14,Plac8,Pc…	0.354716981132075
Canonical Pathways - Wiki	WP_NEURAL_CREST_DIFFERENTIATION	0.00164900034588939	0.05737461302177	0.45505986738723	-0.417532799678445	-1.68464493830302	75	Bmyc,Fgf2,Dvl2,Cdh6,Notch1,Lhx2,Snai1,Sox5,Hes1,Dvl3,Tcf7l1,Axin2,Smad1,Id1,Hdac8,Hey2,Olig1,Notch3,Gfap,Hdac11,Ets1,Tfap2a,Axin1,Prtg,Hdac5	0.333333333333333
Ontology - Biological Process	GOBP_REGULATION_OF_PRO_B_CELL_DIFFERENTIATION	0.0140051160840744	0.173010662774522	0.380730400722792	-0.749548964285922	-1.68342397085003	7	Notch1,Sos1,Hes1,Flcn	0.571428571428571
Ontology - Molecular Function	GOMF_CLASS_I_DNA_APURINIC_OR_APYRIMIDINIC_SITE_ENDONUCLEASE_ACTIVITY	0.0140051160840744	0.173010662774522	0.380730400722792	-0.749287374884317	-1.68283646304178	7	Nthl1,Neil2,Neil3,Alkbh1,Neil1	0.714285714285714
Curated - Chemical and Genetic Perturbation	TESAR_ALK_TARGETS_EPISC_3D_UP	0.00897843030017229	0.139744782761266	0.380730400722792	-0.826748215394071	-1.68205724814526	5	Nes,Tubb3,Dcx,Zic1	0.8
Ontology - Cellular Component	GOCC_RIBONUCLEASE_P_COMPLEX	0.0107553482011405	0.151103992179333	0.380730400722792	-0.625403509864077	-1.67996764915273	13	Prorp,Rpp30,Rpp40,Pop4,Hsd17b10,Rpp14	0.461538461538462
Ontology - Biological Process	GOBP_CELLULAR_GLUCURONIDATION	0.0150273485810746	0.178532400896366	0.380730400722792	-0.57325863125206	-1.67988231464669	17	Ugt1a5,Ugt2b1,Ugt2b35,Ugt2b34,Ugt2b5,Ugt2b38,Ugt2b36,Ugt1a1	0.470588235294118
Cell Type Signatures	TABULA_MURIS_SENIS_MAMMARY_GLAND_STROMAL_CELL_AGEING	1.88035668848068e-06	0.000437305562029703	0.643551836150722	-0.33732530074843	-1.67569555810643	329	Pltp,Plac9,Triobp,Zfp385a,Ecm1,Nbl1,Sertad1,Fhl1,Sgce,Gstm1,Igfbp6,Itm2b,Cavin1,Ogn,Timp2,Angptl2,Blvrb,Cd248,Cavin3,Ctbp1,Ptges,Anp32a,Gstt1,Sparcl1,Dynlrb1,Spon2,Tmem219,Gpx4,Adamts5,Pam,Lgals1,Clec3b,Ms4a4d,Ptms,Add3,Tnxb,Sod3,Ubl5,Igfbp5,Dpt,Tprgl,Prss23,Bcl7c,Park7,Uqcr11,Mpc2,Hspg2,Sbsn,S100a16,Mxra8,Prelp,Cd81,Drap1,Dpep1,Mfap5,Lrrn4cl,Dcn,S100a11,Mapk3,S100a13,Ypel3,Tmem160,Cpq,Nfia,Pink1…	0.334346504559271
Ontology - Biological Process	GOBP_RESPONSE_TO_NITROSATIVE_STRESS	0.0146893100649359	0.177193125555982	0.380730400722792	-0.68640871201832	-1.67412746829262	9	Stox1,Park7,Gclc,Atg5,Gclm,Ddit3	0.666666666666667
Ontology - Biological Process	GOBP_REGULATION_OF_EXTRACELLULAR_MATRIX_ORGANIZATION	0.0017202462701814	0.0578766167248217	0.45505986738723	-0.428973608055087	-1.67382013819549	60	Antxr1,Aebp1,Sema5a,Lama2,Lamb1,Lamc1,Notch1,Meltf,Tnxb,Adtrp,Mad2l2,Lama1,Efemp2,Axin2,Slc2a10,Ddr2,Cst3,Ets1,Tgfb2,Ddr1,Dpp4,Zfp469	0.366666666666667
Ontology - Cellular Component	GOCC_MITOCHONDRIAL_RESPIRATORY_CHAIN_COMPLEX_III	0.0170849186168528	0.189836222817538	0.352487857583619	-0.627299003470392	-1.67356276871571	12	Uqcr11,Uqcrq,Uqcrc2,mt-Co1,mt-Cytb,Uqcr10,Uqcc3,Cyc1,Uqcrb,Uqcrh	0.833333333333333
Canonical Pathways - Reactome	REACTOME_MOLECULES_ASSOCIATED_WITH_ELASTIC_FIBRES	0.00605383178624295	0.11348812929187	0.407017918923954	-0.500542339678659	-1.67316800423635	30	Mfap4,Fbln5,Ltbp3,Ltbp4,Ltbp2,Tgfb3,Mfap5,Efemp2,Fbn1,Bmp10,Itgb8,Tgfb2,Itga8	0.433333333333333
Ontology - Biological Process	GOBP_TETRAHYDROBIOPTERIN_METABOLIC_PROCESS	0.0152431253108926	0.179067666078985	0.380730400722792	-0.744198731921291	-1.67140779866998	7	Pcbd1,Pcbd2,Pts,Spr,Qdpr,Gch1	0.857142857142857
Ontology - Molecular Function	GOMF_ALCOHOL_SULFOTRANSFERASE_ACTIVITY	0.0152981880435501	0.179303999718999	0.380730400722792	-0.684976899737852	-1.67063532691067	9	Sult2a2,Sult2a1,Sult2a4,Sult2a6,Sult2a3,Sult2a8,Sult2a5,Sult2a7	0.888888888888889
Ontology - Biological Process	GOBP_CARTILAGE_CONDENSATION	0.017700574994823	0.192761493451495	0.352487857583619	-0.625912103060373	-1.66986267533554	12	Thra,Bmpr1b,Mycn,Pkd1,Sox5	0.416666666666667
Ontology - Biological Process	GOBP_INTRINSIC_APOPTOTIC_SIGNALING_PATHWAY_IN_RESPONSE_TO_HYDROGEN_PEROXIDE	0.0108201185659559	0.151540867211976	0.380730400722792	-0.820476633766445	-1.66929742703207	5	Trap1,Park7,Pink1	0.6
Ontology - Biological Process	GOBP_EPITHELIAL_TUBE_BRANCHING_INVOLVED_IN_LUNG_MORPHOGENESIS	0.00538767560845246	0.107666289525326	0.407017918923954	-0.475219910437917	-1.66864491191648	37	Foxa2,Hhex,Tnc,Wnt2b,Yap1,Rspo2,Ctsh,Hhip,Pdgfra,Ctsz,Lama1,Spry1,Rdh10,Foxf1,Vangl2	0.405405405405405
Ontology - Biological Process	GOBP_OLFACTORY_BULB_INTERNEURON_DIFFERENTIATION	0.0192699957864281	0.200405458447707	0.352487857583619	-0.661018523618782	-1.66838165572879	10	Wnt5a,Rac1,Erbb4,Robo2,Slit2,Sall1	0.6
Ontology - Biological Process	GOBP_CELLULAR_OXIDANT_DETOXIFICATION	0.00698850714628449	0.121698389666014	0.407017918923954	-0.507970423212664	-1.6669893754081	28	Nqo1,Fbln5,Txnrd3,Fancc,Sod3,Cd36,Nfe2l2,Cat,Mpo,Sod1,Nxn	0.392857142857143
Ontology - Molecular Function	GOMF_ACYL_COA_BINDING	0.00553911810298128	0.108662870658363	0.407017918923954	-0.523173525791684	-1.66683463566818	26	Acbd4,Dbi,Naa80,Hmgcl,Hnf4a,Soat2,Pnpla3,Acadvl,Eci3,Pank1,Hadha,Acadl,Acads,Acbd6,Acadm,Gcdh,Eci2,Scp2	0.692307692307692
Ontology - Biological Process	GOBP_URONIC_ACID_METABOLIC_PROCESS	0.0160068841142664	0.183735671946805	0.352487857583619	-0.542124695251208	-1.66665919137535	22	Ugt1a5,Ugt2b1,Ugt2b35,Ugt2b34,Ugt2b5,Ugt2b38,Ugt2b36,Dcxr,Akr1a1,Ugt1a1	0.454545454545455
Regulatory Target Gene - miRDB	MIR_615_3P	0.0109735928699614	0.152858719430791	0.380730400722792	-0.818894844643203	-1.66607920434922	5	Psmd11,Txnrd3,Gfer	0.6
Ontology - Biological Process	GOBP_ELECTRON_TRANSPORT_CHAIN	0.000559533119689362	0.0303338782826189	0.477270815362862	-0.388755002008574	-1.66526911961937	108	Thap11,mt-Nd4l,Sco2,Ndufa12,Enox2,Cox6c,Bid,Park7,Uqcr11,mt-Co3,Etfdh,Immp2l,Pink1,Gpd1,Cox6a1,Uqcrq,Ndufa7,Ndufc2,Ndufa5,Ndufs7,Ndufb8,Ppargc1a,Etfrf1,Ndufs6,mt-Co2,Cox7c,mt-Nd4,Uqcrc2,Slc25a18,mt-Co1,mt-Cytb,Uqcr10,Ndufaf1,Ndufb9,Norad,Ccnb1,Sdhd,Slc1a3,mt-Nd1,Cox8a,Ndufb3,Sdha,Ndufv3,mt-Nd2,Cox7a2l,Ndufs4	0.425925925925926
Canonical Pathways - Reactome	REACTOME_P130CAS_LINKAGE_TO_MAPK_SIGNALING_FOR_INTEGRINS	0.0189318893188098	0.198822007787265	0.352487857583619	-0.62397443748297	-1.66469320280231	12	Rap1a,Bcar1,Itga2b,Src	0.333333333333333
Curated - Chemical and Genetic Perturbation	OHGUCHI_LIVER_HNF4A_TARGETS_UP	0.00373015750714639	0.0889082056958956	0.431707695803346	-0.441827133544057	-1.66424304111751	50	Rad51b,Acot1,Hao2,Usp18,Vldlr,Slc22a26,Cd36,Car3,Abcb1a,Sult2a1,Prom1,Abcd2,Slc16a7,Gstm3,Cyp2b9,Ifi44,Acot3,Qpct,Lepr,Slc25a4,Ren1,Slc44a3,Ddr1,Txnip	0.48
Hallmark	HALLMARK_MYOGENESIS	4.62459790803067e-05	0.00524997280795412	0.557332238758646	-0.361076474525181	-1.66372560979028	184	Nqo1,Pkia,Vipr1,Fhl1,Aebp1,Fgf2,Igfbp3,Ppp1r3c,Nav2,Pygm,Cryab,Tagln,Csrp3,Col3a1,Lama2,Mef2d,Notch1,Igfbp7,Acsl1,Smtn,Rit1,Myl7,Sod3,Dtna,Psen2,Hspb2,Cd36,Des,Gja5,Bag1,Adam12,Myl4,Ptp4a3,Fabp3,Sparc,Col6a3,Sorbs1,Col6a2,Ncam1,Itgb4,Fxyd1,Plxnb2,Chrnb1,Igf1,Myl3,Spdef,Hdac5,Col1a1,Ocel1,Sptan1,Large1,Mapre3,Foxo4,Cnn3,Atp2a1,Bhlhe40,Tpm2,Myl6b,Myh11,Lpin1,Flii,Erbb3,Dapk2,Mylk,Col4a2,Tsc2,Speg	0.364130434782609
Canonical Pathways - Wiki	WP_PENTOSE_PHOSPHATE_PATHWAY	0.0163294334847771	0.186022825052518	0.352487857583619	-0.740776506956347	-1.663721769052	7	Rpia,Tkt	0.285714285714286
Ontology - Biological Process	GOBP_REGULATION_OF_LIPID_METABOLIC_PROCESS	1.60524732401288e-06	0.000402490684506793	0.643551836150722	-0.334509553140921	-1.66335737214076	358	Aqp8,Wdtc1,Thra,Irs1,Foxa2,Elovl5,Crtc3,Aadac,Trib3,Insig2,Pip4k2c,Abcb11,Cav1,Rgn,Adora2b,Fgf2,Nr1d1,Pde8b,Tbl1xr1,Pdk1,Ceacam1,Rdh1,Ces1f,Fabp1,Ormdl1,Ces1c,Fmo4,Ppp2r5a,Washc1,Angptl3,Igfbp7,Erfe,Rest,Acacb,Ces1e,Snai1,Src,Apoc3,Klk1b4,Stat5b,Rdh16,Dcaf5,Bmp6,Ceacam2,Nr1h2,Asxl3,Hpgd,Cd81,Dbi,Pdgfra,Apoa2,Lonp2,Ddx20,Fabp3,Tnfaip8l3,Abcd2,Rubcn,Sod1,Angptl8,Apoa5,C1qtnf2,Pip4k2b,Zbtb20,Rdh10,P…	0.29608938547486
Ontology - Biological Process	GOBP_REGULATION_OF_RESPONSE_TO_REACTIVE_OXYGEN_SPECIES	0.0114081684880187	0.157004185014782	0.380730400722792	-0.470556567454977	-1.66267187348982	38	Fbln5,Trap1,Txn1,Rnf146,Park7,Cd36,Nfe2l2,Sesn3,Ddr2,Pink1,Stk26,Epor	0.315789473684211
Regulatory Target Gene - miRDB	MIR_6930_3P	0.0037528240582152	0.0889082056958956	0.431707695803346	-0.425642103475004	-1.66133027783977	59	Coq8a,Col5a1,Gpc6,Tsc1,Plekha6,Heph,Acacb,Tmem184b,Mindy4,Pcdh7,Igf1,Sp100,Dcun1d4,Ncs1,Il17rd,Retreg3,Rspry1,Bsn,Wdr5,Rnf41,Nptxr,Rhog,Pdss2	0.389830508474576
Ontology - Biological Process	GOBP_NEGATIVE_REGULATION_OF_FATTY_ACID_METABOLIC_PROCESS	0.00690418183112125	0.121460028942303	0.407017918923954	-0.486664569391332	-1.66103761087917	34	Wdtc1,Trib3,Insig2,Ceacam1,Fmo4,Acacb,Apoc3,Dcaf5,Ceacam2,Dbi	0.294117647058824
Ontology - Biological Process	GOBP_REGULATION_OF_LIPID_CATABOLIC_PROCESS	0.00351637190468149	0.0868111076221906	0.431707695803346	-0.419421473355457	-1.66101249677512	63	Thra,Irs1,Crtc3,Aadac,Abcb11,Fabp1,Angptl3,Acacb,Apoc3,Hpgd,Dbi,Apoa2,Lonp2,Abcd2,Apoa5	0.238095238095238
Ontology - Molecular Function	GOMF_UREA_TRANSMEMBRANE_TRANSPORTER_ACTIVITY	0.012508337621982	0.163623244254794	0.380730400722792	-0.816170488104009	-1.66053637573712	5	Aqp8,Slc14a1	0.4
Regulatory Target Gene - miRDB	MIR_455_5P	0.0032176595962586	0.0835192790790333	0.431707695803346	-0.428954461379235	-1.65823296675094	56	Tex12,Lrp2,Irf2,Tbl1xr1,Plvap,Add3,Kif1b,R3hdm2,Dcaf5,Peak1,Cdc14b,Cacnb4,Trim33,Mthfsl,Mylip,Clock,Gdap2,Atxn7l1,Cdk14,B3gat3,Tnrc6b,Pcdhb3	0.392857142857143
Canonical Pathways - Wiki	WP_PPAR_SIGNALING_PATHWAY	0.00180015691513674	0.0590738609758677	0.45505986738723	-0.412318148193572	-1.6577690223197	69	Rxrg,Scd3,Me1,Pltp,Fabp1,Scd1,Acaa1b,Acsl1,Apoc3,Ehhadh,Cd36,Fabp2,Dbi,Apoa2,Fabp3,Apoa5,Pparg,Sorbs1,Gk,Cyp4a10,Fabp5,Cyp4a14	0.318840579710145
Ontology - Biological Process	GOBP_REGULATION_OF_CAVEOLIN_MEDIATED_ENDOCYTOSIS	0.0188542996084868	0.198136834196063	0.352487857583619	-0.771036450343496	-1.65771011108568	6	Unc119,Src	0.333333333333333
Ontology - Biological Process	GOBP_REGULATION_OF_REMOVAL_OF_SUPEROXIDE_RADICALS	0.0132757109493538	0.16708653616022	0.380730400722792	-0.814768799719126	-1.65768457628533	5	Fbln5,Cd36,Nfe2l2	0.6
Ontology - Biological Process	GOBP_CANALICULAR_BILE_ACID_TRANSPORT	0.0135826604237801	0.169619417759066	0.380730400722792	-0.814287449502684	-1.65670524714329	5	Aqp8,Abcb11,Abcc2,Abcc3	0.8
Canonical Pathways - Reactome	REACTOME_NA_CL_DEPENDENT_NEUROTRANSMITTER_TRANSPORTERS	0.019547547166068	0.20105015699041	0.352487857583619	-0.589425309859894	-1.65639615405868	15	Slc6a9,Slc6a13,Slc22a1,Slc6a19,Slc22a2,Slc6a6,Slc6a1	0.466666666666667
Ontology - Biological Process	GOBP_NEGATIVE_REGULATION_OF_ASTROCYTE_DIFFERENTIATION	0.0198553762424237	0.202942179975907	0.352487857583619	-0.589316693134707	-1.65609092060016	15	Nr1d1,Ntrk3,Mycn,Mbd1	0.266666666666667
Curated - Chemical and Genetic Perturbation	GUO_HEX_TARGETS_DN	0.00376092950974482	0.0889082056958956	0.431707695803346	-0.412950833672588	-1.65596637307816	68	Pip4k2c,Slc39a8,Cavin1,Kifc1,Psme1,Creg1,Nfatc1,Gfi1b,Smim1,Tlcd4,Igf1,Bmp2k,Gdap2,Pttg1,Raly,Angpt2,Hbb-bs,Fxn,Eng,Adam19,She,Sox18,Brk1,Fmo1,Daxx,Sar1b	0.382352941176471
Ontology - Biological Process	GOBP_POSITIVE_REGULATION_OF_VACUOLE_ORGANIZATION	0.0124596179265077	0.163616603000548	0.380730400722792	-0.551627617063493	-1.6556833372091	20	Pip4k2c,Snx4,Snx18,Snx30,Pip4k2b,Ulk1,Wipi1,Wdr45,Ralb	0.45
Ontology - Cellular Component	GOCC_CYTOLYTIC_GRANULE	0.0170765149759087	0.189836222817538	0.352487857583619	-0.705717667659966	-1.65541737511214	8	Stxbp2,Gzmb,Rnf19b,Prf1,Lamp1	0.625
Ontology - Molecular Function	GOMF_STEROID_SULFOTRANSFERASE_ACTIVITY	0.0185451848119544	0.196234467781612	0.352487857583619	-0.642951439120317	-1.65475305472949	11	Sult2a2,Sult2a1,Sult2a4,Sult2a6,Sult2a3,Sult2a8,Sult2a5,Sult2a7,Sult1a1	0.818181818181818
Canonical Pathways - Reactome	REACTOME_RESPIRATORY_ELECTRON_TRANSPORT_ATP_SYNTHESIS_BY_CHEMIOSMOTIC_COUPLING_AND_HEAT_PRODUCTION_BY_UNCOUPLING_PROTEINS	0.000643289888462584	0.0332011104285545	0.477270815362862	-0.380903710249695	-1.65312073262887	117	Sco2,Ndufa12,mt-Atp8,Ndufs5,Uqcr11,mt-Co3,Etfdh,Ndufa6,Cox6a1,Uqcrq,Ndufa7,Ndufa4,mt-Atp6,Ndufc2,Ndufa5,Ndufs7,Ndufb8,Ndufa13,Ndufb5,Tmem126b,Ndufs6,Ndufb11,mt-Co2,Cox7c,mt-Nd4,Uqcrc2,Pm20d1,mt-Co1,Coq10a,mt-Cytb,Uqcr10,Ndufa1,Ndufaf1,Ndufb1,Ndufb9,Slc25a14,Atp5c1,mt-Nd1,Cox8a,Ndufb3,Ndufv3,mt-Nd2,Cox7a2l,Ndufs4,Ndufa11,Cox19,Ndufb4,Cox7b,Atp5l,Ndufa2,Ndufs3,Cyc1,Uqcrb,Atp5e,Cox6b1,Atp5j2,Ndufb7,…	0.521367521367521
Ontology - Cellular Component	GOCC_ESCRT_III_COMPLEX	0.0178979223874719	0.193040451089706	0.352487857583619	-0.677629216846633	-1.65271457861433	9	Chmp7,Chmp3,Chmp4c,Chmp4b,Chmp2a,Chmp2b	0.666666666666667
Ontology - Biological Process	GOBP_NEGATIVE_REGULATION_OF_LIPID_BIOSYNTHETIC_PROCESS	0.00611705454286896	0.114083267780063	0.407017918923954	-0.4313315760244	-1.6522879366473	54	Wdtc1,Trib3,Insig2,Pde8b,Ceacam1,Ormdl1,Rest,Snai1,Apoc3,Dcaf5,Ceacam2,Asxl3,Sod1,Serpina12,Abca2,Ccdc3,Atg7,Apoe,Wnt4,Ormdl3,Apoc1,Bmp5,Acadvl,Lpin1,Nr1h4	0.462962962962963
Ontology - Biological Process	GOBP_COMMON_MYELOID_PROGENITOR_CELL_PROLIFERATION	0.0176809778736843	0.192749084197699	0.352487857583619	-0.704369642434232	-1.65225528284347	8	Ceacam1,Samd9l,Flt3,Itpkb,Fbxo4	0.625
Ontology - Biological Process	GOBP_LOW_DENSITY_LIPOPROTEIN_PARTICLE_REMODELING	0.0124576061677599	0.163616603000548	0.380730400722792	-0.614959853669501	-1.65191375391704	13	Lipc,Pla2g12b,Apoa2,Mpo,Mttp,Apoe	0.461538461538462
Ontology - Molecular Function	GOMF_ARYLESTERASE_ACTIVITY	0.0200805693266164	0.203944870876085	0.352487857583619	-0.767636618744514	-1.65040055365152	6	Car2,Pon1,Car1,Pon3	0.666666666666667
Ontology - Biological Process	GOBP_REGULATION_OF_CELLULAR_RESPONSE_TO_GROWTH_FACTOR_STIMULUS	1.27008299059214e-05	0.00200908274443127	0.593325476396405	-0.334330302399552	-1.64940407171706	292	Gpc3,Shisa2,Pelo,Sap130,Lrp2,Sin3a,Prdm16,Nbl1,Cav1,Ing2,Spg20,Stk11,Npnt,Fgf2,Sfrp1,Ldlrad4,Tmprss6,Fzd1,Smurf1,Hhex,Scube3,Cdkn1c,Prkd2,Crb2,Peg10,Chrdl1,Jcad,Gdf2,Notch1,Gata4,Tgfb3,Vegfb,Hes1,Htra1,Cxcl13,Zfp703,Hhip,Bcl9l,Sap30l,Sulf1,Ptp4a3,Flcn,Dcn,Ccbe1,Zfp423,Ski,Slc2a10,Bambi,Spry1,Fstl1,Aspn,Trim33,Pparg,Fbn1,Ngfr,Hipk2,Apln,Fgfrl1,Lats2,Tbx20,Ptprf,Spred1,Smad2,Zbtb7a,Ulk1,Sap30,Fgf9,…	0.301369863013699
Ontology - Biological Process	GOBP_PODOCYTE_CELL_MIGRATION	0.0185876731493769	0.196234467781612	0.352487857583619	-0.703022939341954	-1.64909629193219	8	Daam2,Anln,Tesk1,Kank2	0.5
Ontology - Biological Process	GOBP_NEGATIVE_REGULATION_OF_LIPID_METABOLIC_PROCESS	0.00114601190536233	0.0470333837476966	0.45505986738723	-0.38803743329767	-1.64905606597166	100	Wdtc1,Crtc3,Trib3,Insig2,Pip4k2c,Pde8b,Ceacam1,Ormdl1,Fmo4,Ppp2r5a,Washc1,Rest,Acacb,Snai1,Apoc3,Dcaf5,Ceacam2,Asxl3,Dbi,Apoa2,Rubcn,Sod1,Pip4k2b,Serpina12,Abca2,Gpld1,Ccdc3,Atg7,Apoe,Wnt4,Ormdl3,Apoc1,Ncor1,Bmp5,Acadvl,Lpin1,Nr1h4	0.37
Regulatory Target Gene - miRDB	MIR_3104_5P	0.0185839012729397	0.196234467781612	0.352487857583619	-0.537911122935234	-1.64838705723984	21	Cftr,Akip1,Carhsp1,Map3k10,Tmem184b,Rpp40,Kmt2d,Fzd7,Heca,Cr2	0.476190476190476
Ontology - Biological Process	GOBP_ENERGY_COUPLED_PROTON_TRANSMEMBRANE_TRANSPORT_AGAINST_ELECTROCHEMICAL_GRADIENT	0.0151174088134832	0.178532400896366	0.380730400722792	-0.810067059294613	-1.64811866926226	5	Ndufs7,mt-Nd4,mt-Co1,mt-Cytb	0.8
Ontology - Molecular Function	GOMF_LONG_CHAIN_FATTY_ACID_OMEGA_1_HYDROXYLASE_ACTIVITY	0.0182038623921025	0.194620435491933	0.352487857583619	-0.675562543639636	-1.64767403305709	9	Cyp1a1,Cyp2c38,Cyp2c39,Cyp2e1,Cyp2c37,Cyp2c50,Cyp2c29	0.777777777777778
Ontology - Molecular Function	GOMF_INSULIN_RECEPTOR_SUBSTRATE_BINDING	0.0158059608827066	0.181949967205733	0.352487857583619	-0.601396459348601	-1.64767342549998	14	Igf1r,Lonp1,Pik3ca,Wdr6,Zfp592,Jak2,Ptpn11,Ncl,Insr,Pik3r1,Prkcd	0.785714285714286
Curated - Chemical and Genetic Perturbation	WANG_CLASSIC_ADIPOGENIC_TARGETS_OF_PPARG	0.0118347096411058	0.159957840616366	0.380730400722792	-0.521167864194805	-1.64581521296793	25	Mgst3,Cebpa,Acsl1,Cd36,Hsd11b1,Fabp5,Mgst1,Pex11a,Ephx2,Retn,Slc25a10,Cidec,Crat,Ppargc1b,Dgat1,S100a1	0.64
Ontology - Biological Process	GOBP_POSITIVE_REGULATION_OF_ACUTE_INFLAMMATORY_RESPONSE_TO_ANTIGENIC_STIMULUS	0.0223045823469514	0.213684556968077	0.352487857583619	-0.651214240671959	-1.64363607715331	10	Ighg1,Ccr7,Ighg2b,Park7	0.4
Ontology - Biological Process	GOBP_MEMBRANE_BIOGENESIS	0.00414636848488938	0.093559426516093	0.407017918923954	-0.423373137183236	-1.64361970490132	58	S100a10,Stx4a,Cav1,Chmp7,Tlcd2,Ankle2,Chmp4c,Vps4b,Vps4a,Nsfl1c,Nrxn2,Chmp4b,Pex19,Spast,Pex11a,Reep4,Chmp2a,Chmp2b	0.310344827586207
Ontology - Biological Process	GOBP_MESENCHYMAL_TO_EPITHELIAL_TRANSITION	0.018233508432237	0.194672727752566	0.352487857583619	-0.573978421036078	-1.64291213816698	16	Pelo,Smo,Fzd7,Wnt4,Wt1,Sall1,Lif,Pax8,Gata3,Cited1	0.625
Ontology - Biological Process	GOBP_NEGATIVE_REGULATION_OF_CELLULAR_RESPONSE_TO_GROWTH_FACTOR_STIMULUS	0.00129932885900267	0.0508296821235683	0.45505986738723	-0.389811229716662	-1.64152309972223	94	Shisa2,Lrp2,Nbl1,Cav1,Spg20,Sfrp1,Tmprss6,Fzd1,Smurf1,Hhex,Chrdl1,Notch1,Htra1,Cxcl13,Sulf1,Dcn,Ski,Bambi,Spry1,Trim33,Pparg,Fbn1,Ngfr,Hipk2,Apln,Fgfrl1,Ptprf,Wnt5a,Smad6,Wnt4	0.319148936170213
Ontology - Biological Process	GOBP_MITRAL_VALVE_FORMATION	0.0168116825885262	0.188391809007039	0.352487857583619	-0.806376681735269	-1.64061042647866	5	Notch1,Zfpm1,Gata4	0.6
Ontology - Biological Process	GOBP_ADIPONECTIN_ACTIVATED_SIGNALING_PATHWAY	0.0203728021442595	0.205509671113293	0.352487857583619	-0.730468359119903	-1.64057053545718	7	Adipor2,Acsl1,Csnk2b,Appl1	0.571428571428571
Ontology - Molecular Function	GOMF_ICOSANOID_TRANSMEMBRANE_TRANSPORTER_ACTIVITY	0.0210385998284537	0.208739219733138	0.352487857583619	-0.636967094403143	-1.63935124971161	11	Slc22a1,Slco1b2,Slco2b1,Slc22a2,Slco3a1,Abcc4,Slco4a1,Abcc3	0.727272727272727
Ontology - Biological Process	GOBP_REGULATION_OF_LIPID_BIOSYNTHETIC_PROCESS	0.000125948059079204	0.0104689768856174	0.518848077743792	-0.350576490169018	-1.63897975701572	194	Aqp8,Wdtc1,Elovl5,Trib3,Insig2,Rgn,Adora2b,Nr1d1,Pde8b,Ceacam1,Rdh1,Ces1f,Ormdl1,Ces1c,Igfbp7,Rest,Ces1e,Snai1,Apoc3,Rdh16,Dcaf5,Bmp6,Ceacam2,Nr1h2,Asxl3,Dbi,Ddx20,Fabp3,Abcd2,Sod1,Apoa5,Zbtb20,Rdh10,Sorbs1,Serpina12,Abca2,Igf1r,Rptor,Mid1ip1,Gpld1,Igf1,Ccdc3,Anxa1,Creb1,Fabp5,Atg7,Hnf4a,Ppargc1a,Ces1d,Apoe,Wnt4,Erbb4,Ormdl3,Sec14l2,Tspo,Rdh9,Apoc1,Ces1g,Rdh16f2,Bmp5,Mapk9,Acadvl,Gh	0.324742268041237
Cell Type Signatures	ZHANG_UTERUS_C0_MATURATIONAL_UP	0.020345445507824	0.20546467216114	0.352487857583619	-0.671933063780176	-1.6388218553065	9	Gm11478,Tmsb10,Prxl2a,Gm10076,Gm10736,Anxa2,Gm2000	0.777777777777778
Ontology - Cellular Component	GOCC_TRANSFORMING_GROWTH_FACTOR_BETA_LIGAND_RECEPTOR_COMPLEX	0.0216134084979169	0.210350729276258	0.352487857583619	-0.762022364108952	-1.6383300391234	6	Ceacam1,Tgfb3,Ceacam2	0.5
Ontology - Biological Process	GOBP_NON_LYTIC_VIRAL_RELEASE	0.0244728218398432	0.2225609053475	0.352487857583619	-0.613777879419099	-1.63748993952541	12	Chmp7,Chmp4c,Vps4b,Vps4a,Chmp4b,Chmp2a,Chmp2b	0.583333333333333
Ontology - Biological Process	GOBP_PENTOSE_PHOSPHATE_SHUNT_NON_OXIDATIVE_BRANCH	0.0177370710257402	0.192823144685594	0.352487857583619	-0.804411224285111	-1.63661161294825	5	Rpia,Tkt,Shpk	0.6
Cell Type Signatures	DESCARTES_ORGANOGENESIS_CHONDROCYTE_PROGENITORS	0.00289561311179413	0.0787557688219669	0.431707695803346	-0.411556102381924	-1.63582455341095	66	Plekhh3,Gm11837,Ptgfr,Aebp1,Epha7,Mill2,Cldn11,Pdgfrb,Cthrc1,Lum,Lepr,Lamc3,Zic1,Pdgfrl,Nkd1,Colec12,Pi15,Angptl4,Bgn,Gm15958,Atp1a2,Lrrk2,Adamts12,Fmo1,Slc1a3,Gmds,Ankrd55,Ptchd4,Akap12,Ghdc	0.454545454545455
Canonical Pathways - Reactome	REACTOME_MET_ACTIVATES_RAP1_AND_RAC1	0.0225969871121787	0.214818632813466	0.352487857583619	-0.634800682945364	-1.63377559382309	11	Rap1a,Dock7,Crkl,Rac1	0.363636363636364
Canonical Pathways - Wiki	WP_NUCLEAR_RECEPTORS_IN_LIPID_METABOLISM_AND_TOXICITY	0.0197685053705962	0.202551328438181	0.352487857583619	-0.488084398122186	-1.63363805978792	29	Abcb11,Cyp1a2,Abcb4,Cyp2b10,Abcb1a,Abcd2,Pparg,Nr1i2,Abcc2,Cyp2e1,Abcg5,Rara,Abcc3,Abcd3,Nr1h4	0.517241379310345
Ontology - Biological Process	GOBP_VENTRICULAR_CARDIAC_MUSCLE_CELL_ACTION_POTENTIAL	0.0134670590747557	0.168569342412328	0.380730400722792	-0.517278772496633	-1.63353370690967	25	Cav1,Dsp,Gja5,Dsg2,Dsc2	0.2
Ontology - Biological Process	GOBP_PULMONARY_ARTERY_MORPHOGENESIS	0.0219199765642634	0.212409338120009	0.352487857583619	-0.759646256526204	-1.63322146408366	6	Lrp2,Hey2	0.333333333333333
Canonical Pathways - Reactome	REACTOME_LECTIN_PATHWAY_OF_COMPLEMENT_ACTIVATION	0.0219199765642634	0.212409338120009	0.352487857583619	-0.759288094464297	-1.63245142413138	6	Mbl2,Colec10,Colec11	0.5
Ontology - Biological Process	GOBP_UTERUS_MORPHOGENESIS	0.0189709241421475	0.1989715161497	0.352487857583619	-0.80221991191824	-1.6321532872077	5	Kdm5b	0.2
Ontology - Molecular Function	GOMF_CARBOXYLESTERASE_ACTIVITY	0.020103568445454	0.204049312361924	0.352487857583619	-0.56998493278887	-1.63148148141316	16	Ces1f,Ces1c,Ces1e,Ces3b,Ces2e,Ces1d,Ces1g	0.4375
Canonical Pathways - Reactome	REACTOME_NEUROTRANSMITTER_CLEARANCE	0.0213058898597252	0.209899806083411	0.352487857583619	-0.726289725816673	-1.63118567629091	7	Aldh2,Slc22a1,Slc22a2,Slc6a4,Comt	0.714285714285714
Ontology - Biological Process	GOBP_TRANSMEMBRANE_RECEPTOR_PROTEIN_SERINE_THREONINE_KINASE_SIGNALING_PATHWAY	5.52162092961595e-06	0.001040339700897	0.610526878385931	-0.327635680034465	-1.63113420193245	353	Gpc3,Pelo,Sap130,Lrp2,Sin3a,Prdm16,Nbl1,Cav1,Ltbp3,Ing2,Spg20,Stk11,Npnt,Acvr2a,Slc39a5,Amh,Sfrp1,Ldlrad4,Tmprss6,Fzd1,D130043K22Rik,Bmpr1b,Smurf1,Scube3,Inhbe,Cdkn1c,Crb2,Peg10,Col3a1,Ltbp4,Chrdl1,Gdf2,Notch1,Pxn,Src,Hivep1,Meg3,Gata4,Rbpms,Tgfb3,Hes1,Htra1,Fam83g,Bmp6,Zfp703,Col1a2,Hpgd,Bcl9l,Sap30l,Sulf1,Flcn,Zfp423,Mapk3,Ski,Atoh8,Slc2a10,Smad1,Bambi,Sub1,Id1,Spry1,Nfia,Fstl1,Gdf6,Aspn,Trim33…	0.277620396600567
Ontology - Molecular Function	GOMF_COLLAGEN_RECEPTOR_ACTIVITY	0.0222265447005036	0.213574468747893	0.352487857583619	-0.75834975678204	-1.63043402033316	6	Itga2,Ddr2,Gp6,Ddr1	0.666666666666667
Canonical Pathways - Reactome	REACTOME_ELASTIC_FIBRE_FORMATION	0.00666473315279404	0.12007077903196	0.407017918923954	-0.464319421724362	-1.63036990569354	37	Mfap4,Fbln5,Ltbp3,Ltbp4,Ltbp2,Tgfb3,Mfap5,Efemp2,Fbn1,Loxl1,Bmp10,Itgb8,Tgfb2,Itga8	0.378378378378378
Ontology - Molecular Function	GOMF_SULFUR_COMPOUND_BINDING	3.88048584953935e-05	0.00460818939369065	0.557332238758646	-0.336592346508301	-1.63011182819215	249	Col5a1,Acp5,Hacl1,Fgf2,Ptprs,Postn,Abi3bp,Rspo3,Aplp2,Acbd4,Sfrp1,Lipc,Nav2,Tkt,Thbs3,Sema5a,Lamc2,Adamts5,Angptl3,Acacb,Clec3b,Tnxb,Selp,Park7,Ltbp2,Rspo2,Chst15,Vegfb,Cxcl13,Pcsk6,Prelp,Dbi,Rspo1,Sult2a2,Naa80,Sult2a1,Anxa6,Mpo,Efemp2,Sult2a4,Adamts8,Ccn5,Fstl1,Apoa5,Hmgcl,Ncam1,Fbn1,Hlcs,Sult2a6,Sult2a3,Fgfrl1,Rtn4r,Fbln7,Ecm2,Pdcd5,Ptprf,P2rx1,Fgf9,Hnf4a,Apoe,Sult2a8,Sult2a5,Rpl22,Ccdc80,Comp…	0.329317269076305
Ontology - Cellular Component	GOCC_PROTEIN_COMPLEX_INVOLVED_IN_CELL_MATRIX_ADHESION	0.0149336229142488	0.178170889892156	0.380730400722792	-0.606661849774932	-1.62962353987835	13	Tnc,Lama2,Lamb1,Lamc1,Plau,Lama1	0.461538461538462
Regulatory Target Gene - GTRD	MPND_TARGET_GENES	0.0263198037644222	0.229290928885821	0.352487857583619	-0.610816991491969	-1.62959062553038	12	mt-Tw,Ccdc107,mt-Tl1,mt-Ty,mt-Cytb,mt-Nd1,mt-Tq,mt-Ta	0.666666666666667
Ontology - Biological Process	GOBP_CARDIAC_MUSCLE_CELL_CARDIAC_MUSCLE_CELL_ADHESION	0.0213058898597252	0.209899806083411	0.352487857583619	-0.725548994596886	-1.62952205623304	7	Dsp,Dsg2,Dsc2	0.428571428571429
Ontology - Molecular Function	GOMF_GALACTOSE_BINDING	0.0202047790337914	0.204430068824243	0.352487857583619	-0.800682780340654	-1.6290259223543	5	Mbl2,Lgals1,Galk1,Eng	0.8
Ontology - Biological Process	GOBP_VASCULAR_ASSOCIATED_SMOOTH_MUSCLE_CELL_APOPTOTIC_PROCESS	0.0152431253108926	0.179067666078985	0.380730400722792	-0.606102736200492	-1.62812164118023	13	Agtr1a,Cftr,Pparg,Igf1,Pdcd4	0.384615384615385
Curated - Chemical and Genetic Perturbation	RAMJAUN_APOPTOSIS_BY_TGFB1_VIA_SMAD4_DN	0.0250357158657309	0.224066968863558	0.352487857583619	-0.644991276845222	-1.62792959038808	10	Dapk1,Mapk8ip1,Eya2,Tnfrsf10b,Egln3	0.5
Canonical Pathways - Reactome	REACTOME_REELIN_SIGNALLING_PATHWAY	0.0202047790337914	0.204430068824243	0.352487857583619	-0.799869318813579	-1.6273708974843	5	Reln,Vldlr	0.4
Ontology - Biological Process	GOBP_REGULATION_OF_INTEGRIN_MEDIATED_SIGNALING_PATHWAY	0.0213948497338785	0.209899806083411	0.352487857583619	-0.530993493087437	-1.62718851528432	21	Lama2,Lamb1,Lamc1,Lama1,Slc2a10,Dmtn,Timp1	0.333333333333333
Ontology - Biological Process	GOBP_REGULATION_OF_VASCULOGENESIS	0.0213502771302663	0.209899806083411	0.352487857583619	-0.568391760355804	-1.62692130592128	16	Rap1a,Ceacam1,Hey2,Rras,Rtn4,Adm,Asb4,Tmem100	0.5
Ontology - Biological Process	GOBP_POSITIVE_REGULATION_OF_HIGH_VOLTAGE_GATED_CALCIUM_CHANNEL_ACTIVITY	0.00965789676737337	0.145161431129158	0.380730400722792	-0.873665069781553	-1.62671586963053	4	Nipsnap2,Cacnb3	0.5
Positional	chr4A2	0.0269354647509529	0.231603221197956	0.352487857583619	-0.609654697372425	-1.62648975632127	12	Gm11837,Ripk2,Tmem64,Decr1,Nbn	0.416666666666667
Ontology - Biological Process	GOBP_POSITIVE_REGULATION_OF_LIPID_METABOLIC_PROCESS	0.000272887445788475	0.018020678364476	0.49849310876659	-0.35437501448781	-1.62640675232643	174	Irs1,Elovl5,Aadac,Rgn,Adora2b,Fgf2,Nr1d1,Rdh1,Ces1f,Fabp1,Ces1c,Angptl3,Ces1e,Src,Apoc3,Klk1b4,Rdh16,Bmp6,Nr1h2,Cd81,Dbi,Pdgfra,Apoa2,Fabp3,Tnfaip8l3,Abcd2,Apoa5,C1qtnf2,Zbtb20,Rdh10,Pparg,Sorbs1,Igf1r,Rptor,Mid1ip1,Gpld1,Pdgfrb,Igf1,Ccdc3,Anxa1,Creb1,Hnf4a,Ppargc1a,Ces1d,Apoe,Wnt4,Rac1,Erbb4,Sctr	0.281609195402299
Ontology - Biological Process	GOBP_REGULATION_OF_SEMAPHORIN_PLEXIN_SIGNALING_PATHWAY	0.0202047790337914	0.204430068824243	0.352487857583619	-0.799224849347197	-1.62605969473	5	Hand2,Ncam1	0.4
Ontology - Biological Process	GOBP_AV_NODE_CELL_TO_BUNDLE_OF_HIS_CELL_COMMUNICATION	0.0157073790060993	0.181727693519016	0.352487857583619	-0.605102408620349	-1.62543454725337	13	Gjc1,Gja5,Gjd3,Cacna1g	0.307692307692308
Canonical Pathways - Wiki	WP_MONOAMINE_GPCRS	0.0220655718556139	0.212973010111036	0.352487857583619	-0.554263003103197	-1.62421735289428	17	Chrm2,Adra2b,Adra1a,Htr7,Adra1b	0.294117647058824
Ontology - Biological Process	GOBP_HOMOPHILIC_CELL_ADHESION_VIA_PLASMA_MEMBRANE_ADHESION_MOLECULES	0.0020566617151286	0.0643398240693104	0.431707695803346	-0.385962058983763	-1.62324565582985	93	Pcdh18,Tenm3,Cdh9,Cdh11,Ceacam1,Cdh6,Cadm3,Igsf11,Ptpn23,Pcdh1,Ceacam2,Dsg2,Dsc2,Pcdhgc3,Plxnb2,Ptprf,Cdh4,Clstn2,Prtg,Clstn3,Cdh17,Sdk2,Robo2,Nectin3,Cadm4,Ptprt,Clstn1,Pcdh19	0.301075268817204
Ontology - Biological Process	GOBP_POSITIVE_REGULATION_OF_ENDOTHELIAL_CELL_DIFFERENTIATION	0.0235320203258303	0.218709932114831	0.352487857583619	-0.630676135503266	-1.62316031704803	11	Gdf2,Notch1,Bmp6,Atoh8,Tmem100,Etv2	0.545454545454545
Canonical Pathways - Reactome	REACTOME_SMOOTH_MUSCLE_CONTRACTION	0.00914275927540404	0.141071017396547	0.380730400722792	-0.476412127095831	-1.62265958725135	33	Gucy1a1,Aldh2,Myl7,Pxn,Myl9,Tpm4,Sorbs1,Myl6,Tpm2,Gucy1b1,Myl6b,Myh11,Mylk,Itga1,Lmod1	0.454545454545455
Canonical Pathways - Reactome	REACTOME_CLASS_B_2_SECRETIN_FAMILY_RECEPTORS	0.0074635051586857	0.125541789603175	0.407017918923954	-0.44923965551329	-1.62243546116852	42	Gngt1,Vipr1,Pth1r,Glp2r,Gnas,Ramp1,Ghrhr,Gnb4,Ramp3,Gng4,Sctr,Adm,Adcyap1r1,Gip,Gnb2,Gng11,Glp1r	0.404761904761905
Ontology - Cellular Component	GOCC_3M_COMPLEX	0.021438635394199	0.209899806083411	0.352487857583619	-0.797312831921764	-1.62216960738643	5	Obsl1,Ccdc8,Ankra2,Cul7	0.8
Curated - Chemical and Genetic Perturbation	SCHAEFFER_PROSTATE_DEVELOPMENT_AND_CANCER_BOX6_UP	0.0237941270896444	0.220136687230024	0.352487857583619	-0.722173960212467	-1.62194201269234	7	Aldh1a1,Sparcl1,Ldb2,Aspn	0.571428571428571
Ontology - Biological Process	GOBP_PLASMA_LIPOPROTEIN_PARTICLE_CLEARANCE	0.0105077211185976	0.149001288258212	0.380730400722792	-0.47506393948536	-1.62144343494027	34	Lipc,Vldlr,Washc1,Apoc3,Ldlrap1,Apom,Cd36,Apoa2,Mylip,Gpld1,Apoe,Apoc1,Ces1g	0.382352941176471
Ontology - Molecular Function	GOMF_PUTRESCINE_TRANSMEMBRANE_TRANSPORTER_ACTIVITY	0.0220555640481661	0.212973010111036	0.352487857583619	-0.796855678467068	-1.62123950766844	5	Slc22a1,Slc22a2,Slc47a1,Slc47a2	0.8
Ontology - Biological Process	GOBP_CARDIAC_SEPTUM_MORPHOGENESIS	0.00284589181647824	0.0777990221107775	0.431707695803346	-0.401042440463951	-1.62074599798471	74	Smo,Lrp2,Sema3c,Fzd1,Notch1,Zfpm1,Gata4,Nfatc1,Hes1,Dvl3,Dnah11,Gja5,Tbx3,Hey2,Fgfrl1,Tbx20,Vangl2,Heyl,Wnt5a,Smad6,Tgfb2,Robo2,Slit2,Bmp5,Tgfbr3,Dhrs3,Id2,Eng,Nos3,Ccn1,Rbm15,Bmpr2,Parva,Aplnr,Smad4,Jag1	0.486486486486487
Ontology - Biological Process	GOBP_MESENCHYMAL_CELL_DIFFERENTIATION_INVOLVED_IN_KIDNEY_DEVELOPMENT	0.0255987980940073	0.226153001872547	0.352487857583619	-0.753431972614862	-1.61986090082054	6	Tcf21,Wnt4,Amer1	0.5
Canonical Pathways - Reactome	REACTOME_MITOCHONDRIAL_FATTY_ACID_BETA_OXIDATION	0.00770234471243023	0.12844182719793	0.407017918923954	-0.461290646682447	-1.61973493448963	37	Acot1,Acot13,Acot2,Dbi,Pccb,Mcee,Acot3,Eci1,Decr1,Pctp,Acadvl,Acsf2,Acad11,Hadha,Acadl,Acads,Acbd6,Acadm,Pcca,Acaa2,Acot12	0.567567567567568
Ontology - Biological Process	GOBP_NEGATIVE_REGULATION_OF_CHOLESTEROL_STORAGE	0.0220655718556139	0.212973010111036	0.352487857583619	-0.590891933469309	-1.61889369480863	14	Ces1f,Ces1c,Ces1e,Nr1h2,Pparg,Ces1d,Ces1g	0.5
Ontology - Biological Process	GOBP_SPECIFICATION_OF_ANIMAL_ORGAN_IDENTITY	0.0222988231437282	0.213684556968077	0.352487857583619	-0.483608444168516	-1.61865686235423	29	Lrp2,Fgf2,Wnt2b,Axin2,Spry1,Gli3,Wnt5a,Robo2	0.275862068965517
Canonical Pathways - Reactome	REACTOME_BIOLOGICAL_OXIDATIONS	0.000186410985740555	0.0138487828156421	0.518848077743792	-0.346029959522651	-1.61844378484894	199	Gstm4,Cyp2s1,Ugt1a5,Mgst3,Ugt2b1,Adh1,Aadac,Gstm1,Cyp1a1,Nqo2,Pomc,Ugt2b35,Aldh1a1,Cyp1a2,Gstt1,Cyp3a44,Gstm6,Ugt2b34,Gsta3,Aldh2,Cyp2b10,Cyp3a41b,Ugt2b5,Ugt2b38,Gclc,Maob,Ephx1,Ugt3a1,Dpep1,Sult2a2,Nat2,Cmbl,Glyat,Cyp26c1,Cyb5r3,Aoc3,Gstm3,Acsm5,Podxl2,Cyb5b,Ugt2b36,Smox,Cyp4a10,Mgst1,Gsto1,Akr1a1,Ces1d,Cyp3a59,Ugt1a1,Cyp2e1,Sult1c2,Paox,Bphl,Cyp2a12,Esd,Acy3,Ggt7,Ggct,Cyp2f2,Ugdh,Cyp2c29,Sult1a…	0.386934673366834
Curated - Chemical and Genetic Perturbation	CASTELLANO_HRAS_TARGETS_UP	0.0104430749783327	0.148827730175226	0.380730400722792	-0.868587512186373	-1.61726173920374	4	Gfer,Nnat	0.5
Ontology - Biological Process	GOBP_POSITIVE_REGULATION_OF_ALKALINE_PHOSPHATASE_ACTIVITY	0.0226724929836021	0.215281357933647	0.352487857583619	-0.794654752756974	-1.61676162313919	5	Npnt,Itga2	0.4
Curated - Chemical and Genetic Perturbation	VERNOCHET_ADIPOGENESIS	0.00998342899916376	0.146178056804923	0.380730400722792	-0.546854739064146	-1.61563935919166	18	Cebpa,Vnn3,Aoc3,Pparg,Apcdd1,Lum,Retn,Adcyap1r1,Cyp2f2,Sult1a1,Sort1	0.611111111111111
Ontology - Molecular Function	GOMF_MYRISTOYLTRANSFERASE_ACTIVITY	0.0257137665037611	0.226470258554256	0.352487857583619	-0.627645580661851	-1.61536063020353	11	Zdhhc15,Acaa1b,Zdhhc7,Nmt2	0.363636363636364
Curated - Chemical and Genetic Perturbation	PLASARI_TGFB1_SIGNALING_VIA_NFIC_1HR_DN	0.0016485437206299	0.05737461302177	0.45505986738723	-0.376897000663094	-1.61504110193953	106	Gpc3,Cdo1,Perp,Pth1r,Gpc6,Ppp1r3c,Npr3,Luzp1,Cdkn1c,Col3a1,Selenbp1,Nnat,Atp9a,Sesn3,Slc14a1,Nrn1,Snx18,Nfia,Tpr,Ptk7,Sema3b,Dpysl4,Ifi44,Wnt5a,Ankrd11,Tnpo2,Endod1,Map1b,Crebbp,Cadm4,Rgs17,Myh11,Rc3h2,Tubb2b,Tspan5,Hsd17b11,Golga4,Rbfox2	0.358490566037736
Ontology - Biological Process	GOBP_LATE_ENDOSOME_TO_VACUOLE_TRANSPORT_VIA_MULTIVESICULAR_BODY_SORTING_PATHWAY	0.0238436981877478	0.22027623766194	0.352487857583619	-0.564192530206852	-1.61490174921004	16	Chmp7,Stam,Ptpn23,Tmem50b,Chmp4c,Chmp4b	0.375
Ontology - Cellular Component	GOCC_MRE11_COMPLEX	0.0226724929836021	0.215281357933647	0.352487857583619	-0.7934845192904	-1.61438072935821	5	Mrnip,Sp100,Rad50,Nbn	0.8
Canonical Pathways - Reactome	REACTOME_SIGNALING_BY_NODAL	0.0268250735019735	0.231306799831365	0.352487857583619	-0.75088268347941	-1.61437998954321	6	Mapk3,Smad2,Smad4,Mapk1,Foxo3	0.833333333333333
Regulatory Target Gene - miRDB	MIR_6990_5P	0.00681550310758065	0.120968812774951	0.407017918923954	-0.442578961419979	-1.61397131810447	45	Spock2,Slc30a10,Antxr1,Ptdss1,Plxna4,Ptpn9,Cadm3,Glt8d2,Tet3,Klhl26,Arhgef7,Itpripl1	0.266666666666667
Hallmark	HALLMARK_XENOBIOTIC_METABOLISM	0.000166843514801736	0.0126888051280732	0.518848077743792	-0.345061427723428	-1.61327738458602	195	Gstm4,Cyp2s1,Nqo1,Cdo1,Hacl1,Elovl5,Hsd17b2,Bcar1,Arpp19,Pmm1,Mbl2,Sertad1,Cyp1a1,Car2,Blvrb,Ptges,Cbr1,Fabp1,Cyp1a2,Dhrs7,Angptl3,Aldh2,Gclc,Slc22a1,Cd36,Casp6,Ephx1,Etfdh,Ech1,Csad,Cat,Atoh8,Abcd2,Pemt,Pink1,Hsd11b1,Pgrmc1,Vnn1,Cyb5a,Smox,Ninj1,Igf1,Dcxr,Ttpa,Npc1,Hnf4a,Gsto1,Ces1d,Abcc2,Dhrs1,Apoe,Retsat,Lonp1,Cyp2e1,Bphl,Tgfb2,Leap2,Serpina6,Aox1,Ddah2,Gabarapl1,Ugdh,Slc6a6,Fetub,Cda,Abcc3,Id…	0.369230769230769
Cell Type Signatures	TABULA_MURIS_SENIS_DIAPHRAGM_MESENCHYMAL_STEM_CELL_AGEING	6.96995758387016e-06	0.00124274343720405	0.610526878385931	-0.324456344386813	-1.61227485317967	361	S100a10,Map1lc3a,Zfp575,Sertad1,Ubxn1,Gstm1,Igfbp6,Aebp1,Eif5b,Bst2,Fam104a,Psme1,Cavin3,Cdkn1c,Cryab,Dynlrb1,Gpx4,Serpinb1a,Rnaseh2c,Lgals1,Ptms,Cox6c,Ndufs5,Tmsb10,Sarnp,Bcl7c,Park7,Atpif1,Uqcr11,S100a16,Dbi,Mfap5,C920021L13Rik,Ndufa6,S100a11,Tmem205,Oaz1,S100a13,Svbp,Sub1,Polr2a,Ypel3,Saysd1,Tmem160,Timp1,Rpl31,Inmt,Ddrgk1,Rpl26,Tle5,Cox6a1,Hepacam2,Gpx1,Naca,Fau,Ndufa7,Cst3,B2m,Aamdc,Ndufc2,N…	0.407202216066482
Ontology - Cellular Component	GOCC_FIBRILLAR_COLLAGEN_TRIMER	0.0268564736651758	0.231453186307775	0.352487857583619	-0.638404772002963	-1.61130554210266	10	Col5a1,Col3a1,Col1a2,Col28a1,Lum,Col1a1	0.6
Ontology - Biological Process	GOBP_REGULATION_OF_STEROID_BIOSYNTHETIC_PROCESS	0.00295917457733401	0.0799425495664627	0.431707695803346	-0.395788584233964	-1.61052311368895	77	Aqp8,Insig2,Adora2b,Nr1d1,Pde8b,Ces1f,Ces1c,Igfbp7,Rest,Ces1e,Snai1,Bmp6,Ddx20,Sod1,Igf1r,Igf1,Ppargc1a,Ces1d,Apoe,Wnt4,Sec14l2,Tspo,Ces1g,Bmp5,Gh	0.324675324675325
Ontology - Biological Process	GOBP_UTERUS_DEVELOPMENT	0.0101431604826041	0.146739341631626	0.380730400722792	-0.544934484952645	-1.60996611929709	18	Kdm5b,Cdkn1c,Src,Wnt5a,Tgfb2,Greb1l,Smad4,Gata3,Ash1l,Myocd	0.555555555555556
Ontology - Biological Process	GOBP_METHYLGLYOXAL_METABOLIC_PROCESS	0.0259713377752091	0.227642656250415	0.352487857583619	-0.716787860192146	-1.60984528477244	7	Glo1,Pnkd,Park7,Gatd1	0.571428571428571
Canonical Pathways - Reactome	REACTOME_PLASMA_LIPOPROTEIN_ASSEMBLY_REMODELING_AND_CLEARANCE	0.00311743180909633	0.0817408958179229	0.431707695803346	-0.405325833787241	-1.60899727638306	65	Pltp,Lipa,Lipc,Vldlr,Gm11808,Angptl3,Prkaca,Ldlrap1,Nr1h2,Pcsk6,Apoa2,Apoc4,Angptl8,Apoa5,Clta,Mttp,Mylip,Bmp1,Npc2,Npc1,Apoe,Soat2,Apoc1	0.353846153846154
Ontology - Biological Process	GOBP_FOREBRAIN_MORPHOGENESIS	0.0269604796658429	0.231603221197956	0.352487857583619	-0.625097138374832	-1.60880174814392	11	Smo,Hhex,Wnt5a	0.272727272727273
Regulatory Target Gene - miRDB	MIR_770_5P	0.00307110223371688	0.0811894193483603	0.431707695803346	-0.403976149357703	-1.60839748275036	67	Col5a1,Fras1,Peg10,Fnip2,Ppic,Neu1,Fem1b,Zmym4,Ikbkg,Ccdc117,Osbpl11,Mga,Nxn,Tlcd4,Smad6,Rab6b,Purg,Zfp346,Manbal,Plekhf2,Dazap2,Ctr9,Cisd1,Tmtc3	0.358208955223881
Curated - Chemical and Genetic Perturbation	WENG_POR_TARGETS_LIVER_UP	0.0110670759945447	0.153473565967333	0.380730400722792	-0.432166098567174	-1.60730300001578	46	Aqp8,Gstm1,Ethe1,Scd1,Gstm6,Ugt2b34,Lgals1,Cyp2b10,Cd36,Csad,Gstm3,Cyb5b	0.260869565217391
Ontology - Molecular Function	GOMF_TRANSKETOLASE_OR_TRANSALDOLASE_ACTIVITY	0.0123275068415239	0.162853638868754	0.380730400722792	-0.862862645029607	-1.60660235430037	4	Tkt	0.25
Ontology - Biological Process	GOBP_POSITIVE_REGULATION_OF_CELLULAR_RESPONSE_TO_TRANSFORMING_GROWTH_FACTOR_BETA_STIMULUS	0.0147741781227503	0.177269648886977	0.380730400722792	-0.480197254889228	-1.60618187390992	31	Ing2,Stk11,Npnt,Cdkn1c,Flcn,Slc2a10,Hipk2,Axin1,Itga8,Crebbp,Ep300,Tgfbr3,Men1	0.419354838709677
Curated - Chemical and Genetic Perturbation	RUAN_RESPONSE_TO_TROGLITAZONE_UP	0.0248817499153368	0.22400715565743	0.352487857583619	-0.52242655711941	-1.60610101489322	22	Cebpa,Acsl1,Dbi,Sorbs1,Hipk2,Fabp5,Dhrs3,Cidec,Lama4,Nfs1,Dgat1,Arl4a	0.545454545454545
Ontology - Biological Process	GOBP_ENDONUCLEOLYTIC_CLEAVAGE_INVOLVED_IN_RRNA_PROCESSING	0.0247787321128412	0.223259019772467	0.352487857583619	-0.560972687052967	-1.60568551527748	16	Nol9,Fcf1,Rpp40,Sde2,Rcl1,Nop9,Bms1,Utp23,Abt1,Npm1,Rrs1,Tsr1	0.75
Ontology - Cellular Component	GOCC_BRUSH_BORDER_MEMBRANE	0.00373117290338376	0.0889082056958956	0.431707695803346	-0.397952336278154	-1.60564245375011	75	Aqp8,Lrp2,Pth1r,Gna13,Slc34a2,Shank2,Slc26a4,Pdzk1,Cubn,Atp6v0a4,Cd36,Pemt,Slc2a2,Slc6a19,Mttp,Cybrd1,Slc46a1,Pex19,Rapgef3,Abcc2,Ptger3	0.28
Ontology - Biological Process	GOBP_CONVERGENT_EXTENSION	0.0247787321128412	0.223259019772467	0.352487857583619	-0.560754991716566	-1.60506240071866	16	Sfrp1,Dvl2,Ptk7,Vangl2,Wnt5a,Nkd1	0.375
Ontology - Biological Process	GOBP_VASCULAR_ASSOCIATED_SMOOTH_MUSCLE_CELL_DEVELOPMENT	0.0293981101331101	0.240566789039275	0.352487857583619	-0.571091010799681	-1.60487331996471	15	Notch1,Hes1,Efemp2,Hey2,Smad6,Adm,Comp,Eng,Nfatc4	0.6
Ontology - Molecular Function	GOMF_RNA_POLYMERASE_II_C_TERMINAL_DOMAIN_BINDING	0.027654663770499	0.233942034378114	0.352487857583619	-0.684104797261797	-1.60471959209955	8	Scaf4,Rtf1,Brd4,Scaf8,Scaf1	0.625
Ontology - Biological Process	GOBP_TENDON_DEVELOPMENT	0.0242148164124514	0.2214103469918	0.352487857583619	-0.788302816870382	-1.60383831759241	5	Col5a1,Scx,Comp	0.6
Curated - Chemical and Genetic Perturbation	LIM_MAMMARY_LUMINAL_MATURE_DN	0.00261742546260221	0.0750032614256745	0.431707695803346	-0.385552907339773	-1.60365959821794	90	Nes,Map4k4,Aebp1,Igfbp3,Zfp521,Sfrp1,Fzd1,Tmem47,Cryab,Sparcl1,Col16a1,Ltbp4,Tspan2,Reck,Mob3b,Htra1,Lama1,Axin2,Gypc,Fstl1,Hey2,Sorbs1,Col6a2,Fam13a,Vim,Fabp5,Ets1,Apoe,Foxn3	0.322222222222222
Ontology - Biological Process	GOBP_PLANAR_CELL_POLARITY_PATHWAY_INVOLVED_IN_AXIS_ELONGATION	0.0269044287725668	0.231493495181436	0.352487857583619	-0.713847602068714	-1.60324171216903	7	Sfrp1,Vangl2,Wnt5a	0.428571428571429
Ontology - Biological Process	GOBP_MIDBRAIN_DOPAMINERGIC_NEURON_DIFFERENTIATION	0.0285188720133271	0.236823416223038	0.352487857583619	-0.622750326077036	-1.60276179771786	11	Sfrp1,Dvl3,Wnt5a,Rac1	0.363636363636364
Canonical Pathways - Reactome	REACTOME_KETONE_BODY_METABOLISM	0.0286772327839221	0.237575402417965	0.352487857583619	-0.634919312490098	-1.60250839572133	10	Bdh1,Acss3,Hmgcl,Hmgcs2	0.4
Ontology - Biological Process	GOBP_ADENYLATE_CYCLASE_ACTIVATING_ADRENERGIC_RECEPTOR_SIGNALING_PATHWAY	0.0169277101426246	0.189089879201333	0.352487857583619	-0.538140418344093	-1.60242838786501	19	Crtc3,Adra2b,Adra1a,Adra1b,Gnas	0.263157894736842
Ontology - Cellular Component	GOCC_RIBONUCLEASE_MRP_COMPLEX	0.0264642745186188	0.230299464859152	0.352487857583619	-0.656933691587884	-1.6022388974352	9	Rpp25l,Rpp30,Rpp40,Pop4	0.444444444444444
Curated - Chemical and Genetic Perturbation	SANDERSON_PPARA_TARGETS	0.0297059409490194	0.241870510715584	0.352487857583619	-0.56997757432746	-1.60174435373349	15	Ehhadh,Cd36,Etfdh,Aldh3a2,Eci1,Decr1,Hmgcs2,Acot8	0.533333333333333
Ontology - Molecular Function	GOMF_GLYCOSPHINGOLIPID_BINDING	0.0294539078384867	0.240777819197247	0.352487857583619	-0.622284808742465	-1.60156370376466	11	Lamb1,Lamc1,Lama1,Rtn4r	0.363636363636364
Regulatory Target Gene - miRDB	MIR_6931_5P	0.000131654742408938	0.0107788961807971	0.518848077743792	-0.333646887685648	-1.60139122037115	235	Coq8a,Wdtc1,Calcoco1,Cd276,Daam2,Pltp,Kcnc4,Pip4k2c,Antxr1,Myo1d,Nav2,Mcu,Setd1b,Kdm2a,Tlnrd1,Hexim1,Arhgap33,Rnf146,Ank1,Sod3,Igfbp5,Pcyt1b,Atp1b2,Blm,Bcam,Bmp6,Zfp703,C1qtnf9,Pcdhga8,Prlr,Tubb4a,Iqsec2,Cyb5r3,Rubcn,Pip4k2b,Phb,Pcdhgc3,Trafd1,Rtn4r,Gfap,Mfge8,Dagla,Pex19,Thrap3,Phospho1,Slc16a2,Slc47a1,Klhl18,Ppp1r3e,Mapre3,Pcdhga11,Hectd4,Deaf1,Tbkbp1,Nudt4,Iglon5,Cxcl14,Marchf9,Ubtf,Bsn,Begain…	0.340425531914894
Ontology - Biological Process	GOBP_ALDEHYDE_CATABOLIC_PROCESS	0.025090410193961	0.224066968863558	0.352487857583619	-0.559178284874284	-1.60054935508039	16	Glo1,Pnkd,Aldh2,Park7,Gatd1,Akr1a1,Esd,Hoga1	0.5
Ontology - Biological Process	GOBP_POSITIVE_REGULATION_OF_LIPID_LOCALIZATION	0.00129617507942215	0.0508296821235683	0.45505986738723	-0.369143096213392	-1.5995628468828	115	Eepd1,Pltp,Cav1,Plin2,Ptges,Ces1f,Ces1c,Abcb4,Washc1,Cyp2j5,Erfe,Acacb,Acsl1,Ces1e,Ldlrap1,Cd36,Bmp6,Nr1h2,Dbi,Pon1,Fabp3,Osbpl11,Apoc4,Pparg,Ecrg4,Lrat,Cyp4a10,Fitm1,Cyp4a14,Ces1d,Apoe,Ces1g,Retn,P2ry2,Abca8a,Mapk9,Pla2r1,Plin3,Triap1,Spp1,Acsl5,Abca3	0.365217391304348
Ontology - Molecular Function	GOMF_KETOSTEROID_MONOOXYGENASE_ACTIVITY	0.0270761585213327	0.231728595088974	0.352487857583619	-0.655817067096835	-1.59951548833578	9	Akr1c20,Akr1c13,Akr1d1,Akr1c12,Akr1c6,Akr1c14,Akr1c18	0.777777777777778
Ontology - Biological Process	GOBP_RNA_PHOSPHODIESTER_BOND_HYDROLYSIS_ENDONUCLEOLYTIC	0.0179336294768693	0.193040451089706	0.352487857583619	-0.473667144540325	-1.59946040882726	32	Nol9,Rpp30,Fcf1,Rpp40,Sde2,Rcl1,Dbr1,Zc3h12d,Nop9,Zc3h12b,Bms1,Utp23,Abt1,Npm1,Khnyn,Rrs1,Tsr1	0.53125
Cell Type Signatures	DESCARTES_ORGANOGENESIS_EARLY_MESENCHYME	0.0281485506574466	0.235460541809893	0.352487857583619	-0.712142857606533	-1.59941299939836	7	Dpep1,Fndc3c1	0.285714285714286
Ontology - Biological Process	GOBP_PROTEIN_CONTAINING_COMPLEX_REMODELING	0.0260943085027597	0.228167115355519	0.352487857583619	-0.477836247193679	-1.59933708753052	29	Pltp,Lipc,Pla2g12b,Apoc3,Apom,Apoa2,Mpo,Apoa5,Mttp,Apoe,Apoc1	0.379310344827586
Ontology - Biological Process	GOBP_REGULATION_OF_STEROID_METABOLIC_PROCESS	0.00142262852261493	0.0534635126519948	0.45505986738723	-0.373701895269309	-1.59865153937903	103	Aqp8,Foxa2,Insig2,Abcb11,Adora2b,Nr1d1,Pde8b,Ces1f,Ces1c,Igfbp7,Rest,Ces1e,Snai1,Stat5b,Bmp6,Ddx20,Sod1,Serpina12,Abca2,Igf1r,Igf1,Ppargc1a,Ces1d,Apoe,Wnt4,Sec14l2,Tspo,Ephx2,Ces1g,Bmp5,Acadvl,Gh	0.310679611650485
Canonical Pathways - Reactome	REACTOME_AMINE_LIGAND_BINDING_RECEPTORS	0.0267044355522112	0.230859468037041	0.352487857583619	-0.520986462731115	-1.59652274427227	21	Chrm2,Adra2b,Adra1a,Htr7,Adra1b	0.238095238095238
Curated - Chemical and Genetic Perturbation	TERAMOTO_OPN_TARGETS_CLUSTER_8	0.0297703007989611	0.241955057238215	0.352487857583619	-0.680359419191283	-1.59593397680548	8	Nrgn,4933427D14Rik,Mapt,Spp1,Homer2	0.625
Canonical Pathways - Reactome	REACTOME_TRANSPORT_OF_ORGANIC_ANIONS	0.0276880426712307	0.233942034378114	0.352487857583619	-0.654332514610281	-1.59589471538761	9	Slco1b2,Slco2b1,Slc16a2,Slco3a1,Slco4a1,Slco1c1	0.666666666666667
Canonical Pathways - Reactome	REACTOME_DRUG_ADME	0.00198536239039814	0.0633153063689536	0.431707695803346	-0.378107193397606	-1.59555780018224	95	Ugt1a5,Ugt2b1,Adh1,Ugt2b35,Gstt1,Akr1c20,Ugt2b34,Gsta3,Ugt2b5,Ugt2b38,Slc22a1,Ugt3a1,Pon1,Slco1b2,Sult2a2,Nat2,Abcb1a,Glyat,Nudt15,Slco2b1,Acsm5,Hsd11b1,Pnp,Ugt2b36,Ada,Bche,Slc22a2,Ces1d,Abcc2,Rac1,Ugt1a1,Cyp2e1,Pon3,Abcc4,Serpina6,Slc29a1,Ggt7	0.389473684210526
Curated - Chemical and Genetic Perturbation	UEDA_PERIFERAL_CLOCK	0.000693221376666098	0.0349043730501481	0.477270815362862	-0.346563371116042	-1.59545855256108	169	Aqp8,S100a10,Htatip2,Galt,Acot1,Elovl5,Ubxn1,Ppp1r3c,Nr1d1,Ethe1,Glo1,Fbxo21,Ppdpf,Cebpa,Anp32a,Abcb4,Pnkd,Irf6,Klf9,Gclc,Spata13,Psen2,Rbpms,Elovl6,Lonp2,BC004004,Fbxo8,Hspa8,1810058I24Rik,Cldn1,Inca1,Apoa5,Slc2a2,Hmgb3,Pnp,Cyb5b,Tubb2a,Tle1,Npc1,Rcl1,Lgals9,Ces1d,Thrap3,Trip6,Myorg,Tmem150a,Fermt2,Slc29a1,Dazap2,Bhlhe40,Oga,Gabarapl1,Hsph1,Dhrs3,Id2,Gldc,Erbb3	0.337278106508876
Ontology - Molecular Function	GOMF_ESTROGEN_16_ALPHA_HYDROXYLASE_ACTIVITY	0.0270732850200933	0.231728595088974	0.352487857583619	-0.544333417852863	-1.59511960583136	17	Cyp1a1,Cyp2c38,Cyp1a2,Cyp3a44,Cyp3a41b,Cyp2c39,Cyp3a59,Cyp2c37,Cyp2c50,Cyp2c29,Cyp3a25	0.647058823529412
Ontology - Biological Process	GOBP_REGULATION_OF_LIPID_KINASE_ACTIVITY	0.0115218763580146	0.157757295151076	0.380730400722792	-0.421313233540808	-1.59309175449829	51	Irs1,Pip4k2c,Fgf2,Ppp2r5a,Washc1,Src,Klk1b4,Cd81,Pdgfra,Tnfaip8l3,Rubcn,Pip4k2b,Pdgfrb,Rac1,Nrbf2,Wdr81	0.313725490196078
Ontology - Molecular Function	GOMF_PEROXISOME_PROLIFERATOR_ACTIVATED_RECEPTOR_BINDING	0.0258326321947841	0.227196068330463	0.352487857583619	-0.518188600313474	-1.59307222331605	22	Prmt2,Asxl3,Ikbkg,Hmga1,Ppargc1a,Ncor1,Crebbp,Ep300,Lpin1,Nfatc4,Rpl11	0.5
Canonical Pathways - Wiki	WP_EICOSANOID_METABOLISM_VIA_CYTOCHROME_P450_MONOOXYGENASES	0.0318637901826092	0.249301921531121	0.321775918075361	-0.566201058538079	-1.59113163296187	15	Cyp2c40,Cyp2c38,Cyp2j5,Cyp2c39,Cyp4a10,Ephx2,Cyp2c37,Cyp2c29	0.533333333333333
Curated - Chemical and Genetic Perturbation	JI_CARCINOGENESIS_BY_KRAS_AND_STK11_DN	0.027699250035422	0.233942034378114	0.352487857583619	-0.542399218208956	-1.58945160957686	17	Cxcl13,Dcn,Timp1,Mmp2,Ncam1,Loxl1,Pdgfrb,Lum	0.470588235294118
Canonical Pathways - Reactome	REACTOME_ABACAVIR_ADME	0.0323493603630403	0.251385077842958	0.321775918075361	-0.739267309008263	-1.58940720946739	6	Adh1,Slc22a1,Slc22a2	0.5
Ontology - Biological Process	GOBP_ANTERIOR_POSTERIOR_PATTERN_SPECIFICATION	0.000418783727688651	0.0250754570082828	0.49849310876659	-0.345257859824671	-1.58877248490066	176	Gpc3,Smo,Foxa2,Rnf2,Cdon,Sema3c,Ripply1,Acvr2a,Sfrp1,Hes7,Hhex,Wnt2b,Crb2,Notch1,Tulp3,Ppp2r3a,Gata4,Hoxa4,Psen2,Hes1,Tcf7l1,Pcsk6,Scmh1,Cyp26c1,Ski,Axin2,Hoxc4,Tbx3,Kif3a,Hey2,Hoxb6,Gli3,Nr2f2,Bptf,Foxf1,Hipk2,Yy1,Vangl2,Smad2,Crkl,Heyl,Wnt5a,Taf10,Ifitm1	0.25
Ontology - Cellular Component	GOCC_HETEROMERIC_SMAD_PROTEIN_COMPLEX	0.0306770027955297	0.244668918419416	0.352487857583619	-0.677157388446901	-1.5884229032235	8	Smad1,Smad2,Smad6,Smad5,Smad4,Smad9	0.75
Ontology - Cellular Component	GOCC_CUTICULAR_PLATE	0.0306770027955297	0.244668918419416	0.352487857583619	-0.677120603196371	-1.58833661525642	8	Spta1,Sptan1,Snx9,Calb1	0.5
Curated - Chemical and Genetic Perturbation	YAO_TEMPORAL_RESPONSE_TO_PROGESTERONE_CLUSTER_6	0.00358986325371557	0.0873373585992634	0.431707695803346	-0.386864833154164	-1.58824036759392	81	Tnfrsf19,Me1,Perp,Dsp,Cdkn1c,Scd1,Ppp2r5a,Ighg2b,Pam,Akr1c13,Ifit3,Tprgl,Prss23,Dram2,Igbp1,Igkv4-68,Car3,Abcb1a,Ifi27l2a,Scx,Tmem106c,Itgb4	0.271604938271605
Curated - Chemical and Genetic Perturbation	MARSON_FOXP3_TARGETS_STIMULATED_DN	0.03163565913289	0.248243238193392	0.321775918075361	-0.617075936011324	-1.58815771765263	11	Plin2,Ramp1,Ppp1r13b,Ltb,Foxo3,Mapkapk3,Ly6a	0.636363636363636
Ontology - Biological Process	GOBP_POSITIVE_REGULATION_OF_VASCULAR_ASSOCIATED_SMOOTH_MUSCLE_CELL_PROLIFERATION	0.00908351893452669	0.140970240176354	0.380730400722792	-0.441969947124088	-1.58710925273707	41	Agtr1a,Fgf2,Nqo2,Mef2d,Src,Igfbp5,Ldlrap1,Hpgd,Ddr2,Mmp2,Igf1,Fgf9,Ppargc1a	0.317073170731707
Ontology - Biological Process	GOBP_POSITIVE_REGULATION_OF_INTEGRIN_MEDIATED_SIGNALING_PATHWAY	0.0324824853028059	0.252053405055187	0.321775918075361	-0.564655609753667	-1.58678863075281	15	Lama2,Lamb1,Lamc1,Lama1,Dmtn	0.333333333333333
Ontology - Biological Process	GOBP_PROTEIN_PROCESSING_INVOLVED_IN_PROTEIN_TARGETING_TO_MITOCHONDRION	0.0323493603630403	0.251385077842958	0.321775918075361	-0.737905064178523	-1.58647841533966	6	Mipep,Immp2l	0.333333333333333
Canonical Pathways - Reactome	REACTOME_SIGNALING_BY_PDGF	0.0123507745063423	0.162853638868754	0.380730400722792	-0.419541624829958	-1.58639285447625	51	Col5a1,Bcar1,Thbs3,Col3a1,Src,Sos1,Stat5b,Pdgfra,Col6a3,Col6a2,Nck1,Pdgfrb,Crkl,Pik3ca,Plat,Ptpn11,Ptpn12,Col4a2,Col6a6,Spp1,Col6a1,Pdgfc,Hras,Col4a1,Pik3r2,Col9a2	0.509803921568627
Regulatory Target Gene - miRDB	MIR_7011_5P	0.0154258815714645	0.179944165764311	0.380730400722792	-0.44696746610804	-1.58593893955841	39	Agtr1a,Madd,Fbxl20,Rsph4a,Maob,Astn1,Prlr,Card10	0.205128205128205
Ontology - Biological Process	GOBP_CELLULAR_KETONE_METABOLIC_PROCESS	0.000257409949788656	0.0173557036313385	0.49849310876659	-0.33450495101113	-1.5845181516004	222	Coq8a,Wdtc1,Nqo1,Irs1,Elovl5,Trib3,Insig2,Abcb11,Cav1,Rgn,Nqo2,Nr1d1,Glo1,Pdk1,Ednrb,Ceacam1,Rdh1,Cbr1,Ces1f,Fabp1,Ces1c,Fmo4,Pnkd,Akr1c20,Erfe,Rest,Acacb,Ces1e,Cyp2b10,Apoc3,Park7,Stat5b,Rdh16,Dcaf5,Bmp6,Ceacam2,Nr1h2,Dbi,Lonp2,Gatd1,Fabp3,Abcd2,Stard3,Apoa5,C1qtnf2,Gpd1,Rdh10,Pparg,Cyp2b9,Mid1ip1,Gk,Anxa1,Fabp5,Hnf4a,Ppargc1a,Akr1a1,Ces1d,Wnt4,Ugt1a1,Nfe2l1,Rdh9,Apoc1,Hsd17b10,Ces1g,Ncor1,Rdh16…	0.310810810810811
Ontology - Biological Process	GOBP_TERPENOID_METABOLIC_PROCESS	0.0034994679002276	0.0865269050769681	0.431707695803346	-0.393846458762435	-1.5835016279229	69	Cyp2s1,Adh1,Cyp1a1,Rdh14,Aldh1a1,Rdh1,Cyp1a2,Cyp3a44,Dhrs7,Bco2,Cyp3a41b,Rdh16,Cyp26c1,Aldh3a2,Rdh10,Lrat,Retsat,Cyp2e1,Pecr,Plpp6,Hmgcs2,Rdh9,Rdh16f2	0.333333333333333
Canonical Pathways - Wiki	WP_SYNTHESIS_AND_DEGRADATION_OF_KETONE_BODIES	0.031309518317087	0.247012704244983	0.321775918075361	-0.778280777820147	-1.58344801845205	5	Bdh1,Hmgcl,Hmgcs2	0.6
Ontology - Biological Process	GOBP_NEGATIVE_REGULATION_OF_TRANSMEMBRANE_RECEPTOR_PROTEIN_SERINE_THREONINE_KINASE_SIGNALING_PATHWAY	0.000862554930051424	0.0394342420585048	0.477270815362862	-0.356035037567129	-1.58253255547908	134	Sap130,Lrp2,Sin3a,Prdm16,Nbl1,Cav1,Ing2,Spg20,Sfrp1,Ldlrad4,Tmprss6,Fzd1,Smurf1,Peg10,Chrdl1,Notch1,Tgfb3,Htra1,Bcl9l,Sap30l,Ski,Slc2a10,Bambi,Spry1,Aspn,Trim33,Pparg,Fbn1,Hipk2,Tbx20,Spred1,Zbtb7a,Sap30,Wnt5a,Smad6,Il17rd,Wfikkn1,Rasl11b	0.283582089552239
Ontology - Molecular Function	GOMF_JUN_KINASE_KINASE_KINASE_ACTIVITY	0.0380507553334507	0.276547299980147	0.321775918075361	-0.592651071394183	-1.58112600599977	12	Map3k11,Map3k12,Map3k20,Map3k10,Ripk2	0.416666666666667
Ontology - Biological Process	GOBP_FOLATE_IMPORT_ACROSS_PLASMA_MEMBRANE	0.0325494594993065	0.252329070814189	0.321775918075361	-0.777015634580012	-1.58087402637395	5	Lrp2,Slc46a1,Folr2,Slc19a1,Folr1	1
Ontology - Biological Process	GOBP_MEMBRANE_RAFT_ASSEMBLY	0.0306770027955297	0.244668918419416	0.352487857583619	-0.67373556324725	-1.5803962529784	8	S100a10,Cav1	0.25
Ontology - Biological Process	GOBP_METHYLGLYOXAL_CATABOLIC_PROCESS_TO_D_LACTATE_VIA_S_LACTOYL_GLUTATHIONE	0.0331694306365961	0.254796483209889	0.321775918075361	-0.776588247987303	-1.58000448870499	5	Glo1,Pnkd,Gatd1	0.6
Curated - Chemical and Genetic Perturbation	VANDESLUIS_COMMD1_TARGETS_GROUP_3_DN	0.018660476024911	0.196873542913706	0.352487857583619	-0.472294791638223	-1.57974941703149	31	Mfap4,Wfdc1,Msln,Nnat,Uchl1,Tubb2a,Tubb3,Nrarp,Serf1	0.290322580645161
Cell Type Signatures	ZHANG_UTERUS_C2_SECRETORY_STROMAL3_RAMP3_HIGH_CELL	6.84189988498767e-05	0.00699311894613994	0.538434096309916	-0.324058464985208	-1.57903915095739	273	2310022B05Rik,Col5a1,Map1lc3a,Gpx8,Rcn3,Dnajb1,Igfbp6,Ogn,Bst2,Snhg18,Cd248,Cavin3,Cdh11,Rpl36a-ps2,Gm11478,Cryab,Col3a1,Ltbp4,Gm14303,Spon2,Gpx4,Gm15772,Gm11808,Gm13436,Lgals1,Ppic,Gm7536,Tmsb10,Igfbp5,Prss23,Meg3,Kdelr3,S100a16,Htra1,Ddit4l,Des,Mxra8,Col1a2,Cd81,Dbi,Ech1,Mfap5,Dcn,Hspa1a,Gm9385,Tpm4,Hspa1b,Cd164,Fstl1,Sparc,Col6a3,Col6a2,Fbn1,Gm15427,Pgrmc1,Ngfr,Rps15a-ps7,Rps13-ps2,Pnp,Ramp3,G…	0.307692307692308
Ontology - Biological Process	GOBP_HETEROPHILIC_CELL_CELL_ADHESION_VIA_PLASMA_MEMBRANE_CELL_ADHESION_MOLECULES	0.0107628754945458	0.151103992179333	0.380730400722792	-0.431440461813426	-1.57748088389587	44	Tenm3,Colec10,Crb2,Scarf2,Cadm3,Lgals1,Selp,Umod,Cd164,Cdh4,Lgals9,Crtam,Adgrl1,Nectin3,Sell	0.340909090909091
Canonical Pathways - Reactome	REACTOME_SYNTHESIS_OF_KETONE_BODIES	0.0306770027955297	0.244668918419416	0.352487857583619	-0.672324631414266	-1.57708659930462	8	Bdh1,Acss3,Hmgcl,Hmgcs2	0.5
Curated - Chemical and Genetic Perturbation	HEVNER_CORTEX_ROSTRAL_SUBVENTRICULAR_ZONE	0.0356807427048021	0.266683222256152	0.321775918075361	-0.624530986262718	-1.57628871761518	10	Sema3c,Plxna4,Sema5a,Afap1,Robo2	0.5
Canonical Pathways - Reactome	REACTOME_ALPHA_LINOLENIC_OMEGA3_AND_LINOLEIC_OMEGA6_ACID_METABOLISM	0.0247272170772636	0.223259019772467	0.352487857583619	-0.586764866192699	-1.57617598448944	13	Elovl5,Acaa1b,Acsl1,Elovl3	0.307692307692308
Ontology - Biological Process	GOBP_THYROID_HORMONE_METABOLIC_PROCESS	0.0153203390207108	0.179303999718999	0.380730400722792	-0.461742379106946	-1.5759755414139	34	Reln,Slc5a5,Sult2a2,Sult2a1,Sult2a4,Foxe1,Cpq,Sult2a6,Sult2a3,Slc16a2,Sult2a8,Sult2a5,Slco4a1,Sult2a7,Slco1c1	0.441176470588235
Ontology - Cellular Component	GOCC_INTRACELLULAR_CANALICULUS	0.0175174482020896	0.191980899768575	0.352487857583619	-0.846302530961523	-1.57576834102777	4	Aqp8,Abcb11	0.5
Ontology - Biological Process	GOBP_POSITIVE_REGULATION_OF_LIPOPOLYSACCHARIDE_MEDIATED_SIGNALING_PATHWAY	0.0356807427048021	0.266683222256152	0.321775918075361	-0.624146467199195	-1.57531820842528	10	Ly96,Sash1,Bmp6,Traf6	0.4
Canonical Pathways - Reactome	REACTOME_FOXO_MEDIATED_TRANSCRIPTION_OF_CELL_CYCLE_GENES	0.035320650333877	0.265266250877225	0.321775918075361	-0.701388322064226	-1.57525921653705	7	Foxo6,Smad2,Foxo4,Smad4,Foxo3	0.714285714285714
Canonical Pathways - Reactome	REACTOME_SIGNALING_BY_BMP	0.0109704203090028	0.152858719430791	0.380730400722792	-0.494340720476553	-1.57497310947568	26	Acvr2a,Amh,Bmpr1b,Smurf1,Chrdl1,Gdf2,Ski,Smad1,Fstl1,Smad6,Bmp10	0.423076923076923
Ontology - Biological Process	GOBP_ORGANIC_HYDROXY_COMPOUND_TRANSPORT	0.000136177343065332	0.010981094593816	0.518848077743792	-0.323424904513357	-1.57471272635894	267	Aqp8,Agtr1a,Kdm5b,Eepd1,Pltp,Cftr,Abcb11,Cav1,Adora2b,Syt9,Igfbp3,Slc10a1,Pomc,Lipc,Syt15,Htr7,Slc16a1,Ceacam1,Ces1f,Ces1c,Abcb4,Slc5a3,Washc1,Ces1e,Mapk15,Apoc3,Park7,Ldlrap1,Apom,Slc22a1,Maob,Cd36,Bmp6,Ceacam2,Nr1h2,Pon1,Apoa2,Slco1b2,Abcg8,Slco2b1,Slc16a7,Pink1,Stard3,Apoa5,Pparg,Serac1,Abca2,Ecrg4,Rtn4,Vps4b,Lamtor1,Vps4a,Ly6e,Adora2a,P2rx1,Slc22a2,Npc2,Npc1,Ces1d,Abcc2,Apoe,Ptger3,Slc2a13,Va…	0.303370786516854
Hallmark	HALLMARK_INTERFERON_ALPHA_RESPONSE	0.00309185353523796	0.0813360224261697	0.431707695803346	-0.375328213601938	-1.57459701565601	92	Usp18,Bst2,Irf2,Psme1,Tmem140,Isg15,Trim25,Ifit3,Cmpk2,Dhx58,Rtp4,Ripk2,Irf7,Trim12c,Adar,Tent5a,Elf1,B2m,Trafd1,Ly6e,Parp14,Ifi44,Ifitm1,Nmi,Eif2ak2,Cmtr1,Samd9l,Txnip,Il15,Rsad2,Sell,Psme2	0.347826086956522
Canonical Pathways - Reactome	REACTOME_GLUCURONIDATION	0.0243960469900616	0.222307419676047	0.352487857583619	-0.524579242816036	-1.57449896363021	20	Ugt1a5,Ugt2b1,Ugt2b35,Ugt2b34,Ugt2b5,Ugt2b38,Ugt3a1,Ugt2b36,Ugt1a1,Ugdh,Ugp2,Ugt2b37	0.6
Canonical Pathways - Wiki	WP_OSTEOBLAST_SIGNALING	0.035320650333877	0.265266250877225	0.321775918075361	-0.701010462874299	-1.57441057655723	7	Pth1r,Pdgfra,Pdgfrb,Col1a1,Slc17a2	0.714285714285714
Canonical Pathways - Biocarta	BIOCARTA_NUCLEARRS_PATHWAY	0.0193095199777399	0.200556548273652	0.352487857583619	-0.470686345134461	-1.57436942455299	31	Abcb11,Cyp2c70,Cyp1a2,Abcb1a,Abcd2,Pparg,Nr1i2,Abcc2,Cyp2e1,Abcg5,Rara,Abcc3,Abcd3,Nr1h4	0.451612903225806
Canonical Pathways - Reactome	REACTOME_TGF_BETA_RECEPTOR_SIGNALING_ACTIVATES_SMADS	0.0113098222079496	0.156052207197736	0.380730400722792	-0.448265599051036	-1.57399994111026	37	Ltbp3,Ltbp4,Gm11808,Ltbp2,Tgfb3,Bambi,Fbn1,Smad2,Itgb8,Tgfb2,Itga8	0.297297297297297
Ontology - Biological Process	GOBP_NEGATIVE_REGULATION_OF_OXIDATIVE_STRESS_INDUCED_NEURON_DEATH	0.0243960469900616	0.222307419676047	0.352487857583619	-0.524406464190141	-1.57398037702746	20	Fzd1,Tsc1,Gfer,Rest,Park7,Pink1,Atg7,Fbxo7	0.4
Ontology - Biological Process	GOBP_REGULATION_OF_HEART_RATE_BY_CARDIAC_CONDUCTION	0.0158016018847831	0.181949967205733	0.352487857583619	-0.461009279593918	-1.57347339529469	34	Cav1,Dsp,Hcn3,Kcnj5,Kcnd3,Gja5,Dsg2,Dsc2	0.235294117647059
Ontology - Molecular Function	GOMF_THIOREDOXIN_DISULFIDE_REDUCTASE_ACTIVITY	0.0350293460012265	0.263776138348492	0.321775918075361	-0.77313693419433	-1.57298263214335	5	Txnrd3,Nxn,Txnrd2	0.6
Ontology - Biological Process	GOBP_REGULATION_OF_CARDIAC_MUSCLE_ADAPTATION	0.0362906552048122	0.270234869638804	0.321775918075361	-0.623203731941416	-1.57293878613364	10	Trpc3,Pparg,Ppp3ca,Bmp10,Oga	0.5
Ontology - Biological Process	GOBP_FLUID_TRANSPORT	0.0208335700059409	0.207778929698778	0.352487857583619	-0.497957645296623	-1.57251880698565	25	Aqp8,Slc4a11,Cftr,Ednrb,Slc14a1	0.2
Ontology - Biological Process	GOBP_REGULATION_OF_POSTSYNAPTIC_SPECIALIZATION_ASSEMBLY	0.0317680259075046	0.249004995618629	0.321775918075361	-0.536467124157924	-1.57206814713621	17	Ptprs,Abi3bp,Arhgef9,Sptbn2,Wnt5a,Sipa1l1,Nptxr,Il1rap	0.470588235294118
Canonical Pathways - Reactome	REACTOME_PRESYNAPTIC_DEPOLARIZATION_AND_CALCIUM_CHANNEL_OPENING	0.0375104809169514	0.274629050511543	0.321775918075361	-0.622741835814405	-1.57177298064163	10	Cacnb3,Cacnb4,Cacna1a,Cacna2d2,Cacna1e,Cacna1b,Cacnb1,Cacna2d3	0.8
Canonical Pathways - Reactome	REACTOME_RECEPTOR_TYPE_TYROSINE_PROTEIN_PHOSPHATASES	0.0386694532806669	0.279789357422978	0.321775918075361	-0.589055214092344	-1.57153266555339	12	Ptprs,Ppfibp2,Ntrk3,Ppfibp1,Ptprf	0.416666666666667
Ontology - Biological Process	GOBP_POSITIVE_REGULATION_OF_LIPID_TRANSPORT	0.00290397124130433	0.0788494526382582	0.431707695803346	-0.373146278206451	-1.57134579138854	94	Eepd1,Pltp,Cav1,Ptges,Ces1f,Ces1c,Abcb4,Washc1,Cyp2j5,Erfe,Acsl1,Ces1e,Ldlrap1,Bmp6,Nr1h2,Dbi,Pon1,Fabp3,Pparg,Ecrg4,Lrat,Cyp4a10,Cyp4a14,Ces1d,Apoe,Ces1g,Retn,P2ry2,Abca8a,Mapk9,Pla2r1,Triap1,Spp1,Acsl5,Abca3	0.372340425531915
Ontology - Biological Process	GOBP_BILE_ACID_SECRETION	0.03163565913289	0.248243238193392	0.321775918075361	-0.548766892418147	-1.570748577883	16	Abcb11,Ces1f,Ces1c,Abcb4,Ces1e,Ces1d,Ces1g	0.4375
Ontology - Biological Process	GOBP_REGULATION_OF_SPINDLE_ASSEMBLY	0.0196340421500859	0.201707730078379	0.352487857583619	-0.469544930914251	-1.57055157925618	31	Chmp7,Eml3,Mapk15,Hspa1a,Hspa1b,Tpr,Chmp4c,Vps4b,Chmp4b,Ccsap,Chmp2a,Chmp2b,Dync1h1,Kif15,Numa1	0.483870967741936
Curated - Chemical and Genetic Perturbation	SCHAEFFER_SOX9_TARGETS_IN_PROSTATE_DEVELOPMENT_UP	0.0142961922031339	0.174192100443196	0.380730400722792	-0.531187272978919	-1.56935106166422	18	Slc39a8,Trmt9b,Vldlr,Maob,Rdh10,Tle1	0.333333333333333
Canonical Pathways - Reactome	REACTOME_COLLAGEN_CHAIN_TRIMERIZATION	0.0199585644445587	0.203091365657472	0.352487857583619	-0.469053855583795	-1.56890901198518	31	Col5a1,Col14a1,Col12a1,Col16a1,Col3a1,Col1a2,Col6a3,Col6a2,Col8a2,Col28a1,Col1a1	0.354838709677419
Curated - Chemical and Genetic Perturbation	YAO_TEMPORAL_RESPONSE_TO_PROGESTERONE_CLUSTER_16	0.00853785374602088	0.135919582403172	0.380730400722792	-0.388492629197932	-1.56858680103028	73	Npnt,Cavin3,Pygm,Col3a1,Mest,Igfbp5,Bcl7c,Kdelr3,Col1a2,Srpx,Anxa6,Tubb4a,Aoc3,Pcdh7,Sparc,Col6a3,Col6a2,Fbn1,Crtap,Akt1s1,Fabp5,P3h3,Col1a1,Ptger3	0.328767123287671
Ontology - Biological Process	GOBP_NEUROTRANSMITTER_CATABOLIC_PROCESS	0.0399068497988437	0.285400065523639	0.321775918075361	-0.587945481674993	-1.5685720250189	12	Aldh5a1,Maob,Bche,Naalad2,Comt,Ache	0.5
Ontology - Biological Process	GOBP_TRIGLYCERIDE_RICH_LIPOPROTEIN_PARTICLE_CLEARANCE	0.0335130061839963	0.256575959081388	0.321775918075361	-0.643124117027332	-1.56855781546106	9	Lipc,Apoc3,Apoe,Apoc1,Ces1g	0.555555555555556
Canonical Pathways - Reactome	REACTOME_PEROXISOMAL_PROTEIN_IMPORT	0.00450970164778588	0.0981572861550222	0.407017918923954	-0.394972131220336	-1.56789681388607	65	Acot1,Hacl1,Hao2,Acot2,Acaa1b,Gm11808,Acot4,Ehhadh,Ech1,Lonp2,Pipox,Cat,Hmgcl,Baat,Acot3,Pex14,Paox,Pecr,Ephx2,Acot8,Pex13,Pex6,Crot,Crat,Pex7,Pex5,Acox2,Decr2,Zfand6	0.446153846153846
Canonical Pathways - Reactome	REACTOME_HDACS_DEACETYLATE_HISTONES	0.0318548952159885	0.249301921531121	0.321775918075361	-0.509954024200367	-1.56775658636719	22	Rest,Sap30l,Mta2,Sap30,Hmg20b,Mta3,Brms1,Kdm1a,Suds3,Rbbp7,Arid4a	0.5
Canonical Pathways - Reactome	REACTOME_PROTEIN_LOCALIZATION	0.0032278638326537	0.0835444047138612	0.431707695803346	-0.368202796926338	-1.56774714293168	101	Acot1,Hacl1,Hao2,Ube2j2,Acot2,Acaa1b,Pxmp4,Gm11808,Acot4,Ehhadh,Ech1,Lonp2,Pipox,Cat,Abcd2,Hscb,Aldh3a2,Hmgcl,Baat,Cyb5a,Pex19,Ndufb8,Gm10320,Acot3,Vapa,Pex14,Slc25a17,Paox,Pecr,Ephx2,Acot8,Pex13,Pex6,Fxn,Abcd3,Crot,Pex16	0.366336633663366
Ontology - Molecular Function	GOMF_MRF_BINDING	0.0372786475357301	0.273905886907445	0.321775918075361	-0.728743506065144	-1.56678128232983	6	Csrp3,Crebbp,Bhlhe40,Kdm1a	0.666666666666667
Ontology - Biological Process	GOBP_ICOSANOID_METABOLIC_PROCESS	0.00119250880844386	0.0482522438213569	0.45505986738723	-0.355373327506134	-1.56668972175492	130	Cyp2s1,Mgst3,Cyp2c40,Gstm1,Cyp2c68,Cyp2c69,Cyp2c70,Cyp2c38,Ptges,Cyp2g1,Gpx4,Gstm6,Akr1c20,Cyp2j5,Cyp2b10,Cyp2c39,Ephx1,Hpgd,Cyp2a22,Dpep1,Cyp2c67,Ces2e,Gstm3,Gpx1,Cyp2b9,Dagla,Cyp2d34,Cyp4a10,Anxa1,Fabp5,Cyp4a14,Cyp2e1,Mgll,Gstp3,Cyp2a12,Cyp2c37,Mapk9,Cyp2f2,Cyp2c50,Cyp2c29,Cyp2d26	0.315384615384615
Ontology - Molecular Function	GOMF_G_PROTEIN_COUPLED_AMINE_RECEPTOR_ACTIVITY	0.025042290565199	0.224066968863558	0.352487857583619	-0.52187700761791	-1.56638833672837	20	Chrm2,Adra2b,Adra1a,Htr7,Adra1b	0.25
Ontology - Molecular Function	GOMF_RIBONUCLEASE_P_ACTIVITY	0.0372735271166092	0.273905886907445	0.321775918075361	-0.608582248393252	-1.56629765999236	11	Prorp,Rpp30,Rpp40,Pop4,Rpp14	0.454545454545455
Ontology - Biological Process	GOBP_ISG15_PROTEIN_CONJUGATION	0.0362692910380772	0.270234869638804	0.321775918075361	-0.769803002863103	-1.56619959559596	5	Ube2e2,Isg15	0.4
Ontology - Biological Process	GOBP_HORMONE_METABOLIC_PROCESS	0.000228928218150973	0.0159711638350979	0.518848077743792	-0.330665700340923	-1.56618820019323	218	Cyp2s1,Sgpl1,Ugt2b1,Hsd17b2,Adh1,Safb,Reln,Cyp1a1,Pde8b,Ugt2b35,Rdh14,Aldh1a1,Ednrb,Bmpr1b,Chst10,Cpe,Rdh1,Cyp1a2,Cyp3a44,Dhrs7,Bco2,Akr1c20,Ugt2b34,Rest,Cyp3a41b,Ugt2b5,Slc5a5,Ugt2b38,Stat5b,Rdh16,Bmp6,Pcsk6,Pdgfra,Sult2a2,Cyp26c1,Sult2a1,Ghrhr,Sult2a4,Foxe1,Cpq,Stard3,Rdh10,Hsd11b1,Lrat,Sult2a6,Sult2a3,Akr1d1,Igf1r,Ugt2b36,Igf1,Ppargc1a,Wnt4,Ugt1a1,Retsat,Slc16a2,Sult2a8,Sult2a5,Adm,Slco4a1,Ren…	0.330275229357798
Ontology - Biological Process	GOBP_MULTIVESICULAR_BODY_SORTING_PATHWAY	0.0152585726607111	0.179118006939599	0.380730400722792	-0.454663992056027	-1.56555039408866	35	Chmp7,Rab27b,Sytl4,Stam,Laptm4b,Ptpn23,Rilp,Chmp3,Tmem50b,Chmp4c,Vps4b,Vps4a,Chmp4b,Chmp2a,Chmp2b	0.428571428571429
Ontology - Molecular Function	GOMF_RNA_POLYMERASE_II_C_TERMINAL_DOMAIN_PHOSPHOSERINE_BINDING	0.0368892639504586	0.272542365843927	0.321775918075361	-0.768850017788078	-1.56426070365404	5	Scaf4,Rtf1,Scaf8	0.6
Ontology - Biological Process	GOBP_ENDOCRINE_SYSTEM_DEVELOPMENT	0.00267208167875864	0.0757577644859362	0.431707695803346	-0.364893163522981	-1.56360346691414	106	Thra,Smo,Cdk6,Foxa2,Cftr,Fgf2,Hhex,Cdkn1c,Hes1,Bmp6,Pdgfra,Nkx6-2,Mapk3,Ghrhr,Foxe1,Raf1,Igf1r,Pdgfrb,Ly6e,Smad2,Crkl,Clock,Anxa1,Creb1,Wnt5a,Hnf4a,Wnt4	0.254716981132076
Ontology - Biological Process	GOBP_POSTSYNAPTIC_SPECIALIZATION_ASSEMBLY	0.0156153752646819	0.181109061401746	0.380730400722792	-0.458852812174733	-1.56285256496589	33	Reln,Ptprs,Abi3bp,Arhgef9,Dock7,Ntrk3,Sptbn2,Nrxn2,Crkl,Wnt5a	0.303030303030303
Ontology - Biological Process	GOBP_NEGATIVE_REGULATION_OF_NUCLEOCYTOPLASMIC_TRANSPORT	0.0215320424683534	0.210063695507401	0.352487857583619	-0.476166085992132	-1.56261815650284	28	Pkia,Txn1,Bard1,Ei24,Park7,Cd36,Tpr,Sp100,Hnf4a	0.321428571428571
Ontology - Biological Process	GOBP_REGULATION_OF_ENDOCRINE_PROCESS	0.0114950162892684	0.157757295151076	0.380730400722792	-0.435125494009057	-1.56253089635905	41	Agtr1a,Kdm5b,Acvr2a,Pomc,Cyp2j5,Gnas,Bmp6,Gja5,Cry2,Ecrg4,Apln,Tspo,Ren1,Retn,Gdf9,Ptpn11	0.390243902439024
Ontology - Biological Process	GOBP_DEVELOPMENT_OF_PRIMARY_MALE_SEXUAL_CHARACTERISTICS	0.00230863718799661	0.0691642175138841	0.431707695803346	-0.360480357911376	-1.56202565742345	115	Sgpl1,Lrp2,Tbc1d20,Cftr,Ing2,Brip1,Acvr2a,Atn1,Amh,Sfrp1,Ntrk1,Ago4,Tcf21,Spata2,Gata4,Pdgfra,Insl6,Lhx9,Adam24,Gm4787,Kif18a,Ybx3,Crkl,Fgf9,Wnt5a,Wnt4,Tex11,Tgfb2,Ren1,Eif2s2,Wt1,Rara,Map7	0.28695652173913
Ontology - Biological Process	GOBP_C_TERMINAL_PROTEIN_LIPIDATION	0.037358923418297	0.274244576437975	0.321775918075361	-0.665773993884319	-1.56172062551358	8	Atg7,Atg5,Igtp,Irgm1,Atg12,Irgm2,Wipi2	0.875
Ontology - Molecular Function	GOMF_DNA_APURINIC_OR_APYRIMIDINIC_SITE_ENDONUCLEASE_ACTIVITY	0.0278375201307415	0.234246819894079	0.352487857583619	-0.581350082839278	-1.56163071776573	13	Nthl1,Neil2,Hmga1,Neil3,Alkbh1,Neil1,Aplf	0.538461538461538
Ontology - Molecular Function	GOMF_FRIZZLED_BINDING	0.0211192194642	0.209068547033941	0.352487857583619	-0.447201235542909	-1.5611227014189	36	Rspo3,Sfrp1,Fzd1,Dvl2,Wnt2b,Dvl3,Bambi,Rnf43,Wnt9a,Fzd7,Cthrc1,Wnt5a,Wnt4	0.361111111111111
Ontology - Biological Process	GOBP_NEGATIVE_REGULATION_OF_LIPASE_ACTIVITY	0.0349132768702831	0.263276952038267	0.321775918075361	-0.532588297882717	-1.56070159928838	17	Angptl3,Apoc3,Apoa2,Angptl8,Anxa1,Anxa8,Apoc1,Angptl4,Sort1,Pla2r1	0.588235294117647
Ontology - Molecular Function	GOMF_WATER_TRANSMEMBRANE_TRANSPORTER_ACTIVITY	0.04176294599688	0.290952981160953	0.321775918075361	-0.584772595427773	-1.56010712349133	12	Aqp8,Slc4a11,Slc14a1	0.25
Canonical Pathways - Reactome	REACTOME_O_GLYCOSYLATION_OF_TSR_DOMAIN_CONTAINING_PROTEINS	0.013234868401053	0.167085742407258	0.380730400722792	-0.444252249942312	-1.55990782412837	37	Sema5b,Adamts9,Adamts2,Sema5a,Spon2,Adamts5,Adamts13,Adamts8,Adamts4,Thsd7a,Thsd4	0.297297297297297
Ontology - Cellular Component	GOCC_CEREBELLAR_MOSSY_FIBER	0.0384462933306799	0.278531679041725	0.321775918075361	-0.69452715333623	-1.55984960828583	7	Syde1,Cacng7,Bin1,Dab2ip,Nfib	0.714285714285714
Ontology - Biological Process	GOBP_REGULATION_OF_TRANSCRIPTION_REGULATORY_REGION_DNA_BINDING	0.00979861384365332	0.146178056804923	0.380730400722792	-0.414073855935441	-1.55970396775222	50	Sin3a,Niban2,Lhx2,Rest,Park7,Hand2,Zbtb7c,Mad2l2,Traf6,Ddrgk1,Hey2,Igf1,Zbtb7a,Lgals9,Dazap2,Gtf2b,Ep300,Id2,Rnf220,Ddit3	0.4
Ontology - Molecular Function	GOMF_OXIDOREDUCTASE_ACTIVITY_ACTING_ON_PAIRED_DONORS_WITH_INCORPORATION_OR_REDUCTION_OF_MOLECULAR_OXYGEN_REDUCED_FLAVIN_OR_FLAVOPROTEIN_AS_ONE_DONOR_AND_INCORPORATION_OF_ONE_ATOM_OF_OXYGEN	0.00490878029554093	0.102619051106935	0.407017918923954	-0.392845310044065	-1.55945410139474	65	Cyp2s1,Cyp2c40,Cyp2c68,Cyp1a1,Cyp2c69,Cyp2c70,Cyp2c38,Cyp1a2,Cyp2g1,Cyp2j5,Cyp2b10,Cyp3a41b,Cyp2c39,Cyp2a22,Cyp2c67,Cyp2b9,Cyp2d34,Cyp4a10,Cyp4a14,Cyp2e1,Cyp2a12,Cyp2c37,Cyp2f2,Cyp2c50,Cyp2c29,Cyp2d26	0.4
Ontology - Molecular Function	GOMF_PALMITOYL_COA_HYDROLASE_ACTIVITY	0.0168550590261326	0.188614457595781	0.352487857583619	-0.527678293685183	-1.55898405804777	18	Acot1,Acot13,Acot2,Ces1e,Baat,Acot3,Hnf4a,Acot8	0.444444444444444
Canonical Pathways - Reactome	REACTOME_ADRENALINE_NORADRENALINE_INHIBITS_INSULIN_SECRETION	0.0329571771548302	0.254017205477214	0.321775918075361	-0.508721812480067	-1.5589386716004	21	Gngt1,Adcy5,Gnb4,Gng4,Gnai1,Adcy6,Gnb2,Gng11	0.380952380952381
Ontology - Biological Process	GOBP_HIGH_DENSITY_LIPOPROTEIN_PARTICLE_CLEARANCE	0.0411699629908392	0.289371984697348	0.321775918075361	-0.617305304972045	-1.55805141611036	10	Apoc3,Apom,Apoa2,Gpld1,Apoe	0.5
Ontology - Biological Process	GOBP_PROSTHETIC_GROUP_METABOLIC_PROCESS	0.0397432971357337	0.285096418925846	0.321775918075361	-0.724318598341836	-1.55726783550085	6	Mocos,Mocs1,Nfs1,Mocs3	0.666666666666667
Curated - Chemical and Genetic Perturbation	JECHLINGER_EPITHELIAL_TO_MESENCHYMAL_TRANSITION_UP	0.010369649417717	0.148048190995585	0.380730400722792	-0.388324020768136	-1.55721085372693	68	Isg15,Vldlr,Tnc,Col3a1,Lamb1,Ppic,Snai1,Tnxb,Ifit3,Htra1,Pdgfra,Dcn,Ctsz,Ifit1,Irf7,Adssl1,Ddr2,Sparc,Mmp2,Col6a2,Rras,B2m,Ada,Pdgfrb,Vim	0.367647058823529
Canonical Pathways - Reactome	REACTOME_MICRORNA_MIRNA_BIOGENESIS	0.0397432971357337	0.285096418925846	0.321775918075361	-0.723708917273735	-1.55595703564089	6	Ago1,Ago4,Prkra	0.5
Ontology - Molecular Function	GOMF_INSULIN_LIKE_GROWTH_FACTOR_BINDING	0.0168550590261326	0.188614457595781	0.352487857583619	-0.526359750379932	-1.55508852545276	18	Lrp2,Igfbp6,Kazald1,Igfbp3,Igfbp7,Igfbp5,Igf1r,Itgb4,Igfals	0.5
Ontology - Molecular Function	GOMF_GROWTH_FACTOR_BINDING	0.0016485437206299	0.05737461302177	0.45505986738723	-0.348291277489938	-1.5549614988643	138	Klb,Col5a1,Lrp2,Ltbp3,Igfbp6,Kazald1,Igfbp3,Acvr2a,Ntrk1,Epha7,Col3a1,Ltbp4,Chrdl1,Igfbp7,Ntrk3,Igfbp5,Ltbp2,Tgfb3,Htra1,Cxcl13,Srpx2,Cd36,Col1a2,Pcsk6,Pdgfra,Erbb2,Ghrhr,S100a13,Epha3,Hyal2,Lrrc32,Ngfr,Smn1,Igf1r,Itgb4,Fgfrl1,Pdgfrb,Col1a1,Erbb4,Wfikkn1,Igfals,Rpl37,Lifr	0.311594202898551
Positional	chr1H2	0.00524942667866158	0.105959182279852	0.407017918923954	-0.369643139646446	-1.5546129643371	93	Rxrg,Mgst3,Gm16418,Mpzl1,Creg1,Fmo4,2810442N19Rik,Selp,Dpt,Mpc2,6720464F23Rik,Gm15853,Gm32391,Gpr161,Ildr2,Mettl18,Dcaf6,Dnm3,Scyl3,Serpinc1,Pigc,Sell,Sft2d2,Fmo3,Pbx1,Xcl1,Rabgap1l,4933417C20Rik,Fmo1,Gas5,Tada1	0.333333333333333
Ontology - Biological Process	GOBP_HEART_VALVE_FORMATION	0.0411442470861581	0.289371984697348	0.321775918075361	-0.553148708854748	-1.55445207160737	15	Notch1,Zfpm1,Gata4,Gja5,Hey2,Scx,Tbx20	0.466666666666667
Ontology - Cellular Component	GOCC_CCAAT_BINDING_FACTOR_COMPLEX	0.0397432971357337	0.285096418925846	0.321775918075361	-0.722771443860967	-1.55394149000161	6	Ing2,Nfya,Cebpz,Atf2,Nfyc	0.833333333333333
Curated - Chemical and Genetic Perturbation	FUJIWARA_PARK2_HEPATOCYTE_PROLIFERATION_DN	0.0372024130826918	0.273847304008236	0.321775918075361	-0.636865750530385	-1.55329387274627	9	Acot1,Cux2,Rtn4,Acot3,Cyp4a14,Fmo3	0.666666666666667
Ontology - Biological Process	GOBP_OXIDATIVE_PHOSPHORYLATION	0.00177549736641236	0.0586719782274054	0.45505986738723	-0.348035653965114	-1.55268370034525	139	mt-Nd4l,Ndufa12,mt-Atp8,Cox6c,Apoc3,Ndufs5,Bid,Nipsnap2,Park7,Uqcr11,mt-Co3,Stoml2,Ndufa6,Pink1,Cox6a1,Uqcrq,Ndufa7,mt-Atp6,Ndufc2,Ndufa5,Ndufs7,Ndufb8,Ndufa13,Ndufb5,Ndufs6,Ndufb11,mt-Co2,Cox7c,mt-Nd4,Uqcrc2,mt-Co1,Fxn,mt-Cytb,Uqcr10,Ndufa1,Macroh2a1,Ndufaf1,Ndufb1,Ndufb9,Atp5c1,Ccnb1,Sdhd,mt-Nd1,Cox8a,Ndufb3,Sdha,Ndufv3,mt-Nd2,Cox7a2l,Antkmt,Ndufs4,Ndufa11,Ndufb4,Sdhc,Uqcc3,Dguok,Ndufa2,Ndufs3,…	0.510791366906475
Ontology - Molecular Function	GOMF_SIGNALING_RECEPTOR_COMPLEX_ADAPTOR_ACTIVITY	0.0121380839193566	0.16204644979527	0.380730400722792	-0.432347021023448	-1.55255343021541	41	Irs1,Shank2,Pxn,Spata2,Ldlrap1,Sorbs1,Gnb4,Axin1,Frs3,Grb10,Ptpn11,Lrrk2,Gnb2,Shank1,Gab2,Homer2,Grip1,Akap12,Tradd,Sh2b2	0.487804878048781
Ontology - Biological Process	GOBP_ALCOHOL_CATABOLIC_PROCESS	0.0278074448467591	0.234239405488684	0.352487857583619	-0.43938173877462	-1.55251825032813	38	Adh1,Srd5a3,Sult2a2,Sult2a1,Sult2a4,Sult2a6,Sult2a3,Akr1d1,Impa2,Apoe,Sult2a8,Sult2a5,Sult2a7,Miox,Inpp5a,Sord,Cyp27a1	0.447368421052632
Ontology - Biological Process	GOBP_BEHAVIORAL_RESPONSE_TO_ETHANOL	0.0415917863821387	0.290576603790308	0.321775918075361	-0.72203332693513	-1.55235455608872	6	Adh1,Aldh2,Eps8,Unc79	0.666666666666667
Canonical Pathways - Reactome	REACTOME_PHOSPHOLIPASE_C_MEDIATED_CASCADE_FGFR4	0.039181270711592	0.282073508797181	0.321775918075361	-0.661039980491048	-1.5506159467102	8	Klb,Fgf2,Fgf9	0.375
Canonical Pathways - Reactome	REACTOME_SYNTHESIS_OF_PC	0.0266004481073391	0.230609071193123	0.352487857583619	-0.494086387943784	-1.55033057471838	24	Cept1,Pcyt1b,Csnk2a2,Pemt,Abhd3,Slc44a1,Phospho1,Csnk2b,Pctp,Slc44a3,Slc44a2,Lpin1,Chkb,Pcyt1a	0.583333333333333
Ontology - Biological Process	GOBP_NUCLEAR_MEMBRANE_REASSEMBLY	0.0227313434202229	0.215585028288604	0.352487857583619	-0.520594907276899	-1.55018286967817	19	Chmp7,Ankle2,Chmp4c,Vps4b,Vps4a,Nsfl1c,Chmp4b,Spast,Reep4,Chmp2a,Chmp2b	0.578947368421053
Ontology - Biological Process	GOBP_REGULATION_OF_INNER_EAR_AUDITORY_RECEPTOR_CELL_DIFFERENTIATION	0.0423897917578487	0.293455128705004	0.321775918075361	-0.614083667301645	-1.54992014444603	10	Fgf2,Notch1,Mycn,Hes1,Hey2	0.5
Canonical Pathways - Reactome	REACTOME_MET_ACTIVATES_PTK2_SIGNALING	0.0227313434202229	0.215585028288604	0.352487857583619	-0.52045782952765	-1.54977469131198	19	Col5a1,Megf11,Col3a1,Itga2,Src,Col1a2	0.315789473684211
Curated - Chemical and Genetic Perturbation	BERENJENO_ROCK_SIGNALING_NOT_VIA_RHOA_UP	0.0190262696684212	0.199161480345176	0.352487857583619	-0.479016930289764	-1.54945707892767	27	Nqo1,Trib3,Ptgfr,Ptges,Aldh2,Tnxb,Ephx1,Anxa8,Rnd2,Tspo,Twist2	0.407407407407407
Ontology - Biological Process	GOBP_REGULATION_OF_CELL_CHEMOTAXIS_TO_FIBROBLAST_GROWTH_FACTOR	0.0406091061824126	0.287954288060746	0.321775918075361	-0.761275972509643	-1.54885096037168	5	Fgf2,Cxcl13	0.4
Curated - Chemical and Genetic Perturbation	PHESSE_TARGETS_OF_APC_AND_MBD2_UP	0.0353942350220726	0.265283180476039	0.321775918075361	-0.541091091266471	-1.54877794898813	16	Mkrn2,Rsph4a,Trim12a,Dapl1,Unc45b,Itpr2	0.375
Ontology - Cellular Component	GOCC_MULTIVESICULAR_BODY	0.0166610555752695	0.187748065649485	0.352487857583619	-0.409519682462909	-1.54849735896849	51	Slc17a8,Mbl2,Chmp7,Rab27b,Bst2,Colec10,Bace1,Laptm4b,Chmp3,Pmel,Lrat,Cst3,Chmp4c,Chmp4b,Apoe,Mbl1,Chmp2a,Chmp2b,Prkar1b,Lamp1,Cst7,Lrrk2,H2-DMb2	0.450980392156863
Ontology - Cellular Component	GOCC_IMMUNOGLOBULIN_COMPLEX_CIRCULATING	0.0353942350220726	0.265283180476039	0.321775918075361	-0.540913919918654	-1.54827082720934	16	Ighg1,Ighg2b,Ighm,Igkv3-1,Pigr	0.3125
Ontology - Biological Process	GOBP_IODIDE_TRANSPORT	0.0409468118471312	0.289224213372583	0.321775918075361	-0.689360409395659	-1.5482455356832	7	Slc26a4,Slc5a5,Ano1	0.428571428571429
Ontology - Biological Process	GOBP_CANONICAL_WNT_SIGNALING_PATHWAY_INVOLVED_IN_REGULATION_OF_CELL_PROLIFERATION	0.0406091061824126	0.287954288060746	0.321775918075361	-0.760868507162626	-1.54802195339283	5	Sfrp1,Dvl2	0.4
Ontology - Biological Process	GOBP_POSITIVE_REGULATION_OF_STEROID_METABOLIC_PROCESS	0.0284579040629632	0.236613464506928	0.352487857583619	-0.437993031197753	-1.54761136943802	38	Adora2b,Nr1d1,Ces1f,Ces1c,Ces1e,Bmp6,Igf1r,Igf1,Ppargc1a,Ces1d,Apoe,Wnt4,Sec14l2,Ces1g,Gh	0.394736842105263
Ontology - Cellular Component	GOCC_WNT_SIGNALOSOME	0.0390471198351509	0.281233901254339	0.321775918075361	-0.633663040738213	-1.54548257265324	9	Reck,Dvl3,Axin1,Adgra2,Lrrk2	0.555555555555556
Curated - Chemical and Genetic Perturbation	VANDESLUIS_COMMD1_TARGETS_GROUP_4_DN	0.0312588576755646	0.246734328145492	0.321775918075361	-0.575063117919867	-1.54474258472941	13	Col3a1,Rspo1,Lhx9,Tmem98,Ttpa,Metrn,Tppp3,Unc5a	0.615384615384615
Canonical Pathways - Reactome	REACTOME_PHASE_II_CONJUGATION_OF_COMPOUNDS	0.00371404188691996	0.0889082056958956	0.431707695803346	-0.364238689239455	-1.54435907729975	97	Gstm4,Ugt1a5,Mgst3,Ugt2b1,Gstm1,Ugt2b35,Cyp1a2,Gstt1,Gstm6,Ugt2b34,Gsta3,Ugt2b5,Ugt2b38,Gclc,Ugt3a1,Sult2a2,Nat2,Glyat,Gstm3,Acsm5,Podxl2,Ugt2b36,Mgst1,Gsto1,Akr1a1,Ugt1a1,Sult1c2,Esd,Ggt7,Ggct,Ugdh,Sult1a1,Mat2b,Gclm,Ugp2	0.360824742268041
Regulatory Target Gene - miRDB	MIR_590_5P	0.00366437650439049	0.0884244357382771	0.431707695803346	-0.371475588885064	-1.54289030239957	88	Slc30a10,Glis2,Lsm5,Arhgap24,Mreg,Acvr2a,Matn2,Dvl2,Akap6,Gramd3,Elf2,Yap1,Sox5,Rmnd5a,Pcsk6,Ski,Spry1,Nfia,Tent5a,Tmem236,Fa2h,Caskin1,Edrf1,Tmem170,Nectin3,Stag2,Tmtc3	0.306818181818182
Ontology - Biological Process	GOBP_GLYCERALDEHYDE_3_PHOSPHATE_METABOLIC_PROCESS	0.0471372624448024	0.310852928159734	0.321775918075361	-0.717426235108378	-1.54244941775122	6	Tkt,Khk	0.333333333333333
Ontology - Biological Process	GOBP_POSITIVE_REGULATION_OF_GLUCOSE_IMPORT	0.0304092826413674	0.244351094862367	0.352487857583619	-0.436275273469303	-1.54154181763895	38	Gpc3,Irs1,Adipor2,Rap1a,Capn10,Erfe,Nfe2l2,C1qtnf2,Sorbs1,Igf1,Erbb4,Oga,Ptpn11,Erbb3	0.368421052631579
Ontology - Biological Process	GOBP_HIGH_DENSITY_LIPOPROTEIN_PARTICLE_REMODELING	0.0399456937225707	0.285400065523639	0.321775918075361	-0.562653895081112	-1.54152864764677	14	Pltp,Lipc,Apoc3,Apom,Apoa2,Apoe	0.428571428571429
Ontology - Molecular Function	GOMF_OXIDOREDUCTION_DRIVEN_ACTIVE_TRANSMEMBRANE_TRANSPORTER_ACTIVITY	0.0211616509952148	0.209359441134532	0.352487857583619	-0.43444670311136	-1.54151251684285	39	mt-Nd4l,mt-Co3,Cox6a1,Cybrd1,Ndufs7,mt-Co2,Cox7c,mt-Nd4,mt-Co1,mt-Cytb,Uqcr10,mt-Nd1,mt-Nd2,Ndufs4,Cox7b,Ndufa2,Ndufs3,Cyc1,Uqcrb,Uqcrh,Ndufv2,Cox4i1	0.564102564102564
Canonical Pathways - Reactome	REACTOME_UTILIZATION_OF_KETONE_BODIES	0.023514270910648	0.218709932114831	0.352487857583619	-0.827790104272071	-1.54129923001177	4	Bdh1	0.25
Ontology - Molecular Function	GOMF_QUINONE_BINDING	0.0448564429264813	0.303374980103589	0.321775918075361	-0.54842434640856	-1.54117572317892	15	Etfdh,Aoc3,Ndufs7,Sqor,mt-Nd4,Coq10a,Sdhd	0.466666666666667
Regulatory Target Gene - GTRD	SIX6_TARGET_GENES	0.0196600389079948	0.201766459155108	0.352487857583619	-0.460919088878276	-1.54071895805658	30	Glt28d2,Mpzl1,Scd1,Mogat1,Uqcr11,Trim45,Gm10320,Rapgef3,Rdm1,Gm15722	0.333333333333333
Ontology - Biological Process	GOBP_RENAL_SYSTEM_VASCULATURE_MORPHOGENESIS	0.0453227261169853	0.304434401841466	0.321775918075361	-0.685885979199695	-1.54044225750443	7	Tcf21,Pdgfra,Notch3,Pdgfrb	0.571428571428571
Ontology - Biological Process	GOBP_ENDONUCLEOLYTIC_CLEAVAGE_IN_ITS1_TO_SEPARATE_SSU_RRNA_FROM_5_8S_RRNA_AND_LSU_RRNA_FROM_TRICISTRONIC_RRNA_TRANSCRIPT_SSU_RRNA_5_8S_RRNA_LSU_RRNA	0.0410036197060277	0.289224213372583	0.321775918075361	-0.656636260411052	-1.54028604415905	8	Fcf1,Rpp40,Rcl1,Nop9,Abt1,Rrs1	0.75
Ontology - Molecular Function	GOMF_INTRAMOLECULAR_OXIDOREDUCTASE_ACTIVITY_INTERCONVERTING_ALDOSES_AND_KETOSES	0.048369591851893	0.313218129058283	0.321775918075361	-0.716318476828811	-1.54006776368044	6	Hyi,Rpia,Mri1	0.5
Ontology - Biological Process	GOBP_CELL_DEATH_IN_RESPONSE_TO_HYDROGEN_PEROXIDE	0.0195070979120466	0.20105015699041	0.352487857583619	-0.45121759358623	-1.5400533360678	34	Sigmar1,Trap1,Txn1,Rnf146,Park7,Nfe2l2,Ddr2,Pink1,Stk26,Epor	0.294117647058824
Canonical Pathways - Reactome	REACTOME_MACROAUTOPHAGY	0.0028593073270625	0.0779003474997825	0.431707695803346	-0.355312650904158	-1.53963306166014	115	Map1lc3a,Cftr,Chmp7,Tsc1,Gm11808,Src,Prkag3,Park7,Csnk2a2,Chmp3,Atg101,Rragb,Dync1li2,Mtmr14,Tubb4a,Pink1,Chmp4c,Lamtor1,Rptor,Tubb2a,Dynll2,Chmp4b,Vim,Lamtor4,Tubb3,Ulk1,Atg7,Ube2v1,Atg3,Atg5,Wipi1,Csnk2b,Chmp2a,Chmp2b,Wdr45,Wdr45b,Mtmr3,Gabarapl1,Dync1h1	0.339130434782609
Tumor Phenotype Ontology	MP_INCREASED_STOMACH_TUMOR_INCIDENCE	0.0399456937225707	0.285400065523639	0.321775918075361	-0.561952559298527	-1.53960716587986	14	Nfe2l2,Nudt1,Tff1,Tes,Men1,Tpx2,Apc,Hras,Smad4	0.642857142857143
Ontology - Biological Process	GOBP_REGULATION_OF_INORGANIC_ANION_TRANSMEMBRANE_TRANSPORT	0.0468088572796287	0.310582769928126	0.321775918075361	-0.755918034250058	-1.53794998868908	5	Cftr,Fxyd1	0.4
Ontology - Biological Process	GOBP_NEGATIVE_REGULATION_OF_HISTONE_ACETYLATION	0.0378999583279922	0.27594774122418	0.321775918075361	-0.537236536751052	-1.53774496557182	16	Sin3a,Ctbp1,Taf7,Hdac8,Atg7,Atg5,Pwwp2b	0.4375
Ontology - Molecular Function	GOMF_SUPEROXIDE_DISMUTASE_ACTIVITY	0.0468088572796287	0.310582769928126	0.321775918075361	-0.75572929202328	-1.53756598395261	5	Nqo1,Sod3,Sod1	0.6
Ontology - Molecular Function	GOMF_OXIDOREDUCTASE_ACTIVITY_ACTING_ON_A_SULFUR_GROUP_OF_DONORS_NAD_P_AS_ACCEPTOR	0.0447907150364871	0.303374980103589	0.321775918075361	-0.597223284732592	-1.53706329068797	11	Txn1,Txnrd3,Txndc17,Nxn,Txnrd2	0.454545454545455
Ontology - Cellular Component	GOCC_AMPHISOME_MEMBRANE	0.0448294510604083	0.303374980103589	0.321775918075361	-0.608876816862935	-1.5367782831431	10	Chmp7,Chmp3,Chmp4c,Chmp4b,Chmp2a,Chmp2b	0.6
Cell Type Signatures	DESCARTES_ORGANOGENESIS_INHIBITORY_NEURONS	0.0163336549198603	0.186022825052518	0.352487857583619	-0.481921621939643	-1.53540577174815	26	Lypd1,Cdh9,Caly,Gm5148,Chd5,Has3	0.230769230769231
Ontology - Biological Process	GOBP_ENDOCRINE_HORMONE_SECRETION	0.0124338514649051	0.163616603000548	0.380730400722792	-0.403703081304212	-1.53537014399487	52	Agtr1a,Kdm5b,Acvr2a,Pomc,Niban2,Cyp2j5,Gnas,Bmp6,Cry2,Tbx3,Pparg,Ecrg4,Apln,Rab11fip5,Tspo,Ren1,Retn,Gdf9,Ptpn11	0.365384615384615
Ontology - Biological Process	GOBP_ARACHIDONIC_ACID_METABOLIC_PROCESS	0.0122988509079695	0.162756734522868	0.380730400722792	-0.382777404420524	-1.53496847180867	68	Cyp2s1,Cyp2c40,Cyp2c68,Cyp2c69,Cyp2c70,Cyp2c38,Cyp2g1,Gpx4,Cyp2j5,Cyp2b10,Cyp2c39,Ephx1,Cyp2a22,Cyp2c67,Gpx1,Cyp2b9,Dagla,Cyp2d34,Cyp4a10,Cyp4a14,Cyp2e1,Mgll,Cyp2a12,Cyp2c37,Cyp2f2,Cyp2c50,Cyp2c29,Cyp2d26	0.411764705882353
Canonical Pathways - Reactome	REACTOME_MOLYBDENUM_COFACTOR_BIOSYNTHESIS	0.0474288331403372	0.311562338966572	0.321775918075361	-0.754359460183963	-1.53477899810715	5	Mocos,Mocs1,Nfs1,Mocs3	0.8
Ontology - Biological Process	GOBP_ENDOSOME_ORGANIZATION	0.00723534183577798	0.123385260827555	0.407017918923954	-0.385327831525394	-1.53415075430685	67	Chmp7,Vps18,Washc1,Plekhf1,Vps11,Laptm4b,Rilp,Chmp3,Als2,Vps33b,Rab5c,Chmp4c,Rab5b,Vps4b,Lamtor1,Vps4a,Chmp4b,Anxa8,Exoc8,Hook2,Chmp2a,Chmp2b,Plekhf2,Snx3,Tom1,Usp50,Stx12,Tmem127,Rnf26,Arfgef2,Snx33,Pi4k2b,Stx6,Tmcc1,Hook3	0.522388059701493
Ontology - Biological Process	GOBP_POSITIVE_REGULATION_OF_ANION_CHANNEL_ACTIVITY	0.0474288331403372	0.311562338966572	0.321775918075361	-0.754050351797202	-1.5341501028852	5	Cftr,Abcb1a	0.4
Ontology - Biological Process	GOBP_POSITIVE_REGULATION_OF_MONOATOMIC_ANION_TRANSPORT	0.0474288331403372	0.311562338966572	0.321775918075361	-0.754050351797202	-1.5341501028852	5	Cftr,Abcb1a	0.4
Curated - Chemical and Genetic Perturbation	LANDIS_ERBB2_BREAST_TUMORS_65_DN	0.0224739759265961	0.21453890047239	0.352487857583619	-0.432231597702423	-1.53365283534556	39	Adipor2,Aplp2,Ptges,Gpd2,Heph,Dpt,Htra1,Srpx,Rspo1,Col6a3	0.256410256410256
Ontology - Cellular Component	GOCC_COLLAGEN_TRIMER	0.00999768274792618	0.14624686878393	0.380730400722792	-0.382904641217619	-1.53315823786224	71	Col5a1,Col14a1,Mbl2,Colec10,Col12a1,Col16a1,Col3a1,Colec11,Col1a2,C1qtnf9,Dcn,Ccbe1,Col6a3,C1qtnf2,Scara3,Col6a2,Col8a2,Cthrc1,Col28a1,Lum,Col1a1,Mbl1,Colec12,Col4a2,Wdr33,Col6a6,Col6a1,C1ql1,C1qtnf7,Emid1,Col25a1	0.436619718309859
Ontology - Biological Process	GOBP_CELLULAR_RESPONSE_TO_ALDEHYDE	0.0404056854213292	0.287768511218764	0.321775918075361	-0.535632452183199	-1.53315355601602	16	Aldh1a1,Aldh2,Park7,Scnn1a,Nr3c2,Akr1a1,Esd	0.4375
Regulatory Target Gene - miRDB	MIR_326_5P	0.00205269777113311	0.0643398240693104	0.431707695803346	-0.352154430717988	-1.53268642560745	118	Spock2,Glis2,Cftr,Map3k11,Klhdc3,Scn3a,Carhsp1,Nsl1,Tmem141,Luzp1,Tsc1,Nsg1,Il22ra1,Tulp3,Cdc42ep1,Chst15,Maob,Asxl3,Adamts4,Hmga1,Phb,Ppp1ca,Ly6e,Rerg,Ifitm1,Gnpda1,Osgin1,Bgn,Cidec,Rnf44,Rtl5,Snai3,Mmp24,Atxn7l3,Itpkb,Sp7,Slc19a1,Psenen,Zc4h2,Adarb1,Abcg4,Dcakd,Slc25a42	0.364406779661017
Ontology - Biological Process	GOBP_CHOLESTEROL_IMPORT	0.0405747468666068	0.287954288060746	0.321775918075361	-0.559291340129254	-1.53231610182972	14	Washc1,Apoc3,Cd36,Apoa2,Lamtor1	0.357142857142857
Ontology - Cellular Component	GOCC_POSTSYNAPTIC_ENDOCYTIC_ZONE	0.0428259701844661	0.295006672922186	0.321775918075361	-0.653229028948167	-1.5322936267616	8	Sh3glb2,Caly,Clta,Dnm3	0.5
Ontology - Biological Process	GOBP_CARTILAGE_DEVELOPMENT	0.00108266400410469	0.0452435137340311	0.45505986738723	-0.331677162061009	-1.53160157482173	183	Thra,Ecm1,Pth1r,Ltbp3,Fgf2,Ogn,Rela,Thbs3,Efemp1,Bmpr1b,Col3a1,Mef2d,Gdf2,Snai1,Mkks,Rflnb,Mycn,Rspo2,Hand2,Gnas,Hspg2,Pkd1,Sox5,Bmp6,Sulf1,Mapk3,Anxa6,Axin2,Smad1,Hoxc4,Nfia,Ddrgk1,Gdf6,Wnt9a,Gli3,Scx,Idua,Cr2,Gpld1,Bmp1,Zbtb7a,Fgf9,Wnt5a,Mboat2,Prrx2,Col1a1,Bmp10,Comp,Itgb8,Tgfb2,Bmp5,Rara,Ep300,Serpinh1,Ccn4,Ptpn11,Bgn,Chst11,Pkdcc,Runx3	0.327868852459016
Regulatory Target Gene - miRDB	MIR_7032_5P	0.0131595309038205	0.166801731764303	0.380730400722792	-0.420780103336749	-1.53121329491475	43	Spock2,Slc30a10,Antxr1,Plxna4,Ptpn9,Cadm3,Glt8d2,Tet3,Klhl26,Arhgef7,Itpripl1	0.255813953488372
Canonical Pathways - Biocarta	BIOCARTA_SLRP_PATHWAY	0.0282486227487061	0.235605846802747	0.352487857583619	-0.822355059968579	-1.5311794791754	4	Fmod,Dcn,Lum,Bgn	1
Ontology - Biological Process	GOBP_REGULATION_OF_HEMATOPOIETIC_PROGENITOR_CELL_DIFFERENTIATION	0.022802057381988	0.215872929090714	0.352487857583619	-0.43153333027179	-1.53117522882509	39	Cdk6,Ankle1,Notch1,Dpf2,Sos1,Hes1,Zbtb1,Nfe2l2,Ythdf2,Flcn,Pdcd2,Mettl14	0.307692307692308
Canonical Pathways - Reactome	REACTOME_COMPLEX_I_BIOGENESIS	0.0173387582917832	0.191157464229925	0.352487857583619	-0.396746706042635	-1.5307263276444	55	Ndufa12,Ndufs5,Ndufa6,Ndufa7,Ndufc2,Ndufa5,Ndufs7,Ndufb8,Ndufa13,Ndufb5,Tmem126b,Ndufs6,Ndufb11,mt-Nd4,Ndufa1,Ndufaf1,Ndufb1,Ndufb9,mt-Nd1,Ndufb3,Ndufv3,mt-Nd2,Ndufs4,Ndufa11,Ndufb4,Ndufa2,Ndufs3	0.490909090909091
Ontology - Biological Process	GOBP_APOPTOTIC_PROCESS_INVOLVED_IN_HEART_MORPHOGENESIS	0.055327868852459	0.330376532666382	0.276500599254472	-0.711931619473973	-1.53063612424269	6	Hand2,Tgfb2,Ccn1	0.5
Ontology - Biological Process	GOBP_VERY_LONG_CHAIN_FATTY_ACID_CATABOLIC_PROCESS	0.0428259701844661	0.295006672922186	0.321775918075361	-0.652473247445556	-1.53052077355338	8	Acot2,Abcd2,Abcd3	0.375
Curated - Chemical and Genetic Perturbation	JU_AGING_TERC_TARGETS_UP	0.055327868852459	0.330376532666382	0.276500599254472	-0.711794778457763	-1.53034191929806	6	Fgf2,Timp2,Cxcl13,Mmp2	0.666666666666667
Curated - Chemical and Genetic Perturbation	TESAR_ALK_AND_JAK_TARGETS_MOUSE_ES_D4_UP	0.0505287140899773	0.320108280695565	0.321775918075361	-0.752139402069653	-1.53026218782205	5	Tubb3,Dcx,Zic1	0.6
Ontology - Molecular Function	GOMF_HEPARIN_BINDING	0.00257462968165763	0.0741231147327064	0.431707695803346	-0.338885156048019	-1.52970417308188	148	Col5a1,Fgf2,Ptprs,Postn,Abi3bp,Rspo3,Aplp2,Sfrp1,Lipc,Nav2,Thbs3,Lamc2,Adamts5,Angptl3,Clec3b,Tnxb,Selp,Ltbp2,Rspo2,Vegfb,Cxcl13,Pcsk6,Prelp,Rspo1,Mpo,Efemp2,Adamts8,Ccn5,Fstl1,Apoa5,Ncam1,Fbn1,Fgfrl1,Rtn4r,Fbln7,Ecm2,Pdcd5,Ptprf,Fgf9,Apoe,Rpl22,Ccdc80,Comp,Igfals	0.297297297297297
Ontology - Molecular Function	GOMF_OXIDOREDUCTASE_ACTIVITY_ACTING_ON_THE_ALDEHYDE_OR_OXO_GROUP_OF_DONORS_NAD_OR_NADP_AS_ACCEPTOR	0.0129345360985944	0.165783147583182	0.380730400722792	-0.402104687461759	-1.52929110646035	52	Htatip2,Dlat,Aldh1a1,Aldh5a1,Akr1c20,Aldh2,Akr1c13,Gapdhs,Aldh3a2,Akr1c12,Far2,Akr1b7	0.230769230769231
Ontology - Biological Process	GOBP_UREA_TRANSMEMBRANE_TRANSPORT	0.0197918915056439	0.202551328438181	0.352487857583619	-0.890005755608258	-1.52907252135246	3	Umod,Slc14a1	0.666666666666667
Ontology - Biological Process	GOBP_ATRIAL_SEPTUM_MORPHOGENESIS	0.0460938426880667	0.307938340389428	0.321775918075361	-0.544012651874029	-1.52877803048124	15	Smo,Zfpm1,Gata4,Gja5,Hey2,Tbx20,Tgfb2,Ccn1,Bmpr2	0.6
Regulatory Target Gene - miRDB	MIR_3113_5P	0.0105519729239626	0.149352699478441	0.380730400722792	-0.384486414897606	-1.52822984351909	66	Trp53i11,Col5a1,Prdm16,Fam104a,Niban2,C2cd2,Cbx6,Map3k20,2510039O18Rik,Rfx5,Pipox,Nt5c3,Pcdh7,Raf1,Spred1,Cdc42bpa,Creb1,Fam53c,Naga,Gprc5a,Dcx,Zfp704,Mtf1,A130010J15Rik	0.363636363636364
Ontology - Biological Process	GOBP_CELLULAR_RESPONSE_TO_NITROSATIVE_STRESS	0.055327868852459	0.330376532666382	0.276500599254472	-0.710790091478149	-1.52818186608158	6	Stox1,Park7,Atg5,Ddit3	0.666666666666667
Ontology - Biological Process	GOBP_NEGATIVE_REGULATION_OF_INNER_EAR_AUDITORY_RECEPTOR_CELL_DIFFERENTIATION	0.0285642465532317	0.237006444901607	0.352487857583619	-0.820242806619516	-1.52724658067407	4	Notch1,Hes1	0.5
Ontology - Biological Process	GOBP_MESENCHYMAL_CELL_DEVELOPMENT	0.0478232517111509	0.312721397280783	0.321775918075361	-0.679994090464358	-1.52720957064441	7	Notch1,Hey2,Tbx20,Heyl	0.571428571428571
Ontology - Biological Process	GOBP_DEFENSE_RESPONSE_TO_TUMOR_CELL	0.0541666666666667	0.327849274436349	0.282013350011725	-0.593100591132426	-1.52645278511398	11	Rbms3,Dapk1,Rela,Dlec1	0.363636363636364
Ontology - Molecular Function	GOMF_GLUTATHIONE_PEROXIDASE_ACTIVITY	0.0333745733378191	0.255896885539554	0.321775918075361	-0.486344800330925	-1.52603923566121	24	Mgst3,Gpx8,Ptges,Gstt1,Gpx4,Gpx1,Mgst1,Gstp3	0.333333333333333
Ontology - Molecular Function	GOMF_SODIUM_PHOSPHATE_SYMPORTER_ACTIVITY	0.0573770491803279	0.334530124435789	0.271288554688953	-0.709749127537394	-1.52594381825765	6	Slc17a8,Slc34a2	0.333333333333333
Ontology - Biological Process	GOBP_MONOCARBOXYLIC_ACID_BIOSYNTHETIC_PROCESS	0.000689269703366702	0.0348918325865157	0.477270815362862	-0.326498625309253	-1.52479795828222	203	Gstm4,Wdtc1,Scd3,Elovl5,Trib3,Insig2,Rgn,Pklr,Gstm1,Cyp1a1,Nr1d1,Lipc,Hacd1,Ptges,Aldh1a1,Ceacam1,Rdh1,Ces1f,Scd1,Ces1c,Gstm6,Acacb,Ces1e,Elovl3,Apoc3,Prkag3,Park7,Rdh16,Dcaf5,Ceacam2,Nr1h2,Elovl6,Thnsl2,Abcd2,Gstm3,Apoa5,Rdh10,Acsm5,Abhd3,Akr1d1,Baat,Mid1ip1,Anxa1,Fabp5,Hnf4a,Srr,Ces1d,Fa2h,Pecr,Mgll,Gstp3,Rdh9,Apoc1,Hsd17b10,Ces1g,Rdh16f2,Hoga1,Mapk9,Acadvl,Hacd2,Abcd3,Cyp27a1,Ptges2,Acss2	0.315270935960591
Ontology - Biological Process	GOBP_REGULATION_OF_MICROTUBULE_BASED_MOVEMENT	0.0136439248453189	0.170119706288137	0.380730400722792	-0.418817475466282	-1.52407131775281	43	Rgn,Stk11,Caly,Ccdc39,Mkks,Rsph4a,Dnah11,Nefh,Kif3a,Map2,Cfap20,Cfap43,Cfap45,Lamp1,Anxa5,Mapt,Defb1,Cnih2,Cfap298	0.441860465116279
Curated - Chemical and Genetic Perturbation	POS_RESPONSE_TO_HISTAMINE_DN	0.0466591969027659	0.310086956521739	0.321775918075361	-0.603796498140476	-1.52395578232209	10	Med26,Mettl22,Gabpb1,Ncor1,Eif2s2,Klhl22	0.6
Ontology - Biological Process	GOBP_RESOLUTION_OF_RECOMBINATION_INTERMEDIATES	0.0594262295081967	0.338520662022731	0.266350657088526	-0.708709622859013	-1.52370890781327	6	Blm,Rmi1,Gen1,Top3a,Xrcc3	0.833333333333333
Ontology - Biological Process	GOBP_REGULATION_OF_SPINDLE_ORGANIZATION	0.0176690104637917	0.192749084197699	0.352487857583619	-0.41671128231342	-1.52362640998058	44	Rae1,Chmp7,Eml3,Mapk15,Pkd1,Hspa1a,Hspa1b,Tpr,Chmp4c,Vps4b,Chmp4b,Gnai1,Ccsap,Chmp2a,Chmp2b,Dync1h1,Tpx2,Kif15,Numa1	0.431818181818182
Ontology - Biological Process	GOBP_POSITIVE_REGULATION_OF_NON_CANONICAL_WNT_SIGNALING_PATHWAY	0.0449781238860121	0.303409663865546	0.321775918075361	-0.555826240267358	-1.52282260902576	14	Gpc3,Rspo3,Sfrp1,Rspo1,Wnt5a,Nkd1	0.428571428571429
Ontology - Biological Process	GOBP_STEROL_HOMEOSTASIS	0.0057788521438848	0.110858730225539	0.407017918923954	-0.358931080929012	-1.52270830990803	99	Abcb11,Cav1,Nr1d1,Lipc,Ces1f,Scd1,Ces1c,Angptl3,Ces1e,Pla2g12b,Apoc3,Ldlrap1,Nr1h2,Apoa2,Abcg8,Fabp3,Apoa5,Mttp,Mylip,Lamtor1,Npc2,Npc1,Hnf4a,Ces1d,Apoe,Nfe2l1,Soat2,Tspo,Raly,Ephx2,Ces1g,Ncor1,Abcg5	0.333333333333333
Ontology - Biological Process	GOBP_RESPONSE_TO_ETHANOL	0.018990020855373	0.199041714347597	0.352487857583619	-0.394517720924364	-1.52212646745023	55	Cdo1,Adh1,Aldh1a1,Aldh2,Kcnmb1,Hpgd,Eps8,Sod1,Unc79,Igf1r,Igf1,Gk	0.218181818181818
Ontology - Biological Process	GOBP_NEGATIVE_REGULATION_OF_TOR_SIGNALING	0.0238239388938988	0.220220476630411	0.352487857583619	-0.40253178214259	-1.5220743428007	51	Rps6ka1,Tnfaip8l1,Stk11,Tsc1,Rnf167,Spaar,Kptn,Rnf152,Sesn3,Flcn,Depdc5,Akt1s1,Npc1	0.254901960784314
Ontology - Cellular Component	GOCC_BASEMENT_MEMBRANE	0.00412566856628	0.0935177519873648	0.407017918923954	-0.355184735953657	-1.52200189000566	106	Col5a1,Fras1,Npnt,Pxdn,Frem2,Timp2,Matn2,Efemp1,Tnc,Lamc2,Lama2,Lamb1,Lamc1,Papln,Hspg2,Ntn1,Lama1,Efemp2,Timp1,Sparc,Fbn1,Cst3,Itgb4,Loxl1,Col8a2,Col28a1,Fgf9,Gsto1,Entpd2,Ccdc80,Egflam,Tgfb2,Lamc3	0.311320754716981
Canonical Pathways - Wiki	WP_OXIDATIVE_STRESS_RESPONSE	0.0239046936892327	0.220458976799493	0.352487857583619	-0.470481927733083	-1.52184924443607	27	Nqo1,Cyp1a1,Sod3,Gclc,Gabpb1,Cat,Sod1,Gpx1,Mgst1,Txnrd2,Ugt1a1	0.407407407407407
Ontology - Biological Process	GOBP_REGULATION_OF_THE_FORCE_OF_HEART_CONTRACTION_BY_CHEMICAL_SIGNAL	0.0509489112965467	0.321200462101516	0.321775918075361	-0.677405919881604	-1.52139675706283	7	Cav1,Adra1a,Adra1b	0.428571428571429
Ontology - Biological Process	GOBP_VITAMIN_K_METABOLIC_PROCESS	0.051975051975052	0.323191917879418	0.287857117255149	-0.677043581482525	-1.52058297547466	7	Nqo1,Cbr1	0.285714285714286
Ontology - Molecular Function	GOMF_ALDITOL_NADPPLUS_1_OXIDOREDUCTASE_ACTIVITY	0.0481233976423924	0.313031182528265	0.321775918075361	-0.518863214326295	-1.52048148941734	17	Akr1c20,Akr1c13,Akr1d1,Akr1c12,Akr1b7,Akr1a1,Akr1c6,Akr1c14,Akr7a5,Akr1c18	0.588235294117647
Ontology - Molecular Function	GOMF_AMINOACYLASE_ACTIVITY	0.0536285974342599	0.32733481290491	0.321775918075361	-0.74728855583181	-1.52039291816767	5	Cat,Acy3,Pm20d1	0.6
Ontology - Biological Process	GOBP_GONADOTROPIN_SECRETION	0.0472691124167907	0.311278397433506	0.321775918075361	-0.60236528597102	-1.52034346580801	10	Acvr2a,Niban2,Tbx3	0.3
Ontology - Biological Process	GOBP_TRANSFORMING_GROWTH_FACTOR_BETA_RECEPTOR_SIGNALING_PATHWAY	0.00126115962923751	0.0499699470873439	0.45505986738723	-0.326879915224416	-1.52006897702371	191	Sap130,Sin3a,Prdm16,Cav1,Ltbp3,Ing2,Stk11,Npnt,Ldlrad4,Bmpr1b,Smurf1,Cdkn1c,Peg10,Col3a1,Ltbp4,Gdf2,Pxn,Src,Tgfb3,Htra1,Zfp703,Col1a2,Hpgd,Bcl9l,Sap30l,Flcn,Ski,Slc2a10,Smad1,Bambi,Spry1,Aspn,Trim33,Pparg,Lrrc32,Fbn1,Hipk2,Lats2,Spred1,Smad2,Zbtb7a,Fut8,Creb1,Sap30,Smad6,Axin1,Il17rd,Wfikkn1,Itgb8,Rasl11b,Tgfb2,Ptprk,Itga8,Fermt2,Crebbp,Ep300,Tgfbr3,Gcnt2,Eng,Men1	0.31413612565445
Ontology - Biological Process	GOBP_CELL_COMMUNICATION_BY_ELECTRICAL_COUPLING_INVOLVED_IN_CARDIAC_CONDUCTION	0.0478790280400077	0.312721397280783	0.321775918075361	-0.60208816323956	-1.51964402023269	10	Cav1,Gjc1,Gja5,Gjd3	0.4
Ontology - Biological Process	GOBP_REGULATION_OF_SYSTEMIC_ARTERIAL_BLOOD_PRESSURE_BY_CAROTID_SINUS_BARORECEPTOR_FEEDBACK	0.0548685513515653	0.329378681828445	0.321775918075361	-0.746704582468257	-1.51920479751546	5	Adra1a,Adra1b	0.4
Regulatory Target Gene - miRDB	MIR_6913_5P	0.00432146654275899	0.0963257315907152	0.407017918923954	-0.350146977330896	-1.51900534385243	119	Pacs1,Cdk6,Pip4k2c,Dnajb1,Caly,Ptpn9,Gucy1a1,Fnip2,Pnkd,Mocs1,Dennd4a,Snai1,Ndst1,Gm20498,Bcorl1,Prelp,Lsm11,Cenpf,Kirrel,Mtcl1,Gm4787,Mri1,Nsfl1c,Golga7,Ifi44,Myo5c,Prdm2,Retreg3,Lifr,Rgsl1,Atf7,Foxj3,Egr3,Fam222b,Tmtc1,Cramp1,Tspan18,Nfatc4,Rad51ap1,Glis3,Hs1bp3,Tspan5	0.352941176470588
Ontology - Biological Process	GOBP_SULFATION	0.0242299226340155	0.2214223055285	0.352487857583619	-0.469459889564705	-1.51854329808054	27	Chst4,Ndst1,Sult3a1,Sult2a2,Sult2a1,Sult2a4,Sult2a6,Sult2a3,Sult2a8,Sult2a5,Sult1c2,Sult2a7,Sult1a1	0.481481481481482
Ontology - Biological Process	GOBP_REGULATION_OF_CELLULAR_CARBOHYDRATE_CATABOLIC_PROCESS	0.0473312429486905	0.311521581124902	0.321775918075361	-0.540364579931666	-1.51852626111542	15	Ppp1r3c,Adra1b,Hsd11b1,Ppp1ca,Rptor,Ppp1r3e	0.4
Ontology - Molecular Function	GOMF_STEROID_DEHYDROGENASE_ACTIVITY	0.0147321402247734	0.177269648886977	0.380730400722792	-0.416333919881912	-1.518262420987	45	Hsd17b2,Rdh14,Rdh1,Akr1c20,Akr1c13,Rdh16,Srd5a3,Hsd11b1,Akr1d1,Akr1c12,Akr1b7,Rdh9,Hsd17b10,Rdh16f2,Hsd17b11,Sdr42e1,Hsd3b1,H2-Ke6,Akr1c6,Akr1c14,Hsd3b2,Akr1c18,Rdh7	0.511111111111111
Ontology - Cellular Component	GOCC_SPECTRIN_ASSOCIATED_CYTOSKELETON	0.051975051975052	0.323191917879418	0.287857117255149	-0.675828115124241	-1.51785314019933	7	Ank1,Spta1,Dmtn,Sptbn2	0.571428571428571
Ontology - Biological Process	GOBP_TOXIN_METABOLIC_PROCESS	0.05625	0.331732359426681	0.276500599254472	-0.589552407718149	-1.51732088651904	11	Cyp1a1,Cyp1a2,Pam,Gsta3,Nfe2l2	0.454545454545455
Ontology - Biological Process	GOBP_VENTRICULAR_SEPTUM_MORPHOGENESIS	0.0147321402247734	0.177269648886977	0.380730400722792	-0.416054752608933	-1.51724436994794	45	Fzd1,Notch1,Zfpm1,Nfatc1,Hes1,Gja5,Tbx3,Hey2,Fgfrl1,Vangl2,Heyl,Wnt5a,Tgfb2,Robo2,Slit2,Tgfbr3,Id2,Nos3,Rbm15,Bmpr2,Aplnr,Smad4	0.488888888888889
Ontology - Biological Process	GOBP_EXCITATORY_SYNAPSE_ASSEMBLY	0.0340960860845867	0.258939845432732	0.321775918075361	-0.449248725847481	-1.51700526201045	32	Reln,Ptprs,Abi3bp,Vstm5,Ntrk3,Srgap2,Sema4a,Nrxn2,Plxnb2	0.28125
Ontology - Biological Process	GOBP_CENTROMERIC_SISTER_CHROMATID_COHESION	0.0445812500250919	0.302492735371099	0.321775918075361	-0.621759506997374	-1.51645025931519	9	Bub1,Axin2,Naa10,Sgo2a,Sgo1,Bub1b	0.666666666666667
Cell Type Signatures	TABULA_MURIS_SENIS_SKIN_BASAL_CELL_OF_EPIDERMIS_AGEING	3.25272034756779e-08	1.68375494894904e-05	0.719512826338911	-0.280450445529343	-1.51590635699056	944	Mgst3,Iffo2,Pdzk1ip1,Phf23,Map1lc3a,Pmf1,Arpp19,Nbl1,Pmm1,Bmyc,Stx4a,Sertad1,Ubxn1,Ing2,Gstm1,Itm2b,Hyi,Ethe1,Ccdc107,Akip1,Ndufa12,Grap,Acbd4,Fam104a,Ppdpf,Spag7,Psme1,Plet1,Blvrb,Cavin3,Cebpa,Cbr1,Anp32a,Tmem11,Cryab,Dynlrb1,Tm4sf1,Tmem219,Gpx4,Pnkd,Lin37,Notch1,Rnaseh2c,Igfbp7,Akr1c13,Ptms,Apoc3,Tmsb10,Bod1,Eif4e2,Sarnp,Pafah1b3,Bcl7c,Park7,Atpif1,Myl9,Glrx5,Clic3,Uqcr11,Mpc2,Sbsn,S100a16,Lgi2…	0.324152542372881
Ontology - Molecular Function	GOMF_ANANDAMIDE_EPOXIDASE_ACTIVITY	0.051975051975052	0.323191917879418	0.287857117255149	-0.564229531508389	-1.51564125349521	13	Cyp2b10,Cyp2b9,Cyp2d34,Cyp2d26,Cyp2d11,Cyp2d40,Cyp2d10,Cyp2b13	0.615384615384615
Ontology - Biological Process	GOBP_TRICUSPID_VALVE_DEVELOPMENT	0.0482930288439806	0.313140954673254	0.321775918075361	-0.646057585739967	-1.51547141550699	8	Zfpm1,Gata4,Hey2,Tbx20	0.5
Cell Type Signatures	DESCARTES_ORGANOGENESIS_INTERMEDIATE_MESODERM	0.0362794485739028	0.270234869638804	0.321775918075361	-0.428818513893306	-1.51519398770334	38	Muc16,Lrrn4,Upk3b,Colec10,Hdnr,Tcf21,Adamts13,Cxcl13,Foxf1,Wt1,Nr1h5,Myh11,Sptssb,Kctd14,Amhr2	0.394736842105263
Positional	chr9E4	0.0219736319728821	0.21256159479238	0.352487857583619	-0.881906659514139	-1.51515788629839	3	Ppp2r3a,Pccb,Msl2	1
Canonical Pathways - Reactome	REACTOME_BIOTIN_TRANSPORT_AND_METABOLISM	0.0604166666666667	0.340268206313481	0.266350657088526	-0.588648537556022	-1.51499461143689	11	Btd,Acacb,Pccb,Hlcs	0.363636363636364
Ontology - Molecular Function	GOMF_PHOSPHATIDYLINOSITOL_3_PHOSPHATE_BINDING	0.0149044440056403	0.177955069165558	0.380730400722792	-0.415311933412764	-1.51453549993453	45	Zfyve26,Zfyve28,Sh3pxd2a,Rufy4,Kif16b,Snx4,Plekhf1,Dennd1a,Jph2,Sap30l,Wipi1,Atg2b,Wdr45,Wdr45b,Snx12,Snx3	0.355555555555556
Ontology - Biological Process	GOBP_STEROL_METABOLIC_PROCESS	0.00285634587315233	0.0779003474997825	0.431707695803346	-0.33522781162686	-1.5143887004926	151	Aqp8,Cftr,Insig2,Lipa,Aplp2,Lipc,Cebpa,Vldlr,Ces1f,Ces1c,Ebpl,Cubn,Angptl3,Ces1e,Apoc3,Tm7sf2,Ldlrap1,Pon1,Apoa2,Sult2a2,Cat,Cyp26c1,Sult2a1,Sult2a4,Cyb5r3,Sod1,Pmvk,Sc5d,Serpina12,Abca2,Mttp,Sult2a6,Sult2a3,Akr1d1,Npc2,Npc1,Ces1d,Apoe,Nfe2l1,Sult2a8,Sult2a5,Lepr,Soat2,Sec14l2,Hmgcs2,Ephx2,Apoc1,Pctp,Ces1g,Sult2a7	0.33112582781457
Ontology - Cellular Component	GOCC_PHOTORECEPTOR_OUTER_SEGMENT_MEMBRANE	0.0555555555555556	0.330376532666382	0.276500599254472	-0.567517541540898	-1.51407259195613	12	Prph,Prom1,Prcd,Phlpp2,Rdh11	0.416666666666667
Ontology - Biological Process	GOBP_URATE_TRANSPORT	0.0482930288439806	0.313140954673254	0.321775918075361	-0.645440247044835	-1.5140233106216	8	Slc17a1,Umod,Abcc4	0.375
Canonical Pathways - Reactome	REACTOME_SMALL_INTERFERING_RNA_SIRNA_BIOGENESIS	0.0495079319871495	0.316859756050004	0.321775918075361	-0.645271922064868	-1.51362846703291	8	Ago1,Ago4,Prkra	0.375
Regulatory Target Gene - GTRD	HMCES_TARGET_GENES	0.0314048622624221	0.247278618608973	0.321775918075361	-0.81223311085359	-1.51233297171337	4	mt-Rnr2,Gm15564	0.5
Ontology - Molecular Function	GOMF_CYCLASE_REGULATOR_ACTIVITY	0.0540540540540541	0.327849274436349	0.282013350011725	-0.562947907424418	-1.51219853696822	13	Gnas,Raf1,Ncs1,Adgrv1,Gnaz	0.384615384615385
Ontology - Biological Process	GOBP_NEGATIVE_REGULATION_OF_TYPE_I_INTERFERON_PRODUCTION	0.0247747447258272	0.223259019772467	0.352487857583619	-0.45232628435861	-1.51199570240113	30	Ptprs,Cactin,Relb,Dhx58,Nlrc3,Ppm1b,Ilrun,Yy1,Nmi,Atg5,Traip,Gpatch3,Crebbp,Peli3	0.466666666666667
Ontology - Biological Process	GOBP_FATTY_ACID_BIOSYNTHETIC_PROCESS	0.00237833349233366	0.070611672078699	0.431707695803346	-0.334966685029221	-1.51157442431443	147	Gstm4,Wdtc1,Scd3,Elovl5,Trib3,Insig2,Rgn,Gstm1,Lipc,Hacd1,Ptges,Ceacam1,Scd1,Gstm6,Acacb,Elovl3,Apoc3,Prkag3,Dcaf5,Ceacam2,Nr1h2,Elovl6,Thnsl2,Abcd2,Gstm3,Apoa5,Acsm5,Abhd3,Mid1ip1,Anxa1,Fabp5,Hnf4a,Fa2h,Pecr,Mgll,Gstp3,Apoc1,Mapk9,Acadvl,Hacd2,Abcd3,Ptges2,Acss2,Prkag1,Gip,Rpp14	0.312925170068027
Canonical Pathways - Reactome	REACTOME_BETA_OXIDATION_OF_VERY_LONG_CHAIN_FATTY_ACIDS	0.0604166666666667	0.340268206313481	0.266350657088526	-0.587149738642533	-1.5111371784651	11	Acaa1b,Acot4,Ehhadh,Acot8	0.363636363636364
Ontology - Biological Process	GOBP_BLOOD_VESSEL_MATURATION	0.051975051975052	0.323191917879418	0.287857117255149	-0.672664759368675	-1.5107485090665	7	Reck,Mmp2,Ddit3	0.428571428571429
Ontology - Molecular Function	GOMF_OXIDOREDUCTASE_ACTIVITY_ACTING_ON_CH_OH_GROUP_OF_DONORS	0.00275758649677563	0.0765517700833673	0.431707695803346	-0.339794286254799	-1.51034438587412	134	Me1,Hsd17b2,Adh1,Hao2,Bdh1,Rdh14,Ctbp1,Rdh1,Cbr1,Gpd2,Dhrs7,Akr1c20,Akr1c13,Dhdh,Ehhadh,Rdh16,Hpgd,Aldh3a2,Gpd1,Rdh10,Hsd11b1,Uevld,Akr1d1,Hibadh,Akr1c12,Akr1b7,Dcxr,Cyp4a14,Akr1a1,Dhrs1,Kcnab1,Rdh9,Hsd17b10,Rdh16f2,Idh2,Miox,Ugdh,Sord,Dhrs3,Me3,Hsd17b11,Sdr42e1,Hsd3b1,Spr,H2-Ke6,Fasn,Rdh11	0.350746268656716
Regulatory Target Gene - miRDB	MIR_3109_3P	0.0366938073662956	0.271723824091807	0.321775918075361	-0.447260825885239	-1.51029260033872	32	Adgrd1,Pdzk1ip1,Adipor2,Zfp521,Zc3h4,Tmem169,Ppm1b,Chd8,Fgf9,Hectd4,Add1,Tc2n	0.375
Ontology - Biological Process	GOBP_SUSCEPTIBILITY_TO_NATURAL_KILLER_CELL_MEDIATED_CYTOTOXICITY	0.0556701030927835	0.330376532666382	0.276500599254472	-0.742176980372528	-1.50999318292708	5	Raet1d,Ulbp1	0.4
Ontology - Biological Process	GOBP_NON_CANONICAL_WNT_SIGNALING_PATHWAY	0.0206524085276284	0.207130749776783	0.352487857583619	-0.388413343517093	-1.50987644390347	57	Gpc3,Daam2,Rspo3,Sfrp1,Fzd1,Dvl2,Dvl3,Rspo1,Ptk7,Fzd7,Vangl2,Cthrc1,Wnt5a,Wnt4,Rac1	0.263157894736842
Curated - Chemical and Genetic Perturbation	CAIRO_LIVER_DEVELOPMENT_UP	0.00162485103490236	0.05737461302177	0.45505986738723	-0.330450341796815	-1.50918380787191	161	Nes,Arpp19,Gjc1,Utp3,B4galt2,Pxdn,Ptprs,Ttc3,Cd248,Tmem47,Ednrb,Smyd2,Pdzd2,Heph,Mest,Nnat,Pls3,Fkbp10,Ppic,Sema3d,Igfbp5,Pafah1b3,Armcx2,Mycn,Hand2,Reck,Ptbp2,Ldb2,Pdgfra,Obi1,Dlg3,Zfp423,Tbx3,Tmem50b,Tmeff1,Afap1,Socs6,Prrx2,Kctd15,Cdk14,Large1,Slc25a4,Tgfb2,Adgrl1,Asb4,Itga8,Wls,Klhl22,Wt1,Colec12,Marcksl1,Mex3d,Serpinh1,Ccn4	0.335403726708075
Ontology - Molecular Function	GOMF_CHLORDECONE_REDUCTASE_ACTIVITY	0.051975051975052	0.323191917879418	0.287857117255149	-0.671742651015966	-1.50867753121364	7	Akr1c20,Akr1c13,Akr1c12,Akr1c6,Akr1c14	0.714285714285714
Curated - Chemical and Genetic Perturbation	LI_ADIPOGENESIS_BY_ACTIVATED_PPARG	0.0523079241140502	0.323191917879418	0.321775918075361	-0.526864877748352	-1.50805791838683	16	Cebpa,Gpd2,Scd1,Acsl1,Nr1h2,Aoc3,Pparg	0.4375
Canonical Pathways - Wiki	WP_ESTROGEN_METABOLISM	0.0540540540540541	0.327849274436349	0.282013350011725	-0.561253963175132	-1.50764824025037	13	Nqo1,Gstm1,Cyp1a1,Cyp1a2	0.307692307692308
Canonical Pathways - Biocarta	BIOCARTA_WNT_LRP6_PATHWAY	0.0235320203258303	0.218709932114831	0.352487857583619	-0.877277326522844	-1.50720447046419	3	Fzd1	0.333333333333333
Ontology - Molecular Function	GOMF_BILE_ACID_BINDING	0.0604166666666667	0.340268206313481	0.266350657088526	-0.585597753035774	-1.5071428598161	11	Pygl,Fabp1,Akr1c20,Napepld,Nr1h4,Akr1c6,Akr1c14,Akr1c18	0.727272727272727
Curated - Chemical and Genetic Perturbation	MCCLUNG_DELTA_FOSB_TARGETS_2WK	0.0213017943792891	0.209899806083411	0.352487857583619	-0.412193099856932	-1.50710652581139	44	Mgst3,Txn1,Znrf2,Tpbg,Nefh,Xlr3a,Hspa1b,Smad1,Inpp5j,Olfm1,Tubb2a,Gsto1,Nmbr,Cdk14,Coprs,Ptprk	0.363636363636364
Ontology - Molecular Function	GOMF_COA_HYDROLASE_ACTIVITY	0.0254140842182987	0.225406454270572	0.352487857583619	-0.4508341947334	-1.50700807913243	30	Acot1,Acot13,Acot2,Ces1e,Acot4,Abcd2,Baat,Acot3,Hnf4a,Acot8,Abcd3,Acot10,Hibch	0.433333333333333
Ontology - Molecular Function	GOMF_MYRISTOYL_COA_HYDROLASE_ACTIVITY	0.0491873441929432	0.315597485911299	0.321775918075361	-0.536235172356876	-1.50692184795059	15	Acot1,Acot13,Acot2,Baat,Acot3,Acot8	0.4
Canonical Pathways - Wiki	WP_METAPATHWAY_BIOTRANSFORMATION	0.0049468122093916	0.102959138163563	0.407017918923954	-0.342225694688143	-1.50606321135368	128	Gstm4,Cyp2s1,Ugt1a5,Mgst3,Chst4,Gstm1,Cyp1a1,Chst10,Cyp1a2,Gstt1,Gpx4,Fmo4,Gal3st1,Gsta3,Ndst1,Hs3st3a1,Ephx1,Nat2,Glyat,Naa80,Cyp26c1,Sult2a1,Inmt,Gpx1,Akr1d1,Baat,Mgst1,Gstcd,Gsto1,Akr1a1,Ugt1a1,Kcnab1,Cyp2e1,Sult1c2	0.265625
Canonical Pathways - Reactome	REACTOME_PLASMA_LIPOPROTEIN_CLEARANCE	0.0225547465643959	0.214661704054574	0.352487857583619	-0.437385891488704	-1.50605648732477	35	Lipa,Lipc,Vldlr,Gm11808,Ldlrap1,Nr1h2,Apoc4,Clta,Mylip,Npc2,Npc1,Apoe,Soat2,Apoc1	0.4
Cell Type Signatures	TABULA_MURIS_SENIS_KIDNEY_KIDNEY_CORTEX_ARTERY_CELL_AGEING	0.0277471250097813	0.234099955327003	0.352487857583619	-0.450167739703238	-1.50573801988338	31	Plac9,Npnt,Syne1,Ybx1,Ifi27l2a,Sod1,B2m,H2-K1,Apoe,Plac8,Slc6a6,Eng	0.387096774193548
Ontology - Biological Process	GOBP_CELL_QUIESCENCE	0.0717213114754098	0.364740840304748	0.241339976815091	-0.700126086083207	-1.50525450699241	6	Cdk6,Nfatc1,Nfia	0.5
Ontology - Biological Process	GOBP_BENZENE_CONTAINING_COMPOUND_METABOLIC_PROCESS	0.0422750614881033	0.293185777766178	0.321775918075361	-0.449674469706373	-1.50507848858423	29	Gstm4,Ugt2b1,Hao2,Gstm1,Acaa1b,Gstm6,Gstm3,Ugt1a1,Pon3,Ephx2	0.344827586206897
Cell Type Signatures	TABULA_MURIS_SENIS_HEART_VALVE_CELL_AGEING	0.00438466552425084	0.0969156028480071	0.407017918923954	-0.347291560640776	-1.50487624754548	115	Thra,Map1lc3a,Rcn3,Stx4a,Sh3glb2,Ube2j2,Atn1,Ednrb,Gm13889,Snai1,Ptms,Tmsb10,Hes1,Emc10,Tcf7l1,Frg1,Drap1,Dcn,Naa80,Mapk8ip1,Rem1,Oaz1,Spry1,Tle5,Vim,Ube2v1,Apoe,Oaz2,Nudc,Ndufa4l2,Bcl2l12,Ddah2,Pkdcc,Anxa5,Tmem119,Bri3,Spr,Jund,Selenom,Lrrc8a,Kdm6b,Ubb-ps,Pkig,Fkbp8,Nkiras2	0.391304347826087
Canonical Pathways - Reactome	REACTOME_PARACETAMOL_ADME	0.0399409656415919	0.285400065523639	0.321775918075361	-0.445379227549626	-1.50393889377955	32	Ugt2b1,Ugt2b35,Gstt1,Ugt2b34,Ugt2b5,Ugt2b38,Sult2a2,Nat2,Ugt2b36,Abcc2,Ugt1a1,Cyp2e1,Abcc4,Ggt7,Abcc3,Sult1a1,Ugt2b37	0.53125
Ontology - Biological Process	GOBP_NEGATIVE_REGULATION_OF_FEEDING_BEHAVIOR	0.0608519269776876	0.341404857643645	0.261663521711573	-0.595798787766289	-1.50376991339503	10	Ceacam2,Napepld,Lepr,Retn	0.4
Canonical Pathways - Reactome	REACTOME_SEALING_OF_THE_NUCLEAR_ENVELOPE_NE_BY_ESCRT_III	0.0382989052577606	0.277714655522496	0.321775918075361	-0.482935450436053	-1.50348916661258	23	Chmp7,Chmp3,Tubb4a,Chmp4c,Vps4a,Tubb2a,Chmp4b,Tubb3,Spast,Chmp2a,Chmp2b	0.478260869565217
Ontology - Biological Process	GOBP_BICARBONATE_TRANSPORT	0.0575592346205365	0.334530124435789	0.321775918075361	-0.51295788828982	-1.50317646821036	17	Slc4a11,Cftr,Slc39a8,Slc4a3,Slc4a4,Ptger3	0.352941176470588
Ontology - Biological Process	GOBP_NEGATIVE_REGULATION_OF_SMAD_PROTEIN_COMPLEX_ASSEMBLY	0.0618556701030928	0.342454610161449	0.261663521711573	-0.738609184369225	-1.50273433795407	5	Ldlrad4,Tbx20,Smad6,Ppm1a	0.8
Ontology - Molecular Function	GOMF_MONOCARBOXYLATE_SODIUM_SYMPORTER_ACTIVITY	0.0608519269776876	0.341404857643645	0.261663521711573	-0.595382373685314	-1.5027189025851	10	Slc6a13,Slc10a1,Slc6a6,Slc5a8,Slc6a1	0.5
Canonical Pathways - Reactome	REACTOME_AQUAPORIN_MEDIATED_TRANSPORT	0.0228792697331528	0.216221225799707	0.352487857583619	-0.436265322965183	-1.50219801925989	35	Aqp8,Gngt1,Prkaca,Gnas,Gnb4,Gng4	0.171428571428571
Ontology - Molecular Function	GOMF_GLUTATHIONE_BINDING	0.025523157541124	0.225925557042831	0.352487857583619	-0.508419886374437	-1.50208660681633	18	Gstm4,Gstm1,Ptges,Gstm6,Gstm3,Mgst1	0.333333333333333
Ontology - Biological Process	GOBP_POSITIVE_REGULATION_OF_CARDIAC_MUSCLE_CELL_PROLIFERATION	0.0435464683014194	0.298628280697811	0.321775918075361	-0.448674584323951	-1.50173183209934	29	Fgf2,Notch1,Yap1,Gata4,Hey2,Ncam1,Tbx20,Fgf9,Erbb4,Bmp10,Ccnd2,Tgfbr3	0.413793103448276
Regulatory Target Gene - miRDB	MIR_21A_5P	0.00432938692993686	0.0963573815044338	0.407017918923954	-0.348033451245065	-1.50101348976077	111	Slc30a10,Glis2,Lsm5,Arhgap24,Rbms3,Mreg,Acvr2a,Matn2,Dvl2,Akap6,Sema5a,Gramd3,Elf2,Yap1,Reck,Sox5,Rmnd5a,Pcsk6,Ski,Spry1,Nfia,Sc5d,Tent5a,Tmem236,Fa2h,Pdcd4,Caskin1,Edrf1,Tmem170,Rsad2,Nectin3,Stag2,Tmtc3	0.297297297297297
Ontology - Biological Process	GOBP_VEIN_SMOOTH_MUSCLE_CONTRACTION	0.0618556701030928	0.342454610161449	0.261663521711573	-0.737286631485917	-1.50004354331792	5	Htr7,Ednrb	0.4
Curated - Chemical and Genetic Perturbation	CASTELLANO_NRAS_TARGETS_UP	0.0141171929611232	0.173194644837267	0.380730400722792	-0.368683673481104	-1.50000156357085	78	Nqo1,Pltp,Perp,Usp18,Npr3,Isg15,ENSMUSG00000121042,P3h4,Nsg1,Mest,Zfp703,Ephx1,Ifit1,Ifi27l2a,Scx,B2m,Ccng1,Zfp637,Tubb2a,Vnn1,Anxa8,Ercc5,Pon3	0.294871794871795
Hallmark	HALLMARK_HEME_METABOLISM	0.000933539302422475	0.0413826110109764	0.477270815362862	-0.325520955989205	-1.49989708333901	184	Cir1,Htatip2,Xk,Acp5,Slc30a10,Mgst3,Pdzk1ip1,Slc66a2,Slc6a9,Car2,Marchf2,Blvrb,Rbm38,Rnf19a,Mocos,Selenbp1,Ank1,Gclc,Glrx5,Igsf3,Bcam,Ccdc28a,Slc22a4,Spta1,Ypel5,Myl4,Cat,Gypc,Dmtn,Agpat4,Slc30a1,Ermap,Smox,Epor,Xpo7,Car1,Mboat2,Rcl1,Ctns,Nfe2l1,Bmp2k,Hebp1,Tmem9b,Tnrc6b,Nnt,Endod1,Sidt2,Nudt4,Arhgef12,Fbxo7	0.271739130434783
Canonical Pathways - Reactome	REACTOME_GRB2_SOS_PROVIDES_LINKAGE_TO_MAPK_SIGNALING_FOR_INTEGRINS	0.0617283950617284	0.342454610161449	0.261663521711573	-0.56219013112287	-1.49985966370349	12	Rap1a,Itga2b,Src,Sos1	0.333333333333333
Canonical Pathways - Reactome	REACTOME_GLUCAGON_LIKE_PEPTIDE_1_GLP1_REGULATES_INSULIN_SECRETION	0.0260534239229447	0.227960356429386	0.352487857583619	-0.448531348169829	-1.49931033034397	30	Gngt1,Rap1a,Prkaca,Gnas,Gnb4,Gng4,Rapgef3,Itpr2,Gnb2,Gng11,Glp1r	0.366666666666667
Regulatory Target Gene - miRDB	MIR_21C	0.00791755632616756	0.130712990088488	0.380730400722792	-0.349367450131552	-1.49825165160348	109	Slc30a10,Glis2,Lsm5,Arhgap24,Rbms3,Mreg,Acvr2a,Matn2,Dvl2,Akap6,Sema5a,Gramd3,Elf2,Yap1,Reck,Sox5,Rmnd5a,Pcsk6,Ski,Spry1,Nfia,Sc5d,Tent5a,Tmem236,Fa2h,Pdcd4,Caskin1,Edrf1,Tmem170,Rsad2,Nectin3,Stag2,Tmtc3	0.302752293577982
Ontology - Molecular Function	GOMF_PHOSPHATIDYLCHOLINE_TRANSFER_ACTIVITY	0.0737704918032787	0.368209978838947	0.237793834423688	-0.696830765256796	-1.49816964524459	6	Pltp,Mttp,Abca3,Pitpnb	0.666666666666667
Curated - Chemical and Genetic Perturbation	WANG_NEOPLASTIC_TRANSFORMATION_BY_CCND1_MYC	0.0531944990990341	0.325930556335319	0.321775918075361	-0.487293942693596	-1.49809247873403	22	Col5a1,Trib3,Igfbp3,Arhgap24,Igfbp5,Adam12	0.272727272727273
Ontology - Biological Process	GOBP_NEGATIVE_REGULATION_OF_DNA_BINDING	0.0125136726680544	0.163623244254794	0.380730400722792	-0.383934946167172	-1.49808294166453	60	Smo,Sin3a,Mdfi,Lhx2,Rest,Hand2,Mad2l2,Id1,Ifi208,Hey2,Ilrun,Sp100,Ifi209,Ifi206,Wfikkn1,Rsf1,Twist2,Jak2,Id2,Ddit3	0.333333333333333
Ontology - Biological Process	GOBP_REGULATION_OF_NADP_METABOLIC_PROCESS	0.0511247443762781	0.321851225188754	0.287857117255149	-0.61412707389144	-1.49783501494426	9	Me1,Hsd11b1,Rptor	0.333333333333333
Ontology - Molecular Function	GOMF_OXIDOREDUCTASE_ACTIVITY_ACTING_ON_DIPHENOLS_AND_RELATED_SUBSTANCES_AS_DONORS	0.0505050505050505	0.320084733591843	0.287857117255149	-0.638174789705238	-1.49698056836181	8	Cyp1a1,Nqo2,mt-Cytb,Uqcr10,Cyc1,Uqcrb,Uqcrh	0.875
Ontology - Biological Process	GOBP_REGULATION_OF_METALLOPEPTIDASE_ACTIVITY	0.0523012552301255	0.323191917879418	0.287857117255149	-0.546127672037492	-1.4962509974219	14	Antxr1,Timp2,Reck,Svbp,Timp1,Ddrgk1	0.428571428571429
Ontology - Biological Process	GOBP_REGULATION_OF_HYDROGEN_PEROXIDE_MEDIATED_PROGRAMMED_CELL_DEATH	0.0582120582120582	0.335972469239466	0.271288554688953	-0.55694362249239	-1.49606974286488	13	Trap1,Park7,Ddr2,Pink1	0.307692307692308
Ontology - Biological Process	GOBP_ESTROGEN_BIOSYNTHETIC_PROCESS	0.0737704918032787	0.368209978838947	0.237793834423688	-0.695850462282023	-1.49606201706114	6	Hsd17b2,Bmpr1b	0.333333333333333
Ontology - Biological Process	GOBP_POSITIVE_REGULATION_OF_CANONICAL_WNT_SIGNALING_PATHWAY	0.00498062187599972	0.103268566433452	0.407017918923954	-0.349710630389599	-1.4960198079987	103	Gpc3,Thra,Daam2,Cav1,Fgf2,Rspo3,Sfrp1,Tbl1xr1,Hhex,Usp47,Sema5a,Rnf146,Src,Ppp2r3a,Yap1,Rspo2,Reck,Rspo1,Bambi,Ppm1b,Ptk7,Gpc5,Fgf9,Col1a1,Nrarp,Wls,Amer1,Adgra2	0.271844660194175
Curated - Chemical and Genetic Perturbation	VANLOO_SP3_TARGETS_DN	0.00911296427082631	0.141071017396547	0.380730400722792	-0.358771193634246	-1.4959842637736	91	Cdo1,Pdzk1ip1,Slc39a5,Timd2,Acbd4,Ugt2b35,Cavin3,Pdk1,Txnrd3,Dhrs7,Ugt2b34,Cd82,Dleu2,Ehhadh,Ctsh,Fabp2,Xlr3a,Khk,Rpp40,Dnase1l1,Nxpe2,Crtap,Ada	0.252747252747253
Ontology - Molecular Function	GOMF_ANKYRIN_REPEAT_BINDING	0.0540540540540541	0.327849274436349	0.282013350011725	-0.665810605889786	-1.49535465647511	7	Hif1an,Rela,Oaz3,Terf1,Tnks1bp1,Shank1	0.857142857142857
Ontology - Biological Process	GOBP_MALE_SEX_DIFFERENTIATION	0.00467310912311674	0.100071859200438	0.407017918923954	-0.338296556758969	-1.49532959805967	132	Sgpl1,Lrp2,Tbc1d20,Cftr,Ing2,Brip1,Acvr2a,Atn1,Amh,Sfrp1,Ntrk1,Ago4,Tcf21,Spata2,Gata4,Stat5b,Bmp6,Pdgfra,Insl6,Lhx9,Adam24,Tbx3,Gm4787,Kif18a,Ybx3,Crkl,Fgf9,Wnt5a,Wnt4,Tex11,Tgfb2,Ren1,Eif2s2,Wt1,Bmp5,Rara,Map7	0.28030303030303
Ontology - Cellular Component	GOCC_CHROMATIN_SILENCING_COMPLEX	0.0617283950617284	0.342454610161449	0.261663521711573	-0.560195961490068	-1.49453944474332	12	Bahd1,Yy1,Eed,Ezh2	0.333333333333333
Curated - Chemical and Genetic Perturbation	OHGUCHI_LIVER_HNF4A_TARGETS_DN	0.00151724663489731	0.0546533453903417	0.45505986738723	-0.319666078337906	-1.49447052524211	194	Aqp8,S100a10,Tnfaip8l1,Acp5,Slc30a10,Perp,Ugt2b1,Hsd17b2,Aadac,Mbl2,Ethe1,Timd2,Lipc,Cyp2c70,Nlrp12,Bdh1,Ceacam1,Adra1b,Sucnr1,Pdzk1,Ces1e,Pla2g12b,Tlcd2,Ugt2b38,Elovl3,Gchfr,Apom,Smlr1,Mup3,Pxdc1,Ctsh,Ces3b,Fabp2,Ugt3a1,Mfsd4b1,Prkd3,Glyat,Slco2b1,Haao,Ces2e,C8g,Cldn1,Cideb,Sc5d,Serpina12,Mttp,Keg1,Baat,Spp2,Fitm1,Pcyt2,Sult2a8,Slc47a1,Hebp1,Mbl1,Lifr,Soat2,Cyp2a12	0.298969072164948
Tumor Phenotype Ontology	MP_ABNORMAL_TUMOR_VASCULARIZATION	0.0349421322472797	0.263356611616613	0.321775918075361	-0.455190983513397	-1.4937848713698	28	Jcad,Cd82,Peak1,H2ax,Rras,Il12rb2,Arhgef4,Anxa1,Idh2,Ntn4,Rhoj,Amotl1,Adamts12,Myct1	0.5
Curated - Chemical and Genetic Perturbation	HOLLERN_MICROACINAR_BREAST_TUMOR_DN	0.051440329218107	0.322446469907407	0.287857117255149	-0.531468296594022	-1.49352602909384	15	Ptprs,Ptges,Slc16a1,Tnc,Adamts5,Hpgd	0.4
Ontology - Biological Process	GOBP_SOMITE_DEVELOPMENT	0.0151438857598468	0.178532400896366	0.380730400722792	-0.367052488098206	-1.49336503258016	78	Rad51b,Smo,Foxa2,Sema3c,Ripply1,Sfrp1,Hes7,Rbbp6,Crb2,Notch1,Ppp2r3a,Psen2,Axin2,Scx,Foxf1,Wnt5a,Taf10,Ifitm1,Wnt4,Nrarp	0.256410256410256
Ontology - Biological Process	GOBP_VACUOLE_FUSION	0.0625	0.34406089193825	0.261663521711573	-0.580154706139502	-1.49313418368503	11	Chmp7,Chmp3,Chmp4c,Chmp4b,Chmp2a,Chmp2b	0.545454545454545
Ontology - Biological Process	GOBP_BRANCHING_MORPHOGENESIS_OF_AN_EPITHELIAL_TUBE	0.00273555155236336	0.0764954052396151	0.431707695803346	-0.325012378190759	-1.49299807801344	172	Gpc3,Agtr1a,Kdm5b,Smo,Foxa2,Npnt,Fgf2,Gna13,Hhex,Tnc,Wnt2b,Sema5a,Gdf2,Notch1,Pxn,Tcf21,Src,Yap1,Mycn,Nfatc1,Rspo2,Sema3e,Pkd1,Pkhd1,Ctsh,Hs3st3a1,Hhip,Pdgfra,Ctsz,Lama1,Tbx3,Spry1,Rdh10,Gli3,Foxf1,Ppp1ca,Tbx20,Vangl2,Igf1	0.226744186046512
Ontology - Biological Process	GOBP_INHIBITION_OF_NON_SKELETAL_TISSUE_MINERALIZATION	0.0628803245436106	0.34414753340768	0.257206466468838	-0.591453828987987	-1.49280342870269	10	Nt5e,Atf1,Ada,Adora2a,Creb1	0.5
Ontology - Biological Process	GOBP_RESPONSE_TO_PROGESTERONE	0.0271283670372546	0.231804529204912	0.352487857583619	-0.505162633411193	-1.49246330886472	18	Cav1,Src,Trerf1,Yap1,Tgfb3	0.277777777777778
Ontology - Biological Process	GOBP_REGULATION_OF_BILE_ACID_METABOLIC_PROCESS	0.0271283670372546	0.231804529204912	0.352487857583619	-0.505044811143284	-1.4921152122317	18	Abcb11,Nr1d1,Ces1f,Ces1c,Ces1e	0.277777777777778
Ontology - Molecular Function	GOMF_FERROUS_IRON_BINDING	0.0372570894969185	0.273905886907445	0.321775918075361	-0.472467386424038	-1.49202217870676	25	Acp5,Cdo1,Hif1an,Nt5e,Heph,Haao,Egln3,Alkbh1,Fxn,Alkbh3,Urod,Ftl2-ps,Fth1,Trf,Iscu,Fto	0.64
Ontology - Biological Process	GOBP_PRE_MIRNA_PROCESSING	0.0523012552301255	0.323191917879418	0.287857117255149	-0.544485950688845	-1.49175309824709	14	Ago1,Ago4,Tut7,Adar,Prkra	0.357142857142857
Positional	chr12B1	0.0649087221095335	0.350349903697169	0.252961123069611	-0.590997822720123	-1.49165248895589	10	Scin,Immp2l,Lrrn3,Zfp277,Arl4a	0.5
Ontology - Molecular Function	GOMF_GPI_LINKED_EPHRIN_RECEPTOR_ACTIVITY	0.0778688524590164	0.376600806332078	0.231126709673834	-0.693145570841293	-1.49024656451193	6	Ntrk1,Epha7,Ntrk3,Epha3	0.666666666666667
Ontology - Biological Process	GOBP_SYNAPTIC_TRANSMISSION_GLYCINERGIC	0.00515034457579648	0.104901367095887	0.407017918923954	-0.974968560102844	-1.49011580596322	2	Slc6a9	0.5
Canonical Pathways - Reactome	REACTOME_PROLONGED_ERK_ACTIVATION_EVENTS	0.0523012552301255	0.323191917879418	0.287857117255149	-0.543777084166592	-1.48981098416778	14	Rap1a,Ntrk1,Mapk3,Crkl	0.285714285714286
Ontology - Biological Process	GOBP_MIDBODY_ABSCISSION	0.059198710804988	0.33846976172789	0.321775918075361	-0.520169610252077	-1.48889389438389	16	Chmp7,Chmp4c,Vps4b,Vps4a,Chmp4b,Chmp2a,Chmp2b	0.4375
Ontology - Biological Process	GOBP_CONNECTIVE_TISSUE_REPLACEMENT	0.0582120582120582	0.335972469239466	0.271288554688953	-0.554091733716389	-1.48840895937535	13	Abi3bp,Gata4,Umod,Timp1,Pparg,Ppp3ca	0.461538461538462
Ontology - Biological Process	GOBP_POSITIVE_REGULATION_OF_CELLULAR_PH_REDUCTION	0.0345735443543759	0.261451131425424	0.321775918075361	-0.799366727564987	-1.48837648014212	4	Car2	0.25
Ontology - Molecular Function	GOMF_CARBON_OXYGEN_LYASE_ACTIVITY	0.0158283480478926	0.182077061738016	0.352487857583619	-0.365817252739349	-1.48833943719057	78	Cyp2s1,Cyp1a1,Car2,Hacd1,Cyp1a2,L3hypdh,Nthl1,Neil2,Park7,Ehhadh,Car3,Echdc3,Thnsl2,Gatd1,Hmga1,Neil3,Car1,Pcbd1,Car8,Pcbd2,Car5a,Alkbh1,Tgds,Hacd2,Dglucy,Neil1,Pts,Ireb2	0.358974358974359
Ontology - Biological Process	GOBP_REGULATION_OF_MEMBRANE_REPOLARIZATION_DURING_ACTION_POTENTIAL	0.0778688524590164	0.376600806332078	0.231126709673834	-0.692212442379011	-1.48824036041331	6	Cav1,Cacnb3	0.333333333333333
Ontology - Molecular Function	GOMF_OXIDOREDUCTASE_ACTIVITY_ACTING_ON_THE_CH_NH_GROUP_OF_DONORS_OXYGEN_AS_ACCEPTOR	0.0345735443543759	0.261451131425424	0.321775918075361	-0.799230835825767	-1.48812345726598	4	Pipox,Smox,Paox	0.75
Ontology - Biological Process	GOBP_MIDBRAIN_DEVELOPMENT	0.0379107891238522	0.27594774122418	0.321775918075361	-0.426188558855869	-1.48777011652747	36	Fgf2,Aplp2,Sfrp1,Ndst1,Sos1,Hes1,Dvl3,Smad1,Uqcrq,Wnt5a,Rac1,Wls	0.333333333333333
Canonical Pathways - Reactome	REACTOME_REGULATION_OF_INSULIN_LIKE_GROWTH_FACTOR_IGF_TRANSPORT_AND_UPTAKE_BY_INSULIN_LIKE_GROWTH_FACTOR_BINDING_PROTEINS_IGFBPS	0.00815808484821793	0.132637069462364	0.380730400722792	-0.348192666316316	-1.48722443310079	104	Gpc3,Eva1a,Igfbp6,Igfbp3,Aplp2,Megf11,Msln,Tnc,Sparcl1,Tgoln1,Chrdl1,Lgals1,Fam20a,Igfbp7,Meltf,Igfbp5,Prss23,Mxra8,Apoa2,Tmem132a,Timp1,Fstl1,Apoa5,Fbn1,Cst3,Spp2,Igf1,Mfge8,Apoe,Ktn1,Apol10b,Proc,Apol7a,Chgb,Serpinc1,Golm1,Apol7c	0.355769230769231
Ontology - Molecular Function	GOMF_SULFOTRANSFERASE_ACTIVITY	0.0311542762027372	0.246150994694891	0.352487857583619	-0.393222534713923	-1.48687372687284	51	Chst4,Gal3st2c,Chst10,Gal3st1,Ndst1,Chst15,Sult3a1,Hs3st3a1,Sult2a2,Sult2a1,Sult2a4,Sult2a6,Sult2a3,Sult2a8,Sult2a5,Sult1c2,Sult2a7,Sult1a1,Chst11	0.372549019607843
Ontology - Cellular Component	GOCC_LSM1_7_PAT1_COMPLEX	0.0721649484536082	0.364964049112843	0.241339976815091	-0.730745552458062	-1.48673541735572	5	Lsm5,Lsm3,Lsm7	0.6
Positional	chr13B2	0.059198710804988	0.33846976172789	0.321775918075361	-0.519228942967155	-1.48620139995599	16	Etohd2,Dapk1,Tut7,Golm1,Gm6474,A530001N23Rik,Gas1,Gm34961	0.5
Ontology - Molecular Function	GOMF_SELENIUM_BINDING	0.0565656565656566	0.33298205829387	0.271288554688953	-0.633549029168395	-1.48612982065248	8	Gpx4,Selenbp1	0.25
Ontology - Biological Process	GOBP_REGULATION_OF_STEROL_TRANSPORT	0.0164413493479033	0.186631680938387	0.352487857583619	-0.373878430861605	-1.48606596683775	66	Eepd1,Pltp,Cav1,Ces1f,Ces1c,Abcb4,Washc1,Ces1e,Apoc3,Ldlrap1,Nr1h2,Pon1,Apoa2,Abcg8,Pparg,Abca2,Lamtor1,Ces1d,Apoe,Apoc1,Ces1g,Abcg5,Abca8a	0.348484848484849
Ontology - Biological Process	GOBP_AXONAL_FASCICULATION	0.0469832570307542	0.31062545815895	0.321775918075361	-0.47352111176288	-1.48580142107489	24	Sema5a,Arhgap35,Casp6,Epha3,Ncam1,Rtn4,Wnt5a,Ephb2,Megf8,Ndn	0.416666666666667
Ontology - Biological Process	GOBP_NEGATIVE_REGULATION_OF_ENDOTHELIAL_CELL_MIGRATION	0.0265858651061838	0.230609071193123	0.352487857583619	-0.385023020451491	-1.48549405748798	55	Map2k5,Fgf2,Adamts9,Gdf2,Notch1,Cxcl13,Dcn,Svbp,Card10,Pparg,Nr2f2,Spred1,Sp100,Apoe,Hdac5,Csnk2b,Bmp10,Slit2,Angpt2	0.345454545454545
Regulatory Target Gene - miRDB	MIR_678	0.0778688524590164	0.376600806332078	0.231126709673834	-0.690728389755177	-1.48504968241252	6	Mfap1b,Mfap1a,Tmem134	0.5
Positional	chr15B1	0.0524171264608437	0.323390091625205	0.321775918075361	-0.484534423105432	-1.48481828647803	21	Dnah5,Retreg1,Gm9891,Myo10,Fbxl7,Gm4824,Gm31458,Zfp622	0.380952380952381
Canonical Pathways - Reactome	REACTOME_PI_3K_CASCADE_FGFR4	0.0582120582120582	0.335972469239466	0.271288554688953	-0.552677318088962	-1.48460953634837	13	Klb,Fgf2,Fgf9,Pik3ca,Ptpn11	0.384615384615385
Ontology - Biological Process	GOBP_NEURON_GLIAL_CELL_SIGNALING	0.0721649484536082	0.364964049112843	0.241339976815091	-0.729652516472183	-1.48451158539782	5	Adra1a,Adra1b	0.4
Ontology - Molecular Function	GOMF_GAMMA_AMINOBUTYRIC_ACID_SODIUM_CHLORIDE_SYMPORTER_ACTIVITY	0.0721649484536082	0.364964049112843	0.241339976815091	-0.729563814341344	-1.48433111683517	5	Slc6a13,Slc6a6,Slc6a1	0.6
Ontology - Biological Process	GOBP_REGULATION_OF_AXON_DIAMETER	0.0778688524590164	0.376600806332078	0.231126709673834	-0.690065928059287	-1.4836254054526	6	Xk	0.166666666666667
Hallmark	HALLMARK_EPITHELIAL_MESENCHYMAL_TRANSITION	0.00327931387683097	0.0843319708036963	0.431707695803346	-0.320211284089166	-1.48310956400881	188	Col5a1,Ecm1,Fbln5,Nt5e,Fgf2,Igfbp3,Postn,Abi3bp,Sfrp1,Matn2,Cdh11,Tnc,Col12a1,Col16a1,Tagln,Col3a1,Lamc2,Lama2,Lamc1,Mest,Cdh6,Itga2,Lgals1,Ntm,Fmod,Myl9,Htra1,Col1a2,Adam12,Mfap5,Dcn,Lama1,Tpm4,Efemp2,Timp1,Fstl1,Sparc,Col6a3,Mmp2,Col6a2,Fbn1,Ecm2,Loxl1,Pdgfrb,Col8a2,Cthrc1,Vim,Bmp1,Wnt5a,Lum,Col1a1	0.271276595744681
Ontology - Biological Process	GOBP_NEGATIVE_REGULATION_OF_PROTEIN_ACETYLATION	0.0576538669492779	0.334600941387003	0.321775918075361	-0.482413279987264	-1.48308781019418	22	Sin3a,Ctbp1,Taf7,Park7,Hdac8,Atg7,Atg5,Pwwp2b	0.363636363636364
Ontology - Biological Process	GOBP_ANDROGEN_METABOLIC_PROCESS	0.0240090809979193	0.220913831865603	0.352487857583619	-0.465383891918232	-1.48271644433369	26	Sgpl1,Ugt2b1,Hsd17b2,Ugt2b35,Chst10,Akr1d1,Ugt2b36,Wnt4,Adm,Hsd17b10,Spp1,Hsd17b11,H2-Ke6	0.5
Ontology - Biological Process	GOBP_POSITIVE_REGULATION_OF_INFLAMMATORY_RESPONSE_TO_ANTIGENIC_STIMULUS	0.059825146374312	0.339828008449056	0.321775918075361	-0.517979854860941	-1.48262610524782	16	Ighg1,Ccr7,Ighg2b,Park7,Cd81	0.3125
Ontology - Cellular Component	GOCC_9PLUS0_MOTILE_CILIUM	0.0799180327868853	0.379233268627481	0.227987202850442	-0.689244955893175	-1.48186033473503	6	Dnah5,Dnah11,Enkur,Cfap45	0.666666666666667
Ontology - Biological Process	GOBP_MITOCHONDRIAL_ELECTRON_TRANSPORT_UBIQUINOL_TO_CYTOCHROME_C	0.0761316872427984	0.373947102903332	0.234392647294686	-0.555346604292352	-1.48160190839557	12	Uqcr11,Uqcrq,Uqcrc2,mt-Cytb,Uqcr10,Uqcc3,Cyc1,Uqcrb,Uqcrh	0.75
Ontology - Biological Process	GOBP_ATRIOVENTRICULAR_VALVE_FORMATION	0.0565656565656566	0.33298205829387	0.271288554688953	-0.631617651208828	-1.48159934511149	8	Notch1,Zfpm1,Gata4,Hey2	0.5
Ontology - Biological Process	GOBP_REGULATION_OF_TRANSCRIPTION_BY_GLUCOSE	0.0602910602910603	0.340268206313481	0.266350657088526	-0.659591257417978	-1.48138652257143	7	Foxa2,Usf2,Usf1	0.428571428571429
Ontology - Molecular Function	GOMF_DELTA4_3_OXOSTEROID_5BETA_REDUCTASE_ACTIVITY	0.0742268041237113	0.368881240561535	0.237793834423688	-0.728080931943593	-1.48131412443187	5	Akr1c20,Akr1d1,Akr1c6,Akr1c14,Akr1c18	1
Ontology - Molecular Function	GOMF_15_HYDROXYPROSTAGLANDIN_D_DEHYDROGENASE_NADPPLUS_ACTIVITY	0.0742268041237113	0.368881240561535	0.237793834423688	-0.728080931943593	-1.48131412443187	5	Cbr1,Akr1c20,Akr1c6,Akr1c14,Akr1c18	1
Ontology - Cellular Component	GOCC_AMPHISOME	0.0761316872427984	0.373947102903332	0.234392647294686	-0.555100109118622	-1.4809442871605	12	Chmp7,Chmp3,Chmp4c,Chmp4b,Chmp2a,Chmp2b,Lrrk2	0.583333333333333
Positional	chr3D	0.0256788846334782	0.226470258554256	0.352487857583619	-0.41469069387511	-1.48076727647231	40	Aadac,Gm8325,Igsf10,Tm4sf1,Sucnr1,Ankub1,Tsc22d2,1700007F19Rik,P2ry14,4930593A02Rik,Siah2,Rpl13-ps6,Gm5539	0.325
Ontology - Biological Process	GOBP_CAVEOLA_ASSEMBLY	0.0527426160337553	0.324400444420725	0.287857117255149	-0.795118346760004	-1.48046623087758	4	Cav1	0.25
Ontology - Biological Process	GOBP_RIBOSOME_DISASSEMBLY	0.0602910602910603	0.340268206313481	0.266350657088526	-0.659091758740028	-1.48026469052585	7	Pelo,Mtif3	0.285714285714286
Ontology - Cellular Component	GOCC_NEUROFILAMENT	0.0666666666666667	0.353652892561984	0.252961123069611	-0.574986995674682	-1.47983413618951	11	Prph,Shank2,Dyrk1a,Ldlrap1,Cldn11,Nefh	0.545454545454545
Ontology - Biological Process	GOBP_DISTAL_TUBULE_DEVELOPMENT	0.0602910602910603	0.340268206313481	0.266350657088526	-0.658836525001961	-1.47969145700368	7	Notch1,Umod,Jag1,Calb1,Pax8,Klhl3	0.857142857142857
Ontology - Biological Process	GOBP_NEURON_DEATH_IN_RESPONSE_TO_HYDROGEN_PEROXIDE	0.0762886597938144	0.374034147194219	0.234392647294686	-0.727157753929628	-1.47943587632585	5	Park7,Pink1,Fbxo7	0.6
Cell Type Signatures	TABULA_MURIS_SENIS_MESENTERIC_ADIPOSE_TISSUE_ENDOTHELIAL_CELL_AGEING	0.025489922338795	0.225862387504496	0.352487857583619	-0.366390210007995	-1.47934556347128	73	Gstm1,Cavin1,Anp32a,Ptms,Tmsb10,Dpt,Pfkfb3,Tcf7l1,Drap1,Olfml3,Dcn,Ybx1,Tut7,Kmt2b,Sod1,Tle5,Mxd4,Selenow,Ccdc80,Pdcd4,Klf13,Dhrs3,Rnf44,Tmem119,Sox18,Jund,Selenom,Lrrc8a,Kdm6b,Marf1	0.410958904109589
Cell Type Signatures	TABULA_MURIS_SENISTRACHEA_SMOOTH_MUSCLE_CELL_OF_TRACHEA_AGEING	0.0582909198063908	0.335972469239466	0.321775918075361	-0.481051139705655	-1.47890016915851	22	Ptms,Tle5,Fxyd1,Ly6e,Dcxr,Vamp8,Chmp2a,Bgn,Jund,Spint2,Pebp1,S100a1,Bsg	0.590909090909091
Ontology - Molecular Function	GOMF_INSULIN_RECEPTOR_BINDING	0.0398946929768339	0.285400065523639	0.321775918075361	-0.468199690934107	-1.47854506577599	25	Irs1,Snx4,Src,Slc2a2,Sorbs1,Igf1r,Ptprf,Igf1,Snx2,Grb10,Ptpn11	0.44
Canonical Pathways - Reactome	REACTOME_ALPHA_OXIDATION_OF_PHYTANATE	0.0819672131147541	0.382807878012939	0.224966093540314	-0.687693463667032	-1.47852466318616	6	Hacl1,Aldh3a2,Slc25a17,Pecr	0.666666666666667
Ontology - Molecular Function	GOMF_INSULIN_LIKE_GROWTH_FACTOR_RECEPTOR_BINDING	0.0602910602910603	0.340268206313481	0.266350657088526	-0.549953280426749	-1.4772921883076	13	Irs1,Creg1,Gnas,Igf1,Ren1,Arrb1	0.461538461538462
Ontology - Biological Process	GOBP_FAS_SIGNALING_PATHWAY	0.0819672131147541	0.382807878012939	0.224966093540314	-0.687011240730361	-1.47705790002648	6	Zdhhc7,Sp100,Smad5	0.5
Ontology - Molecular Function	GOMF_SECONDARY_ACTIVE_MONOCARBOXYLATE_TRANSMEMBRANE_TRANSPORTER_ACTIVITY	0.0781893004115226	0.376755500353033	0.231126709673834	-0.55328879133651	-1.47611189625013	12	Slc6a13,Slc10a1,Slc16a1,Slc6a6,Slc5a8,Slc6a1	0.5
Ontology - Biological Process	GOBP_AMYLIN_RECEPTOR_SIGNALING_PATHWAY	0.0527426160337553	0.324400444420725	0.287857117255149	-0.792692522842774	-1.47594948138217	4	Ramp1,Ramp3,Adm	0.75
Ontology - Biological Process	GOBP_POSITIVE_REGULATION_OF_HEART_RATE	0.0246623793807828	0.223259019772467	0.352487857583619	-0.463245782402786	-1.47590441195915	26	Adra1a,Adra1b,Hey2,Apln,Ada,Adm	0.230769230769231
Curated - Chemical and Genetic Perturbation	HEVNER_TELENCEPHALON_CHOROID_PLEXUS_EPITHELIAL_CELLS	0.0280914932810367	0.235150856901823	0.352487857583619	-0.499332176002107	-1.47523768055924	18	Ogn,Matn2,Npr3,Cldn1,Ecrg4,Mcee	0.333333333333333
Ontology - Cellular Component	GOCC_DYSTROGLYCAN_COMPLEX	0.0804123711340206	0.379522741055185	0.227987202850442	-0.724991681241341	-1.4750289018716	5	Sgce	0.2
Cell Type Signatures	TABULA_MURIS_SENIS_TONGUE_KERATINOCYTE_AGEING	0.0253107456035322	0.225212879930379	0.352487857583619	-0.420060388916434	-1.47496267573712	37	Nqo1,Plac9,Pdzk1ip1,Gstm1,Sbsn,Ifi27l2a,B2m,H2-K1,Ces1d,Apoc1	0.27027027027027
Canonical Pathways - Wiki	WP_ENDOCHONDRAL_OSSIFICATION	0.0295581615516262	0.241138697721884	0.352487857583619	-0.382271920436114	-1.47487977598449	55	Thra,Pth1r,Fgf2,Cdkn1c,Adamts5,Prkaca,Scin,Plau,Stat5b,Sox5,Adamts4,Kif3a,Ddr2,Gli3,Igf1r,Igf1,Tgfb2,Plat,Serpinh1,Chst11,Runx3	0.381818181818182
Ontology - Biological Process	GOBP_PROGRAMMED_CELL_DEATH_IN_RESPONSE_TO_REACTIVE_OXYGEN_SPECIES	0.0541666666666667	0.327849274436349	0.282013350011725	-0.515172138448638	-1.47458951152714	16	Trap1,Park7,Ddr2,Pink1	0.25
Curated - Chemical and Genetic Perturbation	KIM_GLIS2_TARGETS_UP	0.00894263349593414	0.139458153264582	0.380730400722792	-0.35638125644882	-1.47439432927507	87	Mfap4,Col14a1,Postn,Ogn,Matn2,Isg15,Adamts2,Sparcl1,Igsf10,Col3a1,Dpt,Ltbp2,Col1a2,Pdgfra,Dcn,Efemp2,Sparc,Fbn1,Vim,Lum,Col1a1,Ltb,Bok,Pdgfrl,Cxcl14,Ccl8,Angptl4,Cidec	0.32183908045977
Curated - Chemical and Genetic Perturbation	GAUSSMANN_MLL_AF4_FUSION_TARGETS_F_UP	0.00207267198528699	0.0646070910935543	0.431707695803346	-0.318815810495747	-1.47407733695414	181	Plac9,Tcp11l2,Ecm1,Nt5e,Scn3a,Ogn,Matn2,Npr3,Isg15,Tmem141,Adamts2,Gstt1,Plekha6,Col3a1,L3hypdh,Rcbtb2,Serpinb1a,Fmod,Meg3,Ltbp2,Tgfb3,S100a16,Ctsh,Mfap5,Olfml3,Ptp4a3,Arhgap28,Ndrg4,Csad,Lhx9,Casp12,S100a13,Afap1l2,Adamts4,Spry1,Card10,Scara3,Col6a2,Fbln7,Cacna1g,Ly6e,Ifi44,Fcgrt,Lgals9,Il17rd,Decr1,Adamtsl4,Lifr,Gm2a,Plat,Serf1,Pctp,Pcnx,H2bc4	0.298342541436464
Ontology - Biological Process	GOBP_INTERNEURON_MIGRATION	0.0606060606060606	0.340646393886324	0.261663521711573	-0.628409423773632	-1.47407373581628	8	Reln,Nr2f2,Rac1,Nr2f1,Ccr4	0.625
Ontology - Biological Process	GOBP_SMAD_PROTEIN_COMPLEX_ASSEMBLY	0.0781893004115226	0.376755500353033	0.231126709673834	-0.552501527809471	-1.4740115662309	12	Ldlrad4,Smad1,Tbx20,Smad2,Smad6,Ppm1a,Smad4,Eid2	0.666666666666667
Ontology - Biological Process	GOBP_CELL_COMMUNICATION_INVOLVED_IN_CARDIAC_CONDUCTION	0.0263168612405231	0.229290928885821	0.352487857583619	-0.412583706983773	-1.47324369977593	40	Cav1,Dsp,Gjc1,Hcn3,Kcnj5,Gja5,Dsg2,Dsc2,Gjd3,Cacna1g	0.25
Ontology - Biological Process	GOBP_VITAMIN_METABOLIC_PROCESS	0.0177123065710746	0.192761493451495	0.352487857583619	-0.362074058549203	-1.47311012940768	78	Nqo1,Pltp,Lrp2,Btd,Rgn,Rdh1,Cbr1,Cubn,Snai1,Gclc,Vnn3,Rdh16,Cyp26c1,Slc23a2,Rdh10,Mthfsl,Lrat,Vnn1,Ttpa,Gsto1,Akr1a1,Shmt1,Rdh9,Rdh16f2	0.307692307692308
Regulatory Target Gene - miRDB	MIR_3083_3P	0.0729166666666667	0.36599741945574	0.241339976815091	-0.572159033010513	-1.47255585734531	11	Mst1r,Pde8b,Ythdf2,Smim19,Rassf4	0.454545454545455
Ontology - Biological Process	GOBP_REGULATION_OF_ESTABLISHMENT_OF_PLANAR_POLARITY	0.0308014722493978	0.24482272951647	0.352487857583619	-0.407738909077695	-1.47255492000138	42	Gpc3,Sfrp1,Fzd1,Dvl2,Dvl3,Pkhd1,Ptk7,Vangl2,Cthrc1,Wnt5a,Rac1	0.261904761904762
Positional	chr10A3	0.0294171592560968	0.240599976851471	0.352487857583619	-0.384402146498091	-1.47251688674004	54	Raet1e,Gm48249,Perp,Raet1d,Reps1,Gm5420,Tcf21,Ccdc28a,E030030I06Rik,Abracl,Heca,Il20ra	0.222222222222222
Ontology - Biological Process	GOBP_REGULATION_OF_CHOLESTEROL_EFFLUX	0.0172873903673815	0.191157464229925	0.352487857583619	-0.409922791747128	-1.4720282678112	41	Eepd1,Pltp,Cav1,Ces1f,Ces1c,Ces1e,Nr1h2,Pon1,Pparg,Abca2,Lamtor1,Ces1d,Apoe,Ces1g,Abca8a	0.365853658536585
Ontology - Biological Process	GOBP_RETINAL_CONE_CELL_DIFFERENTIATION	0.0689655172413793	0.359081653203249	0.245041785430996	-0.58321205707205	-1.47200155918779	10	Cabp4,Crb2,Notch1	0.3
Ontology - Biological Process	GOBP_POSITIVE_REGULATION_OF_VASCULAR_ENDOTHELIAL_GROWTH_FACTOR_RECEPTOR_SIGNALING_PATHWAY	0.0781893004115226	0.376755500353033	0.231126709673834	-0.551745911132561	-1.4719956664273	12	Prkd2,Vegfb,Fgf9,Grb10	0.333333333333333
Ontology - Biological Process	GOBP_CARDIAC_LEFT_VENTRICLE_MORPHOGENESIS	0.0430950519048984	0.296209211493915	0.321775918075361	-0.494302509202652	-1.47189162147781	19	Cpe,Notch1,Hey2,Foxf1,Fgf9,Tgfb2,Gsk3a	0.368421052631579
Ontology - Biological Process	GOBP_CHOLESTEROL_STORAGE	0.0484273348906601	0.313352194754203	0.321775918075361	-0.472767550855801	-1.4718341558812	23	Ces1f,Ces1c,Ces1e,Cd36,Nr1h2,Pparg,Ces1d,Ces1g	0.347826086956522
Positional	chr3C	0.0235283162990147	0.218709932114831	0.352487857583619	-0.404389986420167	-1.47156987373379	43	Pcdh18,Lhfp,Spg20,Postn,Frem2,Elf2,4930577N17Rik,Ccdc169	0.186046511627907
Ontology - Biological Process	GOBP_NEGATIVE_REGULATION_OF_VASCULAR_PERMEABILITY	0.0437430856777666	0.29972045084164	0.321775918075361	-0.494141945244041	-1.47141350789152	19	Ceacam1,Arhgap35,Ddah1,Adora2a,Pde3a,Apoe,Adm,Fermt2,Slit2	0.473684210526316
Ontology - Biological Process	GOBP_SPHINGOMYELIN_BIOSYNTHETIC_PROCESS	0.0802469135802469	0.379522741055185	0.227987202850442	-0.551266483041952	-1.470716606524	12	Sgms2,Ormdl1,Pemt,Vapa,Ormdl3,Abca8a,Abca8b,Sptlc2,Samd8	0.75
Ontology - Biological Process	GOBP_NEGATIVE_REGULATION_OF_MUSCLE_CELL_APOPTOTIC_PROCESS	0.0220864935830341	0.212993967864753	0.352487857583619	-0.376755452186044	-1.47052003302264	59	Agtr1a,Acot1,Cftr,Cav1,Bag3,Gata4,Hand2,Nfe2l2,Hey2,Naca,Igf1r,Igf1,Rapgef3,Atg7,Atg5,Erbb4,Lifr,Slc25a4	0.305084745762712
Ontology - Biological Process	GOBP_FILOPODIUM_ASSEMBLY	0.0274891045029072	0.23353012841492	0.352487857583619	-0.364190552240517	-1.47046417452968	73	Daam2,Espn,Ccr7,Spef1,Vstm5,Gpm6a,Spata13,Tgfb3,Srgap2,Arhgap44,Dmtn,Stau2,Itgb4,Arhgef4,Rala,Rac1,Myo10,Prkcq,Arap1,Dnm3,Fxr1,Ezr,Ephb2	0.315068493150685
Ontology - Biological Process	GOBP_PYRIMIDINE_DEOXYRIBONUCLEOSIDE_TRIPHOSPHATE_METABOLIC_PROCESS	0.0804123711340206	0.379522741055185	0.227987202850442	-0.722716305948093	-1.47039954624313	5	Cmpk2	0.2
Curated - Chemical and Genetic Perturbation	DELASERNA_MYOD_TARGETS_DN	0.0305489277766817	0.2446200818525	0.352487857583619	-0.380971989622447	-1.46986438886144	55	Postn,Fzd1,Slc5a3,Rbpms,Tcf7l1,Ccdc24,S1pr3,Tpr,Mmp2,Hmgb3,Cyb5a,Mgst1,Ifitm1,Slit2,Adgra2,Itpr2,Ddit3,Capn6,Cenpm,Plp2,Mpp7,Erbin,Prdx4	0.418181818181818
Ontology - Biological Process	GOBP_RESPONSE_TO_TRICHOSTATIN_A	0.0804123711340206	0.379522741055185	0.227987202850442	-0.722269272713499	-1.46949003657814	5	Hdac8,Hnf4a,Ezh2	0.6
Ontology - Biological Process	GOBP_REGULATION_OF_EXCITATORY_SYNAPSE_ASSEMBLY	0.0583333333333333	0.335972469239466	0.271288554688953	-0.513229596336878	-1.46902932686279	16	Ptprs,Abi3bp,Vstm5,Sema4a,Sipa1l1,Ptpn13,Il1rap	0.4375
Canonical Pathways - Reactome	REACTOME_CYP2E1_REACTIONS	0.065439672801636	0.351522453450164	0.252961123069611	-0.602291991758169	-1.46896965274548	9	Cyp2s1,Cyp2b10,Cyp2e1,Cyp2a12,Cyp2f2,Cyp2a4	0.666666666666667
Ontology - Biological Process	GOBP_CELLULAR_HEAT_ACCLIMATION	0.0804123711340206	0.379522741055185	0.227987202850442	-0.721988044144697	-1.46891786412741	5	Hspa1a,Hspa1b,Hsbp1l1,Hsbp1,Rbbp7	1
Ontology - Molecular Function	GOMF_DIHYDROTESTOSTERONE_17_BETA_DEHYDROGENASE_ACTIVITY	0.084016393442623	0.38768148170111	0.222056046145248	-0.68279027203551	-1.46798291727967	6	Akr1c20,Hsd3b1,Akr1c6,Akr1c14,Akr1c18	0.833333333333333
Ontology - Biological Process	GOBP_C_TERMINAL_PROTEIN_AMINO_ACID_MODIFICATION	0.0623700623700624	0.344037708804234	0.261663521711573	-0.546385395555418	-1.46770808609967	13	Atg7,Atg5,Igtp,Irgm1,Lcmt2,Atg12,Agbl5,Irgm2,Wipi2	0.692307692307692
Ontology - Biological Process	GOBP_STEROL_TRANSPORT	0.00608621290734294	0.113718910034167	0.407017918923954	-0.337913449246411	-1.46654315448171	117	Eepd1,Pltp,Cftr,Cav1,Lipc,Ces1f,Ces1c,Abcb4,Washc1,Ces1e,Apoc3,Ldlrap1,Apom,Cd36,Nr1h2,Pon1,Apoa2,Abcg8,Stard3,Apoa5,Pparg,Serac1,Abca2,Vps4b,Lamtor1,Vps4a,Npc2,Npc1,Ces1d,Apoe,Vapa,Soat2,Apoc1,Ces1g,Abcg5,Abca8a	0.307692307692308
Canonical Pathways - Wiki	WP_ACETYLCHOLINE_SYNTHESIS	0.0804123711340206	0.379522741055185	0.227987202850442	-0.720686677715384	-1.46627017430582	5	Pemt,Pdha1,Ache,Pcyt1a	0.8
Canonical Pathways - Biocarta	BIOCARTA_MALATEX_PATHWAY	0.0646464646464647	0.349687075067118	0.252961123069611	-0.625060769902068	-1.46621872515656	8	Me1,Cs,Slc25a1,Pdha1	0.5
Regulatory Target Gene - GTRD	SOX15_TARGET_GENES	0.0269489255934614	0.231603221197956	0.352487857583619	-0.46002205265734	-1.46563358568289	26	Mpzl1,Smurf1,Fancc,Lpp,Eps8,Gm10320,Gsto1,Adamtsl4,Cetn4,Ptpn22,Glis3,Slc13a4,Slc25a21,Senp1	0.538461538461538
Ontology - Biological Process	GOBP_REGULATION_OF_BASEMENT_MEMBRANE_ORGANIZATION	0.0729166666666667	0.36599741945574	0.241339976815091	-0.569442403534854	-1.46556411481252	11	Lama2,Lamb1,Lamc1,Lama1	0.363636363636364
Ontology - Biological Process	GOBP_NEGATIVE_REGULATION_OF_BEHAVIOR	0.0443911196262315	0.301840803661922	0.321775918075361	-0.492141993676748	-1.4654582236264	19	Htr7,Ceacam2,Napepld,Ada,Ptger3,Lepr,Retn	0.368421052631579
Canonical Pathways - Reactome	REACTOME_SUMOYLATION_OF_TRANSCRIPTION_COFACTORS	0.0519674984299356	0.323191917879418	0.321775918075361	-0.414687540048076	-1.46526338555585	38	Sin3a,Rnf2,Ing2,Safb,Ctbp1,Park7,Scmh1,Mbd1,Pias4,Hipk2,Phc2,Sumo2	0.315789473684211
Curated - Chemical and Genetic Perturbation	YAO_TEMPORAL_RESPONSE_TO_PROGESTERONE_CLUSTER_15	0.0450391537427143	0.303546115123619	0.321775918075361	-0.419691992429996	-1.46509142845007	36	Col14a1,Sema3c,Postn,Gstt1,Heph,Sema3b,Epor,Npc1,Lum,Itm2a,Plac8,Cryz,Cd59a,Kif22,St3gal6	0.416666666666667
Cell Type Signatures	TABULA_MURIS_SENIS_SKIN_BULGE_KERATINOCYTE_AGEING	1.81904961331231e-06	0.000429620871323304	0.643551836150722	-0.272787127881581	-1.46489250860988	849	Wdtc1,Pltp,Iffo2,Pdzk1ip1,Map1lc3a,Adh1,Nbl1,Bmyc,Ubxn1,Usp18,Gstm1,Igfbp6,Myo1d,Sh3pxd2a,Ethe1,Eif5b,Atn1,Ndufa12,Sfrp1,Fam104a,Ppdpf,Spag7,Psme1,Blvrb,Cavin3,Ceacam1,Luzp1,Cbr1,Anp32a,Ier5l,Cdkn1c,Tmem11,Cryab,Sparcl1,Tagln,Dynlrb1,Col3a1,Ltbp4,Tm4sf1,Tmem219,Dctn4,Gpx4,Lin37,Ebpl,Rnaseh2c,Lhx2,Lgals1,Igfbp7,Ptms,Hnrnpa0,Rflnb,Tmsb10,Igfbp5,Sarnp,Dpt,Pafah1b3,Bcl7c,Park7,Atpif1,Myl9,Ltbp2,Glrx5…	0.247349823321555
Regulatory Target Gene - miRDB	MIR_128_1_5P_MIR_128_2_5P	0.0881147540983607	0.394855475849314	0.216542836735348	-0.681122188584194	-1.46439657735742	6	Tgfb3,Ces3b,Ikzf4,Iqsec2,Cbfa2t3	0.833333333333333
Ontology - Biological Process	GOBP_HEART_VALVE_MORPHOGENESIS	0.0240380866592372	0.220927363471237	0.352487857583619	-0.384680809787507	-1.46414249889832	53	Adamts9,Adamts5,Notch1,Zfpm1,Gata4,Nfatc1,Gja5,Axin2,Hey2,Scx,Fgfrl1,Tbx20,Smad2,Heyl,Smad6,Tgfb2,Robo2,Slit2,Nos3,Ccn1,Bmpr2,Smad4,Jag1,Eln	0.452830188679245
Ontology - Biological Process	GOBP_DICHOTOMOUS_SUBDIVISION_OF_AN_EPITHELIAL_TERMINAL_UNIT	0.0674846625766871	0.355827283713516	0.248911114434702	-0.600299071189485	-1.46410898736093	9	Sema3c,Ctsh,Plxna1,Vangl2	0.444444444444444
Ontology - Biological Process	GOBP_SMOOTHENED_SIGNALING_PATHWAY_INVOLVED_IN_VENTRAL_SPINAL_CORD_PATTERNING	0.0666666666666667	0.353652892561984	0.248911114434702	-0.623945932953132	-1.46360362773126	8	Smo,Tulp3,Rfx4,Gli3	0.5
Ontology - Biological Process	GOBP_OLFACTORY_BULB_INTERNEURON_DEVELOPMENT	0.0665280665280665	0.353652892561984	0.252961123069611	-0.651533916032358	-1.46329041107483	7	Wnt5a,Rac1,Robo2,Slit2	0.571428571428571
Ontology - Molecular Function	GOMF_PLATELET_DERIVED_GROWTH_FACTOR_BINDING	0.075	0.370337866664671	0.237793834423688	-0.56854987233142	-1.46326702261323	11	Col5a1,Col3a1,Col1a2,Pdgfra,Pdgfrb,Col1a1	0.545454545454545
Ontology - Molecular Function	GOMF_THIOLESTER_HYDROLASE_ACTIVITY	0.0395825066725054	0.284324299272021	0.321775918075361	-0.392898530394969	-1.46292347067797	47	Acot1,Acot13,Acot2,Pnkd,Ces1e,Acot4,Abcd2,Abhd17c,Baat,Acot3,Hnf4a,Abhd17a,Esd,Acot8,Abcd3,Ptprt,Acot10,Haghl,Hibch,Fasn,Lypla2,Pla2g6	0.468085106382979
Ontology - Biological Process	GOBP_MINERALOCORTICOID_SECRETION	0.0665280665280665	0.353652892561984	0.252961123069611	-0.651328669395679	-1.46282944438075	7	Agtr1a,Bmp6,Ren1	0.428571428571429
Ontology - Biological Process	GOBP_LIPID_METABOLIC_PROCESS	1.62548529991462e-08	1.00323702337423e-05	0.73376198835648	-0.267131475966703	-1.46274786143187	1305	Aqp8,Gstm4,Wdtc1,Cept1,Cyp2s1,Thra,Sgpl1,Scd3,Mgst3,Acot1,Pltp,Irs1,Lrp2,Adipor2,Hacl1,Foxa2,Ugt2b1,Elovl5,Hsd17b2,Cyp2c40,Crls1,Crtc3,Adh1,Aadac,Trib3,Cftr,Insig2,Pip4k2c,Abcb11,Cav1,Rgn,Hao2,Gpat2,Gstm1,Adora2b,Proca1,Acot13,Cyp2c68,Cyp1a1,Fgf2,Nr1d1,Lipa,Ptdss1,Cyp2c69,Sccpdh,Aplp2,Acbd4,Pde8b,Lipc,Cyp2c70,Tbl1xr1,Hacd1,Sla2,Cyp2c38,Serinc2,Ugt2b35,Bdh1,Rdh14,Ptges,Aldh1a1,Pdk1,Acot2,Cebpa,Edn…	0.253639846743295
Ontology - Biological Process	GOBP_BUNDLE_OF_HIS_CELL_TO_PURKINJE_MYOCYTE_COMMUNICATION	0.0627615062761506	0.344084007930779	0.261663521711573	-0.533857360820544	-1.46263346376253	14	Dsp,Gja5,Dsg2,Dsc2	0.285714285714286
Ontology - Biological Process	GOBP_REGULATION_OF_PLASMA_LIPOPROTEIN_PARTICLE_LEVELS	0.0156665454584174	0.181386042547781	0.352487857583619	-0.368352738564674	-1.46228749951735	64	Pltp,Lipc,Vldlr,Washc1,Pla2g12b,Apoc3,Ldlrap1,Apom,Cd36,Nr1h2,Apoa2,Mpo,Apoa5,Mttp,Mylip,Gpld1,Ces1d,Apoe,Soat2,Apoc1,Ces1g	0.328125
Ontology - Biological Process	GOBP_CELLULAR_DETOXIFICATION_OF_ALDEHYDE	0.0730223123732252	0.366184077079108	0.237793834423688	-0.578717702502855	-1.46065800609561	10	Aldh1a1,Aldh2,Park7,Akr1a1,Esd	0.5
Ontology - Biological Process	GOBP_POSITIVE_REGULATION_OF_GLUCOSE_TRANSMEMBRANE_TRANSPORT	0.0247614550077791	0.223259019772467	0.352487857583619	-0.400452396250261	-1.46034660061668	45	Gpc3,Irs1,Adipor2,Rap1a,Capn10,Erfe,Nfe2l2,Aoc3,C1qtnf2,Sorbs1,Igf1,Erbb4,Oga,Gh,Ptpn11,Erbb3,Gip	0.377777777777778
Curated - Chemical and Genetic Perturbation	HU_GENOTOXIC_DAMAGE_24HR	0.0278901513784582	0.234404111454969	0.352487857583619	-0.415876017953247	-1.46027004783174	37	Isg15,Bag3,H2ax,Eif4ebp1,Hmgb3,Gzmb,Tubb2a,Ddr1,Imp3,Snhg6,Norad,Rpl10a,Jund	0.351351351351351
Ontology - Biological Process	GOBP_REGULATION_OF_LIPID_TRANSPORT	0.00457597752471478	0.0990498581239695	0.407017918923954	-0.323607320575039	-1.45920438639214	146	Agtr1a,Kdm5b,Eepd1,Pltp,Cav1,Igfbp3,Pomc,Ptges,Ces1f,Ces1c,Abcb4,Washc1,Cyp2j5,Erfe,Acsl1,Ces1e,Apoc3,Ldlrap1,Hbp1,Bmp6,Nr1h2,Dbi,Pon1,Apoa2,Abcg8,Cry2,Fabp3,Pparg,Abca2,Ecrg4,Lrat,Lamtor1,Cyp4a10,Cyp4a14,Ces1d,Apoe,Tspo,Ren1,Apoc1,Ces1g,Abcg5,Retn,P2ry2,Gdf9,Abca8a,Mapk9	0.315068493150685
Canonical Pathways - Reactome	REACTOME_SULFIDE_OXIDATION_TO_SULFATE	0.088659793814433	0.394874705984177	0.216542836735348	-0.717182451283234	-1.45914066454748	5	Ethe1,Sqor,Suox,Slc25a10	0.8
Ontology - Biological Process	GOBP_LUNG_MORPHOGENESIS	0.0140369720977485	0.173010662774522	0.380730400722792	-0.367549209800745	-1.45903771289487	65	Foxa2,Hhex,Tnc,Wnt2b,Tcf21,Yap1,Gata4,Rspo2,Ctsh,Hhip,Stk40,Pdgfra,Ctsz,Lama1,Mapk3,Id1,Spry1,Rdh10,Foxf1,Vangl2,Igf1	0.323076923076923
Regulatory Target Gene - miRDB	MIR_5623_3P	0.0149717961489394	0.178252254499476	0.380730400722792	-0.352540599935511	-1.45902301776907	86	Igf2bp3,Rwdd3,Btd,Cyp1a1,Nqo2,Wrnip1,Ago1,Slc25a46,Tnc,Luzp1,Gpd2,Col3a1,Tspan2,Lgals1,Rit1,Zrsr1,Stard3,Tbx20,Cdkl4,Snx2,Spast,Abraxas2,Tnrc6b,Nob1,Dazap2,Marchf9,Bsn,Adcyap1r1,Chgb,Fam222b,Eya3,Tln2,4931406C07Rik,Cep350,Lrrc17	0.406976744186047
Curated - Chemical and Genetic Perturbation	CHANGOLKAR_H2AFY_TARGETS_UP	0.0304816393895084	0.24456943364172	0.352487857583619	-0.387554360877632	-1.45901888901085	49	Rhou,Glo1,Niban2,Gramd3,Cblc,Grpel2,Dlg3,Slc35g1,Slc44a1,Itpk1,Avl9,Car1,Cmtm4,Serpina6,Traf4	0.306122448979592
Regulatory Target Gene - miRDB	MIR_7045_3P	0.0133157968148723	0.167459711197692	0.380730400722792	-0.360963828038103	-1.45877498409694	74	Slc17a8,Fras1,Syne3,Dvl2,Prss23,Zmym4,Vps33b,Map3k10,Maml2,Ypel3,Slfn5,Hyal2,Kmt2d,Ncam1,Taok3,Ets1,Slc47a1,Nufip2,Spop,Tnrc6b,Ddr1,Dyrk1b,Egr3,Chst11,Mex3a,Shc4,Sema6d,Tbc1d16,Grik5,Setd5,Col9a2,B3gnt6	0.432432432432432
Ontology - Biological Process	GOBP_CARDIAC_RIGHT_VENTRICLE_MORPHOGENESIS	0.0509813408719736	0.321200462101516	0.321775918075361	-0.485774315495327	-1.45802787048857	20	Sema3c,Notch1,Gata4,Hand2,Hey2,Tbx20,Ppp1r13l,Tgfb2	0.4
Regulatory Target Gene - miRDB	MIR_7016_3P	0.0140369720977485	0.173010662774522	0.380730400722792	-0.367288517150868	-1.4580028571599	65	Sh3pxd2a,C2cd2,D130043K22Rik,0610030E20Rik,Sema5a,Pola2,Sprn,Cacnb3,Lsm11,Tpm4,Pmvk,Fbn1,Dynll2,Pum3,Pex19,Ubxn7,Parp14,Kif26a,Gpr157,Zfp592,Idh2	0.323076923076923
Ontology - Molecular Function	GOMF_ANGIOTENSIN_RECEPTOR_ACTIVITY	0.0404056854213292	0.287768511218764	0.321775918075361	-0.848508606296334	-1.45777843103058	3	Agtr1a	0.333333333333333
Ontology - Molecular Function	GOMF_KERATIN_FILAMENT_BINDING	0.088659793814433	0.394874705984177	0.216542836735348	-0.716463219300129	-1.45767735401623	5	Fam83h,Vim,Eppk1,Krt14	0.8
Ontology - Biological Process	GOBP_REGULATION_OF_RESPONSE_TO_OXIDATIVE_STRESS	0.0142059923596029	0.173606776523038	0.380730400722792	-0.34650573817288	-1.45730369376257	93	Fbln5,Trap1,Fzd1,Tsc1,Txn1,Stox1,Gfer,Rest,Rnf146,Park7,Gata4,Cd36,Nfe2l2,Sesn3,Ddr2,Sod1,Pink1,Stk26,Gpx1,Vnn1,Epor,Fut8,Atg7,Bag5,Ppia,Ggt7,Fbxo7,Macroh2a1,Nme5,Lrrk2,Pde8a,Sesn2,Aifm2,Mapk7,Gch1,Fyn,Acox2	0.397849462365591
Regulatory Target Gene - miRDB	MIR_6954_5P	0.00597204340977031	0.112877951232726	0.407017918923954	-0.319301016587886	-1.45730268959902	160	S100a10,Spock2,Plac9,Glis2,Cftr,Slc6a9,Sox12,Map3k11,Klhdc3,Scn3a,Carhsp1,Nsl1,Tmem141,Luzp1,Tsc1,0610030E20Rik,Nsg1,Il22ra1,Tulp3,Cdc42ep1,Chst15,Maob,Asxl3,Adamts4,Hmga1,Phb,Ppp1ca,Ly6e,Rerg,Ifitm1,Adgrl1,Per1,Gnpda1,Osgin1,Tnks1bp1,Bgn,Cidec,Rnf44,Rtl5,Snai3,Mmp24,Atxn7l3,Itpkb,Sp7,Slc19a1,Clmn,Tub,Psenen,Aifm2,Zc4h2,Hoxc5,Adarb1,Abcg4,Dcakd,Dab2ip	0.34375
Ontology - Biological Process	GOBP_REGULATION_OF_LIPOPROTEIN_LIPASE_ACTIVITY	0.0689070527000245	0.358893695124081	0.287805130535564	-0.497218954219722	-1.45705495245054	17	Angptl3,Apoc3,Nr1h2,Angptl8,Apoa5,Apoc1,Angptl4,Sort1	0.470588235294118
Ontology - Biological Process	GOBP_COLLAGEN_BIOSYNTHETIC_PROCESS	0.0173623898917519	0.191157464229925	0.352487857583619	-0.373373425561265	-1.45687274703208	60	Col5a1,Rap1a,Rcn3,Adora2b,P3h4,Notch1,Itga2,Larp6,Tgfb3,Ddr2,Pparg,Scx,Pdgfrb,Vim,Rapgef3,Prdx5,P3h3,Wnt4,Col1a1,Ep300,Serpinh1,Eng,Nr1h4	0.383333333333333
Ontology - Biological Process	GOBP_SEX_DETERMINATION	0.0509813408719736	0.321200462101516	0.321775918075361	-0.485334519833272	-1.45670784529962	20	Amh,Tcf21,Tmem184a,Rsl1,Igf1r,Fgf9,Wnt4,Wt1	0.4
Regulatory Target Gene - miRDB	MIR_1932	0.0907216494845361	0.399873888602682	0.213927855492356	-0.715837849813524	-1.45640501104878	5	Ankrd50,Atf7,Fbxo4,Corin	0.8
Ontology - Biological Process	GOBP_LIPOPROTEIN_LOCALIZATION	0.0509813408719736	0.321200462101516	0.321775918075361	-0.485220344704328	-1.45636515422929	20	Lrp2,Unc119,Cubn,Apoc3,Cd36,Pparg,Mttp	0.35
Ontology - Biological Process	GOBP_POSITIVE_REGULATION_OF_DOPAMINERGIC_NEURON_DIFFERENTIATION	0.042284982821841	0.293185777766178	0.321775918075361	-0.847450391086755	-1.45596036660971	3	Foxa2	0.333333333333333
Ontology - Biological Process	GOBP_ACTIN_FILAMENT_NETWORK_FORMATION	0.0770833333333333	0.375473042024093	0.234392647294686	-0.565697009712263	-1.45592465918337	11	Espn,Pls3,Pls1	0.272727272727273
Curated - Chemical and Genetic Perturbation	GLINSKY_CANCER_DEATH_UP	0.0706860706860707	0.361911611402911	0.245041785430996	-0.648055572607873	-1.45547834411373	7	Rnf2,Bub1,Usp22,Hcfc1	0.571428571428571
Ontology - Biological Process	GOBP_REGULATION_OF_HAIR_CYCLE	0.0289088242727766	0.238631637399818	0.352487857583619	-0.456742314805285	-1.45518431717404	26	Smo,Trpv3,Nfatc1,Ngfr,Clock,Wnt5a,Fa2h,Tgfb2,Per1	0.346153846153846
Ontology - Biological Process	GOBP_RESPONSE_TO_KETONE	0.0070314434998075	0.121982241990715	0.407017918923954	-0.325042367092564	-1.45485981547232	143	Agtr1a,Sin3a,Adcy5,Adh1,Cftr,Cav1,Ptgfr,Postn,Ccr7,Htr7,Abcb4,Cdc5l,Klf9,Slc5a5,Src,Park7,Trerf1,Yap1,Gnas,Blm,Tgfb3,Ugt3a1,Scnn1a,Eif4ebp1,Hdac8	0.174825174825175
Ontology - Biological Process	GOBP_ABSCISSION	0.0907216494845361	0.399873888602682	0.213927855492356	-0.714559776103938	-1.45380471133619	5	Spg20,Chmp4c,Vps4a	0.6
Canonical Pathways - Wiki	WP_KENNEDY_PATHWAY	0.0648535564853557	0.350169926285499	0.257206466468838	-0.530608145548787	-1.45373143985836	14	Cept1,Sgpl1,Ptdss1,Pcyt1b,Pemt,Pcyt2	0.428571428571429
Ontology - Biological Process	GOBP_POSITIVE_REGULATION_OF_MACROAUTOPHAGY	0.0218393285579519	0.211883739642958	0.352487857583619	-0.35728535791208	-1.45362714450809	78	Pip4k2c,Rufy4,Tsc1,Bag3,Vps13d,Snx4,Fyco1,Sesn3,Cers1,Ikbkg,Dcn,Mapk3,Ripk2,Snx18,Snx30,Pink1,Pip4k2b,Ulk1,Wipi1,Slc25a4,Wac,Wdr45,Ralb,Tom1,Tsc2,Igtp,Smcr8,Sesn2,Irgm1,Sptlc2,Optn	0.397435897435897
Ontology - Biological Process	GOBP_VASCULAR_ASSOCIATED_SMOOTH_MUSCLE_CELL_PROLIFERATION	0.0139774430082045	0.173010662774522	0.380730400722792	-0.359583036191863	-1.4531947446184	74	Agtr1a,Cav1,Fgf2,Nqo2,Gna13,Mef2d,Src,Igfbp5,Park7,Ldlrap1,Tgfb3,Hpgd,Efemp2,Ddr2,Pparg,Mmp2,Apln,Igf1,Fgf9,Ppargc1a	0.27027027027027
Regulatory Target Gene - GTRD	SP5_TARGET_GENES	6.30874462964867e-07	0.000184066227403586	0.659444398037935	-0.268535543050896	-1.45280483573479	987	Igf2bp3,2310022B05Rik,Thra,Calcoco1,Med26,Mst1r,Sp5,Gm15912,Acp5,Slc30a10,Eepd1,Cbln3,Golm2,Lrrn4,Lrp2,Zfp804b,Rwdd3,Adipor2,Zfp385a,Map1lc3a,Nes,Wiz,Unc119,Glis2,Espn,Slc13a2,Sertad1,Ubxn1,Mrnip,Adra2b,Plin2,Ing2,Sox12,Rab22a,Nt5e,Gjc1,Foxo6,Lypd1,Hyi,Ripply1,Tspan14,Fbxo21,Mepce,Acbd4,Ppdpf,Adamts9,Tbl1xr1,Rufy4,C2cd2,Pdk1,Rbm38,Arhgef17,Ggnbp2,Scube3,Tsc1,Ints6,Bag3,Col16a1,1700008O03Rik,Trp53…	0.239108409321175
Ontology - Biological Process	GOBP_MESONEPHRIC_DUCT_MORPHOGENESIS	0.0717299578059072	0.364740840304748	0.245041785430996	-0.780231295261856	-1.45274736725161	4	Gpc3	0.25
Regulatory Target Gene - miRDB	MIR_762	0.00912737221896042	0.141071017396547	0.380730400722792	-0.334798331589818	-1.4524199485441	119	Pacs1,Thap11,B4galt2,Sh3pxd2a,5031439G07Rik,Irf2,Cbx6,Tagln,Natd1,Wipf2,Cuedc1,Ptpn23,Mettl26,Samd4b,Stk40,Cep170b,Tigd5,Mpl,Iqsec2,Hectd3,Zfp821,Creb5,Bptf,Pnck,Ptprf,Dagla,Wdfy3,Grin1os,Col1a1,Cbfa2t3,Adgrl1,Tnrc6b,Gsk3a	0.277310924369748
Ontology - Biological Process	GOBP_LIMB_JOINT_MORPHOGENESIS	0.0948453608247423	0.407929108859458	0.208955027549354	-0.713399283100544	-1.45144363497529	5	Col3a1	0.2
Canonical Pathways - Wiki	WP_HEDGEHOG_SIGNALING_PATHWAY	0.0672222193544672	0.355311962298678	0.287805130535564	-0.472064677576775	-1.45127300176282	22	Smo,Sin3a,Dyrk1a,Hhip,Ski,Gli3	0.272727272727273
Ontology - Molecular Function	GOMF_FERRIC_IRON_BINDING	0.0666666666666667	0.353652892561984	0.248911114434702	-0.618651504673026	-1.45118437146518	8	Acp5,Miox,Fxn,Ftl2-ps,Fth1,Trf,Ftl1	0.875
Ontology - Biological Process	GOBP_HISTONE_H3_K4_DIMETHYLATION	0.0922131147540984	0.402980351976856	0.211400189384923	-0.674930148351769	-1.45108383747726	6	Setd1b,Kmt2b,Kmt2d	0.5
Curated - Chemical and Genetic Perturbation	TORCHIA_TARGETS_OF_EWSR1_FLI1_FUSION_TOP20_DN	0.0345218323149123	0.261430789597639	0.321775918075361	-0.491088685286265	-1.45088293494538	18	Smo,Slc6a13,Lgals1,Tmsb10,Cd81,Prkd3	0.333333333333333
Ontology - Biological Process	GOBP_LIPID_HOMEOSTASIS	0.00468415666241489	0.100080326377736	0.407017918923954	-0.316486447123503	-1.45081455362491	170	Rcn3,Abcb11,Cav1,Nr1d1,Lipc,Slc25a46,Cebpa,Ces1f,Scd1,Ormdl1,Ces1c,Abcb4,Angptl3,Ces1e,Pla2g12b,Tlcd2,Apoc3,Ldlrap1,Nr1h2,Apoa2,Abcg8,Fabp3,Apoc4,Angptl8,Apoa5,Zbtb20,Abca2,Mttp,Mylip,Rtn4,Lamtor1,Tlcd4,Npc2,Npc1,Atg7,Hnf4a,Ces1d,Apoe,Nfe2l1,Soat2,Ormdl3,Tspo,Raly,Ephx2,Ces1g,Ncor1,Abcg5,Tm6sf2,Pnpla3,Lima1,Usf2,Angptl4,Nr1h4,Gip,Abca3,Sesn2,Lrp5,Apob,Adrb1,Sar1b,Dgat1,Acox2,Hpn,Il18,Gpr39,Cln8,U…	0.4
Ontology - Molecular Function	GOMF_CARBONYL_REDUCTASE_NADPH_ACTIVITY	0.0769230769230769	0.375306967280211	0.234392647294686	-0.645646115971463	-1.45006690703394	7	Cbr1,Dhrs7,Dcxr,Dhrs1	0.571428571428571
Curated - Chemical and Genetic Perturbation	MCBRYAN_PUBERTAL_BREAST_4_5WK_DN	0.00402945054666136	0.093036824348597	0.407017918923954	-0.309553555258916	-1.44979902937994	197	Coq8a,Art3,Scd3,Fhl1,Ptpn14,Dlat,Cavin1,Ppp1r3c,Nr1d1,Lipa,Aplp2,Tbl1xr1,Carhsp1,Pdk1,Chrdl1,Nnat,Acsl1,Sod3,Pfkfb3,Stom,Hspg2,Ehhadh,Prelp,Etfdh,Ech1,Kif1c,Mapk8ip1,Gpd1,Gid4,Sorbs1,Rab5b,Hipk2,Immt,Ehd2,Cyth1,Bche,Gk,Bmp1,Kcnk2,Fabp5,Anxa8,Ets1,Eci1,Slc16a2,Igfals,Gm2a,Cisd1,Acadvl,Slc25a10,Grb10,Pex6,Rassf3,Extl3,Ahcyl1,Ptges2,Ccnk,Uhrf1bp1,Ndn,Lama4,Nid2,Ccn1,Acsf2,Norad,Ppargc1b	0.324873096446701
Ontology - Molecular Function	GOMF_POTASSIUM_CHANNEL_INHIBITOR_ACTIVITY	0.0666666666666667	0.353652892561984	0.248911114434702	-0.617984846374856	-1.44962057650775	8	Cav1,Wnk3,Kcnk2	0.375
Curated - Chemical and Genetic Perturbation	MILI_PSEUDOPODIA	0.027067122635538	0.231728595088974	0.352487857583619	-0.387076541819968	-1.4492114096064	48	Kctd10,Rflnb,Dcaf5,Kank2,Kif1c,Pkp4,Cyb5r3,Ddr2,Map2k7,Coa5,Ccng1,Dynll2,Sh3bgrl,Dkc1,Ankrd11,Eif3e,Map1b,Ccnd2,Cenpb,Xaf1	0.416666666666667
Cell Type Signatures	TABULA_MURIS_SENIS_PANCREAS_PANCREATIC_STELLATE_CELL_AGEING	0.0769230769230769	0.375306967280211	0.234392647294686	-0.645195117277672	-1.44905400187614	7	Pltp,Ptms,Tle5	0.428571428571429
Ontology - Biological Process	GOBP_NEGATIVE_REGULATION_OF_HEMATOPOIETIC_PROGENITOR_CELL_DIFFERENTIATION	0.0925925925925926	0.40377299753706	0.211400189384923	-0.543141453001192	-1.44903994564029	12	Notch1,Dpf2,Hes1,Nfe2l2,Mettl14	0.416666666666667
Ontology - Molecular Function	GOMF_RNA_POLYMERASE_II_GENERAL_TRANSCRIPTION_INITIATION_FACTOR_ACTIVITY	0.0307345125271165	0.24482272951647	0.352487857583619	-0.425429898219485	-1.4490141282872	33	Foxa2,Taf7,Gtf2h4,Drap1,Prrx2,Taf10,Gtf2e2,Dr1,Taf9b,Taf5,Taf12,Snapc2,Gtf2b,Snapc4	0.424242424242424
Ontology - Biological Process	GOBP_REGULATION_OF_ACUTE_INFLAMMATORY_RESPONSE_TO_ANTIGENIC_STIMULUS	0.0543933054393306	0.327863805227497	0.282013350011725	-0.494471584260385	-1.4490040344968	17	Ighg1,Ccr7,Ighg2b,Park7	0.235294117647059
Regulatory Target Gene - miRDB	MIR_486A_3P_MIR_486B_3P	0.00959054367727617	0.145089339916348	0.380730400722792	-0.328992615241368	-1.4478272155268	128	Spock2,Glis2,Cftr,Sox12,Map3k11,Klhdc3,Scn3a,Carhsp1,Nsl1,Tmem141,Luzp1,Tsc1,Nsg1,Il22ra1,Tulp3,Cdc42ep1,Chst15,Maob,Asxl3,Adamts4,Hmga1,Phb,Ppp1ca,Ppig,Ly6e,Rerg,Ifitm1,Gnpda1,Osgin1,Bgn,Cidec,Rnf44,Rtl5,Snai3,Mmp24,Atxn7l3,Itpkb,Sp7,Slc19a1,Tub,Psenen,Aifm2,Zc4h2,Adarb1,Abcg4,Dcakd,Slc25a42	0.3671875
Ontology - Biological Process	GOBP_CHEMOREPULSION_OF_AXON	0.0969072164948454	0.411388402745495	0.206587922696891	-0.711603310852238	-1.44778964687894	5	Plxna4,Ntn1,Wnt5a,Unc5c,Ryk	1
Ontology - Biological Process	GOBP_REDUCTION_OF_FOOD_INTAKE_IN_RESPONSE_TO_DIETARY_EXCESS	0.0429114156386904	0.295409475226969	0.321775918075361	-0.842515789246934	-1.4474824842707	3	Rmi1,Gdf15	0.666666666666667
Regulatory Target Gene - miRDB	MIR_6918_5P	0.00482504017384513	0.10207783831248	0.407017918923954	-0.316928408923707	-1.44742844084078	161	Aqp8,Rps6ka1,Kdm5b,Irs1,Chst4,Glis2,Tspan14,Angptl2,Fzd1,Ntrk1,Usp37,Gstm6,Cadm3,Sprn,Stam,Stom,Aff3,Utp11,N4bp1,Gja5,Peak1,Ifit1,Acsm5,Trim33,Pip5k1c,Ppp1r15b,Zxdc,Rab11fip5,Dtx4,Zcchc14,Dagla,Anapc7,Xpo7,Ttc28,Rab6b,Piezo2,Abhd17a,Ddi2,Csdc2,Gbp10,Zfp691,Marchf9,Pom121,Pak3,Panx2,Rap2c,Syn3,Snai3,Anxa5,Lax1,Gbp6	0.316770186335404
Ontology - Biological Process	GOBP_INTERKINETIC_NUCLEAR_MIGRATION	0.0750507099391481	0.370337866664671	0.234392647294686	-0.573467109483946	-1.44740574044579	10	Hhex,Dock7,Tacc2,Kif1a,Cep120,Hook3	0.6
Canonical Pathways - Reactome	REACTOME_DEGRADATION_OF_CYSTEINE_AND_HOMOCYSTEINE	0.0727650727650728	0.365739641137478	0.241339976815091	-0.538481346767137	-1.4464761197736	13	Cdo1,Ethe1,Sqor,Suox,Slc25a10	0.384615384615385
Ontology - Molecular Function	GOMF_TESTOSTERONE_16_ALPHA_HYDROXYLASE_ACTIVITY	0.079002079002079	0.377843597224413	0.231126709673834	-0.643923214148663	-1.44619741435752	7	Cyp2b10,Cyp2b9,Cyp3a59,Cyp3a25,Cyp2b13	0.714285714285714
Ontology - Molecular Function	GOMF_GERANYLGERANYL_REDUCTASE_ACTIVITY	0.079002079002079	0.377843597224413	0.231126709673834	-0.643864223304639	-1.44606492588029	7	Akr1c20,Akr1b7,Akr1c6,Akr1c14,Akr1c18	0.714285714285714
Ontology - Biological Process	GOBP_REGULATION_OF_CELL_COMMUNICATION_BY_ELECTRICAL_COUPLING_INVOLVED_IN_CARDIAC_CONDUCTION	0.0942622950819672	0.407137256253608	0.208955027549354	-0.672576192200906	-1.44602288749156	6	Cav1,Gjd3	0.333333333333333
Ontology - Biological Process	GOBP_RESPONSE_TO_CAMP	0.0253259411578442	0.225212879930379	0.352487857583619	-0.380183866731498	-1.44592148348801	52	Cdo1,Rap1a,Cftr,Pklr,Pygm,Akap6,Igfbp5,Dmtn,Gpd1,Rapgef3,Cdk2,Per1,Ren1,Ezr,Itpr2	0.288461538461538
Ontology - Biological Process	GOBP_POSITIVE_REGULATION_OF_T_CELL_RECEPTOR_SIGNALING_PATHWAY	0.0345218323149123	0.261430789597639	0.321775918075361	-0.489361113576203	-1.44577896006645	18	Ccr7,Rela,Prkd2,Bcl10,Cd81,Ikbkg,Ada	0.388888888888889
Ontology - Molecular Function	GOMF_ATPASE_REGULATOR_ACTIVITY	0.0370135791080498	0.273130751978299	0.321775918075361	-0.400125926249062	-1.44506052329162	42	Dnajb1,Bag4,Tsc1,Bag3,Fnip2,Grpel2,Gtf2h4,Atpif1,Atp1b2,Bag1,Hscb	0.261904761904762
Ontology - Molecular Function	GOMF_RDNA_BINDING	0.0750507099391481	0.370337866664671	0.234392647294686	-0.572430611025125	-1.44478966396216	10	Bend3,Rptor,Dhx33,Macroh2a1,Bnc2,Bnc1	0.6
Ontology - Biological Process	GOBP_POSITIVE_REGULATION_OF_LIPID_BIOSYNTHETIC_PROCESS	0.013150965289584	0.166801731764303	0.380730400722792	-0.336938046820669	-1.44475068096799	105	Elovl5,Rgn,Adora2b,Nr1d1,Rdh1,Apoc3,Rdh16,Bmp6,Nr1h2,Dbi,Fabp3,Abcd2,Apoa5,Zbtb20,Rdh10,Sorbs1,Igf1r,Rptor,Mid1ip1,Gpld1,Igf1,Ccdc3,Anxa1,Creb1,Hnf4a,Ppargc1a,Apoe,Wnt4,Erbb4,Sec14l2,Rdh9,Rdh16f2,Mapk9,Gh	0.323809523809524
Ontology - Cellular Component	GOCC_ELASTIC_FIBER	0.0969072164948454	0.411388402745495	0.206587922696891	-0.710057064487272	-1.44464373757163	5	Mfap4,Fbln5,Efemp2	0.6
Ontology - Biological Process	GOBP_RESPONSE_TO_TRANSFORMING_GROWTH_FACTOR_BETA	0.00207344998524213	0.0646070910935543	0.431707695803346	-0.30035632357186	-1.44435275453141	234	Sap130,Sin3a,Prdm16,Cav1,Ltbp3,Ing2,Stk11,Npnt,Ldlrad4,Bmpr1b,Smurf1,Cdkn1c,Peg10,Col3a1,Ltbp4,Gdf2,Pxn,Src,Tgfb3,Sox5,Htra1,Zfp703,Col1a2,Hpgd,Bcl9l,Sap30l,Flcn,Ski,Slc2a10,Smad1,Bambi,Spry1,Hyal2,Aspn,Trim33,Pparg,Lrrc32,Fbn1,Scx,Igf1r,Hipk2,Lats2,Pdcd5,Spred1,Smad2,Crkl,Zbtb7a,Fut8,Creb1,Sap30,Smad6,Ppargc1a,Axin1,Il17rd,Wfikkn1,Itgb8,Rasl11b,Tgfb2,Ptprk,Itga8,Fermt2,Crebbp,Ep300,Tgfbr3,Gcnt2,…	0.324786324786325
Ontology - Molecular Function	GOMF_PEPTIDE_HORMONE_BINDING	0.0502234319428401	0.319435359645959	0.321775918075361	-0.41353999519991	-1.44361558766154	36	Vipr1,Pth1r,Npr3,Ednrb,Glp2r,Ramp1,Prlr,Ghrhr,Igf1r,Sctr,Lepr,Adcyap1r1	0.333333333333333
Ontology - Biological Process	GOBP_HIS_PURKINJE_SYSTEM_DEVELOPMENT	0.0969072164948454	0.411388402745495	0.206587922696891	-0.709480187717871	-1.44347005526644	5	Dsg2,Tbx3,Id2	0.6
Ontology - Biological Process	GOBP_TRIPARTITE_REGIONAL_SUBDIVISION	0.08125	0.381233552631579	0.227987202850442	-0.560840345032033	-1.44342514487106	11	Tcf7l1,Pcsk6,Tbx3,Wnt5a,Wt1	0.454545454545455
Ontology - Biological Process	GOBP_VIRAL_RELEASE_FROM_HOST_CELL	0.0585557960629129	0.336428521096156	0.321775918075361	-0.463637939912842	-1.44341157655775	23	Chmp7,Trim25,Chmp4c,Vps4b,Vps4a,Chmp4b,Vapa,Chmp2a,Chmp2b,Tsg101,Trim62	0.478260869565217
Ontology - Biological Process	GOBP_CORONARY_ARTERY_MORPHOGENESIS	0.0750507099391481	0.370337866664671	0.234392647294686	-0.571546511009008	-1.44255823443936	10	Lrp2,Notch1,Hand2	0.3
Canonical Pathways - Reactome	REACTOME_PHOSPHATE_BOND_HYDROLYSIS_BY_NUDT_PROTEINS	0.079002079002079	0.377843597224413	0.231126709673834	-0.642230440471282	-1.44239558696331	7	Adprm,Nudt1,Nudt9,Nudt15	0.571428571428571
Ontology - Molecular Function	GOMF_ANDROSTERONE_DEHYDROGENASE_ACTIVITY	0.0606694560669456	0.340883319855139	0.266350657088526	-0.491944533174689	-1.4415987409772	17	Rdh1,Akr1c20,Akr1c13,Rdh16,Akr1c12,Rdh9,Rdh16f2,Akr1c6,Akr1c14,Akr1c18,Rdh7	0.647058823529412
Curated - Chemical and Genetic Perturbation	TSENG_ADIPOGENIC_POTENTIAL_UP	0.0395142459231988	0.284088308391385	0.321775918075361	-0.431191459942841	-1.44134810841274	30	Trib3,Fhl1,Adora2b,Rhou,Nnat,Prss23,Bmp6,Cars	0.266666666666667
Ontology - Biological Process	GOBP_LONG_CHAIN_FATTY_ACID_BIOSYNTHETIC_PROCESS	0.0585557960629129	0.336428521096156	0.321775918075361	-0.46293447969994	-1.44122154306925	23	Gstm4,Gstm1,Gstm6,Elovl6,Gstm3	0.217391304347826
Ontology - Biological Process	GOBP_MEDIUM_CHAIN_FATTY_ACID_METABOLIC_PROCESS	0.069782989810618	0.360082396869278	0.287805130535564	-0.468712386217983	-1.4409670200316	22	Ces1f,Ces1c,Ces1e,Abhd3,Cyp4a10,Cyp4a14,Ces1d,Ces1g,Crot,Crat	0.454545454545455
Cell Type Signatures	TABULA_MURIS_SENIS_SKIN_EPIDERMAL_CELL_AGEING	6.270996311739e-05	0.00670871185429838	0.538434096309916	-0.27744261215019	-1.44043452703524	587	Wdtc1,Htatip2,Iffo2,Phf23,Map1lc3a,Nsmce3,Pmf1,Nbl1,Stx4a,Sertad1,Ubxn1,Ing2,Adora2b,Utp3,Klf16,Itm2b,Ube2e2,Hyi,Ethe1,Acbd4,Fam104a,Spag7,Psme1,Cebpa,C77080,Mif4gd,Epb41l4b,Tmem11,Nfkbil1,Ltbp4,Gpx4,Notch1,Igfbp7,Aldh2,Rit1,Ptms,Cd82,Bod1,Bcl7c,Ptpn23,Igbp1,Mob3b,S100a16,Rassf7,Emc10,Samd4b,Zfp703,Mxra8,Atg101,Bag1,Cep170b,Bcl9l,Dedd,Sap30l,Drap1,Nudt9,Dpep1,BC004004,Kif1c,Dcn,Ctsz,Bri3bp,Tmem20…	0.337308347529813
Ontology - Molecular Function	GOMF_PROTEIN_KINASE_C_ACTIVITY	0.0627615062761506	0.344084007930779	0.261663521711573	-0.491482581737189	-1.44024503427698	17	Prkd2,Pkn3,Prkd3,Pkn1,Prkcz,Prkcq,Prkch,Prkce,Smg1,Prkcd	0.588235294117647
Ontology - Biological Process	GOBP_MORPHOGENESIS_OF_A_BRANCHING_STRUCTURE	0.00262906473639099	0.0750686865211141	0.431707695803346	-0.304369758801478	-1.43970137647737	219	Gpc3,Agtr1a,Kdm5b,Smo,Foxa2,Sema3c,Npnt,Fgf2,Gna13,Rspo3,Sfrp1,Hhex,Epha7,Cpe,Tnc,Wnt2b,Sema5a,Gdf2,Notch1,Pxn,Tcf21,Src,Yap1,Mycn,Nfatc1,Rspo2,Sema3e,Pkd1,Fem1b,Pkhd1,Ctsh,Hs3st3a1,Hhip,Pdgfra,Sulf1,Ctsz,Lama1,Tbx3,Spry1,Rdh10,Plxna1,Gli3,Rtn4,Foxf1,Ppp1ca,Tbx20,Vangl2,Igf1	0.219178082191781
Ontology - Biological Process	GOBP_NEGATIVE_REGULATION_OF_MHC_CLASS_II_BIOSYNTHETIC_PROCESS	0.0989690721649485	0.413401344771621	0.204294756516886	-0.707601670855153	-1.43964812635765	5	Taf7,Nfx1,Marchf8	0.6
Ontology - Molecular Function	GOMF_HIGH_DENSITY_LIPOPROTEIN_PARTICLE_BINDING	0.077079107505071	0.375473042024093	0.231126709673834	-0.570324791679852	-1.43947466863238	10	Pltp,Cd36,Pon1,Apoa2	0.4
Regulatory Target Gene - miRDB	MIR_29A_3P	0.00087954345896403	0.0397160315632485	0.477270815362862	-0.29067917965347	-1.43910727254223	327	Kdm5b,Col5a1,Cd276,Cdk6,Tfeb,Map4k4,Glis2,Arpp19,Fras1,Pxdn,Sh3pxd2a,Timd2,Adamts9,Nav2,Zfp651,Frat2,Rnf19a,Adamts2,0610030E20Rik,1810013L24Rik,Natd1,Taf7,Col3a1,Usp37,Kdm2a,Elf2,Ppic,Rest,Eif4e2,Ldlrap1,Mycn,Eva1b,Hbp1,Blm,Hspg2,Tet3,Fem1b,Rmnd5a,Fbxw9,Asxl3,Adam12,Ppm1d,Ubn1,Fam168b,Mfap5,Tmem169,Wbp1l,Rapgefl1,Cldn1,Sms,Nfia,Fstl1,Sparc,Col6a3,Prkra,Has3,Fbn1,Trafd1,Tubb2a,Ybx3,Igf1,Dcun1d4,Cl…	0.275229357798165
Regulatory Target Gene - miRDB	MIR_29C_3P	0.00087954345896403	0.0397160315632485	0.477270815362862	-0.29067917965347	-1.43910727254223	327	Kdm5b,Col5a1,Cd276,Cdk6,Tfeb,Map4k4,Glis2,Arpp19,Fras1,Pxdn,Sh3pxd2a,Timd2,Adamts9,Nav2,Zfp651,Frat2,Rnf19a,Adamts2,0610030E20Rik,1810013L24Rik,Natd1,Taf7,Col3a1,Usp37,Kdm2a,Elf2,Ppic,Rest,Eif4e2,Ldlrap1,Mycn,Eva1b,Hbp1,Blm,Hspg2,Tet3,Fem1b,Rmnd5a,Fbxw9,Asxl3,Adam12,Ppm1d,Ubn1,Fam168b,Mfap5,Tmem169,Wbp1l,Rapgefl1,Cldn1,Sms,Nfia,Fstl1,Sparc,Col6a3,Prkra,Has3,Fbn1,Trafd1,Tubb2a,Ybx3,Igf1,Dcun1d4,Cl…	0.275229357798165
Ontology - Biological Process	GOBP_RESPONSE_TO_PARATHYROID_HORMONE	0.100409836065574	0.415277484367078	0.20207170902116	-0.669322862277304	-1.4390283051905	6	Prkaca,Gnas	0.333333333333333
Ontology - Biological Process	GOBP_RESPONSE_TO_INTERFERON_ALPHA	0.0408551180313133	0.288811488567614	0.321775918075361	-0.444860881845545	-1.43897386277479	27	Bst2,Ifit3,Ifnar2,Ifit1,Tpr,Adar,Ifnar1,Ifitm1,Oas1g,Eif2ak2	0.37037037037037
Ontology - Biological Process	GOBP_REGULATION_OF_SA_NODE_CELL_ACTION_POTENTIAL	0.0989690721649485	0.413401344771621	0.204294756516886	-0.707180781839058	-1.438791808307	5	Hcn3	0.2
Regulatory Target Gene - miRDB	MIR_29B_3P	0.00219394995309753	0.0673160896698967	0.431707695803346	-0.290401035271969	-1.43877736689919	328	Kdm5b,Col5a1,Cd276,Cdk6,Tfeb,Map4k4,Glis2,Arpp19,Fras1,Pxdn,Sh3pxd2a,Timd2,Adamts9,Nav2,Zfp651,Frat2,Rnf19a,Adamts2,0610030E20Rik,1810013L24Rik,Natd1,Taf7,Col3a1,Usp37,Kdm2a,Elf2,Ppic,Rest,Eif4e2,Ldlrap1,Mycn,Eva1b,Hbp1,Blm,Hspg2,Tet3,Fem1b,Rmnd5a,Fbxw9,Asxl3,Adam12,Ppm1d,Ubn1,Fam168b,Mfap5,Tmem169,Wbp1l,Rapgefl1,Cldn1,Sms,Nfia,Fstl1,Sparc,Col6a3,Prkra,Has3,Fbn1,Trafd1,Tubb2a,Ybx3,Igf1,Dcun1d4,Cl…	0.274390243902439
Ontology - Molecular Function	GOMF_ADRENERGIC_RECEPTOR_ACTIVITY	0.0727272727272727	0.365739641137478	0.237793834423688	-0.613341887446857	-1.43872948615596	8	Adra2b,Adra1a,Adra1b	0.375
Canonical Pathways - Reactome	REACTOME_ADRENOCEPTORS	0.0727272727272727	0.365739641137478	0.237793834423688	-0.613341887446857	-1.43872948615596	8	Adra2b,Adra1a,Adra1b	0.375
Ontology - Biological Process	GOBP_VASCULOGENESIS	0.0121545666584329	0.16213161360588	0.380730400722792	-0.342931975849962	-1.43868658464097	92	Sgpl1,Smo,Rap1a,Cav1,Gjc1,Hhex,Ceacam1,Gdf2,Notch1,Yap1,Gata4,Hey2,Rras,Rtn4,Foxf1,Tbx20,Pdgfrb,Spred1,Epor,Fgf9,Adm,Itgb8,Asb4,Setd2,Cul7,Wt1,Tmem100,Ccm2,Tgfbr3,Eng	0.326086956521739
Canonical Pathways - Reactome	REACTOME_DISASSEMBLY_OF_THE_DESTRUCTION_COMPLEX_AND_RECRUITMENT_OF_AXIN_TO_THE_MEMBRANE	0.0328286256374379	0.253513453129917	0.321775918075361	-0.451463698155575	-1.43836660636416	26	Cav1,Fzd1,Dvl2,Frat2,Ppp2r1b,Ppp2r5a,Dvl3,Ppp2cb,Axin1,Amer1,Ppp2r5d,Apc,Lrp5	0.5
Ontology - Biological Process	GOBP_STEROID_BIOSYNTHETIC_PROCESS	0.00677683600739778	0.120563068082829	0.407017918923954	-0.318372077424145	-1.43824306898541	151	Aqp8,Hsd17b2,Cftr,Insig2,Adora2b,Cyp1a1,Nr1d1,Pde8b,Bmpr1b,Ces1f,Ces1c,Akr1c20,Igfbp7,Rest,Ces1e,Snai1,Tm7sf2,Bmp6,Ddx20,Cyb5r3,Sod1,Pmvk,Sc5d,Stard3,Hsd11b1,Akr1d1,Igf1r,Baat,Igf1,Ppargc1a,Ces1d,Apoe,Wnt4,Sec14l2,Tspo,Hmgcs2,Hsd17b10,Ces1g	0.251655629139073
Ontology - Cellular Component	GOCC_MICROTUBULE_MINUS_END	0.100409836065574	0.415277484367078	0.20207170902116	-0.668847902586875	-1.43800715310251	6	Camsap3,Camsap1,Camsap2,Abraxas2,Numa1	0.833333333333333
Ontology - Biological Process	GOBP_NEGATIVE_REGULATION_OF_DNA_DAMAGE_RESPONSE_SIGNAL_TRANSDUCTION_BY_P53_CLASS_MEDIATOR	0.0740740740740741	0.368807529217086	0.237793834423688	-0.511703649411894	-1.43798364733459	15	Dyrk1a,Snai1,Dyrk3,Pcbp4,Pttg1ip,Kdm1a	0.4
Regulatory Target Gene - miRDB	MIR_1224_3P	0.0528155739949116	0.324482956769491	0.321775918075361	-0.411908467439849	-1.43792013151833	36	Trp53i11,Marchf2,Ago1,Elk4,Ptbp2,Slc35a4,Otud7b,Apln,Ets1,Rab6b,Tnrc6b,Kpna6,Sort1,Timm17a,Ddx52,Rabgap1l,Mex3a	0.472222222222222
Ontology - Biological Process	GOBP_POSITIVE_REGULATION_OF_T_HELPER_1_CELL_DIFFERENTIATION	0.0747474747474747	0.369409524876109	0.234392647294686	-0.612906204071837	-1.43770749412982	8	Ccr7,Ripk2,Socs5,Anxa1	0.5
Ontology - Biological Process	GOBP_OUTFLOW_TRACT_MORPHOGENESIS	0.0237552778085212	0.2200455329624	0.352487857583619	-0.350154098734448	-1.4375275983457	81	Lrp2,Sema3c,Fzd1,Dvl2,Notch1,Zfpm1,Gata4,Hand2,Hes1,Dvl3,Gja5,Tbx3,Hey2,Tbx20,Vangl2,Crkl,Heyl,Wnt5a,Smad6,Tfap2a,Tgfb2,Robo2,Tgfbr3,Dhrs3,Eng,Bmpr2,Folr1,Parva,Smad4,Jag1,Eln,Atf2,Nrp2	0.407407407407407
Ontology - Biological Process	GOBP_MUSCULAR_SEPTUM_MORPHOGENESIS	0.100409836065574	0.415277484367078	0.20207170902116	-0.668208497402719	-1.43663244709687	6	Fzd1,Hey2,Vangl2,Tgfbr3	0.666666666666667
Ontology - Biological Process	GOBP_PHOSPHOLIPID_HOMEOSTASIS	0.0627615062761506	0.344084007930779	0.261663521711573	-0.490116124797416	-1.43624075641406	17	Rcn3,Abcb11,Slc25a46,Angptl3,Tlcd2,Fabp3,Hnf4a	0.411764705882353
Ontology - Biological Process	GOBP_STEROID_HORMONE_SECRETION	0.0415087860856278	0.290576603790308	0.321775918075361	-0.443918611710564	-1.43592593891535	27	Agtr1a,Kdm5b,Pomc,Cyp2j5,Bmp6,Cry2,Ecrg4,Tspo,Ren1,Retn,Gdf9,Ptpn11,Spp1,Selenom	0.518518518518519
Ontology - Biological Process	GOBP_MONOCARBOXYLIC_ACID_TRANSPORT	0.00555967648236498	0.108933001846778	0.407017918923954	-0.316247585059851	-1.43586006011326	158	Aqp8,Abcb11,Plin2,Slc6a13,Proca1,Slc10a1,Ptges,Slc16a1,Ceacam1,Ces1f,Fabp1,Ces1c,Abcb4,Erfe,Acsl1,Ces1e,Pla2g12b,Slc16a11,Mpc2,Slc22a1,Cd36,Ceacam2,Fabp2,Slco1b2,Slco2b1,Fabp3,Abcd2,Slc16a7,Pparg,Cyp4a10,Slc22a2,Anxa1,Fabp5,Cyp4a14,Ces1d,Abcc2,Apoe,Slco3a1,Slc25a17,Abcc4,Ces1g,P2ry2,Mapk9,Slc5a8,Abcc3,Abcd3,Slco1c1,Nr1h4,Pla2r1,Crot	0.316455696202532
Ontology - Molecular Function	GOMF_FOUR_WAY_JUNCTION_DNA_BINDING	0.0627615062761506	0.344084007930779	0.261663521711573	-0.489974115718155	-1.43582461171468	17	Rad51b,Blm,Yy1,Msh6,Hmg20b,Men1,Gen1,Wrn,Xrcc2,Xrcc3	0.588235294117647
Ontology - Cellular Component	GOCC_GLYCINERGIC_SYNAPSE	0.081799591002045	0.382557215511761	0.224966093540314	-0.588689451833988	-1.43579352119747	9	Kcnc4,Arhgef9,Hspa8	0.333333333333333
Ontology - Biological Process	GOBP_NEGATIVE_REGULATION_OF_CALCIUM_ION_DEPENDENT_EXOCYTOSIS	0.0747474747474747	0.369409524876109	0.234392647294686	-0.612031901168524	-1.43565662267855	8	Notch1,Rest,Gnai2,Cbarp,Stxbp3,Rap1b	0.75
Ontology - Cellular Component	GOCC_MICROTUBULE_ORGANIZING_CENTER_ATTACHMENT_SITE	0.081799591002045	0.382557215511761	0.224966093540314	-0.588630465854118	-1.43564965640174	9	Syne3,Syne1,Spag4,Sun3,Syne2,Clmn	0.666666666666667
Ontology - Biological Process	GOBP_DOPAMINE_BIOSYNTHETIC_PROCESS	0.08125	0.381233552631579	0.227987202850442	-0.557816718151456	-1.43564328840015	11	Agtr1a,Aldh2,Park7	0.272727272727273
Regulatory Target Gene - miRDB	MIR_138_5P	0.0073982763753072	0.125034273830515	0.407017918923954	-0.31261330406686	-1.43556744718391	171	Med26,Daam2,Thap11,Sin3a,Zfp385a,Fbln5,Reln,5031439G07Rik,Nsmf,Ago1,Rela,Mcu,Usp47,Dvl2,Peg10,Col3a1,Lamc1,Pxmp4,Nnat,Ank1,Upf2,Fyco1,Rmnd5a,D17H6S53E,Sez6l2,Gypc,Senp5,Has3,Dtx4,Plxnb2,Clock,Cnot6l,Afap1,Rfwd3,Psd,Ppargc1a,Ttc28,Ezh2,Slco3a1,Mlxip,Kif26a,Ildr2,Fermt2,Pdik1l,Caln1,Rara,Ankrd54,Arrb1,Syn3,Sfswap,Slx4,Uhrf1bp1,Hs1bp3,Smap2,Mtf2	0.321637426900585
Ontology - Biological Process	GOBP_REGULATION_OF_LIPID_LOCALIZATION	0.00551121094824985	0.108380394713928	0.407017918923954	-0.312774663209931	-1.43548163218136	174	Agtr1a,Kdm5b,Eepd1,Pltp,Cav1,Plin2,Igfbp3,Pomc,Ptges,Ces1f,Ces1c,Abcb4,Washc1,Cyp2j5,Erfe,Acacb,Acsl1,Ces1e,Apoc3,Ldlrap1,Hbp1,Cd36,Bmp6,Nr1h2,Dbi,Pon1,Apoa2,Abcg8,Cry2,Fabp3,Osbpl11,Apoc4,Pparg,Abca2,Ecrg4,Lrat,Lamtor1,Cyp4a10,Fitm1,Cyp4a14,Ces1d,Apoe,Tspo,Ren1,Apoc1,Ces1g,Abcg5,Retn,P2ry2,Gdf9,Abca8a,Mapk9	0.298850574712644
Ontology - Cellular Component	GOCC_MICROTUBULE_BUNDLE	0.100409836065574	0.415277484367078	0.20207170902116	-0.667564590705217	-1.43524806294412	6	Mtcl1,Atat1,Tppp3,Numa1	0.666666666666667
Ontology - Molecular Function	GOMF_IRON_ION_BINDING	0.00608740223838409	0.113718910034167	0.407017918923954	-0.317588747517739	-1.43504686492014	149	Cyp2s1,Scd3,Acp5,Cdo1,Cyp2c40,Hif1an,Nt5e,Cyp1a1,Ethe1,Cyp2c70,Cyp2c38,Cyp1a2,Scd1,Nfu1,Heph,Cyp2j5,Cyp2b10,Meltf,P4ha1,Cyp3a41b,Cyp2c39,Haao,Sc5d,Cyp2b9,Agmo,Cyp4a10,P3h3,Cyp4a14,Cyp2e1,Fa2h,Tyw5,Egln3,Cyp2a12,Aox1,Cyp2c37,Aox2,Alkbh1,Miox,Cisd1,Cyp2f2,Cyp2c50,Cyp2c29,Cyp2d26,Fxn,Bbox1,Riox1,Cyp27a1	0.315436241610738
Ontology - Cellular Component	GOCC_LATERAL_LOOP	0.0852390852390852	0.3894736904418	0.222056046145248	-0.638555121359604	-1.43414112916545	7	Stx4a,Erbb2	0.285714285714286
Ontology - Biological Process	GOBP_ENDOCRINE_PANCREAS_DEVELOPMENT	0.0309923677325195	0.245675605038853	0.352487857583619	-0.393870437009545	-1.43328937095735	43	Smo,Cdk6,Foxa2,Cftr,Hes1,Bmp6,Nkx6-2,Clock,Anxa1,Wnt5a,Hnf4a,Sidt2,Bmp5,Men1,Gip	0.348837209302326
Ontology - Molecular Function	GOMF_LYSOPHOSPHATIDIC_ACID_PHOSPHATASE_ACTIVITY	0.105154639175258	0.422458218743389	0.197822021315103	-0.704219221825788	-1.43276637832314	5	Acp6,Plpp6,Ephx2,Plppr4	0.8
Ontology - Molecular Function	GOMF_MAP_KINASE_KINASE_KINASE_ACTIVITY	0.0560344827586207	0.3311706610988	0.282013350011725	-0.456601533478635	-1.43271163725273	24	Map3k11,Map3k12,Map3k20,Map3k10,Ripk2,Raf1,Map3k9,Lrrk2,Taok2,Map3k3,Araf	0.458333333333333
Ontology - Molecular Function	GOMF_PROTEIN_CYSTEINE_S_STEAROYLTRANSFERASE_ACTIVITY	0.100409836065574	0.415277484367078	0.20207170902116	-0.666214307413572	-1.43234498584006	6	Zdhhc15,Zdhhc7	0.333333333333333
Positional	chr9E1	0.0440117083473748	0.300605804424479	0.321775918075361	-0.428465150123063	-1.43223484466163	30	Filip1,Elovl5,Col12a1,Gclc,Slc17a5	0.166666666666667
Ontology - Molecular Function	GOMF_OXIDOREDUCTASE_ACTIVITY_ACTING_ON_THE_ALDEHYDE_OR_OXO_GROUP_OF_DONORS	0.0199797073510513	0.203171939763519	0.352487857583619	-0.360770136525837	-1.43218606951736	64	Htatip2,Dlat,Aldh1a1,Aldh5a1,Akr1c20,Aldh2,Akr1c13,Gapdhs,Aldh3a2,Ogdhl,Akr1c12,Far2,Akr1b7,Aox1,Aox2,Cyp27a1,Pdha1,Aldh3b3,Rdh11,Bckdha,Akr1c6,Akr1c14,Bckdhb	0.359375
Canonical Pathways - Reactome	REACTOME_ERKS_ARE_INACTIVATED	0.0831600831600832	0.385439846531834	0.224966093540314	-0.533156259054397	-1.43217179473352	13	Ppp2r1b,Mapk3,Dusp7,Ppp2cb,Dusp4,Ppp2r5d,Mapk7,Mapk1,Ppp2ca,Dusp6	0.769230769230769
Ontology - Biological Process	GOBP_REGULATION_OF_NMDA_RECEPTOR_ACTIVITY	0.0526315789473684	0.324090156319425	0.287857117255149	-0.459986661451097	-1.43204430665333	23	Slc6a9,Reln,Dapk1,Ifngr2,Park7,Pink1,Ppargc1a,Ephb2,Ccl2,Cnih2	0.434782608695652
Curated - Chemical and Genetic Perturbation	HASEGAWA_TUMORIGENESIS_BY_RET_C634R	0.0873180873180873	0.39350053977757	0.219250346703755	-0.63759346706868	-1.43198133445937	7	Usp18,Serinc2,Dhx58,Ifit1,Irf7	0.714285714285714
Ontology - Cellular Component	GOCC_CORVET_COMPLEX	0.0873180873180873	0.39350053977757	0.219250346703755	-0.637563729900817	-1.4319145472799	7	Vps18,Vps11,Vps33b	0.428571428571429
Canonical Pathways - Reactome	REACTOME_ENDOSOMAL_SORTING_COMPLEX_REQUIRED_FOR_TRANSPORT_ESCRT	0.0440277478405286	0.300605804424479	0.321775918075361	-0.428056779463223	-1.43178044684301	31	Chmp7,Gm11808,Stam,Chmp3,Chmp4c,Vps4b,Vps4a,Ubap1,Chmp4b,Chmp2a,Chmp2b	0.354838709677419
Canonical Pathways - Reactome	REACTOME_MITOCHONDRIAL_IRON_SULFUR_CLUSTER_BIOGENESIS	0.0925925925925926	0.40377299753706	0.211400189384923	-0.536594044274316	-1.43157219993012	12	Glrx5,Hscb,Lyrm4,Fxn,Nfs1,AK157302	0.5
Ontology - Molecular Function	GOMF_TRANSFORMING_GROWTH_FACTOR_BETA_BINDING	0.0560344827586207	0.3311706610988	0.282013350011725	-0.456214408658682	-1.43149692772166	24	Ltbp3,Ltbp4,Chrdl1,Tgfb3,Cd36,Hyal2,Lrrc32,Wfikkn1,Tgfbr3,Eng	0.416666666666667
Ontology - Cellular Component	GOCC_PRP19_COMPLEX	0.0536480686695279	0.32733481290491	0.287857117255149	-0.484454496733247	-1.43128274612577	18	Prpf19,Cdc5l,Hspa8,Polr2a,Rbm22,Cwc15,Plrg1	0.388888888888889
Ontology - Biological Process	GOBP_ADRENERGIC_RECEPTOR_SIGNALING_PATHWAY	0.0504451405111043	0.319831359060328	0.321775918075361	-0.453218182347595	-1.43123440746633	25	Crtc3,Adra2b,Adra1a,Adra1b,Gnas	0.2
Ontology - Biological Process	GOBP_CONVERGENT_EXTENSION_INVOLVED_IN_ORGANOGENESIS	0.0914760914760915	0.401289458697879	0.213927855492356	-0.636909605465918	-1.43044543878119	7	Dvl2,Vangl2,Wnt5a	0.428571428571429
Ontology - Biological Process	GOBP_POSITIVE_REGULATION_OF_CELL_FATE_COMMITMENT	0.102459016393443	0.417631452179588	0.199915231309662	-0.665219351739394	-1.43020585469985	6	Fgf2,Nkx6-2,Spdef	0.5
Ontology - Biological Process	GOBP_PERIPHERAL_NERVOUS_SYSTEM_NEURON_AXONOGENESIS	0.107216494845361	0.422458218743389	0.195789002148949	-0.70291996890859	-1.4301229885391	5	Slc25a46,Nefh	0.4
Regulatory Target Gene - miRDB	MIR_6977_5P	0.0822784810126582	0.383486890149355	0.227987202850442	-0.768042222574785	-1.4300519904282	4	Vps13d,Ly6e	0.5
Ontology - Molecular Function	GOMF_TRANSCRIPTION_COREPRESSOR_ACTIVITY	0.00563967182743498	0.109829871134526	0.407017918923954	-0.310646817029285	-1.42996800368622	177	Cir1,Kdm5b,Sin3a,Zbtb32,Trib3,Dnajb1,Atn1,Tbl1xr1,Ctbp1,Rcor2,Irf2bp1,Zfpm1,Trerf1,Yap1,Bcorl1,Drap1,Map3k10,Tle3,Spen,Hspa1a,Ajuba,Sin3b,Ski,Pias4,Tle5,Phb,Bcor,C1d,Runx1t1,Hipk2,Mta2,Parp14,Tle1,Yaf2,Sap30,Tfap2a,Wnt4,Hdac5,Ezh2,Pex14,Cbfa2t3,Hr,Lmcd1,Ncor1,Crebbp,Rere,Mta3,Kmt5a	0.271186440677966
Ontology - Molecular Function	GOMF_NADP_RETINOL_DEHYDROGENASE_ACTIVITY	0.0946502057613169	0.407806489620996	0.208955027549354	-0.53585124724792	-1.42959050150368	12	Rdh14,Dhrs7,Rdh10,Akr1b7,Dhrs3,Rdh11	0.5
Curated - Chemical and Genetic Perturbation	PASINI_SUZ12_TARGETS_DN	0.00169644899334975	0.0577954228028472	0.45505986738723	-0.289412780601273	-1.42912195619608	321	Kctd10,S100a10,Tnfrsf19,Col5a1,Sp5,Cd276,Pkia,Irs1,Smo,Cdk6,Perp,Lhfp,Tenm3,Lratd2,Cav1,Plin2,Dsp,Sema3c,Nt5e,Npnt,Pxdn,Igfbp3,Cavin1,Sh3pxd2a,Timp2,Hacd1,Tmem47,Efemp1,Cpe,Cryab,Tagln,ENSMUSG00000121042,Col3a1,Dyrk2,Tspan2,Lgals1,Igfbp5,Prss23,Meg3,Sema3e,Gnas,Col1a2,Lpp,Car3,Abracl,Sulf1,Tpm4,Prom1,Rdh10,Farp1,Gli3,Ahnak,B2m,Ccng1,Phc2,Vim,Bmp1,Anxa1,Fndc3c1,Sh3bgrl,Yaf2,Ncs1,Ets1,Socs6,Selenow…	0.26791277258567
Ontology - Biological Process	GOBP_POSITIVE_REGULATION_OF_PROTEIN_MATURATION	0.0549682875264271	0.329378681828445	0.282013350011725	-0.426855408615324	-1.42870217573673	29	S100a10,Mbl2,Meltf,Clec3b,Src,Ccbe1,Angptl8,Timm23,Ctnnd1,Timm17a,Mmp14,Hpn,Bag2,F12,Lpcat3	0.517241379310345
Canonical Pathways - Reactome	REACTOME_REGULATION_OF_TP53_ACTIVITY	0.00726095337994187	0.123559404971291	0.407017918923954	-0.316543729698976	-1.42853115331173	150	Zfp385a,Pip4k2c,Ing2,Stk11,Brip1,Smyd2,Ppp2r1b,Taf7,Dyrk2,Gm11808,Bard1,Prr5,Prkag3,Rpa3,Blm,Csnk2a2,Rmi1,Ppp1r13b,Pip4k2b,Usp7,Hipk2,Ccng1,Mta2,Ppp1r13l,Ppp2cb,Ehmt2,Rfc3,Taf10,Rfc5,Csnk2b,Taf9b,Cdk2,Taf5,Rnf34,Taf12,Rad50,Nbn,Jmy,Ep300,Kmt5a,Rffl,Hus1,Brd7,Tpx2,Prkag1,Supt16,Wrn	0.313333333333333
Canonical Pathways - Wiki	WP_OSTEOCLAST_SIGNALING	0.0967078189300411	0.411341340024492	0.206587922696891	-0.53517467058016	-1.42778547150191	12	Acp5,Ifnar1,Gpr68	0.25
Ontology - Biological Process	GOBP_FATTY_ACID_ALPHA_OXIDATION	0.0914760914760915	0.401289458697879	0.213927855492356	-0.635647622732329	-1.42761113163683	7	Hacl1,Hao2	0.285714285714286
Ontology - Biological Process	GOBP_ADAPTIVE_THERMOGENESIS	0.00489396931918578	0.10260582967994	0.407017918923954	-0.31669926168101	-1.42753625294275	152	Thra,Adipor2,Zbtb7b,Prdm16,Cav1,Stk11,Acot13,Nr1d1,Npr3,Aldh1a1,Scd1,Adamts5,Notch1,Acsl1,Elovl3,Dock7,Plcl2,Gnas,Cd36,Nr1h2,Elovl6,Tle3,Flcn,Zfp423,Prlr,Id1,Pemt,Pparg,Igf1r,Fabp5,Ppargc1a,Ces1d,Decr1,Sctr,Plac8,Pwwp2b,Lepr,Slc25a4,Pctp,Il15,Pm20d1,Dync1h1,Jak2,Grb10,Lpin1,Ddit3,Lama4,Apc,Pdgfc,Ppargc1b,Ache,Adrb1,Kdm1a,Cnot3,Il18,Slc25a44,Kdm6b,Nova2,Gpr39	0.388157894736842
Ontology - Biological Process	GOBP_CONNECTIVE_TISSUE_DEVELOPMENT	0.00171028107931476	0.0578766167248217	0.45505986738723	-0.294243090421609	-1.42713932206487	261	Thra,Col5a1,Foxa2,Ecm1,Pth1r,Ltbp3,Spg20,Fgf2,Ogn,Tbl1xr1,Rela,Thbs3,Efemp1,Bmpr1b,Col3a1,Mef2d,Gdf2,Notch1,Snai1,Mkks,Rflnb,Mycn,Rspo2,Hand2,Gnas,Hspg2,Pkd1,Sox5,Bmp6,Sulf1,Mapk3,Anxa6,Axin2,Pgrmc2,Smad1,Hoxc4,Nfia,Ddrgk1,Lncpint,Gdf6,Wnt9a,Pparg,Gli3,Creb5,Scx,Idua,Cr2,Gpld1,Pdgfrb,Igf1,Bmp1,Zbtb7a,Fgf9,Wnt5a,Mboat2,Prrx2,Ppargc1a,Col1a1,Bmp10,Comp,Itgb8,Pik3ca,Tgfb2,Amer1,Wt1,Dyrk1b,Bmp5,Rara,…	0.298850574712644
Ontology - Molecular Function	GOMF_CARBON_SULFUR_LYASE_ACTIVITY	0.0967078189300411	0.411341340024492	0.206587922696891	-0.534787769080043	-1.42675326207359	12	Gstm4,Mgst3,Glo1,Cenpv	0.333333333333333
Canonical Pathways - Reactome	REACTOME_FGFRL1_MODULATION_OF_FGFR1_SIGNALING	0.102459016393443	0.417631452179588	0.199915231309662	-0.663522144870711	-1.42655690011986	6	Fgf2,Fgfrl1,Spred1	0.5
Ontology - Biological Process	GOBP_POSITIVE_REGULATION_OF_AUTOPHAGY	0.00507032388618822	0.103912499874409	0.407017918923954	-0.316464263420399	-1.42647698764917	152	Smo,Tfeb,Pip4k2c,Stk11,Dapk1,Rufy4,Tsc1,Bag3,Vps13d,Snx4,Trim8,Trim34a,Plekhf1,Bid,Fyco1,Trim12a,Rnf152,Atg101,Sesn3,Cers1,Ikbkg,Flcn,Dcn,Mapk3,Ripk2,Trim12c,Snx18,Snx30,Pink1,Pip4k2b,Depdc5,Trim32,Ulk1,Atg7,Wipi1,Slc25a4,Ormdl3,Wac,Ccny,Wdr45,Gsk3a,Ralb,Fbxo7,Tom1,Ddit3,Tmem59,Tsc2,Igtp,Lrrk2,Smcr8,Ulk2,Sh3bp4,Sesn2	0.348684210526316
Ontology - Cellular Component	GOCC_MSL_COMPLEX	0.107216494845361	0.422458218743389	0.195789002148949	-0.701038022146691	-1.42629408134277	5	Msl1,Msl2	0.4
Canonical Pathways - Reactome	REACTOME_PHASE_I_FUNCTIONALIZATION_OF_COMPOUNDS	0.0185732711968911	0.196234467781612	0.352487857583619	-0.336134830658856	-1.4259988256492	99	Cyp2s1,Adh1,Aadac,Cyp1a1,Nqo2,Pomc,Aldh1a1,Cyp1a2,Cyp3a44,Aldh2,Cyp2b10,Cyp3a41b,Maob,Ephx1,Cmbl,Cyp26c1,Cyb5r3,Aoc3,Cyb5b,Smox,Cyp4a10,Ces1d,Cyp3a59,Cyp2e1,Paox,Bphl,Cyp2a12,Cyp2f2,Cyp2c29,Nr1h4,Cyp27a1,Acss2,Fmo3,Cyp3a25,Ahrr	0.353535353535354
Ontology - Molecular Function	GOMF_TRANSCRIPTION_REGULATOR_INHIBITOR_ACTIVITY	0.0736241503574534	0.367708291561175	0.287805130535564	-0.463396653523027	-1.42462481161987	22	Sin3a,Dnajb1,Tcf23,Hspa1a,Id1,Smad6,Id2,Ddit3,Id3,Daxx,Nfib,Lef1,Nr0b2,0610009B22Rik	0.636363636363636
Ontology - Cellular Component	GOCC_MICROBODY	0.00693333033469391	0.121460028942303	0.407017918923954	-0.315671125478763	-1.42450106561082	147	Tmem35a,Hacl1,Cav1,Hao2,Pomc,Tkt,Fabp1,Acaa1b,Pxmp4,Acsl1,Acot4,Ehhadh,Ech1,Lonp2,Pipox,Cat,Urad,Abcd2,Sod1,Aldh3a2,Hmgcl,Baat,Hsdl2,Mavs,Vim,Far2,Pex19,Prdx5,Acot3,Mgst1,Serhl,Pex11a,Pex14,Slc25a17,Paox,Pecr,Ephx2,Acot8,Pex13,Idh2,Pex6,Abcd3,Crot,Pex16	0.299319727891156
Ontology - Biological Process	GOBP_CARDIAC_EPITHELIAL_TO_MESENCHYMAL_TRANSITION	0.044679998929656	0.303034633484442	0.321775918075361	-0.42587030083307	-1.4244670307256	31	Notch1,Snai1,Tgfb3,Tbx3,Spry1,Hey2,Rtn4,Heyl,Tgfb2,Pdcd4,Tmem100,Tgfbr3,Eng	0.419354838709677
Ontology - Molecular Function	GOMF_RETINAL_DEHYDROGENASE_ACTIVITY	0.0627615062761506	0.344084007930779	0.261663521711573	-0.486011760758499	-1.42421329064911	17	Aldh1a1,Akr1c20,Akr1c13,Akr1c12,Akr1b7	0.294117647058824
Ontology - Biological Process	GOBP_MUSCLE_FILAMENT_SLIDING	0.0935550935550936	0.405256055117551	0.211400189384923	-0.634133665055166	-1.42421090994882	7	Myl6,Myl6b,Tnnc1,Tnnt2,Myh7,Dbn1	0.857142857142857
Ontology - Biological Process	GOBP_ATRIAL_SEPTUM_DEVELOPMENT	0.0736241503574534	0.367708291561175	0.287805130535564	-0.463112375828439	-1.42375085395526	22	Smo,Zfpm1,Gata4,Gja5,Hey2,Tbx20,Wnt5a,Tgfb2	0.363636363636364
Canonical Pathways - Reactome	REACTOME_RECEPTOR_MEDIATED_MITOPHAGY	0.0895833333333333	0.397111533149171	0.216542836735348	-0.553108707104103	-1.42352636138469	11	Map1lc3a,Src,Csnk2a2,Ulk1,Atg5,Csnk2b	0.545454545454545
Ontology - Cellular Component	GOCC_MULTIMERIC_RIBONUCLEASE_P_COMPLEX	0.0912778904665314	0.400858321925679	0.211400189384923	-0.563745310439768	-1.42286834760967	10	Rpp30,Rpp40,Pop4,Rpp14	0.4
Ontology - Cellular Component	GOCC_INTERCELLULAR_CANALICULUS	0.0912778904665314	0.400858321925679	0.211400189384923	-0.563705662622823	-1.42276827826499	10	Abcb11,Abcb4,Abcb1a,Abcc2,Dpp4	0.5
Ontology - Biological Process	GOBP_OXIDATIVE_RNA_DEMETHYLATION	0.107216494845361	0.422458218743389	0.195789002148949	-0.699302575107296	-1.42276323456617	5	Alkbh1,Alkbh3,Alkbh5,Jmjd6,Fto	1
Ontology - Molecular Function	GOMF_OXIDATIVE_RNA_DEMETHYLASE_ACTIVITY	0.107216494845361	0.422458218743389	0.195789002148949	-0.699302575107296	-1.42276323456617	5	Alkbh1,Alkbh3,Alkbh5,Jmjd6,Fto	1
Ontology - Biological Process	GOBP_PYRUVATE_TRANSMEMBRANE_TRANSPORT	0.107216494845361	0.422458218743389	0.195789002148949	-0.699244587830739	-1.42264525678646	5	Slc16a1,Mpc2,Slc16a7	0.6
Ontology - Biological Process	GOBP_REGULATION_OF_GLYCOGEN_CATABOLIC_PROCESS	0.0909090909090909	0.400114696055453	0.211400189384923	-0.606225754599514	-1.42203701762508	8	Ppp1r3c,Adra1b,Ppp1ca,Ppp1r3e	0.5
Canonical Pathways - Reactome	REACTOME_NEGATIVE_REGULATION_OF_FGFR4_SIGNALING	0.0570175438596491	0.334293213853047	0.282013350011725	-0.450294911118631	-1.42200290147605	25	Klb,Fgf2,Gm11808,Src,Mapk3,Ppp2cb,Fgf9	0.28
Ontology - Biological Process	GOBP_REGULATION_OF_CILIUM_BEAT_FREQUENCY	0.0967078189300411	0.411341340024492	0.206587922696891	-0.532983134820418	-1.42193870204504	12	Ccdc39,Mkks,Dnah11,Cfap20,Cfap43,Cfap45	0.5
Curated - Chemical and Genetic Perturbation	MIKKELSEN_MEF_LCP_WITH_H3K27ME3	0.0324428928117381	0.25186797336718	0.321775918075361	-0.373546439509007	-1.42176371547987	53	Pdzk1ip1,Slc13a2,Pklr,Usp37,B230206H07Rik,Adamts13,Prr15l,Gja5,Fndc8,Abcg8,Lcn8,Zfp385c	0.226415094339623
Ontology - Biological Process	GOBP_TETRAPYRROLE_CATABOLIC_PROCESS	0.104508196721311	0.421242280156173	0.197822021315103	-0.661235419261252	-1.42164049420625	6	Blvrb,Cubn,Urod,Blvra	0.666666666666667
Ontology - Biological Process	GOBP_POSITIVE_REGULATION_OF_SEQUESTERING_OF_TRIGLYCERIDE	0.0920245398773006	0.402594817723839	0.211400189384923	-0.582690815087511	-1.42116305049721	9	Plin2,Osbpl11,Apoc4,Fitm1,Plin3	0.555555555555556
Ontology - Biological Process	GOBP_LOW_DENSITY_LIPOPROTEIN_PARTICLE_CLEARANCE	0.0561555075593953	0.33141869430144	0.282013350011725	-0.473470795584078	-1.42109945668921	20	Lipc,Washc1,Apoc3,Ldlrap1,Cd36,Mylip	0.3
Curated - Chemical and Genetic Perturbation	WANG_ADIPOGENIC_GENES_REPRESSED_BY_SIRT1	0.0543478260869565	0.327849274436349	0.287857117255149	-0.439329974683396	-1.42108325659079	27	Klb,Scd3,Trib3,Cbr1,Elovl3,Ehhadh	0.222222222222222
Ontology - Biological Process	GOBP_RESPIRATORY_SYSTEM_DEVELOPMENT	0.00273413562767887	0.0764954052396151	0.431707695803346	-0.296337773369739	-1.42056204911063	236	Gpc3,Thra,Foxa2,Cftr,Rcn3,Ltbp3,Fgf2,Lipa,Cebpa,Hhex,Tnc,Adamts2,Cyp1a2,Wnt2b,Col3a1,Atxn1l,Ccdc39,Notch1,Tulp3,Tcf21,Igfbp5,Meg3,Yap1,Mycn,Gata4,Rspo2,Psen2,Tgfb3,Hes1,Ctsh,Hhip,Stk40,Pdgfra,Ctsz,Lama1,Ccbe1,Hopx,Mapk3,Ski,Id1,Spry1,Sparc,Ptk7,Rdh10,Gli3,Hsd11b1,Foxf1,Ppp1ca,Fgfrl1,Ada,Pdgfrb,Vangl2,Igf1,Smad2,Creb1,Spdef,Fgf9,Wnt5a	0.245762711864407
Ontology - Biological Process	GOBP_REGULATION_OF_CONNECTIVE_TISSUE_REPLACEMENT	0.0977130977130977	0.412396843721482	0.206587922696891	-0.632192594275098	-1.41985142813245	7	Abi3bp,Gata4,Pparg,Ppp3ca	0.571428571428571
Ontology - Cellular Component	GOCC_ENDONUCLEASE_COMPLEX	0.0478075246979604	0.312721397280783	0.321775918075361	-0.400057690484483	-1.41949273161592	39	Eme1,Ago1,Ago4,Rpp25l,Clp1,Prorp,Rpp30,Rpp40,Prkra,Pop4,Hsd17b10,Las1l,Slx4,Rpp14	0.358974358974359
Canonical Pathways - Reactome	REACTOME_EXTRACELLULAR_MATRIX_ORGANIZATION	0.00547113766681787	0.108331953401232	0.407017918923954	-0.300934554291355	-1.41929882669951	215	Col5a1,Mfap4,Col14a1,Fbln5,Ltbp3,Pxdn,Fgf2,Sh3pxd2a,Capn10,Timp2,Megf11,Tmprss6,Ceacam1,Tnc,Scube3,Adamts2,Col12a1,Col16a1,Itga2b,Col3a1,Ltbp4,Adamts5,Itga2,P4ha1,Klkb1,Tnxb,Ltbp2,Tgfb3,Htra1,Col1a2,Adam12,Mfap5,Dcn,Efemp2,Adamts4,Timp1,Ddr2,Sparc,Col6a3,Mmp2,Col6a2,Fbn1,Itgb4,Crtap,Loxl1,Col8a2,Bmp1,Col28a1,P3h3,Lum,Col1a1,Bmp10,Comp,Itgb8,Matn4,Tgfb2,Itga8,Ddr1,Serpinh1,Bgn,Fbln2,Mmp11,Capn6,Mm…	0.344186046511628
Ontology - Biological Process	GOBP_PANCREATIC_JUICE_SECRETION	0.0852390852390852	0.3894736904418	0.222056046145248	-0.528348496270467	-1.4192571151476	13	Madd,Npr3,Wnk3,Nr1h2,Vamp8	0.384615384615385
Ontology - Biological Process	GOBP_SPERMATOGONIAL_CELL_DIVISION	0.11340206185567	0.434725964309111	0.190023305279108	-0.697431899946499	-1.41895725996041	5	Brip1,Ythdf2,Zfp449,Tle6	0.8
Ontology - Biological Process	GOBP_VIRION_ASSEMBLY	0.065075064549514	0.350716660059163	0.287805130535564	-0.43238603938181	-1.41894665670821	28	Tbc1d20,Chmp7,Chmp4c,Vps4b,Vps4a,Chmp4b,Apoe,Chmp2a,Chmp2b,Rab43,Tsg101	0.392857142857143
Ontology - Biological Process	GOBP_POSITIVE_REGULATION_OF_NOREPINEPHRINE_SECRETION	0.10655737704918	0.422458218743389	0.195789002148949	-0.659862065223455	-1.41868781554424	6	Adora2b	0.166666666666667
Ontology - Biological Process	GOBP_OUTFLOW_TRACT_SEPTUM_MORPHOGENESIS	0.0570175438596491	0.334293213853047	0.282013350011725	-0.449138805032052	-1.41835199144145	25	Lrp2,Sema3c,Dvl3,Tbx20,Vangl2,Smad6,Tgfb2,Robo2,Eng,Bmpr2,Parva,Smad4,Nrp2,Isl1,Fgfr2	0.6
Hallmark	HALLMARK_UV_RESPONSE_DN	0.0123476647164437	0.162853638868754	0.380730400722792	-0.316608900639123	-1.41761360908481	142	Irs1,Map2k5,Fbln5,Cdon,Cav1,Adora2b,Ptgfr,Acvr2a,Dyrk1a,Efemp1,Vldlr,Arhgef9,Col3a1,Lamc1,Ica1,Syne1,Add3,Igfbp5,Rbpms,Ddah1,Col1a2,Erbb2,Phf3,Id1,Pparg,Igf1r,Pdgfrb,Dbp,Cdc42bpa,Scaf8,Col1a1,Mios,Prdm2,Pex14,Spop,Mgll,Map1b,Bhlhe40,Rasa2,Sipa1l1,Tgfbr3,Cacna1a,Grk5,Rnd3,Togaram1,Cdk13	0.323943661971831
Canonical Pathways - Reactome	REACTOME_LINOLEIC_ACID_LA_METABOLISM	0.0949494949494949	0.408208685576162	0.206587922696891	-0.604278250359375	-1.41746871431489	8	Elovl5,Acsl1,Elovl3	0.375
Ontology - Biological Process	GOBP_POSITIVE_REGULATION_OF_CARTILAGE_DEVELOPMENT	0.0549682875264271	0.329378681828445	0.282013350011725	-0.423487829299902	-1.41743075267917	29	Rela,Gdf2,Sox5,Bmp6,Smad1,Gdf6,Gli3,Scx,Bmp1,Wnt5a,Bmp10	0.379310344827586
Canonical Pathways - Reactome	REACTOME_FATTY_ACID_METABOLISM	0.00666455056120448	0.12007077903196	0.407017918923954	-0.314146184522857	-1.4165307247773	156	Acot1,Hacl1,Elovl5,Hao2,Acot13,Cyp1a1,Acbd4,Hacd1,Ptges,Acot2,Cbr1,Cyp1a2,Scd1,Acaa1b,Gpx4,Acacb,Acsl1,Elovl3,Acot4,Ehhadh,Elovl6,Dbi,Pon1,Dpep1,Pccb,Aldh3a2,Gpx1,Mcee,Mid1ip1,Cyp4a10,Acot3,Eci1,Decr1,Pon3,Slc25a17,Pecr,Slc25a1,Ephx2,Pctp,Acot8,Acadvl,Hacd2,Ptges2,Crot,Crat,Acsl5,Alox8,Acsf2,Slc25a20,H2-Ke6,Fasn,Elovl7,Cyp4f14,Acad11,Acox2,Akr1c6,Decr2	0.365384615384615
Ontology - Biological Process	GOBP_PROTEIN_K48_LINKED_DEUBIQUITINATION	0.065075064549514	0.350716660059163	0.287805130535564	-0.431639767664787	-1.41649764202823	28	Ubxn1,Usp37,Park7,Otud3,Usp27x,Mindy4,Otud7b,Usp29	0.285714285714286
Canonical Pathways - Reactome	REACTOME_PLATELET_AGGREGATION_PLUG_FORMATION	0.0594240046406403	0.338520662022731	0.321775918075361	-0.419356626541669	-1.41606680780802	32	Rap1a,Bcar1,Adra2b,Itga2b,Src,Sos1,Col1a2,Rapgef3,Col1a1	0.28125
Ontology - Biological Process	GOBP_POSITIVE_REGULATION_OF_ER_ASSOCIATED_UBIQUITIN_DEPENDENT_PROTEIN_CATABOLIC_PROCESS	0.10655737704918	0.422458218743389	0.195789002148949	-0.658600775090888	-1.41597607162495	6	Cav1,Bcap31	0.333333333333333
Ontology - Molecular Function	GOMF_ACETYLCHOLINE_GATED_MONOATOMIC_CATION_SELECTIVE_CHANNEL_ACTIVITY	0.096969696969697	0.411388402745495	0.204294756516886	-0.603424541582315	-1.41546615095621	8	Chrnb1,Chrne,Chrna2,Chrna7,Chrna4,Chrnb2	0.75
Curated - Chemical and Genetic Perturbation	IVANOVA_HEMATOPOIESIS_STEM_CELL_AND_PROGENITOR	0.000193240916347054	0.0140951681119144	0.518848077743792	-0.273644249063534	-1.41543413499857	566	Trp53i11,Spock2,Tnfaip8l1,Smo,Plac9,Rwdd3,Glis2,Arpp19,Lratd2,Abcb11,Mapk6,Spg20,Gstm1,Ube2e2,Syde1,Zfp521,Bfar,Dapk1,Fbxo21,Sema5b,Ago1,Sla2,C2cd2,Acot2,Arhgef17,Sytl4,Epb41l4b,Bend4,Akap6,Tymp,Nsg1,L3hypdh,Aldh5a1,Slc35f2,Nrgn,Prr5,Ppic,Kcnd3,Nkain1,Plekhf1,Usp28,Tmsb10,Bod1,Ntrk3,Armcx2,Rlim,Mycn,Eva1b,Man2a2,Hoxa4,Rbpms,4833445I07Rik,Vegfb,Dhdh,Kcnmb1,Arhgap35,Dvl3,9030619P08Rik,Rnf152,Zmym4,…	0.22791519434629
Ontology - Biological Process	GOBP_SEMI_LUNAR_VALVE_DEVELOPMENT	0.0504451405111043	0.319831359060328	0.321775918075361	-0.39888734771098	-1.41534009788333	39	Adamts5,Notch1,Gata4,Nfatc1,Gja5,Axin2,Hey2,Tbx20,Smad2,Heyl,Smad6,Tgfb2,Robo2,Slit2	0.358974358974359
Ontology - Biological Process	GOBP_REGULATION_OF_ALKALINE_PHOSPHATASE_ACTIVITY	0.0953346855983773	0.408846782741034	0.206587922696891	-0.56063828222116	-1.41502634515658	10	Npnt,Itga2,Tgfb2,Ppargc1b,Hpn	0.5
Regulatory Target Gene - GTRD	THAP4_TARGET_GENES	0.096969696969697	0.411388402745495	0.204294756516886	-0.603178977155023	-1.41489012510582	8	Cenpo,Sh3bp5l,Daxx,Zfp672,Ptrhd1,Irgq,BC051226	0.875
Ontology - Biological Process	GOBP_RETINOIC_ACID_BIOSYNTHETIC_PROCESS	0.0774058577405858	0.375834129852702	0.234392647294686	-0.516357027867051	-1.41468700000033	14	Cyp1a1,Aldh1a1,Rdh1,Rdh16,Rdh10,Rdh9,Rdh16f2	0.5
Ontology - Biological Process	GOBP_4FE_4S_CLUSTER_ASSEMBLY	0.117525773195876	0.441981739506498	0.186432558434075	-0.695252315303213	-1.41452279481259	5	Lyrm4,Fxn,Nfs1,Iscu	0.8
Ontology - Biological Process	GOBP_MULTIVESICULAR_BODY_ORGANIZATION	0.0774058577405858	0.375834129852702	0.234392647294686	-0.516152562488123	-1.41412681683653	14	Chmp7,Chmp3,Chmp4c,Vps4b,Vps4a,Chmp4b,Chmp2a,Chmp2b	0.571428571428571
Regulatory Target Gene - miRDB	MIR_7648_3P	0.0161159350154062	0.184459635657791	0.352487857583619	-0.322980907623991	-1.4137956805595	126	Pacs1,Thap11,B4galt2,Sh3pxd2a,5031439G07Rik,Irf2,Cbx6,Tagln,Natd1,Wipf2,Nnat,Cuedc1,Ptpn23,Mettl26,Samd4b,Stk40,Cep170b,Tigd5,Mpl,Iqsec2,Hectd3,Zfp821,Creb5,Bptf,Pnck,Dagla,Xpo7,Wdfy3,Grin1os,Col1a1,Cbfa2t3,Adgrl1,Tnrc6b,Gsk3a,Adgra2,Mdga1,Ctdp1,Sema4g,Misp3,Crat,Usp50,Pdpn	0.333333333333333
Ontology - Biological Process	GOBP_POSITIVE_REGULATION_OF_GERMINAL_CENTER_FORMATION	0.117525773195876	0.441981739506498	0.186432558434075	-0.694702655440308	-1.41340448655477	5	Tnfrsf13c,Ada,Tnfsf13,Tnfsf13b	0.8
Curated - Chemical and Genetic Perturbation	WANG_NFKB_TARGETS	0.0583153347732181	0.335972469239466	0.276500599254472	-0.470892290523365	-1.4133601997487	20	Foxa2,Csrp3,Notch1,Myl4,Atp2a1,Miox,Rarg,Tnnc1,Aplnr	0.45
Ontology - Biological Process	GOBP_GALACTOSE_CATABOLIC_PROCESS	0.117525773195876	0.441981739506498	0.186432558434075	-0.694505546051828	-1.41300345844319	5	Galt,Galm,Galk1,Glb1	0.8
Ontology - Cellular Component	GOCC_MITOCHONDRIAL_PYRUVATE_DEHYDROGENASE_COMPLEX	0.101871101871102	0.416554741016705	0.20207170902116	-0.629074843144788	-1.41284922115468	7	Dlat,Pdk1	0.285714285714286
Ontology - Molecular Function	GOMF_ADENYL_NUCLEOTIDE_EXCHANGE_FACTOR_ACTIVITY	0.1	0.414865563598759	0.204294756516886	-0.548955029401638	-1.4128361125598	11	Bag4,Bag3,Grpel2,Bag1,Bag5,Hsph1	0.545454545454545
Ontology - Biological Process	GOBP_CELLULAR_RESPONSE_TO_GLUCAGON_STIMULUS	0.117525773195876	0.441981739506498	0.186432558434075	-0.694155536738376	-1.41229134840576	5	Prkaca,Gnas	0.4
Ontology - Cellular Component	GOCC_SIN3_TYPE_COMPLEX	0.0800260954947855	0.379347353291601	0.287805130535564	-0.459348492725812	-1.41217951174708	22	Sap130,Sin3a,Ing2,Sap30l,Sin3b,Sap30	0.272727272727273
Regulatory Target Gene - miRDB	MIR_1947_5P	0.101871101871102	0.416554741016705	0.20207170902116	-0.628775777235606	-1.41217754426048	7	Fkbp10,Pcdh7,Ccdc6,Ireb2	0.571428571428571
Ontology - Biological Process	GOBP_ACETYL_COA_BIOSYNTHETIC_PROCESS_FROM_PYRUVATE	0.10082304526749	0.416235504864267	0.20207170902116	-0.529270149975282	-1.41203287856493	12	Dlat,Pdk1,Mpc2	0.25
Ontology - Biological Process	GOBP_NEGATIVE_REGULATION_OF_CELL_FATE_COMMITMENT	0.0935550935550936	0.405256055117551	0.211400189384923	-0.52560327759654	-1.41188287037714	13	Hes1,Nkx6-2,Fzd7,Spdef	0.307692307692308
Ontology - Molecular Function	GOMF_ENOYL_COA_HYDRATASE_ACTIVITY	0.108606557377049	0.424557716499271	0.193813302725311	-0.656690738126267	-1.41186953737824	6	Ehhadh,Echdc3	0.333333333333333
Curated - Chemical and Genetic Perturbation	WANG_LSD1_TARGETS_UP	0.0626304801670146	0.344084007930779	0.261663521711573	-0.460700364549127	-1.41178065633696	21	Cd1d1,Reln,Cdkn1c,Heph,Lgals1,Igfbp5	0.285714285714286
Ontology - Biological Process	GOBP_PHAGOCYTOSIS_RECOGNITION	0.0479412567739291	0.312757756673023	0.321775918075361	-0.422071477774616	-1.41176058420481	31	Mbl2,Ighg1,Colec10,Colec11,Spon2,Ighg2b,Pear1,Cd36	0.258064516129032
Ontology - Biological Process	GOBP_NEGATIVE_REGULATION_OF_STEM_CELL_PROLIFERATION	0.0570175438596491	0.334293213853047	0.282013350011725	-0.447035161971924	-1.41170881946391	25	Fgf2,Cebpa,Irf6,Septin4,Nfatc1,Kdf1,Gli3,Cdkn2c	0.32
Ontology - Biological Process	GOBP_NERVOUS_SYSTEM_PROCESS_INVOLVED_IN_REGULATION_OF_SYSTEMIC_ARTERIAL_BLOOD_PRESSURE	0.0669456066945607	0.35454658436555	0.252961123069611	-0.48161352253818	-1.41132465330617	17	Agtr1a,Adra1a,Nav2,Adra1b	0.235294117647059
Ontology - Biological Process	GOBP_POSITIVE_REGULATION_OF_DEVELOPMENTAL_PIGMENTATION	0.101871101871102	0.416554741016705	0.20207170902116	-0.628258524053942	-1.4110158370919	7	Adamts9,Bloc1s5	0.285714285714286
Ontology - Biological Process	GOBP_AUTOPHAGY_OF_NUCLEUS	0.0581896551724138	0.335972469239466	0.276500599254472	-0.473837998883536	-1.41095415764632	19	Snx30,Ulk1,Atg7,Atg3,Atg5,Wipi1,Atg2b,Wdr45,Wdr45b	0.473684210526316
Ontology - Biological Process	GOBP_POSITIVE_REGULATION_OF_HEART_GROWTH	0.038252034106475	0.277639252454701	0.321775918075361	-0.374446831961974	-1.41043971057761	50	Hamp2,Fgf2,Akap6,Notch1,Acacb,Yap1,Gata4,Hey2,Ncam1,Tbx20,Igf1,Fgf9,Erbb4,Bmp10,Slc25a4,Wt1,Ccnd2,Ep300,Tgfbr3,Ccn4	0.4
Ontology - Biological Process	GOBP_RESPONSE_TO_GROWTH_FACTOR	0.000217536255523967	0.015310545142075	0.518848077743792	-0.269930405646473	-1.40989978213827	611	Gpc3,Klb,Shisa2,Pelo,Sap130,Lrp2,Sin3a,Rap1a,Prdm16,Map2k5,Bcar1,Nbl1,Cav1,Ltbp3,Ing2,Spg20,Stk11,Npnt,Fgf2,Acvr2a,Slc39a5,Sfrp1,Ldlrad4,Rela,Tmprss6,Fzd1,Kif16b,Ntrk1,Bmpr1b,Smurf1,Hhex,Bag4,Scube3,Inhbe,Cdkn1c,Prkd2,Crb2,Peg10,Col3a1,Ltbp4,Chrdl1,Jcad,Gdf2,Notch1,Cdc5l,Kcnd3,Pxn,Src,Ndst1,Ntrk3,Sos1,Hivep1,Gata4,Tgfb3,Vegfb,Stat5b,Sox5,Hes1,Htra1,Cxcl13,Fam83g,Bmp6,Zfp703,Col1a2,Hpgd,Hhip,Bcl9l…	0.292962356792144
Ontology - Biological Process	GOBP_TERPENOID_BIOSYNTHETIC_PROCESS	0.0665236051502146	0.353652892561984	0.257206466468838	-0.47718797404151	-1.40981437577696	18	Cyp1a1,Aldh1a1,Rdh1,Rdh16,Rdh10,Hmgcs2,Rdh9,Rdh16f2	0.444444444444444
Ontology - Molecular Function	GOMF_DNA_DEMETHYLASE_ACTIVITY	0.117525773195876	0.441981739506498	0.186432558434075	-0.692916811813625	-1.4097711056047	5	Alkbh4,Alkbh1,Alkbh3	0.6
Ontology - Cellular Component	GOCC_HOST_CELLULAR_COMPONENT	0.101871101871102	0.416554741016705	0.20207170902116	-0.627362527939133	-1.40900350513051	7	Gbp6,Iigp1,Gbp2b,Gbp2,Gbp7,Gbp3	0.857142857142857
Canonical Pathways - Reactome	REACTOME_PYROPTOSIS	0.0626349892008639	0.344084007930779	0.266350657088526	-0.469299719611584	-1.40858017597833	20	Chmp7,Chmp3,Chmp4c,Gzmb,Chmp4b,Chmp2a,Chmp2b	0.35
Ontology - Biological Process	GOBP_ORGANIC_ACID_METABOLIC_PROCESS	1.82054086433506e-06	0.000429620871323304	0.643551836150722	-0.261051024367116	-1.40855917883185	938	Gstm4,Wdtc1,Cyp2s1,Ugt1a5,Sgpl1,Scd3,Me1,Galt,Mgst3,Acot1,Cdo1,Irs1,Adipor2,Hacl1,Ugt2b1,Elovl5,Cyp2c40,Adh1,Trib3,Insig2,Slc39a8,Btd,Abcb11,Cav1,Rgn,Hao2,Gpat2,Pklr,Dlat,Gstm1,Cyp2c68,Cyp1a1,Hyi,Nr1d1,Lipa,Glo1,Cyp2c69,Acbd4,Lipc,Cyp2c70,Hacd1,Cyp2c38,Ugt2b35,Ptges,Aldh1a1,Pdk1,Acot2,Slc16a1,Ceacam1,Rdh1,Ces1f,Fabp1,Cyp1a2,Scd1,Cyp2g1,Acaa1b,Ces1c,Gpx4,Fmo4,Cyp3a44,Gstm6,Pnkd,Bco2,Aldh5a1,Pam,Ak…	0.253731343283582
Ontology - Biological Process	GOBP_VENTRICULAR_COMPACT_MYOCARDIUM_MORPHOGENESIS	0.101010101010101	0.416264591439689	0.199915231309662	-0.600467312307754	-1.40852931353859	8	Lrp2,Dsp	0.25
Canonical Pathways - Reactome	REACTOME_ASSEMBLY_OF_ACTIVE_LPL_AND_LIPC_LIPASE_COMPLEXES	0.104166666666667	0.42020173453997	0.199915231309662	-0.547191088637391	-1.40829628856937	11	Lipc,Angptl3,Pcsk6,Angptl8	0.363636363636364
Ontology - Biological Process	GOBP_POSITIVE_REGULATION_OF_PROTEIN_TARGETING_TO_MITOCHONDRION	0.101871101871102	0.416554741016705	0.20207170902116	-0.627032461842958	-1.40826220442203	7	Hspa1l,Pdcd5,Gsk3a,Fbxw7	0.571428571428571
Cell Type Signatures	TABULA_MURIS_SENIS_PANCREAS_PANCREATIC_DUCTAL_CELL_AGEING	0.00264259276925962	0.0751873868232432	0.431707695803346	-0.288613692612678	-1.40752248610426	277	Map1lc3a,Wiz,Adh1,Gstm1,ccdc198,Cavin1,Atn1,Bst2,Spag7,Nav2,Plet1,Hhex,Cryab,Tm4sf1,Gpx4,Igfbp7,Gsta3,Aldh2,Ptms,Tmsb10,Dpt,Bcl7c,S100a16,Ctsh,Bcl9l,Drap1,Arhgap44,Naa80,Rtp4,Bcap31,Ybx1,Pdcd2,Mapk3,Oaz1,Tmem160,Macrod1,Sod1,Tle5,Rab5c,Rtf1,Nr2f2,B2m,Cdkn2c,H2-K1,Fxyd1,Dynll2,Thap3,Lamtor4,Ppp1r35,Akt1s1,Prdx5,Mgst1,Szrd1,Selenow,Il34,Myo10,Csnk2b,Pex14,Oaz2,Vps72,Zfp704,Psma2,Manbal,Ssbp1,Smim19…	0.256317689530686
Ontology - Biological Process	GOBP_OPTIC_NERVE_DEVELOPMENT	0.104166666666667	0.42020173453997	0.199915231309662	-0.546880658260855	-1.40749733925128	11	Nav2,Slc25a46,Gli3,Ephb2,Ephb1	0.454545454545455
Regulatory Target Gene - miRDB	MIR_3106_3P	0.0644802302409329	0.349565626579814	0.287805130535564	-0.403156288788601	-1.40736738771217	36	5031439G07Rik,Fmod,Glrx3,Dusp28,Adam12,Nol9,Cenpv,Ppp3ca,Nr2f2	0.25
Ontology - Biological Process	GOBP_N_TERMINAL_PROTEIN_AMINO_ACID_MODIFICATION	0.054585152838428	0.328678404352065	0.287857117255149	-0.441703134856002	-1.40726938112376	26	Hhat,Nmt2,Naa80,Ppm1b,Naa16,Naa10,Crebbp,Ep300,Hhatl,Ppm1a	0.384615384615385
Ontology - Molecular Function	GOMF_PROTEIN_TAG	0.104938271604938	0.422147015403471	0.197822021315103	-0.527475344307223	-1.40724454010667	12	Isg15,Ubl5,Fau,Sumo2,Urm1	0.416666666666667
Ontology - Biological Process	GOBP_COLLAGEN_METABOLIC_PROCESS	0.012753059829918	0.164102447852501	0.380730400722792	-0.326824090820439	-1.4069472354163	113	Col5a1,Mfap4,Rap1a,Rcn3,Adora2b,Tns2,Retreg1,Adamts2,P3h4,Notch1,Itga2,Larp6,Tnxb,Tgfb3,Col1a2,Vps33b,Id1,Ddr2,Pparg,Mmp2,Cst3,Scx,Idua,Pepd,Pdgfrb,Mmp23,Vim,Rapgef3,Prdx5,P3h3,Wnt4,Col1a1,Retreg3,Retn,Ep300,Serpinh1,Tgfbr3,Eng,Nr1h4,Mmp11,Vipas39,Mmp14,Mmp24	0.380530973451327
Curated - Chemical and Genetic Perturbation	BYSTRYKH_HEMATOPOIESIS_STEM_CELL_IL3RA	0.110655737704918	0.429014888366953	0.191892240384838	-0.654401018207808	-1.40694669377118	6	Sertad1,Vegfb,Bcap31,Rac1	0.666666666666667
Ontology - Molecular Function	GOMF_TRANS_1_2_DIHYDROBENZENE_1_2_DIOL_DEHYDROGENASE_ACTIVITY	0.119587628865979	0.444321065156835	0.184706471207739	-0.691286748841902	-1.40645466755807	5	Akr1c20,Dhdh,Akr1c6,Akr1c14	0.8
Ontology - Cellular Component	GOCC_INTERMEDIATE_FILAMENT	0.0349566637217789	0.263356611616613	0.321775918075361	-0.351203162658082	-1.40622485086695	71	Fam83h,Iffo2,Nes,Prph,Dsp,Shank2,Dyrk1a,Ldlrap1,Krt83,Des,Cldn11,Nefh,Hspa8,Krt7,Gfap,Vim,Adora2a	0.23943661971831
Ontology - Biological Process	GOBP_UBIQUITIN_DEPENDENT_PROTEIN_CATABOLIC_PROCESS_VIA_THE_MULTIVESICULAR_BODY_SORTING_PATHWAY	0.0549682875264271	0.329378681828445	0.282013350011725	-0.420129391716521	-1.40618992736547	29	Chmp7,Stam,Ptpn23,Chmp4c,Vps4b,Vps4a,Ubap1,Rnf115,Chmp4b,Chmp2a,Chmp2b	0.379310344827586
Curated - Chemical and Genetic Perturbation	DURAND_STROMA_S_UP	0.00268236931147351	0.0759153092437661	0.431707695803346	-0.284991994704771	-1.40599566685717	292	Cables1,Zdhhc15,Nes,Slc39a8,Myo1d,Postn,Matn2,Npr3,Cd248,Fzd1,Tmem47,Adamts2,Cdkn1c,Ago4,Akap6,Col3a1,Spon2,Serpinb1a,Dhrs7,Mest,Pxmp4,Fam20a,Pear1,Selp,Nfatc1,Ltbp2,Rspo2,Sox5,S100a16,Srpx2,Tcf7l1,Ctsh,Col1a2,Zfp639,Adam12,Cep170b,Pdgfra,Morc4,Mn1,Arhgap28,Rtp4,Lhx9,Casp12,Zfp618,Ifit1,Ccn5,Aoc3,Cldn1,Thsd7a,Pmvk,Lrrc4c,Ppp1r13b,Zc2hc1a,Mmp2,Col6a2,Ncam1,Loxl1,Tbx20,Ptprf,Pdgfrb,Igf1,Mmp23,Fut8,…	0.26027397260274
Ontology - Biological Process	GOBP_DOPAMINERGIC_NEURON_DIFFERENTIATION	0.0626711865263817	0.344084007930779	0.287805130535564	-0.416368250851207	-1.40597577941669	32	Smo,Foxa2,Sfrp1,Htr7,Rspo2,Dvl3,Wnt5a,Rac1	0.25
Curated - Chemical and Genetic Perturbation	BURTON_ADIPOGENESIS_PEAK_AT_0HR	0.0260534239229447	0.227960356429386	0.352487857583619	-0.354060337188602	-1.40554949357296	64	Adh1,Trib3,Plin2,Ogn,Isg15,Cryab,Myl9,Tgfb3,Pdgfra,Pccb,Tle5,Mxd4,Runx1t1,Rab11fip5,Pdgfrb,Igf1,Ccng2,Naa10,Rasl11b,Plat,Sord,Map4,Ddit3,Psmb10,Spp1	0.390625
Regulatory Target Gene - miRDB	MIR_3569_5P	0.0940695296523517	0.406553660740988	0.208955027549354	-0.576280082022183	-1.40552749091202	9	Htra1,Ptprf,Ube2z,Hnf4a,Ccdc92,Ttc1,Nacc2	0.777777777777778
Regulatory Target Gene - miRDB	MIR_6940_5P	0.0106969317067154	0.150838016781777	0.380730400722792	-0.319006163035775	-1.40551306021108	129	Pacs1,Thap11,B4galt2,Sh3pxd2a,5031439G07Rik,Irf2,Cbx6,Tagln,Natd1,Wipf2,Nnat,Cuedc1,Ptpn23,Mettl26,Samd4b,Stk40,Cep170b,Tigd5,Mpl,Iqsec2,Hectd3,Zfp821,Creb5,Bptf,Pnck,Dagla,Xpo7,Wdfy3,Grin1os,Col1a1,Cbfa2t3,Adgrl1,Tnrc6b,Gsk3a,Adgra2,Mdga1,Ctdp1,Sema4g,Misp3,Crat,Usp50,Pdpn	0.325581395348837
Canonical Pathways - Reactome	REACTOME_EPHRIN_SIGNALING	0.0665236051502146	0.353652892561984	0.257206466468838	-0.475356680703697	-1.40440396349844	18	Src,Arhgef7,Rac1,Git1,Pak3,Ephb2,Ephb1,Fyn,Efnb1,Pak1,Sdcbp	0.611111111111111
Ontology - Biological Process	GOBP_VIRAL_BUDDING_VIA_HOST_ESCRT_COMPLEX	0.102880658436214	0.418485659296813	0.199915231309662	-0.49966721590422	-1.40415900180752	15	Chmp7,Chmp4c,Vps4b,Vps4a,Chmp4b,Chmp2a,Chmp2b,Tsg101	0.533333333333333
Ontology - Molecular Function	GOMF_ORGANIC_CATION_TRANSMEMBRANE_TRANSPORTER_ACTIVITY	0.0576923076923077	0.334702986817954	0.276500599254472	-0.419805977228595	-1.40328973876015	30	Aqp8,Slc22a1,Slc22a4,Slc25a26,Slc44a1,Slc22a2,Slc47a1,Slc25a17,Slc44a2,Slc47a2,Slc25a20	0.366666666666667
Ontology - Biological Process	GOBP_ESTABLISHMENT_OF_LEFT_RIGHT_ASYMMETRY	0.119587628865979	0.444321065156835	0.184706471207739	-0.689629661517354	-1.40308324722336	5	Ccdc39,Enkur,Cfap45	0.6
Curated - Chemical and Genetic Perturbation	LEE_AGING_MUSCLE_DN	0.0496880008986733	0.317666673474506	0.321775918075361	-0.392901824489259	-1.40296412039856	40	S100a10,Sin3a,Abcb4,Col3a1,Gfer,Pola2,Col1a2,Hspa8,Zfp637,Dbp,Wnt4,Col1a1,Lonp1	0.325
Canonical Pathways - Reactome	REACTOME_XENOBIOTICS	0.0567685589519651	0.333686837180287	0.282013350011725	-0.440143959101934	-1.4023018358986	26	Cyp2s1,Cyp1a1,Cyp1a2,Cyp3a44,Cyp2b10,Cyp3a41b,Cyp3a59,Cyp2e1,Cyp2a12,Cyp2f2,Cyp2c29,Cyp3a25,Ahrr,Cyp2a4	0.538461538461538
Ontology - Biological Process	GOBP_SECONDARY_HEART_FIELD_SPECIFICATION	0.104166666666667	0.42020173453997	0.199915231309662	-0.544797891652678	-1.40213695867279	11	Lrp2,Axin2,Wnt5a	0.272727272727273
Curated - Chemical and Genetic Perturbation	MCDOWELL_ACUTE_LUNG_INJURY_DN	0.0481241308217879	0.313031182528265	0.321775918075361	-0.383445418463249	-1.40199603695215	44	Tnfrsf19,Adh1,Antxr1,Cav1,Fhl1,Thbs3,Ltbp4,Pon1,Slc9a3r2,Apln,Cdkl2,Bmp2k,Cyp2f2,Dpp4,Pex16,Timm17a,Mapt	0.386363636363636
Ontology - Biological Process	GOBP_REGULATION_OF_OSTEOBLAST_DIFFERENTIATION	0.0149737670010153	0.178252254499476	0.380730400722792	-0.314722513447363	-1.40171424136756	136	Cd276,Cdk6,Npnt,Fgf2,Acvr2a,Sfrp1,Cebpa,Bmpr1b,Scube3,Notch1,Rest,Prkaca,Igfbp5,Yap1,Nfatc1,Hand2,Gnas,Bmp6,Ski,Axin2,Smad1,Bambi,Id1,Fbxo5,Hdac8,Ddr2,Tent5a,Pparg,Gli3,Ppp3ca,Tmem64,Cthrc1,Igf1,Smad6,Ifitm1,Wnt4,Hdac5,Atraid	0.279411764705882
Ontology - Biological Process	GOBP_SKELETAL_MUSCLE_SATELLITE_CELL_MAINTENANCE_INVOLVED_IN_SKELETAL_MUSCLE_REGENERATION	0.119587628865979	0.444321065156835	0.184706471207739	-0.688674086699251	-1.40113908633011	5	Fzd7,Igf1,Ezh2	0.6
Ontology - Biological Process	GOBP_MITOCHONDRIAL_ELECTRON_TRANSPORT_SUCCINATE_TO_UBIQUINONE	0.119587628865979	0.444321065156835	0.184706471207739	-0.688591458587884	-1.40097097563928	5	Sdhd,Sdha,Sdhc	0.6
Ontology - Biological Process	GOBP_NEGATIVE_REGULATION_OF_TRANSCRIPTION_BY_RNA_POLYMERASE_I	0.0940695296523517	0.406553660740988	0.208955027549354	-0.574397466470763	-1.40093585570739	9	Macroh2a2,Dedd,Crebbp,Macroh2a1,Nop53	0.555555555555556
Ontology - Biological Process	GOBP_NEUROFILAMENT_CYTOSKELETON_ORGANIZATION	0.101419878296146	0.416325163194104	0.199915231309662	-0.555018760326542	-1.40084291926464	10	Nefh,Sod1,Arhgef28,Cln8,Atf2,Nefm	0.6
Ontology - Biological Process	GOBP_POSITIVE_REGULATION_OF_OSTEOBLAST_DIFFERENTIATION	0.0317792877813269	0.249004995618629	0.321775918075361	-0.348585931739526	-1.40074456451033	70	Cd276,Npnt,Fgf2,Acvr2a,Cebpa,Bmpr1b,Scube3,Yap1,Gnas,Bmp6,Smad1,Fbxo5,Ddr2,Tent5a,Gli3,Ppp3ca,Cthrc1,Igf1,Ifitm1,Wnt4,Atraid,Fermt2,Ccn4,Men1,Tmem119,Ccn1,Bmpr2,Jund,Lrp5,Smad5	0.428571428571429
Ontology - Biological Process	GOBP_XENOBIOTIC_TRANSPORT_ACROSS_BLOOD_BRAIN_BARRIER	0.109090909090909	0.424795393880567	0.191892240384838	-0.597058401376268	-1.4005329565749	8	Slc22a1,Abcb1a,Slc22a2,Abcc2	0.5
Positional	chr11B2	0.0314010582960253	0.247278618608973	0.321775918075361	-0.352296381491597	-1.40028313900928	66	Mfap4,Adora2b,Grap,Tmem11,Natd1,Tom1l2,Specc1,Fam83g,Cenpv,Aldh3a2,Slc5a10,Gid4,Map2k3os,Slc47a1,Shmt1,Usp22,Ncor1,4930412M03Rik,A530017D24Rik,Flii,Slc47a2,Smcr8,Ulk2,Gm12267	0.363636363636364
Ontology - Biological Process	GOBP_NEGATIVE_REGULATION_OF_TRANSCRIPTION_REGULATORY_REGION_DNA_BINDING	0.0732217573221757	0.366767859831781	0.241339976815091	-0.477841105907279	-1.40026992924926	17	Sin3a,Lhx2,Rest,Mad2l2,Hey2,Id2,Ddit3	0.411764705882353
Regulatory Target Gene - miRDB	MIR_6996_3P	0.0520807173807634	0.323191917879418	0.321775918075361	-0.387704860067754	-1.40020166457165	42	Sh3pxd2a,Colec11,Bace1,Hoxa4,Pon1,Lrrc39,Nck1,Wscd2,Ktn1,Camsap2,Kif26a,Lrif1,Pcnx3,Lrp2bp,Nudt4,Gm2026,Cyp27a1,Gm4724	0.428571428571429
Ontology - Molecular Function	GOMF_TRANSFERASE_ACTIVITY_TRANSFERRING_SULPHUR_CONTAINING_GROUPS	0.0321052263518208	0.25045899235186	0.321775918075361	-0.348401219442963	-1.40000232358249	70	Chst4,Gal3st2c,Chst10,Mocos,Acaa1b,Gal3st1,Ndst1,Chst15,Sult3a1,Hs3st3a1,Sult2a2,Sult2a1,Sult2a4,Sult2a6,Sult2a3,Sult2a8,Sult2a5,Sult1c2	0.257142857142857
Curated - Chemical and Genetic Perturbation	HEVNER_INTERMEDIATE_ZONE_AND_UP_POSTMITOTIC_PROJECTION_NEURONS	0.0333764679649957	0.255896885539554	0.321775918075361	-0.368018754175557	-1.39965492897872	52	Thra,Sgpl1,Itm2b,Nav2,Ppp2r1b,Plxna4,Cacnb3,Chst15,Epha3,Itpk1,Clstn2,Dennd11,Rnd2,Ttc28,Hdac5	0.288461538461538
Ontology - Biological Process	GOBP_REGULATION_OF_CARDIAC_MUSCLE_TISSUE_DEVELOPMENT	0.09375	0.40582850013488	0.211400189384923	-0.814583492987969	-1.39949346127987	3	Jph2,Creb1,Erbb3	1
Curated - Chemical and Genetic Perturbation	YAO_TEMPORAL_RESPONSE_TO_PROGESTERONE_CLUSTER_3	0.0375867813394058	0.275036516257841	0.321775918075361	-0.410807398406078	-1.39920989753336	33	Car2,Sema3e,Igkv4-68,Hpgd,Ighv1-64,Igkv8-30,Mbtd1,Igkv6-15,Ighv1-52,Minpp1,Ptpn22,Rabgap1l	0.363636363636364
Canonical Pathways - Reactome	REACTOME_THROMBIN_SIGNALLING_THROUGH_PROTEINASE_ACTIVATED_RECEPTORS_PARS	0.0492457609124076	0.315749545253142	0.321775918075361	-0.418083924320266	-1.39842286514371	31	Gngt1,Gna13,Src,Mapk3,Gnb4,Gng4,F2rl2,Arrb1,Gna15,Gnb2,Gng11,Mapk1	0.387096774193548
Ontology - Biological Process	GOBP_REGULATION_OF_CHLORIDE_TRANSPORT	0.0961145194274029	0.410526934589176	0.206587922696891	-0.572792797678267	-1.39702212318041	9	Cftr,Car2,Abcb1a,Gabre	0.444444444444444
Ontology - Biological Process	GOBP_PROTEIN_LIPIDATION_INVOLVED_IN_AUTOPHAGOSOME_ASSEMBLY	0.112704918032787	0.433173566892369	0.190023305279108	-0.649582006036465	-1.39658593171081	6	Atg5,Igtp,Irgm1,Irgm2,Wipi2	0.833333333333333
Ontology - Molecular Function	GOMF_PROTEIN_CYSTEINE_S_MYRISTOYLTRANSFERASE_ACTIVITY	0.123711340206186	0.450749218606361	0.181383128498408	-0.686289140094902	-1.39628680283244	5	Zdhhc15,Zdhhc7	0.4
Ontology - Biological Process	GOBP_MEMBRANE_REPOLARIZATION_DURING_ACTION_POTENTIAL	0.102880658436214	0.418485659296813	0.199915231309662	-0.496859447158948	-1.39626864271816	15	Cav1,Kcnj5,Cacnb3	0.2
Ontology - Biological Process	GOBP_ENDOCARDIAL_CUSHION_DEVELOPMENT	0.0679737311218754	0.356974631441168	0.287805130535564	-0.369218687460136	-1.39610911733313	51	Adamts5,Notch1,Snai1,Gata4,Nfatc1,Tgfb3,Epha3,Tbx3,Foxf1,Tbx20,Smad2,Heyl,Tgfb2,Robo2,Bmp5,Tmem100,Eng,Erbb3,Nos3,Bmpr2,Aplnr,Smad4,Jag1	0.450980392156863
Curated - Chemical and Genetic Perturbation	HARRIS_BRAIN_CANCER_PROGENITORS	0.053534762419497	0.32706266001896	0.321775918075361	-0.390955170159893	-1.39601305525024	40	Shisa2,Cav1,Kazald1,Larp6,Srpx2,Col6a2,Wnt5a,Ninj2,Aox1,Arhgap29,Dhrs3,Plppr4,Bgn,Scg5,Foxa3,Col6a1	0.4
Ontology - Molecular Function	GOMF_DNA_SECONDARY_STRUCTURE_BINDING	0.0644802302409329	0.349565626579814	0.287805130535564	-0.408955139812155	-1.3958071146209	34	Rad51b,Hand2,Blm,Hmga1,Neil3,Yy1,Msh6,Ercc5,Hmg20b,Men1,Rad51ap1,Gen1,Wrn,Xrcc2	0.411764705882353
Ontology - Cellular Component	GOCC_CYTOCHROME_COMPLEX	0.0482793266086216	0.313140954673254	0.321775918075361	-0.397512080569991	-1.39578855199314	37	Cox6c,Uqcr11,mt-Co3,Cox6a1,Uqcrq,Ndufa4,Ugt1a1,Ndufa4l2,mt-Co2,Cox7c,Uqcrc2,mt-Co1,mt-Cytb,Uqcr10,Cox8a,Cox7a2l,Cox7b,Uqcc3,Cyc1,Uqcrb,Cox6b1,Uqcrh,Cox4i1	0.621621621621622
Ontology - Cellular Component	GOCC_APICAL_PLASMA_MEMBRANE	0.00194881859059655	0.0625970659185075	0.45505986738723	-0.280240468148077	-1.39574504490714	355	Aqp8,Slc4a11,Lrp2,Slc17a1,Upk1b,Cftr,Slc39a8,Pth1r,Stx4a,Slc13a2,Abcb11,Cav1,Slc6a9,Rab27b,Bst2,Slc34a2,Shank2,Plet1,Slc26a4,Slc16a1,Sytl4,Ceacam1,Spef1,Crb2,Abcb4,Slc5a3,Notch1,Pdzk1,Cubn,Atp6v0a4,Cacnb3,Tjp3,Dram2,Psen2,Slc22a1,Atp1b2,Pkhd1,Slc22a4,Ceacam2,Umod,Cd81,Dsg2,Erbb2,Slc9a3r2,Abcb1a,Slc23a2,Abcg8,Mgam,Hspa1a,Anxa6,Slco2b1,Hspa1b,Scnn1a,Prom1,Cldn1,Ddr2,Stxbp2,Hyal2,Slc39a4,Slc2a2,Stk2…	0.23943661971831
Ontology - Biological Process	GOBP_VERY_LONG_CHAIN_FATTY_ACID_BIOSYNTHETIC_PROCESS	0.109053497942387	0.424795393880567	0.193813302725311	-0.523107668078648	-1.39559207408727	12	Elovl5,Hacd1,Elovl3,Elovl6	0.333333333333333
Ontology - Biological Process	GOBP_CARDIAC_CHAMBER_MORPHOGENESIS	0.00994248053590037	0.146178056804923	0.380730400722792	-0.315449058917317	-1.39521056661722	133	Smo,Lrp2,Dsp,Sema3c,Fzd1,Cpe,Notch1,Zfpm1,Sos1,Gata4,Nfatc1,Hand2,Hes1,Dvl3,Dnah11,Gja5,Tbx3,Hey2,Foxf1,Fgfrl1,Tbx20,Ppp1r13l,Vangl2,Ly6e,Epor,Myl3,Heyl,Fgf9,Wnt5a,Smad6,Bmp10,Tgfb2,Gsk3a,Robo2,Slit2,Bmp5,Tgfbr3,Dhrs3,Id2,Eng	0.300751879699248
Cell Type Signatures	TABULA_MURIS_SENIS_HEART_T_CELL_AGEING	0.109053497942387	0.424795393880567	0.193813302725311	-0.522866348995886	-1.39494826207727	12	Gstm1,Tmsb10,Dcn,Oaz1,Tle5,Apoe	0.5
Canonical Pathways - Reactome	REACTOME_ACYL_CHAIN_REMODELING_OF_DAG_AND_TAG	0.116803278688525	0.441737333438856	0.186432558434075	-0.64875695508562	-1.39481209170264	6	Mgll,Pnpla3,Dgat1,Awat2	0.666666666666667
Ontology - Biological Process	GOBP_REGULATION_OF_FATTY_ACID_BETA_OXIDATION	0.0572033898305085	0.334530124435789	0.276500599254472	-0.453692423557546	-1.39479100362539	22	Irs1,Abcb11,Fabp1,Acacb,Dbi,Lonp2,Abcd2	0.318181818181818
Canonical Pathways - Reactome	REACTOME_REGULATION_OF_CYTOSKELETAL_REMODELING_AND_CELL_SPREADING_BY_IPP_COMPLEX_COMPONENTS	0.109090909090909	0.424795393880567	0.191892240384838	-0.594600636798692	-1.39476772442598	8	Tesk1,Pxn	0.25
Regulatory Target Gene - miRDB	MIR_6971_5P	0.0165317146642089	0.186820017758141	0.352487857583619	-0.313158416750099	-1.39474805203647	136	Rxrg,Wdtc1,Zdhhc15,Wiz,Sox12,Rufy4,Dyrk1a,Mest,Pxn,Zfp703,Mgme1,Smarcc2,Lrrc4c,Hmga1,Kmt2d,Rab5c,C130074G19Rik,Tceanc2,Zfp637,Mab21l2,Pbx2,Ccdc3,Atg7,Ctnnd1,Wnt5a,Fam171b,Tmem151a,Prr12,Col1a1,Rab6b,Pknox2,Dcx,Retreg3,Cbfa2t3,Mgll,Gsk3a,Pskh1,Camk1d,Mettl7a3,Capn6,Tln2,Mex3a,Col6a1,Rbfox2,H2-Ke6,2210016L21Rik,2310022A10Rik,Cop1,Pcyt1a,Hras,Impa1,Tsr1,Nova2,Fkbp8,Zfp395,Stk4	0.411764705882353
Regulatory Target Gene - miRDB	MIR_3474	0.017279780820953	0.191157464229925	0.352487857583619	-0.3214214877144	-1.39438861128815	119	Adra2b,Cyp2c68,Bend3,Setd1b,Slc22a27,Rce1,2510039O18Rik,Fam20a,Tom1l2,Aifm3,Ldlrap1,Gata4,Dvl3,Ypel5,Scmh1,Sulf1,S1pr3,Ifit1,Dlgap3,Dagla,Rhbdl3,Wnt5a,Gdap2,Rab3d,Raly,Mtf1,Ccdc127,Ankrd54,Zfp830,Arrb1,Tmtc3,Extl3,Pou6f1,Tmem253,Trim35,Atxn7l3,Rpp14,Celsr2,Kbtbd2,H2-Oa,H2-Ke6,Vps39,Psenen	0.361344537815126
Ontology - Molecular Function	GOMF_ATPASE_COUPLED_LIPID_TRANSMEMBRANE_TRANSPORTER_ACTIVITY	0.106029106029106	0.422458218743389	0.197822021315103	-0.620750359914298	-1.39415313152897	7	Abcb11,Abcc4,Abcc3,Abcg4	0.571428571428571
Ontology - Biological Process	GOBP_POSITIVE_REGULATION_OF_PLASMINOGEN_ACTIVATION	0.109090909090909	0.424795393880567	0.191892240384838	-0.594279150630256	-1.39401360728611	8	S100a10,Meltf,Clec3b	0.375
Ontology - Biological Process	GOBP_VERY_LOW_DENSITY_LIPOPROTEIN_PARTICLE_CLEARANCE	0.106029106029106	0.422458218743389	0.197822021315103	-0.620626561091518	-1.39387508977885	7	Vldlr,Apoc3,Apoe,Apoc1,Lrpap1	0.714285714285714
Tumor Phenotype Ontology	MP_INCREASED_RENAL_CARCINOMA_INCIDENCE	0.109090909090909	0.424795393880567	0.191892240384838	-0.594119615528064	-1.39363938230605	8	Tsc1,Flcn,Cdkn2c,Dkc1,Tsc2	0.625
Ontology - Biological Process	GOBP_CELL_CELL_ADHESION_VIA_PLASMA_MEMBRANE_ADHESION_MOLECULES	0.00990703741713228	0.146178056804923	0.380730400722792	-0.302678461866126	-1.39328810773785	177	Pcdh18,Map2k5,Tenm3,Ptprs,Cdh9,Colec10,Cdh11,Ceacam1,Sparcl1,Crb2,Scarf2,Cdh6,Cadm3,Igsf11,Lgals1,Selp,Ptpn23,Pcdh1,Ceacam2,Umod,Dsg2,Dsc2,Ajuba,Cd164,Epha3,Cldn1,Lrrc4c,Pcdhgc3,Fgfrl1,Plxnb2,Ptprf,Cdh4,Lgals9,Clstn2,Crtam,Prtg,Arvcf,Tgfb2,Adgrl1,Clstn3,Cdh17,Sdk2,Robo2,Nectin3,Mdga1,Sell,Cadm4,Ptprt,Clstn1,Pcdh19,Mmp24	0.288135593220339
Canonical Pathways - Reactome	REACTOME_BIOSYNTHESIS_OF_SPECIALIZED_PRORESOLVING_MEDIATORS_SPMS	0.0794979079497908	0.378322339522625	0.231126709673834	-0.475297840322042	-1.39281712061251	17	Gstm4,Cyp1a1,Cyp1a2,Gpx4,Hpgd,Cyp2e1,Ephx2	0.411764705882353
Ontology - Biological Process	GOBP_N_TERMINAL_PROTEIN_LIPIDATION	0.106029106029106	0.422458218743389	0.197822021315103	-0.620115777983288	-1.39272791385136	7	Hhat,Nmt2,Ppm1b,Hhatl,Ppm1a	0.714285714285714
Ontology - Biological Process	GOBP_REGULATION_OF_JUN_KINASE_ACTIVITY	0.0327571035772256	0.253204836755173	0.321775918075361	-0.346527645371408	-1.39247362417732	70	Map3k11,Sash1,Ccr7,Sfrp1,Dvl2,Map3k12,Tnxb,Bcl10,Dvl3,Map3k10,Traf6,Mapk8ip1,Arhgef5,Map2k7,Taok3,Vangl2,Wnt5a,Axin1,Traf2,Gstp3	0.285714285714286
Ontology - Cellular Component	GOCC_TYPE_III_INTERMEDIATE_FILAMENT	0.106029106029106	0.422458218743389	0.197822021315103	-0.619982666669662	-1.39242895702956	7	Prph,Des,Vim	0.428571428571429
Ontology - Cellular Component	GOCC_RESPIRATORY_CHAIN_COMPLEX_IV	0.0635964912280702	0.346512632260851	0.266350657088526	-0.440929359683182	-1.39242708130511	25	Cox6c,mt-Co3,Cox6a1,Ndufa4,Ndufa4l2,mt-Co2,Cox7c,Uqcrc2,mt-Co1,Cox8a,Cox7a2l,Cox7b	0.48
Ontology - Biological Process	GOBP_REGULATION_OF_VERY_LOW_DENSITY_LIPOPROTEIN_PARTICLE_REMODELING	0.127835051546392	0.45728245032656	0.178219874951973	-0.68436162178327	-1.39236517822334	5	Apoc3,Apoa2,Apoa5,Nr1h4	0.8
Ontology - Biological Process	GOBP_POSITIVE_REGULATION_OF_SMALL_MOLECULE_METABOLIC_PROCESS	0.0111654597218674	0.154458734617936	0.380730400722792	-0.303139781761876	-1.39229139271067	167	Irs1,Elovl5,Arpp19,Pth1r,Rgn,Stk11,Adora2b,Nr1d1,Bend3,Rdh1,Ces1f,Fabp1,Ces1c,Adra1b,Dyrk2,Ces1e,Prkaca,Src,Park7,Rdh16,Bmp6,Nr1h2,Gapdhs,Abcd2,Apoa5,C1qtnf2,Gpd1,Zbtb20,Rdh10,Pparg,Sorbs1,Ndufc2,Rptor,Mid1ip1,Gpld1,Igf1,Anxa1,Slc4a4,Hnf4a,Ppargc1a,Ces1d,Apoe,Wnt4,Ppp1r3e,Sec14l2,Rdh9,mt-Co2,Ces1g,Rdh16f2,Adcyap1r1,Mapk9	0.305389221556886
Regulatory Target Gene - miRDB	MIR_3062_5P	0.0411583257860549	0.289371984697348	0.321775918075361	-0.345067159762596	-1.39226342102069	75	Med26,Ugt2b1,Rnf2,Tbc1d10b,Gpc6,Sh3pxd2a,Heph,Lrrc39,Lrrn4cl,Dlg3,Gucd1,Slc23a2,Vps4b,Cdkn2c,Clock,Sumo2,Camsap2,Nsun6,Crot,Slc6a1,Glis3,H3f3a,Fbxo4	0.306666666666667
Ontology - Biological Process	GOBP_TERMINATION_OF_RNA_POLYMERASE_II_TRANSCRIPTION	0.106029106029106	0.422458218743389	0.197822021315103	-0.619774923399306	-1.39196238310609	7	Scaf4,Scaf8,Maz	0.428571428571429
Cell Type Signatures	ZHANG_UTERUS_C14_ENDOTHELIAL_MMRN1_HIGH_CELL	0.0559658419838116	0.3311706610988	0.321775918075361	-0.374173355552049	-1.39161761854696	46	Cav1,Aplp2,Upk3b,Ltbp4,Tm4sf1,Gpm6a,Gnas,Hes1,Prelp,Fxyd6,Cyb5r3	0.239130434782609
Curated - Chemical and Genetic Perturbation	CHIARADONNA_NEOPLASTIC_TRANSFORMATION_KRAS_DN	0.0141323315252182	0.173247917482946	0.380730400722792	-0.310869213412722	-1.39142207985725	143	Col5a1,Pltp,Fhl1,Sema3c,Gstm1,Kazald1,Aldh1a1,Isg15,Msln,Dhrs7,Notch1,Fkbp10,Tnxb,Rflnb,Prss23,Reck,Tcf7l1,Col1a2,Ephx1,Mfap5,Ndrg4,S100a13,Fstl1,Fbn1,Pnp,Crtap,Rab11fip5,Tubb2a,Cdkl2,Slc4a3,Anxa8,Smad6,Lgals9,Col1a1,Plac8,Slco3a1,Sptan1,Tm2d2,Adm,Ccdc80,Per1,H2bc4,Slc29a1,Ccdc6,Ddr1,Inpp5a,Rbms2,Dhrs3,Grb10	0.342657342657343
Ontology - Molecular Function	GOMF_PYRUVATE_TRANSMEMBRANE_TRANSPORTER_ACTIVITY	0.127835051546392	0.45728245032656	0.178219874951973	-0.68381929360971	-1.39126178662452	5	Slc16a11,Mpc2,Slc16a7	0.6
Cell Type Signatures	TABULA_MURIS_SENIS_KIDNEY_EPITHELIAL_CELL_OF_PROXIMAL_TUBULE_AGEING	0.00100430529098683	0.0435569919039614	0.45505986738723	-0.279162383651675	-1.3911227361846	386	S100a10,Nqo1,Acot1,Ubxn1,Hao2,Gstm1,ccdc198,Npnt,Itm2b,Ethe1,Ccdc107,Cbr1,Anp32a,Gstt1,Scd1,Acaa1b,Txn1,Gpx4,Cubn,Igfbp7,Gsta3,Aldh2,Acsl1,Gchfr,Ubl5,Ube2r2,Laptm4b,Apom,Mpc2,Txndc17,Cd81,Dbi,Mfsd4b1,Abracl,BC004004,S100a11,Cmbl,Tmem205,Oaz1,Prlr,Gemin7,Rpl31,Ddrgk1,Clta,Slc22a29,Gpx1,Naca,Fau,Ndufa7,Ndufa4,B2m,Ccng1,Nop10,Rpl23,Rpl36,Hibadh,Cyb5a,Cyp4a10,Rps27l,Sumo2,Mgst1,Rps15,Eci1,Cyp4a14,Apo…	0.321243523316062
Ontology - Biological Process	GOBP_MINUS_END_DIRECTED_ORGANELLE_TRANSPORT_ALONG_MICROTUBULE	0.127835051546392	0.45728245032656	0.178219874951973	-0.683721155847741	-1.3910621208366	5	Kifc1,Mreg	0.4
Ontology - Molecular Function	GOMF_ADENYLATE_CYCLASE_REGULATOR_ACTIVITY	0.100204498977505	0.415277484367078	0.20207170902116	-0.570285368023615	-1.3909065876603	9	Gnas,Raf1,Adgrv1,Gnaz	0.444444444444444
Ontology - Molecular Function	GOMF_NEUROTROPHIN_P75_RECEPTOR_BINDING	0.118852459016393	0.443856213489113	0.184706471207739	-0.646861023087655	-1.39073588280025	6	Zfp369,Ntrk1,Zfp110	0.5
Ontology - Biological Process	GOBP_WATER_TRANSPORT	0.104938271604938	0.422147015403471	0.197822021315103	-0.494847666391433	-1.39061515979101	15	Aqp8,Cftr,Slc14a1,Sctr	0.266666666666667
Canonical Pathways - Reactome	REACTOME_VASOPRESSIN_REGULATES_RENAL_WATER_HOMEOSTASIS_VIA_AQUAPORINS	0.0570824524312896	0.334493684078876	0.276500599254472	-0.415402896402573	-1.39037015794859	29	Gngt1,Prkaca,Gnas,Gnb4,Gng4,Prkar1b,Gnb2,Gng11,Aqp3	0.310344827586207
Ontology - Biological Process	GOBP_DEDIFFERENTIATION	0.118852459016393	0.443856213489113	0.184706471207739	-0.646686009860912	-1.39035960850684	6	Cdk6	0.166666666666667
Ontology - Biological Process	GOBP_REGULATION_OF_HEART_MORPHOGENESIS	0.111561866125761	0.43055153095721	0.190023305279108	-0.550798953726577	-1.39019231316125	10	Smo,Wnt5a,Robo2	0.3
Ontology - Molecular Function	GOMF_1_PHOSPHATIDYLINOSITOL_4_PHOSPHATE_5_KINASE_ACTIVITY	0.108108108108108	0.423951811048585	0.195789002148949	-0.618911218716933	-1.39002257498771	7	Pip4k2c,Pip4k2b,Pip5k1c	0.428571428571429
Cell Type Signatures	ZHANG_UTERUS_C4_MYOFIBROBLAST	0.000811360191415288	0.0382938146812975	0.477270815362862	-0.27754501179122	-1.3898765594175	401	Rn18s-rs5,2310022B05Rik,S100a10,Col5a1,Col14a1,Ecm1,Gpx8,Adh1,Rcn3,Sgce,Gm3788,Dnajb1,Igfbp6,Ptprs,Postn,Gna13,Ogn,Snhg18,Matn2,Cd248,Cavin3,Carhsp1,Efemp1,Rnf19a,Adamts2,Gm11478,Cryab,Col16a1,Tgoln1,Col3a1,Ltbp4,Gm14303,Spon2,Lamb1,Gm15772,Gm13436,Tlnrd1,Fkbp10,Lgals1,Ppic,P4ha1,Clec3b,Gm7536,Tcf21,Dpt,Prss23,Meg3,Gnas,S100a16,Ddit4l,Mxra8,Col1a2,Hpgd,Dbi,Oaz1-ps,Olfml3,Rps7-ps3,Dcn,S100a11,Gm93…	0.296758104738155
Ontology - Biological Process	GOBP_NEGATIVE_REGULATION_OF_CARTILAGE_DEVELOPMENT	0.0660980810234542	0.353440821787194	0.257206466468838	-0.42348107161152	-1.3897235248425	28	Ltbp3,Efemp1,Rflnb,Wnt9a,Gli3,Idua,Tgfb2,Rara,Ccn4,Ptpn11,Adamts12,Rarg	0.428571428571429
Hallmark	HALLMARK_NOTCH_SIGNALING	0.060475161987041	0.340268206313481	0.271288554688953	-0.411385899064046	-1.38915157170402	32	Dtx2,Fzd1,Notch1,Psen2,Hes1,Maml2,Fzd7,Notch3,Dtx4,Heyl,Sap30,Wnt5a,St3gal6,Arrb1,Dtx1	0.46875
Ontology - Molecular Function	GOMF_ELECTRON_TRANSFER_ACTIVITY	0.046286470801284	0.308454732951912	0.321775918075361	-0.362625577411812	-1.3890980869052	54	mt-Nd4l,Nqo2,mt-Co3,Etfdh,Aifm1,Cox6a1,Ndufs7,mt-Co2,Cox7c,mt-Nd4,mt-Co1,mt-Cytb,Uqcr10,Aifm2,mt-Nd1,Sdha,mt-Nd2,Ndufs4,Sdhc,Cox7b,Aox4,Ndufa2,Ndufs3,Cyc1,Uqcrb	0.462962962962963
Ontology - Biological Process	GOBP_REGULATION_OF_LIPID_STORAGE	0.0760495681328654	0.373772563500181	0.287805130535564	-0.367350144570162	-1.38904368469545	51	Plin2,Ces1f,Ces1c,Mest,Acacb,Ces1e,Cd36,Nr1h2,Osbpl11,Apoc4,Pparg,Fitm1,Ces1d	0.254901960784314
Ontology - Biological Process	GOBP_CEMENTUM_MINERALIZATION	0.118852459016393	0.443856213489113	0.184706471207739	-0.646053057300706	-1.3889987754899	6	Hacd1,Wls,Sp7,Enpp1,Fgfr1	0.833333333333333
Ontology - Biological Process	GOBP_REGULATION_OF_SOMITOGENESIS	0.0991561181434599	0.413401344771621	0.206587922696891	-0.745895362508395	-1.38881576618327	4	Notch1	0.25
Ontology - Molecular Function	GOMF_NAD_RETINOL_DEHYDROGENASE_ACTIVITY	0.0593220338983051	0.338520662022731	0.271288554688953	-0.451726512542114	-1.38874718438602	22	Adh1,Rdh1,Akr1c20,Rdh16,Rdh10,Rdh9,Rdh16f2,Dhrs3,Akr1c6,Akr1c14,Akr1c18,Rdh7,Sdr9c7	0.590909090909091
Ontology - Biological Process	GOBP_CONVERGENT_EXTENSION_INVOLVED_IN_AXIS_ELONGATION	0.106339468302658	0.422458218743389	0.195789002148949	-0.569235738248428	-1.3883465763909	9	Sfrp1,Vangl2,Wnt5a,Nkd1	0.444444444444444
Ontology - Biological Process	GOBP_NEGATIVE_REGULATION_OF_EXTRACELLULAR_MATRIX_ORGANIZATION	0.111561866125761	0.43055153095721	0.190023305279108	-0.550065361373317	-1.38834075835419	10	Antxr1,Notch1,Adtrp,Cst3	0.4
Ontology - Molecular Function	GOMF_HYDROPEROXY_ICOSATETRAENOATE_DEHYDRATASE_ACTIVITY	0.108108108108108	0.423951811048585	0.195789002148949	-0.617932192931808	-1.38782376536581	7	Cyp2s1,Cyp1a1,Cyp1a2	0.428571428571429
Ontology - Biological Process	GOBP_DETECTION_OF_CELL_DENSITY	0.106339468302658	0.422458218743389	0.195789002148949	-0.568891526754924	-1.38750705628271	9	Smo,Yap1,Srpx,Tspo	0.444444444444444
Ontology - Biological Process	GOBP_POSITIVE_REGULATION_OF_CYSTEINE_TYPE_ENDOPEPTIDASE_ACTIVITY_INVOLVED_IN_APOPTOTIC_SIGNALING_PATHWAY	0.111561866125761	0.43055153095721	0.190023305279108	-0.549713524736946	-1.38745273817176	10	Tnfrsf23,Jak2,Gsn,Htra2,Tfap4	0.5
Ontology - Biological Process	GOBP_NEGATIVE_REGULATION_OF_OSSIFICATION	0.0541758896815575	0.327849274436349	0.321775918075361	-0.388554374055218	-1.38744035187929	40	Ecm1,Ltbp3,Sfrp1,Smurf1,Notch1,Rflnb	0.15
Ontology - Biological Process	GOBP_POSITIVE_REGULATION_OF_STEM_CELL_POPULATION_MAINTENANCE	0.0628658875805182	0.34414753340768	0.287805130535564	-0.372564019023363	-1.38720968798607	47	Sap130,Sin3a,Ing2,Arid1a,Rest,Dpf2,Bcl7c,Yap1,Lbh,Sap30l	0.212765957446809
Cell Type Signatures	TABULA_MURIS_SENIS_HEART_ENDOCARDIAL_CELL_AGEING	0.0787415191775034	0.377697168342715	0.287805130535564	-0.366853491199902	-1.38716571285404	51	Map1lc3a,Ptms,Tmsb10,Casp6,Drap1,Slc9a3r2,Oaz1,Eif4ebp1,Ypel3,Tmem160,Tle5,Zfp825,Lamtor1,Cbfa2t3,Smagp,Mall,Bri3,Spr,Jund,Lrrc8a,Prrg2,Cox7a2l,Fth1,Sdhc	0.470588235294118
Ontology - Biological Process	GOBP_REGULATION_OF_MIDBRAIN_DOPAMINERGIC_NEURON_DIFFERENTIATION	0.1	0.414865563598759	0.204294756516886	-0.807302689514934	-1.38698469214682	3	Sfrp1	0.333333333333333
Ontology - Molecular Function	GOMF_STRUCTURAL_MOLECULE_ACTIVITY_CONFERRING_ELASTICITY	0.10838445807771	0.424311019548513	0.193813302725311	-0.568351001374084	-1.38618873329011	9	Fbln5,Mfap5,Efemp2,Ahnak	0.444444444444444
Ontology - Cellular Component	GOCC_BARR_BODY	0.122950819672131	0.449941118193544	0.181383128498408	-0.644508427654653	-1.38567785832574	6	Macroh2a2,Lrif1,H2az1,Macroh2a1,H3f3a	0.833333333333333
Ontology - Biological Process	GOBP_NUCLEOSIDE_BISPHOSPHATE_METABOLIC_PROCESS	0.0204011283157896	0.205509671113293	0.352487857583619	-0.323120818423559	-1.38519884169599	107	Acot1,Dlat,Pdk1,Acot2,Acacb,Acsl1,Acot4,Cs,Mpc2,Ehhadh,Sult2a2,Glyat,Pipox,Sult2a1,Sult2a4,Pmvk,Acsm5,Hmgcl,Sult2a6,Sult2a3,Mcee,Baat,Far2,Acot3,Hnf4a,Ces1d,Sult2a8,Sult2a5,Hmgcs2,Acot8,Sult2a7	0.289719626168224
Ontology - Biological Process	GOBP_AXIS_ELONGATION_INVOLVED_IN_SOMITOGENESIS	0.105485232067511	0.422458218743389	0.199915231309662	-0.743934563166193	-1.38516486663669	4	Sfrp1,Ppp2r3a	0.5
Ontology - Molecular Function	GOMF_TELETHONIN_BINDING	0.131958762886598	0.463600430341343	0.175204047558551	-0.680755671367259	-1.3850287063438	5	Csrp3,Bmp10,Myoz3,Myoz1,Ttn	1
Ontology - Biological Process	GOBP_CELLULAR_RESPONSE_TO_HYPEROXIA	0.131958762886598	0.463600430341343	0.175204047558551	-0.680666322017855	-1.38484692098523	5	Cav1,Atg7	0.4
Ontology - Biological Process	GOBP_LENS_INDUCTION_IN_CAMERA_TYPE_EYE	0.131958762886598	0.463600430341343	0.175204047558551	-0.680627562420938	-1.3847680628036	5	Hipk2,Tfap2a,Hipk1,Pou2f1	0.8
Curated - Chemical and Genetic Perturbation	BOYLAN_MULTIPLE_MYELOMA_D_UP	0.0256712949009058	0.226470258554256	0.352487857583619	-0.332892281360761	-1.38462424226098	90	Sh3bgrl2,Fam221a,Rwdd3,Ccr7,Nsmf,Blvrb,Slc49a4,Pdzd2,Slc35f2,Klf9,Prss23,Mxra8,Nefh,Fstl1,Fut11,Ptpdc1,Afap1,Fabp5,Gsto1,Slc47a1,Bag5,Adm,Ggct,Arhgap29,2900026A02Rik,Ddit3,Dglucy,Tln2	0.311111111111111
Regulatory Target Gene - miRDB	MIR_3100_5P	0.0239712348795078	0.220692143494815	0.352487857583619	-0.333155285236049	-1.38412912795875	89	Cyp2s1,Ugt1a5,Pmm1,Dnah17,Slc34a2,Tsc1,Bend4,Tgoln1,Eml3,Mob3b,Pdgfra,Arhgap44,Pigk,Rabgef1,Ifnar1,Hspa1l,Lactb,Spred1,Clock,N4bp3,Ugt1a1,Slc16a2,Cnbp,Myorg,Ggt7,Hbb-bs,Ccdc9	0.303370786516854
Canonical Pathways - Reactome	REACTOME_TRANSPORT_OF_RCBL_WITHIN_THE_BODY	0.122950819672131	0.449941118193544	0.181383128498408	-0.643615024860749	-1.38375706347347	6	Lrp2,Ldlrap1	0.333333333333333
Ontology - Biological Process	GOBP_NEGATIVE_REGULATION_OF_SMALL_GTPASE_MEDIATED_SIGNAL_TRANSDUCTION	0.03119537450806	0.246354416698248	0.352487857583619	-0.354400878332572	-1.38315061123018	61	Kctd10,Adra1a,Arhgap24,Timp2,Adra1b,Arhgap35,Cgnl1,Arhgap44,Flcn,Rabgef1,Spry1,Ppp2cb,Stambp,Tgfb2,Git1,Slit2,Rasa2,Cul3,Ephb2,Stmn3	0.327868852459016
Ontology - Molecular Function	GOMF_HORMONE_BINDING	0.0503319058779218	0.319745088528508	0.321775918075361	-0.344819209661449	-1.38275302876244	68	Thra,Lrp2,Adipor2,Vipr1,Pth1r,Npr3,Ednrb,Glp2r,Ctsh,Ramp1,Prlr,Ghrhr,Igf1r,Pde3a,Sctr,Lepr,Tspo,Adcyap1r1,Mc5r,Anxa5,Atp1a2,Amhr2	0.323529411764706
Ontology - Biological Process	GOBP_MAMMARY_GLAND_FORMATION	0.122950819672131	0.449941118193544	0.181383128498408	-0.643147775254983	-1.38275248788495	6	Tbx3,Gli3,Fgfr2,Lrp6	0.666666666666667
Ontology - Molecular Function	GOMF_UBIQUINONE_BINDING	0.122950819672131	0.449941118193544	0.181383128498408	-0.643112341755922	-1.38267630670098	6	Etfdh,mt-Nd4,Coq10a,Sdhd	0.666666666666667
Ontology - Biological Process	GOBP_RESPONSE_TO_NITRIC_OXIDE	0.102083333333333	0.41693337999491	0.20207170902116	-0.483023443442301	-1.38256953426597	16	Bcar1,Ccr7,Txn1	0.1875
Ontology - Biological Process	GOBP_NEGATIVE_REGULATION_OF_NEURON_PROJECTION_DEVELOPMENT	0.00997882754334338	0.146178056804923	0.380730400722792	-0.306612403216457	-1.38255981180735	156	Map4k4,Sema3c,Spg20,Ptprs,Sema5b,D130043K22Rik,Efemp1,Epha7,Tsc1,Ptpn9,Sema5a,Sema6c,Lgals1,Ntm,Sema3d,Sema3e,Dleu2,Hes1,Ctsz,Ntn1,Epha3,Sema3b,Inpp5j,Ngfr,Sema4a,Mylip,Rtn4,B2m,H2-K1,Rtn4r,Gfap,Map2,Vim,Ulk1,Wnt5a,Apoe,Bag5,Gsk3a,Dnm3,Adcy6,Slit2,Rtn4rl2,Ephb2,Dtnbp1,Sema4g,Tsc2,Prag1,Lrrk2,Lrig2,Ulk2,Sema6d,Rab29,Rgma,Fgf13	0.346153846153846
Positional	chr6A2	0.0793991416309013	0.378322339522625	0.234392647294686	-0.467853132138892	-1.38223531883121	18	Cftr,Cav1,Gm20186,Gm15593,Tes	0.277777777777778
Ontology - Cellular Component	GOCC_BRUSH_BORDER	0.0189620140824074	0.1989715161497	0.352487857583619	-0.310322548969715	-1.38211763608415	136	Aqp8,Lrp2,Espn,Pth1r,Anks4b,Myo1d,Gna13,Slc34a2,Shank2,Slc26a4,Pdzk1,Cubn,Atp6v0a4,Add3,Scin,Cd36,Pls1,Eps8,Prom1,Pemt,Slc2a2,Slc6a19,Mttp,Vil1,Cybrd1,Slc46a1,Pex19,Dcxr,Rapgef3,Abcc2,Ptger3,Myl6,Soat2,Ddr1,Slc28a1,Ezr,Lima1,Slc5a8,Myh11,Flii	0.294117647058824
Ontology - Biological Process	GOBP_NEGATIVE_REGULATION_OF_TORC1_SIGNALING	0.0614406779661017	0.342102206565591	0.266350657088526	-0.449554205702618	-1.38206884046949	22	Stk11,Rnf167,Spaar,Kptn,Rnf152,Sesn3,Depdc5,Npc1	0.363636363636364
Curated - Chemical and Genetic Perturbation	IGLESIAS_E2F_TARGETS_UP	0.0096524172965985	0.145161431129158	0.380730400722792	-0.309108850331707	-1.38189418754756	141	S100a10,Cdo1,Itm2b,Postn,Ogn,Aplp2,Angptl2,Cdkn1c,Col3a1,Lgals1,Igfbp5,Cxcl13,Col1a2,Car3,Dcn,S100a11,Ctsz,S100a13,Smad1,Sparc,Col6a3,Col6a2,B2m,Ccng1,Crtap,Hspa1l,Tubb2a,Eed,Lum,Ces1d,Itm2a,Apoe,Col1a1	0.234042553191489
Ontology - Biological Process	GOBP_RESPONSE_TO_NICOTINE	0.0711206896551724	0.363231606268794	0.248911114434702	-0.440362936466439	-1.38175861759293	24	Lypd1,Rela,Ntrk1,B2m,Chrnb1,Ppp1r1b,Atp1a2,Mapk1,Chrna2,Cnr1,Chrna7,Chrna4,Chrnb2	0.541666666666667
Ontology - Biological Process	GOBP_MESONEPHRIC_DUCT_DEVELOPMENT	0.131958762886598	0.463600430341343	0.175204047558551	-0.679074429548296	-1.38160814257987	5	Gpc3	0.2
Canonical Pathways - Wiki	WP_OXIDATIVE_STRESS_AND_REDOX_PATHWAY	0.0372451364181232	0.273905886907445	0.321775918075361	-0.333707410341764	-1.38108005993581	86	Gstm4,Mgst3,Gpx8,Slc6a9,Gstm1,Gstt1,Txn1,Txnrd3,Gpx4,Gstm6,Gsta3,Sod3,Gclc,Nfe2l2,Sod1,Gstm3,Gpx1,Prdx5,Mgst1,Gsto1,Abcc2,Txnrd2,Rac1,Gstt3,Ggt7,Idh2,Ggct	0.313953488372093
Ontology - Biological Process	GOBP_TAURINE_TRANSPORT	0.122950819672131	0.449941118193544	0.181383128498408	-0.642318444843455	-1.38096944713764	6	Slc6a13,Slc6a6,Lrrc8a	0.5
Cell Type Signatures	TABULA_MURIS_SENIS_PANCREAS_PANCREATIC_ACINAR_CELL_AGEING	0.107594936708861	0.42326280677834	0.197822021315103	-0.741587189075279	-1.38079418636376	4	Mpo,Tle5,Jund	0.75
Ontology - Cellular Component	GOCC_OXIDOREDUCTASE_COMPLEX	0.0169328943984742	0.189089879201333	0.352487857583619	-0.31821934432511	-1.380516575475	116	mt-Nd4l,Dlat,Ndufa12,Pdk1,Gpd2,P4ha1,Ndufs5,Uqcr11,Etfdh,Ndufa6,Cat,Cyb5r3,Gpd1,Ogdhl,Uqcrq,Ndufa7,Ndufa4,Ndufc2,Ndufa5,Cyb5b,Ndufs7,Ndufb8,Gcsh,Ndufa13,Ndufb5,Ndufs6,Ndufb11,mt-Nd4,Uqcrc2,mt-Co1,mt-Cytb,Uqcr10,Gldc,Ndufa1,Noxo1,Ndufb1,Ndufb9,Pdha1,Sdhd,H2-Ke6,Bckdha,Gmpr,mt-Nd1,Ndufb3,Sdha,Ndufv3,mt-Nd2,Bckdhb,Ndufs4,Ndufa11	0.431034482758621
Canonical Pathways - Reactome	REACTOME_ASSEMBLY_OF_COLLAGEN_FIBRILS_AND_OTHER_MULTIMERIC_STRUCTURES	0.0610021786492375	0.341676077062588	0.271288554688953	-0.382195657297943	-1.38030509972745	42	Col5a1,Col14a1,Pxdn,Col12a1,Col3a1,Col1a2,Col6a3,Col6a2,Loxl1,Col8a2,Bmp1,Col1a1	0.285714285714286
Ontology - Biological Process	GOBP_NEGATIVE_REGULATION_OF_HAIR_FOLLICLE_DEVELOPMENT	0.134020618556701	0.467185194378939	0.173747838999571	-0.678381931191612	-1.38019922284046	5	Smo,Ngfr	0.4
Ontology - Biological Process	GOBP_EMBRYONIC_NEUROCRANIUM_MORPHOGENESIS	0.10838445807771	0.424311019548513	0.193813302725311	-0.565818345869351	-1.38001167278089	9	Tulp3,Ndst1,Tgfb3,Gli3,Tgfb2	0.555555555555556
Hallmark	HALLMARK_REACTIVE_OXIGEN_SPECIES_PATHWAY	0.0478075246979604	0.312721397280783	0.321775918075361	-0.368566846711157	-1.37991126236963	48	Nqo1,Hhex,Txn1,Gpx4,Gclc,Ndufa6,Cat,Mpo,Sod1,Scaf4,Msra,Mgst1,Txnrd2	0.270833333333333
Ontology - Biological Process	GOBP_ACTIN_MYOSIN_FILAMENT_SLIDING	0.10838445807771	0.424311019548513	0.193813302725311	-0.565657971671002	-1.37962052557375	9	Myl6,Myl6b,Tnnc1,Tnnt2,Actc1,Myh7,Dbn1	0.777777777777778
Curated - Chemical and Genetic Perturbation	PLASARI_NFIC_TARGETS_BASAL_UP	0.0698689956331878	0.360082396869278	0.252961123069611	-0.432917061826185	-1.37927688892827	26	Acot1,Perp,Ppp1r3c,Nnat,Nrn1,Thsd4,Cacna1g	0.269230769230769
Ontology - Biological Process	GOBP_CATECHOL_CONTAINING_COMPOUND_BIOSYNTHETIC_PROCESS	0.0815450643776824	0.381947941642927	0.231126709673834	-0.466803917608938	-1.37913549694116	18	Agtr1a,Aldh2,Park7,Hand2	0.222222222222222
Ontology - Molecular Function	GOMF_ACETYL_COA_C_ACYLTRANSFERASE_ACTIVITY	0.112474437627812	0.43261680263986	0.190023305279108	-0.56533326705124	-1.37882858206618	9	Acaa1b,Hadha,Acat3,Acat2,Acaa2,Scp2	0.666666666666667
Ontology - Biological Process	GOBP_NEUROMUSCULAR_PROCESS_CONTROLLING_POSTURE	0.104166666666667	0.42020173453997	0.199915231309662	-0.481705188594319	-1.37879626194149	16	Pnkd,Fxn,Gch1,Cln8,Adarb1,Gaa,Cntnap1,Tcf15,Slurp1	0.5625
Ontology - Biological Process	GOBP_REGULATION_OF_PROTEIN_CATABOLIC_PROCESS_IN_THE_VACUOLE	0.117647058823529	0.442127014740322	0.184706471207739	-0.546171385645105	-1.37851253502811	10	Marchf2,Laptm4b,Cd81	0.3
Ontology - Biological Process	GOBP_CORONARY_VASCULATURE_MORPHOGENESIS	0.0650759219088937	0.350716660059163	0.261663521711573	-0.412065801801263	-1.37829322215518	31	Lrp2,Fgf2,Notch1,Gata4,Hand2,Hey2,Pdgfrb,Spred1,Epor,Fgf9,Smad6,Setd2	0.387096774193548
Ontology - Biological Process	GOBP_GLYCOSYLCERAMIDE_BIOSYNTHETIC_PROCESS	0.11018711018711	0.427818184653413	0.193813302725311	-0.613625655011612	-1.37815164318079	7	Gal3st1,Ugt8a,Fa2h,B4galt3	0.571428571428571
Cell Type Signatures	TABULA_MURIS_SENIS_LUNG_TYPE_II_PNEUMOCYTE_AGEING	0.0709861448073528	0.363122303386545	0.287805130535564	-0.394743628353264	-1.37799985886582	36	Map1lc3a,Cryab,Drap1,Nrn1,Ybx1,Tle5,Naca,B2m,H2-K1	0.25
Curated - Chemical and Genetic Perturbation	BRIDEAU_IMPRINTED_GENES	0.0374268216031222	0.27449186758012	0.321775918075361	-0.349698711191336	-1.37778190979498	62	Mst1r,Sgce,Cdkn1c,Peg10,Mest,Nnat,Scin,Meg3,Zrsr1,Gnas,Cd81,Dcn,Slc22a2,Pon3,Qpct,Asb4,Wt1,Tnfrsf23,Grb10	0.306451612903226
Ontology - Biological Process	GOBP_MESENCHYMAL_EPITHELIAL_CELL_SIGNALING	0.11018711018711	0.427818184653413	0.193813302725311	-0.61341819328467	-1.37768570158016	7	Tnc,Wnt2b,Wnt5a	0.428571428571429
Curated - Chemical and Genetic Perturbation	HEVNER_VENTRICULAR_ZONE_AND_UP_PROJECTION_NEURON_FATE_COMMITTED_CELLS	0.134020618556701	0.467185194378939	0.173747838999571	-0.677036866575949	-1.37746262705002	5	Fzd1,Limch1	0.4
Ontology - Biological Process	GOBP_CYSTEINE_METABOLIC_PROCESS	0.111111111111111	0.429845708775313	0.191892240384838	-0.516264422868514	-1.37733507011067	12	Cdo1,Gclc,Csad	0.25
Ontology - Biological Process	GOBP_SOMATOTROPIN_SECRETING_CELL_DIFFERENTIATION	0.1	0.414865563598759	0.204294756516886	-0.801639402944509	-1.37725489453505	3	Ghrhr,Wnt4	0.666666666666667
Ontology - Biological Process	GOBP_POSITIVE_REGULATION_OF_MELANOCYTE_DIFFERENTIATION	0.111814345991561	0.430964332041541	0.193813302725311	-0.739613299796281	-1.37711891408139	4	Adamts9	0.25
Canonical Pathways - Wiki	WP_ALPHA_6_BETA_4_INTEGRIN_SIGNALING_PATHWAY	0.0374268216031222	0.27449186758012	0.321775918075361	-0.349353793653026	-1.37642296528233	62	Mst1r,Irs1,Dsp,Lamc2,Lama2,Lamb1,Lamc1,Src,Erbb2,Ntn1,Lama1,Eif4ebp1,Itgb4,Smad2,Vim,Rac1,Pik3ca	0.274193548387097
Ontology - Molecular Function	GOMF_CYSTEINE_TYPE_ENDOPEPTIDASE_ACTIVITY_INVOLVED_IN_EXECUTION_PHASE_OF_APOPTOSIS	0.129098360655738	0.459649743386426	0.176694268938498	-0.640127420605511	-1.3762587969067	6	Casp6,Casp12	0.333333333333333
Ontology - Biological Process	GOBP_CANONICAL_WNT_SIGNALING_PATHWAY	0.00548849492834807	0.108331953401232	0.407017918923954	-0.281847954888959	-1.37576373604403	278	Gpc3,Thra,Daam2,Cav1,Stk11,Fgf2,Rbms3,Bicc1,Rspo3,Sfrp1,Tbl1xr1,Fzd1,Ednrb,Hhex,Usp47,Dvl2,Wnt2b,Sema5a,Lzts2,Notch1,Rnf146,Src,Ppp2r3a,Tmem88,Yap1,Rspo2,Pygo2,Reck,Dvl3,Tpbg,Tcf7l1,Zfp703,Bcl9l,Rspo1,Mad2l2,Tle3,Axin2,Bambi,Ppm1b,Tle5,Wnt9a,Ptk7,Gli3,Tmem64,Vps4b,Fzd7,Jade1,Gpc5,Lats2,Cthrc1,Tle1,Chd8,Ctnnd1,Fgf9,Wnt5a,Axin1,Apoe,Wnt4,Col1a1,Cdk14,Nrarp,Ccny,Wls,Gsk3a,Amer1,Siah2,Nkd1,Adgra2	0.244604316546763
Ontology - Molecular Function	GOMF_ATP_DEPENDENT_PEPTIDASE_ACTIVITY	0.115151515151515	0.43873844077842	0.186432558434075	-0.586356559675524	-1.37542941232631	8	Clpx,Lonp2,Lonp1	0.375
Curated - Chemical and Genetic Perturbation	HOWLIN_CITED1_TARGETS_2_DN	0.0879828326180258	0.394594889609128	0.222056046145248	-0.46535812420295	-1.37486401392179	18	Cavin3,Chrdl1,Trim34a,Gsta3,Bid,Trim12a	0.333333333333333
Ontology - Biological Process	GOBP_REGULATION_OF_CARDIAC_MUSCLE_CELL_ACTION_POTENTIAL	0.0698689956331878	0.360082396869278	0.252961123069611	-0.431469028564614	-1.37466344448776	26	Cav1,Dsp,Hcn3,Gja5,Dsg2,Dsc2	0.230769230769231
Ontology - Biological Process	GOBP_ENERGY_DERIVATION_BY_OXIDATION_OF_ORGANIC_COMPOUNDS	0.00355300610767021	0.0873373585992634	0.431707695803346	-0.278362057149435	-1.37465578224237	324	Irs1,mt-Nd4l,Prdm16,Dlat,Ppp1r3c,Nr1d1,Sco2,Pomc,Ndufa12,Trap1,Cavin3,Pygm,Pygl,Cyp1a2,mt-Atp8,Adra1b,Dyrk2,Cox6c,Prkaca,Oxa1l,Il10rb,Apoc3,Ndufs5,Prkag3,Cs,Bid,Nipsnap2,Park7,Uqcr11,Gnas,Ppp1cc,Phka2,mt-Co3,Stk40,Stoml2,Ndufa6,Flcn,Cat,Khk,Immp2l,Pink1,C1qtnf2,Gpd1,Ogdhl,Cox6a1,Ifnar1,Uqcrq,Sorbs1,Ndufa7,mt-Atp6,Ndufc2,Ndufa5,Ppp1ca,Ndufs7,Igf1,Ndufb8,Ppargc1a,Etfrf1,Ndufa13,Ndufb5,Cbfa2t3,Lepr,…	0.351851851851852
Ontology - Biological Process	GOBP_REGULATION_OF_HORMONE_LEVELS	0.000643456430689877	0.0332011104285545	0.477270815362862	-0.266359193076331	-1.3746538993628	534	Cyp2s1,Agtr1a,Sgpl1,Kdm5b,Irs1,Lrp2,Sin3a,Foxa2,Ugt2b1,Adcy5,Hsd17b2,Map4k4,Adh1,Cftr,Stx4a,Safb,Reln,Madd,Cyp1a1,Syt9,Igfbp3,Capn10,Nr1d1,Acvr2a,Pomc,Sfrp1,Pde8b,Niban2,Ugt2b35,Mcu,Rdh14,Aldh1a1,Ednrb,Slc16a1,Bmpr1b,Chst10,Sytl4,Cpe,Rdh1,Cyp1a2,Ltbp4,Cyp3a44,Dhrs7,Bco2,Akr1c20,Ugt2b34,Nnat,Snx4,Cyp2j5,Rest,Cyp3a41b,Ugt2b5,Ica1,Slc5a5,Prkaca,Ugt2b38,Rph3al,Park7,Mpc2,Gnas,Stat5b,Rdh16,Bmp6,Pcsk6,…	0.273408239700375
Ontology - Molecular Function	GOMF_XMP_5_NUCLEOSIDASE_ACTIVITY	0.136082474226804	0.46951525777629	0.172324344900946	-0.675633316063274	-1.37460703901363	5	Nt5e,Nt5c3	0.4
Tumor Phenotype Ontology	MP_INCREASED_HEMOLYMPHOID_SYSTEM_TUMOR_INCIDENCE	0.113924050632911	0.436101918059716	0.191892240384838	-0.738234434625646	-1.37455154366367	4	Msh6,Crebbp,Jak2	0.75
Cell Type Signatures	TABULA_MURIS_SENIS_MESENTERIC_ADIPOSE_TISSUE_CD8_POSITIVE_ALPHA_BETA_T_CELL_AGEING	0.0732758620689655	0.366767859831781	0.245041785430996	-0.461489686350977	-1.37418441155423	19	Tmsb10,Dcn,Sod1,Tle5,Cst3,Apoe,Ccdc80,Klf13	0.421052631578947
Positional	chr11D	0.00495410260532237	0.102977311538353	0.407017918923954	-0.2821003017	-1.37394949451799	269	Thra,Plekhh3,Cavin1,Dlx4os,Gm11557,Nr1d1,4933428G20Rik,Eme1,Ccr7,Fbxl20,P3h4,Itga2b,Gm12359,Gm12356,Dhx58os,Srcin1,Wipf2,Fkbp10,Fbxo47,Msl1,Prr15l,Fam117a,Stat5b,Erbb2,Dhx58,Rapgefl1,Zfp652,Aoc3,Stard3,Cdk12,Pip4k2b,Zfp385c,Hoxb6,Rab5c,Phb,Ngfr,Gm11545,Casc3,Gm11523,Rpl23,Gjd3,Dhx8,Gm11613,Scrn2,Nxph3,Cacna1g,Ube2z,Arhgap23,Fam171a2,Gm9796,Rnd2,Hdac5,Col1a1,Mbtd1,Phospho1,Nfe2l1,Npepps,Retreg3,Sp…	0.308550185873606
Curated - Chemical and Genetic Perturbation	BYSTRYKH_SCP2_QTL	0.11018711018711	0.427818184653413	0.193813302725311	-0.611502415962379	-1.37338302674393	7	Ggnbp2,Kif1c,Mpo	0.428571428571429
Curated - Chemical and Genetic Perturbation	KANG_AR_TARGETS_UP	0.104938271604938	0.422147015403471	0.197822021315103	-0.488709708376523	-1.37336634152752	15	Col5a1,Tgfb3,Mmp2,Bmp1,Tgfb2,Bmp5,Col4a2,Col6a1,Col4a1	0.6
Ontology - Cellular Component	GOCC_ESCRT_COMPLEX	0.0679824561403509	0.356974631441168	0.257206466468838	-0.434886464683071	-1.37334400039237	25	Chmp7,Stam,Chmp3,Uevld,Chmp4c,Ubap1,Chmp4b,Chmp2a,Chmp2b,Tsg101	0.4
Ontology - Biological Process	GOBP_RESPONSE_TO_HEPATOCYTE_GROWTH_FACTOR	0.0879828326180258	0.394594889609128	0.222056046145248	-0.464777900472848	-1.37314978850044	18	Bcar1,Rela,Vil1,Creb1,Crebbp,Adamts12,Appl1	0.388888888888889
Ontology - Biological Process	GOBP_CERAMIDE_TRANSPORT	0.098326359832636	0.412967160387363	0.206587922696891	-0.501123849284415	-1.37295196291067	14	Pltp,Abcb1a,Abca2,Vapa	0.285714285714286
Ontology - Biological Process	GOBP_ANTERIOR_POSTERIOR_AXIS_SPECIFICATION	0.0550660792951542	0.329841498487995	0.287857117255149	-0.36913289189154	-1.37287123286361	46	Gpc3,Foxa2,Rnf2,Ripply1,Hhex,Tcf7l1,Pcsk6,Ski,Tbx3,Hey2,Wnt5a,Nrarp,Wls,Wt1,Cdx4	0.326086956521739
Ontology - Molecular Function	GOMF_AMINE_TRANSMEMBRANE_TRANSPORTER_ACTIVITY	0.136082474226804	0.46951525777629	0.172324344900946	-0.67472298502752	-1.37275492867533	5	Aqp8,Slc22a2	0.4
Regulatory Target Gene - GTRD	ZBTB7B_TARGET_GENES	0.000134739176042515	0.0109199977674456	0.518848077743792	-0.260717250182588	-1.37271216188822	672	Art3,Thra,Rps6ka1,Cbln3,Golm2,Perp,Tfeb,Wiz,Zbtb32,Tbc1d10b,Glis2,Pprc1,Sertad1,Foxo6,Ccdc102a,Sh3glb2,Dnah17,Fbxo21,Ldlrad4,Spag7,Rufy4,Rbbp6,Ctbp1,Gm11423,Slc16a1,Epb41l4b,Anp32a,Pygl,Gpd2,Tmem11,Reps1,Bahd1,Setd1b,Eml3,Rcbtb2,Slc5a3,Mef2d,Ppp2r5a,Fbxo30,Washc1,Rest,Aldh2,Trrap,Atf1,Fancc,Tmsb10,Eif4e2,Nipsnap2,Cacnb3,4930519P11Rik,Pafah1b3,Hivep1,Bcl7c,Pfkfb3,Park7,Trerf1,Man2a2,Gm11346,Msl1,G…	0.261904761904762
Canonical Pathways - Reactome	REACTOME_ONCOGENE_INDUCED_SENESCENCE	0.096234309623431	0.410710629395531	0.208955027549354	-0.468374826996707	-1.37252985930448	17	Cdk6,Gm11808,Mapk3,Id1,Ets1	0.294117647058824
Regulatory Target Gene - miRDB	MIR_451B	0.0469832570307542	0.31062545815895	0.321775918075361	-0.351633288939564	-1.37246532906955	59	Slc6a9,Chmp7,Ccr7,Tbl1xr1,Cbx6,Cadm3,Ppfibp1,Astn1,Uqcrq,Heyl,Chd8,Plac8,Dcx,Ndufa4l2,Tnrc6b,Slit2,Sh3rf3,Camk1d,Plrg1	0.322033898305085
Canonical Pathways - Reactome	REACTOME_CONJUGATION_OF_SALICYLATE_WITH_GLYCINE	0.104166666666667	0.42020173453997	0.199915231309662	-0.79876614166246	-1.37231849401701	3	Glyat,Acsm5	0.666666666666667
Canonical Pathways - Reactome	REACTOME_PLASMA_LIPOPROTEIN_REMODELING	0.0695652173913044	0.359917555856969	0.252961123069611	-0.424226688101602	-1.37222925409222	27	Pltp,Lipc,Angptl3,Pcsk6,Apoa2,Angptl8,Apoa5,Mttp,Apoe	0.333333333333333
Regulatory Target Gene - miRDB	MIR_6896_5P	0.033811794822594	0.257145910672117	0.321775918075361	-0.351601731109847	-1.37222614002048	61	Glod5,Tbc1d20,Slc39a8,Mreg,Aplp2,Sla2,Igfbp7,Enah,Ccbe1,Eif2ak4,Foxf1,Fam13a,Zcchc14,Dpysl4,Tle1,Atg7,Clstn2,Lyrm4	0.295081967213115
Curated - Chemical and Genetic Perturbation	KOHOUTEK_CCNT1_TARGETS	0.0493427478995604	0.31596291921159	0.321775918075361	-0.364459238177253	-1.37207309852208	49	Cryab,Ccnt1,Galm,Htra1,Pxdc1,S100a13,Tbx3,Slc39a4,Ahnak2,Itgb4,Chrnb1,Bmp1,Wdr45,Acadvl,Pter,Stmn3,Sfn,Anxa5	0.36734693877551
Curated - Chemical and Genetic Perturbation	RAMJAUN_APOPTOSIS_BY_TGFB1_VIA_MAPK1_DN	0.117171717171717	0.44189296015383	0.184706471207739	-0.584770539231215	-1.37170904946577	8	Sgpl1,Trib3,Bid,Egln3,Ddit3	0.625
Cell Type Signatures	TABULA_MURIS_SENIS_LUNG_VEIN_ENDOTHELIAL_CELL_AGEING	0.117647058823529	0.442127014740322	0.184706471207739	-0.543317007564916	-1.37130821040279	10	B2m,Mapt,Pcp4l1,H2-Ab1	0.4
Curated - Chemical and Genetic Perturbation	GAUSSMANN_MLL_AF4_FUSION_TARGETS_G_UP	0.00595378013174782	0.112679763255807	0.407017918923954	-0.288062896170084	-1.37122139576378	226	Muc16,Daam2,Pdzk1ip1,Ugt2b1,Adh1,Reln,Ttc3,Anln,Tmem144,Mcu,Cebpa,Arhgef17,Zfp651,Epha7,Cbr1,Anp32a,Sparcl1,Nsg1,Peg10,Spon2,Lrrc49,Atp9a,Tmsb10,Selp,Uchl1,Nfx1,Zbtb1,Mxra8,Sesn3,Sub1,Gabre,Enkur,Tceanc2,Lrat,C1d,Ramp3,Dock8,Avl9,Gng4,Igf1,Rapgef3,Atg7,Crtam,P2rx6,Ncald,Clmp	0.20353982300885
Ontology - Biological Process	GOBP_POSITIVE_REGULATION_OF_GLYCOGEN_METABOLIC_PROCESS	0.098326359832636	0.412967160387363	0.206587922696891	-0.467893531848839	-1.37111946761921	17	Irs1,Adra1b,Dyrk2,C1qtnf2,Sorbs1,Igf1,Ppp1r3e	0.411764705882353
Ontology - Biological Process	GOBP_TAURINE_METABOLIC_PROCESS	0.120654396728016	0.446637635907726	0.183023938384487	-0.562154478667915	-1.37107562547452	9	Cdo1,Stat5b,Csad,Baat,Fmo3,Fmo1	0.666666666666667
Ontology - Biological Process	GOBP_EPITHELIAL_TUBE_MORPHOGENESIS	0.00327085657754501	0.0842912182247644	0.431707695803346	-0.275727159506185	-1.37106040517423	358	Gpc3,Agtr1a,Kdm5b,Smo,Lrp2,Foxa2,Npnt,Fgf2,Gna13,Sfrp1,Arid1a,Fzd1,Hhex,Dvl2,Epha7,Tnc,Luzp1,Tsc1,Wnt2b,Sema5a,Stox1,Kdm2a,Lzts2,Gdf2,Ccdc39,Notch1,Tulp3,Lhx2,Pxn,Prkaca,Tcf21,Src,Yap1,Mycn,Gata4,Nfatc1,Rspo2,Sema3e,Hand2,Bcl10,Pkd1,Arhgap35,Hes1,Dvl3,Pkhd1,Ctsh,Hs3st3a1,Hhip,Pdgfra,Enah,Traf6,Ctsz,Ntn1,Lama1,Ski,Tbx3,Kif3a,Spry1,Kif20b,Ptk7,Rdh10,Gli3,Foxf1,Ppp1ca,Plxnb2,Nup50,Tbx20,Vangl2,Cthrc…	0.251396648044693
Ontology - Biological Process	GOBP_REGULATION_OF_FATTY_ACID_OXIDATION	0.060475161987041	0.340268206313481	0.271288554688953	-0.381804575869107	-1.37105606171245	41	Irs1,Abcb11,Fabp1,Fmo4,Acacb,Dbi,Lonp2,Fabp3,Abcd2,C1qtnf2,Pparg	0.268292682926829
Ontology - Biological Process	GOBP_CEREBRAL_CORTEX_TANGENTIAL_MIGRATION	0.135245901639344	0.469201505378411	0.172324344900946	-0.637533029328252	-1.37068091709245	6	Reln,Slit2	0.333333333333333
Ontology - Cellular Component	GOCC_MICROVILLUS	0.0228991562758679	0.216281789734463	0.352487857583619	-0.324745495816078	-1.37037913578789	95	Espn,Cftr,Anks4b,Myo1d,Myo1h,Car2,Slc34a2,Lipc,Cbr1,Spef1,Pdzk1,Cubn,Fabp2,Pdgfra,Erbb2,Prom1,Aoc3,Hyal2,Mttp,Vil1,Dcxr,Rapgef3	0.231578947368421
Ontology - Biological Process	GOBP_TEMPERATURE_HOMEOSTASIS	0.0131099237667794	0.166699640796758	0.380730400722792	-0.29888336147397	-1.37011974637118	170	Thra,Adipor2,Zbtb7b,Prdm16,Cav1,Stk11,Acot13,Nr1d1,Npr3,Ptges,Aldh1a1,Ednrb,Scd1,Adamts5,Notch1,Acsl1,Elovl3,Dock7,Plcl2,Gnas,Cd36,Nr1h2,Elovl6,Tle3,Flcn,Zfp423,Prlr,Napepld,Id1,Pemt,Pparg,Gpx1,Igf1r,Apln,Fabp5,Ppargc1a,Ces1d,Decr1,Ptger3,Plac8,Pwwp2b,Lepr	0.247058823529412
Ontology - Biological Process	GOBP_NEPHRIC_DUCT_DEVELOPMENT	0.116666666666667	0.441648973814579	0.188204146308491	-0.532314373079009	-1.37000834174052	11	Gpc3,Epha7	0.181818181818182
Ontology - Biological Process	GOBP_RENAL_SYSTEM_PROCESS_INVOLVED_IN_REGULATION_OF_SYSTEMIC_ARTERIAL_BLOOD_PRESSURE	0.0711206896551724	0.363231606268794	0.248911114434702	-0.436594933309428	-1.3699354817153	24	Agtr1a,Ednrb,Sucnr1,Cyp2j5,Gja5,Nr3c2,Ren1	0.291666666666667
Ontology - Molecular Function	GOMF_FOLIC_ACID_TRANSMEMBRANE_TRANSPORTER_ACTIVITY	0.136082474226804	0.46951525777629	0.172324344900946	-0.673324941108331	-1.36991054405652	5	Slc46a1,Pdpn,Slc19a1	0.6
Ontology - Biological Process	GOBP_REGULATION_OF_TIMING_OF_NEURON_DIFFERENTIATION	0.118143459915612	0.443557040750023	0.188204146308491	-0.735610400987986	-1.36966573866989	4	Sox5,Hes1	0.5
Ontology - Cellular Component	GOCC_CLUSTER_OF_ACTIN_BASED_CELL_PROJECTIONS	0.019413490608179	0.20105015699041	0.352487857583619	-0.295975626915686	-1.36956717941453	182	Aqp8,Pkhd1l1,Lrp2,Triobp,Espn,Pth1r,Anks4b,Myo1d,Gna13,Slc34a2,Shank2,Slc26a4,Pdzk1,Cubn,Pls3,Atp6v0a4,Add3,Mkks,Scin,Cd36,Pls1,Eps8,Dcdc2a,Slc9a3r2,Prom1,Pemt,Slc2a2,Slc6a19,Tprn,Mttp,Vil1,Eps8l2,Cybrd1,Slc46a1,Pex19,Dcxr,Rapgef3,Abcc2,Adgrv1,Rac1,Ptger3,Myl6	0.230769230769231
Ontology - Biological Process	GOBP_DTMP_CATABOLIC_PROCESS	0.11018711018711	0.427818184653413	0.193813302725311	-0.609655516608427	-1.36923504603509	7	Tymp,Nt5c3,Dpys	0.428571428571429
Canonical Pathways - Reactome	REACTOME_THE_CITRIC_ACID_TCA_CYCLE_AND_RESPIRATORY_ELECTRON_TRANSPORT	0.0108223240371985	0.151540867211976	0.380730400722792	-0.299450064315966	-1.36910504810922	163	Me1,Dlat,Sco2,Glo1,Ndufa12,Pdk1,mt-Atp8,Ndufs5,Cs,Uqcr11,mt-Co3,Etfdh,Ndufa6,Cox6a1,Uqcrq,Ndufa7,Ndufa4,mt-Atp6,Ndufc2,Ndufa5,Ndufs7,Ndufb8,Ndufa13,Ndufb5,Tmem126b,Ndufs6,Ndufb11,Fahd1,Nnt,mt-Co2,Cox7c,mt-Nd4,Idh2,Uqcrc2,Pm20d1,mt-Co1,Coq10a,mt-Cytb,Uqcr10,Ndufa1,Ndufaf1,Ndufb1,Ndufb9,Slc25a14,Pdha1,Atp5c1,Me3,Sdhd,mt-Nd1,Cox8a,Ndufb3,Sdha,Ndufv3,mt-Nd2,Cox7a2l,Ndufs4,Ndufa11,Cox19	0.355828220858896
Ontology - Biological Process	GOBP_REGULATION_OF_VACUOLE_ORGANIZATION	0.0546397241289903	0.328883590809417	0.321775918075361	-0.375315472205013	-1.36867872217927	45	Phf23,Pip4k2c,Snx4,Laptm4b,Snx18,Snx30,Pink1,Pip4k2b,Chmp4b,Ehmt2,Ulk1,Wipi1,Wdr45,Ralb,Mtmr3,Tbc1d12,Lrrk2,Smcr8	0.4
Ontology - Biological Process	GOBP_ENDOSOME_TO_LYSOSOME_TRANSPORT_VIA_MULTIVESICULAR_BODY_SORTING_PATHWAY	0.110416666666667	0.428379342902425	0.193813302725311	-0.478155965719779	-1.36863723657061	16	Chmp7,Chmp3,Chmp4c,Vps4b,Vps4a,Chmp4b,Chmp2a,Chmp2b	0.5
Regulatory Target Gene - miRDB	MIR_3964	0.029753351723442	0.241955057238215	0.352487857583619	-0.331834949584149	-1.3685323038633	83	Tenm3,Ing2,Scn3a,Tmem47,Efemp1,Ggnbp2,1810013L24Rik,Dennd1a,Purb,Aifm3,Klhl5,Txndc17,Pls1,Cd164,Naa16,Cdkl2,Ktn1,Eif5a2,Gabarapl1,Slc25a16,Ephb1,Plppr4,Rgs9bp,Ptpn12,Ahcyl1,Vstm4,Nckap5,Tnks2,Me3,Tceal8,Zfp266	0.373493975903614
Ontology - Biological Process	GOBP_RESPONSE_TO_LIPOTEICHOIC_ACID	0.122699386503067	0.449941118193544	0.181383128498408	-0.560653279896994	-1.36741425280578	9	Rela,Cd36,Ripk2	0.333333333333333
Curated - Chemical and Genetic Perturbation	WENG_POR_DOSAGE	0.0757894736842105	0.373180019702524	0.237793834423688	-0.439212702037688	-1.36737019151536	23	Acot1,Acot2,Lgals1,Cyp2b10,Cyp2c39,Gstm3,Vnn1,Retsat	0.347826086956522
Ontology - Biological Process	GOBP_GALACTOLIPID_METABOLIC_PROCESS	0.119191919191919	0.444035268060575	0.183023938384487	-0.582817230874533	-1.3671271313124	8	Gal3st1,Ugt8a,Fa2h,B4galt3	0.5
Ontology - Biological Process	GOBP_MONOCARBOXYLIC_ACID_CATABOLIC_PROCESS	0.0293244447649661	0.2404724693193	0.352487857583619	-0.309377224332884	-1.36692630954894	131	Irs1,Hacl1,Abcb11,Hao2,Acot2,Slc16a1,Ces1f,Fabp1,Acaa1b,Acacb,Ehhadh,Dbi,Etfdh,Adtrp,Lonp2,Cyp26c1,Abcd2,Abhd3,Akr1d1,Idua,Dcxr,Eci1,Akr1a1,Ces1d,Decr1,Pon3,Sult2a8,Slc25a17,Hsd17b10,Acot8,Pex13,Hoga1,Acadvl,Sord,Abcd3,Lpin1,Crot,Crat,Acsl5,Ivd,Sesn2,Eci3,Pex7,Cyp4f14,Pex5,Acad11,Acox2,Decr2	0.366412213740458
Ontology - Biological Process	GOBP_PEPTIDYL_LYSINE_HYDROXYLATION	0.122699386503067	0.449941118193544	0.181383128498408	-0.560210222318301	-1.36633365046269	9	P3h4,Fkbp10,Vps33b,P3h3,Vipas39	0.555555555555556
Ontology - Biological Process	GOBP_CARDIAC_FIBROBLAST_CELL_DIFFERENTIATION	0.136082474226804	0.46951525777629	0.172324344900946	-0.67147963059781	-1.36615617499771	5	Spry1,Pdcd4,Tgfbr3	0.6
Ontology - Molecular Function	GOMF_TRANSMEMBRANE_RECEPTOR_PROTEIN_TYROSINE_KINASE_ACTIVITY	0.0551876379690949	0.330241838630497	0.287857117255149	-0.354083440237913	-1.36612311053902	55	Mst1r,Ntrk1,Efemp1,Epha7,Ntrk3,Pdgfra,Erbb2,Epha3,Ddr2,Ptk7,Igf1r,Nrg2,Fgfrl1,Pdgfrb,Erbb4,Ddr1,Ephb2,Ephb1,Erbb3,Flt3	0.363636363636364
Ontology - Molecular Function	GOMF_MONOCARBOXYLIC_ACID_TRANSMEMBRANE_TRANSPORTER_ACTIVITY	0.0630799116559016	0.344675092837437	0.287805130535564	-0.35171323299479	-1.36542153824604	58	Abcb11,Slc6a13,Slc10a1,Slc16a1,Ceacam1,Slc22a27,Slc16a11,Mpc2,Slc22a26,Cd36,Ceacam2,Slco1b2,Slco2b1,Slc16a7,Slc22a29,Slc16a2,Abcc4,Slc6a6,Slc5a8,Abcc3,Slco1c1,Slc6a1	0.379310344827586
Ontology - Biological Process	GOBP_MITRAL_VALVE_DEVELOPMENT	0.109053497942387	0.424795393880567	0.193813302725311	-0.485808684697895	-1.36521391850848	15	Notch1,Zfpm1,Gata4,Gja5,Axin2,Smad6	0.4
Ontology - Biological Process	GOBP_ECTODERM_FORMATION	0.122362869198312	0.449532271525943	0.184706471207739	-0.733172560007325	-1.36512661406935	4	Foxa2,Fzd7	0.5
Ontology - Biological Process	GOBP_REGULATION_OF_DNA_BINDING	0.0227587567307027	0.215602436438622	0.352487857583619	-0.308785936563168	-1.36488752599531	132	Smo,Sin3a,Mdfi,Niban2,Txn1,Itga2,Lhx2,Rest,Park7,Hand2,Hes1,Zbtb7c,Mad2l2,Traf6,Ski,Id1,Ifi208,Ddrgk1,Hey2,Ilrun,Pparg,Runx1t1,Hipk2,Igf1,Sp100,Ifi209,Brd4,Zbtb7a,Lgals9,Taf10,Ifi206,Wfikkn1,Rsf1,Dazap2,Gtf2b,Twist2,Ep300,Jak2,Id2,Rnf220,Ddit3	0.310606060606061
Ontology - Biological Process	GOBP_L_ASCORBIC_ACID_METABOLIC_PROCESS	0.122699386503067	0.449941118193544	0.181383128498408	-0.559582285985938	-1.3648021351367	9	Rgn,Gclc,Slc23a2,Gsto1,Akr1a1	0.555555555555556
Ontology - Biological Process	GOBP_POSITIVE_REGULATION_OF_LIPID_KINASE_ACTIVITY	0.0652173913043478	0.350835896165226	0.261663521711573	-0.40050210486832	-1.36411007028837	33	Irs1,Fgf2,Src,Klk1b4,Cd81,Pdgfra,Tnfaip8l3,Pdgfrb,Rac1	0.272727272727273
Ontology - Biological Process	GOBP_ALCOHOL_METABOLIC_PROCESS	0.00469172335637646	0.100080326377736	0.407017918923954	-0.275793628651393	-1.36366992165348	323	Aqp8,Lrp2,Adh1,Cftr,Insig2,Pth1r,Cyp1a1,Fgf2,Aplp2,Lipc,Rdh14,Aldh1a1,Cebpa,Ednrb,Vldlr,Rdh1,Ces1f,Cyp1a2,Ces1c,Slc5a3,Dhrs7,Mogat1,Akr1c20,Cubn,Angptl3,Rest,Ces1e,Apoc3,Tm7sf2,Park7,Ldlrap1,Rdh16,Bmp6,Srd5a3,Ephx1,Pon1,Apoa2,Sult2a2,Cat,Sult2a1,Napepld,Sult2a4,Acer3,Cyb5r3,Sod1,Pmvk,Sc5d,Aldh3a2,Gpd1,Rdh10,Serpina12,Abca2,Lrat,Mttp,Sult2a6,Sult2a3,Akr1d1,Impa2,Shpk,Itpk1,Gk,Npc2,Npc1,Akr1a1,Ces1…	0.297213622291022
Curated - Chemical and Genetic Perturbation	LEE_CALORIE_RESTRICTION_NEOCORTEX_UP	0.0407664952156271	0.288394165070001	0.321775918075361	-0.349351931530219	-1.36314283054374	60	Relb,Thbs3,Ces1c,2510039O18Rik,Ppic,Selp,Dtna,Gata4,Gpr19,Naa80,Kmt2b,Anxa6,Cit,Bmp1,Zbtb7a,Tle1,Fabp5,Lonp1	0.3
Ontology - Biological Process	GOBP_LIPID_DROPLET_ORGANIZATION	0.0652173913043478	0.350835896165226	0.261663521711573	-0.400176101981302	-1.36299970453568	33	Tbc1d20,Plin2,Spg20,Cds2,Smim22,Fitm1,Ppia,Pnpla3,Cidec,Plin3	0.303030303030303
Ontology - Cellular Component	GOCC_LATE_ENDOSOME	0.00721162803581041	0.123242806273322	0.407017918923954	-0.284572032640897	-1.36272159840284	231	Zfyve26,Smo,Slc17a8,Map1lc3a,Rap1a,Mbl2,Cd1d1,Mreg,Ap5s1,Chmp7,Rab27b,Bst2,Rab9,Lipc,Colec10,Sla2,Ntrk1,Vps18,Nsg1,Washc1,Bace1,Spaar,Src,Vps11,Laptm4b,Ap5b1,Fyco1,Rilp,Chmp3,Vps33b,Snx16,Dync1li2,Ankrd13a,Hspa8,Mapk3,Anxa6,Rubcn,Stard3,Pmel,Lrat,Cst3,Chmp4c,Lamtor1,Vps4a,Chmp4b,Lamtor4,Ttpa,Anxa8,Ctns,Apoe,Vamp8,Exoc8,Mbl1	0.229437229437229
Regulatory Target Gene - miRDB	MIR_6769B_5P	0.0476378769467657	0.312528622798344	0.321775918075361	-0.35796953654248	-1.36247610597549	53	Med26,Sox12,C2cd2,Smurf1,Tmem39b,Tmem184b,Slc35a4,Hey2,Mttp,Xpo7,Mlxip,Urm1,Adgrl1,Zfp131,Adcyap1r1,Sh3bp4,Foxp4,Bnc2,Irgm1,Bahcc1	0.377358490566038
Ontology - Molecular Function	GOMF_OXIDOREDUCTASE_ACTIVITY	0.000177162080952792	0.0132846724908853	0.518848077743792	-0.257702113640691	-1.36238761732678	701	Cyp2s1,Kdm5b,Scd3,Me1,Htatip2,Mgst3,Nqo1,Cdo1,mt-Nd4l,Hsd17b2,Cyp2c40,Gpx8,Adh1,Hif1an,Hao2,Dlat,Pxdn,Cyp2c68,Cyp1a1,Nqo2,Sco2,Ethe1,Cyp2c69,Sccpdh,Cyp2c70,Cyp2c38,Blvrb,Bdh1,Rdh14,Ctbp1,Ptges,Aldh1a1,Alkbh4,Rdh1,Cbr1,Gpd2,Cyp1a2,Gstt1,Scd1,Cyp2g1,Acaa1b,Txn1,Txnrd3,Gpx4,Fmo4,Cyp3a44,Gfer,Heph,Dhrs7,Kdm2a,Bco2,Selenbp1,Aldh5a1,Pam,Akr1c20,Enox2,Cyp2j5,Aldh2,Cyp2b10,P4ha1,Cyp3a41b,Akr1c13,Sod3,Tm7…	0.249643366619116
Ontology - Cellular Component	GOCC_MULTIVESICULAR_BODY_INTERNAL_VESICLE	0.138144329896907	0.471961265032078	0.170932335370056	-0.669611943980085	-1.36235628072022	5	Laptm4b,Pmel,Apoe,Lrrk2	0.8
Cell Type Signatures	DESCARTES_ORGANOGENESIS_OSTEOBLASTS	0.08207343412527	0.383080976558525	0.231126709673834	-0.4538702092435	-1.362269254575	20	Spon2,Tmsb10,S100a11,Ahnak,Dhrs1,Susd2,Tnks1bp1,Camk1d,Pdlim2	0.45
Ontology - Biological Process	GOBP_LYSOSOMAL_MEMBRANE_ORGANIZATION	0.111111111111111	0.429845708775313	0.191892240384838	-0.48466839020063	-1.36200947616749	15	Chmp7,Laptm4b,Chmp3,Chmp4c,Chmp4b,Chmp2a,Chmp2b	0.466666666666667
Ontology - Biological Process	GOBP_CELLULAR_RESPONSE_TO_KETONE	0.0212511432733909	0.209899806083411	0.352487857583619	-0.321621266351463	-1.36198087832975	98	Agtr1a,Adcy5,Cftr,Ptgfr,Postn,Cdc5l,Klf9,Slc5a5,Src,Park7,Trerf1,Gnas,Blm,Ugt3a1,Scnn1a,Eif4ebp1,Hdac8,Nr3c2,Creb1,Ptger3,Gnai1	0.214285714285714
Canonical Pathways - Reactome	REACTOME_CLASS_I_PEROXISOMAL_MEMBRANE_PROTEIN_IMPORT	0.0987124463519313	0.413401344771621	0.208955027549354	-0.460877971733242	-1.36162775546378	18	Pxmp4,Abcd2,Aldh3a2,Pex19,Pex14,Slc25a17,Pex13,Abcd3,Pex16	0.5
Ontology - Biological Process	GOBP_STEROL_BIOSYNTHETIC_PROCESS	0.0414187453348998	0.290554129121478	0.321775918075361	-0.348946197945871	-1.36155969108837	60	Aqp8,Cftr,Insig2,Ces1f,Ces1c,Ces1e,Tm7sf2,Cyb5r3,Sod1,Pmvk,Sc5d,Ces1d,Apoe,Sec14l2,Hmgcs2,Ces1g	0.266666666666667
Ontology - Molecular Function	GOMF_CHLORIDE_CHANNEL_INHIBITOR_ACTIVITY	0.122699386503067	0.449941118193544	0.181383128498408	-0.558229334151715	-1.36150233169701	9	Cftr,Wnk3,Vamp8,Stx8	0.444444444444444
Canonical Pathways - Biocarta	BIOCARTA_TALL1_PATHWAY	0.118503118503119	0.443856213489113	0.186432558434075	-0.506834087241207	-1.36146480891694	13	Tnfrsf13c,Rela,Traf6,Traf2	0.307692307692308
Ontology - Biological Process	GOBP_REGULATION_OF_CANONICAL_WNT_SIGNALING_PATHWAY	0.00721162803581041	0.123242806273322	0.407017918923954	-0.28429348886907	-1.36138774415705	231	Gpc3,Thra,Daam2,Cav1,Stk11,Fgf2,Rbms3,Bicc1,Rspo3,Sfrp1,Tbl1xr1,Fzd1,Hhex,Usp47,Sema5a,Lzts2,Notch1,Rnf146,Src,Ppp2r3a,Tmem88,Yap1,Rspo2,Reck,Tpbg,Zfp703,Rspo1,Mad2l2,Tle3,Axin2,Bambi,Ppm1b,Tle5,Ptk7,Gli3,Tmem64,Fzd7,Jade1,Gpc5,Lats2,Cthrc1,Tle1,Chd8,Ctnnd1,Fgf9,Wnt5a,Axin1,Apoe,Col1a1,Cdk14,Nrarp,Ccny,Wls,Gsk3a,Amer1,Siah2,Nkd1,Adgra2	0.251082251082251
Ontology - Cellular Component	GOCC_NUCLEOLAR_RIBONUCLEASE_P_COMPLEX	0.118503118503119	0.443856213489113	0.186432558434075	-0.606047385815965	-1.36113148755471	7	Rpp30,Rpp40	0.285714285714286
Ontology - Biological Process	GOBP_REELIN_MEDIATED_SIGNALING_PATHWAY	0.129292929292929	0.45989430484226	0.175204047558551	-0.580188535083984	-1.360960942077	8	Reln,Vldlr,Crkl	0.375
Ontology - Molecular Function	GOMF_METALLOENDOPEPTIDASE_INHIBITOR_ACTIVITY	0.112970711297071	0.43359029040519	0.191892240384838	-0.496660519267978	-1.36072357323028	14	Bst2,Timp2,Reck,Timp1,Wfikkn1,Fetub	0.428571428571429
Ontology - Biological Process	GOBP_NEGATIVE_REGULATION_OF_PROTEIN_EXPORT_FROM_NUCLEUS	0.118503118503119	0.443856213489113	0.186432558434075	-0.605853611367999	-1.36069628643219	7	Txn1,Bard1,Park7,Sp100	0.571428571428571
Ontology - Molecular Function	GOMF_HYDRO_LYASE_ACTIVITY	0.0414187453348998	0.290554129121478	0.321775918075361	-0.348662085295482	-1.36045110662814	60	Cyp2s1,Cyp1a1,Car2,Hacd1,Cyp1a2,L3hypdh,Park7,Ehhadh,Car3,Echdc3,Gatd1,Car1,Pcbd1,Car8,Pcbd2,Car5a,Tgds,Hacd2,Dglucy,Ireb2	0.333333333333333
Ontology - Molecular Function	GOMF_FUCOSE_BINDING	0.118503118503119	0.443856213489113	0.186432558434075	-0.605739952217057	-1.36044101753273	7	Colec11,Selp	0.285714285714286
Ontology - Biological Process	GOBP_NEGATIVE_REGULATION_OF_SIGNALING_RECEPTOR_ACTIVITY	0.0691144708423326	0.359274348431134	0.252961123069611	-0.402857697974294	-1.36035388083861	32	Slc6a9,Zfyve28,Cblc,Park7,Psen2,Socs5,Pparg,Ramp3,Ppargc1a,Gprc5a,Cnrip1,Ephb2,Tsg101	0.40625
Ontology - Molecular Function	GOMF_ALDEHYDE_LYASE_ACTIVITY	0.11875	0.443856213489113	0.186432558434075	-0.52851456162345	-1.36022883238584	11	Sgpl1,Hacl1,Dera,Shmt1,Hoga1	0.454545454545455
Ontology - Cellular Component	GOCC_APICAL_PART_OF_CELL	0.00116165666061431	0.047553837838974	0.45505986738723	-0.26703507210259	-1.35995534695218	454	Aqp8,Slc4a11,Lrp2,Slc17a1,Upk1b,Hamp2,Cftr,Slc39a8,Pth1r,Stx4a,Btd,Slc13a2,Abcb11,Cav1,Slc6a9,Rab27b,Bst2,Car2,Klk1,Slc34a2,Shank2,Plet1,Slc26a4,Slc16a1,Sytl4,Ceacam1,Dvl2,Vldlr,Epb41l4b,Fabp1,Spef1,Crb2,Pdzd2,Abcb4,Slc5a3,Notch1,Pdzk1,Cubn,Atp6v0a4,Specc1,Cacnb3,Tjp3,Dram2,Klk1b4,Psen2,Slc22a1,Atp1b2,Cd36,Pkhd1,Slc22a4,Ceacam2,Umod,Fabp2,Cd81,Dsg2,Dpep1,Erbb2,Slc9a3r2,Abcb1a,Slc23a2,Abcg8,Mgam,H…	0.229074889867841
Ontology - Biological Process	GOBP_XYLULOSE_5_PHOSPHATE_METABOLIC_PROCESS	0.141393442622951	0.475638802614279	0.16823816568964	-0.632538157182639	-1.35994206025154	6	Tkt,Dcxr,Akr1a1,Sord	0.666666666666667
Ontology - Biological Process	GOBP_CELL_DEATH_IN_RESPONSE_TO_OXIDATIVE_STRESS	0.0273092900070323	0.232779302708468	0.352487857583619	-0.322928662896128	-1.35987580473685	94	Sigmar1,Trap1,Fzd1,Pdk1,Tsc1,Txn1,Gfer,Rest,Aldh2,Rnf146,Park7,Gata4,Nfe2l2,Ddr2,Sod1,Pink1,Stk26,Gpx1,Vnn1,Epor,Atg7,Bag5,Ppia,Stk24,Fbxo7,Zfp622,Jak2	0.287234042553192
Ontology - Biological Process	GOBP_CHONDROBLAST_DIFFERENTIATION	0.114583333333333	0.437581806282723	0.190023305279108	-0.791018468848188	-1.35900762099166	3	Fgf2,Rara,Ccn1	1
Canonical Pathways - Reactome	REACTOME_INTEGRIN_SIGNALING	0.0732758620689655	0.366767859831781	0.245041785430996	-0.433103835752405	-1.358981212555	24	Rap1a,Bcar1,Itga2b,Src,Sos1	0.208333333333333
Curated - Chemical and Genetic Perturbation	MEISSNER_BRAIN_HCP_WITH_H3K27ME3	0.0151530585169097	0.178532400896366	0.380730400722792	-0.301059518510555	-1.35877910746129	155	Igf2bp3,Foxa2,Espn,Aebp1,Fam89a,Wnt2b,Scarf2,Cblc,Irf6,Prr5,Erfe,Slc5a5,Tnxb,Gata4,Ltbp2,Hoxa4,Hand2,Gnas,Kdf1,Rem1,Hoxc4,Foxe1,Hoxb6,Mmp2,Chmp4c,Krt7,Notch3,Il12rb2,Loxl1,Col8a2,Prrx2,Slc47a1,Slc44a3,Wt1,Hoxb5,Marcksl1,Lbx2,Tpm2,Grb10,Dlx4	0.258064516129032
Canonical Pathways - Reactome	REACTOME_CHYLOMICRON_CLEARANCE	0.14020618556701	0.47445986077474	0.169570644405628	-0.667826566382744	-1.35872384792826	5	Lipc,Ldlrap1,Apoe,Apob	0.8
Ontology - Biological Process	GOBP_GLANDULAR_EPITHELIAL_CELL_DEVELOPMENT	0.0646551724137931	0.349687075067118	0.261663521711573	-0.39798565054248	-1.3583670883789	34	Smo,Cdk6,Cftr,Bmp6,Clock,Spdef,Wnt5a,Hnf4a,Sidt2,Bmp5,Rara	0.323529411764706
Cell Type Signatures	TABULA_MURIS_SENIS_MAMMARY_GLAND_ENDOTHELIAL_CELL_AGEING	0.00118189618400173	0.0480149064928498	0.45505986738723	-0.263553320870822	-1.35829692152571	526	Trp53i11,Pltp,Rap1a,Fbln5,Arpp19,Lsm5,Ubxn1,Cav1,Gstm1,Igfbp6,Itm2b,Sh3glb2,Cavin1,Mpzl1,Aplp2,Ppdpf,Spag7,Cavin3,Ctbp1,Ntan1,Anp32a,Sparcl1,Ltbp4,Gpx4,Pnkd,Ppp2r5a,Pam,Rnaseh2c,Lgals1,Aldh2,Ptms,Hnrnpa0,Rflnb,Ubl5,Ei24,Tprgl,Prss23,Park7,Atpif1,Dram2,Uqcr11,Gnas,Hspg2,Bcam,S100a16,Emc10,Chmp3,Polr2k,Bag1,Cd81,Drap1,Ech1,C1qtnf9,Slc9a3r2,Ndufa6,Ctsz,Mrpl14,Ybx1,Mapk3,Oaz1,Cyb5r3,Smad1,Sub1,Ypel3,…	0.311787072243346
Curated - Chemical and Genetic Perturbation	YAO_TEMPORAL_RESPONSE_TO_PROGESTERONE_CLUSTER_13	0.00981290879559183	0.146178056804923	0.380730400722792	-0.293765967758847	-1.35818847212021	179	S100a10,Plac9,Hddc2,Relb,Tkt,Ifngr2,Dynlrb1,Pigx,Gpx4,Lgals1,Smtn,Ubl5,Pafah1b3,Park7,Armcx2,Uqcr11,Txndc17,Dbi,Ech1,Cat,Tmem205,Pccb,Ssna1,Eif4ebp1,Rpp30,Cox6a1,C1d,Ndufa5,Cyb5b,Pdcd5,Sf3b5,Ndufb8,Anxa1,Ppih,Ces1d,Ndufa13,Ndufb5,Lsm3,Dgcr6,Ndufb11,Nudt16l1,Chmp2a,Romo1,Esd	0.245810055865922
Regulatory Target Gene - GTRD	CUX2_TARGET_GENES	0.00387798487780348	0.0907202837870322	0.431707695803346	-0.275794973972932	-1.35788667874657	315	Rxrg,Ugt1a5,mt-Rnr2,Ugt2b1,Rgn,Usp18,Slc6a13,Dlat,Madd,Sigmar1,Ptgfr,Cyp2c68,Sh3pxd2a,Cyp2c69,Timd2,Irf2,Lipc,D630024D03Rik,Epb41l4b,Tmem11,mt-Tl1,Sgms2,Abcb4,Adra1b,Cyp2j5,Cyp2b10,Zfpm1,Ank1,4930519P11Rik,R3hdm2,Hbp1,Elk4,Mxra8,Dbi,Dsc2,Gask1a,Cyp2c67,Mn1,Rabgef1,Glyat,Prlr,mt-Ty,Nfia,Pemt,Ddrgk1,Gm16035,Slc2a2,Pparg,5033403H07Rik,Nck1,Pcdhgc3,Cux2,Lats2,Rpl36,Gm15564,Msl2,Tle1,Gm2061,Atg7,Gm454…	0.257142857142857
Ontology - Biological Process	GOBP_RESPONSE_TO_ALCOHOL	0.0131923306447467	0.166885981396832	0.380730400722792	-0.295585779016268	-1.35766719605376	168	Cdo1,Smo,Adcy5,Adh1,Cftr,Ptgfr,Ccr7,Htr7,Aldh1a1,Ces1f,Ces1c,Aldh2,Ces1e,Klf9,Slc5a5,Gnas,Blm,Kcnmb1,Hpgd,Eps8,Scnn1a,Hdac8,Sod1,Unc79,Igf1r,Nr3c2,Gpld1,Igf1,Smad2,Gk,Creb1,Ppargc1a,Ces1d,Ptger3,Nfe2l1,Gnai1	0.214285714285714
Ontology - Biological Process	GOBP_REGULATION_OF_CARTILAGE_DEVELOPMENT	0.0538793103448276	0.327849274436349	0.287857117255149	-0.341991764165181	-1.35758387750841	65	Ltbp3,Rela,Efemp1,Gdf2,Rflnb,Sox5,Bmp6,Axin2,Smad1,Gdf6,Wnt9a,Gli3,Scx,Idua,Bmp1,Wnt5a,Mboat2,Bmp10,Tgfb2,Rara,Ccn4,Ptpn11,Pkdcc,Ccn1,Adamts12	0.384615384615385
Ontology - Biological Process	GOBP_NEGATIVE_REGULATION_OF_CELLULAR_RESPIRATION	0.11875	0.443856213489113	0.186432558434075	-0.527457866314482	-1.35750923385313	11	Trap1,Apoc3,Flcn	0.272727272727273
Ontology - Biological Process	GOBP_REGULATION_OF_EXTRACELLULAR_MATRIX_DISASSEMBLY	0.108786610878661	0.424795393880567	0.195789002148949	-0.4632243215338	-1.35743677118171	17	Sema5a,Meltf,Ddr2,Cst3,Ets1,Tgfb2,Ddr1,Dpp4,Pdpn,Carmil2	0.588235294117647
Ontology - Biological Process	GOBP_ORGANIC_HYDROXY_COMPOUND_METABOLIC_PROCESS	0.00105216584361428	0.0447788541144049	0.45505986738723	-0.264602433721763	-1.35706219703782	487	Aqp8,Agtr1a,Nqo1,Pltp,Lrp2,Adh1,Cftr,Insig2,Pth1r,Abcb11,Hao2,Reln,Cyp1a1,Fgf2,Nr1d1,Lipa,Glo1,Aplp2,Lipc,Rdh14,Aldh1a1,Cebpa,Ednrb,Vldlr,Rdh1,Ces1f,Cyp1a2,Acaa1b,Ces1c,Slc5a3,Dhrs7,Pnkd,Mogat1,Akr1c20,Ebpl,Cubn,Angptl3,Rest,Aldh2,Ces1e,Snai1,Slc5a5,Apoc3,Tm7sf2,Park7,Ldlrap1,Hand2,Maob,Rdh16,Bmp6,Srd5a3,Ephx1,Pon1,Apoa2,Sult2a2,Cat,Cyp26c1,Sult2a1,Gatd1,Napepld,Sult2a4,Acer3,Cyb5r3,Foxe1,Cpq,Sod…	0.258726899383984
Canonical Pathways - Wiki	WP_OMEGA9_FATTY_ACID_SYNTHESIS	0.119246861924686	0.444035268060575	0.186432558434075	-0.49516998651863	-1.35663989238587	14	Acot1,Elovl5,Acot2,Acsl1,Elovl3,Elovl6	0.428571428571429
Ontology - Biological Process	GOBP_THIOESTER_METABOLIC_PROCESS	0.0337876641392058	0.257084232547101	0.321775918075361	-0.328923717866743	-1.35652598971738	83	Acot1,Dlat,Pdk1,Acot2,Acacb,Acsl1,Acot4,Cs,Mpc2,Ehhadh,Glyat,Pipox,Pmvk,Acsm5,Hmgcl,Mcee,Baat,Far2,Acot3,Hnf4a,Ces1d	0.253012048192771
Ontology - Biological Process	GOBP_NEGATIVE_REGULATION_OF_EPITHELIAL_CELL_PROLIFERATION	0.0153302852629443	0.179303999718999	0.380730400722792	-0.299439483469095	-1.35647098225904	157	Gpc3,Muc16,Smo,Wfdc1,Cdk6,Cav1,Rgn,Stk11,Sfrp1,Ceacam1,Cdkn1c,Irf6,Gdf2,Notch1,Klf9,Atpif1,Nfatc1,Tgfb3,Kdf1,Ceacam2,Sulf1,Flcn,Atoh8,Nlrc3,Sparc,Pparg,Nr2f2,Ngfr,B2m	0.184713375796178
Ontology - Biological Process	GOBP_LYMPHOCYTE_MIGRATION_INTO_LYMPHOID_ORGANS	0.124744376278119	0.451937511468037	0.179782316298324	-0.556102353139585	-1.35631469745724	9	Ccr7,Crtam,Fut4	0.333333333333333
Ontology - Biological Process	GOBP_POSITIVE_REGULATION_OF_INTERLEUKIN_2_PRODUCTION	0.0608695652173913	0.341404857643645	0.271288554688953	-0.383804297238797	-1.35614005643335	38	Cd276,Cd1d1,Prkd2,Cd1d2,Stat5b,Stoml2,Traf6,Ripk2,Defb25,Btnl2,Pnp,Anxa1,Traf2,Prkcq	0.368421052631579
Ontology - Cellular Component	GOCC_MICROBODY_MEMBRANE	0.0704845814977974	0.361562283764722	0.252961123069611	-0.364542829781148	-1.35579997108544	46	Cav1,Pxmp4,Acsl1,Cat,Abcd2,Mavs,Far2,Pex19,Mgst1,Pex11a,Pex14,Slc25a17,Pecr,Pex13,Pex6,Abcd3,Pex16	0.369565217391304
Ontology - Molecular Function	GOMF_KETOREDUCTASE_ACTIVITY	0.130801687763713	0.461910221097298	0.178219874951973	-0.728053032915661	-1.35559433876951	4	Akr1c20,Akr1c6,Akr1c14,Akr1c18	1
Ontology - Biological Process	GOBP_CELLULAR_RESPIRATION	0.00780416684976296	0.12964126856951	0.407017918923954	-0.282736420190292	-1.35536089056928	236	mt-Nd4l,Prdm16,Dlat,Sco2,Ndufa12,Trap1,Cyp1a2,mt-Atp8,Cox6c,Prkaca,Oxa1l,Il10rb,Apoc3,Ndufs5,Cs,Bid,Nipsnap2,Park7,Uqcr11,mt-Co3,Stoml2,Ndufa6,Flcn,Cat,Immp2l,Pink1,Gpd1,Ogdhl,Cox6a1,Ifnar1,Uqcrq,Ndufa7,mt-Atp6,Ndufc2,Ndufa5,Ndufs7,Ndufb8,Ppargc1a,Etfrf1,Ndufa13,Ndufb5,Cbfa2t3,Pik3ca,Ndufs6,Ndufb11,Oas1g,mt-Co2,Cox7c,mt-Nd4,Idh2,Cisd1,Uqcrc2,Slc25a18,mt-Co1,Coq10a,Fxn,mt-Cytb,Uqcr10,Ndufa1,Macroh…	0.347457627118644
Ontology - Biological Process	GOBP_REGULATION_OF_COLLAGEN_METABOLIC_PROCESS	0.0528155739949116	0.324482956769491	0.321775918075361	-0.347244198895826	-1.35533420383007	59	Mfap4,Rap1a,Adora2b,Notch1,Itga2,Larp6,Tgfb3,Ddr2,Pparg,Cst3,Scx,Idua,Pdgfrb,Vim,Rapgef3,Prdx5,Wnt4,Retn,Ep300,Eng,Nr1h4	0.355932203389831
Ontology - Biological Process	GOBP_NEGATIVE_REGULATION_OF_STEM_CELL_DIFFERENTIATION	0.0788912579957356	0.377843597224413	0.234392647294686	-0.412871979592833	-1.3549080260069	28	Notch1,Rest,Yap1,Lbh,Hes1,Nfe2l2,Ythdf2,Tbx3,Cdk12	0.321428571428571
Ontology - Biological Process	GOBP_POSITIVE_REGULATION_OF_CEREBELLAR_GRANULE_CELL_PRECURSOR_PROLIFERATION	0.125760649087221	0.453845569880277	0.178219874951973	-0.536738011019421	-1.35470311272789	10	Smo,Fgf2,Zfp423,Igf1	0.4
Ontology - Biological Process	GOBP_FATTY_ACID_ELONGATION	0.119246861924686	0.444035268060575	0.186432558434075	-0.494415174157541	-1.35457189838745	14	Elovl5,Hacd1,Elovl3,Elovl6,Pecr,Hacd2	0.428571428571429
Canonical Pathways - Reactome	REACTOME_VLDL_CLEARANCE	0.144329896907216	0.478825836811956	0.166933848713193	-0.665741033145646	-1.35448073468969	5	Vldlr,Apoc4,Apoc1,Apob	0.8
Regulatory Target Gene - GTRD	SMYD2_TARGET_GENES	0.120582120582121	0.446637635907726	0.184706471207739	-0.602958236664234	-1.3541935182167	7	Hcn3,Lamb1,Gata6os,Unc45b	0.571428571428571
Ontology - Molecular Function	GOMF_MONOOXYGENASE_ACTIVITY	0.0307387891677069	0.24482272951647	0.352487857583619	-0.308330697908635	-1.35395625847982	127	Cyp2s1,Cyp2c40,Cyp2c68,Cyp1a1,Cyp2c69,Cyp2c70,Cyp2c38,Cyp1a2,Cyp2g1,Fmo4,Cyp3a44,Pam,Akr1c20,Cyp2j5,Cyp2b10,Cyp3a41b,Akr1c13,Cyp2c39,Cyp2a22,Cyp2c67,Cyp26c1,Akr1d1,Cyp2b9,Agmo,Cyp2d34,Akr1c12,Cyp4a10,Cyp4a14,Cyp3a59,Cyp2e1,Pcbd1,Pcbd2,Cyp2a12,Cyp2c37,Miox,Cyp2f2,Cyp2c50,Cyp2c29,Cyp2d26,Cyp27a1,Fmo3,Cyp2d11,Nos3,Cyp3a25,Cyp2d40,Cyp2a4,Cyp2t4,Cyp4f14,Fmo1	0.385826771653543
Ontology - Molecular Function	GOMF_CYSTEINE_TYPE_ENDOPEPTIDASE_ACTIVITY	0.0551946539045923	0.330241838630497	0.321775918075361	-0.329673686813584	-1.35344702505486	81	Usp18,Capn10,Sfrp1,Usp47,Usp37,Usp28,Usp36,Uchl1,Ctsh,Casp6,Usp27x,Pigk,Ctsz,Casp12,Senp5,Usp7,Usp29,Usp24	0.222222222222222
Ontology - Biological Process	GOBP_FIBROBLAST_APOPTOTIC_PROCESS	0.0672451193058568	0.355311962298678	0.257206466468838	-0.404604972781387	-1.35333796009558	31	Sfrp1,Prdm11,Bid,Bcl10,Casp12,Chd8,Pik3ca,Cul3,Men1,Casp9,Cfdp1,Apc,Xrcc2	0.419354838709677
Regulatory Target Gene - GTRD	GM14418_TARGET_GENES	0.123456790123457	0.450749218606361	0.181383128498408	-0.507259165529574	-1.35331006238425	12	Ighg1,Efna3,Gm4353,Mis18bp1,Gm4349,Wdr75	0.5
Cell Type Signatures	TABULA_MURIS_SENIS_LIMB_MUSCLE_SMOOTH_MUSCLE_CELL_AGEING	0.0311114967418114	0.245972767206932	0.352487857583619	-0.325679280138305	-1.35306926826232	89	Plac9,Gstm1,Isg15,Gstt1,Gucy1a1,Sbds,Aldh2,Ifit3,Nfe2l2,Gpr19,Ech1,Rtp4,Ifit1,Adamts4,Asap2,Gnb4,B2m,H2-K1,Yy1	0.213483146067416
Ontology - Biological Process	GOBP_CORONARY_VASCULATURE_DEVELOPMENT	0.0406979418287165	0.288081108304108	0.321775918075361	-0.335676318989105	-1.35277488941708	72	Gpc3,Lrp2,Fgf2,Notch1,Ndst1,Gata4,Hand2,Vegfb,Hey2,Ptk7,Apln,Pdgfrb,Spred1,Vangl2,Epor,Snx17,Fgf9,Smad6	0.25
Ontology - Biological Process	GOBP_FATTY_ACID_ELONGATION_SATURATED_FATTY_ACID	0.124740124740125	0.451937511468037	0.181383128498408	-0.602172782544403	-1.35242945428449	7	Elovl5,Elovl3,Elovl6	0.428571428571429
Ontology - Molecular Function	GOMF_VERY_LONG_CHAIN_3_KETOACYL_COA_SYNTHASE_ACTIVITY	0.124740124740125	0.451937511468037	0.181383128498408	-0.602172782544403	-1.35242945428449	7	Elovl5,Elovl3,Elovl6	0.428571428571429
Curated - Chemical and Genetic Perturbation	SASAI_RESISTANCE_TO_NEOPLASTIC_TRANSFROMATION	0.0628658875805182	0.34414753340768	0.287805130535564	-0.358870407698993	-1.35176754285169	50	Fbln5,Vldlr,Tagln,Cacnb3,Ltbp2,Tgfb3,Ccn5,Slc16a7,Fstl1,Fbn1,Cdkn2c,Pdgfrb,Col1a1,Ddr1,Bgn,Fbln2,Mmp11	0.34
Ontology - Biological Process	GOBP_AMINE_CATABOLIC_PROCESS	0.129817444219067	0.460253086136478	0.175204047558551	-0.535425578576232	-1.35139059101426	10	Smox,Paox,Comt,Dmgdh	0.4
Ontology - Molecular Function	GOMF_THIAMINE_PYROPHOSPHATE_BINDING	0.147540983606557	0.483280294740646	0.16440575583821	-0.628435320170592	-1.35112105782555	6	Hacl1,Tkt	0.333333333333333
Ontology - Biological Process	GOBP_POSITIVE_REGULATION_OF_ORGAN_GROWTH	0.0459845016080493	0.30746387387682	0.321775918075361	-0.346224557912016	-1.35094007297657	60	Smo,Hamp2,Fgf2,Akap6,Notch1,Acacb,Yap1,Gata4,Hey2,Ncam1,Tbx20,Ybx3,Igf1,Fgf9,Erbb4,Bmp10,Slc25a4,Wt1,Ccnd2,Ep300,Tgfbr3,Ccn4	0.366666666666667
Canonical Pathways - Wiki	WP_PROSTAGLANDIN_SYNTHESIS_AND_REGULATION	0.0874200426439233	0.39350053977757	0.222056046145248	-0.411618959773775	-1.35079603320162	28	S100a10,Ptgfr,Ednrb,Hpgd,Anxa6,Hsd11b1,Anxa1,Anxa8,Ptger3	0.321428571428571
Ontology - Biological Process	GOBP_POSITIVE_REGULATION_OF_HISTONE_DEACETYLATION	0.0775862068965517	0.376429384552467	0.237793834423688	-0.430449259405897	-1.35065175646526	24	Ing2,Ctbp1,Prkd2,BC004004,Sap30bp,Pink1,Ncor1,Lpin1,Lrrk2,Aplnr	0.416666666666667
Curated - Chemical and Genetic Perturbation	INGRAM_SHH_TARGETS_UP	0.0228666181370093	0.216221225799707	0.352487857583619	-0.309040850119854	-1.3504512695512	124	Klb,Pltp,Sin3a,Igfbp3,Pomc,Amh,Tmem140,Sgms2,Cdc42ep1,Igfbp7,Clec3b,Klf9,Add3,Olfml2b,Cmpk2,Hes1,Ephx1,Nfe2l2,Hhip,Dcn,Snx18,Ifi27l2a,Spry1,Inmt,Ptk7,Fbn1,Igf1r,Rp9	0.225806451612903
Ontology - Biological Process	GOBP_SKELETAL_MUSCLE_SATELLITE_CELL_DIFFERENTIATION	0.141414141414141	0.475638802614279	0.166933848713193	-0.575649684004213	-1.35031405978282	8	Cdon,Ephb1	0.25
Ontology - Biological Process	GOBP_ADRENAL_GLAND_DEVELOPMENT	0.0897703549060543	0.397391692462746	0.216542836735348	-0.440625406171563	-1.35026249812593	21	Cdkn1c,Pdgfra,Igf1r,Pdgfrb,Ly6e,Smad2,Wt1,Pbx1	0.380952380952381
Ontology - Biological Process	GOBP_CARDIAC_ATRIUM_DEVELOPMENT	0.0646551724137931	0.349687075067118	0.261663521711573	-0.386696516649641	-1.34990841420304	36	Smo,Notch1,Zfpm1,Sos1,Gata4,Gja5,Hey2,Tbx20,Wnt5a,Bmp10,Tgfb2,Eng,Ccn1,Bmpr2,Tnnt2	0.416666666666667
Canonical Pathways - Reactome	REACTOME_INSULIN_RECEPTOR_SIGNALLING_CASCADE	0.0629067245119306	0.344158215433413	0.266350657088526	-0.392007400619179	-1.34980414382452	35	Klb,Trib3,Fgf2,Sos1,Mapk3,Fgf9,Pik3ca,Grb10,Ptpn11	0.257142857142857
Ontology - Cellular Component	GOCC_SMC5_SMC6_COMPLEX	0.141414141414141	0.475638802614279	0.166933848713193	-0.575350545261036	-1.34961236348737	8	Nsmce3	0.125
Ontology - Biological Process	GOBP_DRINKING_BEHAVIOR	0.125	0.4523849797023	0.181383128498408	-0.524333560385698	-1.34946826144837	11	Agtr1a,Apln,Ren1	0.272727272727273
Curated - Chemical and Genetic Perturbation	JACKSON_DNMT1_TARGETS_UP	0.0321315358238037	0.250541669273361	0.321775918075361	-0.324774130030911	-1.34930872570352	89	Sin3a,Plin2,Sema3c,Igfbp6,Sfrp1,Rela,Isg15,Cryab,Tgoln1,Trim25,Il10rb,Ifit3,Bag1,Nfe2l2,Xlr3a,Ifit1,Irf7,Polr2a,Hmga1,H2-K1,Ccng2,Rhox5,Cyp2e1,Gtf2h1,Eif2ak2,Traf4,Hsph1,Jak2,Eng,Tsg101,Cdc25a,Ccl2,Il1rap,Ccn1,Bin1,Reep5,Eif3a,Cebpz,Tdg,Cxcl10	0.449438202247191
Ontology - Cellular Component	GOCC_SUBAPICAL_COMPLEX	0.152577319587629	0.490285525729467	0.161978948883402	-0.663159229056745	-1.34922793559056	5	Cbr1,Crb2,Mpdz,Crb3	0.8
Ontology - Biological Process	GOBP_POSITIVE_REGULATION_OF_SMOOTHENED_SIGNALING_PATHWAY	0.0647948164146868	0.349990951645238	0.261663521711573	-0.375546365517418	-1.3485828966944	41	Gpc3,Smo,Foxa2,Sfrp1,Scube3,Ndst1,Armc9,Dcdc2a,Wnt9a,Fgf9,Prrx2	0.268292682926829
Ontology - Biological Process	GOBP_RENAL_CONTROL_OF_PERIPHERAL_VASCULAR_RESISTANCE_INVOLVED_IN_REGULATION_OF_SYSTEMIC_ARTERIAL_BLOOD_PRESSURE	0.149590163934426	0.486024166968159	0.163180127180689	-0.627229275607987	-1.34852809057353	6	Agtr1a,Cyp2j5	0.333333333333333
Ontology - Molecular Function	GOMF_TETRAPYRROLE_BINDING	0.0165317146642089	0.186820017758141	0.352487857583619	-0.298826638053348	-1.34848844250258	147	Cyp2s1,Cyp2c40,Pxdn,Cyp2c68,Cyp1a1,Nr1d1,Cyp2c69,Cyp2c70,Cyp2c38,Cyp1a2,Gucy1a1,Cyp2g1,Cubn,Cyp2j5,Cyp2b10,Cyp3a41b,Src,Thap4,Cyp2c39,Cyp2a22,Cyp2c67,Cat,Mpo,Pgrmc2,Pgrmc1,Cyp2b9,Cyb5b,Cyb5a,Cyp2d34,Cyp4a10,Cyp4a14,Cyp2e1,Hebp1,Fa2h,Cyp2a12,Cyp2c37,Hbb-bs,Suox,mt-Co1,Cyp2f2,Cyp2c50,Cyp2c29,Jak2,Gucy1b1,Cyp2d26,Hebp2,Cyp27a1,Eif2ak1,Cyp2d11,Nos3,Cyp3a25,Tcn2,Cyp2d40,Mmab,Sdhd,Cyp2a4,Cyp2t4,Cyp4f14	0.394557823129252
Ontology - Biological Process	GOBP_SEMINIFEROUS_TUBULE_DEVELOPMENT	0.0905172413793103	0.399873888602682	0.219250346703755	-0.452704262577739	-1.34802393006321	19	Tbc1d20,Ing2,Brip1,Spata2,Gata4,Kif18a	0.315789473684211
Ontology - Biological Process	GOBP_POSITIVE_REGULATION_OF_BLOOD_CIRCULATION	0.0679824561403509	0.356974631441168	0.257206466468838	-0.379903998845696	-1.34798299820262	39	Adra1a,Adra1b,Smtn,Hey2,Apln,Ada,Ptger3,Adm,Tgfb2,Gsk3a	0.256410256410256
Tumor Phenotype Ontology	MP_INCREASED_LARGE_INTESTINE_ADENOCARCINOMA_INCIDENCE	0.149590163934426	0.486024166968159	0.163180127180689	-0.626958914455689	-1.3479468204979	6	Ltbp4,Rnf20,Apc	0.5
Ontology - Molecular Function	GOMF_P53_BINDING	0.0344128933972179	0.260906352345917	0.321775918075361	-0.333458632163837	-1.3476173318409	74	Zfp385a,Stk11,Smyd2,Ntrk3,Blm,Ybx1,Rnf20,Ppp1r13b,Usp7,Brd4,Chd8,Ehmt2,Rfwd3,Axin1,Bcl2l12,Rnf34,Crebbp,Dazap2,Ep300,Kmt5a,Rffl,Triap1,Brd7,Rchy1,Pttg1ip,Rnf125,Cdkn2aip,Npm1,Daxx,Kdm1a,Setd7,Nop53,Zfp385b,Banp,Armc10	0.472972972972973
Positional	chr7B2	0.0782241014799154	0.376755500353033	0.234392647294686	-0.402628582553376	-1.34761401705981	29	Cebpa,Gm12781,Rhpn2,Pepd,Pdcd5,Kctd15,Rgs9bp,Faap24,E130304I02Rik,Rpl17-ps9	0.344827586206897
Ontology - Biological Process	GOBP_REGULATION_OF_PHOSPHATIDYLINOSITOL_3_KINASE_ACTIVITY	0.0679824561403509	0.356974631441168	0.257206466468838	-0.379635657286904	-1.34703086329469	39	Irs1,Fgf2,Washc1,Src,Klk1b4,Pdgfra,Tnfaip8l3,Rubcn,Pdgfrb,Rac1,Wdr81,Pik3r5	0.307692307692308
Ontology - Biological Process	GOBP_FAT_SOLUBLE_VITAMIN_METABOLIC_PROCESS	0.06941431670282	0.359917555856969	0.252961123069611	-0.402657343311725	-1.34682345565097	31	Nqo1,Pltp,Lrp2,Cbr1,Snai1,Cyp26c1,Lrat,Ttpa	0.258064516129032
Ontology - Biological Process	GOBP_NEGATIVE_REGULATION_OF_NITRIC_OXIDE_METABOLIC_PROCESS	0.0926724137931035	0.40377299753706	0.216542836735348	-0.452271921636425	-1.34673654228489	19	Acp5,Cav1,Rgn	0.157894736842105
Ontology - Biological Process	GOBP_RESPONSE_TO_GLUCAGON	0.129817444219067	0.460253086136478	0.175204047558551	-0.533453674277651	-1.34641359136742	10	Cdo1,Prkaca,Gnas,Creb1,mt-Cytb	0.5
Ontology - Cellular Component	GOCC_MIDBODY	0.0171978861251191	0.190721823531296	0.352487857583619	-0.294541995190693	-1.34558972305292	162	Zfyve26,Wiz,Safb,Spg20,Anln,Chmp7,Sccpdh,Alkbh4,Eml3,Lzts2,Cep126,Map10,Chmp3,Gnl3,Cenpf,Rab11fip4,BC004004,Flcn,Pkp4,Ssna1,Mtcl1,Cenpv,Kif20b,Hepacam2,Cit,Chmp4c,Vps4b,Vps4a,Fam50b,Chmp4b,Spast,Ctnnd1,Ttc28,Vamp8,Kif23,Pkn1,Urb2,Gnai1,Abraxas2,Nudc,Chmp2a,Chmp2b,Mapre3,Rad21,Mak,Ralb,Ankrd54	0.290123456790123
Curated - Chemical and Genetic Perturbation	LIANG_HEMATOPOIESIS_STEM_CELL_NUMBER_QTL	0.11875	0.443856213489113	0.186432558434075	-0.469972743249335	-1.34521420352044	16	Aplp2,Gfi1b,S100a11,Tlcd4,Pttg1	0.3125
Ontology - Biological Process	GOBP_ANTIBACTERIAL_INNATE_IMMUNE_RESPONSE	0.130801687763713	0.461910221097298	0.178219874951973	-0.722433286381644	-1.34513068263127	4	Tfeb,Marchf2,Umod	0.75
Ontology - Molecular Function	GOMF_TRANSMEMBRANE_RECEPTOR_PROTEIN_KINASE_ACTIVITY	0.0566448801742919	0.333081858613728	0.282013350011725	-0.334647058985076	-1.34473312380542	70	Mst1r,Acvr2a,Ntrk1,Efemp1,Bmpr1b,Epha7,Ntrk3,Pdgfra,Erbb2,Epha3,Ddr2,Ptk7,Igf1r,Nrg2,Fgfrl1,Pdgfrb,Erbb4,Ddr1,Ephb2,Ephb1,Ly6g6e,Tgfbr3,Erbb3,Flt3,Amhr2	0.357142857142857
Curated - Chemical and Genetic Perturbation	WENG_POR_TARGETS_GLOBAL_DN	0.081140350877193	0.381164874275854	0.234392647294686	-0.425652739418142	-1.34418447894554	25	Rad51b,Acot1,Elovl5,Acot2,Ehhadh,Cyp2c39,Fabp2,Naa80,Hsdl2,Vnn1,Retsat,Mgll,Hsd17b10,Hsph1	0.56
Ontology - Biological Process	GOBP_REGULATION_OF_SYSTEMIC_ARTERIAL_BLOOD_PRESSURE_BY_CIRCULATORY_RENIN_ANGIOTENSIN	0.123456790123457	0.450749218606361	0.181383128498408	-0.478320067719861	-1.34416949412741	15	Agtr1a,Ednrb,Sucnr1,Gja5	0.266666666666667
Regulatory Target Gene - miRDB	MIR_7677_3P	0.130801687763713	0.461910221097298	0.178219874951973	-0.721809354571547	-1.34396895623044	4	Aptx,Rem2	0.5
Ontology - Biological Process	GOBP_NEGATIVE_REGULATION_OF_VIRAL_PROCESS	0.0373252293706476	0.274122634192578	0.321775918075361	-0.315611567600445	-1.34382231072725	101	Mbl2,Bst2,Isg15,Trim8,Trim25,Hexim1,Setdb1,Trim12a,N4bp1,Zc3hav1,Trim56,Trim12c,Ifi208,Trim32,Mavs,Ly6e,Sp100,Ifi209,Ubp1,Ifitm1,Ifi206,Oas1g,Eif2ak2,Ppia,Rad50,Nbn,Crebbp,Rsad2,Snx3,Trim27	0.297029702970297
Ontology - Biological Process	GOBP_MICTURITION	0.125	0.4523849797023	0.181383128498408	-0.521968236574653	-1.34338066825921	11	Adra1a,Htr7,Umod,Ptger3	0.363636363636364
Canonical Pathways - Reactome	REACTOME_ABC_TRANSPORTERS_IN_LIPID_HOMEOSTASIS	0.120833333333333	0.446637635907726	0.184706471207739	-0.469315304128861	-1.34333239982966	16	Abcg8,Abcd2,Abca2,Pex19,Abcg5,Abcd3,Abca3,Abcg4	0.5
Canonical Pathways - Reactome	REACTOME_RESOLUTION_OF_D_LOOP_STRUCTURES	0.08207343412527	0.383080976558525	0.231126709673834	-0.397790250387992	-1.34324232500975	32	Rad51b,Brip1,Eme1,Bard1,Blm,Rmi1,Rad50,Nbn,Slx4,Rad51ap1,Gen1,Wrn,Xrcc2,Top3a	0.4375
Ontology - Molecular Function	GOMF_C_ACETYLTRANSFERASE_ACTIVITY	0.143434343434343	0.478025110922307	0.165656695205483	-0.572576593056988	-1.34310544310441	8	Acaa1b,Acat3,Acat2,Gcat,Acaa2	0.625
Ontology - Biological Process	GOBP_CARBON_CATABOLITE_REGULATION_OF_TRANSCRIPTION	0.156701030927835	0.493926820526217	0.159646701919906	-0.660046950053749	-1.34289586089386	5	Foxa2,Usf2,Usf1	0.6
Ontology - Biological Process	GOBP_REGULATION_OF_VASCULAR_PERMEABILITY	0.0762527233115468	0.374034147194219	0.241339976815091	-0.371820329066409	-1.34283445296348	42	Mylk3,Ceacam1,Plvap,Tjp3,Arhgap35,Ddah1,Bmp6,Ptp4a3,Adora2a,Pde3a,Apoe,Adm,Fermt2,Slit2	0.333333333333333
Regulatory Target Gene - miRDB	MIR_702_3P	0.0696629213483146	0.360026054388536	0.257206466468838	-0.350505418947331	-1.34266978734574	54	Eepd1,Pelo,Slc17a8,Adcy5,Ago1,Nsg1,Map3k20,Rubcn,Ubp1,Traf2,Tnpo2,Ipcef1,Adcy6,Fbrs,Fuca1,Tpx2,Chkb,Sdhd,Kxd1,Amigo3,Unc119b,Nfib,Osbpl3	0.425925925925926
Ontology - Molecular Function	GOMF_GLYCOSAMINOGLYCAN_BINDING	0.0144441517777649	0.175329276533883	0.380730400722792	-0.287413327760163	-1.34255029547438	196	Spock2,Col5a1,Fgf2,Ptprs,Postn,Abi3bp,Rspo3,Aplp2,Sfrp1,Lipc,Nav2,Thbs3,Sema5a,Lamc2,Adamts5,Angptl3,Clec3b,Tnxb,Selp,Ltbp2,Rspo2,Vegfb,Cxcl13,Pcsk6,Prelp,Mamdc2,Rspo1,Sulf1,Dcn,Ighm,Anxa6,Mpo,Efemp2,Adamts8,Ccn5,Fstl1,Apoa5,Hyal2,Ncam1,Fbn1,Fgfrl1,Rtn4r,Fbln7,Ecm2,Pdcd5,Ptprf,Fgf9,Apoe,Rpl22,Ccdc80,Comp,Egflam,Igfals	0.270408163265306
Canonical Pathways - Reactome	REACTOME_GPER1_SIGNALING	0.106521739130435	0.422458218743389	0.20207170902116	-0.415043230848114	-1.34252388889388	27	Gngt1,Prkaca,Gnas,Gnb4,Gng4,Prkar1b,Gnb2,Gng11,Itgb1	0.333333333333333
Ontology - Cellular Component	GOCC_UBIQUITIN_CONJUGATING_ENZYME_COMPLEX	0.145454545454545	0.480368201463077	0.16440575583821	-0.572255201502688	-1.342351547903	8	Rnf20,Ube2v1,Ube2b,Rnf40	0.5
Ontology - Biological Process	GOBP_REGULATION_OF_SREBP_SIGNALING_PATHWAY	0.153688524590164	0.492136540148167	0.160801401070022	-0.624330569212796	-1.34229594046152	6	Zbtb7b,Insig2	0.333333333333333
Ontology - Biological Process	GOBP_SULFUR_COMPOUND_METABOLIC_PROCESS	0.00963862018363487	0.145161431129158	0.380730400722792	-0.274483004545863	-1.34181812045355	284	Spock2,Acot1,Cdo1,Chst4,Btd,Dlat,Gstm1,Ethe1,Lipc,Pdk1,Acot2,Ednrb,Nfu1,Gstm6,Acacb,Acsl1,Acot4,Ndst1,Cs,Gclc,Glrx5,Mpc2,Glrx3,Stat5b,Ehhadh,Sult3a1,Hs3st3a1,Mamdc2,Dpep1,Sulf1,Sult2a2,Dcn,Csad,Glyat,Pipox,Sult2a1,Sult2a4,Pemt,Pmvk,Gstm3,Hscb,Acsm5,Hmgcl,Mri1,Sult2a6,Sult2a3,Mcee,Idua,Baat,Vangl2,Far2,Amd1,Acot3,Hnf4a,Ces1d,Abcc2,Sult2a8,Sult2a5,Lyrm4,Sult1c2,Sqor,Egflam,B3gat3,Gstp3,Hmgcs2,Amd2,…	0.313380281690141
Regulatory Target Gene - miRDB	MIR_1946A	0.153688524590164	0.492136540148167	0.160801401070022	-0.623991132979952	-1.34156616059831	6	Ceacam1,Ceacam2,Tnrc18	0.5
Ontology - Biological Process	GOBP_3_PHOSPHOADENOSINE_5_PHOSPHOSULFATE_METABOLIC_PROCESS	0.125523012552301	0.453663914960986	0.181383128498408	-0.489621948901813	-1.34143967960975	14	Sult2a2,Sult2a1,Sult2a4,Sult2a6,Sult2a3,Sult2a8,Sult2a5,Sult2a7	0.571428571428571
Ontology - Biological Process	GOBP_REGULATION_OF_STEM_CELL_POPULATION_MAINTENANCE	0.0566448801742919	0.333081858613728	0.282013350011725	-0.333821526701234	-1.3414158360031	70	Sap130,Smo,Sin3a,Ing2,Zc3h13,Arid1a,Rest,Dpf2,Bcl7c,Yap1,Lbh,Tcf7l1,Sap30l	0.185714285714286
Ontology - Biological Process	GOBP_POSITIVE_REGULATION_OF_RYANODINE_SENSITIVE_CALCIUM_RELEASE_CHANNEL_ACTIVITY	0.145454545454545	0.480368201463077	0.16440575583821	-0.57184346927137	-1.34138573859872	8	Akap6,Jph2,Gsto1	0.375
Ontology - Molecular Function	GOMF_ESTRADIOL_17_BETA_DEHYDROGENASE_ACTIVITY	0.120833333333333	0.446637635907726	0.184706471207739	-0.468529053941297	-1.34108189714621	16	Hsd17b2,Akr1b7,Hsd17b10,Hsd17b11,H2-Ke6,Akr1c6	0.375
Canonical Pathways - Reactome	REACTOME_ETHANOL_OXIDATION	0.130879345603272	0.461929331461858	0.175204047558551	-0.549803198367992	-1.34095127352991	9	Adh1,Aldh1a1,Aldh2	0.333333333333333
Ontology - Biological Process	GOBP_POSITIVE_REGULATION_OF_GLUCAGON_SECRETION	0.156701030927835	0.493926820526217	0.159646701919906	-0.658926346306921	-1.34061594105907	5	Irs1	0.2
Curated - Chemical and Genetic Perturbation	CLASPER_LYMPHATIC_VESSELS_DURING_METASTASIS_UP	0.0907127429805616	0.399873888602682	0.219250346703755	-0.446637970678654	-1.34056204392757	20	Tnc,Tgfb3,Ajuba,Spry1,Adm,Lepr,Tgfb2,Angpt2,Hoxb5,Eng	0.5
Ontology - Biological Process	GOBP_MAMMARY_GLAND_DEVELOPMENT	0.0307812578916935	0.24482272951647	0.352487857583619	-0.309365336378243	-1.34053515631233	115	Kdm5b,Cdo1,Irs1,Smo,Zbtb7b,Cav1,Fgf2,Irf6,Src,Igfbp5,Pygo2,Tgfb3,Stat5b,Arhgap35,Lbh,Zfp703,Ntn1,Prlr,Ghrhr,Tbx3,Gli3,Gpx1,Rtn4,Igf1r,Foxf1,Igf1,Creb1,Wnt5a,Wnt4,Erbb4,Tgfa,Slit2,Deaf1,Ddr1,Usf2,Jak2,Id2	0.321739130434783
Ontology - Cellular Component	GOCC_NATA_COMPLEX	0.156701030927835	0.493926820526217	0.159646701919906	-0.658797414591964	-1.34035362355827	5	Naa16,Naa10	0.4
Regulatory Target Gene - miRDB	MIR_7226_5P	0.0426153158603267	0.294635059720234	0.321775918075361	-0.326179295690067	-1.3403498576868	82	Dedd2,Arhgef9,Cadm3,Glt8d2,Nkain1,R3hdm2,S100a16,Tmem184b,Gse1,Iqsec2,Rapgefl1,Kif3a,Plxna1,Ulk1,Ctnnd1,Ppargc1a,Trip6,Fam53c,Tmem132b,Tex11,Lrrc71,Deaf1,Kpna6,Arih2,Hcfc1r1,Map4,Rc3h2,Nfatc4,Arhgap1,Nckap5,Cdr2l,Mprip,Tmem127	0.402439024390244
Ontology - Biological Process	GOBP_POSITIVE_REGULATION_OF_GAP_JUNCTION_ASSEMBLY	0.133056133056133	0.465885177209637	0.175204047558551	-0.596650190602237	-1.34002617698089	7	Cav1,Hopx	0.285714285714286
Ontology - Biological Process	GOBP_NEGATIVE_REGULATION_OF_VIRAL_LIFE_CYCLE	0.0863930885529158	0.392511294453182	0.224966093540314	-0.396809251296184	-1.33992972622276	32	Bst2,Trim8,Trim25,Trim12a,Trim56,Trim12c,Ly6e,Ifitm1,Ppia,Rad50,Nbn,Snx3	0.375
Canonical Pathways - Reactome	REACTOME_REGULATION_OF_NF_KAPPA_B_SIGNALING	0.115062761506276	0.438577704012165	0.190023305279108	-0.457055192317752	-1.33935869873441	17	Usp18,Gm11808,N4bp1,Traf6,Ikbkg,Traf2,Lrrc14	0.411764705882353
Canonical Pathways - Reactome	REACTOME_SIGNALING_BY_FGFR4	0.0711206896551724	0.363231606268794	0.248911114434702	-0.392360292853182	-1.33916714804163	34	Klb,Fgf2,Gm11808,Src,Sos1,Mapk3,Ppp2cb,Fgf9,Pik3ca,Frs3,Ptpn11	0.323529411764706
Ontology - Biological Process	GOBP_NEGATIVE_REGULATION_OF_EATING_BEHAVIOR	0.135021097046414	0.46903260972604	0.175204047558551	-0.71922482711205	-1.33915670954772	4	Napepld,Lepr	0.5
Ontology - Biological Process	GOBP_SOMITOGENESIS	0.0595744680851064	0.338883902645056	0.271288554688953	-0.339890365980082	-1.33913789949522	62	Foxa2,Sema3c,Ripply1,Sfrp1,Hes7,Crb2,Notch1,Ppp2r3a,Psen2,Axin2,Foxf1,Wnt5a,Taf10,Ifitm1,Nrarp	0.241935483870968
Ontology - Biological Process	GOBP_HEART_FIELD_SPECIFICATION	0.120833333333333	0.446637635907726	0.184706471207739	-0.467849429391721	-1.33913659157204	16	Lrp2,Axin2,Wnt5a,Robo2	0.25
Ontology - Molecular Function	GOMF_VOLTAGE_GATED_POTASSIUM_CHANNEL_ACTIVITY_INVOLVED_IN_CARDIAC_MUSCLE_CELL_ACTION_POTENTIAL_REPOLARIZATION	0.139959432048682	0.474189081371569	0.16823816568964	-0.530454890269818	-1.33884479253744	10	Kcnj5,Kcnd3	0.2
Ontology - Biological Process	GOBP_AMP_CATABOLIC_PROCESS	0.145454545454545	0.480368201463077	0.16440575583821	-0.570700037050028	-1.33870356461724	8	Nt5e,Urad,Pnp,Ada	0.5
Canonical Pathways - Reactome	REACTOME_GLUCOCORTICOID_BIOSYNTHESIS	0.129166666666667	0.459753606218391	0.178219874951973	-0.520037593223085	-1.33841180468847	11	Pomc,Hsd11b1,Serpina6,Hsd3b1,Hsd3b2	0.454545454545455
Ontology - Biological Process	GOBP_NMDA_GLUTAMATE_RECEPTOR_CLUSTERING	0.137130801687764	0.471295053627526	0.173747838999571	-0.718578867743837	-1.33795396905625	4	Reln,Apoe	0.5
Canonical Pathways - Reactome	REACTOME_RA_BIOSYNTHESIS_PATHWAY	0.0926724137931035	0.40377299753706	0.216542836735348	-0.449128064282537	-1.3373750334676	19	Adh1,Rdh14,Aldh1a1,Rdh1,Cyp26c1,Rdh10	0.315789473684211
Curated - Chemical and Genetic Perturbation	QI_HYPOXIA	0.0319326718543203	0.249573399124908	0.321775918075361	-0.302522812535581	-1.33720342886912	132	Cyp2s1,Triobp,Adipor2,Espn,Sertad1,Igfbp3,Ppp1r3c,Fzd1,Pdk1,Vldlr,Rnf19a,Col12a1,Cryab,P4ha1,Sh3yl1,Pafah1b3,Trerf1,Pcyt1b,Kdelr3,Casp6,Naa80,Nrn1,Zbtb8b,Hmgcl,Itpk1,Kcnk2,Ccng2,Sap30,Mboat2,Ctns,Hdac5,Gtf2e2,Adm,Egln3	0.257575757575758
Canonical Pathways - Reactome	REACTOME_G_PROTEIN_ACTIVATION	0.0939457202505219	0.406346892954212	0.211400189384923	-0.436280901094395	-1.33694909813479	21	Gngt1,Pomc,Gnb4,Gng4,Gna15,Gnb2,Gng11	0.333333333333333
Ontology - Biological Process	GOBP_POSITIVE_REGULATION_OF_FATTY_ACID_METABOLIC_PROCESS	0.0784313725490196	0.376822824938359	0.237793834423688	-0.370156776450286	-1.33682650882321	42	Irs1,Elovl5,Rgn,Fabp1,Nr1h2,Abcd2,Apoa5,C1qtnf2,Pparg,Mid1ip1,Anxa1,Hnf4a,Ppargc1a	0.30952380952381
Ontology - Biological Process	GOBP_POSITIVE_REGULATION_OF_NEURAL_PRECURSOR_CELL_PROLIFERATION	0.0638297872340426	0.346977166580176	0.261663521711573	-0.339273478617052	-1.33670741799225	62	Smo,Lrp2,Nes,Cdon,Fgf2,Notch1,Lhx2,Ctsz,Zfp423,Gli3,Ngfr,Igf1,Hdac5,Cip2a	0.225806451612903
Positional	chr4D2	0.0106475118632581	0.150273195136063	0.380730400722792	-0.273817233493001	-1.3365639651066	278	Wdtc1,Rps6ka1,AU022252,Lsm10,Slc6a9,B4galt2,Foxo6,Hyi,Adprs,Ago1,Serinc2,Arid1a,C77080,Ago4,Gm12915,Col16a1,Tmem39b,Gjb5,Nkain1,Ndufs5,Kcnq4,Atpif1,Eva1b,Kdf1,Utp11,Trit1,Tmem269,Zmym4,Stk40,Ythdf2,Ppie,Scmh1,Rspo1,Snip1,Ccdc24,Mpl,Zbtb8b,Ybx1,Fabp3,Svbp,Dlgap3,Dph2,Phc2,Ptprf,Ermap,Col8a2,Azin2,Zmym1,Rnf19b,Ppih,Trnau1ap,Heyl,Lck,Thrap3,Zscan20,9930104L06Rik,Rlf,Ptp4a2,Nudc,Gpatch3,Dnali1,Mtf1,Z…	0.29136690647482
Ontology - Cellular Component	GOCC_U7_SNRNP	0.141372141372141	0.475638802614279	0.169570644405628	-0.594812075127223	-1.33589792412581	7	Lsm10,Lsm11	0.285714285714286
Ontology - Biological Process	GOBP_PHENYLPROPANOID_METABOLIC_PROCESS	0.145454545454545	0.480368201463077	0.16440575583821	-0.569407451416522	-1.33567151821315	8	Cyp1a1,Cyp2a22,Pon3,Cyp2a12,Cyp2a4	0.625
Ontology - Biological Process	GOBP_REGULATION_OF_SEQUESTERING_OF_TRIGLYCERIDE	0.127615062761506	0.457106900029887	0.179782316298324	-0.48748851861207	-1.33559462292722	14	Plin2,Osbpl11,Apoc4,Pparg,Fitm1	0.357142857142857
Ontology - Biological Process	GOBP_EXTRACELLULAR_MATRIX_DISASSEMBLY	0.0797413793103448	0.378694854629507	0.234392647294686	-0.382445965504851	-1.33507028014105	36	Sema5a,Lamc1,Adamts5,Meltf,Ddr2,Cst3,Ets1,Exoc8,Tgfb2,Ddr1,Dpp4,Eng,Noxo1,Pdpn,Hpn,Carmil2,Adamts15	0.472222222222222
Ontology - Molecular Function	GOMF_LIPASE_INHIBITOR_ACTIVITY	0.135416666666667	0.469201505378411	0.173747838999571	-0.518429936096356	-1.33427420520654	11	Angptl3,Apoc3,Apoa2,Anxa1,Apoc1	0.454545454545455
Ontology - Biological Process	GOBP_ASYMMETRIC_NEUROBLAST_DIVISION	0.155737704918033	0.493163314697529	0.159646701919906	-0.620509054672749	-1.33407977468897	6	Dock7,Sox5	0.333333333333333
Regulatory Target Gene - miRDB	MIR_7211_5P	0.0199131468691759	0.203091365657472	0.352487857583619	-0.299064002128922	-1.33395844215816	137	Ppp1r3c,Fam177a2,Klhl21,Carhsp1,Anp32a,Ago4,1810013L24Rik,Chrdl1,Sema3d,Ppp2r3a,Ebf4,Ttl,Fam124a,Otud7b,Acer3,Mtcl1,Id1,Gid4,Kif18a,Pigr,Nr3c2,Nup50,Pdgfrb,Ttpa,Mboat2,Fcgrt,Erbb4,Fam177a,Myo10,Tyw5,Egflam,Ildr2,Wac,Zfp704,Mtss2,Tnrc6b,Cd59a,Zfp827	0.277372262773723
Ontology - Biological Process	GOBP_NEGATIVE_REGULATION_OF_INTERLEUKIN_8_PRODUCTION	0.131799163179916	0.463600430341343	0.176694268938498	-0.486865805976758	-1.33388854859809	14	Map2k5,Cactin,Otud7b,Anxa1,Ssc5d,Arrb1,Ptpn22,Bcl3,Anxa4,Elane	0.714285714285714
Curated - Chemical and Genetic Perturbation	BURTON_ADIPOGENESIS_6	0.0204175722538039	0.20552012139001	0.352487857583619	-0.288246459958996	-1.33386135315311	186	Me1,Nes,Map4k4,Unc119,Cd1d1,Dlat,Car2,Tkt,Cbr1,Ppp2r5a,Cs,Psen2,Rbpms,Etfdh,Car3,Lonp2,Cmbl,Cat,Abcd2,Aoc3,Gpd1,Uqcrq,Hsd11b1,Hipk2,Ndufa5,Cdkn2c,Cyb5b,Hibadh,Cyb5a,Pex19,Uck1,Ndufb8,Ccng2,Camp,Mgst1,Gcsh,Lum,Apoe,Decr1,Retsat,Ndufb5,Rab3d,Mgll,Slc25a1,Apoc1,Retn,Adcy6,Prxl2a,Uqcrc2,Slc25a10,Fxn,Cidec,Uqcr10,Ndufb9,4931406C07Rik,Gbe1,Hibch,Slc19a1,Reep5,Qdpr,Tab3,Fasn,Dgat1,Pla2g6,Ndufb3,Sdha,Arl…	0.360215053763441
Regulatory Target Gene - miRDB	MIR_2136	0.106521739130435	0.422458218743389	0.20207170902116	-0.412288899650066	-1.33361456293342	27	Sox12,Npr3,Lrit1,Ank1,Cenpk,Ccn5,Thsd4,Cnot4,Zfp503,Hectd4,Pitpnm3	0.407407407407407
Ontology - Biological Process	GOBP_AMYGDALA_DEVELOPMENT	0.141350210970464	0.475638802614279	0.170932335370056	-0.716185864918176	-1.33349833061171	4	Atp1a2,Uba6,Pak1	0.75
Ontology - Biological Process	GOBP_REGULATION_OF_POTASSIUM_ION_IMPORT	0.147474747474748	0.483280294740646	0.163180127180689	-0.56847900578117	-1.33349364297063	8	Wnk3,Atp1b2	0.25
Canonical Pathways - Reactome	REACTOME_NCAM_SIGNALING_FOR_NEURITE_OUT_GROWTH	0.0782608695652174	0.376755500353033	0.237793834423688	-0.391498261547644	-1.3334429821614	33	Col5a1,Col3a1,Sos1,Spta1,Mapk3,Col6a3,Col6a2,Sptbn2,Creb1,Sptan1,Ptpra,Col4a2,Col6a6,Col6a1,Fyn,Hras,Mapk1,Col4a1,Col9a2	0.575757575757576
Ontology - Biological Process	GOBP_POSITIVE_REGULATION_OF_ANIMAL_ORGAN_MORPHOGENESIS	0.0715835140997831	0.364691594758709	0.248911114434702	-0.398652438403591	-1.33342769879338	31	Fgf2,Wnt2b,Stox1,Spry1,Ngfr,Wnt5a,Wnt4,Robo2	0.258064516129032
Curated - Chemical and Genetic Perturbation	CASTELLANO_NRAS_TARGETS_DN	0.131799163179916	0.463600430341343	0.176694268938498	-0.486617650683416	-1.33320866617463	14	Pkia,Rbm38,Rbpms,Htra1,Ncam1	0.357142857142857
Regulatory Target Gene - miRDB	MIR_509_5P	0.0543478260869565	0.327849274436349	0.287857117255149	-0.34339420637555	-1.33312540304967	58	Sgpl1,Efcc1,Bmpr1b,Peg10,Tmem8b,Specc1,Dyrk3,Igsf3,Lrrc39,Ube3b,Dusp13	0.189655172413793
Ontology - Biological Process	GOBP_REGULATION_OF_PENTOSE_PHOSPHATE_SHUNT	0.155737704918033	0.493163314697529	0.159646701919906	-0.620051600631417	-1.33309625933203	6	Hsd11b1,Rptor	0.333333333333333
Ontology - Biological Process	GOBP_NEGATIVE_REGULATION_OF_PROTEIN_AUTOPHOSPHORYLATION	0.133744855967078	0.467010660310642	0.173747838999571	-0.499603755065101	-1.33288629339737	12	Cav1,Nlrp12,Tesk1	0.25
Ontology - Biological Process	GOBP_CARTILAGE_MORPHOGENESIS	0.141987829614604	0.47563944343804	0.166933848713193	-0.527979393973028	-1.33259674885512	10	Snai1,Rspo2,Hand2	0.3
Ontology - Biological Process	GOBP_XENOBIOTIC_EXPORT_FROM_CELL	0.133056133056133	0.465885177209637	0.175204047558551	-0.496057978996649	-1.33251787633807	13	Abcb11,Abcb1a,Abcc2,Slc47a1,Slc47a2,Abca3,Oscp1	0.538461538461538
Ontology - Biological Process	GOBP_POSITIVE_REGULATION_OF_TRANSCRIPTION_REGULATORY_REGION_DNA_BINDING	0.0905172413793103	0.399873888602682	0.219250346703755	-0.424562258119437	-1.33217968698407	24	Niban2,Park7,Hand2,Traf6,Ddrgk1,Igf1,Lgals9,Dazap2,Gtf2b,Ep300	0.416666666666667
Ontology - Biological Process	GOBP_CHOLINE_TRANSPORT	0.14968814968815	0.486145666473535	0.16440575583821	-0.593109627512997	-1.33207436988258	7	Scn4a,Slc44a1,Slc22a2,Slc44a2	0.571428571428571
Ontology - Biological Process	GOBP_CELLULAR_LIPID_METABOLIC_PROCESS	0.000100771862395676	0.00898381153257448	0.538434096309916	-0.246620942741571	-1.33055615122703	941	Gstm4,Wdtc1,Cept1,Cyp2s1,Sgpl1,Scd3,Acot1,Irs1,Adipor2,Hacl1,Elovl5,Cyp2c40,Crls1,Adh1,Aadac,Trib3,Insig2,Pip4k2c,Abcb11,Cav1,Rgn,Hao2,Gpat2,Gstm1,Proca1,Cyp2c68,Cyp1a1,Fgf2,Lipa,Ptdss1,Cyp2c69,Sccpdh,Acbd4,Lipc,Cyp2c70,Tbl1xr1,Hacd1,Sla2,Cyp2c38,Serinc2,Rdh14,Ptges,Aldh1a1,Pdk1,Acot2,Ceacam1,Rdh1,Ces1f,Fabp1,Cyp1a2,Scd1,Sgms2,Cyp2g1,Acaa1b,Ormdl1,Ces1c,Pigx,Gpx4,Fmo4,Cyp3a44,Gstm6,Dhrs7,Bco2,Gal…	0.242295430393199
Ontology - Biological Process	GOBP_DNA_DAMAGE_RESPONSE_SIGNAL_TRANSDUCTION_RESULTING_IN_TRANSCRIPTION	0.0928725701943845	0.40377299753706	0.216542836735348	-0.443223803725522	-1.33031458865178	20	Zfp385a,Rbm38,Mad2l2,Rpl26,Hipk2,Sp100,Rps27l,Rps6ka6,Pcbp4	0.45
Ontology - Cellular Component	GOCC_GLYCOGEN_GRANULE	0.147474747474748	0.483280294740646	0.163180127180689	-0.567082162912596	-1.33021703808896	8	Ppp1r3c,Ppp1ca,Ppp1r3e,Fasn,Pcyt1a	0.625
Ontology - Biological Process	GOBP_PHENOL_CONTAINING_COMPOUND_METABOLIC_PROCESS	0.0286371413498964	0.237488479194722	0.352487857583619	-0.310415584581562	-1.33016162744672	106	Agtr1a,Reln,Pnkd,Aldh2,Slc5a5,Park7,Hand2,Maob,Sult2a2,Sult2a1,Sult2a4,Foxe1,Cpq,Pmel,Sult2a6,Sult2a3,Btbd9,Ly6e,Wnt5a,Ctns,Cyp2e1,Slc16a2,Sult2a8,Sult2a5,Slco4a1,Tgfb2,Rtl4,Sult2a7	0.264150943396226
Curated - Chemical and Genetic Perturbation	MIKKELSEN_MCV6_HCP_WITH_H3K27ME3	0.00699232973590486	0.121698389666014	0.407017918923954	-0.269802464439125	-1.33014153897874	304	Slc30a10,Kcnc4,Reln,Aebp1,Tmem178,Timp2,Slc34a2,Serinc2,Efcc1,Htr7,Adamts2,Wnt2b,Itga2,Chd5,Kcnd3,Ank1,Elovl3,Kcnq4,Ntrk3,Ebf4,Neil2,Aifm3,Gata4,Nfatc1,Aff3,Kdf1,Lgi2,Fam83g,Bmp6,Pcnx2,Rspo1,Necab2,Rab11fip4,Nefh,Nkx6-2,Ramp1,Foxe1,Lyzl4,Sptbn2,Krt7,Gnb4,Foxf1,Apln,Rtn4r,Podxl2,Nrxn2,Col8a2,Cacna1g,Dpysl4,Adora2a,Far2,Clstn2,Sctr,Wscd2,Rab6b,Clmp,Slc2a13,Comp,Matn4,Lamc3,Zic1,Sdk2,Slit2,Cxcl14,Nk…	0.305921052631579
Curated - Chemical and Genetic Perturbation	LEIN_OLIGODENDROCYTE_MARKERS	0.0675368551507739	0.355827283713516	0.287805130535564	-0.332192624354312	-1.33010625561061	71	Scd3,Daam2,Anln,Car2,Cryab,Serpinb1a,Tspan2,Septin4,Ugt8a,S100a16,Cd81,Olig1,Abca2,Slc44a1,Npc1,Fabp5,Pcyt2,Fa2h	0.253521126760563
Ontology - Biological Process	GOBP_ANIMAL_ORGAN_FORMATION	0.0723404255319149	0.365621042050595	0.245041785430996	-0.337545458162116	-1.32989917064568	62	Lrp2,Fgf2,Hhex,Wnt2b,Notch1,Hand2,Hes1,Sulf1,Mapk3,Axin2,Spry1,Rdh10,Gli3	0.209677419354839
Canonical Pathways - Wiki	WP_GPCRS_CLASS_B_SECRETINLIKE	0.0969827586206897	0.411388402745495	0.211400189384923	-0.446591771192368	-1.32982267741128	19	Vipr1,Pth1r,Glp2r,Ghrhr,Sctr,Adgrl1,Adcyap1r1	0.368421052631579
Ontology - Biological Process	GOBP_POSITIVE_REGULATION_OF_CARDIAC_MUSCLE_CONTRACTION	0.155737704918033	0.493163314697529	0.159646701919906	-0.618485792685024	-1.32972980932361	6	Adra1a,Smtn	0.333333333333333
Ontology - Biological Process	GOBP_HISTONE_H3_K4_MONOMETHYLATION	0.147474747474748	0.483280294740646	0.163180127180689	-0.566803883472816	-1.32956427191792	8	Setd1b,Kmt2b,Kmt2d,Rlf	0.5
Ontology - Biological Process	GOBP_PANCREAS_DEVELOPMENT	0.06	0.340268206313481	0.276500599254472	-0.328975403755413	-1.32949911349823	74	Smo,Cdk6,Foxa2,Cftr,Hhex,Ccdc39,Hes1,Bmp6,Nkx6-2,Igf1r,Foxf1,Igf1,Smad2,Clock,Anxa1,Wnt5a,Hnf4a,Ildr2,Wls,Sidt2,Bmp5	0.283783783783784
Curated - Chemical and Genetic Perturbation	HEVNER_TELENCEPHALON_VASCULAR_ENDOTHELIUM_AND_MENINGEAL_CELLS	0.131687242798354	0.463600430341343	0.175204047558551	-0.473097594203591	-1.32949335976005	15	Col3a1,Lamb1,Hspg2,Mylip,Col4a2,Nid2,Col4a1,Nid1	0.533333333333333
Canonical Pathways - Reactome	REACTOME_PASSIVE_TRANSPORT_BY_AQUAPORINS	0.139059304703477	0.473541271618195	0.169570644405628	-0.545088918345138	-1.32945330513106	9	Aqp8	0.111111111111111
Ontology - Molecular Function	GOMF_ALCOHOL_DEHYDROGENASE_NAD_P_PLUS_ACTIVITY	0.148073022312373	0.483837871929679	0.163180127180689	-0.526714769205928	-1.32940489161146	10	Adh1,Cbr1	0.2
Ontology - Biological Process	GOBP_BASEMENT_MEMBRANE_ORGANIZATION	0.0780911062906725	0.376755500353033	0.237793834423688	-0.386069280519208	-1.32935733821624	35	Cav1,Pxdn,Col3a1,Lama2,Lamb1,Lamc1,Lama1,Tfap2a,Ntn4,Mmp11,Lamb3,Hpn,Spint2,Col4a1,Itgb1,Nid1	0.457142857142857
Ontology - Biological Process	GOBP_POSITIVE_REGULATION_OF_LIPID_STORAGE	0.0884210526315789	0.394874705984177	0.219250346703755	-0.426969123972158	-1.32925311610605	23	Plin2,Acacb,Cd36,Nr1h2,Osbpl11,Apoc4,Fitm1	0.304347826086957
Positional	chr3A3	0.0674157303370787	0.355627950269264	0.261663521711573	-0.349172329915295	-1.32899285501331	53	4933429H19Rik,Egfem1,Tbl1xr1,Gm5842,Ccdc39,Gm7536,Cldn11,Gm10259,Zfp639,Slc2a2,Gnb4,Gm7488,Ndufb5,Pik3ca,Eif5a2	0.283018867924528
Ontology - Biological Process	GOBP_POSITIVE_REGULATION_OF_AMINE_METABOLIC_PROCESS	0.133744855967078	0.467010660310642	0.173747838999571	-0.49781112134553	-1.32810374945194	12	Park7,Maob,Paox,Nr1h4,Comt,Pebp1,Epas1,Chrna7	0.666666666666667
Curated - Chemical and Genetic Perturbation	KATSANOU_ELAVL1_TARGETS_UP	0.0183013143905402	0.19475580719763	0.352487857583619	-0.289087476166555	-1.32797110281473	172	Nes,Dsp,Dapk1,Aldh1a1,Epha7,Scube3,Spon2,Mest,Adamts5,Ebpl,Tmem223,Olfml2b,Rflnb,Tmem88,Stom,Kcnmb1,Trim12a,Ctsh,Ldb2,Fxyd6,Ptp4a3,Cmbl,Ppp1r14a,Ccdc68,Palmd,Hoxb6,Mmp2,Mcee,Foxf1,Notch3,Hipk2,Vnn1,Gdf15,Igf1,Ccng2,Ifi44,Apoe,Susd2,Fam177a,Fbxl7,Slc25a17,Fam210b,Esd,Rabl2,Txnip,Ddah2,Dhrs3,Psme2,Myh11,Eng,Sort1,Tmtc1,Ntn4,Sfn	0.313953488372093
Ontology - Biological Process	GOBP_REGULATION_OF_COLLAGEN_FIBRIL_ORGANIZATION	0.14968814968815	0.486145666473535	0.16440575583821	-0.591282088289524	-1.32796987039949	7	Aebp1,Tnxb,Efemp2	0.428571428571429
Ontology - Molecular Function	GOMF_NICKEL_CATION_BINDING	0.155737704918033	0.493163314697529	0.159646701919906	-0.617660201376891	-1.32795480756006	6	Cdo1,Gstm1,Car3	0.5
Positional	chr5A1	0.0668103448275862	0.354180906325826	0.257206466468838	-0.340224634683132	-1.32793603417396	59	Zfp804b,Cdk6,Gm7332,Fzd1,Abcb4,Gm15459,Gm15772,Sema3d,Sema3e,Abcb1a,Gm10481,Gm17936	0.203389830508475
Ontology - Molecular Function	GOMF_COLLAGEN_BINDING	0.0686695278969957	0.358354443630273	0.252961123069611	-0.330230988046936	-1.32772885353867	69	Antxr1,Aebp1,Abi3bp,Sparcl1,P3h4,Itga2,Tnxb,Hspg2,Dcn,Ccbe1,Ddr2,Sparc,Aspn,Col6a2,Crtap,Gp6,Ecm2,Lum,Comp,Ddr1,Serpinh1,Dpp4	0.318840579710145
Ontology - Biological Process	GOBP_SOMATOSTATIN_SECRETION	0.169072164948454	0.51007727597816	0.153158808683073	-0.652562936699995	-1.32766929170085	5	Irs1	0.2
Canonical Pathways - Wiki	WP_HEART_DEVELOPMENT	0.0701754385964912	0.360353684210526	0.252961123069611	-0.373901451824111	-1.32668464031327	39	Foxa2,Notch1,Gata4,Nfatc1,Hand2,Vegfb,Smad1,Hey2,Tbx20,Bmp10,Bhlhe40,Ptpn11,Erbb3,Nfatc4,Bmpr2,Smad4,Mapk1,Nfatc2,Isl1,Vegfc,Hand1	0.538461538461538
Ontology - Biological Process	GOBP_FATTY_ACID_CATABOLIC_PROCESS	0.0480127727425907	0.312814033374077	0.321775918075361	-0.310287430700387	-1.3253209870953	104	Irs1,Hacl1,Abcb11,Hao2,Acot2,Ces1f,Fabp1,Acaa1b,Acacb,Ehhadh,Dbi,Etfdh,Adtrp,Lonp2,Abcd2,Abhd3,Eci1,Ces1d,Decr1,Slc25a17,Hsd17b10,Acot8,Pex13,Acadvl,Abcd3,Lpin1,Crot,Crat,Acsl5,Ivd,Sesn2,Eci3,Pex7,Cyp4f14,Pex5,Acad11,Acox2,Decr2	0.365384615384615
Ontology - Biological Process	GOBP_CARDIAC_VENTRICLE_FORMATION	0.14519427402863	0.480089571366247	0.165656695205483	-0.54339173074588	-1.32531392238574	9	Notch1,Hand2	0.222222222222222
Canonical Pathways - Reactome	REACTOME_IRS_MEDIATED_SIGNALLING	0.0876068376068376	0.394009787857882	0.222056046145248	-0.396357404363865	-1.32490795413938	30	Klb,Trib3,Fgf2,Sos1	0.133333333333333
Ontology - Biological Process	GOBP_HYPERSENSITIVITY	0.138075313807531	0.471857772145559	0.172324344900946	-0.483472423965825	-1.32459154447531	14	Ighg1,Ccr7,Ighg2b	0.214285714285714
Curated - Chemical and Genetic Perturbation	LE_EGR2_TARGETS_DN	0.0440970937630226	0.300605804424479	0.321775918075361	-0.308886282200224	-1.32446801648365	105	Me1,Mgst3,Myo1d,Ogn,Tkt,Scd1,Sema6c,Ugt8a,Elovl6,Car3,Abcb1a,Cat,Mapk8ip1,Rtn1,Abca2,Sema3b,Glod4,Limch1,Tlcd4,Fut8,Pcyt2,Gnai1,Slco3a1,Efhd1,Slc25a1,Ak3,Tgfa,Mpdz,Sult1a1,Myh11	0.285714285714286
Regulatory Target Gene - miRDB	MIR_6907_5P	0.0252245437531297	0.225001808563909	0.352487857583619	-0.288360418242713	-1.32441122040905	167	Glt28d2,Slc30a10,Daam2,Cbln3,Cyp2c40,Cftr,Rbms3,Cyp2c69,Ctbp1,Dvl2,Prkd2,Bahd1,Mef2d,Kctd21,Mob3b,Hspg2,Traf6,Cyp2c67,Pipox,Cwf19l1,Igsf23,Slfn8,Mab21l2,Ppp1r13l,Vangl2,Appbp2,Rfwd3,Fgf9,Abcc2,Vps26c,Raver2,Abraxas2,Ptp4a2,Lmcd1,Zfp592,Caskin1,Pet100,Ggt7,Ccdc71l,Tmem170,Sh3rf3,Trim27,Arrb1,Sh3rf2,Clca3a2,Cramp1,Camk1d,Mettl7a3,Entpd8,Pts	0.29940119760479
Canonical Pathways - Reactome	REACTOME_AMPK_INHIBITS_CHREBP_TRANSCRIPTIONAL_ACTIVATION_ACTIVITY	0.171134020618557	0.512468998974435	0.152144922367565	-0.650908848246995	-1.32430397270815	5	Adipor2	0.2
Ontology - Cellular Component	GOCC_INTERMEDIATE_FILAMENT_CYTOSKELETON	0.0367983399933885	0.27199583688342	0.321775918075361	-0.30891251536939	-1.32428873064489	107	Fam83h,Iffo2,Adcy5,Nes,Prph,Dsp,Shank2,Dyrk1a,Dtna,Ldlrap1,Krt83,Des,Cldn11,Nefh,Sap30bp,Hspa8,Nol9,Hsdl1,Stn1,Krt7,Gfap,Vim,Adora2a,Nr1i2,Ctns	0.233644859813084
Ontology - Biological Process	GOBP_CELLULAR_RESPONSE_TO_ALCOHOL	0.0355551528314497	0.266116388752926	0.321775918075361	-0.312599492218567	-1.32407768843061	96	Smo,Adcy5,Cftr,Ptgfr,Ces1f,Ces1c,Ces1e,Klf9,Slc5a5,Gnas,Blm,Kcnmb1,Scnn1a,Hdac8,Nr3c2,Gpld1,Creb1,Ces1d,Ptger3,Nfe2l1,Gnai1,Ces1g,Adcy6	0.239583333333333
Canonical Pathways - Reactome	REACTOME_CELL_JUNCTION_ORGANIZATION	0.0698689956331878	0.360082396869278	0.252961123069611	-0.339247128843474	-1.32400877736428	61	Megf11,Cdh9,Cdh11,Tesk1,Cdh6,Cadm3,Pxn,Pard6b,Itgb4,Cdh4,Ctnnd1,Cdh17,Sdk2,Fermt2,Sdk1,Nectin3	0.262295081967213
Ontology - Biological Process	GOBP_REGULATION_OF_STEM_CELL_DIFFERENTIATION	0.0593607305936073	0.338520662022731	0.282013350011725	-0.324597601453699	-1.32397898060969	79	Slc4a11,Cdk6,Ltbp3,Fgf2,Notch1,Rest,Yap1,Sox5,Lbh,Hes1,Nfe2l2,Ythdf2,Pdgfra,Tbx3,Cdk12,Mta2	0.20253164556962
Ontology - Biological Process	GOBP_POSITIVE_REGULATION_OF_JUN_KINASE_ACTIVITY	0.0764044943820225	0.374141874076385	0.245041785430996	-0.345583525211484	-1.32381564798466	54	Map3k11,Sash1,Ccr7,Dvl2,Map3k12,Bcl10,Dvl3,Map3k10,Traf6,Arhgef5,Map2k7,Taok3,Vangl2,Wnt5a,Axin1,Traf2	0.296296296296296
Ontology - Molecular Function	GOMF_LONG_CHAIN_FATTY_ACYL_COA_BINDING	0.17319587628866	0.5150619397339	0.151148761385484	-0.650615858573147	-1.32370787174857	5	Dbi,Hnf4a,Pnpla3	0.6
Ontology - Biological Process	GOBP_VENTRICULAR_CARDIAC_MUSCLE_TISSUE_DEVELOPMENT	0.0711206896551724	0.363231606268794	0.248911114434702	-0.339115169063194	-1.32360566175174	59	Lrp2,Col14a1,Dsp,Adamts9,Notch1,Gata4,Dsg2,Tbx3,Hey2,Ppp1r13l,Ly6e,Epor,Myl3,Bmp10,Tgfb2,Tgfbr3,Id2,Eng	0.305084745762712
Curated - Chemical and Genetic Perturbation	HUMMERICH_BENIGN_SKIN_TUMOR_DN	0.121338912133891	0.44740935730987	0.184706471207739	-0.451598549632689	-1.32336850330733	17	Scd1,Igfbp5,Plxnb2,Atp2a1	0.235294117647059
Curated - Chemical and Genetic Perturbation	GAUSSMANN_MLL_AF4_FUSION_TARGETS_E_DN	0.0889830508474576	0.395762476981472	0.219250346703755	-0.430422613885026	-1.32325240279797	22	Angptl6,Trib3,Vldlr,Morc4,Col6a3,Tubb3,Mgst1,Itm2a,Sgk3,Rab3b	0.454545454545455
Ontology - Biological Process	GOBP_POSITIVE_REGULATION_OF_LIPOPROTEIN_PARTICLE_CLEARANCE	0.17319587628866	0.5150619397339	0.151148761385484	-0.650377738728569	-1.32322340597889	5	Ldlrap1,Gpld1,Anxa2,Lipg	0.8
Canonical Pathways - Reactome	REACTOME_SIGNALING_BY_TYPE_1_INSULIN_LIKE_GROWTH_FACTOR_1_RECEPTOR_IGF1R	0.0845986984815618	0.388539013890562	0.227987202850442	-0.38428332192817	-1.32320772394091	35	Klb,Trib3,Fgf2,Sos1,Igf1r,Igf1,Fgf9,Pik3ca	0.228571428571429
Ontology - Biological Process	GOBP_NEGATIVE_REGULATION_OF_INTESTINAL_ABSORPTION	0.17319587628866	0.5150619397339	0.151148761385484	-0.650359437196005	-1.32318617066961	5	Hamp2,Abcg8,Abcg5	0.6
Regulatory Target Gene - miRDB	MIR_3103_5P	0.0365231179923303	0.271336330751354	0.321775918075361	-0.295610062715079	-1.32312352122069	143	Wdtc1,Lpar2,Iffo2,Wiz,Nbl1,Rprd2,Npnt,Sash1,Tbcel,Sytl4,Plxna4,Nnat,Lhx2,Bard1,Atp1b2,Rnf152,Prelp,Aoc3,Rpp40,Thsd7a,Taok3,Cux2,Rab5b,Dtx4,AI837181,Wnt4,Prdm2,Naga,Astn2,Kpna6,Bsn,Pak3,Arf3,Eya3	0.237762237762238
Ontology - Molecular Function	GOMF_SEMAPHORIN_RECEPTOR_BINDING	0.100208768267223	0.415277484367078	0.204294756516886	-0.431690573594534	-1.32288239433069	21	Sema3c,Sema5b,Sema5a,Sema6c,Sema3d,Sema3e,Sema3b,Sema4a	0.380952380952381
Ontology - Cellular Component	GOCC_TRANSCRIPTION_REPRESSOR_COMPLEX	0.0626398210290828	0.344084007930779	0.271288554688953	-0.328230561261719	-1.32276850077274	72	Sin3a,Prdm16,Bmyc,Relb,Tbl1xr1,Ctbp1,Lin37,Rest,Zfpm1,Drap1,Spen,Ddx20,Ski,Hey2,Gli3,C1d	0.222222222222222
Ontology - Biological Process	GOBP_REGULATION_OF_TOOTH_MINERALIZATION	0.161885245901639	0.502082052760651	0.156312403073186	-0.615219234490684	-1.32270678655368	6	Cftr,Aspn,Tfap2a	0.5
Ontology - Biological Process	GOBP_ESTABLISHMENT_OF_TISSUE_POLARITY	0.0765957446808511	0.374620640281388	0.237793834423688	-0.335692315871881	-1.32259795436421	62	Gpc3,Sfrp1,Fzd1,Dvl2,Dvl3,Pkhd1,Dlg3,Ptk7,Vangl2,Cthrc1,Wnt5a,Hnf4a,Rac1,Erbb4,Astn2,Nkd1	0.258064516129032
Ontology - Biological Process	GOBP_FATTY_ACID_BETA_OXIDATION	0.0645879732739421	0.349687075067118	0.266350657088526	-0.327532713813737	-1.32245364050936	73	Irs1,Abcb11,Fabp1,Acaa1b,Acacb,Ehhadh,Dbi,Etfdh,Lonp2,Abcd2,Eci1,Decr1,Slc25a17,Hsd17b10,Acadvl,Abcd3,Crot,Crat,Acsl5,Ivd,Sesn2,Eci3,Pex7,Pex5,Acad11,Acox2,Hadha,Aldh1l2,Acadl,Cnr1,Acads,Acadm,Acat3,Gcdh,Acat2	0.479452054794521
Ontology - Biological Process	GOBP_REGULATION_OF_RETINOIC_ACID_BIOSYNTHETIC_PROCESS	0.153846153846154	0.492178873757821	0.161978948883402	-0.588794943784808	-1.3223839528975	7	Rdh1,Rdh16,Rdh10,Rdh9,Rdh16f2	0.714285714285714
Ontology - Biological Process	GOBP_NEGATIVE_REGULATION_OF_AXONOGENESIS	0.0686695278969957	0.358354443630273	0.252961123069611	-0.328865732868322	-1.32223969970786	69	Sema3c,Spg20,Ptprs,Sema5b,D130043K22Rik,Epha7,Sema5a,Sema6c,Sema3d,Sema3e,Ntn1,Sema3b,Sema4a,Rtn4,Rtn4r,Map2,Ulk1,Wnt5a	0.260869565217391
Ontology - Cellular Component	GOCC_SMAD_PROTEIN_COMPLEX	0.154158215010142	0.492673645650767	0.159646701919906	-0.523833064282578	-1.32213159523692	10	Smad1,Smad2,Smad6,Smad5,Smad4	0.5
Ontology - Molecular Function	GOMF_MELANOCORTIN_RECEPTOR_BINDING	0.106157112526539	0.422458218743389	0.199915231309662	-0.864885629223231	-1.32186800600015	2	Pomc	0.5
Ontology - Biological Process	GOBP_LIPID_BIOSYNTHETIC_PROCESS	0.000943065978134363	0.0416744269350049	0.477270815362862	-0.252288331055986	-1.32170257703212	626	Aqp8,Gstm4,Wdtc1,Cept1,Scd3,Elovl5,Hsd17b2,Crls1,Trib3,Cftr,Insig2,Pip4k2c,Rgn,Gpat2,Gstm1,Adora2b,Cyp1a1,Fgf2,Nr1d1,Ptdss1,Sccpdh,Pde8b,Lipc,Hacd1,Sla2,Ptges,Aldh1a1,Bmpr1b,Ceacam1,Rdh1,Ces1f,Scd1,Sgms2,Ormdl1,Ces1c,Pigx,Prpf19,Gstm6,Gal3st1,Mogat1,Pam,Akr1c20,Smpd5,Igfbp7,Rest,Acacb,Acsl1,Ces1e,Snai1,Elovl3,Apoc3,Prkag3,Sh3yl1,Tm7sf2,Ugt8a,Pcyt1b,Rdh16,Dcaf5,Bmp6,Ceacam2,Srd5a3,Nr1h2,Asxl3,St6g…	0.242811501597444
Ontology - Biological Process	GOBP_ADENYLATE_CYCLASE_INHIBITING_DOPAMINE_RECEPTOR_SIGNALING_PATHWAY	0.139583333333333	0.473541271618195	0.170932335370056	-0.769208383338267	-1.32153684933493	3	Adcy5	0.333333333333333
Curated - Chemical and Genetic Perturbation	GRAESSMANN_RESPONSE_TO_MC_AND_SERUM_DEPRIVATION_UP	0.0132519128901227	0.167085742407258	0.380730400722792	-0.278521923329402	-1.32114629933602	223	Irs1,Cdon,Usp18,Ighg1,Gstm1,Lipa,Ogn,Abi3bp,Bst2,Nxnl2,Mepce,Irf2,Tmem140,Isg15,Col3a1,Mest,Mocs1,Trim8,Trim34a,Igfbp7,Trim25,Oxa1l,Hhat,Ifit3,Prss23,Cmpk2,Reck,Trim12a,Prelp,Mmd,Necab2,Rtp4,Ifit1,Irf7,Ccn5,Fstl1,Adar,Hsd11b1,Nck1,Hipk2,Trafd1,Pdgfrb,Sp100,Parp14,Ifi44,Lifr,Eif2ak2,Zfp503,Cd2,Dnm3,Txnip,Tor1aip1,Hoxb5,Prf1,Rsad2,Cyp2c29,Bgn,Capn6,Dapk2,Oasl2,Gbp6,Fjx1,Psmb10,Ifi35,Igtp,Rbm43,Ccl2	0.300448430493274
Ontology - Molecular Function	GOMF_VIRION_BINDING	0.163934426229508	0.504827429995187	0.155241966228839	-0.614460556297205	-1.32107564640222	6	Hipk2,Tsg101,Anxa2,Ptx3	0.666666666666667
Ontology - Biological Process	GOBP_GLOSSOPHARYNGEAL_NERVE_DEVELOPMENT	0.160337552742616	0.499793455489658	0.159646701919906	-0.70935803565275	-1.32078529147879	4	Nav2,Plxna4	0.5
Ontology - Biological Process	GOBP_REGULATION_OF_THE_FORCE_OF_HEART_CONTRACTION	0.104477611940299	0.421242280156173	0.20207170902116	-0.402470555991347	-1.32077402559968	28	Cav1,Adra1a,Csrp3,Adra1b,Glrx3,Myl4,Apln,Myl3,Adm,Atp1a2,Nos3,Adrb1,Pebp1,Gaa	0.5
Ontology - Biological Process	GOBP_SUPPRESSION_OF_VIRAL_RELEASE_BY_HOST	0.0926315789473684	0.40377299753706	0.213927855492356	-0.424222735064982	-1.32070297557378	23	Marchf2,Trim8,Trim25,Trim12a,Trim56,Trim12c,Trim32	0.304347826086957
Ontology - Biological Process	GOBP_MEMBRANE_FISSION	0.094017094017094	0.406546027402939	0.213927855492356	-0.395079039318216	-1.32063475021124	30	Chmp7,Slc25a46,Chmp3,Chmp4c,Vps4b,Vps4a,Chmp4b,Spast,Exoc8,Chmp2a,Chmp2b,Epn1,Exoc1	0.433333333333333
Regulatory Target Gene - miRDB	MIR_136_5P	0.0769230769230769	0.375306967280211	0.237793834423688	-0.332655622230765	-1.32057700976426	64	Prdm16,Sla2,Chrdl1,Syne1,Ppp2r2a,Tspyl3,Rnf152,Pigk,Rpusd4,Gdf6,Bptf,Xpo7,Atl3,Spty2d1,Zfp827,Slit2,Trpc4ap,Nr1h5,Extl3,Rap2c,Pcdh19,Slc19a1,Cdkn2aip,Zfp354a,Ubtd2,Ppp1r18,Mrps33,Kmt2a	0.4375
Ontology - Molecular Function	GOMF_INTRAMOLECULAR_OXIDOREDUCTASE_ACTIVITY_TRANSPOSING_C_C_BONDS	0.129707112970711	0.460253086136478	0.178219874951973	-0.45054739729154	-1.32028819691223	17	Ebpl,Ehhadh,Ech1,Eci1,Hsd3b1,Eci3,Hsd3b2,Gsta1,Mif,Eci2	0.588235294117647
Curated - Chemical and Genetic Perturbation	TERAO_AOX4_TARGETS_SKIN_DN	0.0969827586206897	0.411388402745495	0.211400189384923	-0.420621815202712	-1.31981547440749	24	Mrnip,Uchl1,Ddit4l,Samd5,Casp12,Abcd2,Klhl13,Igf1	0.333333333333333
Canonical Pathways - Reactome	REACTOME_DOWNSTREAM_SIGNALING_OF_ACTIVATED_FGFR4	0.105603448275862	0.422458218743389	0.20207170902116	-0.443202058601103	-1.3197290819522	19	Klb,Fgf2,Sos1,Fgf9,Pik3ca,Frs3,Ptpn11	0.368421052631579
Ontology - Biological Process	GOBP_ANTIGEN_PROCESSING_AND_PRESENTATION_OF_ENDOGENOUS_ANTIGEN	0.0847826086956522	0.389088925259138	0.227987202850442	-0.387449902467426	-1.31965427213381	33	Raet1e,Cd1d1,Raet1d,Mill2,Cd1d2,B2m,H2-K1,Ulbp1,Atg5	0.272727272727273
Ontology - Biological Process	GOBP_PRESYNAPTIC_MODULATION_OF_CHEMICAL_SYNAPTIC_TRANSMISSION	0.0717592592592593	0.364740840304748	0.257206466468838	-0.361847435506351	-1.31956426614395	45	Chrm2,Adora2b,Adra1a,Htr7,Fbxl20,Bace1,Tprgl,Nrn1,Ngfr,Nr3c2,Cyth1,Adora2a	0.266666666666667
Ontology - Biological Process	GOBP_REGULATION_OF_LIPOPOLYSACCHARIDE_MEDIATED_SIGNALING_PATHWAY	0.0951374207188161	0.408528282117967	0.211400189384923	-0.394240759917288	-1.31953963822332	29	Ly96,Cactin,Sash1,Nfkbil1,Trim12a,Bmp6,Traf6,Trim12c	0.275862068965517
Canonical Pathways - Wiki	WP_FACTORS_AND_PATHWAYS_AFFECTING_INSULINLIKE_GROWTH_FACTOR_IGF1AKT_SIGNALING	0.0951374207188161	0.408528282117967	0.211400189384923	-0.394144423859042	-1.3192171975719	29	Irs1,Igfbp6,Igfbp3,Pdk1,Igfbp7,Igfbp5,Igf1r,Igf1,Smad2,Ppargc1a	0.344827586206897
Ontology - Molecular Function	GOMF_7SK_SNRNA_BINDING	0.149284253578732	0.485889655561743	0.163180127180689	-0.540886038771713	-1.31920262500914	9	Mepce,Hexim1,Ccnt1	0.333333333333333
Canonical Pathways - Biocarta	BIOCARTA_ERK5_PATHWAY	0.144351464435146	0.478825836811956	0.16823816568964	-0.481400928498865	-1.31891617346357	14	Rps6ka1,Ntrk1,Mapk3,Creb1,Pik3ca,Mapk7,Hras,Mapk1	0.571428571428571
Regulatory Target Gene - miRDB	MIR_6950_3P	0.0568181818181818	0.333823368416144	0.287857117255149	-0.311309939559953	-1.31831514042764	98	Igf2bp3,Cbln3,Phf23,Kcnc4,Upk1b,Lsamp,Acvr2a,Lrrn1,Plxna4,Dpt,R3hdm2,Zfp316,Arhgap35,Ptbp2,Klhl42,Ankrd13a,Ilrun,C130074G19Rik,Gfap,Il17rd,Atg2b,Adgrl1,Eif2ak2,Nob1,Sh3rf3,Serpinh1,Rgs9bp	0.275510204081633
Ontology - Cellular Component	GOCC_CHOLINERGIC_SYNAPSE	0.144351464435146	0.478825836811956	0.16823816568964	-0.48111131194182	-1.3181226977169	14	Chrm2,Dlgap3,Slc22a2	0.214285714285714
Ontology - Biological Process	GOBP_POSTSYNAPSE_ASSEMBLY	0.0816777041942605	0.382346009103062	0.234392647294686	-0.360504065717563	-1.3181152964789	44	Reln,Ptprs,Abi3bp,Arhgef9,Dock7,Ntrk3,Sptbn2,Nrxn2,Crkl,Psd,Wnt5a,Sipa1l1,Ephb2,Nptxr,Il1rap	0.340909090909091
Regulatory Target Gene - miRDB	MIR_7235_5P	0.0288378689761807	0.23816844233699	0.352487857583619	-0.293022578139672	-1.31801433576289	145	Wdtc1,Lpar2,Iffo2,Wiz,Nbl1,Rprd2,Npnt,Sash1,Tbcel,Sytl4,Plxna4,Nnat,Lhx2,Bard1,Atp1b2,Rnf152,Prelp,Aoc3,Rpp40,Thsd7a,Taok3,Cux2,Rab5b,Dtx4,AI837181,Wnt4,Prdm2,Naga,Astn2,Kpna6,Bsn,Pak3,Arf3,Eya3,Syn3,Frmd5,Lax1	0.255172413793103
Canonical Pathways - Reactome	REACTOME_PYRUVATE_METABOLISM	0.0953389830508475	0.408846782741034	0.211400189384923	-0.428712299231215	-1.31799436592401	22	Me1,Dlat,Glo1,Pdk1	0.181818181818182
Ontology - Biological Process	GOBP_GLYCINE_IMPORT_ACROSS_PLASMA_MEMBRANE	0.165983606557377	0.506622458358612	0.154190966581424	-0.612740232163306	-1.31737699024941	6	Slc6a9,Slc36a2	0.333333333333333
Ontology - Biological Process	GOBP_COMPLEMENT_ACTIVATION_LECTIN_PATHWAY	0.155555555555556	0.493163314697529	0.158514105424824	-0.56137579445259	-1.31683148472906	8	Mbl2,Colec10,Colec11	0.375
Canonical Pathways - Reactome	REACTOME_NUCLEAR_EVENTS_KINASE_AND_TRANSCRIPTION_FACTOR_ACTIVATION	0.117391304347826	0.441981739506498	0.191892240384838	-0.406960117954868	-1.31637776398628	27	Rps6ka1,Ppp2r1b,Atf1,Mapk3,Dusp7,Ppp2cb,Creb1,Nab2,Dusp4,Ppp2r5d,Mapk7,Mapk1	0.444444444444444
Canonical Pathways - Reactome	REACTOME_NCAM1_INTERACTIONS	0.135802469135802	0.46951525777629	0.172324344900946	-0.468409060634105	-1.31631769722443	15	Col5a1,Col3a1,Col6a3,Col6a2,Col4a2,Col6a6,Col6a1,Col4a1,Col9a2	0.6
Canonical Pathways - Biocarta	BIOCARTA_INTEGRIN_PATHWAY	0.0869565217391304	0.39350053977757	0.224966093540314	-0.386439975767122	-1.31621446204195	33	Rap1a,Bcar1,Cav1,Sos1,Mapk3,Raf1,Crkl	0.212121212121212
Canonical Pathways - Reactome	REACTOME_SIGNALING_BY_RETINOIC_ACID	0.0745614035087719	0.369299586481556	0.245041785430996	-0.370923989323792	-1.31611994807415	39	Rxrg,Adh1,Dlat,Rdh14,Aldh1a1,Pdk1,Rdh1	0.17948717948718
Ontology - Molecular Function	GOMF_DNA_BINDING_BENDING	0.146443514644351	0.482074718834083	0.166933848713193	-0.480230160169261	-1.31570856584613	14	Hhex,Sap30l,Hmga1,Hmgb3,Terf1	0.357142857142857
Ontology - Molecular Function	GOMF_ESTROGEN_2_HYDROXYLASE_ACTIVITY	0.151329243353783	0.488547367836902	0.161978948883402	-0.539362414844366	-1.31548655814773	9	Cyp1a1,Cyp1a2,Cyp2b10,Cyp2b9,Cyp3a59	0.555555555555556
Ontology - Biological Process	GOBP_AXIS_SPECIFICATION	0.0563063063063063	0.331820527835952	0.287857117255149	-0.320426051609476	-1.31548165245638	81	Gpc3,Smo,Foxa2,Rnf2,Ripply1,Sfrp1,Mdfi,Hhex,Chrdl1,Notch1,Tcf7l1,Pcsk6,Ski,Axin2,Tbx3,Hey2,Smad2,Wnt5a,Smad6,Axin1,Nrarp,Wls,Wt1,Cdx4	0.296296296296296
Curated - Chemical and Genetic Perturbation	WAKABAYASHI_ADIPOGENESIS_PPARG_RXRA_BOUND_WITH_H4K20ME1_MARK	0.0343785328230671	0.260837974568207	0.321775918075361	-0.291681545630034	-1.31524524864477	146	Coq8a,Adipor2,Ltbp3,Nr1d1,Bfar,Atn1,Slc25a46,Evi5l,Scd1,Natd1,Pxmp4,Cs,Dram2,Stom,Mpc2,Atg101,Ypel5,Lonp2,Fbxo8,Ap3s1,Csad,Gucd1,Ppm1b,Cerk,Pparg,Fam13a,Hsdl2,Immt,Hibadh,Cyth1,Gcsh,Nfe2l1,Efr3a,Abcc4,Ndufs6,Ormdl3,Aox1,Plekhf2,H2bc4,Scaf1,Aftph	0.280821917808219
Ontology - Biological Process	GOBP_REGULATION_OF_THYROID_HORMONE_GENERATION	0.175257731958763	0.51770035922336	0.150169802128406	-0.64641451879984	-1.31516005285277	5	Slco1c1,Hpn,Pax8,Gata3	0.8
Ontology - Molecular Function	GOMF_STEROID_HYDROXYLASE_ACTIVITY	0.0969827586206897	0.411388402745495	0.211400189384923	-0.376716277250149	-1.315068666336	36	Cyp1a1,Cyp2c38,Cyp1a2,Cyp3a44,Cyp2b10,Cyp3a41b,Cyp2c39,Cyp2a22,Cyp2b9,Cyp3a59,Cyp2a12,Cyp2c37,Cyp2c50,Cyp2c29,Cyp27a1,Cyp3a25	0.444444444444444
Ontology - Biological Process	GOBP_REGULATION_OF_POSTSYNAPTIC_MEMBRANE_ORGANIZATION	0.162162162162162	0.502746564183968	0.157402899305283	-0.585533416896726	-1.31505883765276	7	Apoe,Grip2,Ssh1,Zdhhc2,Rapsn	0.714285714285714
Canonical Pathways - Biocarta	BIOCARTA_MRP_PATHWAY	0.168032786885246	0.509143151651726	0.153158808683073	-0.611627328219442	-1.31498427312224	6	Abcb11,Abcb1a,Abcc3	0.5
Regulatory Target Gene - miRDB	MIR_1247_3P	0.177319587628866	0.518768901126784	0.149207542435322	-0.646113814711376	-1.31454825656204	5	Tbcel,Lactb	0.4
Ontology - Biological Process	GOBP_REGULATION_OF_INWARD_RECTIFIER_POTASSIUM_CHANNEL_ACTIVITY	0.147916666666667	0.483622402200489	0.165656695205483	-0.764949329275195	-1.31421959043659	3	Cav1	0.333333333333333
Regulatory Target Gene - GTRD	CTNNB1_TARGET_GENES	0.0263493248502296	0.229423557173974	0.352487857583619	-0.286638879235717	-1.31398946593005	170	Sp5,mt-Rnr2,mt-Tw,mt-Te,D630024D03Rik,Slc26a4,Nfkbil1,mt-Tl1,Lama2,Notch1,Septin4,Cuedc1,Mpc2,Hspb2,Fndc7,Eps8,Sulf1,Prlr,Mroh2a,Axin2,Lcn8,Pip4k2b,Ptk7,Jade1,Gpld1,Limch1,Gm15564,mt-Tm,Gm10320,Rapgef3,Adgrv1,Sult2a5,Adamtsl4,Slc2a13,mt-Ti,Lepr,Lifr,Pctp,Gm15722,mt-Co1,Usf2,Ankmy1,Prkar1b,mt-Cytb,Baalc,Oit3,Boll,Rgs12,Mmp24,Glis3,Rnf41	0.3
Ontology - Biological Process	GOBP_NEGATIVE_REGULATION_OF_COMPLEMENT_DEPENDENT_CYTOTOXICITY	0.170886075949367	0.512370863370608	0.154190966581424	-0.705521707475955	-1.31364226133812	4	Cd59b,Cd59a,Hsp90ab1,Il4	1
Curated - Chemical and Genetic Perturbation	SERVITJA_ISLET_HNF1A_TARGETS_UP	0.0377633189172514	0.275574342276095	0.321775918075361	-0.288395974588953	-1.31363267436782	159	Aebp1,Rbms3,Postn,Zfp521,Timp2,Klk1,Blvrb,Tmem47,Slc16a1,Efemp1,Cdh11,Sparcl1,Scarf2,Gucy1a1,Col3a1,Serpinb1a,Septin4,Lgals1,Ntm,Rest,Ms4a4d,Dpt,Uchl1,Tgfb3,Htra1,Cxcl13,Efemp2,Scara3,Fbn1,Vim,Anxa1,Ifitm1,Apoe,Rab6b,Tgfb2,Galk1,Dnm3,Adcyap1r1,Egr3,Serpinh1,Ccn4,Abcc3,Bgn,Map4	0.276729559748428
Ontology - Biological Process	GOBP_HYPOXIA_INDUCIBLE_FACTOR_1ALPHA_SIGNALING_PATHWAY	0.164241164241164	0.504996735500663	0.156312403073186	-0.584885793454912	-1.31360432983808	7	Rwdd3,Pdk1	0.285714285714286
Regulatory Target Gene - miRDB	MIR_7086_5P	0.0584491455182383	0.336176859545222	0.321775918075361	-0.318502341868663	-1.31354682274914	83	Fbln5,Tbc1d20,Colec10,0610030E20Rik,Irf6,Srcin1,Ifnar2,Atp1b2,Ugt3a1,Peak1,Ikzf4,Iqsec2,Ilrun,Loxl1,Gng4,Folr2,Ppargc1a,Hmg20a,Dpys,Mlxip	0.240963855421687
Ontology - Biological Process	GOBP_RESPONSE_TO_ORGANOPHOSPHORUS	0.0619266055045872	0.342454610161449	0.276500599254472	-0.318439852429496	-1.31329874867816	84	Cdo1,Rap1a,Crls1,Cftr,Nt5e,Pklr,Pygm,Akap6,Igfbp5,Trpc3,Dmtn,Gpd1,Pde3a,P2rx1,Rapgef3,P2rx6,Cdk2,Per1,Ren1,Ezr,Sell,Itpr2,Dntt,Slc6a4	0.285714285714286
Ontology - Biological Process	GOBP_PERIPHERAL_NERVOUS_SYSTEM_DEVELOPMENT	0.0686695278969957	0.358354443630273	0.252961123069611	-0.326629542402937	-1.31324885781123	69	Rela,Slc25a46,Ednrb,Plxna4,Slc5a3,Ntrk3,Hand2,Bag1,Etv1,Erbb2,Nefh,Ski,Cldn1,Sod1,Aldh3a2,Itgb4,Heyl,Fa2h,Ren1,Nab2,Egr3	0.304347826086957
Ontology - Molecular Function	GOMF_PHOSPHATIDYLINOSITOL_TRANSFER_ACTIVITY	0.160243407707911	0.499597039729715	0.156312403073186	-0.520303430437015	-1.31322295478439	10	Pltp,Tnfaip8l3,Pitpnm2,Pitpnb	0.4
Ontology - Biological Process	GOBP_NEGATIVE_REGULATION_OF_NERVOUS_SYSTEM_DEVELOPMENT	0.0233084851541496	0.218457860836457	0.352487857583619	-0.291230121137761	-1.31319887013379	156	Daam2,Sema3c,Spg20,Ptprs,Nr1d1,Sema5b,D130043K22Rik,Epha7,Sema5a,Notch1,Sema6c,Lhx2,Rest,Sema3d,Ntrk3,Mycn,Sema3e,Hes1,Mbd1,Nkx6-2,Ntn1,Ski,Tmem98,Id1,Ppp3ca,Sema3b,Cit,Sema4a,Rtn4,B2m,Rtn4r,Map2,Rnf10,Ulk1,Wnt5a,Prtg	0.230769230769231
Regulatory Target Gene - miRDB	MIR_6961_3P	0.0331496091060128	0.2547661768794	0.321775918075361	-0.295418535220394	-1.31309955523708	134	Sh3bgrl2,Hamp2,Fbln5,Tmem178,Eif5b,Maea,Tbl1xr1,Tmem144,Plxna4,Tm4sf1,Mef2d,Nrgn,Sema3d,Src,Purb,Atmin,Hoxa4,Cmpk2,Hand2,Arhgap35,Mgme1,Peak1,Acss3,Samd5,Sub1,Tbx3,Enkur,Zfp946,Tbx20,Fbxl14	0.223880597014925
Ontology - Biological Process	GOBP_NITRIC_OXIDE_CGMP_MEDIATED_SIGNALING_PATHWAY	0.147916666666667	0.483622402200489	0.165656695205483	-0.764293456801801	-1.31309277010958	3	Gucy1a1,Gucy1b1	0.666666666666667
Ontology - Biological Process	GOBP_DEVELOPMENTAL_INDUCTION	0.0961538461538462	0.410585622466942	0.211400189384923	-0.392800044179603	-1.31301672982522	30	Fgf2,Wnt2b,Spry1,Hipk2,Wnt5a,Tfap2a,Wnt4,Robo2,Sall1	0.3
Ontology - Biological Process	GOBP_NEGATIVE_REGULATION_OF_MICROTUBULE_POLYMERIZATION	0.137860082304527	0.471428427991785	0.170932335370056	-0.467188303110375	-1.3128871386218	15	Dyrk1a,Arhgef7,Tubb4a,Inpp5j,Map2	0.333333333333333
Ontology - Biological Process	GOBP_VITAMIN_TRANSMEMBRANE_TRANSPORT	0.0993520518358531	0.413401344771621	0.208955027549354	-0.437377411673133	-1.31276692859179	20	Lrp2,Slc22a1,Slc23a2,Slc46a1,Folr2,Slc22a2	0.3
Canonical Pathways - Biocarta	BIOCARTA_REELIN_PATHWAY	0.164241164241164	0.504996735500663	0.156312403073186	-0.584412571693937	-1.31254151353934	7	Reln,Vldlr	0.285714285714286
Regulatory Target Gene - miRDB	MIR_3095_3P	0.0672451193058568	0.355311962298678	0.257206466468838	-0.336383051095034	-1.31253931360319	60	Ogn,Sash1,Ldlrad4,Tbl1xr1,Scd1,Ankle1,Zdhhc7,Gm20498,Ubap1,Zdhhc20,Nrxn2,Nr3c2,Fut11,Rhbdl3,Hr,Tmie,Marcksl1,Mdga1,Tes,Gldc,Utp23	0.35
Cell Type Signatures	TABULA_MURIS_SENIS_BRAIN_NON_MYELOID_INTERNEURON_AGEING	0.0704845814977974	0.361562283764722	0.252961123069611	-0.348567808335251	-1.31224692017547	49	Mfap4,Gpm6a,Dpt,Meg3,Emc10,Mxra8,Dcn,Rtn1,Ypel3,Hsd11b1,Ppp3ca,Ndufa4,H2-K1,Nrxn2	0.285714285714286
Ontology - Molecular Function	GOMF_POLYAMINE_OXIDASE_ACTIVITY	0.152083333333333	0.489219289429753	0.163180127180689	-0.763787830180096	-1.31222407935287	3	Smox,Paox	0.666666666666667
Ontology - Molecular Function	GOMF_LIGASE_ACTIVITY_FORMING_CARBON_CARBON_BONDS	0.164241164241164	0.504996735500663	0.156312403073186	-0.58427119078804	-1.31222398390839	7	Acacb,Pccb	0.285714285714286
Ontology - Biological Process	GOBP_OSTEOBLAST_DIFFERENTIATION	0.0182147833532327	0.194620435491933	0.352487857583619	-0.280653971431128	-1.31215102189571	195	Cd276,Smo,Cdk6,Pth1r,Npnt,Fgf2,Igfbp3,Acvr2a,Sfrp1,Fzd1,Cebpa,Bmpr1b,Scube3,Mef2d,Gdf2,Notch1,Rest,Prkaca,Igfbp5,Yap1,Nfatc1,Rspo2,Hand2,Gnas,Bmp6,Ski,Axin2,Smad1,Bambi,Id1,Fbxo5,Hdac8,Ddr2,Adar,Tent5a,Pparg,Gli3,Ppp3ca,Tmem64,Cthrc1,Igf1,Fgf9,Smad6,Ifitm1,Wnt4,Hdac5,Col1a1	0.241025641025641
Cell Type Signatures	DESCARTES_ORGANOGENESIS_OLIGODENDROCYTE_PROGENITORS	0.141975308641975	0.47563944343804	0.16823816568964	-0.466838937220622	-1.31190535465958	15	Gm11335,Gm29683,0610009E02Rik,Mcf2,Tm6sf2,A830052D11Rik,Casp9,H2-Ke6	0.533333333333333
Ontology - Biological Process	GOBP_TYPE_I_HYPERSENSITIVITY	0.164241164241164	0.504996735500663	0.156312403073186	-0.58401473649895	-1.31164800913122	7	Ighg1,Ighg2b	0.285714285714286
Ontology - Biological Process	GOBP_POSITIVE_REGULATION_OF_NECROTIC_CELL_DEATH	0.141975308641975	0.47563944343804	0.16823816568964	-0.466722212034107	-1.3115773348973	15	Slc6a13,Casp6,Aifm1,Tspo,mt-Co2,Slc6a6,Hebp2	0.466666666666667
Canonical Pathways - Reactome	REACTOME_METABOLISM_OF_LIPIDS	0.00204184820315164	0.0643398240693104	0.431707695803346	-0.254266944788992	-1.31154702290694	557	Gstm4,Cept1,Sgpl1,Tnfaip8l1,Acot1,Sin3a,Hacl1,Elovl5,Hsd17b2,Crls1,Pip4k2c,Abcb11,Hao2,Gpat2,Acot13,Cyp1a1,Slc10a1,Ptdss1,Pomc,Acbd4,Tbl1xr1,Hacd1,Bdh1,Ptges,Acot2,Cbr1,Gpd2,Fabp1,Cyp1a2,Scd1,Sgms2,Acaa1b,Plekha6,Ormdl1,Gpx4,Mogat1,Akr1c20,Acacb,Acsl1,Neu1,Elovl3,Acot4,Tm7sf2,Ugt8a,Pcyt1b,Csnk2a2,Ehhadh,Srd5a3,Hpgd,Fabp2,Elovl6,Dbi,Pon1,Cers1,Dpep1,Acss3,Slco1b2,Mtmr14,Sin3b,Pccb,Fabp3,Acer3,Tnfa…	0.253141831238779
Canonical Pathways - Reactome	REACTOME_POST_TRANSCRIPTIONAL_SILENCING_BY_SMALL_RNAS	0.164241164241164	0.504996735500663	0.156312403073186	-0.583874612106913	-1.31133330152478	7	Ago1,Ago4,Tnrc6b	0.428571428571429
Ontology - Biological Process	GOBP_WNT_PROTEIN_SECRETION	0.179381443298969	0.520930203645225	0.148261500475107	-0.644509436501146	-1.31128407534334	5	Ptpn23,Tmem132a,Wls	0.6
Positional	chr8C3	0.0734966592427617	0.367578339747114	0.248911114434702	-0.346767993426946	-1.31121737242767	51	Mylk3,N4bp1,Fbxw9,Lonp2,Zfp423,A230103J11Rik,Hook2,Tnpo2,Orc6,Rnaseh2a,Nkd1,Gm5356,Sall1,4921524J17Rik,Tent4b,Brd7,Gm39214,9430002A10Rik,Trir	0.372549019607843
Curated - Chemical and Genetic Perturbation	CADWELL_ATG16L1_TARGETS_UP	0.0579064587973274	0.335578277714185	0.282013350011725	-0.309220722140716	-1.31108485516554	97	Upk1b,Hao2,G530011O06Rik,Npr3,Bst1,Fabp1,Scd1,Acaa1b,Sucnr1,Pdzk1,Cd36,Car3,Clec2h,Ifit1,Plekhm1,Inmt,Ifit1bl2,Cit,Mttp,Gzmb,Vnn1,Akr1b7,Fcgrt,Cyp2e1,Ptger3,Exd1,Ccdc80,Tmie,Hbb-bs,Rsad2,2900026A02Rik,Cidec,Fam3b	0.34020618556701
Cell Type Signatures	ZHANG_UTERUS_C0_SECRETORY_STROMAL3_NPPC_HIGH_CELL	0.0081079885826343	0.132310359968577	0.380730400722792	-0.262921545176841	-1.31098235746331	391	2310022B05Rik,S100a10,Col5a1,Map1lc3a,Gpx8,Rcn3,Cav1,Gm8292,Gm3788,Dnajb1,Igfbp6,Cavin1,Ogn,Bst2,Cd248,Cavin3,Aldh1a1,Cdh11,Adamts2,Rpl36a-ps2,Bag3,Gm11478,Cryab,Igsf10,Col3a1,Ltbp4,Gm14303,Spon2,Lamb1,Gm15772,Gm11808,Gm13436,Lgals1,Ppic,Klf9,Gm7536,Prss23,Meg3,Kdelr3,S100a16,Htra1,Ddit4l,Ctsh,Des,Mxra8,Col1a2,Gnl3,Adam12,Cd81,Mfap5,Rps7-ps3,Dcn,Gm9385,Anxa6,Tpm4,Cd164,Rpl7-ps9,Eif4ebp1,Fstl1,Pin…	0.273657289002558
Ontology - Biological Process	GOBP_NEGATIVE_REGULATION_OF_PROTEIN_TYROSINE_KINASE_ACTIVITY	0.0972515856236786	0.411654065901591	0.208955027549354	-0.391606449770401	-1.31072249648759	29	Cav1,Zfyve28,Ggnbp2,Cblc,Srcin1,Psen2,Hyal2,Socs5,Gprc5a,Ptk6,Sh3bp5l,Tsg101	0.413793103448276
Ontology - Biological Process	GOBP_NEGATIVE_REGULATION_OF_AXON_EXTENSION	0.0833333333333333	0.385819388343912	0.231126709673834	-0.35001032300276	-1.31043578923867	48	Sema3c,Ptprs,Sema5b,D130043K22Rik,Sema5a,Sema6c,Sema3d,Sema3e,Ntn1,Sema3b,Sema4a,Rtn4,Rtn4r,Map2,Wnt5a	0.3125
Ontology - Biological Process	GOBP_PROTEIN_EXPORT_FROM_NUCLEUS	0.084051724137931	0.38768148170111	0.227987202850442	-0.330083134075312	-1.31031091392497	65	Xpo6,Ptpn14,Smurf1,Bag3,Txn1,Ankle1,Bard1,Prkaca,Park7,Pkd1,Ranbp3,Tpr,Adar,Sp100,Xpo7,Rapgef3	0.246153846153846
Ontology - Biological Process	GOBP_CORTICOSTEROID_HORMONE_SECRETION	0.13519313304721	0.469201505378411	0.176694268938498	-0.443506240254727	-1.31030433973911	18	Agtr1a,Pomc,Bmp6,Cry2,Ecrg4,Tspo,Ren1,Ptpn11	0.444444444444444
[truncated: 14,607 more rows]
