# Supplementary material for: GH-resistant (Laron) mice: gene therapy with a liver-specific GH receptor causes unbalanced upregulation of female-biased and growth-related genes
Source: Front Endocrinol (Lausanne). 2026 May 28;17:1808977. doi: 10.3389/fendo.2026.1808977 (PMC13253266; doi:10.3389/fendo.2026.1808977)
Supplement: Supplementary file 9 [file DataSheet9.zip › 2A 20250223_GHRvsLUC_deseq_fpkm.xlsx]

## Sheet: res_GHR_vs_LUC
	baseMean	log2FoldChange	lfcSE	stat	pvalue	padj	symbol	fpkm_reference	fpkm_condition
ENSMUSG00000112930	10127.9	16.6973	0.875185	19.0786	3.80437e-81	7.81456e-77	Gm7086	0	364.82
ENSMUSG00000022347	6190.85	14.5551	0.846452	17.1954	2.87226e-66	2.94995e-62	A1bg	0.00552096	138.713
ENSMUSG00000075551	1006.23	13.3658	0.863604	15.4768	4.9739e-54	3.40563e-50	Cyp3a41a	0	26.1601
ENSMUSG00000054417	1046.75	9.74176	0.641043	15.1967	3.71616e-52	1.90834e-48	Cyp3a44	0.0330218	29.1696
ENSMUSG00000075552	877.181	12.6868	0.89825	14.1239	2.70698e-45	1.11208e-41	Cyp3a41b	0.00220627	22.652
ENSMUSG00000024694	649.801	2.32824	0.181721	12.8121	1.40243e-37	4.80121e-34	Keg1	1.03221	5.147
ENSMUSG00000049685	118.949	5.31872	0.416982	12.7553	2.91343e-37	8.54924e-34	Cyp2g1	0.0724195	2.94492
ENSMUSG00000020052	365.498	11.9052	0.946639	12.5762	2.85288e-36	7.32514e-33	Ascl1	0	8.01298
ENSMUSG00000024222	1077.17	1.95291	0.167022	11.6925	1.39186e-31	3.1767e-28	Fkbp5	1.25323	4.86175
ENSMUSG00000016028	221.908	3.59983	0.312301	11.5268	9.66603e-31	1.9855e-27	Celsr1	0.0778311	0.946596
ENSMUSG00000069668	258.751	9.54248	0.840849	11.3486	7.53377e-30	1.40683e-26	Sult3a1	0.016849	12.0555
ENSMUSG00000115231	86.4062	9.82398	0.878391	11.1841	4.88041e-29	8.35404e-26	4930402D18Rik	0	2.99043
ENSMUSG00000116718	109.704	2.95015	0.264629	11.1482	7.30373e-29	1.15405e-25	Gm49668	0.195029	1.50598
ENSMUSG00000041698	94.9557	5.81438	0.533046	10.9078	1.05745e-27	1.55151e-24	Slco1a1	0.0170111	0.964309
ENSMUSG00000051748	1419.35	6.28071	0.594286	10.5685	4.17117e-26	5.712e-23	Wfdc21	2.15945	175.458
ENSMUSG00000072568	526.404	1.74681	0.171759	10.1701	2.69566e-24	3.46072e-21	Lratd2	1.09376	3.68244
ENSMUSG00000041567	172.887	3.27139	0.324168	10.0916	6.01549e-24	7.26848e-21	Serpina12	0.234636	2.28969
ENSMUSG00000022129	60.1687	9.29998	0.932552	9.97262	2.00866e-23	2.29221e-20	Dct	0	0.540247
ENSMUSG00000108822	59.5527	4.33471	0.450791	9.61578	6.85842e-22	7.41467e-19	Gm44787	0.140185	2.85496
ENSMUSG00000090298	44.5244	8.86797	0.930832	9.52692	1.62016e-21	1.66399e-18	Sult3a2	0	2.58169
ENSMUSG00000103288	45.7896	8.42512	0.887224	9.49605	2.17993e-21	2.13228e-18	Gm37273	0.00759822	4.56622
ENSMUSG00000046070	1303.51	3.96893	0.418885	9.47498	2.66806e-21	2.49112e-18	Igfals	1.35121	20.6412
ENSMUSG00000053219	64.1193	2.87682	0.310976	9.25094	2.22537e-20	1.98745e-17	Raet1e	0.190615	1.39002
ENSMUSG00000120149	62.8202	4.29635	0.468683	9.16686	4.86989e-20	4.16802e-17	ENSMUSG00000120149	0.139072	2.79945
ENSMUSG00000015568	3642.04	-2.58696	0.284968	-9.07807	1.10517e-19	9.08052e-17	Lpl	15.7337	2.68573
ENSMUSG00000018581	64.3291	4.20874	0.468534	8.9828	2.63959e-19	2.08538e-16	Dnah11	0.0121829	0.225743
ENSMUSG00000030364	55.12	8.21167	0.916813	8.95676	3.34346e-19	2.54363e-16	Clec2h	0.00373526	1.10789
ENSMUSG00000038656	730.465	6.15034	0.688823	8.92877	4.30771e-19	3.16017e-16	Cyp3a16	0.310596	22.8326
ENSMUSG00000020053	5166.72	4.02868	0.451433	8.9242	4.48934e-19	3.17985e-16	Igf1	1.66299	26.7339
ENSMUSG00000026691	5202.59	8.19671	0.936998	8.74784	2.17466e-18	1.48899e-15	Fmo3	0.412192	115.642
ENSMUSG00000092008	2412.3	7.95131	0.91133	8.72495	2.66304e-18	1.76456e-15	Cyp2c69	0.319309	75.378
ENSMUSG00000025014	38.0136	5.03339	0.582255	8.64465	5.39717e-18	3.46448e-15	Dntt	0.0263809	0.857884
ENSMUSG00000089943	1441.39	1.96937	0.228227	8.62896	6.19121e-18	3.85375e-15	Ugt1a5	7.13499	27.9315
ENSMUSG00000075543	396.644	3.83835	0.446759	8.59155	8.58055e-18	5.18392e-15	Urad	1.8265	26.3312
ENSMUSG00000054263	8698.98	1.60412	0.190206	8.43358	3.35239e-17	1.96747e-14	Lifr	10.7771	32.9149
ENSMUSG00000053702	134.494	-1.61387	0.195072	-8.27321	1.30402e-16	7.44052e-14	Nebl	0.356526	0.116576
ENSMUSG00000117084	76.5724	3.52822	0.426985	8.26308	1.41959e-16	7.88101e-14	Gm22146	0.151298	1.75248
ENSMUSG00000042589	525.095	4.70504	0.58226	8.08067	6.44142e-16	3.48193e-13	Cux2	0.106806	2.72807
ENSMUSG00000030762	2077.37	1.43282	0.17828	8.03691	9.21286e-16	4.85234e-13	Aqp8	19.0538	51.4063
ENSMUSG00000000739	34.9718	6.06014	0.761158	7.96173	1.69649e-15	8.71191e-13	Sult5a1	0.00626875	0.426563
ENSMUSG00000028542	926.512	1.79215	0.227217	7.88739	3.08563e-15	1.5459e-12	Slc6a9	2.18186	7.44793
ENSMUSG00000024292	3226.64	1.5495	0.196532	7.88419	3.16581e-15	1.5483e-12	Cyp4f14	17.9375	52.8946
ENSMUSG00000030872	593.514	0.97159	0.123615	7.8598	3.84739e-15	1.83789e-12	Gga2	1.09888	2.15714
ENSMUSG00000003279	12.3492	7.02915	0.90936	7.72978	1.07732e-14	5.02937e-12	Dlgap1	0	0.0377041
ENSMUSG00000021416	99.8913	5.33088	0.699364	7.62246	2.48884e-14	1.13607e-11	Eci3	0.0924892	3.67325
ENSMUSG00000006587	20.8404	2.69167	0.36233	7.42878	1.09605e-13	4.89434e-11	Snai3	0.0917819	0.597256
ENSMUSG00000041920	101.094	1.84398	0.251365	7.33588	2.20263e-13	9.62642e-11	Slc16a6	0.241566	0.877852
ENSMUSG00000039552	16.5812	3.57436	0.498671	7.16777	7.62292e-13	3.26213e-10	Rsph4a	0.0185385	0.222539
ENSMUSG00000024503	162.569	-4.00908	0.572761	-6.99956	2.56758e-12	1.07634e-09	Spink1	10.9621	0.687131
ENSMUSG00000000031	422.56	-5.61594	0.811469	-6.92071	4.4939e-12	1.84618e-09	H19	8.69803	0.178146
ENSMUSG00000058934	13.9083	4.31011	0.628889	6.85353	7.20487e-12	2.90187e-09	Igf1os	0.0130334	0.274178
ENSMUSG00000025004	1469.17	4.85996	0.709765	6.84728	7.52692e-12	2.97328e-09	Cyp2c40	1.34422	37.5412
ENSMUSG00000048330	127.497	-1.06658	0.156042	-6.83521	8.18867e-12	3.17365e-09	Ric3	0.536895	0.257687
ENSMUSG00000020173	751.558	-0.799682	0.117175	-6.82471	8.8101e-12	3.35126e-09	Cobl	3.12622	1.80789
ENSMUSG00000024112	20.5566	5.57928	0.819667	6.80676	9.98182e-12	3.72794e-09	Cacna1h	0.00222091	0.110049
ENSMUSG00000035435	10.1311	6.24759	0.922511	6.77238	1.26684e-11	4.64682e-09	Abca17	0.000842369	0.0977815
ENSMUSG00000021373	21.1159	4.17685	0.627007	6.66157	2.70925e-11	9.76327e-09	Cap2	0.0146738	0.256249
ENSMUSG00000033177	21.0077	-4.70745	0.719534	-6.54235	6.0559e-11	2.14473e-08	Tmprss7	0.386241	0.0144884
ENSMUSG00000021884	575.267	1.43984	0.22043	6.53196	6.49156e-11	2.26005e-08	Hacl1	1.68703	4.5539
ENSMUSG00000032091	21.3341	3.083	0.472396	6.52631	6.74095e-11	2.30776e-08	Tmprss4	0.046215	0.385704
ENSMUSG00000070368	42.4284	8.31601	1.27767	6.50871	7.57991e-11	2.55242e-08	Prok1	0.00126364	0.730369
ENSMUSG00000040808	23.3035	-1.96259	0.301647	-6.50627	7.70411e-11	2.55242e-08	S100g	2.06506	0.529533
ENSMUSG00000025813	1095.7	1.61755	0.251916	6.42098	1.35401e-10	4.41472e-08	Homer2	1.16045	3.54546
ENSMUSG00000046532	403.483	3.14356	0.49158	6.3948	1.60761e-10	5.15966e-08	Ar	0.222477	1.92195
ENSMUSG00000036168	53.0429	2.43083	0.383133	6.3446	2.23008e-10	7.04741e-08	Ccdc38	0.103247	0.555981
ENSMUSG00000066154	16309.2	1.52122	0.240354	6.32908	2.46623e-10	7.67558e-08	Mup3	212.013	604.28
ENSMUSG00000029093	14.1867	2.79781	0.442993	6.31569	2.68953e-10	8.24562e-08	Sorcs2	0.0108811	0.0761901
ENSMUSG00000041078	68.8636	2.32765	0.369202	6.30456	2.89018e-10	8.73046e-08	Grid1	0.104184	0.522178
ENSMUSG00000039202	5697.7	1.21953	0.197383	6.17849	6.47176e-10	1.92662e-07	Abhd2	8.65068	20.3223
ENSMUSG00000029188	12.0827	5.10437	0.828342	6.16215	7.17628e-10	2.10583e-07	Slc34a2	0.00360883	0.12458
ENSMUSG00000120363	5.501	5.8541	0.952028	6.14908	7.79334e-10	2.25469e-07	ENSMUSG00000120363	0	0.387044
ENSMUSG00000000275	3600.81	0.554996	0.0912979	6.07895	1.20972e-09	3.45122e-07	Trim25	13.5942	19.9608
ENSMUSG00000064225	4691.24	1.90486	0.313997	6.06648	1.30742e-09	3.67888e-07	Paqr9	6.22516	23.5539
ENSMUSG00000035780	5757.22	0.944022	0.156829	6.01945	1.75015e-09	4.8581e-07	Ugt2a3	49.9117	95.471
ENSMUSG00000039323	35778.2	-1.21221	0.202945	-5.97308	2.32817e-09	6.37639e-07	Igfbp2	724.957	312.331
ENSMUSG00000030246	256.796	-1.52934	0.258662	-5.9125	3.36955e-09	9.10709e-07	Ldhb	6.58406	2.28419
ENSMUSG00000024863	10680.5	0.95489	0.162769	5.86654	4.44971e-09	1.18703e-06	Mbl2	181.037	347.759
ENSMUSG00000063873	38.8542	1.34475	0.231333	5.81305	6.13448e-09	1.61549e-06	Slc24a3	0.129094	0.327622
ENSMUSG00000079465	80.9401	-2.33513	0.405373	-5.76046	8.38854e-09	2.18113e-06	Col4a3	0.359049	0.0728424
ENSMUSG00000063434	11.1595	4.37251	0.761711	5.74039	9.44606e-09	2.42539e-06	Sorcs3	0.00384691	0.0813411
ENSMUSG00000032080	5187.79	1.21386	0.212358	5.7161	1.08995e-08	2.76403e-06	Apoa4	45.5882	107.216
ENSMUSG00000039683	35.1837	-2.58421	0.45434	-5.68783	1.28662e-08	3.22298e-06	Sdk1	0.148887	0.024365
ENSMUSG00000085132	32.2304	1.89085	0.332764	5.68227	1.32919e-08	3.28949e-06	Gm12265	0.247446	0.927587
ENSMUSG00000021594	347.067	0.973557	0.171695	5.67028	1.42564e-08	3.48619e-06	Srd5a1	2.13169	4.21194
ENSMUSG00000097493	27.6615	1.50672	0.269511	5.59056	2.2634e-08	5.4697e-06	9930014A18Rik	0.0549499	0.155864
ENSMUSG00000120953	8.37386	4.57576	0.823001	5.55984	2.70016e-08	6.4493e-06	ENSMUSG00000120953	0.0148777	0.365396
ENSMUSG00000099707	513.188	1.19633	0.215329	5.55581	2.76331e-08	6.52428e-06	Gm8883	2.9695	6.89915
ENSMUSG00000049939	10.5571	-5.44127	0.980849	-5.5475	2.89775e-08	6.76395e-06	Lrrc4	0.139782	0.00333359
ENSMUSG00000045776	443.393	1.56681	0.283131	5.53386	3.13258e-08	7.22992e-06	Lrtm1	0.740815	2.2183
ENSMUSG00000100277	513.83	-1.13937	0.206873	-5.50758	3.63804e-08	8.23096e-06	1810053B23Rik	3.28677	1.49501
ENSMUSG00000054932	74.0084	-2.34664	0.426256	-5.50525	3.68652e-08	8.23096e-06	Afp	0.960405	0.192936
ENSMUSG00000025128	29.2001	-2.58353	0.469179	-5.5065	3.66046e-08	8.23096e-06	Bhlhe22	0.405537	0.067091
ENSMUSG00000033187	11.6208	-3.11138	0.565525	-5.50175	3.76038e-08	8.25905e-06	BC016579	0.266481	0.0301891
ENSMUSG00000040966	8.61144	4.26585	0.775488	5.50086	3.77952e-08	8.25905e-06	Slc22a2	0.00925463	0.178483
ENSMUSG00000112793	15.1648	2.83779	0.517272	5.48606	4.10987e-08	8.88641e-06	Gm32872	0.481009	3.56165
ENSMUSG00000005220	36.5371	2.70216	0.493924	5.47079	4.48029e-08	9.58642e-06	Corin	0.0478329	0.305463
ENSMUSG00000066513	97.5186	1.43106	0.267878	5.34219	9.18286e-08	1.94459e-05	Klk1b4	1.66953	4.52377
ENSMUSG00000041782	20.9587	2.20365	0.414705	5.31377	1.07382e-07	2.25075e-05	Lad1	0.0581964	0.26962
ENSMUSG00000030560	3281.56	0.919717	0.17448	5.27118	1.35552e-07	2.81251e-05	Ctsc	10.5263	19.969
ENSMUSG00000036744	4.97882	5.711	1.09317	5.22427	1.74844e-07	3.59146e-05	Olfr701	0	0.0640584
ENSMUSG00000018126	20.7938	-3.44757	0.66071	-5.21798	1.8089e-07	3.67887e-05	Baiap2l2	0.372137	0.0344333
ENSMUSG00000094686	20.2897	-1.64411	0.316251	-5.19874	2.00644e-07	4.04063e-05	Ccl21a	0.94476	0.304301
ENSMUSG00000043439	317.802	-0.865086	0.166951	-5.18167	2.19906e-07	4.38552e-05	Epop	4.73432	2.60134
ENSMUSG00000052562	2215.01	0.602342	0.11692	5.15176	2.58046e-07	5.09666e-05	Slc22a30	14.0001	21.1938
ENSMUSG00000052392	6263.41	1.39872	0.271751	5.14707	2.64591e-07	5.17615e-05	Acot4	14.0179	36.4605
ENSMUSG00000023057	763.38	1.22686	0.239326	5.12632	2.95455e-07	5.72542e-05	Fabp2	12.8719	29.6712
ENSMUSG00000119973	41.3405	2.02603	0.39607	5.11532	3.13202e-07	6.0126e-05	ENSMUSG00000119973	0.152176	0.626937
ENSMUSG00000052133	28.5296	2.39308	0.47072	5.08387	3.69813e-07	7.03365e-05	Sema5b	0.0344367	0.176474
ENSMUSG00000021260	57.2521	1.97888	0.390698	5.06498	4.08448e-07	7.69719e-05	Hhipl1	0.11222	0.44042
ENSMUSG00000047492	1329.15	1.3856	0.274164	5.0539	4.32873e-07	8.0833e-05	Inhbe	3.71769	9.57248
ENSMUSG00000069922	9204.71	1.51072	0.299358	5.04654	4.49885e-07	8.32531e-05	Ces3a	47.8467	137.087
ENSMUSG00000050395	13.0311	2.5723	0.510204	5.0417	4.61421e-07	8.46254e-05	Tnfsf15	0.0172055	0.104617
ENSMUSG00000071179	3.19718	5.09568	1.01326	5.029	4.93047e-07	8.96254e-05	Serpina16	0	0.111063
ENSMUSG00000021765	195.659	-1.77974	0.354087	-5.02629	5.00066e-07	9.0104e-05	Fst	1.78723	0.521304
ENSMUSG00000030170	153.122	1.58689	0.316851	5.00831	5.4911e-07	9.80807e-05	Wnt5b	0.76325	2.32647
ENSMUSG00000108431	127.609	2.6757	0.535074	5.00062	5.71465e-07	0.000101194	Gm42375	1.28522	7.91592
ENSMUSG00000044468	333.989	0.660411	0.132292	4.99208	5.97332e-07	0.000103981	Tent5c	1.13616	1.80962
ENSMUSG00000024177	80.8711	-1.03283	0.206827	-4.99369	5.92368e-07	0.000103981	Nme4	1.83907	0.906485
ENSMUSG00000118631	16.265	2.89287	0.580887	4.98009	6.35551e-07	0.000109705	Gm53019	0.0642539	0.491726
ENSMUSG00000005640	7.65581	4.44147	0.89338	4.97153	6.64251e-07	0.000113703	Insrr	0.00324631	0.0706998
ENSMUSG00000097908	237.115	1.03325	0.209803	4.92485	8.44232e-07	0.000143317	4933404O12Rik	0.873276	1.79854
ENSMUSG00000016933	1063.47	0.507004	0.103733	4.88759	1.0208e-06	0.00017187	Plcg1	3.00066	4.26599
ENSMUSG00000056313	349.269	1.05857	0.217062	4.87679	1.07828e-06	0.000178412	Tcim	3.39071	7.04792
ENSMUSG00000048440	141.167	-0.977143	0.200328	-4.87772	1.0732e-06	0.000178412	Cyp4f16	1.62513	0.832795
ENSMUSG00000106040	6.99967	3.7274	0.764527	4.87543	1.08571e-06	0.000178412	Cyp3a63-ps	0.0213979	0.301242
ENSMUSG00000031596	46494.7	-0.68288	0.140205	-4.87057	1.11276e-06	0.000181406	Slc7a2	168.567	105.572
ENSMUSG00000028885	60.9858	-1.54703	0.318663	-4.85477	1.2053e-06	0.000194945	Smpdl3b	1.20153	0.416202
ENSMUSG00000097426	103.56	1.68325	0.348917	4.82423	1.40547e-06	0.000225545	Gm8941	1.48101	4.81589
ENSMUSG00000054003	3.23276	5.09685	1.05875	4.81401	1.47933e-06	0.000235557	Tdrd9	0	0.0322776
ENSMUSG00000043924	17.5412	2.45118	0.509703	4.80903	1.51663e-06	0.000239639	Ncmap	0.065449	0.366371
ENSMUSG00000026117	228.009	2.19152	0.456948	4.79599	1.61871e-06	0.000253816	Zap70	0.73574	3.36461
ENSMUSG00000041827	191.838	0.990214	0.206709	4.79037	1.66476e-06	0.00025737	Oasl1	1.31092	2.6373
ENSMUSG00000022747	326.506	1.92992	0.402891	4.79017	1.66643e-06	0.00025737	St3gal6	0.603026	2.2422
ENSMUSG00000113543	14.0972	1.81839	0.380078	4.78424	1.71632e-06	0.000263096	Gm36264	0.0542744	0.191268
ENSMUSG00000060807	51259.6	0.816746	0.170833	4.78096	1.74459e-06	0.000265448	Serpina6	567.316	996.326
ENSMUSG00000043252	2334.81	0.709542	0.149186	4.75609	1.97379e-06	0.000289823	Tmem64	10.1303	16.5308
ENSMUSG00000021065	133.286	0.967633	0.203403	4.75722	1.96279e-06	0.000289823	Fut8	0.309286	0.602713
ENSMUSG00000066477	17.1656	2.42958	0.510689	4.75745	1.96053e-06	0.000289823	Gm16551	0.0387654	0.215755
ENSMUSG00000085651	96.4196	1.34021	0.281797	4.75593	1.97533e-06	0.000289823	Gm11695	3.59395	9.07072
ENSMUSG00000040434	39.8668	-1.45552	0.305799	-4.75972	1.93857e-06	0.000289823	Large2	0.267558	0.0983911
ENSMUSG00002075214	3.70148	-5.41335	1.14346	-4.7342	2.19926e-06	0.00032039	ENSMUSG00002075214	2.87697	0
ENSMUSG00000002332	3759.29	0.581626	0.122935	4.73118	2.23221e-06	0.0003229	Dhrs1	29.171	43.5588
ENSMUSG00000074254	22235.7	2.6101	0.553166	4.71848	2.37617e-06	0.000341321	Cyp2a4	100.709	588.306
ENSMUSG00000120200	71.4492	5.53667	1.17826	4.69902	2.61417e-06	0.000372901	ENSMUSG00000120200	0.0406344	1.99735
ENSMUSG00000041324	166.566	1.50893	0.32133	4.6959	2.65437e-06	0.000376023	Inhba	0.36419	1.04182
ENSMUSG00000063765	43.0977	-1.0018	0.213473	-4.69289	2.69368e-06	0.000378979	Chadl	0.292477	0.146867
ENSMUSG00000019935	343.096	2.72932	0.584221	4.67173	2.98679e-06	0.000417358	Slc17a8	0.511482	3.34332
ENSMUSG00000027864	213.953	-1.04107	0.223176	-4.66481	3.08902e-06	0.000428726	Ptgfrn	0.734852	0.361179
ENSMUSG00000055003	287.384	-3.59908	0.772155	-4.66108	3.14555e-06	0.000433642	Lrtm2	3.30148	0.287706
ENSMUSG00000083478	16.8871	2.30175	0.496476	4.63618	3.54914e-06	0.000483261	Gm15375	0.181166	0.884658
ENSMUSG00000041737	11.2454	2.51991	0.543555	4.63598	3.55252e-06	0.000483261	Tmem45b	0.0187862	0.10677
ENSMUSG00000059810	222.819	0.76162	0.164828	4.62068	3.82478e-06	0.000513495	Rgs3	0.412423	0.701235
ENSMUSG00000020435	47.1442	1.45315	0.314481	4.6208	3.82262e-06	0.000513495	Osbp2	0.10731	0.295812
ENSMUSG00000119978	3.36248	4.63283	1.00853	4.59363	4.35596e-06	0.000581012	ENSMUSG00000119978	0.00508231	0.19888
ENSMUSG00000052520	17215.5	0.632072	0.137756	4.58833	4.468e-06	0.00059211	Cyp2j5	152.975	237.862
ENSMUSG00000026547	933.456	-0.554695	0.121183	-4.57733	4.70945e-06	0.000620108	Tagln2	14.2797	9.80257
ENSMUSG00000041959	1082.74	1.04263	0.227958	4.57377	4.79027e-06	0.000626731	S100a10	15.5517	32.0101
ENSMUSG00000074373	447.319	1.11288	0.244184	4.55756	5.17518e-06	0.000672806	Gm10680	10.6036	23.2427
ENSMUSG00000097762	162.1	2.20068	0.48318	4.55458	5.24911e-06	0.000678125	4732463B04Rik	0.538501	2.4129
ENSMUSG00000038257	3.38255	5.13784	1.13168	4.54	5.62551e-06	0.00072221	Glra3	0	0.0192607
ENSMUSG00000120336	2.45236	4.67997	1.03268	4.53188	5.84612e-06	0.00074587	ENSMUSG00000120336	0	0.200064
ENSMUSG00000086136	5.24082	5.25184	1.15993	4.52771	5.96253e-06	0.000756027	Gm12718	0.00751324	0.37001
ENSMUSG00000026623	8538.31	0.566325	0.125377	4.51698	6.27264e-06	0.000790468	Lpgat1	24.2386	36.0596
ENSMUSG00000030470	132.158	2.76953	0.613747	4.51249	6.40707e-06	0.000802486	Csrp3	0.350559	2.34782
ENSMUSG00000082644	550.217	-3.38186	0.751585	-4.49964	6.80687e-06	0.000847394	Mup-ps19	49.685	4.77238
ENSMUSG00000053303	2851.41	2.67537	0.594769	4.49816	6.85425e-06	0.000848152	Slc22a26	7.28033	45.1479
ENSMUSG00000041417	3010.29	0.69829	0.155632	4.4868	7.22994e-06	0.000889282	Pik3r1	6.11596	9.85717
ENSMUSG00000117879	278.854	1.45565	0.325787	4.46809	7.89193e-06	0.00096493	2310015A16Rik	5.17199	14.3191
ENSMUSG00000022178	96.6632	1.01457	0.227397	4.46167	8.13242e-06	0.00098845	Ajuba	0.470875	0.96195
ENSMUSG00000024411	117.271	1.82654	0.410506	4.44948	8.60769e-06	0.00104006	Aqp4	0.217244	0.772469
ENSMUSG00000031360	518.384	-0.677656	0.152358	-4.44779	8.67577e-06	0.00104216	Ctps2	3.60681	2.28359
ENSMUSG00000031402	1663.29	-0.512188	0.115232	-4.44486	8.79495e-06	0.00105033	Mpp1	9.73921	6.85625
ENSMUSG00000034457	26.2792	2.10606	0.475515	4.429	9.46725e-06	0.00112409	Eda2r	0.0453398	0.195086
ENSMUSG00000087173	14.345	1.7932	0.405369	4.42363	9.70575e-06	0.00114578	Gm11337	0.514887	1.80742
ENSMUSG00000050505	17.8513	-2.70389	0.612416	-4.41511	1.00959e-05	0.00118503	Pcdh20	0.155432	0.0233617
ENSMUSG00000020672	68.5679	1.38677	0.314224	4.4133	1.01805e-05	0.00118816	Sntg2	0.298637	0.791909
ENSMUSG00000078672	4045.22	-1.8209	0.412723	-4.41192	1.02459e-05	0.00118904	Mup20	176.546	51.138
ENSMUSG00002076121	6.76871	-4.44522	1.00933	-4.40411	1.0622e-05	0.00122577	ENSMUSG00002076121	5.00437	0.215517
ENSMUSG00000035621	1656.2	-0.454426	0.103339	-4.39741	1.09549e-05	0.00125712	Midn	11.8425	8.69602
ENSMUSG00000014776	81.6091	-1.15075	0.262425	-4.38508	1.15942e-05	0.00132309	Nol3	0.933671	0.427545
ENSMUSG00000045659	274.209	-0.547766	0.125164	-4.37639	1.2066e-05	0.00136932	Plekha7	0.674203	0.461713
ENSMUSG00000016256	6434.18	0.375299	0.0858387	4.37215	1.23031e-05	0.00138856	Ctsz	104.097	135.092
ENSMUSG00000015843	127.686	0.901514	0.206897	4.3573	1.31675e-05	0.00147799	Rxrg	1.03927	1.9523
ENSMUSG00000070509	21.7011	1.30457	0.30007	4.34756	1.37659e-05	0.00153676	Rgma	0.0608911	0.151094
ENSMUSG00000104664	8.89972	2.6281	0.60486	4.34497	1.39298e-05	0.00154665	Idi1-ps2	0.0987851	0.616572
ENSMUSG00000026603	246.441	0.717866	0.165499	4.33758	1.44063e-05	0.00159097	Smyd2	1.85262	3.04177
ENSMUSG00000070332	38.0981	1.17472	0.271403	4.32833	1.50242e-05	0.00165033	Trim80	0.323481	0.730012
ENSMUSG00000029999	794.845	-0.405568	0.0937589	-4.32565	1.52083e-05	0.00166166	Tgfa	3.74954	2.83253
ENSMUSG00000044071	419.253	1.11053	0.256847	4.32372	1.53421e-05	0.00166742	Tafa2	1.49593	3.2704
ENSMUSG00000037406	10.6339	3.08369	0.713402	4.32252	1.54256e-05	0.00166767	Htra4	0.0249812	0.219614
ENSMUSG00000017723	51.8899	1.56334	0.362455	4.3132	1.60907e-05	0.00173046	Wfdc2	0.624019	1.8499
ENSMUSG00000027357	1348.18	0.552229	0.128197	4.30766	1.64994e-05	0.00176518	Crls1	14.1373	20.5846
ENSMUSG00000073830	60.4877	6.44175	1.49782	4.30076	1.70213e-05	0.00180971	Mup14	0.0264503	2.34243
ENSMUSG00000078817	238.593	1.24825	0.290301	4.29984	1.70918e-05	0.00180971	Nlrp12	0.506894	1.19656
ENSMUSG00000027865	698.739	0.460387	0.107258	4.29233	1.76806e-05	0.00186244	Gdap2	3.28463	4.52257
ENSMUSG00000048218	315.811	0.685993	0.160146	4.28355	1.83937e-05	0.00192768	Amigo2	2.05072	3.30503
ENSMUSG00000020607	133.024	-1.06258	0.248271	-4.27993	1.86949e-05	0.0019493	Lratd1	1.10551	0.5358
ENSMUSG00000030968	59.1375	1.00276	0.234472	4.27666	1.89718e-05	0.00196322	Pdilt	0.461707	0.926743
ENSMUSG00000106069	86.8486	2.72966	0.638352	4.2761	1.90196e-05	0.00196322	Gm6135	0.834417	5.39994
ENSMUSG00000006494	3926.95	1.09205	0.255709	4.27065	1.94902e-05	0.00200174	Pdk1	8.71595	18.5041
ENSMUSG00000029153	1713.67	-0.567309	0.133153	-4.26057	2.03904e-05	0.00207346	Ociad2	20.0396	13.5227
ENSMUSG00000024486	48.4745	-0.913484	0.21437	-4.26124	2.03296e-05	0.00207346	Hbegf	0.354711	0.187709
ENSMUSG00000046402	756.399	-2.01581	0.476331	-4.23195	2.31672e-05	0.00233636	Rbp1	12.0127	3.10736
ENSMUSG00000032649	41.8021	1.3231	0.312672	4.2316	2.32032e-05	0.00233636	Colgalt2	0.151656	0.382398
ENSMUSG00000111282	75.3237	1.19468	0.283144	4.21936	2.45e-05	0.0024549	Gm47528	0.552972	1.27232
ENSMUSG00000026840	69.3945	1.3423	0.318991	4.20796	2.57689e-05	0.00256951	Lamc3	0.173344	0.446507
ENSMUSG00000116284	215.821	0.944216	0.224482	4.2062	2.59705e-05	0.0025771	Gm3787	2.94876	5.5917
ENSMUSG00000018865	8.27693	3.99568	0.951938	4.19742	2.69975e-05	0.00266614	Sult4a1	0.0101713	0.167743
ENSMUSG00000029471	203.221	0.9238	0.220156	4.19611	2.71536e-05	0.00266872	Camkk2	0.34436	0.657108
ENSMUSG00000015890	10047.7	-0.442197	0.105451	-4.19339	2.74816e-05	0.00267535	Amdhd1	127.961	94.1717
ENSMUSG00000074506	106.376	1.66267	0.39643	4.1941	2.73956e-05	0.00267535	Gm10705	2.93502	9.36864
ENSMUSG00000001095	23.9928	1.84943	0.441216	4.19167	2.76911e-05	0.00268303	Slc13a2	0.115396	0.413071
ENSMUSG00000103711	690.259	-0.923676	0.221077	-4.17807	2.93999e-05	0.00283523	Tstd1	27.8281	14.7068
ENSMUSG00000021900	1986.98	0.589855	0.141256	4.17578	2.96962e-05	0.00285042	Btd	17.9602	27.007
ENSMUSG00000040213	3145.1	1.111	0.266331	4.17152	3.02577e-05	0.0028735	Kyat3	5.73206	12.09
ENSMUSG00000022218	329.458	1.83523	0.43983	4.1726	3.01148e-05	0.0028735	Tgm1	1.21674	4.41808
ENSMUSG00000040618	236.704	-0.62128	0.14896	-4.17078	3.03564e-05	0.0028735	Pck2	0.984039	0.64425
ENSMUSG00000078588	14.1051	1.70094	0.408167	4.16726	3.08284e-05	0.0029048	Ccdc24	0.039329	0.128064
ENSMUSG00000023070	37225	0.388182	0.0931816	4.16586	3.1018e-05	0.00290932	Rgn	538.358	703.268
ENSMUSG00000109244	28.2904	1.18525	0.284786	4.16191	3.15599e-05	0.00294669	Gm44751	0.105551	0.239794
ENSMUSG00000032561	163.092	1.25736	0.302247	4.16006	3.18165e-05	0.00295721	Acpp	0.349485	0.851958
ENSMUSG00000118002	2.19285	4.52302	1.09198	4.14204	3.44228e-05	0.00318504	Gm4107	0	0.12804
ENSMUSG00000041237	6151.42	0.978392	0.236734	4.13288	3.58253e-05	0.00329995	Pklr	34.3153	67.4822
ENSMUSG00000028184	1487.15	0.471704	0.11442	4.12255	3.74708e-05	0.0034361	Adgrl2	2.35508	3.26828
ENSMUSG00000002059	150.271	-0.589253	0.143021	-4.12003	3.78815e-05	0.00345833	Rab34	2.01707	1.34431
ENSMUSG00000034157	911.973	0.576642	0.14008	4.11652	3.8463e-05	0.00349588	Cipc	4.04006	6.01244
ENSMUSG00000097766	5.88509	4.50545	1.0955	4.1127	3.91056e-05	0.00353862	5730420D15Rik	0.00526181	0.135176
ENSMUSG00000031533	1140.72	-0.3909	0.0951055	-4.11017	3.95368e-05	0.00356195	Mrps31	10.4908	8.02109
ENSMUSG00000056091	4845.97	1.05831	0.257771	4.10562	4.03235e-05	0.00361696	St3gal5	32.3381	67.0337
ENSMUSG00000028959	913.491	-0.393391	0.0960057	-4.09758	4.17494e-05	0.00372859	Fastk	6.3483	4.85539
ENSMUSG00000109194	23.7667	1.15901	0.283166	4.09303	4.25767e-05	0.00376969	Gm44570	0.106383	0.239222
ENSMUSG00000108145	2.65877	4.82239	1.17818	4.09308	4.25684e-05	0.00376969	Gm38811	0	0.0425868
ENSMUSG00000026981	489.749	-1.12861	0.276322	-4.0844	4.41915e-05	0.00389587	Il1rn	3.27502	1.50568
ENSMUSG00000028943	13.7272	1.53689	0.376614	4.0808	4.488e-05	0.00393966	Espn	0.0227717	0.0664001
ENSMUSG00000060317	585.349	1.66766	0.409485	4.07258	4.64952e-05	0.00406408	Acnat2	4.22953	13.4276
ENSMUSG00000037712	3485.15	-0.42137	0.103603	-4.06716	4.7589e-05	0.00414206	Fermt2	20.5845	15.3785
ENSMUSG00000084981	3.61216	3.71192	0.916535	4.04995	5.12293e-05	0.00444009	Gm15962	0.0150256	0.206444
ENSMUSG00000024697	68.3945	1.07216	0.265033	4.04539	5.22368e-05	0.00450839	Gna14	0.346416	0.730391
ENSMUSG00000112249	171.862	1.11436	0.275993	4.03765	5.39902e-05	0.00464022	Gm30262	1.40783	3.11974
ENSMUSG00000020429	12667.5	-2.24153	0.556745	-4.02614	5.66997e-05	0.00485279	Igfbp1	367.76	77.8304
ENSMUSG00000032440	1707.39	-0.580367	0.144194	-4.0249	5.70003e-05	0.00485716	Tgfbr2	6.63471	4.49948
ENSMUSG00000018387	785.315	0.51436	0.127824	4.02398	5.72238e-05	0.00485716	Shroom1	3.75127	5.37015
ENSMUSG00000021226	340.941	0.865894	0.215318	4.02147	5.78356e-05	0.00488889	Acot2	2.93391	5.34122
ENSMUSG00000003505	2.25888	4.58759	1.14155	4.01872	5.85141e-05	0.00492598	Psg18	0	0.0386128
ENSMUSG00000031983	591.866	0.272983	0.0681444	4.00595	6.17696e-05	0.00517881	2310022B05Rik	4.34127	5.24754
ENSMUSG00000095385	57.3342	1.18906	0.29721	4.00073	6.31462e-05	0.00527271	D630033O11Rik	0.243027	0.556595
ENSMUSG00000051615	640.882	0.469609	0.117417	3.9995	6.34771e-05	0.00527888	Rap2a	3.44977	4.74654
ENSMUSG00000034159	4.47615	-4.15218	1.0406	-3.99018	6.60219e-05	0.00546837	Mab21l4	0.0935762	0.00543772
ENSMUSG00000106788	18.9104	1.47895	0.372312	3.97235	7.11667e-05	0.00587082	Gm43449	0.716251	2.0164
ENSMUSG00000042647	656.82	-0.581504	0.146481	-3.96983	7.19241e-05	0.00588603	Acad12	3.21841	2.17333
ENSMUSG00000029403	177.771	0.548274	0.13811	3.96984	7.19209e-05	0.00588603	Cdkl2	0.639594	0.938952
ENSMUSG00000085995	79.1168	3.9056	0.984706	3.96627	7.30075e-05	0.00595098	Gm2788	0.0226316	0.331654
ENSMUSG00000021259	63.8609	1.79158	0.451925	3.96433	7.36037e-05	0.00597586	Cyp46a1	0.237708	0.809443
ENSMUSG00000005268	7605.85	2.62252	0.662041	3.96126	7.45538e-05	0.00602917	Prlr	3.86226	22.8601
ENSMUSG00000037953	12.4204	2.87906	0.727483	3.95756	7.57206e-05	0.00609952	A4gnt	0.0288388	0.20809
ENSMUSG00000027983	487.683	-1.58031	0.39959	-3.95483	7.65881e-05	0.00614529	Cyp2u1	3.68764	1.22799
ENSMUSG00000041460	21.9475	-3.45738	0.874642	-3.9529	7.72083e-05	0.00617095	Cacna2d4	0.10809	0.0102317
ENSMUSG00000025488	2.60712	4.21256	1.06846	3.94266	8.05816e-05	0.00641561	Cox8b	0.013038	0.368986
ENSMUSG00000026348	2254.84	-2.33663	0.593873	-3.93456	8.33482e-05	0.00661025	Acmsd	34.1708	7.05906
ENSMUSG00000118283	159.687	-0.44832	0.114009	-3.93234	8.41235e-05	0.00664608	Gm7623	8.87713	6.51653
ENSMUSG00000037263	37.2818	1.77476	0.452674	3.92062	8.83229e-05	0.00695111	Aldh3b3	0.110577	0.372495
ENSMUSG00000005225	1113.87	0.488817	0.124953	3.91202	9.1528e-05	0.00713566	Plekha8	3.55573	4.96911
ENSMUSG00000020900	743.165	-0.746993	0.190959	-3.91181	9.16083e-05	0.00713566	Myh10	2.36422	1.43351
ENSMUSG00000117780	24.2831	1.57225	0.401951	3.91154	9.171e-05	0.00713566	Gm3734	0.118673	0.353109
ENSMUSG00000053414	104.584	-1.52061	0.389339	-3.90562	9.39845e-05	0.00728504	Hunk	0.484779	0.175319
ENSMUSG00000000876	2146.08	0.416443	0.107155	3.88636	0.00010176	0.00785806	Pxmp4	15.7956	21.0851
ENSMUSG00000112527	426.81	-1.54845	0.40081	-3.8633	0.000111866	0.00857404	Gm35696	10.5428	3.54785
ENSMUSG00000038390	9.06257	-1.70065	0.440205	-3.86332	0.000111855	0.00857404	Gpr162	0.0967109	0.030228
ENSMUSG00000019792	180.085	-0.450028	0.116547	-3.86132	0.000112775	0.00858398	Trmt11	1.04694	0.768021
ENSMUSG00000040675	148.324	-1.47619	0.382313	-3.8612	0.000112832	0.00858398	Mthfd1l	1.29885	0.475885
ENSMUSG00000042997	670.66	0.307709	0.0797934	3.85632	0.000115107	0.00872479	Nhlrc3	1.77681	2.19861
ENSMUSG00000121162	4.81754	2.38486	0.620112	3.84586	0.000120131	0.0090721	ENSMUSG00000121162	0.0434602	0.231227
ENSMUSG00000042834	164.694	1.86529	0.486772	3.83196	0.000127128	0.00956534	Nrep	0.493554	1.82557
ENSMUSG00000028072	43.0023	1.61059	0.420487	3.83029	0.000127995	0.00959541	Ntrk1	0.221646	0.666479
ENSMUSG00000055737	3202.25	0.659435	0.172216	3.82911	0.000128606	0.00960614	Ghr	7.42343	11.6573
ENSMUSG00000026123	998.9	-0.366962	0.0958966	-3.82664	0.000129905	0.00966225	Plekhb2	3.75599	2.92442
ENSMUSG00000058881	220.978	0.58523	0.152977	3.82561	0.000130446	0.00966225	Zfp516	0.574909	0.862141
ENSMUSG00000096215	86.2544	-1.01748	0.266008	-3.82501	0.000130768	0.00966225	Smim22	5.5339	2.73741
ENSMUSG00000044408	1886.53	-0.535749	0.140288	-3.81894	0.000134029	0.0098677	Sptssa	39.1988	27.2005
ENSMUSG00000027583	203.852	0.487735	0.127745	3.81805	0.00013451	0.00986776	Zbtb46	0.536034	0.753731
ENSMUSG00000029050	1281.12	0.534046	0.140029	3.81382	0.000136835	0.0100026	Ski	5.03635	7.2752
ENSMUSG00000031637	18.0363	2.29095	0.602522	3.80227	0.000143379	0.0104438	Lrp2bp	0.0383089	0.185948
ENSMUSG00000040181	7679.37	0.600096	0.157881	3.80093	0.000144152	0.010463	Fmo1	25.9285	39.2582
ENSMUSG00000107689	4.11875	-2.85401	0.751316	-3.79868	0.000145471	0.0105216	Gm44386	0.356554	0.0541029
ENSMUSG00000030098	2.08937	3.93059	1.03614	3.79348	0.000148549	0.0107065	Grip2	0.000570778	0.011666
ENSMUSG00000067071	1308.97	0.637481	0.168201	3.79	0.000150647	0.0108198	Hes6	15.0802	23.5308
ENSMUSG00000062181	1380.98	2.71828	0.71752	3.78843	0.0001516	0.0108503	Ces3b	3.88744	25.3013
ENSMUSG00000028712	1097.68	-1.91759	0.507249	-3.78036	0.000156599	0.0111691	Cyp4a31	18.085	4.85
ENSMUSG00000027710	1108.22	0.454893	0.120476	3.7758	0.000159497	0.0113364	Acad9	3.04825	4.17634
ENSMUSG00000032294	1134.38	-0.484452	0.128385	-3.77342	0.000161024	0.0114055	Pkm	7.04996	5.07204
ENSMUSG00000037098	602.314	-0.355557	0.0943006	-3.77047	0.000162942	0.0115017	Rab11fip3	2.61154	2.05091
ENSMUSG00000062624	4134.38	0.541407	0.143703	3.76754	0.000164862	0.0115578	Cyp2c67	52.3981	75.9041
ENSMUSG00000017167	37.204	0.809325	0.214797	3.76787	0.000164648	0.0115578	Cntnap1	0.123469	0.217911
ENSMUSG00000025265	48.3986	-1.12495	0.298876	-3.76394	0.000167259	0.011686	Fgd1	0.365456	0.16748
ENSMUSG00000025372	459.165	0.627567	0.167233	3.75265	0.000174973	0.0121834	Baiap2	1.92641	3.01125
ENSMUSG00000067225	3021.75	1.41234	0.37674	3.74885	0.000177649	0.012328	Cyp2c54	24.7726	66.2411
ENSMUSG00000042202	1568.71	0.483317	0.128997	3.74672	0.000179161	0.0123495	Slc35e2	5.36994	7.46859
ENSMUSG00000028744	415.355	-0.484359	0.12926	-3.74716	0.000178847	0.0123495	Slc66a1	3.68473	2.64034
ENSMUSG00000042207	435.755	0.381788	0.10196	3.74448	0.000180771	0.0124188	Kdm5b	0.613625	0.802645
ENSMUSG00000032224	101.604	-1.24014	0.331713	-3.73861	0.000185043	0.0126641	Fam81a	0.854162	0.37019
ENSMUSG00000063531	3.7303	3.31675	0.887333	3.73788	0.000185575	0.0126641	Sema3e	0.00189857	0.019524
ENSMUSG00000026185	341.489	1.51017	0.40529	3.72614	0.000194437	0.0132249	Igfbp5	0.784194	2.28612
ENSMUSG00000021228	4054.89	2.36326	0.634416	3.72509	0.000195246	0.0132361	Acot3	10.6018	53.0046
ENSMUSG00000000385	243.855	-0.917227	0.246972	-3.7139	0.000204091	0.0137902	Tmprss2	1.14575	0.618987
ENSMUSG00000056476	31.1377	1.93363	0.521819	3.70555	0.000210934	0.0142059	Med12l	0.0274826	0.10476
ENSMUSG00000022184	351.813	-0.463695	0.125208	-3.70341	0.000212722	0.0142795	Fbxo4	5.33004	3.85851
ENSMUSG00000075602	323.279	0.77575	0.209829	3.69705	0.000218119	0.014594	Ly6a	5.32852	9.12872
ENSMUSG00000032554	549285	0.493086	0.133615	3.69035	0.000223944	0.0149352	Trf	3669.92	5173.33
ENSMUSG00000059022	125.377	-0.628153	0.170549	-3.68313	0.000230388	0.0153152	Kcp	0.527278	0.341941
ENSMUSG00000040413	2334.71	0.398475	0.10871	3.6655	0.00024686	0.0163573	Timd2	15.5446	20.4325
ENSMUSG00000062515	265.447	-0.86608	0.236912	-3.65571	0.000256473	0.0169396	Fabp4	2.00991	1.12734
ENSMUSG00000025203	6026.99	-2.49273	0.682653	-3.65154	0.000260675	0.0171619	Scd2	47.9681	8.72667
ENSMUSG00000026979	263.213	-0.550611	0.150934	-3.64804	0.000264253	0.0172867	Psd4	0.712199	0.486633
ENSMUSG00000038605	42.0205	-1.23111	0.337444	-3.64834	0.000263941	0.0172867	Samd10	0.648761	0.275203
ENSMUSG00000115979	14.0043	1.90112	0.521717	3.64396	0.000268474	0.0175071	Gm49410	0.0514695	0.194628
ENSMUSG00000046727	276.038	-0.638024	0.175198	-3.64173	0.000270816	0.0176039	Cystm1	2.10145	1.36737
ENSMUSG00000114469	37.5653	1.64907	0.45306	3.63984	0.000272803	0.0176771	C730002L08Rik	0.0808473	0.252338
ENSMUSG00000052407	127.405	1.04786	0.288364	3.63381	0.000279269	0.0180392	Ccdc171	0.376094	0.7699
ENSMUSG00000032024	63.6434	-0.829637	0.228402	-3.63235	0.000280848	0.0180843	Clmp	0.471988	0.266669
ENSMUSG00000054843	859.765	0.410726	0.113254	3.62658	0.000287202	0.0184357	Atrnl1	2.99246	4.00876
ENSMUSG00000021338	51.817	1.16138	0.320876	3.61941	0.00029528	0.0188951	Carmil1	0.0956224	0.216671
ENSMUSG00000072949	752.459	1.68376	0.46582	3.61461	0.000300795	0.0191883	Acot1	2.4556	7.66527
ENSMUSG00000026638	501.59	0.99372	0.275369	3.60868	0.000307757	0.0195112	Irf6	1.27666	2.55487
ENSMUSG00000042831	193.692	-0.654753	0.181402	-3.6094	0.000306909	0.0195112	Alkbh6	2.01947	1.29685
ENSMUSG00000042638	287.19	-3.17617	0.880446	-3.60745	0.000309219	0.0195436	Gucy2c	3.34109	0.396695
ENSMUSG00000117379	1.51782	3.98314	1.10456	3.6061	0.000310829	0.0195851	Gm50022	0	0.0686733
ENSMUSG00000073988	16526.7	0.534943	0.148456	3.60338	0.000314109	0.0196711	Ttpa	103.473	149.211
ENSMUSG00000070720	196.409	-0.912948	0.253332	-3.60376	0.000313648	0.0196711	Tmem200b	4.66184	2.45658
ENSMUSG00000047728	2618.58	0.552311	0.153429	3.59978	0.000318491	0.0198849	Ly6g2	35.7894	53.0407
ENSMUSG00000017754	2048.43	0.790297	0.219708	3.59703	0.000321865	0.019986	Pltp	15.6103	27.2385
ENSMUSG00000091705	31.0666	-1.24556	0.346289	-3.59688	0.000322057	0.019986	H2-Q2	0.531842	0.22802
ENSMUSG00000027935	204.797	-0.348921	0.0971392	-3.59197	0.000328187	0.0202757	Rab13	2.67096	2.09967
ENSMUSG00000030257	38.3215	1.30472	0.363273	3.59156	0.000328699	0.0202757	Srgap3	0.0601973	0.149182
ENSMUSG00000052435	137.979	0.973953	0.271362	3.58913	0.000331782	0.0204046	Cebpe	2.03653	3.92407
ENSMUSG00000054641	11.979	-1.68032	0.469194	-3.58128	0.000341916	0.020965	Mmrn1	0.0813017	0.0260254
ENSMUSG00000081189	12.3729	1.84027	0.51462	3.57599	0.000348908	0.0213301	Hspd1-ps4	0.0879031	0.314452
ENSMUSG00000022139	874.592	0.627507	0.175931	3.56677	0.000361406	0.0220286	Mbnl2	1.53612	2.39518
ENSMUSG00000026526	9995.38	-0.861367	0.241958	-3.55999	0.000370867	0.0225384	Fh1	99.9541	55.7277
ENSMUSG00000045991	2705.7	0.658705	0.185562	3.54978	0.000385553	0.0233618	Onecut2	3.47805	5.48379
ENSMUSG00000020432	5722.95	0.627231	0.176775	3.54819	0.000387895	0.0234068	Tcn2	55.581	85.2005
ENSMUSG00000046667	79.7009	0.801267	0.225854	3.54772	0.000388575	0.0234068	Rbm12b1	0.498282	0.870915
ENSMUSG00000078675	1136.84	2.7355	0.772392	3.5416	0.000397712	0.0238871	Mup16	7.52726	51.2009
ENSMUSG00000030737	6594.52	0.663344	0.188207	3.52454	0.000424217	0.0253309	Slco2b1	22.9176	36.3399
ENSMUSG00000021244	940.78	0.230904	0.0655095	3.52474	0.000423906	0.0253309	Ylpm1	2.34155	2.75417
ENSMUSG00000040127	686.616	1.40145	0.398099	3.52036	0.000430965	0.0255099	Sdr9c7	3.3077	8.68413
ENSMUSG00000078908	453.157	0.281314	0.0798968	3.52096	0.000429983	0.0255099	Mon1b	2.13813	2.60608
ENSMUSG00000021557	332.023	0.593201	0.168464	3.52124	0.000429528	0.0255099	Agtpbp1	0.325101	0.491078
ENSMUSG00000063179	262.073	-0.396457	0.112642	-3.51961	0.000432181	0.0255099	Pstk	1.00901	0.769942
ENSMUSG00000021559	1814.41	0.606412	0.172397	3.51754	0.000435571	0.025563	Dapk1	4.28271	6.55915
ENSMUSG00000019951	1795.45	0.440661	0.125271	3.51765	0.000435379	0.025563	Uhrf1bp1l	4.43901	6.02078
ENSMUSG00000032081	41357	0.490475	0.139579	3.51394	0.000441505	0.0258375	Apoc3	911.823	1278.6
ENSMUSG00000029723	568.711	-0.532857	0.151714	-3.51224	0.000444349	0.02593	Tsc22d4	2.39122	1.6693
ENSMUSG00000073678	682.006	0.653737	0.186633	3.5028	0.000460396	0.0267903	Pgap1	0.855245	1.33895
ENSMUSG00000029171	224.537	-0.512727	0.14646	-3.50079	0.000463875	0.0268407	Pgm2	2.70943	1.91798
ENSMUSG00000060969	3.05177	3.01292	0.860536	3.50121	0.000463154	0.0268407	Irx1	0.00665931	0.0561608
ENSMUSG00000051041	165.768	0.516497	0.147735	3.49611	0.000472103	0.0272401	Olfml1	2.16528	3.10819
ENSMUSG00000021281	689.429	-0.63775	0.182634	-3.49195	0.000479511	0.02759	Tnfaip2	4.48889	2.92075
ENSMUSG00000111631	1.62283	4.12672	1.18387	3.48578	0.000490695	0.0281547	Gm32017	0	0.0524688
ENSMUSG00000028357	8.49285	2.21313	0.63541	3.48299	0.000495849	0.0283711	Kif12	0.0238364	0.114022
ENSMUSG00000025268	223.723	-0.50284	0.14446	-3.48081	0.000499891	0.0285229	Maged2	2.16947	1.54056
ENSMUSG00000020978	1098.18	-0.393913	0.113271	-3.47763	0.000505871	0.0287842	Klhdc2	6.17274	4.70904
ENSMUSG00000029597	7446.92	-0.840673	0.242014	-3.47366	0.00051341	0.0291325	Sds	150.066	85.0288
ENSMUSG00000028461	1268.53	0.653264	0.188207	3.471	0.000518531	0.029342	Ccdc107	17.1073	26.4997
ENSMUSG00000086332	44.1521	1.11728	0.322189	3.46777	0.000524799	0.0296151	4930480G23Rik	0.235094	0.504398
ENSMUSG00000029554	269.792	-0.440347	0.127045	-3.46608	0.000528102	0.0296386	Mad1l1	2.26702	1.68005
ENSMUSG00000086447	40.976	1.50178	0.43325	3.46631	0.000527652	0.0296386	Gm13522	0.449276	1.3016
ENSMUSG00000006538	43.6988	-0.958979	0.276762	-3.46499	0.000530251	0.0296781	Ihh	0.514006	0.263436
ENSMUSG00000063445	149.886	-0.748668	0.216135	-3.46389	0.00053242	0.0297186	Nmral1	1.28168	0.771923
ENSMUSG00000031214	80.8185	-0.585176	0.169121	-3.4601	0.000539976	0.0300587	Ophn1	0.198065	0.132524
ENSMUSG00000071506	11.1287	-1.41634	0.409637	-3.45756	0.000545091	0.0302614	Tmem139	0.165394	0.0621042
ENSMUSG00000030788	2359.02	-0.222424	0.0644271	-3.45234	0.000555745	0.0307697	Rnf141	6.62386	5.69031
ENSMUSG00000019528	206.696	-0.534422	0.15484	-3.45144	0.000557595	0.0307891	Gyg	2.7792	1.93229
ENSMUSG00000069206	773.664	0.23985	0.0695571	3.44824	0.000564246	0.0310729	Zfp874a	2.82729	3.34281
ENSMUSG00000106164	26.2718	-1.10503	0.320768	-3.44496	0.000571138	0.0313683	9430085M18Rik	0.533283	0.247495
ENSMUSG00000028683	276.718	-0.426152	0.123743	-3.44385	0.000573489	0.0314135	Eif2b3	1.29751	0.971005
ENSMUSG00000028271	541.68	-0.372356	0.108361	-3.43626	0.00058981	0.032136	Gtf2b	3.57727	2.75747
ENSMUSG00000097730	195.172	1.0721	0.31199	3.43633	0.000589646	0.032136	Gm26588	0.75962	1.61861
ENSMUSG00000097121	430.534	0.517909	0.150892	3.43232	0.000598434	0.0325197	D130020L05Rik	2.07003	2.93772
ENSMUSG00000031231	4536.31	-0.363549	0.106077	-3.42722	0.000609786	0.0330315	Cox7b	112.454	87.5499
ENSMUSG00000112599	14.6569	1.55087	0.452591	3.42665	0.000611069	0.0330315	Gm47719	0.163831	0.485155
ENSMUSG00000045318	6.18225	2.72341	0.795822	3.42213	0.000621317	0.0334973	Adra2c	0.0124183	0.0852505
ENSMUSG00000026950	258.053	1.52196	0.445061	3.41966	0.000626996	0.033715	Neb	0.137048	0.395386
ENSMUSG00000104394	87.4268	0.562112	0.164474	3.41763	0.000631696	0.033879	Gm37254	0.483984	0.715958
ENSMUSG00000031844	1803.23	0.716769	0.209796	3.4165	0.000634314	0.0339308	Hsd17b2	19.2094	31.287
ENSMUSG00000099242	1.55207	4.0479	1.18677	3.41084	0.00064763	0.0345532	Obox4-ps3	0	0.163893
ENSMUSG00000018868	4.15243	3.85864	1.13272	3.40653	0.000657939	0.0350122	Pnpla5	0.00737833	0.0954381
ENSMUSG00000031278	2903.34	-0.670229	0.196836	-3.40501	0.000661616	0.0351169	Acsl4	17.4573	11.1812
ENSMUSG00000050541	1767.06	0.450688	0.132457	3.40253	0.000667645	0.0353456	Adra1b	11.7785	16.0912
ENSMUSG00000079022	4.58492	3.23885	0.953131	3.39812	0.000678512	0.0358286	Col22a1	0.00253929	0.0238743
ENSMUSG00000028011	58174.7	-0.566391	0.166823	-3.39517	0.000685867	0.0360353	Tdo2	478.867	320.664
ENSMUSG00000031352	495.91	-0.357802	0.105386	-3.39514	0.000685935	0.0360353	Hccs	2.89576	2.26102
ENSMUSG00000087574	38.9992	-1.06395	0.313657	-3.39208	0.00069364	0.0363471	C030037D09Rik	0.302951	0.146818
ENSMUSG00000039519	1683.31	-0.520602	0.15394	-3.38185	0.000720005	0.0376326	Cyp7b1	24.3309	17.0787
ENSMUSG00000110151	5.81436	3.27179	0.968169	3.37936	0.000726557	0.0378787	Gm38416	0.00758535	0.0769641
ENSMUSG00000119959	238.701	0.639012	0.189255	3.37645	0.000734274	0.0379917	ENSMUSG00000119959	2.45394	3.78534
ENSMUSG00000114818	1.58896	4.08815	1.21078	3.37646	0.000734258	0.0379917	Gm35164	0	0.0282618
ENSMUSG00000087613	12.2248	1.54724	0.458115	3.37741	0.000731721	0.0379917	Gm13855	0.224014	0.668677
ENSMUSG00000028167	326.577	0.734982	0.217749	3.37536	0.0007372	0.0380473	Bdh2	1.55905	2.56818
ENSMUSG00000020651	28.3054	1.07622	0.318974	3.374	0.000740848	0.0381397	Slc26a4	0.155941	0.326617
ENSMUSG00000019189	2286.87	-0.597736	0.177303	-3.37127	0.000748219	0.0384229	Rnf145	9.53493	6.27776
ENSMUSG00000008384	241.226	-0.421927	0.125278	-3.36792	0.000757379	0.0387963	Sertad1	5.52217	4.10358
ENSMUSG00000102577	1.48661	4.00262	1.18912	3.36603	0.000762572	0.0389652	Gm37969	0	0.0242572
ENSMUSG00000023977	2703.26	0.412155	0.1225	3.36454	0.000766723	0.0390801	Ubr2	6.34015	8.4351
ENSMUSG00000047638	3265.22	0.463656	0.137874	3.3629	0.000771274	0.0392147	Nr1h4	32.0157	44.0264
ENSMUSG00000064215	1305.68	0.642424	0.191284	3.35849	0.000783698	0.039748	Ifi27	18.5633	29.4755
ENSMUSG00000037722	3346.84	-0.346985	0.103463	-3.3537	0.000797387	0.0401465	Gnpnat1	21.1899	16.72
ENSMUSG00000038068	1028.56	0.479245	0.142901	3.35369	0.000797418	0.0401465	Rnf144b	4.62998	6.47699
ENSMUSG00000031400	222.323	-0.387517	0.115529	-3.35427	0.000795745	0.0401465	G6pdx	2.19739	1.68484
ENSMUSG00000015804	647.626	-0.297644	0.0888355	-3.35051	0.000806643	0.0405116	Med28	3.82099	3.11475
ENSMUSG00000066640	254.777	0.42814	0.127896	3.34756	0.00081527	0.040845	Fbxl18	0.449959	0.603923
ENSMUSG00000090175	1605.06	1.64216	0.491021	3.34437	0.000824687	0.0411518	Ugt1a9	9.62717	29.1404
ENSMUSG00000063564	20.2485	1.05253	0.314739	3.34413	0.0008254	0.0411518	Col23a1	0.061645	0.129247
ENSMUSG00000068086	13581.6	-1.03475	0.30963	-3.3419	0.00083208	0.0413426	Cyp2d9	180.764	88.0049
ENSMUSG00000022325	119.793	0.589945	0.176586	3.34084	0.000835266	0.0413426	Pop1	0.671718	1.01345
ENSMUSG00000034918	32.8573	-1.66662	0.498802	-3.34124	0.000834037	0.0413426	Cdhr2	0.321758	0.104305
ENSMUSG00000019851	3387.88	0.403518	0.12086	3.33873	0.000841637	0.0415579	Perp	40.0511	52.6792
ENSMUSG00000020017	19151.7	-0.439393	0.13168	-3.33682	0.000847421	0.0417431	Hal	105.655	78.6279
ENSMUSG00000063694	2688.17	-0.403205	0.12092	-3.33448	0.000854586	0.0419954	Cycs	23.9184	18.2223
ENSMUSG00000038764	1648.27	-0.463932	0.139197	-3.33291	0.000859437	0.0421158	Ptpn3	7.00856	5.14877
ENSMUSG00000032715	278.401	-1.02615	0.307937	-3.33236	0.000861137	0.0421158	Trib3	4.74335	2.32164
ENSMUSG00000030905	75.239	-0.931195	0.279498	-3.33167	0.000863261	0.0421194	Crym	0.777744	0.414769
ENSMUSG00000070337	1.30494	3.78364	1.13694	3.32791	0.00087499	0.0425905	Gpr179	0	0.00739722
ENSMUSG00000031530	134.852	-0.773344	0.232556	-3.32541	0.000882892	0.0427724	Dusp4	1.68109	0.969714
ENSMUSG00000110488	33.4868	1.31886	0.396552	3.32582	0.000881581	0.0427724	Gm45724	1.19781	2.97733
ENSMUSG00000097099	105.092	0.575589	0.173405	3.31933	0.000902323	0.0436109	Gm9917	0.34549	0.515816
ENSMUSG00000032028	383.776	0.913881	0.275592	3.31606	0.000912962	0.0440215	Nxpe2	1.76265	3.28549
ENSMUSG00000043418	259.794	0.41981	0.12672	3.3129	0.000923341	0.0444177	Lrit2	2.0587	2.75717
ENSMUSG00000107516	232.51	-0.683639	0.206606	-3.30891	0.000936608	0.0449506	Gm30784	4.43101	2.79495
ENSMUSG00000047228	807.911	-1.27853	0.388461	-3.29126	0.0009974	0.0476492	A2ml1	3.84229	1.62057
ENSMUSG00000001672	41.4354	-1.12822	0.342797	-3.29124	0.000997476	0.0476492	Marveld3	0.456898	0.211817
ENSMUSG00000055027	65.8193	1.03978	0.316069	3.28974	0.00100281	0.0477928	Smyd1	0.250736	0.522995
ENSMUSG00000030108	5457.84	0.513062	0.156019	3.28846	0.00100737	0.0478992	Slc6a13	41.4905	58.8476
ENSMUSG00000030428	24.2054	1.285	0.391119	3.28544	0.00101824	0.048304	Ttyh1	0.0594651	0.145802
ENSMUSG00000061353	10959.1	0.383301	0.116773	3.28244	0.00102912	0.0485003	Cxcl12	31.2154	40.9628
ENSMUSG00000036580	1154.28	0.321305	0.0978553	3.28347	0.00102539	0.0485003	Spg20	3.58038	4.46178
ENSMUSG00000043822	38.973	-0.983298	0.299572	-3.28235	0.00102946	0.0485003	Adamtsl5	0.290658	0.149348
ENSMUSG00000032014	9361.89	-0.292094	0.0891494	-3.27646	0.00105118	0.0490759	Oaf	104.964	85.8592
ENSMUSG00000038884	235.996	0.920609	0.280937	3.27693	0.00104943	0.0490759	Shfl	1.29429	2.44333
ENSMUSG00000034220	71.4208	0.966682	0.294978	3.27713	0.00104868	0.0490759	Gpc1	0.25015	0.485279
ENSMUSG00000049721	78.8319	-0.764936	0.233465	-3.27644	0.00105123	0.0490759	Gal3st1	1.30904	0.771082
ENSMUSG00000068587	6363.06	0.386196	0.118025	3.27216	0.00106731	0.0492664	Mgam	12.2493	16.0216
ENSMUSG00000030137	179.959	-1.94123	0.59292	-3.27402	0.00106029	0.0492664	Tuba8	3.26779	0.859978
ENSMUSG00000032285	165.391	-0.725926	0.221742	-3.27374	0.00106133	0.0492664	Dnaja4	1.5498	0.936705
ENSMUSG00000002265	158.901	1.92408	0.587917	3.27271	0.00106521	0.0492664	Peg3	0.132712	0.509033
ENSMUSG00000035277	1.3474	3.8644	1.18085	3.27255	0.00106583	0.0492664	Arx	0	0.0170278
ENSMUSG00000045775	1428.87	1.14034	0.348683	3.27041	0.00107392	0.0494607	Slc16a5	6.47539	14.1458
ENSMUSG00000022948	237.82	0.930217	0.284553	3.26904	0.00107911	0.0495885	Setd4	0.830707	1.56628
ENSMUSG00000040432	32.5431	0.862402	0.26404	3.26617	0.00109011	0.0499821	Ltb4r2	0.166102	0.301966
ENSMUSG00000023959	121.262	-1.05866	0.324336	-3.26407	0.00109823	0.0502421	Clic5	0.445172	0.220952
ENSMUSG00000002274	116.19	0.594904	0.182322	3.26292	0.0011027	0.0503347	Metrn	0.659809	0.993866
ENSMUSG00000034687	82.7557	0.932303	0.285885	3.26111	0.00110976	0.0505444	Fras1	0.0860443	0.166538
ENSMUSG00000020926	343.948	-1.00525	0.308784	-3.25552	0.00113184	0.051436	Adam11	2.13097	1.08989
ENSMUSG00000052033	129.048	-0.479827	0.147531	-3.25238	0.00114442	0.0518929	Pfdn4	1.60474	1.15168
ENSMUSG00000020832	543.728	-0.260562	0.0801647	-3.25033	0.0011527	0.0521532	Eral1	6.98417	5.84806
ENSMUSG00000038712	1857.16	0.446629	0.13762	3.24538	0.00117294	0.0529526	Mindy1	6.47168	8.83329
ENSMUSG00000039347	32.5223	-1.07523	0.332133	-3.23736	0.00120642	0.0543444	Atp6v0e2	0.490125	0.23684
ENSMUSG00000120786	61.233	1.4552	0.450092	3.23311	0.00122451	0.0547988	ENSMUSG00000120786	0.389691	1.06235
ENSMUSG00000047904	17.2802	-2.19377	0.678523	-3.23316	0.0012243	0.0547988	Sstr2	0.347818	0.0765904
ENSMUSG00000027797	1.43132	-3.99128	1.23409	-3.23419	0.0012199	0.0547988	Dclk1	0.00480514	0
ENSMUSG00000030643	473.65	0.863961	0.267736	3.22692	0.00125132	0.0558771	Rab30	0.948618	1.70189
ENSMUSG00000020423	700.023	-1.94383	0.602537	-3.22609	0.00125496	0.0559178	Btg2	11.1071	2.85412
ENSMUSG00000030917	107.52	-0.63843	0.197982	-3.22468	0.00126112	0.0560708	Tmem159	1.80482	1.1574
ENSMUSG00000039648	1246.17	0.815166	0.253377	3.21721	0.00129443	0.0572884	Kyat1	8.20393	14.65
ENSMUSG00000041025	715.363	0.550114	0.171012	3.21681	0.00129623	0.0572884	Iffo2	2.52746	3.66275
ENSMUSG00000075000	539.846	0.479351	0.149021	3.21667	0.00129687	0.0572884	Nrbf2	6.47962	9.01037
ENSMUSG00000025402	690.059	-0.701503	0.218142	-3.21581	0.00130076	0.0573367	Nab2	7.70281	4.81378
ENSMUSG00000040857	1409.44	-0.267038	0.0831738	-3.2106	0.00132458	0.0582616	Erf	11.4105	9.50285
ENSMUSG00000086272	1.70594	3.62245	1.12948	3.20717	0.00134046	0.0588341	BC039966	0.003046	0.0530873
ENSMUSG00000032279	1442.94	-0.482462	0.150559	-3.20446	0.00135314	0.059264	Idh3a	8.85205	6.34831
ENSMUSG00000015966	397.489	-0.642912	0.200767	-3.20228	0.00136345	0.0595884	Il17rb	3.47283	2.25469
ENSMUSG00000055675	115.571	-1.1311	0.3533	-3.20154	0.00136696	0.0596152	Kbtbd11	0.604673	0.273764
ENSMUSG00000031274	221.225	-0.910039	0.284597	-3.19764	0.00138555	0.0601766	Col4a5	1.14745	0.626676
ENSMUSG00000119965	1.38594	3.84383	1.20209	3.19761	0.00138569	0.0601766	Gm46120	0	0.101961
ENSMUSG00000032511	1.86314	4.2991	1.34599	3.19401	0.00140312	0.0608049	Scn5a	0	0.0116752
ENSMUSG00000026614	323.625	1.42984	0.447903	3.1923	0.00141146	0.0610373	Slc30a10	0.723168	1.91546
ENSMUSG00000020160	93.5663	-0.75849	0.237885	-3.18847	0.00143026	0.0615909	Meis1	0.300012	0.179005
ENSMUSG00000078492	1.84084	3.70903	1.16311	3.18888	0.00142824	0.0615909	1700045H11Rik	0.00791514	0.158611
ENSMUSG00000097350	18.7478	-1.06809	0.335208	-3.18636	0.00144077	0.0619138	4732491K20Rik	0.131826	0.0627992
ENSMUSG00000025217	555.175	-0.276363	0.0867831	-3.18452	0.00144994	0.0620483	Btrc	0.960968	0.796379
ENSMUSG00000042826	20.1631	0.973005	0.305511	3.18485	0.0014483	0.0620483	Fgf11	0.119233	0.235632
ENSMUSG00000022528	246.313	-0.566973	0.178158	-3.18243	0.00146047	0.0622574	Hes1	3.90261	2.63489
ENSMUSG00000037995	16.3172	-1.77269	0.557039	-3.18234	0.00146089	0.0622574	Igsf9	0.10076	0.0301077
ENSMUSG00000027624	389.543	-1.24148	0.391015	-3.17502	0.00149828	0.0637187	Epb41l1	1.23678	0.515601
ENSMUSG00000074398	58.67	1.053	0.331782	3.17376	0.00150477	0.0638626	Gm15441	0.51015	1.062
ENSMUSG00000039431	98.6016	-0.624706	0.197037	-3.1705	0.00152175	0.06445	Mtmr7	0.714173	0.466877
ENSMUSG00000033854	20.6948	1.34217	0.423518	3.1691	0.0015291	0.0646281	Kcnk10	0.0362637	0.0920467
ENSMUSG00000031870	3.33048	2.86138	0.903227	3.16796	0.00153515	0.0647506	Pgr	0.00239877	0.0185612
ENSMUSG00000017210	392.559	-0.483746	0.152868	-3.16446	0.00155373	0.0653998	Med24	1.86136	1.33937
ENSMUSG00000043719	10.9863	2.27423	0.71918	3.16225	0.00156553	0.0657619	Col6a6	0.0107751	0.0518451
ENSMUSG00000026272	13918.4	-0.494109	0.156385	-3.15956	0.00158007	0.0662371	Agxt	255.481	182.486
ENSMUSG00000058317	613.21	0.531417	0.168359	3.15646	0.00159698	0.0667528	Ube2e2	2.92903	4.17255
ENSMUSG00000105260	20.5932	0.923014	0.292453	3.15611	0.00159887	0.0667528	Gm40040	0.529282	1.00176
ENSMUSG00000029814	3.49071	-2.28002	0.722761	-3.1546	0.00160717	0.0669631	Igf2bp3	0.0192939	0.0037596
ENSMUSG00000022098	2268.73	0.422357	0.13399	3.15216	0.0016207	0.0672162	Bmp1	5.81874	7.83476
ENSMUSG00000032420	777.551	1.23689	0.392429	3.15188	0.00162225	0.0672162	Nt5e	1.45931	3.39882
ENSMUSG00000105837	50.448	0.920552	0.292078	3.15173	0.00162306	0.0672162	Gm35986	0.603095	1.14236
ENSMUSG00000008999	164.563	-0.804726	0.255381	-3.15108	0.0016267	0.0672313	Bmp7	1.37345	0.792517
ENSMUSG00000021376	1514.58	-0.66212	0.210257	-3.14911	0.00163771	0.0675504	Tpmt	13.3276	8.47646
ENSMUSG00000043789	1066.71	0.265708	0.0843943	3.14841	0.0016416	0.0675753	Vwce	4.89744	5.885
ENSMUSG00000050379	157.416	-0.667432	0.212073	-3.14718	0.00164853	0.0677248	Septin6	0.523144	0.331071
ENSMUSG00000107552	94.4141	0.626005	0.199245	3.14188	0.00167866	0.0688251	Gm44096	3.95295	6.04903
ENSMUSG00000005410	120.899	-1.08945	0.346922	-3.14033	0.0016876	0.0689164	Mcm5	1.07207	0.515415
ENSMUSG00000087357	1.46676	3.35856	1.0693	3.1409	0.00168432	0.0689164	Gm12498	0.00166802	0.0300811
ENSMUSG00000022383	6855.5	0.410955	0.130924	3.13888	0.00169593	0.0691192	Ppara	41.1255	54.8002
ENSMUSG00000079508	583.784	-0.331771	0.105754	-3.13718	0.0017058	0.0692468	Apoo	13.8169	11.0122
ENSMUSG00000039990	565.286	0.413032	0.131643	3.13751	0.0017039	0.0692468	Edrf1	2.07993	2.75801
ENSMUSG00000021876	69452.4	-0.445858	0.14235	-3.13213	0.00173541	0.0701713	Rnase4	1306.14	964.111
ENSMUSG00000072082	151.424	0.565576	0.180549	3.13253	0.00173309	0.0701713	Ccnf	0.414953	0.616552
ENSMUSG00000066877	124.236	-1.01365	0.323896	-3.12957	0.00175065	0.0706484	Nck2	1.01586	0.501632
ENSMUSG00000009281	22257.8	-0.437374	0.139888	-3.1266	0.00176842	0.0711243	Rarres2	258.264	190.057
ENSMUSG00000052595	5205.45	0.556161	0.177889	3.12644	0.00176936	0.0711243	A1cf	30.1886	44.0591
ENSMUSG00000021792	2469.33	-0.486309	0.155605	-3.12528	0.00177636	0.0712661	Prxl2a	26.0513	18.6492
ENSMUSG00000010044	19.4374	-1.69855	0.543834	-3.12329	0.00178842	0.07161	Zmynd10	0.371611	0.115174
ENSMUSG00000049404	765.368	-0.815773	0.261316	-3.12179	0.00179757	0.0718363	Rarres1	19.7229	11.2018
ENSMUSG00000027408	30.7127	1.02985	0.330051	3.12028	0.00180679	0.0720644	Cpxm1	0.223979	0.457966
ENSMUSG00000054630	16569.6	0.470285	0.150834	3.1179	0.00182143	0.0725078	Ugt2b5	201.299	275.709
ENSMUSG00000026012	23.1435	-1.04519	0.33534	-3.1168	0.00182824	0.0726382	Cd28	0.139137	0.0669387
ENSMUSG00000030545	2247.32	0.748487	0.240579	3.11118	0.00186338	0.0738915	Pex11a	14.1625	23.466
ENSMUSG00000063160	49.9727	-1.24313	0.399736	-3.10989	0.00187156	0.0740728	Numbl	0.21491	0.0921677
ENSMUSG00000067219	629.272	1.49442	0.480773	3.10838	0.00188118	0.0743102	Nipal1	2.04838	5.75033
ENSMUSG00000022620	1486.78	-0.654127	0.210722	-3.10421	0.00190786	0.0752194	Arsa	13.0418	8.33101
ENSMUSG00000028051	43.8716	0.92502	0.298045	3.10363	0.00191164	0.0752243	Hcn3	0.19483	0.368614
ENSMUSG00000038393	4636.77	0.966232	0.311697	3.09991	0.00193579	0.0756768	Txnip	27.2303	53.4148
ENSMUSG00000025574	676.146	0.580014	0.18716	3.09903	0.00194156	0.0756768	Tk1	2.80051	4.1869
ENSMUSG00000039632	70.048	-0.988902	0.318893	-3.10104	0.00192839	0.0756768	Odad3	0.973161	0.499368
ENSMUSG00000020914	54.9811	-0.980881	0.316363	-3.10049	0.00193199	0.0756768	Top2a	0.214029	0.110276
ENSMUSG00000121160	13.1041	-2.19823	0.709242	-3.09941	0.00193909	0.0756768	ENSMUSG00000121160	0.410668	0.0892719
ENSMUSG00000059552	535.014	-0.313501	0.101339	-3.09359	0.00197749	0.0767855	Trp53	3.91793	3.16499
ENSMUSG00000027796	42.1529	2.84911	0.920857	3.09397	0.00197494	0.0767855	Smad9	0.0524697	0.388992
ENSMUSG00000028949	69.5784	-0.603292	0.195109	-3.09208	0.00198757	0.0769265	Smarcd3	0.438417	0.289915
ENSMUSG00000075318	3.63162	-3.13544	1.01407	-3.09193	0.00198861	0.0769265	Scn2a	0.0137667	0.00151691
ENSMUSG00000036452	362.609	0.472038	0.152875	3.08773	0.00201691	0.0778746	Arhgap26	0.832636	1.165
ENSMUSG00000044393	5516.04	0.420833	0.136319	3.08712	0.00202109	0.0778897	Dsg2	15.3506	20.4794
ENSMUSG00000025197	9594.56	0.508721	0.164865	3.08568	0.00203084	0.0780256	Cyp2c23	98.5762	139.027
ENSMUSG00000029161	23.2027	-1.2678	0.410891	-3.08548	0.00203221	0.0780256	Cgref1	0.415645	0.175896
ENSMUSG00000068877	153.176	-0.864985	0.280629	-3.0823	0.00205405	0.0787169	Selenbp2	2.30054	1.3025
ENSMUSG00000020601	92.4198	0.538382	0.174855	3.07903	0.00207677	0.0792916	Trib2	0.467605	0.681657
ENSMUSG00000024302	6.84294	2.00499	0.65114	3.0792	0.00207555	0.0792916	Dtna	0.00437547	0.0178788
ENSMUSG00000028609	377.252	-0.30754	0.0999658	-3.07646	0.00209477	0.0798307	Magoh	14.4911	11.751
ENSMUSG00000073002	268.599	-0.399518	0.13006	-3.0718	0.00212773	0.0809365	Vamp5	3.02309	2.30876
ENSMUSG00000042750	6.44664	-2.46962	0.804255	-3.07069	0.00213564	0.0810873	Bex2	0.33437	0.0586493
ENSMUSG00000032491	25.6978	-1.10913	0.361431	-3.06872	0.00214977	0.081473	Nradd	0.505779	0.238901
ENSMUSG00000032515	423.242	-0.584201	0.190576	-3.06545	0.00217344	0.0820916	Csrnp1	3.9059	2.59699
ENSMUSG00000046971	1.19616	3.60404	1.17573	3.06536	0.00217408	0.0820916	Pla2g4f	0	0.0195727
ENSMUSG00000021798	1.86938	3.18482	1.03923	3.06458	0.00217974	0.0821542	Ldb3	0.00165747	0.014737
ENSMUSG00000035270	307.188	0.652027	0.213003	3.06111	0.00220515	0.0829595	Impg2	0.695925	1.08209
ENSMUSG00000021764	2371.39	-0.285332	0.0932793	-3.0589	0.00222152	0.0833119	Ndufs4	25.6767	21.1213
ENSMUSG00000078938	1.40383	-3.49859	1.1438	-3.05875	0.00222262	0.0833119	Syce3	0.133816	0.0066927
ENSMUSG00000030045	435.9	-0.245207	0.0801813	-3.05816	0.00222703	0.0833251	Mrpl19	2.31911	1.96065
ENSMUSG00000024926	320.936	-0.279829	0.0916431	-3.05347	0.00226213	0.0843311	Kat5	2.68865	2.22098
ENSMUSG00000042874	100.903	0.756089	0.24758	3.05391	0.00225876	0.0843311	D930007J09Rik	0.818622	1.36139
ENSMUSG00000019838	8629.36	-0.486277	0.159296	-3.05267	0.00226814	0.0844019	Slc16a10	36.4938	26.2284
ENSMUSG00000032118	18.4968	-1.33307	0.437179	-3.04925	0.00229416	0.0852157	Fez1	0.175532	0.0698041
ENSMUSG00000002289	3105.11	0.717565	0.235619	3.04545	0.00232333	0.0859885	Angptl4	17.8212	29.2679
ENSMUSG00000027508	363.477	0.442042	0.145137	3.0457	0.00232143	0.0859885	Pag1	0.861697	1.17904
ENSMUSG00000045064	61.0073	0.617436	0.202847	3.04386	0.00233568	0.0862898	Zc2hc1c	0.27691	0.425816
ENSMUSG00000040412	182.514	-1.34479	0.442603	-3.03837	0.00237863	0.0876368	Elapor1	1.08071	0.436028
ENSMUSG00000048537	176.317	0.457509	0.15059	3.03811	0.00238067	0.0876368	Phldb1	0.55738	0.768043
ENSMUSG00000020782	1033.77	-0.518704	0.17079	-3.03708	0.00238879	0.0877783	Llgl2	6.64857	4.66806
ENSMUSG00000034424	3095.09	0.187145	0.0616722	3.03451	0.0024093	0.0882163	Gcsh	49.008	55.8815
ENSMUSG00000032252	912.464	0.381036	0.12556	3.03469	0.00240781	0.0882163	Glce	3.11136	4.05792
ENSMUSG00000025384	250.909	-0.452167	0.149118	-3.03227	0.0024272	0.0887138	Faap100	1.48568	1.09216
ENSMUSG00000031443	3914.23	0.333297	0.109965	3.03095	0.00243789	0.0889463	F7	49.7239	63.3129
ENSMUSG00000026239	183.458	-0.418997	0.138431	-3.02676	0.00247193	0.0900281	Pde6d	2.56693	1.93098
ENSMUSG00000039477	1508.9	0.342622	0.113309	3.0238	0.00249625	0.0903495	Tnrc18	2.92699	3.69298
ENSMUSG00000039031	762.356	-0.464126	0.153504	-3.02354	0.00249835	0.0903495	Arhgap18	3.61505	2.61747
ENSMUSG00000040688	528.542	-0.423894	0.140128	-3.02504	0.00248598	0.0903495	Tbl3	2.82487	2.12178
ENSMUSG00000087404	63.4036	0.812269	0.268629	3.02376	0.00249654	0.0903495	Gm11752	2.40917	4.25666
ENSMUSG00000037349	255.026	-0.467896	0.154784	-3.02291	0.00250357	0.0903794	Nudt22	6.57442	4.78675
ENSMUSG00000033307	5126.19	-0.423188	0.140042	-3.02186	0.00251223	0.0905329	Mif	210.477	156.704
ENSMUSG00000024787	434.111	-0.387306	0.128228	-3.02045	0.00252403	0.0907986	Snx15	5.71975	4.36623
ENSMUSG00000032908	10.7028	1.6698	0.553095	3.01901	0.00253604	0.0910712	Sgpp2	0.0342962	0.109719
ENSMUSG00000037936	8496.55	-0.409312	0.135695	-3.01642	0.00255779	0.0916822	Scarb1	30.5351	22.9612
ENSMUSG00000041653	14.0331	1.79065	0.593731	3.01592	0.00256198	0.0916822	Pnpla3	0.109765	0.385144
ENSMUSG00000018822	7.61626	1.88704	0.625906	3.0149	0.00257062	0.0918315	Sfrp5	0.0462522	0.174435
ENSMUSG00000032898	4679.45	-0.603891	0.200654	-3.00962	0.00261576	0.0932819	Fbxo21	27.2844	17.9072
ENSMUSG00000022723	243.858	0.752774	0.250336	3.00705	0.00263797	0.0939107	Crybg3	0.387771	0.644423
ENSMUSG00000042978	1690.42	0.780764	0.259759	3.00572	0.00264954	0.0941595	Sbk1	7.43912	12.7972
ENSMUSG00000032239	1278.01	0.226914	0.0755484	3.00355	0.00266846	0.094505	Rp9	8.83476	10.3645
ENSMUSG00000045005	419.147	-0.462332	0.153913	-3.00385	0.00266585	0.094505	Fzd5	1.86899	1.3665
ENSMUSG00000025466	658.387	-0.545232	0.181571	-3.00286	0.00267452	0.0945565	Fuom	6.34775	4.40368
ENSMUSG00000079659	2049.31	-0.303008	0.10104	-2.99889	0.00270965	0.0956338	Tmem243	8.82701	7.16127
ENSMUSG00000026471	155.248	0.494772	0.165099	2.99681	0.00272816	0.0961221	Mr1	0.577852	0.817312
ENSMUSG00000068854	91.9326	-0.871248	0.291018	-2.99379	0.00275535	0.0969138	H2bc21	1.20141	0.669042
ENSMUSG00000002068	35.6643	-1.03592	0.346366	-2.99082	0.00278232	0.097695	Ccne1	0.476697	0.234069
ENSMUSG00000006362	146.005	0.375365	0.125538	2.99005	0.00278931	0.0977736	Cbfa2t3	0.407141	0.529665
ENSMUSG00000054889	2173.01	0.614973	0.205712	2.98949	0.00279442	0.0977857	Dsp	4.81223	7.31903
ENSMUSG00000022663	2154.84	0.288272	0.096461	2.98848	0.00280366	0.0979354	Atg3	16.5635	20.1152
ENSMUSG00000001995	502.002	-0.497885	0.166632	-2.98793	0.00280873	0.0979354	Sipa1l2	1.65196	1.16243
ENSMUSG00000035455	13.6679	-1.41584	0.473928	-2.98747	0.002813	0.0979354	Fignl1	0.10718	0.0410003
ENSMUSG00000044748	119.333	-1.15639	0.387211	-2.98646	0.00282224	0.0980907	Defb1	5.14684	2.27822
ENSMUSG00000040111	145.883	-0.640127	0.21445	-2.98497	0.00283606	0.0984045	Gramd1b	0.449617	0.293938
ENSMUSG00000026678	1382.27	-0.495977	0.16635	-2.98152	0.00286823	0.0993344	Rgs5	9.60728	6.81793
ENSMUSG00000028645	461.172	-0.661997	0.222068	-2.98106	0.00287253	0.0993344	Slc2a1	4.24365	2.72768
ENSMUSG00000099889	9.85821	1.60363	0.538062	2.98039	0.00287885	0.0993856	Mrgprb11-ps	0.130345	0.396236
ENSMUSG00000025017	3221.68	-0.438819	0.147468	-2.97569	0.00292334	0.100701	Pik3ap1	17.9505	13.1757
ENSMUSG00000030247	193.979	-0.527468	0.177281	-2.97533	0.00292676	0.100701	Kcnj8	2.42564	1.67641
ENSMUSG00000028920	490.648	0.311801	0.105057	2.96793	0.00299817	0.102986	Fbxo42	1.97163	2.44553
ENSMUSG00000016756	2524.5	0.85792	0.289196	2.96657	0.00301146	0.103269	Cmah	4.49836	8.23786
ENSMUSG00000050957	7.65352	1.41642	0.477617	2.9656	0.00302097	0.103423	Insl6	0.155169	0.421992
ENSMUSG00000033157	180.61	-0.537336	0.181457	-2.96123	0.00306413	0.104602	Abhd10	1.53188	1.07007
ENSMUSG00000117583	1.02308	3.46185	1.16911	2.96108	0.00306559	0.104602	Gm18083	0	0.0747453
ENSMUSG00000102701	10.8428	1.28336	0.43365	2.95943	0.00308212	0.104991	9430083B18Rik	0.197473	0.484872
ENSMUSG00000071550	2.57131	-3.83589	1.29672	-2.95815	0.00309495	0.105254	Cfap44	0.0155219	0.000933531
ENSMUSG00000070730	2113.22	0.435695	0.147569	2.95249	0.00315226	0.107026	Rmdn3	13.5843	18.3938
ENSMUSG00000076617	402.256	0.854356	0.289469	2.95145	0.00316281	0.10706	Ighm	4.10397	7.45574
ENSMUSG00000102615	9.19675	-1.74346	0.590728	-2.95137	0.00316369	0.10706	Gm37844	0.0938334	0.0277
ENSMUSG00000118366	3183.26	0.503808	0.170852	2.94881	0.00319005	0.107774	9130016M20Rik	31.1949	43.9551
ENSMUSG00000040029	1876.24	0.22569	0.0765842	2.94695	0.00320926	0.107891	Ipo8	2.92768	3.43223
ENSMUSG00000022505	1037.69	-0.562157	0.190755	-2.94702	0.00320858	0.107891	Emp2	3.86557	2.63227
ENSMUSG00000030800	408.443	-1.19022	0.403817	-2.94742	0.00320438	0.107891	Prss8	7.96126	3.55984
ENSMUSG00000019082	7551.48	-0.42182	0.143299	-2.94365	0.00324372	0.108694	Slc25a22	38.6049	28.7168
ENSMUSG00000026683	9.63125	-1.58521	0.538435	-2.94411	0.00323885	0.108694	Nuf2	0.0599042	0.0202324
ENSMUSG00000039043	282.645	-0.321679	0.109422	-2.93979	0.0032843	0.109874	Arpin	3.69315	2.96666
ENSMUSG00000031665	1475.65	0.547809	0.186448	2.93814	0.00330186	0.110282	Sall1	6.15984	8.92227
ENSMUSG00000031725	12723	0.790974	0.269432	2.93571	0.00332781	0.110365	Ces1f	76.1777	130.416
ENSMUSG00000044197	3950.93	-0.45186	0.153926	-2.93556	0.00332942	0.110365	Gpr146	17.9222	13.2377
ENSMUSG00000019970	1412.89	-0.626728	0.213507	-2.9354	0.0033312	0.110365	Sgk1	9.44825	6.08232
ENSMUSG00000026078	502.702	-0.255894	0.0871209	-2.93723	0.00331157	0.110365	Pdcl3	3.47734	2.91528
ENSMUSG00000029432	441.251	0.22348	0.0760966	2.93679	0.00331624	0.110365	Nipsnap2	3.9762	4.64591
ENSMUSG00000026024	2419.13	0.395028	0.13469	2.93288	0.00335838	0.110789	Als2	5.88745	7.72422
ENSMUSG00000059060	118.901	1.47769	0.50372	2.93356	0.00335094	0.110789	Rad51b	0.457076	1.23677
ENSMUSG00000112795	3.21445	-2.04864	0.698548	-2.93271	0.00336019	0.110789	Gm2027	0.0850398	0.0204919
ENSMUSG00000039458	370.322	0.353731	0.120653	2.9318	0.00337	0.110935	Mtmr12	1.24071	1.58097
ENSMUSG00000078607	152.897	-0.49789	0.169949	-2.92965	0.00339342	0.111527	1810010H24Rik	2.8357	2.01074
ENSMUSG00000024944	127.004	-0.466474	0.159327	-2.92778	0.00341391	0.112021	Arl2	1.13634	0.828665
ENSMUSG00000019194	210.589	-0.535372	0.182962	-2.92614	0.00343194	0.112279	Scn1b	3.63022	2.5029
ENSMUSG00000114104	1.44017	3.39938	1.16176	2.92607	0.00343271	0.112279	Gm47585	0.00177138	0.0328486
ENSMUSG00000021135	15056.8	0.818986	0.280076	2.92416	0.00345389	0.112654	Slc10a1	133.897	235.49
ENSMUSG00000026187	1059.93	-0.35107	0.120063	-2.92405	0.00345513	0.112654	Xrcc5	12.4083	9.80716
ENSMUSG00000041444	341.244	0.497405	0.170321	2.9204	0.00349578	0.113578	Arhgap32	0.442703	0.627506
ENSMUSG00000027171	22.8298	-1.02413	0.350696	-2.92028	0.00349719	0.113578	Prrg4	0.26055	0.128476
ENSMUSG00000078451	4.71281	1.73558	0.594371	2.92002	0.00350006	0.113578	Ppil6	0.0503323	0.168443
ENSMUSG00000115154	3.47631	2.33267	0.799244	2.9186	0.00351607	0.113917	Gm49067	0.0690882	0.353337
ENSMUSG00000048442	4.12381	1.99151	0.682886	2.91632	0.00354185	0.114572	Smim5	0.0271119	0.108747
ENSMUSG00000027533	185.947	1.05478	0.361849	2.91497	0.00355728	0.114873	Fabp5	0.900114	1.94568
ENSMUSG00000036158	175.121	0.358139	0.122881	2.91452	0.00356234	0.114873	Prickle1	0.945294	1.21463
ENSMUSG00000097712	29.0939	0.779891	0.2677	2.9133	0.00357627	0.115141	Gm10532	0.248207	0.426067
ENSMUSG00000044018	1686.23	-0.178953	0.0615349	-2.90815	0.00363575	0.116873	Mrpl50	22.6815	20.0642
ENSMUSG00000037942	8939.57	0.558287	0.192122	2.90589	0.00366206	0.117452	Crp	55.9619	82.8469
ENSMUSG00000052302	728.455	-1.13268	0.389824	-2.90562	0.00366521	0.117452	Tbc1d30	3.97141	1.86976
ENSMUSG00000032330	3214.64	-0.33281	0.114568	-2.90492	0.00367345	0.117533	Cox7a2	101.262	80.7183
ENSMUSG00000075701	1949.76	-0.600726	0.206895	-2.90353	0.00368978	0.117616	Selenos	42.1688	28.0874
ENSMUSG00000038172	1780.93	0.412909	0.142223	2.90324	0.00369321	0.117616	Ttc39b	4.04551	5.3646
ENSMUSG00000078656	6.30635	1.40899	0.485202	2.90392	0.00368519	0.117616	Vps25	0.0567286	0.148938
ENSMUSG00000104184	2.28921	-2.70609	0.93246	-2.9021	0.00370676	0.117865	Gm37818	0.033872	0.00489024
ENSMUSG00000025059	4051.21	0.488116	0.16828	2.90061	0.00372432	0.11824	Gk	11.6879	16.2615
ENSMUSG00000034520	11.7406	1.19746	0.412945	2.8998	0.00373405	0.118366	Gjc1	0.0382601	0.0892974
ENSMUSG00000028637	47.6403	0.789957	0.272719	2.89659	0.0037724	0.119397	Ccdc30	0.0755385	0.131913
ENSMUSG00000030559	8.8127	1.57075	0.542462	2.89559	0.00378449	0.119596	Rab38	0.0748751	0.221878
ENSMUSG00000096472	93.6228	-0.550462	0.190322	-2.89227	0.00382474	0.120682	Cdkn2d	1.87612	1.29419
ENSMUSG00000035836	6486.24	0.61164	0.211832	2.88738	0.00388465	0.121453	Ugt2b1	53.6761	80.8682
ENSMUSG00000019768	856.508	1.06298	0.368125	2.88756	0.00388241	0.121453	Esr1	1.08646	2.31799
ENSMUSG00000002342	373.719	-0.286388	0.0991529	-2.88834	0.00387276	0.121453	Tmem161a	2.99275	2.45985
ENSMUSG00000012609	393.018	0.413488	0.143099	2.88951	0.00385837	0.121453	Ttll5	0.57184	0.760151
ENSMUSG00000012123	101.628	1.14587	0.39668	2.88866	0.00386886	0.121453	Crybg2	0.217555	0.481773
ENSMUSG00000030302	60.8188	1.30521	0.451979	2.88777	0.00387988	0.121453	Atp2b2	0.0739467	0.181933
ENSMUSG00000028076	7949.78	0.522417	0.18109	2.88484	0.00391614	0.121696	Cd1d1	68.4011	97.5588
ENSMUSG00000027300	163.763	-0.431162	0.149428	-2.88542	0.00390886	0.121696	Ubox5	0.898677	0.668699
ENSMUSG00000095930	90.5925	-0.489556	0.169629	-2.88604	0.00390127	0.121696	Nim1k	0.337093	0.239204
ENSMUSG00000096974	11.8161	1.08679	0.376707	2.88498	0.00391441	0.121696	Gm26881	0.307949	0.657235
ENSMUSG00000020834	196.934	-0.50449	0.174979	-2.88314	0.00393728	0.122169	Dhrs13	3.13397	2.20277
ENSMUSG00000025993	5661.33	0.573355	0.198996	2.88124	0.00396111	0.122463	Slc40a1	13.6786	20.295
ENSMUSG00000025173	1038.96	0.287038	0.0996463	2.88057	0.00396955	0.122463	Wdr45b	5.51562	6.72249
ENSMUSG00000086589	14.5835	0.966892	0.335592	2.88115	0.00396223	0.122463	Gm12915	0.176393	0.344043
ENSMUSG00000087135	2.06929	-2.95483	1.02581	-2.88049	0.00397062	0.122463	Gm16096	0.117197	0.0147697
ENSMUSG00000015090	13.8805	1.94521	0.67655	2.8752	0.00403777	0.124348	Ptgds	0.0945847	0.365328
ENSMUSG00000034908	4271.65	0.351263	0.122222	2.87397	0.00405349	0.124645	Sidt2	19.514	24.8233
ENSMUSG00000036223	2.00129	-3.41357	1.18814	-2.87304	0.0040654	0.124824	Ska1	0.0355965	0.00305974
ENSMUSG00000106397	7.94548	1.7016	0.592367	2.87254	0.00407186	0.124836	Gm21049	0.102756	0.340713
ENSMUSG00000029270	396.888	-0.492807	0.171659	-2.87085	0.00409375	0.12532	Dipk1a	4.32968	3.08029
ENSMUSG00000052928	1202.68	0.348034	0.121398	2.86689	0.00414523	0.126707	Ctif	4.45598	5.69398
ENSMUSG00000053604	146.962	0.539741	0.188383	2.86512	0.00416848	0.12704	Rpia	0.603387	0.872505
ENSMUSG00000110803	1.41342	3.87237	1.35138	2.86548	0.00416374	0.12704	Gm20275	0	0.0536949
ENSMUSG00000082932	2.46125	-2.4383	0.852033	-2.86175	0.00421311	0.12821	Cyp2j8	0.0744605	0.0134791
ENSMUSG00000089961	171.67	0.486529	0.170095	2.86033	0.00423195	0.128592	Gm16567	6.62357	9.27331
ENSMUSG00000027312	2012.99	0.334337	0.116928	2.85934	0.0042453	0.128619	Atrn	3.62062	4.55611
ENSMUSG00000097487	15.7203	0.930891	0.325563	2.85933	0.00424536	0.128619	Ptges3l	0.137253	0.25995
ENSMUSG00000030084	327.118	0.374789	0.131178	2.85711	0.00427523	0.129143	Plxna1	0.845257	1.09934
ENSMUSG00000002635	279.134	-0.295725	0.103494	-2.8574	0.00427133	0.129143	Pdcd2l	5.32322	4.33429
ENSMUSG00000027775	3528.05	0.274139	0.0959881	2.85597	0.00429059	0.129244	Mfsd1	28.24	34.0577
ENSMUSG00000017491	196.519	-0.532786	0.186555	-2.85593	0.00429116	0.129244	Rarb	1.16767	0.820457
ENSMUSG00000042010	1871.62	1.24673	0.436725	2.85473	0.00430741	0.129376	Acacb	3.0295	7.42308
ENSMUSG00000058240	408.816	-0.350059	0.122627	-2.85467	0.00430813	0.129376	Cryzl1	2.70097	2.13013
ENSMUSG00000001016	502.937	-0.33296	0.116771	-2.8514	0.00435267	0.130523	Ilf2	1.74087	1.38858
ENSMUSG00000021400	1218.95	0.441479	0.154921	2.8497	0.00437606	0.131033	Wrnip1	6.35229	8.54986
ENSMUSG00000054612	555.103	0.589537	0.206926	2.84903	0.00438533	0.13112	Mgmt	4.09141	6.121
ENSMUSG00000029254	60.9447	1.23542	0.434117	2.84581	0.00442984	0.132258	Stap1	0.154708	0.366793
ENSMUSG00000035953	629.682	-0.413543	0.145381	-2.84454	0.00444754	0.132594	Pip4p1	4.27977	3.22761
ENSMUSG00000087456	1.29331	3.75346	1.32013	2.84326	0.00446548	0.132935	Gm16322	0	0.088048
ENSMUSG00000120226	16.9153	1.68839	0.59397	2.84255	0.00447543	0.133039	ENSMUSG00000120226	0.205548	0.66768
ENSMUSG00000036885	1484.67	0.556714	0.195957	2.84101	0.00449714	0.133491	Arhgef26	3.16307	4.69347
ENSMUSG00000027425	600.74	0.245759	0.0865693	2.83887	0.00452736	0.134194	Kat14	3.13055	3.70711
ENSMUSG00000068747	358.209	-0.78898	0.278136	-2.83667	0.00455865	0.134927	Sort1	1.59741	0.943353
ENSMUSG00000062209	116.459	1.63473	0.57692	2.83354	0.00460356	0.13606	Erbb4	0.125389	0.387424
ENSMUSG00000032892	60.3718	-0.717237	0.253384	-2.83063	0.00464561	0.137106	Rangrf	1.56031	0.957603
ENSMUSG00000119994	84.2287	0.724777	0.256115	2.82989	0.00465636	0.137226	ENSMUSG00000119994	0.605735	1.0017
ENSMUSG00000018143	584.192	-0.45101	0.159553	-2.8267	0.00470296	0.138113	Mafk	4.6399	3.4141
ENSMUSG00000032939	166.325	-0.616274	0.218001	-2.82694	0.00469958	0.138113	Nup93	1.25185	0.821908
ENSMUSG00000064125	34.8802	-0.677468	0.239688	-2.82646	0.00470664	0.138113	Prr36	0.234124	0.146255
ENSMUSG00000028008	137.983	-0.362925	0.128553	-2.82315	0.00475544	0.139346	Asic5	1.79775	1.40073
ENSMUSG00000029032	69.2664	0.696251	0.246908	2.81988	0.0048041	0.140476	Arhgef16	0.25768	0.423073
ENSMUSG00000035914	27.3772	1.32783	0.470923	2.81965	0.00480767	0.140476	Cd276	0.115566	0.292057
ENSMUSG00000032741	1972.03	0.517544	0.183614	2.81865	0.00482254	0.14071	Tpcn1	5.09107	7.32399
ENSMUSG00000021286	1124.08	-0.329804	0.117159	-2.81502	0.00487746	0.142089	Zfyve21	17.353	13.9134
ENSMUSG00000007812	842.028	0.3857	0.137035	2.81461	0.00488364	0.142089	Zfp655	3.51418	4.60948
ENSMUSG00000120142	31.0657	0.674534	0.239797	2.81294	0.00490912	0.142628	ENSMUSG00000120142	0.537531	0.864804
ENSMUSG00000030555	1585.26	0.600427	0.213761	2.80887	0.00497156	0.144035	Ttc23	3.98272	6.07052
ENSMUSG00000032366	848.147	-0.419202	0.149242	-2.80888	0.00497147	0.144035	Tpm1	4.0017	3.02715
ENSMUSG00000030701	1137.71	0.632766	0.225411	2.80717	0.00499785	0.144094	Plekhb1	6.51736	9.93968
ENSMUSG00000071454	570.614	-0.335537	0.119539	-2.80693	0.00500167	0.144094	Dtnb	1.76595	1.40647
ENSMUSG00000037531	530.915	-0.367827	0.130987	-2.80811	0.00498325	0.144094	Mrpl47	3.61287	2.80348
ENSMUSG00000045237	439.207	-0.270372	0.0963124	-2.80724	0.00499688	0.144094	Eola1	11.7772	9.78681
ENSMUSG00000019814	459.151	-0.262618	0.0935864	-2.80616	0.00501359	0.144236	Ltv1	5.78805	4.82822
ENSMUSG00000022508	813.424	-1.04249	0.371765	-2.80417	0.00504464	0.144926	Bcl6	4.28468	2.08954
ENSMUSG00000028218	309.711	-0.295905	0.105606	-2.80197	0.00507919	0.145715	Cibar1	1.94478	1.59125
ENSMUSG00000115062	1.8506	-3.27062	1.16842	-2.79918	0.00512319	0.146772	4930544F09Rik	0.0510944	0.00583549
ENSMUSG00000033628	797.669	-0.184017	0.0657605	-2.79829	0.00513742	0.146975	Pik3c3	5.0929	4.49297
ENSMUSG00000046179	25.0696	1.36595	0.488323	2.79723	0.00515421	0.14725	E2f8	0.0699408	0.181097
ENSMUSG00000106352	373.125	0.401859	0.143834	2.79391	0.00520746	0.148565	5033403H07Rik	3.43816	4.52574
ENSMUSG00000049516	705.165	0.316524	0.113326	2.79303	0.00522164	0.148762	Spty2d1	2.48322	3.08901
ENSMUSG00000062939	11.4159	-1.41171	0.50565	-2.79188	0.00524033	0.148882	Stat4	0.116961	0.0436934
ENSMUSG00000023033	4.13489	1.64669	0.589788	2.792	0.00523826	0.148882	Scn8a	0.00331321	0.010756
ENSMUSG00000031480	154.788	0.517551	0.18562	2.78823	0.00529967	0.15036	Thsd1	0.762909	1.09862
ENSMUSG00000020534	6763.06	0.403532	0.144876	2.78537	0.00534665	0.151484	Shmt1	40.1276	52.9561
ENSMUSG00000079343	10.4541	1.19285	0.428378	2.78456	0.00535996	0.15149	C1s2	0.0643298	0.149157
ENSMUSG00000075555	1.41286	-3.42644	1.23055	-2.78446	0.00536163	0.15149	Gm10863	0.0187262	0.00119973
ENSMUSG00000000282	418.718	-0.409297	0.147061	-2.78318	0.00538289	0.151759	Mnt	2.75292	2.09028
ENSMUSG00000032202	165.504	-0.633262	0.227583	-2.78255	0.0053933	0.151759	Rab27a	1.38086	0.902143
ENSMUSG00000037784	15.1955	0.989686	0.35565	2.78275	0.00539003	0.151759	Dzip1l	0.034431	0.0688708
ENSMUSG00000032083	249272	-0.438535	0.157816	-2.77878	0.00545638	0.152489	Apoa1	6188.48	4608.04
ENSMUSG00000029090	1265.57	0.393224	0.141422	2.7805	0.00542749	0.152489	Adgra3	3.63141	4.72422
ENSMUSG00000024247	430.661	0.543135	0.195394	2.77969	0.00544112	0.152489	Pkdcc	3.51169	5.06413
ENSMUSG00000022240	1.50046	3.41498	1.22858	2.77962	0.0054422	0.152489	Ctnnd2	0.000490443	0.0074758
ENSMUSG00000107696	1.46916	3.97259	1.42959	2.77884	0.00545534	0.152489	Gm44171	0	0.0390055
ENSMUSG00000004268	1373.94	-0.202178	0.0727875	-2.77765	0.00547543	0.152814	Emg1	8.48173	7.39756
ENSMUSG00000024986	2508.85	0.33793	0.121736	2.77592	0.00550461	0.153379	Hhex	11.8047	14.8451
ENSMUSG00000040511	260.132	-0.424407	0.152908	-2.77556	0.00551064	0.153379	Pvr	1.31082	0.974362
ENSMUSG00000027175	193.545	-0.38447	0.138608	-2.7738	0.00554065	0.154006	Tcp11l1	0.854993	0.657176
ENSMUSG00000108929	2.76358	2.546	0.918858	2.77083	0.00559131	0.155204	Cc2d2b	0.00437948	0.0265699
ENSMUSG00000021250	88.4912	-1.84979	0.668868	-2.76556	0.00568255	0.157524	Fos	1.6246	0.444593
ENSMUSG00000041571	1875.5	0.293319	0.106083	2.76499	0.00569237	0.157583	Selenow	61.2074	75.2102
ENSMUSG00000030827	12.0181	1.24652	0.451211	2.7626	0.00573432	0.158318	Fgf21	0.202728	0.480561
ENSMUSG00000111771	2.9368	2.39894	0.868228	2.76303	0.00572678	0.158318	Gm47465	0.0352344	0.173925
ENSMUSG00000121124	11.9682	1.26014	0.456276	2.76179	0.00574858	0.158499	ENSMUSG00000121124	0.285513	0.69205
ENSMUSG00000028434	2866.44	0.317025	0.114848	2.7604	0.00577307	0.1588	Epb41l4b	7.70915	9.56769
ENSMUSG00000097761	8.00481	-1.44878	0.524866	-2.76029	0.00577497	0.1588	4930534D22Rik	0.112792	0.0416792
ENSMUSG00000039145	3652.85	0.488268	0.17694	2.75952	0.00578871	0.158965	Camk1d	10.9594	15.4709
ENSMUSG00000024603	875.941	0.185603	0.0672944	2.75807	0.00581437	0.159456	Dctn4	1.89007	2.15547
ENSMUSG00000044005	19156.8	-0.438325	0.15905	-2.7559	0.00585306	0.160051	Gls2	169.932	125.152
ENSMUSG00000097328	142.261	-0.617281	0.224014	-2.75555	0.00585943	0.160051	Tnfsf12	3.05459	2.01984
ENSMUSG00000032657	52.3813	-0.61249	0.222254	-2.75582	0.00585458	0.160051	Fam189b	0.465124	0.304955
ENSMUSG00000053846	885.548	0.989598	0.359301	2.75423	0.00588302	0.160375	Lipg	3.41401	6.63595
ENSMUSG00000031906	142.314	-1.35634	0.492494	-2.75402	0.00588689	0.160375	Smpd3	1.02134	0.413973
ENSMUSG00000020009	737.141	-0.319932	0.11622	-2.75282	0.00590838	0.160747	Ifngr1	7.74206	6.21263
ENSMUSG00000021415	1.06462	3.45858	1.25676	2.75198	0.00592366	0.16095	4933417A18Rik	0	0.0481019
ENSMUSG00000057400	123875	0.371425	0.135129	2.74867	0.00598368	0.161941	Ces1c	1252.23	1606.1
ENSMUSG00000064294	13203.9	-0.380366	0.138382	-2.74867	0.00598381	0.161941	Aox3	56.8663	43.4236
ENSMUSG00000120255	1.33104	-3.90051	1.41867	-2.7494	0.0059704	0.161941	ENSMUSG00000120255	0.0502489	0
ENSMUSG00000041293	385.629	-1.46462	0.53307	-2.74752	0.00600476	0.162294	Adgrf1	4.01479	1.47537
ENSMUSG00000028716	57.1773	0.800381	0.291408	2.7466	0.00602166	0.162537	Pdzk1ip1	0.625231	1.11318
ENSMUSG00000043020	2.92295	3.03113	1.10451	2.74432	0.00606356	0.163453	Dnai3	0.00495317	0.0432467
ENSMUSG00000074882	10682.6	0.407195	0.148555	2.74104	0.0061245	0.164785	Cyp2c68	143.905	189.324
ENSMUSG00000042659	837.184	0.548207	0.200048	2.74037	0.00613703	0.164785	Arrdc4	4.56799	6.63416
ENSMUSG00000026249	132.936	-0.714434	0.260705	-2.74039	0.00613655	0.164785	Serpine2	0.538685	0.329536
ENSMUSG00000002728	343.828	-0.374014	0.136507	-2.73989	0.00614605	0.164812	Naa20	2.81805	2.18295
ENSMUSG00000053168	371.295	1.07529	0.392586	2.73899	0.00616287	0.165048	9030619P08Rik	3.9255	8.25149
ENSMUSG00000064208	32.7045	0.625817	0.22857	2.73797	0.006182	0.165344	Gm10145	1.49487	2.30416
ENSMUSG00000042429	2379.01	-0.572396	0.209299	-2.73482	0.00624139	0.166716	Adora1	13.1553	8.72682
ENSMUSG00000022262	4.07877	3.01115	1.10284	2.73035	0.00632662	0.168773	Dnah5	0.00158722	0.0129594
ENSMUSG00000032113	14.153	-1.17908	0.431984	-2.72946	0.00634378	0.169011	Chek1	0.110712	0.0496289
ENSMUSG00000021536	12.9768	-1.38237	0.506668	-2.72836	0.00636503	0.169358	Adcy2	0.122314	0.0463494
ENSMUSG00000022579	842.607	-0.228914	0.0839743	-2.726	0.00641074	0.169961	Gpihbp1	9.52311	8.15857
ENSMUSG00000030641	12.8963	1.1172	0.409808	2.72616	0.00640765	0.169961	Ddias	0.058895	0.127926
ENSMUSG00000026039	6.21615	-1.28843	0.472662	-2.72591	0.00641254	0.169961	Sgo2a	0.0333926	0.0137303
ENSMUSG00000036438	3499.6	-0.236653	0.0868699	-2.72423	0.0064452	0.170203	Calm2	68.9249	58.9289
ENSMUSG00000031618	788.458	-0.222336	0.081641	-2.72334	0.0064625	0.170203	Nr3c2	3.51624	3.01484
ENSMUSG00000058013	506.162	-0.779597	0.286312	-2.72289	0.00647136	0.170203	Septin11	1.78051	1.06184
ENSMUSG00000043668	18.0971	-1.01562	0.372875	-2.72375	0.00645452	0.170203	Tox3	0.192953	0.0959359
ENSMUSG00000118394	8.68557	-1.03108	0.378405	-2.72481	0.0064338	0.170203	Gm50475	0.614244	0.297028
ENSMUSG00000120031	2.94015	2.77442	1.01878	2.72327	0.00646387	0.170203	ENSMUSG00000120031	0.0156767	0.0999922
ENSMUSG00000024188	803.706	0.429365	0.157744	2.72192	0.00649041	0.170485	Luc7l	2.4553	3.27619
ENSMUSG00000001228	40.086	-1.3699	0.503634	-2.72004	0.00652742	0.171238	Uhrf1	0.34862	0.140144
ENSMUSG00000051043	2513.8	-0.220538	0.0811229	-2.71857	0.0065565	0.171782	Gprc5c	13.7698	11.8782
ENSMUSG00000024151	457.539	-0.35181	0.129484	-2.71701	0.0065874	0.172372	Msh2	2.47573	1.96022
ENSMUSG00000074218	70.3779	-1.1217	0.412917	-2.71653	0.006597	0.172403	Cox7a1	4.87195	2.2336
ENSMUSG00000026520	178.04	-0.556151	0.204923	-2.71395	0.00664869	0.173533	Pycr2	1.90791	1.31421
ENSMUSG00000109841	101.142	0.683074	0.251802	2.71275	0.0066728	0.173942	E330011O21Rik	0.618935	0.99173
ENSMUSG00000027714	362.172	-0.328366	0.121121	-2.71107	0.00670667	0.174603	Exosc9	2.28094	1.82768
ENSMUSG00000061906	802.015	0.54687	0.201794	2.71004	0.00672748	0.174702	Ugt2b38	9.28642	13.3879
ENSMUSG00000025478	4.84761	1.51175	0.557783	2.71028	0.0067227	0.174702	Dpysl4	0.0114704	0.0326159
ENSMUSG00000024561	1307.18	0.595126	0.219796	2.70763	0.00677651	0.17487	Mbd1	4.12951	6.19557
ENSMUSG00000042208	654.203	-0.198726	0.0733657	-2.70871	0.00675452	0.17487	Sanbr	3.58202	3.12745
ENSMUSG00000120145	200.478	0.488688	0.180451	2.70815	0.00676598	0.17487	ENSMUSG00000120145	3.6119	5.08296
ENSMUSG00000043165	16.9639	1.34478	0.496655	2.70767	0.00677574	0.17487	Lor	0.143811	0.356153
ENSMUSG00000025370	1.67226	2.99578	1.10584	2.70905	0.00674761	0.17487	Cdh9	0.00244396	0.0224202
ENSMUSG00000050069	567.606	-0.674205	0.249089	-2.70669	0.00679578	0.175147	Grem2	5.01482	3.18819
ENSMUSG00000016427	1620.26	-0.255317	0.0943815	-2.70516	0.00682719	0.17523	Ndufa1	112.28	94.2474
ENSMUSG00000030556	830.984	0.720489	0.266345	2.7051	0.00682837	0.17523	Lrrc28	1.93571	3.16219
ENSMUSG00000060477	619.958	-0.371101	0.137197	-2.70487	0.00683312	0.17523	Irak2	4.25509	3.2738
ENSMUSG00000058900	83.9849	0.43447	0.160598	2.70532	0.00682378	0.17523	Rsl1	0.727241	0.983723
ENSMUSG00000066440	1072.87	0.375069	0.138784	2.70254	0.00688123	0.176024	Zfyve26	1.32431	1.71407
ENSMUSG00000043110	13.1544	1.62575	0.601529	2.7027	0.00687793	0.176024	Lrrn4	0.046618	0.147698
ENSMUSG00000009569	775.45	0.285602	0.1058	2.69945	0.00694539	0.177224	Mrtfb	2.07578	2.54344
ENSMUSG00000042842	63.5687	-0.690617	0.255833	-2.69949	0.00694467	0.177224	Serpinb6b	0.937102	0.583834
ENSMUSG00000020180	924.155	-0.211671	0.0784283	-2.69892	0.00695655	0.177288	Snrpd3	7.71349	6.67195
ENSMUSG00000030695	3756.19	-0.429533	0.159341	-2.69569	0.00702436	0.178795	Aldoa	39.4917	29.2462
ENSMUSG00000022000	617.086	0.273077	0.101332	2.69486	0.00704183	0.179018	Zc3h13	2.39204	2.89523
ENSMUSG00000025969	1471.39	0.517101	0.191933	2.69418	0.00705629	0.179096	Nrp2	2.75521	3.92996
ENSMUSG00000102095	108.889	1.71258	0.635726	2.69389	0.00706234	0.179096	C730036E19Rik	1.26176	4.17944
ENSMUSG00000049882	83.558	-0.433742	0.161113	-2.69216	0.00709903	0.179797	Vcpkmt	0.683741	0.506928
ENSMUSG00000028555	66.2857	-1.21038	0.44966	-2.69176	0.00710752	0.179797	Ttc39a	0.491464	0.221008
ENSMUSG00000029304	1060.46	0.678795	0.252363	2.68975	0.00715046	0.180379	Spp1	13.0362	21.5291
ENSMUSG00000055817	442.217	-0.313184	0.116449	-2.68946	0.00715686	0.180379	Mta3	2.47522	1.9969
ENSMUSG00000020080	15.8295	-1.72926	0.64292	-2.6897	0.00715166	0.180379	Hkdc1	0.122063	0.0386472
ENSMUSG00000024048	1126.44	-0.187868	0.0698894	-2.68808	0.00718643	0.180682	Myl12a	9.57395	8.41494
ENSMUSG00000029486	1009.59	-0.219616	0.0817	-2.68808	0.00718647	0.180682	Mrpl1	6.75646	5.81335
ENSMUSG00000030168	14098.9	0.434973	0.161876	2.68708	0.00720792	0.181	Adipor2	53.626	72.3021
ENSMUSG00000086610	56.6439	0.797889	0.297104	2.68555	0.00724096	0.181607	Gm15408	0.369528	0.641488
ENSMUSG00000004070	1680.15	-0.253502	0.0944253	-2.68468	0.00725992	0.181861	Hmox2	22.1329	18.5557
ENSMUSG00000120314	84.0272	0.694433	0.258813	2.68315	0.00729322	0.182473	ENSMUSG00000120314	0.976019	1.55096
ENSMUSG00000002910	208.646	0.6067	0.226311	2.68083	0.00734395	0.183518	Arrdc2	1.38728	2.11926
ENSMUSG00000054942	132.2	-0.763416	0.285306	-2.67578	0.0074556	0.185784	Miga1	0.389422	0.230517
ENSMUSG00000106019	67.962	0.803579	0.300347	2.6755	0.00746176	0.185784	Gm43672	0.765212	1.35359
ENSMUSG00000022034	8.96868	-1.8527	0.692295	-2.67618	0.00744669	0.185784	Esco2	0.0549661	0.0154235
ENSMUSG00000020258	8489.77	0.294153	0.109976	2.6747	0.00747963	0.186004	Glyctk	48.104	59.2311
ENSMUSG00000059714	938.643	-0.25917	0.0969445	-2.67339	0.00750889	0.186396	Flot1	9.46698	7.93191
ENSMUSG00000029186	856.208	0.436915	0.163492	2.67239	0.00753126	0.186396	Pi4k2b	5.23142	7.02978
ENSMUSG00000023868	43.3307	-1.1557	0.432402	-2.67275	0.00752323	0.186396	Pde10a	0.123149	0.0564792
ENSMUSG00000037989	19.0928	1.04375	0.39066	2.67176	0.0075454	0.186396	Wnk2	0.0394862	0.0827196
ENSMUSG00000053552	5.77897	1.41119	0.528096	2.67222	0.00753523	0.186396	Ebf4	0.025847	0.0700541
ENSMUSG00000097525	1.11934	3.51823	1.31692	2.67157	0.00754983	0.186396	Platr31	0	0.0398145
ENSMUSG00000068335	69.5169	-0.489743	0.183477	-2.66923	0.00760258	0.187473	Dok1	1.10747	0.787996
ENSMUSG00000031791	91.9042	-0.484619	0.181638	-2.66805	0.00762927	0.187905	Tmem38a	1.33251	0.959034
ENSMUSG00000024485	151.551	-1.86144	0.697834	-2.66745	0.00764295	0.188017	Slc4a9	1.0366	0.280503
ENSMUSG00000112145	1.14817	2.97933	1.11716	2.66688	0.00765601	0.188112	Gm6218	0.0065214	0.0898629
ENSMUSG00000019876	40.4104	-0.656144	0.246135	-2.66578	0.00768093	0.188499	Pkib	0.112459	0.0714448
ENSMUSG00000120777	7.15406	-1.80867	0.679014	-2.66368	0.00772914	0.189456	ENSMUSG00000120777	0.159972	0.0448119
ENSMUSG00000072494	241.872	0.474047	0.178029	2.66276	0.00775034	0.189749	Ppp1r3e	2.17851	2.99446
ENSMUSG00000025132	3133.02	-0.235543	0.0885493	-2.66002	0.00781363	0.19058	Arhgdia	40.0957	34.1698
ENSMUSG00000050144	2839.27	0.444435	0.167091	2.65984	0.00781785	0.19058	Slc25a44	17.8966	24.3952
ENSMUSG00000040659	1728.1	0.440563	0.165645	2.65969	0.00782137	0.19058	Efhd2	16.6445	22.4977
ENSMUSG00000043587	348.81	-0.449864	0.169141	-2.65971	0.00782086	0.19058	Pxylp1	1.75547	1.28478
ENSMUSG00000030030	14.2947	-0.922048	0.347011	-2.65712	0.00788117	0.191809	1700003E16Rik	0.223474	0.118536
ENSMUSG00000086593	256.804	0.348622	0.131238	2.65642	0.00789756	0.191823	Gm16548	4.92469	6.30417
ENSMUSG00000024743	43.8185	0.75249	0.283285	2.6563	0.00790039	0.191823	Syt7	0.117323	0.199032
ENSMUSG00000022091	1976.44	-0.457851	0.172462	-2.65479	0.00793567	0.192452	Sorbs3	16.8413	12.4472
ENSMUSG00000053436	2809.12	0.24788	0.093484	2.65158	0.00801166	0.194065	Mapk14	15.7001	18.696
ENSMUSG00000055632	29.2149	-0.734136	0.276985	-2.65045	0.00803835	0.194483	Hmcn2	0.0607639	0.0367257
ENSMUSG00000021116	1306.01	-0.22972	0.0867777	-2.64722	0.00811571	0.195893	Eif2s1	7.60244	6.51609
ENSMUSG00000027035	1079.44	0.54846	0.207174	2.64734	0.00811273	0.195893	Cers6	2.68214	3.8799
ENSMUSG00000047036	1937.13	0.386187	0.145953	2.64597	0.00814577	0.196109	Zfp445	6.09421	7.91155
ENSMUSG00000044456	932.888	0.331437	0.125276	2.64565	0.0081533	0.196109	Rin3	3.23421	4.0488
ENSMUSG00000038560	1.99343	-3.44049	1.30029	-2.64594	0.00814651	0.196109	Sp6	0.0258708	0.00199189
ENSMUSG00000046818	30.4688	0.753074	0.284733	2.64484	0.00817292	0.196351	Ddit4l	0.208695	0.355558
ENSMUSG00000026574	109.588	0.660422	0.24974	2.64444	0.00818272	0.196357	Dpt	1.32293	2.10556
ENSMUSG00000022956	2356.39	-0.314666	0.119116	-2.64167	0.00824982	0.197736	Atp5o	35.289	28.5361
ENSMUSG00000035517	1059.9	-0.282498	0.10699	-2.64042	0.00828045	0.198239	Tdrd7	7.85076	6.46681
ENSMUSG00000084819	19.7289	0.881864	0.334045	2.63995	0.00829172	0.198277	Gm11967	0.766843	1.4164
ENSMUSG00000045211	356.6	-0.629207	0.238478	-2.63843	0.00832899	0.198937	Nudt18	2.56513	1.69197
ENSMUSG00000072115	16770	-0.611477	0.231811	-2.63783	0.00834383	0.19906	Ang	446.446	298.178
ENSMUSG00000045392	72.1896	0.878638	0.333191	2.63704	0.00836333	0.19924	Olfr1033	0.319489	0.598221
ENSMUSG00000076939	1.82511	-3.2989	1.25113	-2.63674	0.00837076	0.19924	Iglv3	0.232627	0.0200111
ENSMUSG00000059878	540.309	-0.332538	0.12614	-2.63627	0.00838239	0.199286	Zfp422	4.43881	3.54323
ENSMUSG00000058761	1629.58	0.259263	0.0984003	2.63478	0.00841931	0.199932	Rnf169	5.20902	6.24189
ENSMUSG00000028266	344.412	-0.308502	0.117189	-2.63251	0.00847559	0.201036	Lmo4	2.87638	2.32741
ENSMUSG00000029369	7873.53	0.390925	0.148555	2.63152	0.00850034	0.20139	Afm	60.1412	78.8012
ENSMUSG00000035614	527.94	0.252562	0.095999	2.63088	0.00851642	0.201539	Togaram1	1.03772	1.23341
ENSMUSG00000028967	30465.5	0.870675	0.331131	2.6294	0.00855352	0.202184	Errfi1	163.51	294.204
ENSMUSG00000082100	15.8569	0.892307	0.339701	2.62674	0.00862062	0.203536	Glns-ps1	0.263699	0.491189
ENSMUSG00000113741	18.4666	0.807937	0.307632	2.62631	0.00863168	0.203563	Gm48236	0.43987	0.776214
ENSMUSG00000022843	1765.26	0.359017	0.136736	2.62562	0.00864909	0.20374	Clcn2	6.88163	8.82347
ENSMUSG00000033955	2447.07	0.329813	0.125762	2.62251	0.0087286	0.205132	Tnks1bp1	9.02424	11.382
ENSMUSG00000063704	61.0288	1.02887	0.392378	2.62213	0.00873817	0.205132	Mapk15	0.428455	0.848751
ENSMUSG00000082171	0.876316	-3.36313	1.28236	-2.6226	0.00872622	0.205132	Rpl27-ps2	0.121451	0
ENSMUSG00000108274	0.924217	3.32343	1.26856	2.61984	0.00879705	0.206279	Gm44169	0	0.142974
ENSMUSG00000112276	22.0352	0.898768	0.343204	2.61876	0.00882498	0.206698	5033421B08Rik	0.330047	0.619228
ENSMUSG00000040612	4765.1	0.522067	0.199548	2.61625	0.0088902	0.207849	Ildr2	12.7895	18.1687
ENSMUSG00000037474	17.5328	-1.35607	0.51836	-2.61609	0.00889438	0.207849	Dtl	0.047395	0.0190238
ENSMUSG00000032184	23.6048	-1.40336	0.536521	-2.61567	0.00890523	0.207866	Lysmd2	0.599333	0.228954
ENSMUSG00000043013	246.944	1.6733	0.640049	2.61434	0.00894008	0.208443	Onecut1	0.789093	2.52228
ENSMUSG00000027762	759.91	0.464283	0.177662	2.61329	0.00896757	0.208847	Sucnr1	10.4447	14.3381
ENSMUSG00000051452	94.4754	0.669015	0.256121	2.6121	0.00899868	0.209202	Gm11437	1.55705	2.52054
ENSMUSG00000044378	13.439	2.49874	0.956663	2.61193	0.0090032	0.209202	Slc15a5	0.0338595	0.189828
ENSMUSG00000033306	2515.28	0.402133	0.1542	2.60787	0.00911071	0.211461	Lpp	2.64611	3.49471
ENSMUSG00000052496	3.32517	-2.2271	0.855562	-2.60309	0.00923887	0.213952	Pkdrej	0.020943	0.00435936
ENSMUSG00000023931	1.5373	2.87364	1.1038	2.60341	0.00923017	0.213952	Efhb	0.00242455	0.0169342
ENSMUSG00000034919	1.49029	3.3746	1.29744	2.60098	0.00929591	0.215031	Ttc22	0.00141461	0.02251
ENSMUSG00000024241	1585.44	0.338918	0.13049	2.59727	0.00939674	0.216875	Sos1	3.55131	4.47069
ENSMUSG00000036782	326.529	0.346464	0.133383	2.59752	0.00938999	0.216875	Klhl13	1.81717	2.31527
ENSMUSG00000019863	111.895	-0.492451	0.189736	-2.59546	0.00944652	0.2177	Qrsl1	0.89906	0.643594
ENSMUSG00000028148	1.31524	-3.31363	1.27702	-2.59481	0.00946419	0.2177	Them5	0.0426878	0.00326636
ENSMUSG00000073901	0.924809	3.32148	1.28005	2.59481	0.0094643	0.2177	Olfr703	0	0.0267419
ENSMUSG00000120732	393.982	0.550424	0.212233	2.5935	0.00950055	0.217988	ENSMUSG00000120732	5.44578	7.88167
ENSMUSG00000027384	195.409	-0.409992	0.158072	-2.5937	0.00949494	0.217988	Ndufaf5	3.30903	2.50605
ENSMUSG00000027364	52.2819	-0.765167	0.295066	-2.5932	0.00950866	0.217988	Usp50	0.56692	0.334509
ENSMUSG00000041625	1190.96	0.239856	0.0925727	2.591	0.00956976	0.218607	Ggact	5.34461	6.30667
ENSMUSG00000028044	106.244	-0.573193	0.221196	-2.59134	0.00956035	0.218607	Cks1b	2.99685	2.00825
ENSMUSG00000058613	16.7901	-1.15891	0.447336	-2.5907	0.00957822	0.218607	Cyp2d41-ps	0.403261	0.184142
ENSMUSG00000087611	19.3314	0.96483	0.37226	2.59181	0.00954712	0.218607	4930458D05Rik	0.104254	0.203719
ENSMUSG00000048164	1.37225	-2.80561	1.08345	-2.58952	0.00961087	0.219109	Gm7204	0.107068	0.0159055
ENSMUSG00000041161	196.517	0.450539	0.174047	2.58861	0.00963643	0.219448	Otud3	2.67254	3.62067
ENSMUSG00000079534	3.61787	-2.10064	0.811659	-2.58808	0.00965113	0.219539	Pwwp4c	0.0522956	0.0127056
ENSMUSG00000030207	2308.65	-0.38492	0.148808	-2.58669	0.00969021	0.220103	Fam234b	10.0427	7.76393
ENSMUSG00000040479	1502.99	-0.199321	0.0770646	-2.58641	0.0096981	0.220103	Dgkz	6.87938	5.98357
ENSMUSG00000042540	2.37156	3.57885	1.3839	2.58606	0.00970808	0.220103	Acot5	0.00599572	0.0775745
ENSMUSG00000116506	134.361	0.615226	0.23803	2.58466	0.00974758	0.22027	5730414N17Rik	1.9922	3.02162
ENSMUSG00000029832	17.3979	-2.35526	0.911214	-2.58475	0.00974498	0.22027	Nfe2l3	0.261062	0.0515623
ENSMUSG00000104444	3.20377	-2.26873	0.877708	-2.58483	0.00974262	0.22027	Gm33051	0.505896	0.104847
ENSMUSG00000018821	921.366	-0.376904	0.145939	-2.58261	0.00980573	0.22134	Avpi1	22.3297	17.3569
ENSMUSG00000093096	6.67415	1.2451	0.482793	2.57895	0.00990998	0.223448	Mir3968	1.06482	2.55907
ENSMUSG00000021838	247.75	-0.361294	0.140114	-2.57857	0.00992088	0.223448	Samd4	0.86082	0.671604
ENSMUSG00000058022	3848.92	0.359955	0.139636	2.5778	0.00994323	0.223706	Adtrp	31.3879	40.2693
ENSMUSG00000034308	2346.45	0.459876	0.178632	2.57443	0.0100404	0.225646	Sdr42e1	17.8228	24.5545
ENSMUSG00000038510	250.643	-0.369071	0.143416	-2.57343	0.0100695	0.226052	Rpf2	3.91012	3.04829
ENSMUSG00000043760	240.82	0.537926	0.209334	2.5697	0.0101788	0.228256	Pkhd1	0.369651	0.53861
ENSMUSG00000028435	2.66678	-2.01681	0.785159	-2.56866	0.0102091	0.228686	Aqp3	0.0630208	0.0150038
ENSMUSG00000052137	78.8507	0.645276	0.251267	2.56809	0.0102262	0.22882	Rbm12b2	0.480415	0.751148
ENSMUSG00000018858	913.161	-0.269653	0.105033	-2.56733	0.0102486	0.228821	Mrpl58	7.999	6.66094
ENSMUSG00000032733	492.547	0.241889	0.0942172	2.56735	0.0102478	0.228821	Snx33	2.6486	3.13988
ENSMUSG00000105907	15.2681	1.23722	0.482505	2.56416	0.0103425	0.230668	Gm34333	0.370189	0.872642
ENSMUSG00000021892	2143.12	-0.181379	0.0707969	-2.56196	0.0104082	0.230943	Sh3bp5	19.0957	16.8804
ENSMUSG00000027708	1798.71	0.256208	0.0999836	2.5625	0.0103922	0.230943	Dcun1d1	4.85075	5.80514
ENSMUSG00000039745	1126.2	0.441562	0.172347	2.56206	0.0104054	0.230943	Htatip2	12.6694	16.9485
ENSMUSG00000020736	558.946	-0.243801	0.0951399	-2.56255	0.0103907	0.230943	Nt5c	14.244	12.0404
ENSMUSG00000058579	21.3314	-1.08122	0.422045	-2.56187	0.010411	0.230943	Cela2a	0.451289	0.216027
ENSMUSG00000024118	1005.61	0.521259	0.203565	2.56065	0.0104476	0.231503	Tedc2	8.65958	12.4116
ENSMUSG00000120992	113.633	-0.573993	0.22426	-2.5595	0.0104823	0.232023	ENSMUSG00000120992	1.18043	0.805872
ENSMUSG00000042670	472.478	-0.37795	0.147704	-2.55884	0.0105023	0.232214	Immp1l	14.9585	11.5092
ENSMUSG00000074521	29.1418	0.89272	0.34916	2.55677	0.010565	0.233351	Gm14327	0.371306	0.69916
ENSMUSG00000001761	129.641	-0.786528	0.307683	-2.5563	0.0105793	0.233414	Smo	0.796551	0.463661
ENSMUSG00000052738	7774.71	-0.304201	0.119151	-2.55308	0.0106776	0.233578	Suclg1	49.8867	40.3195
ENSMUSG00000031451	2330.02	0.45293	0.177282	2.55486	0.0106231	0.233578	Gas6	20.5184	28.1998
ENSMUSG00000061436	1284.66	0.617991	0.241813	2.55566	0.0105986	0.233578	Hipk2	3.1056	4.69845
ENSMUSG00000062937	761.482	-0.3064	0.119947	-2.55447	0.0106349	0.233578	Mtap	6.94172	5.64317
ENSMUSG00000050079	670.383	0.22369	0.0875957	2.55366	0.0106596	0.233578	Rspry1	1.25066	1.46238
ENSMUSG00000049086	54.4793	0.594537	0.232859	2.5532	0.0106738	0.233578	Bmyc	1.1812	1.79173
ENSMUSG00000020389	10.5307	-1.16986	0.457843	-2.55515	0.0106143	0.233578	Cdkl3	0.0739925	0.0326397
ENSMUSG00000121214	8.53419	1.78995	0.700902	2.55378	0.0106562	0.233578	ENSMUSG00000121214	0.226143	0.79642
ENSMUSG00000032290	447.412	0.496842	0.194653	2.55245	0.0106968	0.233747	Ptpn9	2.16047	3.00749
ENSMUSG00000048856	17690.4	0.496732	0.195006	2.54727	0.010857	0.236744	Slc25a47	132.571	185.979
ENSMUSG00000034282	23.1195	0.818122	0.321132	2.54762	0.010846	0.236744	Evpl	0.0697983	0.124005
ENSMUSG00000022388	16.7273	1.61718	0.635294	2.54557	0.0109101	0.23765	Ttll8	0.0636934	0.19694
ENSMUSG00000036450	1021.65	0.212529	0.0835484	2.54379	0.0109657	0.238357	Hif1an	3.83071	4.44183
ENSMUSG00000025200	457.611	0.226117	0.0888869	2.54388	0.010963	0.238357	Cwf19l1	2.07858	2.4324
ENSMUSG00000062825	5080.77	-0.756164	0.297751	-2.53959	0.0110982	0.240024	Actg1	64.821	37.7927
ENSMUSG00000026223	1338.79	-0.288911	0.113735	-2.54022	0.0110782	0.240024	Itm2c	15.738	12.9796
ENSMUSG00000063929	896.401	-0.627281	0.247045	-2.53914	0.0111126	0.240024	Cyp4a32	18.9278	12.3452
ENSMUSG00000030539	327.617	-0.514063	0.202422	-2.53956	0.0110992	0.240024	Sema4b	1.80214	1.28695
ENSMUSG00000002870	192.161	-1.12923	0.444484	-2.54055	0.0110679	0.240024	Mcm2	0.985388	0.461384
ENSMUSG00000026893	145.552	-0.517372	0.20374	-2.53938	0.011105	0.240024	Gca	1.33596	0.944465
ENSMUSG00000035172	292.028	0.378253	0.149012	2.53841	0.0111357	0.240271	Plekhh3	1.90449	2.45268
ENSMUSG00000027698	1205.15	0.848154	0.334614	2.53472	0.0112536	0.24256	Nceh1	4.45076	7.9878
ENSMUSG00000041688	279.97	-0.411496	0.162367	-2.53436	0.0112654	0.24256	Amot	1.01059	0.770053
ENSMUSG00000021477	24625.2	-0.608565	0.240203	-2.53354	0.0112916	0.242615	Ctsl	120.729	80.6101
ENSMUSG00000028036	23.063	1.21239	0.478529	2.53359	0.0112902	0.242615	Ptgfr	0.0555213	0.128468
ENSMUSG00000031627	1404.97	0.18665	0.0736925	2.53282	0.0113149	0.242858	Irf2	4.75516	5.41986
ENSMUSG00000031629	8.68528	-1.03921	0.410355	-2.53246	0.0113265	0.242858	Cenpu	0.0784002	0.0377852
ENSMUSG00000073102	36.8749	-0.654304	0.258918	-2.52708	0.0115016	0.246356	Drc1	0.447626	0.287211
ENSMUSG00000063903	3.03818	2.12518	0.841648	2.52502	0.0115691	0.247542	Klk1	0.0283815	0.12624
ENSMUSG00000025991	164035	-0.51793	0.205229	-2.52367	0.0116136	0.248237	Cps1	918.013	650.046
ENSMUSG00000018547	808.085	0.292455	0.115962	2.52199	0.0116692	0.249166	Pip4k2b	3.75036	4.57783
ENSMUSG00000020458	3474.09	0.385738	0.153022	2.52081	0.0117086	0.249747	Rtn4	11.5865	15.1325
ENSMUSG00000027765	356.809	0.468253	0.185811	2.52005	0.0117339	0.250026	P2ry1	1.87048	2.58808
ENSMUSG00000026442	5.05812	2.53356	1.00558	2.51951	0.0117519	0.250151	Nfasc	0.00279363	0.016508
ENSMUSG00000108452	11.3093	1.03103	0.409326	2.51885	0.011774	0.250363	4930413G21Rik	0.199517	0.41136
ENSMUSG00000031431	3149.24	0.613059	0.243432	2.5184	0.0117889	0.25042	Tsc22d3	15.4006	23.2287
ENSMUSG00000039069	446.023	-0.260674	0.103629	-2.51546	0.0118877	0.252257	Mtg2	2.18734	1.82743
ENSMUSG00000059325	666.571	0.349134	0.138927	2.51308	0.0119684	0.253529	Hopx	10.3906	13.2311
ENSMUSG00000049985	10.5697	1.52878	0.608359	2.51296	0.0119723	0.253529	Ankrd55	0.0231548	0.0682073
ENSMUSG00000025289	2157.71	0.30856	0.122873	2.51122	0.0120316	0.253588	Prdx4	24.464	30.5035
ENSMUSG00000022472	1696.87	-0.229259	0.0913193	-2.51052	0.0120552	0.253588	Desi1	13.4393	11.4869
ENSMUSG00000054855	382.944	-0.619627	0.246749	-2.51116	0.0120334	0.253588	Rnd1	4.19414	2.7707
ENSMUSG00000052798	155.305	-0.345259	0.137535	-2.51034	0.0120615	0.253588	Nup107	1.20883	0.953026
ENSMUSG00000027111	122.939	0.629693	0.250779	2.51095	0.0120407	0.253588	Itga6	0.283906	0.441508
ENSMUSG00000024011	5.18546	-1.3624	0.542519	-2.51125	0.0120305	0.253588	Pi16	0.0314636	0.0122584
ENSMUSG00000060240	1.83472	-2.79409	1.11236	-2.51187	0.0120095	0.253588	Cend1	0.0497682	0.00719931
ENSMUSG00000041119	275.554	-0.78971	0.314728	-2.50918	0.012101	0.25364	Pde9a	2.62292	1.52786
ENSMUSG00000017499	10.7076	-1.46816	0.58496	-2.50984	0.0120786	0.25364	Cdc6	0.0783613	0.0288983
ENSMUSG00000087519	4.46886	-1.42979	0.569818	-2.50921	0.0121003	0.25364	AV039307	0.0678642	0.0257098
ENSMUSG00000028530	4621.23	-0.212641	0.0848094	-2.50729	0.0121662	0.254745	Jak1	18.3565	15.9283
ENSMUSG00000021832	2537.09	-0.169096	0.0674556	-2.50677	0.0121839	0.254856	Psmc6	20.5274	18.2708
ENSMUSG00000006289	602.497	-0.283415	0.113153	-2.50471	0.0122552	0.255826	Osgep	3.57906	2.95843
ENSMUSG00000029165	270.475	-0.270734	0.108076	-2.50504	0.0122439	0.255826	Agbl5	1.12585	0.935479
ENSMUSG00000022708	3499.81	0.494871	0.197846	2.5013	0.0123739	0.257781	Zbtb20	2.54806	3.58684
ENSMUSG00000078452	488.141	0.952522	0.380771	2.50156	0.0123647	0.257781	Raet1d	6.13834	11.7764
ENSMUSG00000028274	396.978	-0.312747	0.125083	-2.50032	0.0124083	0.258236	Rngtt	1.65215	1.3415
ENSMUSG00000024425	8490.35	0.240152	0.0960765	2.49959	0.0124338	0.258244	Ndfip1	32.9216	38.815
ENSMUSG00000042272	111.857	-0.639813	0.255935	-2.49991	0.0124226	0.258244	Sestd1	0.373938	0.240822
ENSMUSG00000020393	559.228	0.300434	0.120228	2.49887	0.0124589	0.258504	Kremen1	1.74766	2.15295
ENSMUSG00000042595	277.634	0.318529	0.127531	2.49766	0.0125018	0.259131	Fam199x	0.79944	0.996112
ENSMUSG00000039628	37.4553	-1.10383	0.442267	-2.49584	0.012566	0.259937	Hs3st6	0.999216	0.469679
ENSMUSG00000085731	35.1949	-0.765868	0.306835	-2.49603	0.0125592	0.259937	Gm16229	0.950296	0.565801
ENSMUSG00000086165	120.489	-0.813695	0.326113	-2.49513	0.0125911	0.260195	Gm15690	9.35921	5.40017
ENSMUSG00000002748	2468.01	0.263953	0.105829	2.49415	0.0126258	0.26024	Baz1b	4.4083	5.28854
ENSMUSG00000001964	466.93	-0.235729	0.0945183	-2.494	0.0126313	0.26024	Emd	5.37994	4.58189
ENSMUSG00000020895	37.4963	-0.818971	0.328365	-2.49409	0.012628	0.26024	Tmem107	0.921018	0.53171
ENSMUSG00000023963	3133.45	-0.674065	0.270618	-2.49084	0.0127443	0.261759	Cyp39a1	33.4534	21.0618
ENSMUSG00000022799	546.486	0.261336	0.104921	2.49079	0.0127461	0.261759	Arhgap31	1.195	1.44077
ENSMUSG00000083454	2.02364	2.26097	0.907835	2.49051	0.012756	0.261759	Gm13226	0.0473839	0.219565
ENSMUSG00002075511	1.44706	2.84926	1.14361	2.49147	0.0127217	0.261759	ENSMUSG00002075511	0.0457591	0.400376
ENSMUSG00000039601	1576.73	-0.606871	0.243783	-2.48939	0.0127963	0.262216	Rcan2	11.4129	7.60393
ENSMUSG00000050323	537.009	-0.306613	0.123196	-2.48883	0.0128165	0.262216	Ndufaf6	12.9205	10.3839
ENSMUSG00000058873	5.02538	1.32571	0.532637	2.48896	0.0128117	0.262216	Gm5582	0.147006	0.371163
ENSMUSG00000075232	1238.54	0.406879	0.163537	2.48799	0.0128466	0.262569	Amd1	8.06385	10.6037
ENSMUSG00000038530	68.18	-1.10767	0.445761	-2.48489	0.0129593	0.264608	Rgs4	0.818764	0.379429
ENSMUSG00000055835	149.911	-0.328615	0.132279	-2.48426	0.0129821	0.264812	Zfp1	2.1961	1.75437
ENSMUSG00000020737	323.046	-0.378421	0.152424	-2.48269	0.0130396	0.26572	Jpt1	4.52793	3.50288
ENSMUSG00000120963	76.2498	0.525734	0.211852	2.48161	0.0130792	0.266263	ENSMUSG00000120963	3.21517	4.65017
ENSMUSG00000024423	371.241	-0.361911	0.145961	-2.4795	0.0131568	0.267313	Impact	2.19657	1.70608
ENSMUSG00000081553	1.05799	2.85337	1.15065	2.47979	0.013146	0.267313	Ccdc50-ps	0.00483927	0.0546484
ENSMUSG00000062991	23.4156	-1.08444	0.437683	-2.47768	0.013224	0.268414	Nrg1	0.0547093	0.0262456
ENSMUSG00000040616	338.267	-0.559139	0.225788	-2.47639	0.0132717	0.26885	Tmem51	5.7479	3.90875
ENSMUSG00000002771	4.7869	1.57783	0.637105	2.47657	0.0132652	0.26885	Grin2d	0.00978324	0.0298084
ENSMUSG00000038578	336.756	0.473834	0.191416	2.47541	0.0133083	0.269325	Susd1	1.59491	2.20299
ENSMUSG00000051225	1.7623	2.50748	1.01365	2.47371	0.013372	0.270348	Fam83a	0.0047162	0.024959
ENSMUSG00000056035	143453	-0.777838	0.314581	-2.47261	0.0134129	0.270643	Cyp3a11	947.358	543.185
ENSMUSG00000022270	4015.26	-0.443623	0.17939	-2.47295	0.0134004	0.270643	Retreg1	30.2893	22.1138
ENSMUSG00000000326	13214	0.325885	0.13184	2.47181	0.013443	0.270983	Comt	123.476	155.162
ENSMUSG00000003435	1786.87	-0.220446	0.0892089	-2.47112	0.0134692	0.271245	Supt5	8.9194	7.65847
ENSMUSG00000058581	8.04713	-1.12356	0.454791	-2.47049	0.0134926	0.271451	Gm5801	0.377881	0.17348
ENSMUSG00000111253	20.4884	-3.18815	1.29086	-2.46979	0.0135191	0.271718	Gm34654	1.91165	0.209388
ENSMUSG00000027784	968.523	0.28304	0.114677	2.46814	0.0135818	0.27183	Ppm1l	2.2232	2.70627
ENSMUSG00000052997	858.672	-0.23054	0.0933625	-2.46929	0.013538	0.27183	Uba2	4.12176	3.51567
ENSMUSG00000021619	172.272	-0.344022	0.139398	-2.46791	0.0135904	0.27183	Atg10	3.00078	2.37573
ENSMUSG00000097310	78.2429	0.625534	0.253396	2.4686	0.0135641	0.27183	A930038B10Rik	0.26672	0.417229
ENSMUSG00000048373	1.28393	-2.71693	1.10091	-2.4679	0.0135908	0.27183	Fgfbp1	0.0265365	0.00375276
ENSMUSG00000031075	76.3838	0.582074	0.235949	2.46695	0.0136271	0.272289	Ano1	0.260078	0.391674
ENSMUSG00000042439	107.97	-0.632954	0.256646	-2.46626	0.0136534	0.27255	Zfp532	0.398624	0.256186
ENSMUSG00000025241	1491.87	0.352615	0.143073	2.46458	0.0137175	0.273032	Fyco1	3.99451	5.08982
ENSMUSG00000061536	534.235	0.538966	0.218719	2.46419	0.0137324	0.273032	Sec22c	1.88452	2.74214
ENSMUSG00000056612	508.173	-0.40622	0.16485	-2.46418	0.0137328	0.273032	Ppp1r14b	10.177	7.68066
ENSMUSG00000120120	6.24308	1.9062	0.773247	2.46519	0.0136942	0.273032	ENSMUSG00000120120	0.0521793	0.192491
ENSMUSG00000076467	1.31342	-2.83795	1.15182	-2.46389	0.013744	0.273032	Trbv13-1	0.179184	0.021171
ENSMUSG00000090667	10.1688	1.27317	0.51698	2.46271	0.0137892	0.273402	Mdfic2	0.0442523	0.106665
ENSMUSG00000046748	0.968105	3.29632	1.33832	2.46303	0.013777	0.273402	Tmem45a2	0	0.0105709
ENSMUSG00000121161	53.738	1.25687	0.510571	2.46169	0.0138282	0.273911	ENSMUSG00000121161	0.49214	1.2279
ENSMUSG00000031783	559.422	-0.250973	0.101969	-2.46127	0.0138448	0.273975	Polr2c	3.11345	2.61551
ENSMUSG00000027792	7981.75	0.339721	0.138072	2.46046	0.0138759	0.274326	Bche	28.087	35.4144
ENSMUSG00000101800	52.1624	0.566448	0.230312	2.45947	0.0139141	0.274817	Rnf170-ps	1.31747	1.96069
ENSMUSG00000027439	1596.96	0.240937	0.0979779	2.4591	0.0139288	0.274842	Gzf1	8.77792	10.4205
ENSMUSG00000038280	554.342	-0.256357	0.104353	-2.45663	0.0140245	0.276467	Ostm1	2.24789	1.88729
ENSMUSG00000032911	1.77381	2.59428	1.05645	2.45565	0.0140631	0.276961	Cspg4	0.0010803	0.00697124
ENSMUSG00000038042	103.282	-0.660799	0.269182	-2.45484	0.0140947	0.277053	Ptpdc1	0.670354	0.420449
ENSMUSG00000090327	15.7671	-0.947811	0.38608	-2.45496	0.0140901	0.277053	Gm17111	1.34006	0.696363
ENSMUSG00000025204	3035.46	-0.273318	0.111361	-2.45435	0.0141141	0.277167	Ndufb8	28.1916	23.3445
ENSMUSG00000018830	84.5869	0.616511	0.251264	2.45364	0.014142	0.27745	Myh11	0.234379	0.359894
ENSMUSG00000038521	13238.4	0.335551	0.13683	2.45232	0.0141937	0.277669	C1s1	100.554	126.512
ENSMUSG00000036492	190.62	0.345507	0.140853	2.45295	0.0141688	0.277669	Rnf39	2.50527	3.18185
ENSMUSG00000057425	112.743	1.48377	0.605031	2.45238	0.0141913	0.277669	Ugt2b37	0.833225	2.40666
ENSMUSG00000030138	818.944	0.195315	0.0796895	2.45095	0.0142482	0.277809	Bms1	4.21553	4.82673
ENSMUSG00000063428	415.896	0.606696	0.24753	2.451	0.0142459	0.277809	Ddo	0.989783	1.51638
ENSMUSG00000033342	22.6347	0.736783	0.300633	2.45077	0.0142549	0.277809	Plppr5	0.0923922	0.155178
ENSMUSG00000021795	20.3023	0.944886	0.385391	2.45176	0.014216	0.277809	Sftpd	0.153784	0.298931
ENSMUSG00000078964	2385.26	0.460932	0.188141	2.44993	0.0142884	0.278197	Ces1b	27.4083	37.506
ENSMUSG00000022820	1942.8	-0.282752	0.115472	-2.44865	0.0143393	0.278906	Ndufb4	29.6578	24.4003
ENSMUSG00000006850	197.463	-0.506662	0.206942	-2.44833	0.014352	0.278906	Tmco6	1.84429	1.31553
ENSMUSG00000100009	1.09244	2.91943	1.19277	2.44761	0.0143808	0.279203	Gm7967	0.000788854	0.00905534
ENSMUSG00000091742	0.887058	3.20591	1.3113	2.44483	0.0144921	0.281097	Gm5093	0	0.0901827
ENSMUSG00000002477	277.014	-0.291134	0.119116	-2.44413	0.0145201	0.281375	Snrpd1	3.98772	3.27128
ENSMUSG00000045968	302.796	0.582646	0.238448	2.44349	0.0145458	0.281424	Teddm2	1.3171	1.96972
ENSMUSG00000078905	4.20519	1.70832	0.699162	2.44339	0.0145501	0.281424	Gm14393	0.0564131	0.185168
ENSMUSG00000057554	2735.07	0.272265	0.111465	2.4426	0.0145818	0.281508	Lgals8	17.9551	21.7984
ENSMUSG00000025001	27.7789	-1.14271	0.467778	-2.44284	0.0145721	0.281508	Hells	0.138669	0.064491
ENSMUSG00000070520	574.799	0.195761	0.0801672	2.44191	0.01461	0.281787	Nsmce3	2.41432	2.76287
ENSMUSG00000031758	35.5721	0.661059	0.270801	2.44113	0.0146415	0.282131	Cdyl2	0.309144	0.489701
ENSMUSG00000070572	144.083	-0.317543	0.130107	-2.44063	0.0146615	0.282251	Trmt112-ps2	11.3032	9.07092
ENSMUSG00000006356	1483.02	-0.480747	0.197079	-2.43936	0.0147134	0.282985	Crip2	21.6922	15.7655
ENSMUSG00000069769	913.124	-0.301706	0.123847	-2.43611	0.014846	0.285076	Msi2	2.58973	2.10057
ENSMUSG00000057147	155.482	-0.323784	0.132915	-2.43602	0.0148499	0.285076	Dph6	0.62798	0.5024
ENSMUSG00000119584	130224	0.724384	0.297534	2.43462	0.0149073	0.285456	Rn18s-rs5	1418.88	2297.6
ENSMUSG00000038696	1293.37	-0.259648	0.106656	-2.43443	0.0149152	0.285456	Mapkap1	9.27483	7.74267
ENSMUSG00000037703	1128.24	-0.216112	0.0887745	-2.43439	0.014917	0.285456	Lzts3	7.6531	6.57376
ENSMUSG00000056133	236.297	-0.513923	0.211127	-2.43419	0.0149253	0.285456	Unc93a2	2.54774	1.76772
ENSMUSG00000025885	843.902	0.286252	0.117686	2.43234	0.0150018	0.286402	Myo5b	2.07295	2.54384
ENSMUSG00000034429	377.04	0.398528	0.163867	2.43203	0.0150145	0.286402	Zfp707	2.4977	3.29841
ENSMUSG00000055254	324.041	-2.86923	1.17979	-2.43198	0.0150165	0.286402	Ntrk2	0.758053	0.112643
ENSMUSG00000090117	4.58943	1.61275	0.663572	2.43041	0.0150818	0.28738	Gm16541	0.0819168	0.251979
ENSMUSG00000078619	1805.65	0.250882	0.103244	2.42999	0.0150992	0.287445	Smarcd2	12.3227	14.6837
ENSMUSG00000021136	4458.99	0.26379	0.108634	2.42825	0.0151717	0.287601	Smoc1	30.8373	37.1939
ENSMUSG00000026150	968.502	-0.223107	0.0918886	-2.42802	0.0151816	0.287601	Mff	2.86909	2.45835
ENSMUSG00000055491	423.666	0.421012	0.173368	2.42842	0.0151647	0.287601	Pprc1	1.56193	2.06878
ENSMUSG00000033166	360.752	-0.310869	0.128046	-2.42778	0.0151914	0.287601	Dis3	1.37857	1.11414
ENSMUSG00000054434	90.2848	-0.532888	0.219435	-2.42846	0.015163	0.287601	Tmem120b	0.995788	0.692055
ENSMUSG00000096370	35.2831	-0.64981	0.267598	-2.42831	0.0151694	0.287601	Gm21992	0.199652	0.127551
ENSMUSG00000039385	8.61698	1.56799	0.646151	2.42667	0.0152383	0.288222	Cdh6	0.012825	0.0385748
ENSMUSG00000049562	76.506	0.365047	0.150541	2.42491	0.0153122	0.289355	Ap5b1	0.554108	0.71398
ENSMUSG00000004837	137.354	0.352085	0.145277	2.42354	0.0153701	0.290181	Grap	1.81468	2.31735
ENSMUSG00000063253	338.684	-0.2623	0.108263	-2.4228	0.0154013	0.290504	Scoc	2.3049	1.9326
ENSMUSG00000061143	124.051	-0.497069	0.205243	-2.42186	0.0154414	0.290992	Maml3	0.373624	0.266309
ENSMUSG00000025912	20.3938	-0.717978	0.29655	-2.4211	0.0154734	0.291062	Mybl1	0.125302	0.0762036
ENSMUSG00000080078	1.18082	3.0518	1.26048	2.42114	0.0154719	0.291062	Gm15583	0.00152191	0.0169104
ENSMUSG00000038690	5369.9	-0.285515	0.118133	-2.4169	0.0156534	0.294177	Atp5j2	47.5555	39.1366
ENSMUSG00000022656	1891.77	0.228419	0.0945245	2.4165	0.0156705	0.294229	Nectin3	3.67814	4.28633
ENSMUSG00000034055	215.359	-0.334287	0.138402	-2.41533	0.0157211	0.294911	Phka1	1.02589	0.819643
ENSMUSG00000087213	12.8082	-1.30118	0.538812	-2.4149	0.0157395	0.294987	2810408I11Rik	0.197203	0.0820444
ENSMUSG00000039621	498.269	0.435103	0.180259	2.41377	0.0157885	0.295635	Prex1	1.11773	1.51054
ENSMUSG00000089824	139.047	0.300236	0.124432	2.41286	0.0158281	0.296106	Rbm12	0.498548	0.614447
ENSMUSG00000050737	3.08706	1.828	0.75816	2.4111	0.0159046	0.297267	Ptges	0.00921393	0.0330861
ENSMUSG00000037857	1172.98	0.276798	0.114859	2.40989	0.0159573	0.297798	Nufip2	4.92394	5.95984
ENSMUSG00000037020	61.4067	0.521474	0.216399	2.40978	0.015962	0.297798	Wdr62	0.233296	0.335017
ENSMUSG00000038943	20.5809	-0.769202	0.319312	-2.40893	0.0159992	0.298032	Prc1	0.0837215	0.0495297
ENSMUSG00000091367	1.39526	2.70882	1.12466	2.40857	0.0160153	0.298032	Gm17711	0.0365136	0.275553
ENSMUSG00000021750	1.74895	2.63384	1.09356	2.4085	0.0160181	0.298032	Fam107a	0.00317828	0.0217296
ENSMUSG00000009378	3613.29	0.439197	0.182579	2.40551	0.0161498	0.298653	Slc16a12	19.7018	26.8253
ENSMUSG00000003762	809.253	-0.440109	0.182964	-2.40544	0.0161532	0.298653	Coq8b	4.42358	3.27949
ENSMUSG00000027663	275.835	0.426529	0.177286	2.40588	0.0161337	0.298653	Zmat3	0.547427	0.734157
ENSMUSG00000064246	196.267	-1.65039	0.685927	-2.40608	0.0161249	0.298653	Chil1	2.73038	0.881987
ENSMUSG00000006310	2.03477	2.76462	1.1485	2.40716	0.016077	0.298653	Zbtb32	0.00579603	0.0395125
ENSMUSG00000120442	4.31079	1.42444	0.5921	2.40575	0.0161394	0.298653	ENSMUSG00000120442	0.0197517	0.0527918
ENSMUSG00000031302	0.993911	-2.93416	1.21917	-2.40668	0.0160985	0.298653	Nlgn3	0.00538546	0.000412623
ENSMUSG00000001700	1296.95	0.315304	0.131176	2.40367	0.0162314	0.299539	Gramd3	5.44202	6.76316
ENSMUSG00000053559	549.227	-0.258083	0.107391	-2.4032	0.0162522	0.299539	Smagp	10.9382	9.13332
ENSMUSG00000109262	23.4706	0.825833	0.34367	2.40299	0.0162618	0.299539	Gm44744	0.538218	0.957066
ENSMUSG00000085505	4.31993	-1.9799	0.824027	-2.40271	0.0162741	0.299539	Gm12868	0.429421	0.110269
ENSMUSG00000068037	1.38181	3.22802	1.34327	2.40311	0.0162565	0.299539	Mas1	0.00179148	0.0250397
ENSMUSG00000107019	6.00482	-1.20299	0.501028	-2.40104	0.0163487	0.300643	Gm43682	0.107911	0.0469856
ENSMUSG00000021981	2213.54	0.17882	0.0744957	2.4004	0.0163771	0.300896	Cab39l	8.13526	9.21319
ENSMUSG00000040521	462.003	-0.325278	0.135537	-2.39992	0.0163985	0.301021	Tsfm	4.69817	3.77871
ENSMUSG00000021140	1686.58	0.293256	0.122221	2.3994	0.016422	0.301183	Pcnx	2.6093	3.18349
ENSMUSG00000006567	1331.56	0.215216	0.089738	2.39827	0.0164728	0.301628	Atp7b	5.0752	5.91656
ENSMUSG00000038984	109.123	-0.802071	0.334447	-2.3982	0.0164757	0.301628	Tspyl5	0.927075	0.535664
ENSMUSG00000001525	2358.7	-0.408984	0.170577	-2.39765	0.0165006	0.301816	Tubb5	21.4569	16.2525
ENSMUSG00000021686	1643.41	-0.178943	0.0746765	-2.39624	0.0165643	0.302712	Ap3b1	10.261	9.0999
ENSMUSG00000042828	5.18847	-1.25605	0.524382	-2.39529	0.016607	0.303222	Trim72	0.0880354	0.0361884
ENSMUSG00000034648	0.949178	3.30964	1.38226	2.39436	0.0166495	0.303728	Lrrn1	0	0.0137834
ENSMUSG00000069539	1418.61	0.270602	0.113095	2.39269	0.0167254	0.304437	Scyl2	3.4093	4.10189
ENSMUSG00000048058	636.85	-0.37023	0.154711	-2.39304	0.0167093	0.304437	Ldlrad3	3.1619	2.46135
ENSMUSG00000041949	265.121	-0.260113	0.108719	-2.39253	0.0167328	0.304437	Tango6	1.09734	0.917785
ENSMUSG00000036086	112.203	0.391442	0.163643	2.39205	0.0167547	0.304565	Zranb3	0.286046	0.377174
ENSMUSG00000015083	8876.55	0.33582	0.140478	2.39055	0.0168231	0.304741	C8g	140.439	176.64
ENSMUSG00000050705	880.996	-0.36868	0.154225	-2.39054	0.0168237	0.304741	2310061I04Rik	10.9395	8.49331
ENSMUSG00000022863	89.4145	-0.567598	0.237414	-2.39075	0.0168141	0.304741	Btg3	0.718285	0.485617
ENSMUSG00000050321	7.74385	1.50162	0.627967	2.39124	0.0167914	0.304741	Neto1	0.0130161	0.0372392
ENSMUSG00000063919	166.286	-0.864008	0.361789	-2.38816	0.0169332	0.306453	Srrm4	0.665685	0.373008
ENSMUSG00000055725	202.898	0.464206	0.194488	2.38681	0.0169952	0.307305	Paqr3	0.599519	0.827252
ENSMUSG00000028517	8174.01	0.324134	0.135865	2.3857	0.0170468	0.307675	Plpp3	61.4505	77.2078
ENSMUSG00000024180	1073.18	-0.305449	0.128067	-2.38508	0.0170756	0.307675	Pgap6	7.24381	5.87305
ENSMUSG00000014303	64.6857	0.430121	0.180337	2.38509	0.0170748	0.307675	Glis2	0.33719	0.45613
ENSMUSG00000023015	22.1319	-0.699969	0.293429	-2.38548	0.0170567	0.307675	Racgap1	0.103837	0.0638342
ENSMUSG00000020315	3597.33	0.214671	0.0900381	2.38422	0.0171154	0.308123	Sptbn1	5.10986	5.93919
ENSMUSG00000101655	52.1241	0.414842	0.174023	2.38384	0.0171332	0.308173	2310040G24Rik	1.27949	1.71061
ENSMUSG00000115919	155.714	1.26592	0.531282	2.38277	0.0171829	0.308797	Gm31583	0.456968	1.09547
ENSMUSG00000021613	3.31568	-2.39593	1.00597	-2.38171	0.0172326	0.309418	Hapln1	0.0242913	0.00471283
ENSMUSG00000036006	64.0073	0.952956	0.400249	2.38091	0.0172701	0.30982	Ripor2	0.100346	0.193684
ENSMUSG00000026430	274.943	0.570344	0.239617	2.38023	0.0173019	0.31012	Rassf5	1.49969	2.22326
ENSMUSG00000050071	7.58987	-1.70036	0.714507	-2.37977	0.0173233	0.310234	Bex1	0.253055	0.0800406
ENSMUSG00000029101	197.533	0.498466	0.209633	2.3778	0.017416	0.311623	Rgs12	0.515912	0.735644
ENSMUSG00000029314	348.704	0.547708	0.230401	2.37719	0.017445	0.31187	Gpat3	2.15335	3.15466
ENSMUSG00000022223	318.604	-0.510464	0.21479	-2.37657	0.0174745	0.312023	Sdr39u1	3.99873	2.83141
ENSMUSG00000072964	134.95	-0.542043	0.228097	-2.37637	0.017484	0.312023	Bhlhb9	0.90493	0.6202
ENSMUSG00000007880	1617.74	0.264941	0.111515	2.37583	0.0175094	0.312156	Arid1a	3.44346	4.12541
ENSMUSG00000025189	107.636	-0.481176	0.202552	-2.37557	0.0175218	0.312156	Cnnm1	0.591859	0.423661
ENSMUSG00000063882	4585.05	-0.299425	0.126082	-2.37484	0.0175568	0.312507	Uqcrh	108.9	89.0697
ENSMUSG00000115431	133.452	0.417299	0.175747	2.37443	0.0175762	0.312583	Gm3219	10.1201	13.415
ENSMUSG00000025089	7348.27	-0.451849	0.190424	-2.37286	0.0176509	0.312869	Gfra1	40.9034	30.3853
ENSMUSG00000040359	1090.45	-0.245786	0.103584	-2.37281	0.0176533	0.312869	Ufl1	5.52972	4.68343
ENSMUSG00000018995	464.821	0.30333	0.127827	2.37297	0.0176457	0.312869	Nars2	1.59022	1.96444
ENSMUSG00000090120	0.89709	-3.37917	1.42375	-2.37343	0.0176239	0.312869	A730090N16Rik	0.0782483	0
ENSMUSG00000004035	2705.22	-0.492167	0.20759	-2.37086	0.0177466	0.312973	Gstm7	52.0084	37.4552
ENSMUSG00000041733	938.692	-0.249057	0.105025	-2.37141	0.0177205	0.312973	Coq5	8.9662	7.56584
ENSMUSG00000040170	1467.07	1.13209	0.477282	2.37195	0.0176944	0.312973	Fmo2	4.48705	9.79207
ENSMUSG00000029596	439.604	-1.15149	0.485702	-2.37078	0.0177505	0.312973	Sdsl	10.5245	4.9024
ENSMUSG00000059970	126.026	0.621159	0.261882	2.3719	0.0176969	0.312973	Hspa2	1.01542	1.56677
ENSMUSG00000025092	92.1141	0.457835	0.19305	2.37159	0.0177116	0.312973	Hspa12a	0.225658	0.312045
ENSMUSG00000120507	29.2799	-0.586367	0.247365	-2.37045	0.0177664	0.312984	ENSMUSG00000120507	0.43638	0.289681
ENSMUSG00000027871	5.21083	2.10855	0.889842	2.36958	0.0178084	0.313455	Hsd3b1	0.0288435	0.128027
ENSMUSG00000038552	773.453	0.247639	0.10455	2.36863	0.0178543	0.313725	Fndc4	6.24734	7.3944
ENSMUSG00000055900	419.466	-0.224103	0.094602	-2.3689	0.0178409	0.313725	Tmem69	5.85055	5.01784
ENSMUSG00000105466	0.765389	-3.13223	1.3226	-2.36823	0.0178734	0.313793	Gm42998	0.017297	0
ENSMUSG00000011382	5856.39	0.349222	0.147522	2.36726	0.0179203	0.314079	Dhdh	18.725	23.7413
ENSMUSG00000049556	13.5399	1.08057	0.456456	2.36731	0.0179177	0.314079	Lingo1	0.0503783	0.10745
ENSMUSG00000019132	7202.81	0.41775	0.176538	2.36634	0.0179648	0.31459	BC005537	28.4897	37.8448
ENSMUSG00000058260	1.43988	3.37044	1.42453	2.36601	0.0179811	0.314607	Serpina9	0.00137709	0.0206938
ENSMUSG00000093661	130.398	0.678931	0.287041	2.36528	0.0180166	0.314961	Eif4e3	1.08027	1.7472
ENSMUSG00000085566	310.977	0.447362	0.18918	2.36474	0.0180425	0.315145	A730017L22Rik	1.17887	1.61096
ENSMUSG00000029352	27.2311	1.44402	0.610847	2.36396	0.0180807	0.315545	Crybb3	0.163621	0.464535
ENSMUSG00000029695	15620	-0.355754	0.150565	-2.36279	0.0181379	0.316273	Aass	121.984	96.3264
ENSMUSG00000112388	14.5053	0.840177	0.355887	2.3608	0.0182357	0.31771	AI463170	0.285255	0.512659
ENSMUSG00000035666	1051.85	0.241411	0.102296	2.35994	0.0182778	0.318103	Gtf3c4	3.56396	4.22039
ENSMUSG00000086628	308.203	0.446883	0.189381	2.35971	0.0182893	0.318103	Gm16157	5.01624	6.81442
ENSMUSG00000026380	241.135	0.450415	0.190942	2.35892	0.0183284	0.318515	Tfcp2l1	0.579266	0.791269
ENSMUSG00000010175	4626.51	0.360893	0.153055	2.35793	0.0183772	0.319092	Prox1	12.8681	16.6273
ENSMUSG00000023031	298.449	-0.349836	0.148386	-2.35761	0.0183929	0.319095	Cela1	3.85278	3.04493
ENSMUSG00000024072	1413.62	-0.154035	0.0653816	-2.35594	0.0184759	0.320264	Yipf4	15.5087	13.9509
ENSMUSG00000046341	3.92522	-1.46543	0.62225	-2.35505	0.0185203	0.320706	Gm11223	0.341094	0.124503
ENSMUSG00000108413	0.806732	3.11052	1.32093	2.3548	0.0185326	0.320706	BC026762	0	0.017595
ENSMUSG00000038384	1097.61	0.285392	0.121271	2.35335	0.018605	0.321688	Setd1b	2.20429	2.67599
ENSMUSG00000036398	767.569	-0.2524	0.107297	-2.35234	0.0186557	0.322293	Ppp1r11	11.2703	9.49129
ENSMUSG00000022809	2022.46	0.352518	0.149921	2.35136	0.0187047	0.322868	Nr1i2	18.7556	23.8425
ENSMUSG00000023017	2.41623	-2.13558	0.908715	-2.35011	0.0187681	0.32369	Asic1	0.0183152	0.0040452
ENSMUSG00000081143	3.45609	-1.61878	0.689071	-2.34922	0.0188128	0.323918	Gm15823	0.209258	0.0673255
ENSMUSG00000085735	4.38483	1.43385	0.610322	2.34933	0.0188071	0.323918	Mettl5os	0.0951653	0.259701
ENSMUSG00000036305	28.2286	-0.590804	0.251629	-2.34792	0.0188787	0.324781	Rpl39-ps	6.06306	4.0082
ENSMUSG00000120697	3.42005	-1.71925	0.732433	-2.34731	0.0189093	0.325034	ENSMUSG00000120697	0.113778	0.0334023
ENSMUSG00000074063	3755.53	-0.419335	0.17888	-2.34422	0.0190668	0.325999	Osgin1	43.0357	32.4224
ENSMUSG00000041075	505.21	0.302372	0.128941	2.34504	0.0190249	0.325999	Fzd7	2.6781	3.29946
ENSMUSG00000044367	36.9396	0.766969	0.327215	2.34393	0.0190816	0.325999	Slc16a13	0.282695	0.482928
ENSMUSG00000121034	26.7896	-0.746769	0.318625	-2.34372	0.0190924	0.325999	ENSMUSG00000121034	2.33815	1.39576
ENSMUSG00000041343	28.0215	0.556212	0.237145	2.34545	0.0190042	0.325999	Ankrd42	0.119726	0.175963
ENSMUSG00000085939	19.2809	-0.90723	0.387024	-2.34412	0.0190721	0.325999	Cd63-ps	0.761181	0.410436
ENSMUSG00000121103	0.972618	3.3655	1.43497	2.34534	0.0190096	0.325999	ENSMUSG00000121103	0	0.0269035
ENSMUSG00000049538	0.793069	3.09533	1.32013	2.34471	0.0190419	0.325999	Adamts16	0	0.00641767
ENSMUSG00000020253	328.548	0.341724	0.145836	2.34321	0.0191186	0.326175	Ppm1m	2.88093	3.63996
ENSMUSG00000025507	49.4179	-0.466295	0.199079	-2.34227	0.019167	0.326729	Pidd1	0.34092	0.246848
ENSMUSG00000038180	47.0426	0.62852	0.268442	2.34136	0.0192136	0.326981	Spag4	0.204701	0.31477
ENSMUSG00000083567	45.4377	0.470012	0.200718	2.34165	0.0191987	0.326981	Gm11451	1.61628	2.24112
ENSMUSG00000020091	13775.8	0.174263	0.0744394	2.341	0.019232	0.327023	Eif4ebp2	59.9741	67.5504
ENSMUSG00000050050	32.8192	-0.577741	0.246887	-2.3401	0.0192786	0.327545	Ccdc158	0.171002	0.114884
ENSMUSG00000029440	1246.66	-0.238794	0.102136	-2.338	0.0193874	0.329121	Psmd9	4.99109	4.22265
ENSMUSG00000083328	3.63933	1.44689	0.619188	2.33675	0.0194519	0.329944	Gm11826	0.119539	0.320762
ENSMUSG00000079507	1156.75	-0.895189	0.383307	-2.33544	0.0195205	0.330762	H2-Q1	13.6967	7.50745
ENSMUSG00000063439	133.812	-0.339102	0.145221	-2.33508	0.0195393	0.330762	B9d2	2.74824	2.1748
ENSMUSG00000119986	19.5365	-0.806012	0.345202	-2.3349	0.0195484	0.330762	ENSMUSG00000119986	0.365571	0.208727
ENSMUSG00000068391	460.034	-0.207893	0.0891298	-2.33247	0.0196759	0.332644	Chrac1	5.62381	4.87381
ENSMUSG00000085095	71.8555	0.689891	0.295922	2.33132	0.0197363	0.333391	Gm15635	0.510746	0.825697
ENSMUSG00000024766	135.701	-0.470339	0.201868	-2.32994	0.0198095	0.333937	Lipo3	0.836401	0.611776
ENSMUSG00000049928	9.35799	1.28074	0.549631	2.33018	0.0197965	0.333937	Glp2r	0.0249572	0.0611774
ENSMUSG00000079502	5.12202	1.28946	0.553467	2.32979	0.0198174	0.333937	Cfap77	0.030922	0.0758563
ENSMUSG00000079470	429.325	0.492993	0.21171	2.32863	0.0198787	0.334469	Utp14b	1.2468	1.76964
ENSMUSG00000102091	16.5384	1.15623	0.496538	2.32858	0.0198815	0.334469	Olfr1034	0.0569266	0.128035
ENSMUSG00000018363	1805.24	0.208015	0.089378	2.32736	0.0199459	0.334841	Smurf2	7.28868	8.4395
ENSMUSG00000026491	1606.91	0.437053	0.187848	2.32663	0.0199852	0.334841	Ahctf1	2.43557	3.27076
ENSMUSG00000057069	1141.34	0.44094	0.1895	2.32686	0.0199729	0.334841	Ero1b	3.8636	5.25411
ENSMUSG00000089704	1486.43	0.220846	0.0948831	2.32756	0.0199357	0.334841	Galnt2	8.57028	9.97677
ENSMUSG00000038212	1361.82	0.15174	0.0652038	2.32716	0.0199569	0.334841	Mfsd14b	6.25102	6.94974
ENSMUSG00000020961	486.172	-0.359132	0.154421	-2.32567	0.0200361	0.335169	Ston2	1.16368	0.914964
ENSMUSG00000118011	0.99936	3.37082	1.44941	2.32565	0.0200374	0.335169	Gm50266	0	0.0947283
ENSMUSG00000041044	763.048	0.293431	0.126233	2.32452	0.0200978	0.335831	Lrit1	4.25444	5.24315
ENSMUSG00000066113	46.655	0.650366	0.279812	2.3243	0.0201097	0.335831	Adamtsl1	0.0759172	0.120712
ENSMUSG00000025817	420.128	-0.224672	0.0967261	-2.32276	0.0201919	0.336932	Nudt5	1.86117	1.59872
ENSMUSG00000022744	811.197	-0.247938	0.106788	-2.32178	0.0202449	0.337284	Cldnd1	9.17511	7.7453
ENSMUSG00000018740	37.0584	-0.607946	0.261847	-2.32176	0.0202459	0.337284	Slc25a35	0.324468	0.214272
ENSMUSG00000074500	23.1779	0.656448	0.282867	2.32069	0.0203034	0.337968	Zfp558	0.135645	0.214975
ENSMUSG00000051435	53.5945	0.696071	0.300071	2.31969	0.0203576	0.338596	Fhad1	0.177738	0.294001
ENSMUSG00000032718	73.7926	-0.521414	0.224846	-2.31898	0.0203961	0.338962	Mansc1	0.976351	0.688965
ENSMUSG00000043753	20.173	2.33616	1.00787	2.31792	0.0204539	0.339647	Dmrta1	0.0438739	0.213232
ENSMUSG00000059647	13.8685	-1.08847	0.469722	-2.31727	0.0204891	0.339957	Cbx3-ps7	0.935322	0.433431
ENSMUSG00000001313	406.33	0.473648	0.204515	2.31596	0.0205607	0.34014	Rnd2	4.52198	6.29895
ENSMUSG00000018541	412.626	0.207625	0.0896582	2.31574	0.0205724	0.34014	Cwc25	2.03182	2.35306
ENSMUSG00000097042	106.193	0.398928	0.172282	2.31555	0.0205829	0.34014	Gm17491	1.06809	1.40729
ENSMUSG00000096956	10.5415	0.933555	0.402987	2.31659	0.020526	0.34014	Snhg18	0.128717	0.2464
ENSMUSG00000051212	14.0932	-0.768547	0.331874	-2.31578	0.0205702	0.34014	Gpr183	0.166276	0.0973401
ENSMUSG00000023232	81.7138	0.989179	0.427344	2.31472	0.0206284	0.340618	Serinc2	0.640518	1.2488
ENSMUSG00000006777	1112.86	-1.26876	0.548415	-2.3135	0.0206953	0.341447	Krt23	27.3302	11.0341
ENSMUSG00000000416	7.35226	1.1672	0.504594	2.31315	0.0207143	0.341488	Cttnbp2	0.0138724	0.0317263
ENSMUSG00000000902	547.932	-0.396131	0.171333	-2.31205	0.0207748	0.341935	Smarcb1	2.07847	1.60325
ENSMUSG00000085465	3.58557	-1.77465	0.767513	-2.31221	0.0207662	0.341935	Gm15347	0.375245	0.111946
ENSMUSG00000033688	16492	0.308929	0.13371	2.31043	0.0208642	0.342582	Inhca	86.8808	108.143
ENSMUSG00000026860	574.004	0.233288	0.10096	2.31071	0.0208491	0.342582	Sh3glb2	3.54315	4.1511
ENSMUSG00000090965	1.44136	2.83762	1.22805	2.31067	0.0208508	0.342582	Gm17203	0.00204132	0.0177457
ENSMUSG00000034994	52208.8	0.222851	0.0965671	2.30773	0.0210141	0.344768	Eef2	386.933	452.806
ENSMUSG00000035868	139.624	0.480396	0.208308	2.30618	0.0211003	0.345671	Zfp983	0.725811	1.01113
ENSMUSG00000022092	106.78	-0.536014	0.232429	-2.30614	0.0211028	0.345671	Ppp3cc	1.12736	0.791628
ENSMUSG00000054252	706.603	0.481413	0.208816	2.30544	0.021142	0.345814	Fgfr3	2.23806	3.10495
ENSMUSG00000035397	252.443	-0.381353	0.165419	-2.30538	0.0211451	0.345814	Klf16	2.85646	2.18829
ENSMUSG00000053279	48492	0.796422	0.345765	2.30336	0.0212587	0.346031	Aldh1a1	190.564	326.229
ENSMUSG00000034707	8201.92	0.305541	0.132772	2.30125	0.0213774	0.346031	Gns	20.7529	25.6951
ENSMUSG00000030770	3235.01	0.224832	0.0975937	2.30375	0.0212366	0.346031	Parva	7.83438	9.17175
ENSMUSG00000037847	890.815	0.606037	0.263141	2.30309	0.0212741	0.346031	Nmrk1	5.14791	7.89255
ENSMUSG00000030714	412.177	-0.272008	0.118189	-2.30147	0.0213652	0.346031	Sgf29	6.67902	5.54291
ENSMUSG00000038002	393.475	0.392243	0.170237	2.3041	0.0212172	0.346031	Cramp1	1.16979	1.52939
ENSMUSG00000020027	309.792	2.06721	0.898258	2.30135	0.0213719	0.346031	Socs2	0.351544	1.44229
ENSMUSG00000031398	40.1782	-0.797359	0.346164	-2.30341	0.0212555	0.346031	Plxna3	0.174597	0.100477
ENSMUSG00000076928	31.3913	-0.783419	0.340294	-2.30218	0.0213248	0.346031	Trac	1.13781	0.661496
ENSMUSG00000046908	15.5429	0.776184	0.337207	2.3018	0.0213463	0.346031	Ltb4r1	0.218123	0.372421
ENSMUSG00000092574	4.01485	-1.98496	0.8621	-2.30247	0.0213089	0.346031	2810047C21Rik1	0.149213	0.0368595
ENSMUSG00000024353	2.48536	-1.96255	0.85195	-2.3036	0.0212453	0.346031	Mzb1	0.0904103	0.0218933
ENSMUSG00000051323	1.84409	2.71652	1.18012	2.30191	0.0213403	0.346031	Pcdh19	0.00117415	0.00849596
ENSMUSG00000019558	156.891	-0.671991	0.292114	-2.30044	0.0214233	0.346501	Slc6a8	0.994314	0.632406
ENSMUSG00000090486	2.28705	2.96678	1.29034	2.29921	0.0214928	0.347351	BC035947	0.0040912	0.0312583
ENSMUSG00000059406	2.6338	-1.67304	0.728312	-2.29715	0.0216101	0.348973	Tmprss9	0.0278385	0.00880445
ENSMUSG00000024847	784.772	-0.183112	0.0797504	-2.29606	0.0216724	0.349046	Aip	11.1902	9.88289
ENSMUSG00000061079	163.573	-0.361808	0.157575	-2.29609	0.0216706	0.349046	Zfp143	1.41195	1.10313
ENSMUSG00000117105	19.5555	-1.11286	0.48472	-2.29588	0.0216826	0.349046	Dreh	0.959761	0.456547
ENSMUSG00000021747	2.21235	2.02763	0.883156	2.29589	0.0216819	0.349046	Cfap20dc	0.00748305	0.0291696
ENSMUSG00000053886	395.864	-0.336002	0.146389	-2.29527	0.0217177	0.349337	Sh2d4a	4.33139	3.45824
ENSMUSG00000021497	2292.63	0.279728	0.121935	2.29407	0.0217866	0.350171	Txndc15	12.583	15.2467
ENSMUSG00000019989	2841.71	-0.360723	0.157291	-2.29335	0.0218277	0.350557	Enpp3	14.0997	11.0547
ENSMUSG00000029033	116.863	0.45675	0.199293	2.29185	0.0219145	0.351633	Acap3	0.495538	0.676121
ENSMUSG00000020268	80.9289	-0.508135	0.221738	-2.2916	0.0219289	0.351633	Lyrm7	0.498998	0.355131
ENSMUSG00000106241	3.45661	1.50952	0.658944	2.29082	0.021974	0.352081	Gm43143	0.0234752	0.0686388
ENSMUSG00000060450	2696.36	-0.227717	0.0994488	-2.28979	0.0220334	0.352208	Rnf14	16.2982	13.8772
ENSMUSG00000038831	129.043	0.648897	0.283364	2.28998	0.0220227	0.352208	Ralgps1	0.34844	0.549811
ENSMUSG00000101013	110.688	0.390708	0.170598	2.29022	0.0220084	0.352208	A630072M18Rik	0.474645	0.621912
ENSMUSG00000120665	4.44752	1.36447	0.596124	2.28891	0.0220849	0.352757	ENSMUSG00000120665	0.0846768	0.221141
ENSMUSG00000000440	857.631	-0.342854	0.149867	-2.28772	0.0221537	0.353558	Pparg	8.72221	6.8151
ENSMUSG00000031090	742.679	-0.277078	0.121129	-2.28745	0.0221695	0.353558	Nadsyn1	6.55675	5.45658
ENSMUSG00000010307	363.208	-0.432478	0.189158	-2.28633	0.0222347	0.354323	Tmem86a	5.94812	4.44316
ENSMUSG00000025509	3505.84	-0.357956	0.156623	-2.28546	0.0222857	0.354459	Pnpla2	34.7599	27.1503
ENSMUSG00000049288	258.028	-0.268563	0.117517	-2.2853	0.022295	0.354459	Lix1l	2.08109	1.73637
ENSMUSG00000104435	6.20143	1.12038	0.490181	2.28565	0.0222749	0.354459	Gm37422	0.0226105	0.0486259
ENSMUSG00000041754	2.92551	-1.76605	0.773358	-2.28361	0.0223942	0.355761	Trem3	0.125702	0.0356205
ENSMUSG00000073096	976.885	-0.318602	0.139568	-2.28276	0.0224444	0.356282	Lrrc61	9.91124	7.94976
ENSMUSG00000042210	299.305	-0.304558	0.133466	-2.28191	0.0224947	0.356805	Abhd14a	4.17406	3.41218
ENSMUSG00000090165	14.5212	1.50905	0.66185	2.28004	0.0226052	0.358006	Ugt1a10	0.0863039	0.245993
ENSMUSG00000121222	0.853542	-3.28774	1.44192	-2.28011	0.0226009	0.358006	ENSMUSG00000121222	0.183937	0
ENSMUSG00000042032	1292.65	-0.159712	0.0700791	-2.27902	0.022666	0.35814	Mat2b	7.3028	6.5553
ENSMUSG00000040084	29.3383	-0.676306	0.296719	-2.27928	0.0226504	0.35814	Bub1b	0.225994	0.141753
ENSMUSG00000027961	18.5775	0.957794	0.420246	2.27913	0.0226596	0.35814	Lrrc39	0.0642573	0.12471
ENSMUSG00000033174	5669.52	0.574692	0.252611	2.27501	0.0229053	0.359272	Mgll	24.0879	35.6136
ENSMUSG00000026341	3344.17	-0.176117	0.0773432	-2.27709	0.0227811	0.359272	Actr3	20.477	18.1881
ENSMUSG00000038150	2452.71	0.369234	0.162185	2.27662	0.0228088	0.359272	Ormdl3	26.1653	33.566
ENSMUSG00000039463	1485.21	-0.311895	0.137052	-2.27573	0.0228619	0.359272	Slc9a8	4.79996	3.89745
ENSMUSG00000040464	632.235	-0.162743	0.071535	-2.27501	0.0229051	0.359272	Gtpbp10	2.62268	2.34333
ENSMUSG00000031197	456.504	-0.243368	0.106934	-2.27587	0.0228535	0.359272	Vbp1	6.24326	5.28189
ENSMUSG00000089832	198.768	-0.368383	0.161974	-2.27433	0.0229463	0.359272	Shkbp1	1.41061	1.09754
ENSMUSG00000044712	119.782	0.483889	0.212482	2.27732	0.0227674	0.359272	Slc38a6	0.346286	0.487147
ENSMUSG00000027635	22.7941	-0.684312	0.300874	-2.27441	0.0229411	0.359272	Dsn1	0.224199	0.139682
ENSMUSG00000110773	1.23168	2.48228	1.09144	2.27431	0.0229475	0.359272	Gm39326	0.00389099	0.0237961
ENSMUSG00000074357	3.27059	2.23496	0.981871	2.27623	0.0228325	0.359272	AA386476	0.0131109	0.0623528
ENSMUSG00000033578	0.902691	3.28521	1.44395	2.27515	0.0228969	0.359272	Tmem35a	0	0.0264242
ENSMUSG00000028115	0.92511	-2.86122	1.25869	-2.27318	0.0230155	0.360062	Bnipl	0.020621	0.00170795
ENSMUSG00000063760	722.484	0.304357	0.133933	2.27245	0.0230594	0.360439	Rnf217	1.58264	1.95398
ENSMUSG00000041684	417.573	-0.236579	0.104119	-2.2722	0.0230747	0.360439	Bivm	2.86897	2.44035
ENSMUSG00000002147	1883.95	-0.168647	0.0742567	-2.27113	0.0231389	0.360783	Stat6	12.1246	10.7986
ENSMUSG00000026355	199.924	-0.753149	0.331644	-2.27096	0.0231494	0.360783	Mcm6	1.40075	0.8489
ENSMUSG00000026479	21.432	0.965374	0.425068	2.2711	0.0231407	0.360783	Lamc2	0.0483604	0.0967629
ENSMUSG00000003868	357.25	-0.26584	0.117169	-2.26886	0.0232768	0.362493	Ruvbl2	3.5785	2.99045
ENSMUSG00000032698	173.912	-0.453923	0.200108	-2.26839	0.0233055	0.362665	Lmo2	2.51494	1.83603
ENSMUSG00000046794	7505.69	0.945773	0.417379	2.26598	0.0234524	0.3633	Ppp1r3b	21.805	42.0106
ENSMUSG00000026270	567.686	0.391332	0.172667	2.26639	0.0234273	0.3633	Capn10	3.06275	3.97162
ENSMUSG00000026097	500.811	0.256367	0.113101	2.2667	0.0234086	0.3633	Ormdl1	2.59176	3.08446
ENSMUSG00000090946	206.807	0.306045	0.135025	2.26658	0.023416	0.3633	Ccdc71l	1.17648	1.45074
ENSMUSG00000027536	113.657	0.751079	0.331456	2.266	0.0234515	0.3633	Chmp4c	0.228539	0.387589
ENSMUSG00000032068	46.4771	0.753709	0.332484	2.2669	0.0233962	0.3633	Plet1	0.47278	0.816636
ENSMUSG00000031639	255.649	-0.435033	0.192069	-2.26498	0.023514	0.36398	Tlr3	1.50049	1.1268
ENSMUSG00000002661	298.338	-0.371583	0.164292	-2.26173	0.0237142	0.36526	Alkbh7	8.6653	6.76144
ENSMUSG00000051238	182.734	-0.543986	0.240515	-2.26176	0.0237121	0.36526	Swsap1	3.11056	2.16308
ENSMUSG00000034295	74.3827	-0.430867	0.190475	-2.26207	0.0236932	0.36526	Fhod3	0.315811	0.235517
ENSMUSG00000102014	19.1095	-1.48126	0.654761	-2.26229	0.0236797	0.36526	2900009J06Rik	1.42681	0.535114
ENSMUSG00000087692	1.1568	-3.11622	1.37713	-2.26285	0.0236452	0.36526	Gm11940	0.13784	0.0107084
ENSMUSG00000005364	1.50356	-2.51477	1.11193	-2.26162	0.0237212	0.36526	Il5ra	0.0199594	0.00316791
ENSMUSG00000120737	1.46622	-3.01507	1.33257	-2.26259	0.0236609	0.36526	ENSMUSG00000120737	0.0665929	0.00671738
ENSMUSG00000066687	428.014	1.43175	0.633275	2.26087	0.0237676	0.365426	Zbtb16	1.17507	3.19801
ENSMUSG00000032397	142.543	-0.33151	0.146624	-2.26096	0.0237617	0.365426	Tipin	2.26721	1.81066
ENSMUSG00000078515	6613.03	0.232714	0.103026	2.2588	0.0238961	0.366033	Ddi2	17.1094	20.0672
ENSMUSG00000109482	4160.25	0.292026	0.129263	2.25917	0.0238727	0.366033	Gm4756	29.5466	36.0207
ENSMUSG00000037152	1088.69	-0.390791	0.172989	-2.25904	0.0238806	0.366033	Ndufc1	21.8285	16.8006
ENSMUSG00000027999	875.797	-0.39801	0.176167	-2.25928	0.0238662	0.366033	Pla2g12a	7.2887	5.47472
ENSMUSG00000058626	15.757	-2.07	0.916416	-2.2588	0.0238956	0.366033	Capn11	0.249232	0.0587096
ENSMUSG00000033373	89.9072	-0.447969	0.19836	-2.25836	0.0239233	0.366176	Fntb	0.690396	0.510697
ENSMUSG00000021481	120.911	0.372234	0.164972	2.25634	0.0240492	0.366465	Zfp346	0.681492	0.880894
ENSMUSG00000028789	130.898	-0.632991	0.280462	-2.25696	0.0240109	0.366465	Azin2	1.07482	0.694703
ENSMUSG00000035112	43.0647	-1.05856	0.469135	-2.2564	0.0240457	0.366465	Wnk4	0.386555	0.181096
ENSMUSG00000037411	94.6348	-1.39501	0.618243	-2.25641	0.024045	0.366465	Serpine1	0.977099	0.363589
ENSMUSG00000117317	8.78724	0.963401	0.426712	2.25773	0.0239625	0.366465	Gm49961	0.32331	0.634982
ENSMUSG00000058831	1.68732	2.50294	1.10925	2.25643	0.0240439	0.366465	Opn1sw	0.00498421	0.0304452
ENSMUSG00000031605	1180.88	-0.275265	0.122012	-2.25605	0.0240674	0.366471	Klhl2	3.75255	3.0858
ENSMUSG00000027752	186.852	-0.245258	0.108751	-2.25522	0.0241197	0.366994	Exosc8	1.25448	1.06034
ENSMUSG00000056429	7846.42	0.299303	0.132743	2.25475	0.024149	0.367016	Tgoln1	37.639	45.9601
ENSMUSG00000017765	548.876	-0.325027	0.144178	-2.25434	0.0241747	0.367016	Slc12a4	3.79934	3.05581
ENSMUSG00000022322	8.60306	-0.969987	0.430244	-2.25451	0.0241644	0.367016	Shcbp1	0.0480866	0.0246086
ENSMUSG00000028540	123.388	0.412597	0.183057	2.25393	0.0242004	0.367135	Dph2	0.934534	1.24042
ENSMUSG00000042148	548.217	-0.377087	0.167386	-2.2528	0.0242719	0.367947	Cox10	5.42399	4.19592
ENSMUSG00000021395	2230.38	0.203432	0.0903784	2.25089	0.0243926	0.368175	Spin1	12.3178	14.2009
ENSMUSG00000032171	527.836	-0.306429	0.136156	-2.25058	0.0244124	0.368175	Pin1	4.04295	3.28474
ENSMUSG00000002083	169.124	-0.577007	0.256322	-2.2511	0.0243789	0.368175	Bbc3	2.54641	1.71756
ENSMUSG00000031478	37.2169	0.476529	0.211719	2.25076	0.0244009	0.368175	Nek3	0.388807	0.543393
ENSMUSG00000042436	22.6055	0.901627	0.40047	2.25142	0.0243587	0.368175	Mfap4	0.219137	0.409322
ENSMUSG00000086561	12.0664	0.883664	0.392567	2.25099	0.0243863	0.368175	Gm15540	0.334736	0.621768
ENSMUSG00000087552	5.87253	-1.15194	0.511677	-2.25131	0.024366	0.368175	Gm15819	0.455812	0.20442
ENSMUSG00000029534	229.647	-0.318565	0.141633	-2.24923	0.0244977	0.369144	St7	0.752426	0.606804
ENSMUSG00000027333	87.4779	0.470137	0.209043	2.249	0.0245125	0.369144	Smox	0.508487	0.702916
ENSMUSG00000025003	363.498	0.629879	0.280203	2.24794	0.0245803	0.369622	Cyp2c39	4.27438	6.52727
ENSMUSG00000031864	239.103	-0.376974	0.167688	-2.24807	0.0245716	0.369622	Ints10	1.04086	0.811158
ENSMUSG00000041264	622.162	0.309271	0.137702	2.24594	0.0247079	0.371089	Uspl1	1.45727	1.79968
ENSMUSG00000026784	72.8962	-0.459344	0.204539	-2.24575	0.0247198	0.371089	Pdss1	0.526911	0.387039
ENSMUSG00000086282	8.76671	0.927478	0.413027	2.24556	0.024732	0.371089	Sox5os4	0.448738	0.85074
ENSMUSG00000053560	663.049	-0.37384	0.166558	-2.24451	0.0247998	0.371463	Ier2	13.2074	10.1363
ENSMUSG00000022382	3.27382	-1.82167	0.811505	-2.2448	0.0247809	0.371463	Wnt7b	0.0269552	0.00771819
ENSMUSG00000014782	2.38115	-1.87558	0.835699	-2.24433	0.0248112	0.371463	Plekhg4	0.019075	0.00503593
ENSMUSG00000116354	294.474	1.43629	0.640237	2.24337	0.0248728	0.372114	Cyp2d38-ps	1.39307	3.78424
ENSMUSG00000032388	893.318	-0.2798	0.124771	-2.2425	0.0249289	0.372359	Spg21	7.33518	6.05606
ENSMUSG00000020140	369.722	-0.41234	0.183848	-2.24283	0.0249075	0.372359	Lgr5	1.10989	0.835468
ENSMUSG00000106133	6.08248	1.11698	0.498144	2.24228	0.0249436	0.372359	Gm3724	0.293112	0.637757
ENSMUSG00000075044	799.319	-0.452441	0.201887	-2.24106	0.025022	0.372505	Slc22a29	10.9256	7.88875
ENSMUSG00000100075	304.38	0.391219	0.174573	2.241	0.0250259	0.372505	1700018L02Rik	2.82263	3.68971
ENSMUSG00000039004	303.511	0.499872	0.22302	2.24138	0.0250018	0.372505	Bmp6	1.7414	2.45947
ENSMUSG00000042417	33.1748	-0.787663	0.351387	-2.24158	0.0249882	0.372505	Ccno	0.434803	0.257844
ENSMUSG00000067321	1.60414	2.3944	1.06859	2.24071	0.0250447	0.372516	Gm7931	0.0521608	0.270957
ENSMUSG00000033706	367.407	-0.285541	0.127456	-2.2403	0.0250714	0.372642	Smyd5	1.84195	1.51618
ENSMUSG00000038866	1010.54	0.336395	0.150253	2.23886	0.0251647	0.373489	Zcchc2	3.55789	4.46657
ENSMUSG00000120209	3.83499	1.35698	0.606058	2.23903	0.0251541	0.373489	ENSMUSG00000120209	0.0840704	0.217162
ENSMUSG00000021185	1454.54	0.328673	0.146834	2.23841	0.0251946	0.373662	Dglucy	7.53244	9.41874
ENSMUSG00000048644	6.00396	1.08619	0.485316	2.2381	0.0252144	0.373687	Ctxn1	0.0859151	0.182484
ENSMUSG00000005470	13.4778	-0.918697	0.410627	-2.2373	0.0252667	0.374191	Asf1b	0.200409	0.106458
ENSMUSG00000091438	2.30733	2.23314	0.998306	2.23693	0.025291	0.374282	Gm17088	0.0378521	0.182612
ENSMUSG00000097654	12.7935	0.827819	0.370132	2.23655	0.0253156	0.374376	Gm26714	0.149511	0.267106
ENSMUSG00000068220	636.284	0.970707	0.434159	2.23583	0.0253626	0.374801	Lgals1	12.6537	24.5041
ENSMUSG00000020051	58827	-0.415446	0.185895	-2.23484	0.0254279	0.375479	Pah	815.378	612.55
ENSMUSG00000002205	795.866	-0.265922	0.119003	-2.23458	0.0254451	0.375479	Vrk3	3.42768	2.86507
ENSMUSG00000016024	2803.8	0.417417	0.186865	2.23379	0.0254968	0.375702	Lbp	13.1705	17.839
ENSMUSG00000000903	15.2849	1.13694	0.508951	2.23389	0.0254904	0.375702	Vpreb3	0.30283	0.671056
ENSMUSG00000006732	278.928	-0.645629	0.289399	-2.23093	0.0256856	0.378214	Mettl1	3.07546	2.01825
ENSMUSG00000006273	1923.91	-0.198439	0.0890143	-2.22929	0.0257943	0.378376	Atp6v1b2	10.3608	9.03377
ENSMUSG00000040022	357.954	0.301588	0.135266	2.22959	0.0257744	0.378376	Rab11fip2	1.41976	1.75889
ENSMUSG00000101316	65.0551	-0.422771	0.189629	-2.22947	0.0257829	0.378376	Gm12663	2.08197	1.55504
ENSMUSG00000056071	54.7509	-1.06371	0.476997	-2.23001	0.0257466	0.378376	S100a9	3.84319	1.86247
ENSMUSG00000070803	11.2648	0.869939	0.390106	2.23001	0.0257469	0.378376	Cited4	0.170665	0.31266
ENSMUSG00000093394	1.8267	2.5352	1.13732	2.2291	0.0258071	0.378376	Gm20621	0.010547	0.0569202
ENSMUSG00000018501	3596.82	0.290009	0.13012	2.22878	0.0258286	0.37842	Ncor1	6.79698	8.27769
ENSMUSG00000022829	28.0426	-0.855973	0.384351	-2.22706	0.0259431	0.379827	Stxbp5l	0.113377	0.062701
ENSMUSG00000065407	30.0581	0.613204	0.275479	2.22596	0.0260172	0.38064	Mir135a-1	7.00189	10.7595
ENSMUSG00000009076	187.568	-0.321048	0.144268	-2.22535	0.0260579	0.380764	Zmat5	4.46143	3.5978
ENSMUSG00000086527	4.30667	-2.16641	0.973546	-2.22528	0.0260627	0.380764	Gm15856	0.156207	0.0351063
ENSMUSG00000059534	3327.64	-0.294642	0.132455	-2.22448	0.0261164	0.381227	Uqcr10	167.266	136.527
ENSMUSG00000028868	1571.7	-0.16287	0.0732247	-2.22425	0.0261315	0.381227	Wasf2	7.08255	6.35492
ENSMUSG00000104965	19.6754	0.648197	0.291625	2.2227	0.0262357	0.382475	Gm43437	0.10334	0.162261
ENSMUSG00000022033	9.77547	-1.07031	0.481962	-2.22074	0.0263683	0.384136	Pbk	0.192671	0.0928733
ENSMUSG00000025271	983.461	-0.400526	0.180421	-2.21995	0.0264219	0.384371	Pfkfb1	7.35713	5.64232
ENSMUSG00000031821	27.9501	-0.715179	0.322139	-2.2201	0.0264123	0.384371	Gins2	0.223373	0.136988
ENSMUSG00000001348	3327.45	0.294775	0.132821	2.21933	0.026464	0.384439	Acp5	39.4157	48.0673
ENSMUSG00000036160	414.355	0.280348	0.126314	2.21945	0.0264559	0.384439	Surf6	2.46339	2.98062
ENSMUSG00000038009	3172.7	0.20829	0.0938701	2.21892	0.0264924	0.384507	Dnajc22	42.6432	49.2458
ENSMUSG00000030321	3.31013	-1.57337	0.709136	-2.21872	0.0265061	0.384507	Efcab12	0.0506851	0.0166418
ENSMUSG00000027340	2238.71	-0.489955	0.22093	-2.21769	0.0265756	0.384671	Slc23a2	8.84989	6.31529
ENSMUSG00000022390	1958.25	-0.24442	0.110204	-2.21789	0.0265626	0.384671	Zc3h7b	5.66771	4.79006
ENSMUSG00000018415	1351.63	0.272467	0.122866	2.2176	0.0265823	0.384671	Gid4	6.79717	8.15026
ENSMUSG00000033066	134.451	-0.648883	0.292626	-2.21745	0.0265923	0.384671	Gas7	0.534654	0.344666
ENSMUSG00000005677	6365.96	0.602014	0.271642	2.2162	0.0266775	0.384937	Nr1i3	31.0908	46.8208
ENSMUSG00000021681	1068.46	0.215549	0.0972944	2.21542	0.0267309	0.384937	Aggf1	7.19705	8.33979
ENSMUSG00000055866	1153.41	0.538105	0.242839	2.21589	0.0266988	0.384937	Per2	4.34421	6.28592
ENSMUSG00000026707	93.8298	0.419609	0.189397	2.2155	0.0267259	0.384937	Nsun6	0.43299	0.579254
ENSMUSG00000034685	66.8687	0.479903	0.216503	2.21662	0.0266494	0.384937	Fam171a2	0.482223	0.676243
ENSMUSG00000041468	13.3679	1.2759	0.57577	2.21599	0.0266922	0.384937	Gpr12	0.0850402	0.209083
ENSMUSG00000120949	3.05272	1.52548	0.68862	2.21526	0.0267419	0.384937	ENSMUSG00000120949	0.0395239	0.112541
ENSMUSG00000028156	1464.21	-0.270996	0.122397	-2.21408	0.0268236	0.385034	Eif4e	7.08391	5.8992
ENSMUSG00000029167	788.235	-0.470426	0.212453	-2.21426	0.0268109	0.385034	Ppargc1a	3.75089	2.71641
ENSMUSG00000006378	487.907	-0.23846	0.107679	-2.21453	0.0267922	0.385034	Gcat	5.91326	5.03959
ENSMUSG00000046441	130.259	-0.348541	0.157397	-2.21441	0.0268007	0.385034	Cmtr2	0.949913	0.746823
ENSMUSG00000019718	650.976	0.310533	0.140312	2.21316	0.0268868	0.385672	L3hypdh	5.83445	7.1741
ENSMUSG00000042626	2236.84	-0.186074	0.0840982	-2.21258	0.0269267	0.385925	Shc1	11.2515	9.9146
ENSMUSG00000021823	1253.06	-0.235176	0.106314	-2.21208	0.0269608	0.385925	Vcl	4.39743	3.76216
ENSMUSG00000011034	64.1968	0.729859	0.329913	2.21228	0.0269476	0.385925	Slc5a1	0.314293	0.533866
ENSMUSG00000029470	1940.46	-0.25813	0.116789	-2.21023	0.0270894	0.387226	P2rx4	8.02768	6.73901
ENSMUSG00000021918	319.811	0.242023	0.109495	2.21036	0.0270805	0.387226	Nek4	0.884475	1.04483
ENSMUSG00000031736	1.31216	2.65074	1.19961	2.20966	0.0271289	0.38752	Crnde	0.00215603	0.0144222
ENSMUSG00000054764	17.0851	-1.10998	0.50247	-2.20905	0.0271712	0.387855	Mtnr1a	0.295342	0.138197
ENSMUSG00000008763	1613.37	0.240686	0.10903	2.20752	0.0272777	0.389105	Man1a2	4.98126	5.87392
ENSMUSG00000035864	578.912	0.404136	0.183435	2.20316	0.0275834	0.391292	Syt1	1.60823	2.13497
ENSMUSG00000047030	390.457	0.268623	0.121907	2.20351	0.0275591	0.391292	Spata2	2.10871	2.53224
ENSMUSG00000047844	20.6548	-1.10466	0.501351	-2.20337	0.0275689	0.391292	Bex4	0.908961	0.428796
ENSMUSG00000120286	13.4543	-0.931703	0.422642	-2.20447	0.027491	0.391292	ENSMUSG00000120286	0.439361	0.233397
ENSMUSG00000021850	13.641	0.905943	0.411175	2.2033	0.0275735	0.391292	ccdc198	0.0650591	0.123113
ENSMUSG00000030443	4.51718	1.51024	0.685208	2.20406	0.0275202	0.391292	Zfp583	0.0204708	0.0585445
ENSMUSG00000042265	3.10705	-2.35276	1.06773	-2.2035	0.0275592	0.391292	Trem1	0.0485349	0.00919899
ENSMUSG00000100444	1.07669	2.9192	1.32443	2.20411	0.0275164	0.391292	C530043A13Rik	0.00103274	0.013783
ENSMUSG00000028552	1048.79	0.227136	0.103139	2.20224	0.0276486	0.391406	Eps15	3.74636	4.40268
ENSMUSG00000060675	370.501	-0.313339	0.142279	-2.20229	0.0276449	0.391406	Plaat3	1.7276	1.39816
ENSMUSG00000086382	26.8124	0.822738	0.373556	2.20245	0.0276337	0.391406	Chrna1os	0.574608	1.00698
ENSMUSG00000022587	6115.87	0.428728	0.19478	2.20108	0.0277301	0.391509	Ly6e	37.0241	50.3013
ENSMUSG00000079557	1718	0.243813	0.110733	2.20181	0.0276786	0.391509	Marchf2	7.0365	8.27684
ENSMUSG00000039989	884.687	-0.303648	0.137928	-2.2015	0.027701	0.391509	Cbx4	4.99131	4.06431
ENSMUSG00000026255	9.54872	1.24142	0.564012	2.20105	0.0277322	0.391509	Efhd1	0.0725052	0.172112
ENSMUSG00000039046	822.85	0.411114	0.186862	2.2001	0.0278	0.392198	Usp6nl	2.34382	3.11613
ENSMUSG00000018999	794.091	0.273569	0.124379	2.19948	0.0278441	0.392551	Slc35b4	2.0836	2.53495
ENSMUSG00000041859	213.482	-0.518617	0.235827	-2.19914	0.0278678	0.392615	Mcm3	1.76711	1.25248
ENSMUSG00000041231	694.043	-0.273612	0.124511	-2.1975	0.027985	0.392919	Ublcp1	8.00272	6.6174
ENSMUSG00000044795	452.325	0.214489	0.0976054	2.19751	0.0279839	0.392919	Cyb5d1	7.00522	8.13808
ENSMUSG00000086316	56.3962	-0.52647	0.239547	-2.19777	0.0279652	0.392919	Nbdy	0.908934	0.631791
ENSMUSG00000106022	4.70876	1.3743	0.625249	2.198	0.0279489	0.392919	Gm42929	0.055113	0.145442
ENSMUSG00000034209	1.43786	3.3803	1.53787	2.19804	0.0279462	0.392919	Rasl10a	0.00322275	0.054159
ENSMUSG00000026664	55287.3	-0.286203	0.130305	-2.19641	0.0280624	0.393736	Phyh	857.515	701.327
ENSMUSG00000021824	3855.24	-0.346743	0.157923	-2.19564	0.0281177	0.394242	Ap3m1	16.4879	12.9248
ENSMUSG00000035686	8708.74	1.3231	0.603288	2.19314	0.0282971	0.396487	Thrsp	60.2395	152.193
ENSMUSG00000097482	54.2155	0.552301	0.251868	2.19282	0.0283204	0.396543	Gm17634	0.67001	0.981667
ENSMUSG00000023044	2444.05	1.23173	0.562146	2.19113	0.0284424	0.397241	Csad	10.4012	23.5674
ENSMUSG00000015971	919.479	-0.178099	0.0812695	-2.19146	0.0284186	0.397241	Actr8	2.91251	2.57134
ENSMUSG00000030533	374.398	-0.407555	0.186048	-2.19059	0.0284815	0.397241	Unc45a	1.21699	0.931338
ENSMUSG00000021221	79.073	-0.430175	0.196284	-2.19159	0.0284088	0.397241	Dpf3	0.575972	0.429635
ENSMUSG00000030945	0.780765	3.07482	1.40369	2.19052	0.0284863	0.397241	Acsm2	0	0.00581296
ENSMUSG00000090124	35.8932	-1.21395	0.554173	-2.19057	0.028483	0.397241	Ugt1a7c	0.326519	0.136106
ENSMUSG00000034780	514.139	0.58035	0.265076	2.18937	0.0285699	0.397961	B3galt1	1.88471	2.89219
ENSMUSG00000032375	153.844	-0.653082	0.298345	-2.18902	0.0285957	0.397961	Aph1b	0.976003	0.632316
ENSMUSG00000109587	94.0166	0.62698	0.286422	2.18901	0.028596	0.397961	Gm31105	2.88385	4.49322
ENSMUSG00000002833	764.494	-0.242379	0.1108	-2.18753	0.0287038	0.398848	Hdgfl2	4.52409	3.848
ENSMUSG00000025608	516.489	0.296784	0.135683	2.18734	0.028718	0.398848	Podxl	2.25658	2.77509
ENSMUSG00000109324	412.157	-0.250179	0.114367	-2.18752	0.0287048	0.398848	Prmt1	3.49914	2.93688
ENSMUSG00000047216	29.4229	1.06065	0.48501	2.18686	0.0287524	0.399056	Cdh19	0.118969	0.24936
ENSMUSG00000120235	1.34073	2.64544	1.20992	2.18645	0.0287824	0.399203	ENSMUSG00000120235	0.0127373	0.0841962
ENSMUSG00000032086	660.771	0.25123	0.114968	2.18523	0.0288721	0.400177	Bace1	2.55053	3.03099
ENSMUSG00000052656	3613.3	0.229489	0.10504	2.18477	0.0289056	0.400371	Rnf103	13.4599	15.8262
ENSMUSG00000039826	254.003	-0.241673	0.110653	-2.18406	0.0289581	0.400558	Trub2	1.1697	0.991964
ENSMUSG00000049489	172.688	-0.341731	0.156466	-2.18406	0.0289578	0.400558	Ccnq	4.23745	3.35002
ENSMUSG00000067377	10.458	-0.973975	0.446194	-2.18285	0.029047	0.401517	Tspan6	0.18129	0.0923446
ENSMUSG00000032271	6893.03	-1.09861	0.503535	-2.18179	0.0291252	0.40182	Nnmt	154.093	74.4189
ENSMUSG00000024099	3683.38	-0.225776	0.103628	-2.17873	0.0293521	0.40182	Ndufv2	49.3834	42.3381
ENSMUSG00000073155	2959.76	0.377767	0.173409	2.17848	0.0293703	0.40182	1810058I24Rik	24.9291	32.0925
ENSMUSG00000039087	1731.26	0.242024	0.111082	2.17879	0.0293476	0.40182	Rreb1	3.02645	3.58515
ENSMUSG00000030847	1280.38	0.849512	0.38937	2.18176	0.0291271	0.40182	Bag3	9.51077	16.8191
ENSMUSG00000027342	1015.69	-0.230336	0.105666	-2.17985	0.0292687	0.40182	Pcna	12.1602	10.4197
ENSMUSG00000023004	880.392	-0.352311	0.161683	-2.17903	0.0293297	0.40182	Tuba1b	13.968	11.0396
ENSMUSG00000028309	934.299	0.193929	0.0890016	2.17894	0.0293363	0.40182	Rnf20	3.21939	3.67684
ENSMUSG00000031878	615.763	-0.214196	0.0983264	-2.17842	0.0293747	0.40182	Nae1	2.16258	1.86293
ENSMUSG00000049482	244.655	-0.286353	0.131284	-2.18117	0.0291707	0.40182	Ctu2	1.39088	1.14247
ENSMUSG00000106783	19.2579	1.09885	0.504386	2.17859	0.029362	0.40182	Chaer1	0.0979322	0.215715
ENSMUSG00000067297	3.81045	1.5094	0.692005	2.18119	0.0291691	0.40182	Ifit1bl2	0.0161332	0.0459681
ENSMUSG00000032417	3.61671	1.49544	0.685881	2.18032	0.0292341	0.40182	Rwdd2a	0.0374928	0.104384
ENSMUSG00000081755	2.07152	-2.2032	1.01075	-2.17977	0.0292748	0.40182	Mup-ps23	0.145185	0.0308259
ENSMUSG00000108626	1.32304	2.602	1.19357	2.18	0.0292571	0.40182	Gm40457	0.00816751	0.0510896
ENSMUSG00000000794	0.823889	-3.21221	1.47462	-2.17832	0.0293819	0.40182	Kcnn3	0.00405955	0
ENSMUSG00000008575	3640.77	0.297157	0.13648	2.1773	0.0294581	0.402011	Nfib	5.86121	7.21027
ENSMUSG00000024371	1088.11	-0.310227	0.142514	-2.17682	0.0294938	0.402011	C2	8.26154	6.74505
ENSMUSG00000048782	379.844	-1.08584	0.498671	-2.17747	0.0294453	0.402011	Insc	3.58473	1.7385
ENSMUSG00000028354	9.06797	-1.24685	0.572571	-2.17764	0.0294328	0.402011	Fmn2	0.0425332	0.0180754
ENSMUSG00000091694	2.15186	2.41597	1.10973	2.17708	0.0294747	0.402011	Apol11b	0.00750908	0.0401922
ENSMUSG00000027706	5455.57	0.154057	0.0707853	2.1764	0.0295254	0.402176	Sec62	31.892	35.4395
ENSMUSG00000042115	40.2483	-0.539865	0.24814	-2.17565	0.0295814	0.402405	Klhdc8a	0.297592	0.205898
ENSMUSG00000109021	1.07987	-2.98987	1.3742	-2.17572	0.0295761	0.402405	Gm44812	0.0096419	0.000940398
ENSMUSG00000023089	1583.52	-0.207028	0.0952714	-2.17303	0.029778	0.402742	Ndufa5	43.985	38.1995
ENSMUSG00000002897	877.893	-0.387059	0.177983	-2.1747	0.0296525	0.402742	Il17ra	3.04477	2.34247
ENSMUSG00000025035	391.104	-0.283146	0.130303	-2.17299	0.0297812	0.402742	Arl3	4.59879	3.79439
ENSMUSG00000045287	354.299	-0.581371	0.267485	-2.17348	0.0297445	0.402742	Rtn4rl1	3.21408	2.13815
ENSMUSG00000048965	51.7121	-0.533617	0.245549	-2.17316	0.0297682	0.402742	Mrgpre	0.43369	0.300462
ENSMUSG00000106290	44.2529	0.573967	0.264094	2.17334	0.0297547	0.402742	Gm43429	0.424576	0.626729
ENSMUSG00000064352	28.6226	0.848831	0.390588	2.17321	0.0297644	0.402742	mt-Ts1	7.7954	14.3066
ENSMUSG00000022415	20.0123	-0.841017	0.386779	-2.17441	0.0296745	0.402742	Syngr1	0.144098	0.0807891
ENSMUSG00000029359	9.46416	1.04977	0.483102	2.17297	0.0297827	0.402742	Tesc	0.102824	0.213884
ENSMUSG00000024413	7849.36	-0.255419	0.117629	-2.17139	0.0299016	0.40304	Npc1	20.2579	17.0064
ENSMUSG00000024785	4541.15	-0.319104	0.146957	-2.1714	0.0299007	0.40304	Rcl1	71.9685	57.0706
ENSMUSG00000021998	3318.36	0.250537	0.115394	2.17116	0.0299195	0.40304	Lcp1	8.54791	10.1278
ENSMUSG00000040433	711.63	0.212476	0.0978225	2.17206	0.0298514	0.40304	Zbtb38	1.50691	1.74611
ENSMUSG00000018486	44.6431	0.548081	0.252442	2.17112	0.0299224	0.40304	Wnt9b	0.214305	0.314073
ENSMUSG00000075420	17.9876	0.833245	0.383755	2.1713	0.0299088	0.40304	Smim6	0.357481	0.639174
ENSMUSG00000031996	13491.9	0.364535	0.16796	2.17037	0.0299792	0.403483	Aplp2	53.7752	68.769
ENSMUSG00000031626	1608.96	-0.365236	0.168319	-2.1699	0.0300142	0.403483	Sorbs2	1.69391	1.31677
ENSMUSG00000033760	389.45	-0.296555	0.136661	-2.17	0.030007	0.403483	Rbm4b	1.15482	0.94297
ENSMUSG00000044751	131.324	-0.320702	0.147833	-2.16936	0.0300555	0.403774	Atp5pb-ps	5.63574	4.52226
ENSMUSG00000063234	5.08348	-1.20774	0.556892	-2.16871	0.0301045	0.404168	Gpr84	0.109251	0.046978
ENSMUSG00000027495	3870.59	0.288507	0.133132	2.16708	0.0302291	0.405394	Fam210b	25.6257	31.3472
ENSMUSG00000037795	1170.92	0.247834	0.114382	2.16674	0.030255	0.405394	N4bp2	1.93041	2.28903
ENSMUSG00000102234	10.9007	-0.870899	0.401899	-2.16696	0.0302379	0.405394	Gm37885	0.185986	0.103293
ENSMUSG00000005732	358.65	-0.26557	0.122607	-2.16604	0.0303082	0.405842	Ranbp1	6.28812	5.26465
ENSMUSG00000043153	125.517	0.308089	0.142289	2.16523	0.0303698	0.406402	Crppa	0.361774	0.447729
ENSMUSG00000078674	1667.98	2.5936	1.20033	2.16073	0.030716	0.406832	Mup18	13.8413	82.2191
ENSMUSG00000027893	3069.64	0.173065	0.0800343	2.16239	0.0305883	0.406832	Ahcyl1	11.5618	13.0303
ENSMUSG00000076432	2031.02	-0.186556	0.086313	-2.16139	0.030665	0.406832	Ywhaq	18.8741	16.6354
ENSMUSG00000022400	1257.24	-0.231164	0.106998	-2.16046	0.0307369	0.406832	Rbx1	7.94362	6.82138
ENSMUSG00000028890	700.795	0.286675	0.132631	2.16145	0.030661	0.406832	Mtf1	1.89788	2.30363
ENSMUSG00000034940	620.223	0.168418	0.0779488	2.16063	0.030724	0.406832	Synrg	1.79067	2.01708
ENSMUSG00000006705	497.746	0.182325	0.0842642	2.16373	0.0304848	0.406832	Pknox1	1.80238	2.04502
ENSMUSG00000010057	391.961	-0.243806	0.11264	-2.16447	0.030428	0.406832	Nprl2	5.62684	4.75789
ENSMUSG00000025323	309.497	-0.42432	0.196111	-2.16367	0.0304893	0.406832	Sp4	1.64104	1.24068
ENSMUSG00000043068	96.3206	0.456968	0.211516	2.16044	0.0307387	0.406832	Fam89a	1.62667	2.24207
ENSMUSG00000099689	104.893	-0.298818	0.138225	-2.16182	0.0306319	0.406832	Zfp383	0.967113	0.787906
ENSMUSG00000028444	117.43	0.59093	0.273403	2.16139	0.0306653	0.406832	Cntfr	0.911465	1.3695
ENSMUSG00000020037	73.2709	1.33485	0.617822	2.16058	0.0307276	0.406832	Rfx4	0.241158	0.60403
ENSMUSG00000120481	76.8957	0.79319	0.366921	2.16174	0.0306379	0.406832	ENSMUSG00000120481	1.46852	2.53131
ENSMUSG00000042195	4.53876	-1.53961	0.711895	-2.1627	0.0305644	0.406832	Slc35f2	0.0680617	0.0228943
ENSMUSG00000044645	2.32549	-1.67444	0.773695	-2.16421	0.0304482	0.406832	Gm7334	0.125143	0.0403458
ENSMUSG00000039963	2.95023	1.63249	0.755152	2.1618	0.0306334	0.406832	Ccdc40	0.00642078	0.0204825
ENSMUSG00000086043	11.7285	0.911195	0.421823	2.16014	0.0307621	0.40688	Gm12473	0.37906	0.715497
ENSMUSG00000000563	11203.3	-0.236803	0.109669	-2.15925	0.0308307	0.407012	Atp5pb	78.9083	66.9625
ENSMUSG00000040283	305.773	0.262578	0.121636	2.15873	0.0308712	0.407012	Btnl9	1.2283	1.48005
ENSMUSG00000031776	139.227	-0.340931	0.157923	-2.15884	0.0308625	0.407012	Arl2bp	1.47947	1.17123
ENSMUSG00000021208	173.24	-0.698705	0.323579	-2.1593	0.0308267	0.407012	Ifi27l2b	5.12495	3.26818
ENSMUSG00000087575	0.912343	-2.71701	1.25833	-2.15922	0.0308331	0.407012	Gm12976	0.070885	0.00735649
ENSMUSG00000022114	56.1984	-0.515159	0.238715	-2.15806	0.0309235	0.407441	Spry2	0.858194	0.600124
ENSMUSG00000039983	228.891	-0.252847	0.11723	-2.15685	0.031017	0.40841	Ccdc32	3.01012	2.52488
ENSMUSG00000037386	15.5196	-1.14022	0.528715	-2.15659	0.0310377	0.408421	Rims2	0.0566705	0.0250845
ENSMUSG00000103653	888.949	-0.472424	0.219129	-2.15591	0.0310904	0.408852	Gstp-ps	43.5475	31.1045
ENSMUSG00000022514	3912.69	0.296804	0.137734	2.15491	0.0311691	0.409595	Il1rap	8.30583	10.1554
ENSMUSG00000040363	545.349	0.279574	0.129767	2.15443	0.0312066	0.409595	Bcor	1.52395	1.85305
ENSMUSG00000118171	2.00969	1.9809	0.919367	2.15463	0.0311906	0.409595	Gm50390	0.0370627	0.14889
ENSMUSG00000043542	34.431	0.663686	0.308122	2.15397	0.0312426	0.409804	Zc2hc1a	0.205773	0.32758
ENSMUSG00000082725	0.928205	2.65799	1.2344	2.15326	0.0312982	0.410273	Gm12451	0.00799275	0.0714602
ENSMUSG00000070858	3.75013	-1.37592	0.6391	-2.15291	0.0313256	0.41037	Gm1673	0.213175	0.083485
ENSMUSG00000044434	108.59	-0.382143	0.177619	-2.15147	0.0314389	0.411591	Gm9791	7.32145	5.65283
ENSMUSG00000081382	4.55778	1.24992	0.581134	2.15084	0.0314892	0.411987	Rpl18-ps1	0.136468	0.320733
ENSMUSG00000069255	467.307	0.2058	0.0957165	2.1501	0.0315471	0.412071	Dusp22	2.27826	2.62537
ENSMUSG00000002797	258.35	-0.277604	0.129134	-2.14974	0.0315759	0.412071	Ggct	0.973913	0.808767
ENSMUSG00000039410	16.2554	0.731548	0.340237	2.15011	0.0315462	0.412071	Prdm16	0.0351705	0.0583479
ENSMUSG00000046480	3.11905	-1.42783	0.664187	-2.14974	0.0315759	0.412071	Scn4b	0.024634	0.00903788
ENSMUSG00000101751	2.85278	2.64851	1.23279	2.14839	0.0316826	0.413201	Gm2427	0.0237634	0.152199
ENSMUSG00000048655	1.11698	2.40232	1.1184	2.148	0.0317141	0.41335	Ccdc169	0.00263621	0.01569
ENSMUSG00000020743	959.586	0.275584	0.128344	2.14723	0.0317753	0.413885	Mif4gd	11.551	13.8839
ENSMUSG00000027671	561.183	-0.312134	0.145441	-2.14612	0.0318634	0.41477	Actl6a	4.25236	3.42924
ENSMUSG00000044646	7.36536	1.01041	0.470959	2.14544	0.0319178	0.415215	Zbtb7c	0.027749	0.0556034
ENSMUSG00000023094	286.514	-0.342374	0.159728	-2.14348	0.0320742	0.416985	Msrb2	6.23923	4.93199
ENSMUSG00000070699	368.072	-0.308626	0.144001	-2.14323	0.0320949	0.41699	Sars2	3.25784	2.65029
ENSMUSG00000040774	2202.1	0.294036	0.137253	2.14229	0.0321703	0.41715	Cept1	17.0231	20.7011
ENSMUSG00000058748	129.155	0.275203	0.128465	2.14224	0.0321741	0.41715	Zfp958	1.32815	1.60836
ENSMUSG00000026134	92.3886	-0.287885	0.134412	-2.14181	0.0322087	0.41715	Prim2	0.456804	0.375522
ENSMUSG00000097383	42.3942	0.611812	0.285544	2.14262	0.0321437	0.41715	1500026H17Rik	0.245491	0.378644
ENSMUSG00000036949	2.9343	-1.48166	0.691701	-2.14206	0.0321889	0.41715	Slc39a12	0.0385631	0.0136687
ENSMUSG00000032577	100.421	0.599972	0.280256	2.1408	0.03229	0.417939	Mapkapk3	0.390781	0.594107
ENSMUSG00000074235	5.65968	1.14301	0.534201	2.13966	0.0323826	0.418874	Gm10649	0.0232401	0.0519304
ENSMUSG00000022432	17.0694	-0.764366	0.357368	-2.13888	0.0324457	0.419232	Smc1b	0.144012	0.0841476
ENSMUSG00000111481	2.44988	1.72414	0.80612	2.13881	0.0324512	0.419232	Gm47652	0.00627921	0.0219225
ENSMUSG00000005161	4124.25	-0.225714	0.105547	-2.13851	0.032475	0.419276	Prdx2	38.8796	33.3188
ENSMUSG00000026502	651.055	0.312586	0.146229	2.13765	0.0325452	0.419585	Desi2	1.70191	2.10876
ENSMUSG00000109865	380.934	-0.18988	0.0888344	-2.13746	0.0325602	0.419585	Hspa14	2.67919	2.35356
ENSMUSG00000035849	1.49154	-2.39703	1.12137	-2.13759	0.0325499	0.419585	Krt222	0.0201211	0.00368051
ENSMUSG00000054422	58060.2	0.563286	0.263874	2.13468	0.0327871	0.421451	Fabp1	2294.94	3357.6
ENSMUSG00000028565	1502.16	0.22891	0.107201	2.13534	0.0327336	0.421451	Nfia	3.3967	4.00012
ENSMUSG00000033671	1307.8	0.326307	0.15283	2.1351	0.0327531	0.421451	Cep350	1.89288	2.36546
ENSMUSG00000120520	0.788782	3.04605	1.42686	2.1348	0.0327777	0.421451	ENSMUSG00000120520	0	0.0626968
ENSMUSG00000022821	23012.8	-0.362676	0.169923	-2.13436	0.0328136	0.421479	Hgd	262.607	205.042
ENSMUSG00000021461	136.714	0.366548	0.171753	2.13415	0.0328302	0.421479	Fancc	0.383561	0.493026
ENSMUSG00000025369	3785.42	0.225149	0.105535	2.13341	0.0328908	0.421572	Smarcc2	16.9088	19.6557
ENSMUSG00000047067	341.715	0.297996	0.139687	2.13331	0.0328991	0.421572	Dusp28	6.2437	7.62617
ENSMUSG00000108236	0.84861	-3.2481	1.52225	-2.13375	0.0328635	0.421572	0610033M10Rik	0.0393027	0
ENSMUSG00000072945	19.2634	0.932183	0.437063	2.13283	0.0329385	0.421814	Ripply1	0.431314	0.838435
ENSMUSG00000031467	422.156	-0.310159	0.145507	-2.13158	0.0330417	0.422872	Agpat5	1.15245	0.940926
ENSMUSG00000048787	381.894	0.408668	0.191746	2.1313	0.0330645	0.4229	Dcun1d3	1.12953	1.48018
ENSMUSG00000028884	255.966	-0.387445	0.181934	-2.12959	0.0332057	0.424442	Rpa2	2.56838	1.97407
ENSMUSG00000028962	1358.78	-0.153343	0.0720612	-2.12795	0.0333411	0.424901	Slc4a2	4.59166	4.13895
ENSMUSG00000057842	90.0126	0.466455	0.219147	2.12851	0.0332952	0.424901	Zfp595	0.376599	0.520984
ENSMUSG00000085972	48.0775	-0.442928	0.208055	-2.1289	0.0332629	0.424901	1110028F11Rik	1.51796	1.11946
ENSMUSG00000032192	22.6237	-0.538374	0.252982	-2.12811	0.0333279	0.424901	Gnb5	0.231341	0.159699
ENSMUSG00000086935	15.5036	-0.712227	0.334708	-2.1279	0.033345	0.424901	Gm15956	1.03154	0.632887
ENSMUSG00000019689	825.029	-0.296729	0.139489	-2.12725	0.033399	0.425203	Fmc1	35.1089	28.7164
ENSMUSG00000071303	4.9248	1.10771	0.520758	2.12712	0.0334101	0.425203	Rps8-ps1	0.136236	0.287832
ENSMUSG00000034575	750.722	0.291991	0.137302	2.12663	0.0334511	0.425241	Tent4a	2.04168	2.48127
ENSMUSG00000116875	551.01	-0.195318	0.0918567	-2.12634	0.0334753	0.425241	Morf4l1-ps1	16.2765	14.2143
ENSMUSG00000045062	4.18423	-1.23215	0.579405	-2.12658	0.0334548	0.425241	Pcdhb7	0.0449159	0.0190579
ENSMUSG00000046687	25701.6	-0.480073	0.225896	-2.12519	0.0335704	0.426187	Gm5424	638.966	460.239
ENSMUSG00000043300	50.3416	-0.683956	0.321969	-2.12429	0.0336458	0.42688	B3galnt1	0.821457	0.518852
ENSMUSG00000034037	351.774	0.297974	0.14033	2.12338	0.0337223	0.427586	Fgd5	1.35056	1.65929
ENSMUSG00000036352	601.787	-0.240574	0.113407	-2.12133	0.0338938	0.429496	Ubac1	6.61747	5.60705
ENSMUSG00000028073	394.309	0.463905	0.218735	2.12086	0.033934	0.429739	Pear1	1.30722	1.81717
ENSMUSG00000097613	4.10413	-1.38589	0.65354	-2.12058	0.0339569	0.429765	Gm17597	0.144663	0.0545795
ENSMUSG00000061322	63.8141	-2.69433	1.27094	-2.11996	0.0340094	0.430164	Dnai1	1.01483	0.172344
ENSMUSG00000092187	32.2492	0.509157	0.240304	2.11881	0.0341068	0.431074	Gm20457	1.0512	1.5013
ENSMUSG00000055370	3.04327	-1.3541	0.639144	-2.11861	0.0341233	0.431074	Gm9968	0.0391894	0.0155227
ENSMUSG00000024511	35.075	0.716487	0.338378	2.11742	0.0342244	0.432086	Rab27b	0.0672272	0.112073
ENSMUSG00000026643	782.775	0.335642	0.158647	2.11565	0.0343744	0.433713	Nmt2	2.85172	3.56669
ENSMUSG00000021811	183.463	-0.300883	0.142235	-2.1154	0.0343956	0.433714	Dnajc9	2.28029	1.85641
ENSMUSG00000026692	410.057	0.285326	0.13494	2.11446	0.0344756	0.43419	Fmo4	2.67239	3.28415
ENSMUSG00000040380	30.0904	-0.605623	0.28639	-2.11468	0.0344574	0.43419	Cbln3	0.198449	0.130331
ENSMUSG00000020092	312.263	0.236633	0.111927	2.11418	0.0344998	0.434228	Pald1	1.69581	2.00208
ENSMUSG00000024424	3998.42	-0.413286	0.195545	-2.1135	0.0345576	0.434576	Ttc39c	16.6617	12.7403
ENSMUSG00000082575	293.354	0.251244	0.118902	2.11304	0.0345971	0.434576	Eef2-ps2	5.31239	6.33191
ENSMUSG00000026604	110.506	0.434484	0.205637	2.11287	0.034612	0.434576	Ptpn14	0.188012	0.256946
ENSMUSG00000120243	1.21489	-2.65605	1.2569	-2.11317	0.0345862	0.434576	ENSMUSG00000120243	0.0417853	0.00618892
ENSMUSG00000032065	21.981	0.7042	0.333427	2.112	0.0346863	0.435242	Tex12	0.439925	0.718166
ENSMUSG00000032786	25424.1	0.691763	0.327617	2.1115	0.0347295	0.435253	Alas1	84.3349	136.633
ENSMUSG00000027630	1033.57	0.296944	0.140616	2.11174	0.034709	0.435253	Tbl1xr1	2.78356	3.44183
ENSMUSG00000067656	1465.25	0.880866	0.417356	2.11059	0.0348079	0.435969	Slc22a27	13.1291	23.6794
ENSMUSG00000043398	38.863	0.670169	0.317709	2.10938	0.0349119	0.43692	Gpr135	0.256726	0.401086
ENSMUSG00000112738	5.09078	-1.89178	0.896913	-2.10921	0.0349264	0.43692	Gm48386	0.46477	0.127766
ENSMUSG00000027562	127.226	0.335046	0.158925	2.1082	0.0350134	0.43728	Car2	1.25476	1.5821
ENSMUSG00000109812	26.9244	0.726752	0.344766	2.10795	0.0350349	0.43728	Gm45640	0.285793	0.47077
ENSMUSG00000017716	15.2395	-0.820821	0.389283	-2.10854	0.034984	0.43728	Birc5	0.153671	0.0868778
ENSMUSG00000024376	9.55544	1.04595	0.496206	2.10789	0.0350403	0.43728	Epb41l4a	0.0184817	0.0384365
ENSMUSG00000021290	2292.54	-0.223615	0.106156	-2.10648	0.0351629	0.437855	Atp5mpl	54.1441	46.5398
ENSMUSG00000029482	2096.56	0.946655	0.449313	2.10689	0.0351268	0.437855	Aacs	9.85601	19.2435
ENSMUSG00000010608	1850.86	0.288032	0.136728	2.10661	0.0351515	0.437855	Rbm25	2.57743	3.14494
ENSMUSG00000020721	599.915	0.201501	0.0956624	2.10638	0.0351717	0.437855	Helz	0.995389	1.14835
ENSMUSG00000020541	780.846	-0.172132	0.0817343	-2.10599	0.0352049	0.438003	Tom1l1	2.86207	2.54128
ENSMUSG00000036093	4218.84	0.226133	0.107425	2.10504	0.0352879	0.438771	Arl5a	19.287	22.5575
ENSMUSG00000034566	6106.87	-0.229529	0.109065	-2.10451	0.0353336	0.439073	Atp5h	119.887	102.653
ENSMUSG00000030842	1349.65	-0.189398	0.0900544	-2.10316	0.0354521	0.440014	Lamtor1	11.9331	10.4818
ENSMUSG00000053297	5.45495	-1.23398	0.586667	-2.10337	0.0354334	0.440014	AI854703	0.0483381	0.0203401
ENSMUSG00000024925	1149.42	0.20509	0.0975667	2.10205	0.0355492	0.440952	Rnaseh2c	16.6915	19.1511
ENSMUSG00000032905	862.078	0.176409	0.0839333	2.10178	0.0355729	0.440979	Atg12	2.81651	3.17618
ENSMUSG00000107227	1.77384	2.05603	0.978979	2.10018	0.0357131	0.442451	Gm42559	0.00516038	0.0216894
ENSMUSG00000027860	246.095	-0.351887	0.167607	-2.09947	0.0357757	0.442758	Vangl1	1.02744	0.811162
ENSMUSG00000031661	235.578	0.416135	0.198215	2.09941	0.035781	0.442758	Nkd1	1.19782	1.58057
ENSMUSG00000114433	37.9035	0.550011	0.262028	2.09906	0.0358118	0.442872	Gm48488	0.154828	0.225937
ENSMUSG00000033685	1492.42	0.319696	0.152451	2.09704	0.0359901	0.444008	Ucp2	5.10264	6.40488
ENSMUSG00000028445	1076.99	-0.981321	0.46792	-2.0972	0.0359762	0.444008	Enho	29.7172	15.6751
ENSMUSG00000061119	316.748	0.209059	0.0996732	2.09745	0.0359541	0.444008	Prcp	1.43507	1.66041
ENSMUSG00000030499	93.1335	-0.415819	0.198262	-2.09732	0.0359654	0.444008	Kctd15	0.677015	0.506165
ENSMUSG00000029458	5606.51	-0.240287	0.114695	-2.095	0.0361707	0.444354	Brap	19.3945	16.332
ENSMUSG00000000131	1391.02	0.199752	0.0953841	2.09418	0.0362437	0.444354	Xpo6	2.04663	2.34546
ENSMUSG00000049624	932.197	0.224787	0.107225	2.09641	0.0360462	0.444354	Slc17a5	6.3475	7.41581
ENSMUSG00000054499	876.154	-0.284043	0.135667	-2.09368	0.0362889	0.444354	Dedd2	4.31682	3.54629
ENSMUSG00000011960	971.324	0.232267	0.110829	2.09572	0.0361066	0.444354	Ccnt1	2.61994	3.07484
ENSMUSG00000026435	428.283	0.392164	0.187118	2.09582	0.0360986	0.444354	Slc45a3	2.74953	3.64538
ENSMUSG00000030750	361.565	-0.320831	0.153242	-2.09363	0.0362933	0.444354	Nsmce1	8.05886	6.51363
ENSMUSG00000031841	158.891	0.552995	0.263875	2.09567	0.0361115	0.444354	Cdh13	0.304807	0.449723
ENSMUSG00000037103	103.924	-0.515562	0.246137	-2.09462	0.0362051	0.444354	Dcaf15	1.37448	0.969672
ENSMUSG00000074269	15.2192	1.28287	0.612219	2.09544	0.0361322	0.444354	Rec114	0.187679	0.467127
ENSMUSG00000085081	7.10498	-1.17612	0.561779	-2.09356	0.0362994	0.444354	Rptoros	0.193548	0.0864996
ENSMUSG00000107251	1.90339	1.90798	0.910882	2.09466	0.0362015	0.444354	Gm43102	0.00901035	0.0357377
ENSMUSG00000036144	0.827329	-2.61322	1.24805	-2.09383	0.0362748	0.444354	Meox2	0.0167336	0.00213144
ENSMUSG00000018537	81.2927	-0.548155	0.261979	-2.09237	0.0364057	0.44486	Pcgf2	0.742595	0.504275
ENSMUSG00000107728	17.7511	-0.68866	0.329121	-2.09242	0.0364008	0.44486	Gm38910	0.238068	0.148656
ENSMUSG00000033182	9.04098	-1.02414	0.48944	-2.09247	0.0363965	0.44486	Kbtbd12	0.0339213	0.0168776
ENSMUSG00000036687	592.257	0.297971	0.142442	2.09187	0.0364501	0.445069	Tmem184a	2.68713	3.31041
ENSMUSG00000037664	177.531	0.374511	0.179068	2.09145	0.0364878	0.445069	Cdkn1c	2.04786	2.63727
ENSMUSG00000095788	7.05664	-1.20927	0.578189	-2.09148	0.0364847	0.445069	Sirpb1a	0.116508	0.0502929
ENSMUSG00000035770	953.041	0.268808	0.128597	2.09031	0.0365899	0.445151	Dync1li2	3.86536	4.63013
ENSMUSG00000046034	909.131	0.210162	0.100555	2.09002	0.0366163	0.445151	Otulin	13.4175	15.4387
ENSMUSG00000022407	586.356	-0.289385	0.138437	-2.09038	0.036584	0.445151	Adsl	3.04282	2.51121
ENSMUSG00000063488	343.957	0.409278	0.195834	2.08993	0.0366245	0.445151	Zkscan7	1.09603	1.46587
ENSMUSG00000016758	81.7428	-0.624438	0.298676	-2.09068	0.0365566	0.445151	Bik	1.68288	1.08761
ENSMUSG00000112384	28.5222	0.978676	0.468113	2.09068	0.0365564	0.445151	Gm34921	0.369306	0.728837
ENSMUSG00000031173	18241.9	-0.245576	0.117616	-2.08794	0.036803	0.44652	Otc	124.793	105.171
ENSMUSG00000071041	422.018	-0.220182	0.105436	-2.0883	0.0367709	0.44652	Impdh2-ps	7.84358	6.75844
ENSMUSG00000108314	45.2895	-0.462005	0.221275	-2.08792	0.0368048	0.44652	Prkcz2	0.796308	0.5789
ENSMUSG00000031270	17.3966	-0.666825	0.319405	-2.08771	0.0368241	0.44652	4930513O06Rik	0.716664	0.450604
ENSMUSG00000047735	537.277	0.383745	0.183833	2.08746	0.0368463	0.446524	Samd9l	2.32207	3.0397
ENSMUSG00000030061	901.026	-0.16692	0.0799893	-2.08677	0.0369087	0.447017	Uba3	4.01375	3.57332
ENSMUSG00000022241	2312.69	0.373335	0.178961	2.08612	0.0369678	0.447469	Tars	9.05785	11.7823
ENSMUSG00000049580	3235.11	1.62502	0.779547	2.08457	0.0371087	0.448678	Tsku	13.6107	41.7739
ENSMUSG00000042377	120.763	-0.464329	0.222753	-2.0845	0.0371149	0.448678	Fam83g	0.562206	0.408435
ENSMUSG00000031169	90.152	0.359915	0.17268	2.0843	0.0371332	0.448678	Porcn	0.710555	0.91221
ENSMUSG00000048142	5.23877	-1.23464	0.592501	-2.08378	0.03718	0.448979	Nat8l	0.0303315	0.0128355
ENSMUSG00000070283	389.667	-0.292555	0.140441	-2.08312	0.0372405	0.449446	Ndufaf3	6.29747	5.18269
ENSMUSG00000028995	762.031	0.261163	0.12546	2.08165	0.0373742	0.449739	Fam126a	1.8276	2.19441
ENSMUSG00000024007	303.198	-0.384657	0.184777	-2.08174	0.0373665	0.449739	Ppil1	3.64534	2.81234
ENSMUSG00000022899	58.9162	-1.79111	0.860186	-2.08224	0.0373206	0.449739	Slc15a2	0.342416	0.0991372
ENSMUSG00000023927	50.9813	-0.642423	0.308478	-2.08256	0.0372914	0.449739	Satb1	0.0884301	0.0564985
ENSMUSG00000032017	5.24758	-1.09475	0.525867	-2.0818	0.0373609	0.449739	Grik4	0.0321292	0.0152241
ENSMUSG00000037443	1254.15	0.241915	0.116251	2.08098	0.0374355	0.449759	Cep85	5.86887	6.95336
ENSMUSG00000022503	678.562	-0.30923	0.148591	-2.08108	0.0374263	0.449759	Nubp1	5.47854	4.45455
ENSMUSG00000029765	112.638	0.588898	0.282999	2.08092	0.0374416	0.449759	Plxna4	0.172682	0.261747
ENSMUSG00000020952	1123.76	-0.328687	0.157984	-2.08051	0.0374791	0.449946	Scfd1	2.5206	2.02514
ENSMUSG00000038917	11.9453	-2.5269	1.21473	-2.08021	0.0375067	0.450015	3930402G23Rik	0.12245	0.0228749
ENSMUSG00000090877	825.396	1.27106	0.611105	2.07994	0.0375313	0.450047	Hspa1b	4.63469	10.8466
ENSMUSG00000120574	10.5095	-0.849357	0.408548	-2.07897	0.0376205	0.450853	ENSMUSG00000120574	0.322185	0.179302
ENSMUSG00000021514	264.537	0.346677	0.166877	2.07744	0.0377611	0.452275	Zfp369	0.859788	1.09673
ENSMUSG00000022466	354.581	-0.776	0.373628	-2.07693	0.0378078	0.45257	Rpap3	3.6409	2.19014
ENSMUSG00000027519	1446.41	0.210981	0.101596	2.07666	0.0378331	0.45261	Rab22a	5.01398	5.77189
ENSMUSG00000100164	42.3802	-0.511636	0.246432	-2.07617	0.0378782	0.452884	2610306M01Rik	1.26816	0.895505
ENSMUSG00000024747	7364.24	0.610312	0.294195	2.07452	0.0380314	0.453223	Aldh1a7	73.7704	113.973
ENSMUSG00000024588	7840.94	-0.195747	0.0945665	-2.06994	0.0384581	0.453223	Fech	16.2568	14.1453
ENSMUSG00000010122	4510.31	0.365271	0.176093	2.07431	0.0380506	0.453223	Slc47a1	31.1653	39.9213
ENSMUSG00000024286	3068.98	0.164869	0.0796493	2.06994	0.038458	0.453223	Ccny	12.7223	14.2468
ENSMUSG00000049940	2535.85	0.266411	0.128679	2.07036	0.0384191	0.453223	Pgrmc2	18.9627	22.7111
ENSMUSG00000025198	2238.86	-0.279072	0.134671	-2.07226	0.0382416	0.453223	Erlin1	13.2119	10.9598
ENSMUSG00000028919	1857.31	-0.512994	0.247692	-2.07109	0.03835	0.453223	Arhgef19	13.5006	9.62663
ENSMUSG00000021144	1003.42	-0.17246	0.0832755	-2.07096	0.0383624	0.453223	Mta1	9.14463	8.13874
ENSMUSG00000042660	484.471	-0.254888	0.123029	-2.07178	0.0382864	0.453223	Wdr55	7.69919	6.44525
ENSMUSG00000028696	401.449	-0.247488	0.119424	-2.07235	0.0382331	0.453223	Ipp	5.45321	4.62093
ENSMUSG00000022623	364.934	0.292392	0.141202	2.07074	0.0383833	0.453223	Shank3	0.956565	1.17172
ENSMUSG00000039634	215.062	0.328335	0.158445	2.07223	0.038244	0.453223	Zfp189	1.71123	2.13814
ENSMUSG00000097589	263.415	0.51028	0.246439	2.07062	0.0383946	0.453223	Dleu2	0.448301	0.632967
ENSMUSG00000042249	257.803	-0.874811	0.421797	-2.07401	0.0380782	0.453223	Grk3	1.04222	0.578413
ENSMUSG00000024992	245.45	-1.21735	0.586744	-2.07475	0.0380097	0.453223	Pde6c	3.14625	1.34914
ENSMUSG00000035299	88.2118	-0.5804	0.279854	-2.07394	0.0380847	0.453223	Mid1	0.413841	0.284044
ENSMUSG00000028359	101.597	1.42922	0.689639	2.07242	0.0382266	0.453223	Orm3	1.86687	5.14218
ENSMUSG00000089762	45.0618	0.494363	0.238465	2.0731	0.0381628	0.453223	Ier5l	0.374399	0.527225
ENSMUSG00000085436	20.9874	0.805239	0.388318	2.07366	0.0381112	0.453223	Zfp335os	0.31876	0.55089
ENSMUSG00000019564	33.8153	0.573029	0.276226	2.0745	0.0380333	0.453223	Arid3a	0.131947	0.197047
ENSMUSG00000020871	8.93289	0.877359	0.423463	2.07187	0.0382777	0.453223	Dlx4	0.051394	0.0950517
ENSMUSG00000046952	3.50106	-1.2565	0.605604	-2.07479	0.0380059	0.453223	Gm5815	0.106901	0.0459104
ENSMUSG00000016498	3.58193	-1.33414	0.643561	-2.07305	0.0381674	0.453223	Pdcd1lg2	0.0695686	0.0275434
ENSMUSG00000092178	1.92363	1.77453	0.857002	2.07062	0.0383939	0.453223	Gm45351	0.00932974	0.0309952
ENSMUSG00000078117	0.921836	2.63343	1.27073	2.07238	0.0382304	0.453223	Gm16485	0.00102823	0.0110812
ENSMUSG00000024645	581.126	-0.172054	0.0831353	-2.06956	0.0384932	0.453377	Timm21	4.44061	3.94808
ENSMUSG00000025026	665.903	0.232072	0.11215	2.06931	0.0385172	0.453399	Add3	2.57924	3.03585
ENSMUSG00000082938	54.4414	-0.542146	0.262076	-2.06866	0.0385781	0.453857	Gm2810	1.74235	1.20427
ENSMUSG00000020130	2198.75	-0.166915	0.0807091	-2.06811	0.0386294	0.453972	Tbc1d15	14.6245	13.0611
ENSMUSG00000036442	545.147	0.249679	0.120742	2.06787	0.0386524	0.453972	Thap11	7.35216	8.69869
ENSMUSG00000030774	117.815	-0.465335	0.225033	-2.06785	0.0386543	0.453972	Pak1	0.935539	0.680727
ENSMUSG00000020841	1782.11	-0.380625	0.184221	-2.06613	0.0388159	0.455349	Cpd	6.40241	5.01124
ENSMUSG00000098123	1.48831	-2.30479	1.1155	-2.06614	0.038815	0.455349	Gm4518	0.0883902	0.0189699
ENSMUSG00000040147	10549.7	0.406041	0.196651	2.06478	0.038944	0.456592	Maob	87.2532	114.636
ENSMUSG00000024856	1042.07	-0.335749	0.162663	-2.06407	0.0390111	0.457118	Cdk2ap2	18.8747	15.0058
ENSMUSG00000028494	13276.3	0.321235	0.155669	2.06358	0.0390574	0.457138	Plin2	89.7703	111.66
ENSMUSG00000086296	366.427	0.382188	0.185189	2.06377	0.0390392	0.457138	D030055H07Rik	1.58379	2.0671
ENSMUSG00000024146	777.391	-0.185457	0.089949	-2.06181	0.0392262	0.458331	Cript	12.9071	11.3811
ENSMUSG00000000532	553.128	-0.308461	0.149606	-2.06182	0.0392251	0.458331	Acvr1b	3.6886	3.00665
ENSMUSG00000062691	381.6	-0.172401	0.0836037	-2.06212	0.039196	0.458331	Cebpzos	9.56442	8.50548
ENSMUSG00000110834	28.5073	0.690949	0.33517	2.06148	0.0392569	0.458428	Gm39469	0.714511	1.15623
ENSMUSG00000045690	38.7343	-0.525008	0.254772	-2.0607	0.0393321	0.459046	Wdr89	0.379391	0.265595
ENSMUSG00000038119	50.3685	0.451169	0.219016	2.05999	0.0393999	0.459576	Cdon	0.148331	0.203643
ENSMUSG00000031775	310.697	0.387588	0.188235	2.05906	0.0394883	0.460346	Pllp	3.46674	4.48086
ENSMUSG00000024781	7774.82	0.238011	0.115606	2.05881	0.0395125	0.460366	Lipa	28.045	33.1648
ENSMUSG00000106874	172.047	0.35365	0.171797	2.05853	0.0395393	0.460418	Gm20186	0.726945	0.934289
ENSMUSG00000064037	394.733	-0.241269	0.11722	-2.05826	0.0395655	0.460461	Gpn1	1.45212	1.23489
ENSMUSG00000024537	329.005	-0.28334	0.13771	-2.05751	0.0396372	0.461035	Psmg2	5.52924	4.57043
ENSMUSG00000068246	2819.71	0.545143	0.264995	2.05719	0.0396684	0.461136	Apol9b	33.5961	49.8888
ENSMUSG00000017760	4411.91	0.20276	0.09861	2.05618	0.0397652	0.461478	Ctsa	23.2381	26.8836
ENSMUSG00000093637	3.32667	1.31073	0.637438	2.05624	0.039759	0.461478	Gm20636	0.0734512	0.178415
ENSMUSG00000036264	1.20386	2.46531	1.19896	2.0562	0.039763	0.461478	Fstl4	0.00209119	0.0125569
ENSMUSG00000029135	519.502	-0.474318	0.230845	-2.0547	0.0399082	0.461573	Fosl2	1.68257	1.2095
ENSMUSG00000021519	479.603	-0.279433	0.135954	-2.05535	0.0398449	0.461573	Mterf3	2.88527	2.37092
ENSMUSG00000018906	165.95	-0.407582	0.198303	-2.05535	0.039845	0.461573	P4ha2	0.810704	0.611947
ENSMUSG00000033405	41.6429	0.428905	0.208743	2.0547	0.0399075	0.461573	Nudt15	0.265278	0.358426
ENSMUSG00000101671	3.3955	-1.46342	0.712104	-2.05507	0.0398724	0.461573	Gm28221	0.390073	0.140131
ENSMUSG00000046213	0.804224	3.10029	1.50875	2.05488	0.0398911	0.461573	Cym	0	0.036012
ENSMUSG00000060181	399.627	-0.389932	0.189891	-2.05345	0.040029	0.46245	Slc35e3	3.39761	2.60878
ENSMUSG00000020218	1.57965	2.36044	1.14939	2.05365	0.0400093	0.46245	Wif1	0.0054419	0.0291332
ENSMUSG00000056692	10509.8	0.196718	0.0959365	2.05051	0.0403149	0.462729	Ilrun	49.7296	56.7433
ENSMUSG00000009741	1641.48	0.256659	0.125152	2.05078	0.0402879	0.462729	Ubp1	8.47125	10.0342
ENSMUSG00000097101	238.365	-0.380472	0.185393	-2.05225	0.0401455	0.462729	1810034E14Rik	2.1959	1.69117
ENSMUSG00000059173	133.929	0.364753	0.177802	2.05145	0.0402228	0.462729	Pde1a	0.524351	0.672432
ENSMUSG00000039994	87.9513	-0.595705	0.290561	-2.05019	0.040346	0.462729	Timeless	0.45704	0.309437
ENSMUSG00000097772	53.9428	0.505724	0.246354	2.05284	0.0400881	0.462729	5430416N02Rik	0.211962	0.301601
ENSMUSG00000090570	6.6097	1.39582	0.68065	2.05071	0.0402951	0.462729	Gm17041	0.207509	0.55403
ENSMUSG00000037196	8.94228	-0.983377	0.4796	-2.05041	0.0403245	0.462729	Pacrg	0.200606	0.101965
ENSMUSG00000102852	6.30818	-1.00228	0.488715	-2.05085	0.0402813	0.462729	Gm37083	0.315775	0.157824
ENSMUSG00000048794	4.77102	-1.29802	0.632831	-2.05114	0.0402536	0.462729	Cfap100	0.0451189	0.0181969
ENSMUSG00000101378	8.10342	1.1412	0.556453	2.05085	0.0402815	0.462729	Gm28086	0.435613	0.9725
ENSMUSG00000035951	2.18937	1.71107	0.83407	2.05147	0.0402213	0.462729	Ascl3	0.0386579	0.128797
ENSMUSG00000031849	1.2187	2.53967	1.23789	2.05161	0.0402079	0.462729	Comp	0.00324003	0.0196625
ENSMUSG00000059195	63.011	-0.822949	0.401571	-2.04933	0.0404303	0.463436	Gm12715	1.94344	1.07413
ENSMUSG00000014198	0.816345	2.51493	1.22826	2.04755	0.0406042	0.465171	Zfp385c	0.00132068	0.0130681
ENSMUSG00000021974	5.88351	1.3191	0.644474	2.04679	0.0406789	0.465767	Fgf9	0.0192497	0.048422
ENSMUSG00000054280	650.254	0.243734	0.119122	2.04608	0.0407486	0.466305	Prr14l	1.53773	1.81831
ENSMUSG00000019906	579.261	0.437321	0.213834	2.04514	0.0408409	0.467101	Lin7a	4.00421	5.44529
ENSMUSG00000028655	3663.92	0.574536	0.281053	2.04422	0.0409316	0.467673	Mfsd2a	35.3189	52.1613
ENSMUSG00000028708	577.855	0.176935	0.086576	2.04369	0.0409837	0.467673	Mknk1	3.23146	3.65712
ENSMUSG00000118664	260.094	-0.26902	0.13163	-2.04376	0.0409775	0.467673	Tusc3	1.64261	1.36967
ENSMUSG00000027722	141.029	0.533861	0.261251	2.04348	0.0410048	0.467673	Spata5	0.790286	1.14481
ENSMUSG00000024940	90.0134	0.412046	0.201612	2.04376	0.0409773	0.467673	Ltbp3	0.228323	0.30461
ENSMUSG00000048234	2011.02	0.177365	0.0869049	2.04091	0.0412597	0.469914	Rnf149	17.9095	20.1842
ENSMUSG00000025504	1241.01	-0.538973	0.264261	-2.03955	0.0413952	0.469914	Eps8l2	7.2851	5.00761
ENSMUSG00000040699	1372.66	-0.448736	0.219844	-2.04115	0.0412357	0.469914	Limd2	11.5191	8.40334
ENSMUSG00000026304	735.943	-0.32087	0.157272	-2.04023	0.0413278	0.469914	Rab17	10.9145	8.80907
ENSMUSG00000030802	360.902	-0.266938	0.130903	-2.0392	0.04143	0.469914	Bckdk	2.83643	2.37208
ENSMUSG00000006763	194.669	-0.269821	0.132269	-2.03993	0.0413572	0.469914	Saal1	0.702459	0.586826
ENSMUSG00000020642	178.244	-0.324178	0.158933	-2.03971	0.0413789	0.469914	Rnf144a	0.725297	0.580502
ENSMUSG00000004661	84.1268	0.452424	0.221823	2.03957	0.0413928	0.469914	Arid3b	0.24147	0.330162
ENSMUSG00000061099	4.668	1.19562	0.586217	2.03955	0.0413956	0.469914	Gapdhs	0.0476572	0.107559
ENSMUSG00000117767	6.19677	1.00165	0.491183	2.03926	0.0414237	0.469914	Gm18786	0.0887538	0.178949
ENSMUSG00000015189	671.023	0.203125	0.0996343	2.0387	0.0414798	0.470219	Casd1	4.14493	4.79052
ENSMUSG00000010517	1100.22	-0.173273	0.0850085	-2.0383	0.0415199	0.470414	Faf1	6.12597	5.43085
ENSMUSG00000037235	2329.99	0.220972	0.108454	2.03747	0.0416028	0.470929	Mxd4	6.83794	7.91643
ENSMUSG00000029190	1967.85	0.252741	0.124107	2.03648	0.0417025	0.470929	D5Ertd579e	2.62016	3.10556
ENSMUSG00000071054	1550.42	0.227067	0.111454	2.03732	0.0416185	0.470929	Safb	5.26834	6.1665
ENSMUSG00000074577	71.5778	-0.794645	0.390249	-2.03625	0.041725	0.470929	Ripor3	0.574881	0.33454
ENSMUSG00000074482	29.3682	-0.615759	0.3024	-2.03624	0.0417258	0.470929	Gm16589	1.04796	0.682012
ENSMUSG00002075890	6.98845	-0.847093	0.415938	-2.03658	0.0416917	0.470929	ENSMUSG00002075890	1.74366	0.979097
ENSMUSG00000040666	1.88308	-2.00127	0.982484	-2.03695	0.0416553	0.470929	Sh3bgr	0.0529669	0.012715
ENSMUSG00000076441	121879	-0.491649	0.241517	-2.03567	0.0417834	0.471137	Ass1	1559.48	1116.36
ENSMUSG00000121137	463.94	0.42042	0.206533	2.0356	0.0417902	0.471137	ENSMUSG00000121137	3.14155	4.20881
ENSMUSG00000018378	66.8604	0.558738	0.27462	2.03458	0.0418929	0.472036	Cuedc1	0.253278	0.373255
ENSMUSG00000028064	3322.61	0.211038	0.103778	2.03355	0.0419967	0.472428	Sema4a	15.1808	17.6788
ENSMUSG00000038298	2812.25	0.196544	0.0966357	2.03387	0.0419652	0.472428	Pdzk1	19.7193	22.6177
ENSMUSG00000106825	24.1616	0.859776	0.42277	2.03367	0.0419847	0.472428	2510016D11Rik	0.475228	0.84284
ENSMUSG00000112852	8.95912	-0.847086	0.416678	-2.03295	0.0420576	0.472855	Gm47767	0.843973	0.464272
ENSMUSG00000034723	813.609	-0.232311	0.114348	-2.03162	0.0421926	0.473661	Tmx4	2.14988	1.83821
ENSMUSG00000041235	666.728	0.311817	0.153475	2.03171	0.0421825	0.473661	Chd7	1.15947	1.4459
ENSMUSG00000086287	1.29434	2.66118	1.30992	2.03156	0.0421986	0.473661	Gm15972	0.0196172	0.153468
ENSMUSG00000029673	18.2036	0.926048	0.455886	2.03132	0.0422228	0.473675	Auts2	0.0147	0.0286208
ENSMUSG00000086448	170.221	0.464404	0.22871	2.03054	0.042302	0.474304	9330162012Rik	1.00816	1.37305
ENSMUSG00000037149	2293.56	-0.220312	0.108539	-2.02979	0.0423775	0.474892	Ddx1	12.9223	11.1783
ENSMUSG00000026235	12.2854	-0.804375	0.396352	-2.02945	0.0424127	0.475027	Epha4	0.0522667	0.029837
ENSMUSG00000100157	0.775164	3.05997	1.50798	2.02919	0.0424391	0.475064	2310034O05Rik	0	0.0231012
ENSMUSG00000024026	10384.6	0.235707	0.116206	2.02836	0.0425233	0.475747	Glo1	21.1023	24.7016
ENSMUSG00000024799	5013.1	0.486397	0.239903	2.02747	0.0426145	0.476162	Tm7sf2	24.9897	35.2346
ENSMUSG00000026197	820.972	-0.195737	0.0965345	-2.02763	0.0425977	0.476162	Zfand2b	13.2117	11.522
ENSMUSG00000060371	163.897	0.617339	0.30451	2.02732	0.0426299	0.476162	Caln1	0.333981	0.508218
ENSMUSG00000038482	406.804	-0.334635	0.165111	-2.02672	0.0426911	0.476327	Tfdp1	3.31784	2.62347
ENSMUSG00000041406	15.8224	-0.726104	0.358243	-2.02685	0.0426781	0.476327	BC055324	0.126564	0.0763806
ENSMUSG00000065954	1626.12	0.245694	0.121283	2.0258	0.0427855	0.477121	Tacc1	3.3441	3.96362
ENSMUSG00000044469	527.562	0.375073	0.185253	2.02465	0.0429034	0.477917	Tnfaip8l1	1.969	2.54657
ENSMUSG00000017670	376.333	-0.294179	0.145296	-2.02469	0.0428993	0.477917	Elmo2	1.67392	1.36718
ENSMUSG00000034243	1991.15	0.298597	0.147603	2.02297	0.0430763	0.477932	Golgb1	4.07335	5.00847
ENSMUSG00000020326	1335.66	0.196268	0.0970283	2.02279	0.0430951	0.477932	Ccng1	9.51413	10.8506
ENSMUSG00000052155	970.698	0.192885	0.0952976	2.02402	0.0429676	0.477932	Acvr2a	4.26812	4.87268
ENSMUSG00000071649	766.678	-0.212588	0.105025	-2.02417	0.042953	0.477932	B3gat3	8.53028	7.35106
ENSMUSG00000024346	794.492	-0.192333	0.095092	-2.0226	0.0431142	0.477932	Pfdn1	20.4556	17.9418
ENSMUSG00000020709	614.061	0.337997	0.167019	2.02371	0.0430004	0.477932	Adap2	8.1401	10.3384
ENSMUSG00000061111	486.727	-0.319331	0.157825	-2.02332	0.0430397	0.477932	Mcrip1	11.2284	9.07965
ENSMUSG00000005481	408.632	-0.364075	0.179985	-2.02281	0.0430924	0.477932	Ddx39a	2.36472	1.86631
ENSMUSG00000004947	131.844	0.279211	0.137954	2.02394	0.0429759	0.477932	Dtx2	0.454813	0.550781
ENSMUSG00000027514	279.503	1.17661	0.581869	2.02211	0.0431645	0.478232	Zbp1	1.31153	3.02378
ENSMUSG00000022844	2189.72	-0.520245	0.257405	-2.02112	0.0432676	0.479116	Pdia5	24.4179	17.5218
ENSMUSG00000051557	176.542	0.226919	0.112289	2.02086	0.0432946	0.479156	Pusl1	1.86622	2.18734
ENSMUSG00000031139	2.20813	1.74488	0.863877	2.01983	0.0434013	0.480079	Mcf2	0.00616328	0.0205906
ENSMUSG00000031119	1814.46	0.256818	0.12717	2.01949	0.0434367	0.480212	Gpc4	16.6128	19.8482
ENSMUSG00000101289	1.20797	2.52924	1.2527	2.01903	0.0434836	0.480471	Gm3454	0.0199028	0.140978
ENSMUSG00000027261	4726.5	-0.293039	0.145206	-2.01809	0.0435817	0.481297	Hao1	60.744	49.9969
ENSMUSG00000034684	319.185	0.305312	0.151316	2.01771	0.0436214	0.481476	Sema3f	1.4573	1.81482
ENSMUSG00000119992	3.94826	1.31097	0.649819	2.01743	0.0436505	0.481538	ENSMUSG00000119992	0.024294	0.0614384
ENSMUSG00000036019	947.757	-0.300334	0.148939	-2.0165	0.0437482	0.481582	Tmtc2	3.61902	2.91973
ENSMUSG00000051076	8.57078	1.1588	0.574607	2.01668	0.0437294	0.481582	Vtcn1	0.0535919	0.122121
ENSMUSG00000037418	1.32602	-2.19347	1.08757	-2.01685	0.0437114	0.481582	Best1	0.022414	0.00506228
ENSMUSG00000118282	1.73293	2.46444	1.222	2.01672	0.0437249	0.481582	Gm4840	0.00813772	0.0442759
ENSMUSG00000030401	18.8029	-0.667172	0.330903	-2.01621	0.0437775	0.481646	Rtn2	0.136525	0.085712
ENSMUSG00000026866	5395.23	-0.433634	0.215275	-2.01433	0.0439754	0.482789	Kynu	26.518	19.8034
ENSMUSG00000002324	41.5215	-0.640981	0.31819	-2.01446	0.0439612	0.482789	Rec8	0.463554	0.293138
ENSMUSG00000052229	18.8532	0.58489	0.290278	2.01493	0.0439117	0.482789	Gpr17	0.0780336	0.116645
ENSMUSG00000104654	2.01289	1.87315	0.929864	2.01443	0.0439645	0.482789	Gm43814	0.0572789	0.207532
ENSMUSG00000027579	14.7594	-1.012	0.502483	-2.014	0.0440094	0.482904	Srms	0.202119	0.102795
ENSMUSG00000024253	28.6838	-0.669345	0.332537	-2.01285	0.0441309	0.483791	Dync2li1	0.505133	0.320061
ENSMUSG00000076937	11.2583	-0.867292	0.430892	-2.01278	0.0441373	0.483791	Iglc2	0.639947	0.350355
ENSMUSG00000054757	3441.14	0.465685	0.231437	2.01214	0.0442048	0.484273	Akr1c20	41.9858	57.4713
ENSMUSG00000027207	526.146	0.230952	0.114886	2.01026	0.0444037	0.486192	Galk2	2.14274	2.50168
ENSMUSG00000047115	5.84179	1.39979	0.696479	2.00981	0.0444518	0.486279	Fam221a	0.0194071	0.0514962
ENSMUSG00000032854	4.76222	1.14834	0.571386	2.00974	0.044459	0.486279	Ugt8a	0.0177262	0.0388589
ENSMUSG00000049608	15.1683	-0.691758	0.344268	-2.00936	0.0444988	0.486456	Gpr55	0.136269	0.0841604
ENSMUSG00000030107	455.03	-0.518642	0.258149	-2.00908	0.0445284	0.486514	Usp18	5.16955	3.65685
ENSMUSG00000027699	43.9847	0.608606	0.30296	2.00886	0.0445515	0.486514	Ect2	0.173119	0.266445
ENSMUSG00000020257	1403.74	0.180865	0.0901294	2.00673	0.0447784	0.487196	Wdr82	5.57365	6.32284
ENSMUSG00000028185	1238.91	-0.344989	0.171917	-2.00672	0.04478	0.487196	Dnase2b	13.1712	10.396
ENSMUSG00000026072	919.762	-0.309757	0.154313	-2.00733	0.0447142	0.487196	Il1r1	4.26218	3.48794
ENSMUSG00000024317	516.654	-0.213402	0.106295	-2.00763	0.0446823	0.487196	Rnf138	1.81862	1.57221
ENSMUSG00000040195	270.206	-0.333319	0.16606	-2.00721	0.0447271	0.487196	Nemp1	1.03071	0.826473
ENSMUSG00000069515	2.77991	-1.54165	0.768124	-2.00704	0.0447459	0.487196	Lyz1	0.0876338	0.0307276
ENSMUSG00000064451	1.09484	2.34229	1.16677	2.0075	0.0446967	0.487196	Snora23	0.0470312	0.271724
ENSMUSG00000038145	2656.79	0.299096	0.149089	2.00615	0.0448398	0.487331	Snrk	11.0792	13.6239
ENSMUSG00000027900	1955.88	0.217738	0.108525	2.00634	0.0448205	0.487331	Dram2	12.9097	14.9688
ENSMUSG00000085971	23.3245	0.853473	0.425605	2.00532	0.0449292	0.487786	Gm15411	0.0789647	0.141575
ENSMUSG00000030074	1.20522	2.5267	1.25996	2.00538	0.0449223	0.487786	Gxylt2	0.000963035	0.00680367
ENSMUSG00000019797	496.313	-0.215621	0.107554	-2.00476	0.0449882	0.487911	Mtres1	3.45974	2.97966
ENSMUSG00000027329	39.7381	0.471883	0.235369	2.00487	0.0449772	0.487911	Spef1	0.325076	0.448723
ENSMUSG00000014077	11992.3	0.20588	0.102743	2.00384	0.0450872	0.488726	Chp1	85.3649	98.4706
ENSMUSG00000022419	8361.42	0.266494	0.133066	2.00272	0.0452075	0.488741	Deptor	23.0439	27.5708
ENSMUSG00000031166	695.815	0.286445	0.143005	2.00304	0.045173	0.488741	Wdr13	3.17957	3.8901
ENSMUSG00000028556	627.842	0.295901	0.147726	2.00304	0.0451729	0.488741	Dock7	0.901527	1.10191
ENSMUSG00000033809	405.251	-0.519124	0.259103	-2.00355	0.0451187	0.488741	Alg3	7.39181	5.24754
ENSMUSG00000101502	1.9652	1.86439	0.930919	2.00274	0.0452055	0.488741	Rpl7a-ps10	0.0295793	0.104911
ENSMUSG00000110459	4.26606	1.33227	0.665544	2.00178	0.0453084	0.489574	Gm31717	0.0983241	0.253004
ENSMUSG00000034165	1598.23	-0.321588	0.160727	-2.00084	0.04541	0.490155	Ccnd3	5.37777	4.30652
ENSMUSG00000041895	332.842	0.282145	0.140999	2.00104	0.0453879	0.490155	Wipi1	1.82993	2.22151
ENSMUSG00000071253	2909.8	0.1933	0.0967028	1.9989	0.0456188	0.490782	Slc25a16	15.1559	17.3021
ENSMUSG00000028339	300.495	0.922671	0.461366	1.99987	0.0455146	0.490782	Col15a1	0.854043	1.649
ENSMUSG00000059842	68.4424	0.4004	0.200266	1.99934	0.0455717	0.490782	Zfp341	0.47804	0.631575
ENSMUSG00000044505	46.39	0.741989	0.371226	1.99875	0.0456352	0.490782	Lingo4	0.256644	0.433467
ENSMUSG00000031734	21.3599	0.883769	0.441919	1.99984	0.0455171	0.490782	Irx3	0.147095	0.273157
ENSMUSG00000085178	8.0384	-0.949888	0.475126	-1.99924	0.0455828	0.490782	Kdm6bos	0.339429	0.175204
ENSMUSG00000077625	2.05119	-2.21465	1.10794	-1.99889	0.0456207	0.490782	Snord4a	1.30293	0.271774
ENSMUSG00000027820	2982.93	0.96085	0.481044	1.99743	0.0457787	0.490893	Mme	4.73114	9.10895
ENSMUSG00000052837	1114.2	-0.796087	0.398381	-1.99831	0.0456833	0.490893	Junb	16.3644	9.53362
ENSMUSG00000046201	798.397	0.171244	0.0857179	1.99776	0.0457423	0.490893	Scaf8	3.41122	3.84265
ENSMUSG00000030055	437.9	0.380194	0.19036	1.99724	0.045799	0.490893	Rab43	1.86114	2.38713
ENSMUSG00000019990	203.793	0.417028	0.208815	1.99711	0.0458129	0.490893	Pde7b	0.381212	0.507743
ENSMUSG00000109170	9.36867	0.990091	0.495649	1.99756	0.0457641	0.490893	Gm45086	0.363346	0.722095
ENSMUSG00000078151	1.95614	1.75549	0.879006	1.99713	0.0458105	0.490893	Gm12226	0.0281107	0.0905934
ENSMUSG00000113587	1.13387	-2.52317	1.26382	-1.99646	0.0458843	0.491332	Gm36287	0.0653165	0.00973441
ENSMUSG00000025922	0.909671	2.58911	1.29696	1.9963	0.0459017	0.491332	Rpl7-ps8	0.00624619	0.0523047
ENSMUSG00000078650	9660.1	0.849592	0.425945	1.9946	0.0460861	0.491498	G6pc	75.7627	136.754
ENSMUSG00000025190	11581	-0.498493	0.249919	-1.99462	0.0460842	0.491498	Got1	142.574	102.291
ENSMUSG00000083327	2361.22	-0.384759	0.192821	-1.99542	0.0459968	0.491498	Vcp-rs	29.444	22.6482
ENSMUSG00000050777	1448.46	0.404039	0.202602	1.99425	0.0461245	0.491498	Tmem37	25.1013	33.3913
ENSMUSG00000038412	1354.71	-0.244989	0.122809	-1.99489	0.0460553	0.491498	Higd1a	12.8482	10.9
ENSMUSG00000042988	1607.08	-0.279677	0.140149	-1.99556	0.0459817	0.491498	Notum	19.8043	16.174
ENSMUSG00000040035	179.4	0.612884	0.307365	1.99399	0.0461528	0.491498	Disp2	0.406801	0.620758
ENSMUSG00000100680	59.2873	0.462728	0.232065	1.99396	0.0461564	0.491498	1810044D09Rik	1.63379	2.2595
ENSMUSG00000051361	2.14366	-1.58635	0.795462	-1.99425	0.0461253	0.491498	6030498E09Rik	0.0678776	0.0230835
ENSMUSG00000025433	0.892631	-2.69589	1.35178	-1.99433	0.0461164	0.491498	Crisp3	0.0298218	0.0031513
ENSMUSG00000072571	2.45154	1.81503	0.910671	1.99307	0.0462542	0.492284	Tmem253	0.0158663	0.0581924
ENSMUSG00000030498	2301.55	-0.35381	0.177726	-1.99077	0.0465066	0.493014	Gas2	13.7311	10.7596
ENSMUSG00000025405	1676.56	0.400962	0.20151	1.98979	0.0466141	0.493014	Inhbc	20.7811	27.0525
ENSMUSG00000032570	1628.39	0.148415	0.0745939	1.98964	0.0466309	0.493014	Atp2c1	4.27438	4.72908
ENSMUSG00000052512	1258.15	0.415708	0.20894	1.9896	0.0466349	0.493014	Nav2	0.907114	1.19172
ENSMUSG00000020123	642.481	-0.504469	0.25342	-1.99064	0.04652	0.493014	Avpr1a	7.5477	5.43217
ENSMUSG00000038302	390.589	-0.265483	0.13333	-1.99117	0.0464619	0.493014	Afg1l	4.19353	3.50856
ENSMUSG00000107198	46.2819	-0.426276	0.214179	-1.99028	0.0465601	0.493014	Gm19619	0.355548	0.264742
ENSMUSG00000057886	38.9575	-0.407038	0.204476	-1.99064	0.0465204	0.493014	Cbx3-ps6	2.15934	1.63148
ENSMUSG00000021118	39.3503	-0.742803	0.373101	-1.99089	0.0464931	0.493014	Plek2	0.839071	0.509053
ENSMUSG00000043488	14.5173	-0.696177	0.349877	-1.98977	0.0466158	0.493014	Frmd8os	0.16624	0.101823
ENSMUSG00000056718	7.42743	-0.882864	0.443496	-1.99069	0.0465145	0.493014	Gm13199	0.33918	0.183463
ENSMUSG00000109390	5.30872	1.18765	0.596883	1.98975	0.0466183	0.493014	Gm45718	0.0233504	0.0534312
ENSMUSG00000074340	4.07442	-1.62679	0.817035	-1.99109	0.0464711	0.493014	Ovgp1	0.0483313	0.0152792
ENSMUSG00000044026	1017.27	0.473859	0.238229	1.98909	0.0466914	0.493104	Slc35g1	4.91292	6.75795
ENSMUSG00000084915	28.7315	-0.894081	0.44949	-1.9891	0.0466902	0.493104	C230037L18Rik	0.482197	0.263349
ENSMUSG00000051498	27.5931	-0.511984	0.257434	-1.9888	0.0467235	0.49319	Tlr6	0.234085	0.16481
ENSMUSG00000026584	700.682	0.214587	0.107998	1.98695	0.0469275	0.49349	Scyl3	2.99163	3.46456
ENSMUSG00000040044	557.067	-0.204337	0.102856	-1.98663	0.0469633	0.49349	Orc3	2.6141	2.28546
ENSMUSG00000013076	602.108	0.309142	0.15559	1.9869	0.0469339	0.49349	Amotl1	1.43932	1.7872
ENSMUSG00000024201	439.729	-0.210104	0.105744	-1.98692	0.0469313	0.49349	Kdm4b	2.57102	2.22986
ENSMUSG00000051319	348.795	-0.331748	0.166994	-1.98659	0.0469682	0.49349	Mtln	12.8759	10.3313
ENSMUSG00000017176	66.2913	-0.48113	0.242178	-1.98668	0.0469582	0.49349	Nt5c3b	0.603735	0.436658
ENSMUSG00000082925	26.7301	0.508137	0.2557	1.98724	0.0468956	0.49349	Gm13135	0.188898	0.269829
ENSMUSG00000115284	2.5015	2.11593	1.06455	1.98764	0.0468518	0.49349	Gm34678	0.0113713	0.0488418
ENSMUSG00000076615	6.15387	-1.60285	0.806423	-1.98761	0.0468554	0.49349	Ighg3	0.103209	0.0331921
ENSMUSG00000102375	60.4446	-0.627041	0.315764	-1.98579	0.0470564	0.494164	A930036K24Rik	1.6196	1.06484
ENSMUSG00000029602	9.26514	-1.31047	0.660212	-1.98493	0.0471524	0.49492	Rasal1	0.0999218	0.0407293
ENSMUSG00000091237	4.1713	1.3101	0.660105	1.98468	0.0471798	0.494954	Gm17114	0.126551	0.312045
ENSMUSG00000047881	494.355	-0.321606	0.16213	-1.98363	0.0472977	0.495	Rell1	3.82657	3.07999
ENSMUSG00000003849	498.62	0.456356	0.230003	1.98413	0.0472415	0.495	Nqo1	7.2554	9.87111
ENSMUSG00000023348	363.284	-0.279386	0.140838	-1.98374	0.0472848	0.495	Trip6	4.40053	3.61801
ENSMUSG00000034765	65.275	-0.913567	0.460569	-1.98356	0.0473047	0.495	Dusp5	0.944766	0.498679
ENSMUSG00000030518	14.1663	-1.13158	0.570384	-1.98389	0.0472684	0.495	Fam189a1	0.0984272	0.0453514
ENSMUSG00000028948	602.475	0.286445	0.144543	1.98173	0.04751	0.496137	Nol9	2.93523	3.56564
ENSMUSG00000032300	353.559	-0.387278	0.195413	-1.98184	0.0474972	0.496137	1700017B05Rik	2.04285	1.55163
ENSMUSG00000035245	128.298	-0.285629	0.144115	-1.98196	0.0474839	0.496137	Eogt	0.774375	0.636844
ENSMUSG00000097805	2.49953	-2.01897	1.0187	-1.9819	0.04749	0.496137	Gm17473	0.0255165	0.00633851
ENSMUSG00000054792	275.661	0.225645	0.113885	1.98133	0.047554	0.496161	Klhl18	0.973492	1.13789
ENSMUSG00000038775	44.6156	-0.736633	0.371797	-1.98127	0.0475605	0.496161	Vill	0.34068	0.208418
ENSMUSG00000074207	89073.5	0.365603	0.18457	1.98084	0.0476096	0.496169	Adh1	935.333	1200.5
ENSMUSG00000058638	919.911	0.207322	0.104657	1.98097	0.0475942	0.496169	Zfp110	5.58479	6.44677
ENSMUSG00000074194	43.1675	-0.410584	0.207316	-1.98047	0.0476507	0.496223	Zfp791	0.450173	0.339503
ENSMUSG00000040985	19.4287	0.745719	0.376557	1.98036	0.0476631	0.496223	Sun3	0.301388	0.50376
ENSMUSG00000017667	58.7166	0.365134	0.184453	1.97955	0.0477537	0.496669	Zfp334	0.168204	0.217602
ENSMUSG00000107785	38.0584	0.659733	0.333311	1.97933	0.0477785	0.496669	Gm45083	0.227814	0.361637
ENSMUSG00000094683	12.5382	-0.721879	0.364694	-1.97941	0.0477699	0.496669	Ap3m1-ps	0.329129	0.202595
ENSMUSG00000049521	873.201	0.405068	0.204702	1.97882	0.0478364	0.496768	Cdc42ep1	7.83564	10.3435
ENSMUSG00000029910	98.4028	-0.308143	0.15572	-1.97883	0.047835	0.496768	Mad2l1	0.346859	0.281394
ENSMUSG00000096670	1.09232	-3.04649	1.54026	-1.97791	0.0479388	0.49758	Ighv2-6	0.155333	0.0109298
ENSMUSG00000071723	19.0355	-0.921573	0.46602	-1.97754	0.0479808	0.497764	Gspt2	0.180367	0.0954013
ENSMUSG00000108599	1.93352	-1.73101	0.875616	-1.97691	0.0480523	0.498254	Gm10616	0.0383503	0.0111254
ENSMUSG00000070476	31.1818	0.465598	0.235585	1.97635	0.0481155	0.498658	Fam217b	0.154546	0.213549
ENSMUSG00000113209	10.2926	-0.769018	0.389183	-1.97598	0.0481569	0.498836	1700081N11Rik	0.372242	0.218321
ENSMUSG00000027954	1140.77	-0.683246	0.345921	-1.97515	0.0482511	0.499365	Efna1	20.5452	12.7848
ENSMUSG00000092512	3.03216	1.51485	0.766974	1.9751	0.0482567	0.499365	Gm4152	0.154785	0.436641
ENSMUSG00000001039	10.7406	-0.794683	0.402408	-1.97482	0.0482886	0.499445	B9d1	0.230124	0.132611
ENSMUSG00000075297	1.0811	2.33567	1.18306	1.97427	0.048351	0.499838	H60b	0.00675633	0.0414613
ENSMUSG00000022517	2728.66	-0.195172	0.0988876	-1.97367	0.0484189	0.500036	Mgrn1	15.3113	13.3538
ENSMUSG00000055652	594.636	0.367998	0.186447	1.97374	0.048411	0.500036	Klhl25	3.61752	4.63071
ENSMUSG00000021335	298.415	0.579475	0.293763	1.9726	0.0485416	0.50041	Slc17a1	2.71477	3.97072
ENSMUSG00000085826	158.669	-0.628511	0.318637	-1.9725	0.0485525	0.50041	Gm15638	0.799842	0.520534
ENSMUSG00000014609	7.37937	1.05079	0.532694	1.97259	0.0485424	0.50041	Chrne	0.0757842	0.157161
ENSMUSG00000086184	1.75194	1.95371	0.990278	1.97289	0.0485076	0.50041	Gm12764	0.0315681	0.119117
ENSMUSG00000006575	44.6137	-0.408627	0.207201	-1.97213	0.0485952	0.500599	Rundc3a	0.464439	0.349939
ENSMUSG00000014907	198.107	-0.203503	0.103238	-1.97119	0.0487017	0.501266	Naf1	1.84322	1.60321
ENSMUSG00000058966	118.033	-0.497675	0.252497	-1.97101	0.0487224	0.501266	Tlcd3b	0.924638	0.660453
ENSMUSG00000052727	21.4879	0.611192	0.310109	1.97089	0.0487363	0.501266	Map1b	0.0288368	0.0439522
ENSMUSG00000050671	11.184	1.02319	0.519198	1.97071	0.0487576	0.501266	Ism2	0.0769221	0.157056
ENSMUSG00000037628	4.44285	-1.18527	0.601638	-1.97007	0.0488303	0.501535	Cdkn3	0.0684365	0.0303288
[truncated: 26,431 more rows]
