# Supplementary material for: GH-resistant (Laron) mice: gene therapy with a liver-specific GH receptor causes unbalanced upregulation of female-biased and growth-related genes
Source: Front Endocrinol (Lausanne). 2026 May 28;17:1808977. doi: 10.3389/fendo.2026.1808977 (PMC13253266; doi:10.3389/fendo.2026.1808977)
Supplement: Supplementary file 9 [file DataSheet9.zip › 2B 20250223_GHRvsLUC_mfgsea_sig.txt]

Gene_set	pathway	pval	padj	log2err	ES	NES	size	leadingEdge	gene_ratio
Ontology - Cellular Component	GOCC_MITOCHONDRIAL_PROTEIN_CONTAINING_COMPLEX	9.14184148462362e-33	2.44361422883989e-29	1.48853970961455	-0.576853903707277	-2.90078868413651	291	Mrps31,Cox7b,Idh3a,Apoo,Ndufs4,Mrpl19,Mrpl50,Cox7a2,Mrpl47,Cox7a1,Ndufa1,Mrpl1,Atp5o,Mrpl58,Immp1l,Suclg1,Ndufb8,Ndufb4,Atp5j2,Uqcrh,Ndufc1,Uqcr10,Ndufv2,Ndufa5,Atp5pb,Atp5mpl,Atp5h,Timm21,Bckdk,Mrps27,Mrps33,Ndufb9,Mrpl44,Idh3g,Dbt,Ndufb10,Mrps18b,Mrpl35,Dld,Mrps6,Mrps22,Tomm5,Cox6b1,Foxred1,Mrpl23,Micu1,Timm10,Sdhb,Dap3,Uqcrfs1,Mrpl12,Samm50,mt-Atp8,Cox5b,Ndufs2,Ndufc2,Atp5c1,Mrpl45,Dnajc15,Atp…	0.553264604810997
Ontology - Cellular Component	GOCC_INNER_MITOCHONDRIAL_MEMBRANE_PROTEIN_COMPLEX	3.62459444916182e-20	3.4194850456269e-17	1.16017957183021	-0.617896948606649	-2.85259637601775	144	Cox7b,Apoo,Ndufs4,Cox7a2,Cox7a1,Ndufa1,Atp5o,Immp1l,Ndufb8,Ndufb4,Atp5j2,Uqcrh,Ndufc1,Uqcr10,Ndufv2,Ndufa5,Atp5pb,Atp5mpl,Atp5h,Timm21,Ndufb9,Ndufb10,Cox6b1,Foxred1,Micu1,Timm10,Sdhb,Uqcrfs1,mt-Atp8,Cox5b,Ndufs2,Ndufc2,Atp5c1,Dnajc15,Atp5g1,Ndufb5,Atp5b,Cox5a,Cox7c,Ndufb7,Atp5md,Cox8a,Pam16,Ndufs3,Atp5e,Uqcrb,Micos10,Timm50,Timm17a,Ndufa2,Ndufa9,Ndufab1,Atp5k,Ndufb6,Atp5l,Uqcrc2,Ndufa4,Ndufs1,Ndu…	0.611111111111111
Canonical Pathways - Wiki	WP_ELECTRON_TRANSPORT_CHAIN	2.36243275437826e-14	8.06142479036566e-12	0.97599468306432	-0.639938040373639	-2.75909108644087	90	Cox7b,Ndufs4,Cox7a2,Cox7a1,Ndufa1,Atp5o,Ndufb4,Atp5j2,Uqcrh,Ndufc1,Uqcr10,Ndufv2,Ndufa5,Atp5pb,Atp5h,Ndufb9,Ndufb10,Dmac2l,Sdhb,Uqcrfs1,mt-Atp8,Cox5b,Ndufs2,Ndufc2,Atp5c1,Ndufb5,Atp5b,Cox5a,Ndufb7,Cox8a,Atp5e,Uqcrb,Ndufa2,Ndufa9,Ndufab1,Atpif1,Ndufb6,Atp5l,Uqcrc2,Ndufs1,Ndufs8,Cox4i1,Cox6c,Ndufv1,Atp5a1,Atp5g2,Uqcrc1,Ndufs5,Sdhd,Ndufa10,Ndufa12,Cox6a1,Atp5j,Sdhc,Slc25a4,Ndufa8	0.622222222222222
Ontology - Cellular Component	GOCC_RIBOSOMAL_SUBUNIT	4.14166901291783e-21	4.7445776877983e-18	1.18665095279281	-0.576563366291494	-2.75535250118588	192	Mrps31,Mrpl19,Mrpl50,Mrpl47,Mrpl1,Mrpl58,Mrps27,Mrps33,Mrpl44,Mrps18b,Mrpl35,Mrps6,Mrps22,Mrpl23,Dap3,Mrpl12,Mrpl45,Rpl23a,Mrps35,Mrpl42,Rps11,Mrpl4,Rps6,Chchd1,Rps17,Mrpl36,Mrpl21,Mrpl10,Rpl9-ps6,Rpl31,Mrpl51,Mrpl55,Mrpl54,Mrps2,Mrpl2,Rps4l,Rpl24,Ndufab1,Rpl5,Mrpl18,Rps12,Rpl12,Mrpl16,Mrps16,Mrpl3,Rps16,Mrpl40,Rplp2,Rpl19,Rplp0,Rpl35a,Rps24,Mrps30,Mrps14,Rps15a,Rpl18,Rps14,Mrpl20,Rpl35,Mrpl27,Mr…	0.630208333333333
Canonical Pathways - Reactome	REACTOME_S_PHASE	2.62279852307788e-18	1.68257770852492e-15	1.10533657731401	-0.594184560743129	-2.75346628034645	146	Mcm5,Ccne1,Esco2,Cks1b,Mcm2,Cdc6,Psmc6,Psmd9,Mcm6,Gins2,Mcm3,Pcna,Rbx1,Prim2,Orc3,Gins1,Lig1,Ccnd1,Mnat1,Gmnn,Anapc11,Prim1,Psmb3,Psma1,Cables1,Anapc4,Psmc5,Orc6,Rfc4,Psma7,Pold4,Pole,Psmc2,Ccna2,Pold2,Mcm4,Rpa1,Psmd7,Psma5,Psma2,Rfc3,Stag1,Psma3,Psmf1,Cdkn1b,Cdk4,Pole2,Rfc2,Psmd14,Psmd6,Psme2b,Psmd13,Psmb2,Mcm7,Cdc25b,Cdc16,Cdc25a,Pds5b,Psmd4,Orc4,Psma6,Psmb4,Psmc4,Cul1,Rb1,Orc1,Pola2,Anapc15,Ub…	0.513698630136986
Canonical Pathways - Reactome	REACTOME_DNA_REPLICATION	1.5299323656775e-16	8.17901842691189e-14	1.04762648849882	-0.603694549856027	-2.73301177772558	124	Mcm5,Ccne1,Mcm2,Cdc6,Psmc6,Psmd9,Mcm6,Gins2,Mcm3,Pcna,Rbx1,Prim2,Orc3,Gins1,Lig1,Gmnn,Anapc11,Prim1,Psmb3,Psma1,Anapc4,Psmc5,Orc6,Rfc4,Psma7,Pold4,Pole,Psmc2,Ccna2,Pold2,Mcm4,Rpa1,Psmd7,Psma5,Psma2,Rfc3,Psma3,Psmf1,Pole2,Rfc2,Psmd14,Psmd6,Psme2b,Psmd13,Psmb2,Mcm7,Cdc7,Cdc16,Psmd4,Orc4,Psma6,Psmb4,Psmc4,Cul1,Kpnb1,Orc1,Pola2,Anapc15,Ube2e1,Psmc3,Fen1,Cdt1,Rps27a,Psmd1	0.516129032258065
Canonical Pathways - Reactome	REACTOME_G1_S_TRANSITION	7.1638277762223e-15	2.73555880654889e-12	0.986546283587582	-0.616050141923155	-2.71405684943996	105	Mcm5,Ccne1,Cks1b,Mcm2,Cdc6,Psmc6,Psmd9,Mcm6,Mcm3,Prim2,Orc3,Ccnd1,Mnat1,Gmnn,Prim1,Psmb3,Psma1,Cables1,Psmc5,Orc6,Psma7,Pole,Psmc2,Ccna2,Mcm4,Rpa1,Psmd7,Psma5,Psma2,Ppp2cb,Ppp2r3d,Psma3,Psmf1,Cdkn1b,Cdk4,Pole2,Psmd14,Psmd6,Psme2b,Psmd13,Psmb2,Mcm7,Cdc7,Cdc25a,Psmd4,Orc4,Ppp2r1a,Psma6,Psmb4,Psmc4,Cul1,Rb1,Orc1,Pola2,Psmc3,Cdt1,Rps27a,Psmd1	0.552380952380952
Canonical Pathways - Reactome	REACTOME_RESPIRATORY_ELECTRON_TRANSPORT_ATP_SYNTHESIS_BY_CHEMIOSMOTIC_COUPLING_AND_HEAT_PRODUCTION_BY_UNCOUPLING_PROTEINS	1.50085628082214e-15	6.87735229480728e-13	1.01754479730988	-0.601067921872091	-2.71121178575628	118	Cox7b,Cycs,Ndufs4,Ndufa1,Atp5o,Ndufaf5,Ndufaf6,Ndufb8,Ndufb4,Atp5j2,Uqcrh,Ndufc1,Uqcr10,Ndufv2,Ndufa5,Atp5pb,Atp5h,Ndufaf3,Ndufb9,Ndufb10,Gm10053,Dmac2l,Cox6b1,Uqcrfs1,mt-Atp8,Cox5b,Ndufs2,Ndufc2,Atp5c1,Atp5g1,Cox20,Ndufb5,Atp5b,Cox5a,Cox7c,Ndufb7,Cox8a,Ndufs3,Atp5e,Uqcrb,Ndufa2,Ndufa9,Ndufab1,Atp5k,Ndufb6,Atp5l,Ndufaf7,Uqcrc2,Ndufa4,Ndufs1,Ndufs8,Cyc1,Cox4i1,Cox11,Ndufv1,Ndufaf4,Ndufa13,Atp5a1,U…	0.593220338983051
Cell Type Signatures	TABULA_MURIS_SENIS_THYMUS_THYMOCYTE_AGEING	3.72500038680712e-44	2.98707781018063e-40	1.73281634980283	-0.496613954306522	-2.70588384964909	661	Tagln2,Fh1,Cycs,Pfdn4,Top2a,Trp53,Magoh,Mif,Ska1,Calm2,Snrpd3,Myl12a,Esco2,Arhgdia,Atp5o,Cks1b,Mrpl58,Emd,Polr2c,Ndufb8,Snrpd1,Prc1,Tubb5,Racgap1,Uqcrh,Tipin,Pla2g12a,Ndufc1,Exosc8,Pin1,Asf1b,Pbk,Gins2,Pcna,Tuba1b,Ndufv2,Ranbp1,Atp5pb,Rpa2,Fmc1,Dnajc9,Birc5,Atp5h,Lamtor1,Nsmce1,Ppil1,Nubp1,Wdr89,Psmg2,Timeless,Limd2,Ddx39a,Pfdn1,Nt5c3b,Mad2l1,Cdkn3,Uchl5,Dctpp1,Nrm,Gins1,Snrpd2,Mrps33,Ndufb9,Eif1…	0.526475037821483
Ontology - Molecular Function	GOMF_STRUCTURAL_CONSTITUENT_OF_RIBOSOME	4.11247795527556e-18	2.53676620948882e-15	1.0959292864312	-0.574177344995723	-2.68813747352835	161	Mrps31,Mrpl19,Mrpl47,Mrpl1,Mrpl44,Mrps18b,Mrpl35,Mrps6,Mrps22,Mrpl23,Dap3,Mrpl12,Rpl23a,Mrps35,Rps11,Mrpl4,Rps6,Rps17,Mrpl36,Mrpl21,Mrpl10,Rpl9-ps6,Rpl31,Mrpl51,Mrpl55,Mrpl54,Mrps2,Mrpl2,Rpl24,Rpl22l1,Rpl5,Mrpl18,Rps12,Rpl12,Mrpl16,Mrps16,Mrpl3,Rps16,Rplp2,Rpl19,Rplp0,Rpl35a,Rps24,Mrps30,Mrps14,Rps15a,Rpl18,Rps14,Mrpl20,Rpl35,Mrpl27,Mrps25,Rpl26,Mrpl46,Rps3,Rps27a,Rpl32,Drosha,Rps8,Mrpl34,Mrpl30,…	0.652173913043478
Canonical Pathways - Reactome	REACTOME_TRANSLATION	1.93036114435538e-21	2.38147169485935e-18	1.19534448258848	-0.552216721172889	-2.68464820841065	222	Mrps31,Eif2b3,Eral1,Mrpl19,Mrpl50,Mrpl47,Mrpl1,Eif2s1,Mrpl58,Eif4e,Gspt2,Mrps27,Mrps33,Eif1ax,Mrpl44,Mrps18b,Mrpl35,Mrps6,Mrps22,Mrpl23,Dap3,Mrpl12,Mrpl45,Eif2b2,Ppa1,Rpl23a,Mrps35,Mrpl42,Srp14,Rps11,Mrpl4,Rps6,Chchd1,Rps17,Mrpl36,Eif4a1,Mrpl21,Mrpl10,Rpl31,Mrpl51,Mrpl55,Mrpl54,Mrps2,Mrpl2,Oxa1l,Rpl24,Eif3m,Srp54b,Rpl22l1,Rpl10-ps3,Rpl5,Mrpl18,Eef1g,Eef1b2,Rps12,Rpl12,Srp68,Eif2b5,Mrpl16,Mrps16,M…	0.612612612612613
Ontology - Biological Process	GOBP_MITOCHONDRIAL_TRANSLATION	5.25288951024307e-16	2.63268256141495e-13	1.02766987054358	-0.587579478313239	-2.68064111553697	131	Mrps31,Mrpl19,Mrpl50,Mrpl47,Mrpl1,Qrsl1,Mrpl58,Mtg2,Tsfm,Trub2,Sars2,Cdk5rap1,Mrps27,Mrps33,Mrpl44,Rars2,Mrps18b,Mrpl35,Mrps6,Mtg1,Mrps22,Coa3,Mtrf1,Mrpl23,Dap3,Mrpl12,Mrpl45,Fastkd2,Mrps35,Mrpl42,Mrpl4,Chchd1,Mrpl36,Mrpl21,Mrpl10,Gars,Mrpl51,Mrpl55,Mrpl54,Mrps2,Mrpl2,Ears2,Mrpl18,Fastkd3,Mrpl16,Mrps16,Mrpl3,Rpusd4,Mrpl40,Mrps30,Mrps14,Mrpl20,Mrpl27,Mrpl48,Aurkaip1,Mrps25,Hars,Taco1,Mrpl46,Mpv17l…	0.557251908396947
Ontology - Biological Process	GOBP_PROTON_MOTIVE_FORCE_DRIVEN_ATP_SYNTHESIS	2.56720126963651e-12	6.33427291729699e-10	0.898671232061694	-0.651447816199575	-2.67249050593706	69	Ndufs4,Ndufa1,Atp5o,Ndufb8,Ndufb4,Atp5j2,Ndufc1,Ndufv2,Ndufa5,Atp5pb,Atp5h,Ndufb9,Ndufb10,Sdhb,mt-Atp8,Ndufs2,Ndufc2,Atp5c1,Atp5g1,Ndufb5,Atp5b,Ndufb7,Ndufs3,Atp5e,Ndufa2,Ndufa9,Ndufab1,Atp5k,Ndufb6,Atp5l,Ndufs1,Ndufs8,Ndufv1,Ndufa13,Atp5a1,Atp5g2,Ndufb1,Ndufs5,Ndufb11,Sdhd,Ndufa10,Ndufa11,Ndufa12,Atp5j,Sdhc,Ndufa8	0.666666666666667
Canonical Pathways - Reactome	REACTOME_MITOCHONDRIAL_TRANSLATION	1.81674536455704e-13	5.49754002957844e-11	0.943632225232838	-0.624791000977796	-2.66668766755424	88	Mrps31,Eral1,Mrpl19,Mrpl50,Mrpl47,Mrpl1,Mrpl58,Mrps27,Mrps33,Mrpl44,Mrps18b,Mrpl35,Mrps6,Mrps22,Mrpl23,Dap3,Mrpl12,Mrpl45,Mrps35,Mrpl42,Mrpl4,Chchd1,Mrpl36,Mrpl21,Mrpl10,Mrpl51,Mrpl55,Mrpl54,Mrps2,Mrpl2,Oxa1l,Mrpl18,Mrpl16,Mrps16,Mrpl3,Mrpl40,Mrps30,Mrps14,Mrpl20,Mrpl27,Mrpl48,Aurkaip1,Mrps25,Mrpl46,Mrpl34,Mrpl30,Ptcd3,Mrpl32,Mrpl57,Mrpl41,Gadd45gip1,Mrpl37,Mrpl33,Mrps18c,Mrpl38,Mrps36,Mrpl17,Mrp…	0.659090909090909
Ontology - Cellular Component	GOCC_LARGE_RIBOSOMAL_SUBUNIT	1.05624745584517e-14	3.76446593263217e-12	0.986546283587582	-0.592387319577919	-2.6660809649169	117	Mrpl19,Mrpl50,Mrpl47,Mrpl1,Mrpl58,Mrpl44,Mrpl35,Mrpl23,Mrpl12,Mrpl45,Rpl23a,Mrpl42,Mrpl4,Mrpl36,Mrpl21,Mrpl10,Rpl9-ps6,Rpl31,Mrpl51,Mrpl55,Mrpl54,Mrpl2,Rpl24,Ndufab1,Rpl5,Mrpl18,Rps12,Rpl12,Mrpl16,Mrpl3,Mrpl40,Rplp2,Rpl19,Rplp0,Rpl35a,Mrps30,Rpl18,Mrpl20,Rpl35,Mrpl27,Mrpl48,Rpl26,Mrpl46,Mpv17l2,Rpl32,Mrpl34,Mrpl30,Rpl15,Rpl13a,Rpl27,Rpl9,Mrpl32,Mrpl57,Mrpl41,Gadd45gip1,Mrpl37,Mrpl33,Rpl10,Rpl34,M…	0.623931623931624
Ontology - Cellular Component	GOCC_ORGANELLAR_RIBOSOME	1.08939158043705e-12	2.81801002694345e-10	0.910119734774459	-0.614251611627152	-2.65867713623562	92	Mrps31,Mrpl19,Mrpl50,Mrpl47,Mrpl1,Mrpl58,Mtg2,Mrps27,Mrps33,Mrpl44,Mrps18b,Mrpl35,Mrps6,Mtg1,Mrps22,Mrpl23,Dap3,Mrpl12,Mrpl45,Mrps35,Mrpl42,Mrpl4,Chchd1,Mrpl36,Mrpl21,Mrpl10,Mrpl51,Mrpl55,Mrpl54,Mrps2,Mrpl2,Ndufab1,Mrpl18,Mrpl16,Mrps16,Mrpl3,Mrpl40,Mrps30,Mrps14,Mrpl20,Mrpl27,Mrpl48,Aurkaip1,Mrps25,Mrpl46,Mpv17l2,Mrpl34,Mrpl30,Ptcd3,Mrpl32,Mrpl57,Mrpl41,Gadd45gip1,Mrpl37,Mrpl33,Mrps18c,Mrpl38,Mrp…	0.641304347826087
Hallmark	HALLMARK_E2F_TARGETS	2.06377251770322e-19	1.65493918194621e-16	1.14219120216838	-0.552866378678653	-2.65281037641843	199	Mcm5,Top2a,Trp53,Ccne1,Chek1,Msh2,Eif2s1,Cks1b,Mcm2,Nup107,Jpt1,Hells,Tubb5,Racgap1,Bub1b,Mcm6,Tipin,Exosc8,Asf1b,Mcm3,Pcna,Ranbp1,Prim2,Rpa2,Birc5,Timeless,Ddx39a,Mad2l1,Cdkn3,Dctpp1,Gins1,Lig1,Ncapd2,Rad51c,Dlgap5,Orc6,Melk,Ppp1r8,Prkdc,Mthfd2,Pole,Hmga1b,Nup205,Tmpo,Ung,Pold2,Ppm1d,Mcm4,Rpa1,Spag5,Aurkb,Snrpb,Mms22l,Asf1a,Cdc20,Stmn1,Dck,Rfc3,Hmgb2,Pop7,Brca1,Lsm8,Stag1,Rbbp7,Phf5a,Kif4,Cdkn1b…	0.517587939698493
Canonical Pathways - Reactome	REACTOME_THE_CITRIC_ACID_TCA_CYCLE_AND_RESPIRATORY_ELECTRON_TRANSPORT	2.89069662404866e-17	1.59865491229284e-14	1.06720998682811	-0.563239422682482	-2.63242473876337	164	Ldhb,Fh1,Cox7b,Cycs,Idh3a,Ndufs4,Ndufa1,Atp5o,Ndufaf5,Suclg1,Ndufaf6,Ndufb8,Ndufb4,Atp5j2,Uqcrh,Ndufc1,Uqcr10,Ndufv2,Ndufa5,Atp5pb,Atp5h,Ndufaf3,Ndufb9,Idh3g,Ndufb10,Dld,Gm10053,Dmac2l,Cox6b1,Sdhb,Uqcrfs1,mt-Atp8,Cox5b,Ndufs2,Ndufc2,Ogdh,Atp5c1,Atp5g1,Cox20,Ndufb5,Atp5b,Cox5a,Cox7c,Ndufb7,Cox8a,Ndufs3,Atp5e,Uqcrb,Pdp1,Ndufa2,Ndufa9,Ndufab1,Pdk3,Atp5k,Ndufb6,Atp5l,Ndufaf7,Mdh2,Uqcrc2,Ndufa4,Idh3b,…	0.548780487804878
Canonical Pathways - Reactome	REACTOME_RESPIRATORY_ELECTRON_TRANSPORT	5.88088793712887e-13	1.6842442988513e-10	0.921426003494898	-0.604502677951787	-2.63013109356623	97	Cox7b,Cycs,Ndufs4,Ndufa1,Ndufaf5,Ndufaf6,Ndufb8,Ndufb4,Uqcrh,Ndufc1,Uqcr10,Ndufv2,Ndufa5,Ndufaf3,Ndufb9,Ndufb10,Gm10053,Cox6b1,Uqcrfs1,Cox5b,Ndufs2,Ndufc2,Cox20,Ndufb5,Cox5a,Cox7c,Ndufb7,Cox8a,Ndufs3,Uqcrb,Ndufa2,Ndufa9,Ndufab1,Ndufb6,Ndufaf7,Uqcrc2,Ndufa4,Ndufs1,Ndufs8,Cyc1,Cox4i1,Cox11,Ndufv1,Ndufaf4,Ndufa13,Uqcrc1,Ndufb1,Ndufs5,Ndufb11,Taco1,Ndufa10,Etfa,Ndufa11,Ndufa12,Cox14,Cox6a1	0.577319587628866
Canonical Pathways - Reactome	REACTOME_MITOTIC_G1_PHASE_AND_G1_S_TRANSITION	3.13723286409881e-14	1.02683552396769e-11	0.965327754226083	-0.57086010777201	-2.58561069382844	129	Mcm5,Ccne1,Cks1b,Mcm2,Cdc6,Psmc6,Psmd9,Mcm6,Mcm3,Prim2,Tfdp1,Ccnd3,Orc3,Rbbp4,Rbl1,Ccnd1,Mnat1,Gmnn,Prim1,Psmb3,E2f2,Psma1,Cables1,Psmc5,Orc6,Psma7,Pole,Psmc2,Ccna2,Mcm4,Rpa1,Psmd7,Psma5,Psma2,Ppp2cb,Ppp2r3d,Psma3,Psmf1,Cdkn1b,Cdk4,Pole2,Psmd14,Psmd6,Psme2b,Psmd13,Psmb2,Mcm7,Cdc7,Lin52,Cdc25a,Psmd4,Orc4,Ppp2r1a,Psma6,Psmb4,Psmc4,Cul1,Rb1,Orc1,Pola2,Psmc3,Cdt1,E2f4,Rps27a,Psmd1	0.503875968992248
Ontology - Cellular Component	GOCC_RESPIRASOME	5.91151017646059e-12	1.38416098996912e-09	0.887074988399873	-0.595958469979273	-2.57404740697091	91	Cox7b,Ndufs4,Cox7a2,Cox7a1,Ndufa1,Ndufb8,Ndufb4,Uqcrh,Ndufc1,Uqcr10,Ndufv2,Ndufa5,Higd1a,Ndufb9,Ndufb10,Cox6b1,Foxred1,Sdhb,Uqcrfs1,Cox5b,Ndufs2,Ndufc2,Ndufb5,Cox6b2,Cox5a,Cox7c,Ndufb7,Cox8a,Ndufs3,Uqcrb,Ndufa2,Ndufa9,Ndufab1,Ndufb6,Uqcrc2,Ndufa4,Ndufs1,Ndufs8,Cyc1,Cox4i1,Cox6c,Ndufv1,Ndufa13,Uqcrc1,Ndufb1,Ndufs5,Ndufb11,Sdhd,Uqcc3,Ndufa10,Ndufa11,Cox4i2,Ndufa12,Cox6a1,Sdhc,Ndufa8,Ttc19	0.626373626373626
Canonical Pathways - Reactome	REACTOME_ORC1_REMOVAL_FROM_CHROMATIN	9.64905343395725e-11	1.96848740100551e-08	0.839088935621274	-0.624701036632256	-2.56276488758277	69	Mcm5,Mcm2,Cdc6,Psmc6,Psmd9,Mcm6,Mcm3,Rbx1,Orc3,Psmb3,Psma1,Psmc5,Orc6,Psma7,Psmc2,Ccna2,Mcm4,Psmd7,Psma5,Psma2,Psma3,Psmf1,Psmd14,Psmd6,Psme2b,Psmd13,Psmb2,Mcm7,Psmd4,Orc4,Psma6,Psmb4,Psmc4,Cul1,Orc1,Psmc3,Cdt1,Rps27a,Psmd1,Psmb6,Psmd12,Psmb5	0.608695652173913
Canonical Pathways - Reactome	REACTOME_SWITCHING_OF_ORIGINS_TO_A_POST_REPLICATIVE_STATE	2.50931574264781e-11	5.43843322710616e-09	0.863415391606693	-0.594126003524942	-2.56157261661035	90	Mcm5,Ccne1,Mcm2,Cdc6,Psmc6,Psmd9,Mcm6,Mcm3,Rbx1,Orc3,Gmnn,Anapc11,Psmb3,Psma1,Anapc4,Psmc5,Orc6,Psma7,Psmc2,Ccna2,Mcm4,Psmd7,Psma5,Psma2,Psma3,Psmf1,Psmd14,Psmd6,Psme2b,Psmd13,Psmb2,Mcm7,Cdc16,Psmd4,Orc4,Psma6,Psmb4,Psmc4,Cul1,Orc1,Anapc15,Ube2e1,Psmc3,Cdt1,Rps27a,Psmd1	0.511111111111111
Ontology - Biological Process	GOBP_MITOCHONDRIAL_GENE_EXPRESSION	2.79715965369116e-16	1.44712408148061e-13	1.03769615548758	-0.548651526392793	-2.55236143066345	166	Mrps31,Fastk,Mrpl19,Mrpl50,Mrpl47,Mrpl1,Qrsl1,Mrpl58,Mtg2,Tsfm,Trub2,Sars2,Mterf3,Mtres1,Cdk5rap1,Mrps27,Mrps33,Mrpl44,Rars2,Mrps18b,Mrpl35,Mrps6,Mtg1,Mrps22,Coa3,Mtrf1,Mrpl23,Dap3,Mrpl12,Ppargc1b,Mrpl45,Mterf2,Fastkd2,Mrps35,Mrpl42,Mrpl4,Chchd1,Mrpl36,Mrpl21,Mrpl10,Gars,Mrpl51,Mrpl55,Mrpl54,Mrps2,Mrpl2,Slc25a33,Ears2,Mrpl18,Pnpt1,Fastkd3,Tefm,Mrpl16,Mrps16,Mrpl3,Rpusd4,Mrpl40,Fastkd1,Mrps30,Mrps…	0.512048192771084
Curated - Chemical and Genetic Perturbation	SHETH_LIVER_CANCER_VS_TXNIP_LOSS_PAM1	6.95097392340228e-20	6.19331776575143e-17	1.15122052214226	-0.522438289505504	-2.54936055030045	240	Lpl,Nebl,Col4a3,BC016579,Fst,Cyp4f16,Ctps2,Mpp1,Klhdc2,Trib3,Sstr2,Col4a5,Hes1,Tpmt,Top2a,Scarb1,Defb1,Scn1b,Pvr,Ifngr1,Mta3,Avpi1,Mtap,Itm2c,Sema4b,Jpt1,Coq8b,Osgin1,Mansc1,Slc6a8,Mcm3,Tuba1b,Arl2bp,Ggct,Fam83g,Rell1,1700017B05Rik,Bok,Ier5,Abhd8,Iqgap3,Kctd17,Scamp5,Aig1,Lox,Ikbke,Spon2,Trim2,Tspan33,Enpp2,Nek6,Snca,Rhbdf1,Pafah1b3,Pea15a,Igsf8,Cdc20,Stmn1,Klf6,Cd320,Dck,Alcam,Tjp2,Dynll1,Hexa,R…	0.391666666666667
Canonical Pathways - Reactome	REACTOME_DNA_REPLICATION_PRE_INITIATION	6.51099210972561e-12	1.49176130651113e-09	0.887074988399873	-0.583205305522597	-2.5476583897699	98	Mcm5,Mcm2,Cdc6,Psmc6,Psmd9,Mcm6,Mcm3,Prim2,Orc3,Gmnn,Anapc11,Prim1,Psmb3,Psma1,Anapc4,Psmc5,Orc6,Psma7,Pole,Psmc2,Mcm4,Rpa1,Psmd7,Psma5,Psma2,Psma3,Psmf1,Pole2,Psmd14,Psmd6,Psme2b,Psmd13,Psmb2,Mcm7,Cdc7,Cdc16,Psmd4,Orc4,Psma6,Psmb4,Psmc4,Kpnb1,Orc1,Pola2,Anapc15,Ube2e1,Psmc3,Cdt1,Rps27a,Psmd1	0.510204081632653
Ontology - Biological Process	GOBP_NUCLEOSIDE_TRIPHOSPHATE_BIOSYNTHETIC_PROCESS	6.0364823043206e-13	1.69847549467884e-10	0.921426003494898	-0.560632409523361	-2.54364812109981	123	Nme4,Ctps2,Pkm,Ndufs4,Ndufa1,Aldoa,Atp5o,Ndufb8,Ndufb4,Atp5j2,Ndufc1,Ppargc1a,Ndufv2,Ndufa5,Atp5pb,Atp5h,Ndufb9,Ndufb10,Impdh2,Nme2,Cad,Dmac2l,Sdhb,mt-Atp8,Ndufs2,Ndufc2,Atp5c1,Atp5g1,Ndufb5,Atp5b,Ndufb7,Dguok,Adk,Stat3,Ndufs3,Atp5e,Slc25a12,Ak8,Ndufa2,Ndufa9,Ndufab1,Atp5k,Nme1,Parp1,Nme6,Ndufb6,Atp5l,Ak7,Trem2,Ndufs1,Ndufs8,Impdh1,Uck2,Ndufv1,Ndufa13,Atp5a1,Atp5g2,Ndufb1,Ndufs5,Ndufb11,Sdhd,Uqcc…	0.51219512195122
Ontology - Cellular Component	GOCC_RIBOSOME	6.59624184138594e-18	3.77823309471956e-15	1.0959292864312	-0.521227098419813	-2.53553566764681	220	Mrps31,Mrpl19,Mrpl50,Mrpl47,Mrpl1,Mrpl58,Mtg2,Ppargc1a,Hspa14,Mrps27,Mrps33,Mrpl44,Mrps18b,Mrpl35,Mrps6,Mtg1,Mrps22,Mrpl23,Dap3,Mrpl12,Mrpl45,Rpl23a,Mrps35,Mrpl42,Snca,Rps11,Mrpl4,Rps6,Chchd1,Rps17,Mrpl36,Mrpl21,Mrpl10,Rpl9-ps6,Rpl31,Mrpl51,Mrpl55,Mrpl54,Mrps2,Mrpl2,Rps4l,Rpl24,Ndufab1,Rpl22l1,Rpl5,Mrpl18,Pnpt1,Rps12,Rpl12,Mrpl16,Mrps16,Mrpl3,Rps16,Mrpl40,Rplp2,Rpl19,Rplp0,Fubp3,Rpl35a,Rps24,Mrps…	0.595454545454546
Cell Type Signatures	TABULA_MURIS_SENIS_LUNG_CLASSICAL_MONOCYTE_AGEING	1.41984374910632e-26	2.8464317560209e-23	1.33449749081658	-0.485392879601633	-2.52744577097465	418	Pkm,Cox7b,Mif,Cox7a2,Emg1,Calm2,Snrpd3,Aldoa,Atp5o,Ctsl,Jpt1,Ndufb8,Ndufb4,Snrpd1,Atp5j2,Tubb5,Uqcrh,Ndufc1,S100a9,Uqcr10,Wasf2,Tuba1b,Ndufa5,Prdx2,Atp5h,Lamtor1,Higd1a,Snrpd2,Mrps33,Ndufb9,Idh3g,Ndufb10,Spcs2,Slirp,Impdh2,Clic1,Anapc11,Nme2,Psmb3,Cox6b1,S100a1,Mrpl23,Siva1,Snrpg,Mrpl12,Cox5b,Psma7,Aimp1,Ndufc2,Naa38,Atp5g1,Pold4,Snu13,Ndufb5,Vamp8,Atp5b,Ccdc12,Rpl23a,Cox5a,Mrpl42,Ndufb7,Rps11,Il…	0.511961722488038
Ontology - Cellular Component	GOCC_MITOCHONDRIAL_LARGE_RIBOSOMAL_SUBUNIT	7.78869932958289e-10	1.32888467923245e-07	0.801215574617779	-0.638804221869565	-2.50011151820796	58	Mrpl19,Mrpl50,Mrpl47,Mrpl1,Mrpl58,Mrpl44,Mrpl35,Mrpl23,Mrpl12,Mrpl45,Mrpl42,Mrpl4,Mrpl36,Mrpl21,Mrpl10,Mrpl51,Mrpl55,Mrpl54,Mrpl2,Ndufab1,Mrpl18,Mrpl16,Mrpl3,Mrpl40,Mrps30,Mrpl20,Mrpl27,Mrpl48,Mrpl46,Mpv17l2,Mrpl34,Mrpl30,Mrpl32,Mrpl57,Mrpl41,Gadd45gip1,Mrpl37,Mrpl33,Mrpl38,Mrpl17,Mrpl9,Mrpl49,Mrpl22,Mterf4	0.758620689655172
Ontology - Biological Process	GOBP_MITOCHONDRIAL_RESPIRATORY_CHAIN_COMPLEX_ASSEMBLY	1.10699723513197e-10	2.21925270713082e-08	0.839088935621274	-0.571707889706357	-2.4792166588481	96	Ndufs4,Ndufa1,Ndufaf5,Ndufaf6,Ndufb8,Ndufb4,Lyrm7,Ndufc1,Ndufa5,Ndufaf3,Timm21,Ndufb9,Ndufb10,Ndufaf8,Coa3,Foxred1,Samm50,Ndufs2,Ndufc2,Cox20,Ndufb5,Ndufb7,Coa4,Ndufs3,Oxa1l,Sdhaf1,Slc25a33,Ndufa2,Ndufa9,Ndufab1,Fastkd3,Ndufb6,Uqcc1,Smim20,Ndufaf7,Chchd7,Ndufs1,Ndufs8,Sdhaf4,Ndufaf4,Ndufa13,Ndufb1,Ndufs5,Ndufb11,Taco1,Uqcc3,Ndufa10,Tfam,Sdhaf3,Bcs1l,Ndufa11,Ndufa12,Cox14,Ndufa8,Ndufaf2,Ttc19,Chch…	0.604166666666667
Canonical Pathways - Reactome	REACTOME_ASSEMBLY_OF_THE_PRE_REPLICATIVE_COMPLEX	1.33320207764835e-10	2.63974011374374e-08	0.826657301178302	-0.591353665362727	-2.47546135744718	83	Mcm5,Mcm2,Cdc6,Psmc6,Psmd9,Mcm6,Mcm3,Orc3,Gmnn,Anapc11,Psmb3,Psma1,Anapc4,Psmc5,Orc6,Psma7,Psmc2,Mcm4,Psmd7,Psma5,Psma2,Psma3,Psmf1,Psmd14,Psmd6,Psme2b,Psmd13,Psmb2,Mcm7,Cdc16,Psmd4,Orc4,Psma6,Psmb4,Psmc4,Kpnb1,Orc1,Anapc15,Ube2e1,Psmc3,Cdt1,Rps27a,Psmd1	0.518072289156627
Canonical Pathways - Wiki	WP_OXIDATIVE_PHOSPHORYLATION	8.33308314575542e-09	1.21496352265114e-06	0.747739663149885	-0.638027747065851	-2.47476658548891	54	Ndufs4,Atp5o,Ndufb8,Atp5j2,Ndufc1,Ndufv2,Ndufa5,Atp5pb,Atp5h,Ndufb9,Ndufb10,Dmac2l,mt-Atp8,Ndufs2,Ndufc2,Atp5g1,Ndufb5,Atp5b,Ndufb7,Atp5e,Ndufa2,Ndufa9,Ndufb6,Atp5l,Ndufs1,Ndufs8,Ndufv1,Atp5a1,Atp5g2,Ndufs5,Ndufa10,Ndufa11,Atp5j,Ndufa8,Atp6ap1,Atp5d,mt-Nd4,Ndufs6	0.703703703703704
Ontology - Biological Process	GOBP_OXIDATIVE_PHOSPHORYLATION	7.14381461756825e-13	1.94190675994169e-10	0.921426003494898	-0.537068754595232	-2.46533838954149	138	Cycs,Ndufs4,Cox7a2,Msh2,Cox7a1,Ndufa1,Atp5o,Ndufb8,Ndufb4,Atp5j2,Uqcrh,Ndufc1,Uqcr10,Ndufv2,Ndufa5,Atp5pb,Atp5h,Afg1l,Ndufb9,Coq7,Ndufb10,Dld,Mtch2,Sdhb,Uqcrfs1,mt-Atp8,Cox5b,Ndufs2,Ndufc2,Atp5c1,Dnajc15,Ndufb5,Atp5b,Cox5a,Cox7c,Snca,Ndufb7,Dguok,Cox8a,Ndufs3,Atp5e,Uqcrb,Slc25a33,Ndufa2,Ndufa9,Ndufab1,Atp5k,Ndufb6,Tefm,Coq9,Uqcrc2,Ndufs1,Ndufs8,Cyc1,Cdk1,Cox4i1,Cox6c,Ndufv1,Ndufa13,Atp5a1,Uqcrc1,…	0.543478260869565
Ontology - Cellular Component	GOCC_OXIDOREDUCTASE_COMPLEX	1.73420722757929e-11	3.86294659943287e-09	0.863415391606693	-0.54540329083424	-2.45462602564189	117	Ldhb,Idh3a,Ndufs4,Ndufa1,Ndufb8,Ndufb4,Uqcrh,Ndufc1,Uqcr10,Ndufv2,Ndufa5,P4ha2,Bckdk,Ndufb9,Idh3g,Dbt,Ndufb10,Gldc,Dld,Foxred1,Rrm1,Sdhb,Uqcrfs1,Ndufs2,Ndufc2,Ogdh,Ndufb5,Ndufb7,Ndufs3,Cyba,Gmpr2,Uqcrb,Noxa1,Nox4,Ndufa2,Ndufa9,Ndufab1,Ncf4,Ndufb6,Uqcrc2,Ndufa4,Idh3b,Ndufs1,Ndufs8,Cyc1,Dlst,Ndufv1,Ndufa13,Pdk2,Uqcrc1,Ndufb1,Ndufs5,Ndufb11,Sdhd,Uqcc3,Ndufa10,Etfa,Cybb,Ndufa11,Ndufa12,Pdha1,Sdhc,Nox…	0.606837606837607
Hallmark	HALLMARK_OXIDATIVE_PHOSPHORYLATION	2.75683552609657e-15	1.19497643696045e-12	1.00731795687447	-0.512233197337802	-2.44767167693576	195	Ldhb,Fh1,Cox7b,Hccs,Idh3a,Ndufs4,Cox7a2,Ndufa1,Atp5o,Suclg1,Ndufb8,Atp5j2,Uqcrh,Ndufc1,Cox10,Uqcr10,Phyh,Ndufv2,Ndufa5,Atp5pb,Atp5h,Idh3g,Vdac3,Mrpl35,Dld,Gm10053,Mrps22,Cox6b1,Mtrf1,Timm10,Sdhb,Uqcrfs1,Cox5b,Ndufs2,Ndufc2,Ogdh,Atp5c1,Atp5g1,Ndufb5,Atp5b,Cox5a,Cox7c,Atp1b1,Ndufb7,Slc25a3,Cox8a,Timm8b,Mdh1,Ndufs3,Atp5e,Uqcrb,Slc25a12,Timm50,Vdac2,Rhot1,Timm17a,Atp6v1e1,Oxa1l,Pdp1,Atp6v1c1,Ndufa2,N…	0.497435897435897
Hallmark	HALLMARK_MYC_TARGETS_V1	3.9484046821597e-15	1.62370549467891e-12	0.996986217533181	-0.511762574558907	-2.44657722516204	197	Mcm5,Ilf2,Snrpd3,Eif2s1,Mcm2,Psmc6,Uba2,Snrpd1,Vbp1,Mcm6,Ruvbl2,Eif4e,Pcna,Ranbp1,Ywhaq,Tfdp1,Mad2l1,Snrpd2,Cbx3,Vdac3,Mrps18b,Impdh2,Cad,Abce1,Psmb3,Psma1,Mrpl23,Rrm1,Snrpa1,Snrpg,Rfc4,Psma7,Ccna2,Cox5a,Pold2,Mcm4,Psmd7,Cstf2,Slc25a3,Cct7,Cdc20,Rps6,Psma2,Hspe1,Eif4a1,Sf3b3,Srsf3,Hdac2,Exosc7,Ncbp2,Cdk4,Ndufab1,Psmd14,Nme1,Cct3,Psmb2,Rnps1,Mcm7,Nhp2,Eef1b2,Hnrnpd,Xrcc6,Prpf31,Psma6,Cyc1,Psmc4,Rp…	0.553299492385787
Curated - Chemical and Genetic Perturbation	SHETH_LIVER_CANCER_VS_TXNIP_LOSS_PAM3	2.07263385950178e-09	3.32409018386895e-07	0.774939030136436	-0.590681289664446	-2.44317513374831	73	Spink1,H19,Afp,Pck2,Igfbp1,Tgfbr2,Fabp4,Scd2,Gyg,Bmp7,Tpm1,ENSMUSG00000120992,Bex1,Mcm6,Serpine1,Ifi27l2b,Plek2,Maff,Sparc,Pglyrp1,Tubb6,Cdh1,Isyna1,Tmem71,Itih5,Ccdc120	0.356164383561644
Cell Type Signatures	TABULA_MURIS_SENIS_SPLEEN_PROERYTHROBLAST_AGEING	8.60553804347672e-49	1.3801561914128e-44	1.82023946954892	-0.435637296976781	-2.43890539438289	1109	Sptssa,Fh1,Cox7b,Cycs,Pfdn4,Trp53,Magoh,Ndufs4,Mif,Pdcl3,Cox7a2,Selenos,Cdkn2d,Ilf2,Emg1,Naa20,Snrpd3,Eif2s1,Atp5o,Cks1b,Mrpl58,Suclg1,Psmc6,Osgep,Emd,Uba2,Polr2c,Ndufb8,Ndufb4,Snrpd1,Mff,Atp5j2,Tubb5,Ppp1r11,Chrac1,Vbp1,Lmo2,Ndufc1,Pin1,Spg21,Vrk3,S100a9,Uqcr10,Eif4e,Prmt1,Pcna,Tuba1b,Ndufv2,Ndufa5,Ranbp1,Ywhaq,Atp5pb,Actl6a,Prdx2,Fmc1,Dnajc9,Atp5mpl,Atp5h,Lamtor1,Nsmce1,Nubp1,Cript,Mcrip1,Pfdn1…	0.440036068530207
Ontology - Biological Process	GOBP_ATP_BIOSYNTHETIC_PROCESS	8.5673449900748e-10	1.44634819948231e-07	0.801215574617779	-0.55118855179253	-2.43135148917976	100	Pkm,Ndufs4,Ndufa1,Aldoa,Atp5o,Ndufb8,Ndufb4,Atp5j2,Ndufc1,Ppargc1a,Ndufv2,Ndufa5,Atp5pb,Atp5h,Ndufb9,Ndufb10,Dmac2l,Sdhb,mt-Atp8,Ndufs2,Ndufc2,Atp5c1,Atp5g1,Ndufb5,Atp5b,Ndufb7,Dguok,Stat3,Ndufs3,Atp5e,Slc25a12,Ndufa2,Ndufa9,Ndufab1,Atp5k,Parp1,Ndufb6,Atp5l,Trem2,Ndufs1,Ndufs8,Ndufv1,Ndufa13,Atp5a1,Atp5g2,Ndufb1,Ndufs5,Ndufb11,Sdhd,Uqcc3,Ndufa10,Ndufa11,Ndufa12,Atp5j,Sdhc,Ndufa8,Map2k1	0.57
Ontology - Biological Process	GOBP_AEROBIC_RESPIRATION	2.20951431424044e-14	7.70351968951916e-12	0.97599468306432	-0.513925122037911	-2.42863669580948	180	Fh1,Cycs,Idh3a,Ndufs4,Arl2,Cox7a2,Msh2,Cox7a1,Ndufa1,Atp5o,Suclg1,Ndufb8,Ndufb4,Atp5j2,Uqcrh,Ndufc1,Cox10,Uqcr10,Ndufv2,Ndufa5,Atp5pb,Atp5h,Adsl,Afg1l,Ndufb9,Coq7,Idh3g,Ndufb10,Dld,Mtch2,Sdhb,Uqcrfs1,mt-Atp8,Cox5b,Ndufs2,Ndufc2,Ogdh,Atp5c1,Dnajc15,Ndufb5,Atp5b,Cox5a,Cox7c,Snca,Ndufb7,Dguok,Cox8a,Mdh1,Ndufs3,Atp5e,Trpv4,Uqcrb,Ide,Oxa1l,Slc25a33,Ndufa2,Ndufa9,Ndufab1,Atp5k,Ndufb6,Mdh2,Tefm,Coq9,Uqc…	0.511111111111111
Canonical Pathways - Wiki	WP_G1_TO_S_CELL_CYCLE_CONTROL	3.35884491424554e-08	4.17590346780388e-06	0.719512826338911	-0.615969226571615	-2.42372994937306	59	Mcm5,Trp53,Ccne1,Cdkn2d,Mcm2,Mcm6,Mcm3,Pcna,Prim2,Rpa2,Tfdp1,Ccnd3,Orc3,Rbl1,Ccnd1,Mnat1,Prim1,Tfdp2,E2f2,Orc6,Pole,E2f6,Mcm4,Rpa1,Cdkn1b,Pole2,Mcm7,Cdc25a,Orc4,Rb1,Orc1,Pola2,Cdk1	0.559322033898305
Ontology - Cellular Component	GOCC_NADH_DEHYDROGENASE_COMPLEX	1.46640783953964e-08	1.99307194326583e-06	0.747739663149885	-0.639601515829289	-2.41898170970141	49	Ndufs4,Ndufa1,Ndufb8,Ndufb4,Ndufc1,Ndufv2,Ndufa5,Ndufb9,Ndufb10,Foxred1,Ndufs2,Ndufc2,Ndufb5,Ndufb7,Ndufs3,Ndufa2,Ndufa9,Ndufab1,Ndufb6,Ndufa4,Ndufs1,Ndufs8,Ndufv1,Ndufa13,Ndufb1,Ndufs5,Ndufb11,Ndufa10,Ndufa11,Ndufa12	0.612244897959184
Curated - Chemical and Genetic Perturbation	HEVNER_CORTEX_PROLIFERATING_CELLS	6.69813792080276e-07	5.83830086814319e-05	0.659444398037935	-0.734661009653092	-2.4103746774983	25	Mcm5,Top2a,Ccne1,Nuf2,Mcm2,Bub1b,Mcm6,Shcbp1,Mcm3,Gmnn,Mcm4,Nde1,Mcm7,Hat1,Plk1	0.6
Canonical Pathways - Reactome	REACTOME_THE_ROLE_OF_GTSE1_IN_G2_M_PROGRESSION_AFTER_G2_CHECKPOINT	1.22568047395757e-08	1.69460891735617e-06	0.747739663149885	-0.578256779551419	-2.38510759788798	71	Tuba8,Trp53,Psmc6,Psmd9,Tuba1b,Psmb3,Psma1,Psmc5,Psma7,Tubb6,Psmc2,Psmd7,Psma5,Psma2,Psma3,Tubb2b,Psmf1,Psmd14,Psmd6,Psme2b,Psmd13,Psmb2,Ccnb2,Psmd4,Psma6,Plk1,Psmb4,Psmc4,Cdk1,Psmc3,Tuba4a,Rps27a,Psmd1,Tuba1a,Psmb6,Psmd12,Psmb5	0.52112676056338
Ontology - Cellular Component	GOCC_SMALL_RIBOSOMAL_SUBUNIT	2.00192935674968e-09	3.24312555793448e-07	0.774939030136436	-0.57160190793832	-2.38187883296768	80	Mrps31,Mrps27,Mrps33,Mrps18b,Mrps6,Mrps22,Dap3,Mrps35,Mrpl42,Rps11,Rps6,Chchd1,Rps17,Mrps2,Rps4l,Rps12,Mrps16,Rps16,Rps24,Mrps14,Rps15a,Rps14,Aurkaip1,Mrps25,Rack1,Rps3,Rps27a,Dhx29,Rps8,Rps23,Rps15,Mcts1,Ptcd3,Rps9,Rps18-ps6,Mrps18c,Rps27rt,Rps4x,Rps21,Rps7,Eif2d,Rps5,Rps29,Rpsa,Rps18-ps5,Rps25,Mrps28,Rps26,Mrps11,Rps13,Rps20,Mrps10,Mrps23	0.6625
Ontology - Biological Process	GOBP_ATP_SYNTHESIS_COUPLED_ELECTRON_TRANSPORT	1.08077726817923e-08	1.53393856876625e-06	0.747739663149885	-0.578605048211947	-2.38051168206194	75	Cycs,Cox7a2,Cox7a1,Ndufb8,Uqcrh,Uqcr10,Ndufv2,Afg1l,Ndufb9,Coq7,Dld,Mtch2,Sdhb,Uqcrfs1,Cox5b,Ndufs2,Ndufc2,Dnajc15,Cox5a,Cox7c,Snca,Dguok,Cox8a,Ndufs3,Uqcrb,Ndufb6,Coq9,Uqcrc2,Ndufs1,Ndufs8,Cyc1,Cdk1,Cox4i1,Cox6c,Ndufv1,Uqcrc1,Sdhd,Uqcc3,Ndufa10,Bdnf,Cox4i2,Ndufa12,Cox6a1,Sdhc,Ndufa8	0.6
Ontology - Biological Process	GOBP_NADH_DEHYDROGENASE_COMPLEX_ASSEMBLY	1.19320237947284e-07	1.32892915013787e-05	0.690132458796796	-0.602724018013574	-2.37161239660748	59	Ndufs4,Ndufa1,Ndufaf5,Ndufaf6,Ndufb8,Ndufb4,Ndufc1,Ndufa5,Ndufaf3,Timm21,Ndufb9,Ndufb10,Ndufaf8,Foxred1,Ndufs2,Ndufc2,Ndufb5,Ndufb7,Ndufs3,Oxa1l,Ndufa2,Ndufa9,Ndufab1,Ndufb6,Ndufaf7,Ndufs1,Ndufs8,Ndufaf4,Ndufa13,Ndufb1,Ndufs5,Ndufb11,Ndufa10,Bcs1l,Ndufa11,Ndufa12	0.610169491525424
Canonical Pathways - Reactome	REACTOME_FORMATION_OF_A_POOL_OF_FREE_40S_SUBUNITS	3.50333106798758e-09	5.45499258916358e-07	0.774939030136436	-0.546828297984778	-2.37132607456185	96	Eif1ax,Rpl23a,Rps11,Rps6,Rps17,Rpl31,Rpl24,Eif3m,Rpl22l1,Rpl10-ps3,Rpl5,Rps12,Rpl12,Rps16,Rplp2,Rpl19,Rplp0,Rpl35a,Rps24,Eif3g,Rps15a,Rpl18,Rps14,Rpl35,Rpl26,Rps3,Rpl32,Rps8,Rpl15,Rpl13a,Rps23,Eif3d,Rps15,Rpl27,Rpl9,Rps9,Rpl10,Rps27rt,Rps4x,Rps21,Rpl34,Eif3i,Rps7,Rpl11,Eif3j1,Rpl6,Rpl13,Rpl14,Rpl39,Rpl8,Eif3b,Rps29,Rpsa,Rpl38,Rps25,Rps26,Rps13,Rps20,Rpl28,Eif3k,Rpl23,Rps27,Eif3c,Rpl37a,Rpl7,Ubb	0.6875
Canonical Pathways - Reactome	REACTOME_CYCLIN_A_CDK2_ASSOCIATED_EVENTS_AT_S_PHASE_ENTRY	1.40820677838367e-08	1.93032652236901e-06	0.747739663149885	-0.573361791833938	-2.36205230519624	72	Ccne1,Cks1b,Psmc6,Psmd9,Ccnd1,Mnat1,Psmb3,Psma1,Cables1,Psmc5,Psma7,Psmc2,Ccna2,Psmd7,Psma5,Psma2,Psma3,Psmf1,Cdkn1b,Cdk4,Psmd14,Psmd6,Psme2b,Psmd13,Psmb2,Cdc25b,Cdc25a,Psmd4,Psma6,Psmb4,Psmc4,Cul1,Rb1,Psmc3,Rps27a,Psmd1,Psmb6,Psmd12,Psmb5,Akt2	0.555555555555556
Ontology - Biological Process	GOBP_AEROBIC_ELECTRON_TRANSPORT_CHAIN	2.74003850787955e-08	3.51557900714977e-06	0.73376198835648	-0.590697853701141	-2.35752984664967	62	Cycs,Cox7a2,Cox7a1,Ndufb8,Uqcrh,Uqcr10,Ndufv2,Afg1l,Ndufb9,Dld,Sdhb,Uqcrfs1,Cox5b,Ndufs2,Ndufc2,Dnajc15,Cox5a,Cox7c,Cox8a,Ndufs3,Uqcrb,Ndufb6,Coq9,Uqcrc2,Ndufs1,Ndufs8,Cyc1,Cox4i1,Cox6c,Ndufv1,Uqcrc1,Sdhd,Uqcc3,Ndufa10,Bdnf,Cox4i2,Cox6a1,Sdhc,Ndufa8	0.629032258064516
Ontology - Molecular Function	GOMF_OXIDOREDUCTION_DRIVEN_ACTIVE_TRANSMEMBRANE_TRANSPORTER_ACTIVITY	1.83959072791643e-07	1.95386464200819e-05	0.690132458796796	-0.655059806516811	-2.35629590203482	40	Cox7b,Ndufs4,Cox7a1,Uqcrh,Uqcr10,Ndufv2,Uqcrfs1,Cox5b,Ndufs2,Cox5a,Cox7c,Ndufs3,Uqcrb,Ndufa2,Ndufs1,Ndufs8,Cyc1,Cox4i1,Ndufv1,Ndufa10,Cox4i2,Cox6a1	0.55
Cell Type Signatures	ZHANG_UTERUS_C7_EPITHELIAL2_CELL	1.27250097188933e-33	4.08167411743222e-30	1.50926283727233	-0.423442512239315	-2.35076412859925	854	S100g,Tagln2,Hbegf,Smim22,Pkm,Cystm1,Cox7b,G6pdx,Cycs,Pfdn4,Idh3a,Prxl2a,Magoh,Ndufs4,Fuom,Cox7a2,Emg1,Pycr2,Snrpd3,Aldoa,Eif2s1,Atp5o,Usp50,Cks1b,Avpi1,Suclg1,Actg1,Emd,Jpt1,Ppp1r14b,Ndufb8,Ndufb4,Snrpd1,Atp5j2,Enpp3,Ruvbl2,Ndufc1,Uqcr10,Prmt1,Tuba1b,Ndufv2,Ndufa5,Ranbp1,Atp5pb,Fmc1,Birc5,Atp5mpl,Nsmce1,Ppil1,Wdr89,Ass1,Ddx1,Ddx39a,Pfdn1,Higd1a,Mtln,Mad2l1,Uchl5,Dctpp1,Snrpd2,Mrps33,Snx5,Ccnd1,G…	0.457845433255269
Canonical Pathways - Reactome	REACTOME_ACTIVATION_OF_APC_C_AND_APC_C_CDC20_MEDIATED_DEGRADATION_OF_MITOTIC_PROTEINS	2.55453328671588e-08	3.30400039131849e-06	0.73376198835648	-0.571158710837912	-2.34987577046345	75	Psmc6,Psmd9,Bub1b,Mad2l1,Anapc11,Psmb3,Psma1,Anapc4,Psmc5,Psma7,Psmc2,Ccna2,Psmd7,Psma5,Cdc20,Psma2,Psma3,Psmf1,Psmd14,Psmd6,Psme2b,Psmd13,Psmb2,Cdc16,Psmd4,Psma6,Plk1,Psmb4,Psmc4,Cdk1,Anapc15,Ube2e1,Psmc3,Rps27a,Psmd1,Bub3,Psmb6,Psmd12,Psmb5	0.52
Ontology - Cellular Component	GOCC_CYTOSOLIC_RIBOSOME	5.49551544091744e-09	8.31481855107866e-07	0.761460801445585	-0.534243049392416	-2.34753104478915	102	Ppargc1a,Rpl23a,Rps11,Rps6,Rps17,Rpl9-ps6,Rpl31,Rps4l,Rpl24,Rpl5,Rps12,Rpl12,Rps16,Rplp2,Rpl19,Rplp0,Rpl35a,Rps24,Rps15a,Rpl18,Rps14,Rpl35,Rpl26,Rps3,Rps27a,Dhx29,Rpl32,Rps8,Rpl15,Rpl13a,Rps23,Rps15,Mcts1,Rpl27,Rpl9,Rps9,Rpl10,Rps27rt,Rps4x,Rps21,Rpl34,Gm3550,Rps7,Eif2d,Rpl11,Rps5,Rpl6,Rpl13,Rpl14,Rpl39,Rpl36,Rpl8,Rps29,Rpsa,Rpl38,Rps25,Rps26,Repin1,Rps13,Rps20,Rpl28,Zcchc17,Rpl23,Rpl10a,Rps27,Rp…	0.666666666666667
Cell Type Signatures	TABULA_MURIS_SENIS_MARROW_NK_CELL_AGEING	1.60644146786073e-23	2.57641082615504e-20	1.25451347943706	-0.437578696779621	-2.33863810550976	520	Pstk,Med28,Cycs,Ndufs4,Mrpl19,Selenos,Cdkn2d,Snrpd3,Atp5o,Mrpl58,Emd,Ndufb8,Atp5j2,2310061I04Rik,Ppp1r11,Chrac1,Aip,Bbc3,Pin1,Zmat5,Uqcr10,Plaat3,Ndufa5,Ccdc32,Atp5h,Lamtor1,Cdk2ap2,Limd2,Mcrip1,Pfdn1,Dctpp1,Bcl2a1b,Ndufb9,Gstp1,Wdr61,Hacd2,Ndufb10,Ndufaf8,Thyn1,Rhog,Anapc11,Syf2,Nme2,Tm2d3,U2af1,Ssbp4,Cox6b1,Sdhb,Snrpa1,Mrpl12,Tmem128,Pglyrp1,Psma7,Ndufc2,Sra1,Atp5c1,Dnajc15,Atp5g1,Pold4,Apbb1ip…	0.438461538461539
Canonical Pathways - Reactome	REACTOME_ACTIVATION_OF_THE_PRE_REPLICATIVE_COMPLEX	2.48402793130562e-06	0.000190616459149663	0.627256739718528	-0.672655350257195	-2.32977633965066	31	Mcm5,Mcm2,Cdc6,Mcm6,Mcm3,Prim2,Orc3,Gmnn,Prim1,Orc6,Pole,Mcm4,Rpa1,Pole2,Mcm7,Cdc7,Orc4,Orc1,Pola2,Cdt1	0.645161290322581
Canonical Pathways - Reactome	REACTOME_UBIQUITIN_MEDIATED_DEGRADATION_OF_PHOSPHORYLATED_CDC25A	2.94950726259319e-07	2.90209800475274e-05	0.674962860011025	-0.603854325185872	-2.32788038106968	51	Chek1,Psmc6,Psmd9,Psmb3,Psma1,Psmc5,Psma7,Psmc2,Psmd7,Psma5,Psma2,Psma3,Psmf1,Psmd14,Psmd6,Psme2b,Psmd13,Psmb2,Cdc25a,Psmd4,Psma6,Psmb4,Psmc4,Psmc3,Rps27a,Psmd1,Psmb6,Psmd12,Psmb5	0.568627450980392
Cell Type Signatures	ZHANG_UTERUS_C13_EPITHELIAL1_CELL	5.10140693720373e-18	3.03023572069902e-15	1.0959292864312	-0.449115741821377	-2.31312991869888	354	S100g,Ldhb,Smim22,Cystm1,Cox7b,Idh3a,Top2a,Magoh,Mif,Cox7a2,Ndufa1,Snrpd3,Cks1b,Suclg1,Ndufb8,Ndufb4,Snrpd1,Atp5j2,Tubb5,Gstm7,Tipin,Uqcr10,Pcna,Tuba1b,Ndufv2,Ndufa5,Ranbp1,Atp5pb,Atp5mpl,Atp5h,Pfdn1,Gstm5,Dctpp1,Snrpd2,Rbbp4,Wdr61,Slirp,Mrps6,Tonsl,Coa3,Cox6b1,Siva1,Id1,Uqcrfs1,Snrpg,Mrpl12,Psma7,Ndufc2,Naa38,Atp5c1,Atp5g1,Slc1a5,Sfxn1,Sult1d1,Gtf3c6,Cox5a,Cox7c,Mrpl42,Dpy30,Rps11,Atp5md,Tceal9,…	0.502824858757062
Curated - Chemical and Genetic Perturbation	BORLAK_LIVER_CANCER_EGF_UP	4.54379994977646e-07	4.16419791968657e-05	0.674962860011025	-0.599530311285084	-2.31121115025144	51	Lpl,H19,Tgfa,Rbp1,Igfbp1,Scd2,Btg2,Fos,ENSMUSG00000120992,Btg3,Bex1,Serpine1,Junb,Tlr6,Ccnd1,Id1,Plscr1,Tceal9,Alcam,Elf3,Krt18	0.411764705882353
Ontology - Biological Process	GOBP_CELLULAR_RESPIRATION	3.02844389263218e-14	1.01187881562573e-11	0.965327754226083	-0.474587613182267	-2.31060240248361	231	Fh1,Cycs,Idh3a,Ndufs4,Slc25a22,Arl2,Cox7a2,Msh2,Cox7a1,Ndufa1,Atp5o,Suclg1,Ndufb8,Ndufb4,Atp5j2,Uqcrh,Lyrm7,Ndufc1,Cox10,Uqcr10,Ppargc1a,Ndufv2,Ndufa5,Atp5pb,Atp5h,Adsl,Afg1l,Mtln,Ndufb9,Coq7,Idh3g,Ndufb10,Dld,Mtch2,Sdhb,Uqcrfs1,mt-Atp8,Cox5b,Ndufs2,Ndufc2,Ogdh,Atp5c1,Dnajc15,Ndufb5,Atp5b,Cox5a,Cox7c,Snca,Ndufb7,Dguok,Cox8a,Mdh1,Ndufs3,Atp5e,Trpv4,Uqcrb,Slc25a12,Opn3,Ide,Oxa1l,Slc25a33,Ndufa2,Ndu…	0.489177489177489
Curated - Chemical and Genetic Perturbation	YAO_TEMPORAL_RESPONSE_TO_PROGESTERONE_CLUSTER_14	9.69637764555651e-11	1.96848740100551e-08	0.839088935621274	-0.501558757733132	-2.30890924214418	141	Rab34,Pkm,Gnpnat1,Serpine2,Snrpd3,Arhgdia,Ppp1r14b,2310061I04Rik,Vcl,Prmt1,Ranbp1,Nubp1,Dctpp1,Wdr74,Cct8,Tcea1,Mrps18b,Ebna1bp2,Psmb3,Atf6b,Snrpa1,Mrpl12,Tubb6,Ppa1,Prep,Padi2,Vars,Tbcb,Sec13,Arxes2,Cdk2ap1,Snd1,Eftud2,Nde1,Banf1,Cdk4,Pth1r,Nme1,Cct3,Psmd6,Gps1,Tmem147,Ddx41,Nhp2,Sec61a1,Rpn1,Tank,Prelid3b,Eif2b5,Tmem167,Pabpc4,Ssr1,Ipo4,Ssr3,Slc39a7,Mrpl20,Fbl,Psmd1,Rwdd1,Sec61b,Pigq,Rgs19,Tuba…	0.50354609929078
Canonical Pathways - Reactome	REACTOME_ACTIVATION_OF_ATR_IN_RESPONSE_TO_REPLICATION_STRESS	3.18926944506516e-06	0.000235711997050484	0.627256739718528	-0.652168710403389	-2.30799270335792	35	Mcm5,Chek1,Mcm2,Cdc6,Mcm6,Mcm3,Orc3,Orc6,Rfc4,Atrip,Rad9a,Mcm4,Rpa1,Rfc3,Rfc2,Mcm7,Cdc7,Cdc25a,Orc4,Orc1,Cdc25c	0.6
Canonical Pathways - Reactome	REACTOME_SCF_SKP2_MEDIATED_DEGRADATION_OF_P27_P21	1.61178819817109e-07	1.72332394148453e-05	0.690132458796796	-0.584527707368092	-2.30255382469804	60	Ccne1,Cks1b,Psmc6,Psmd9,Ccnd1,Psmb3,Psma1,Psmc5,Psma7,Psmc2,Ccna2,Psmd7,Psma5,Psma2,Psma3,Psmf1,Cdkn1b,Cdk4,Psmd14,Psmd6,Psme2b,Psmd13,Psmb2,Psmd4,Psma6,Psmb4,Psmc4,Cul1,Psmc3,Rps27a,Psmd1,Psmb6,Psmd12,Psmb5	0.566666666666667
Canonical Pathways - Reactome	REACTOME_G2_M_CHECKPOINTS	4.21127122215828e-10	7.58880537763759e-08	0.814035837847908	-0.494085638518037	-2.29308233943065	148	Mcm5,Trp53,Kat5,H2bc21,Chek1,Mcm2,Cdc6,Psmc6,Psmd9,Mcm6,Mcm3,Ywhaq,Orc3,Brcc3,H4c4,H2bc15,Psmb3,Psma1,Psmc5,Orc6,Rfc4,Psma7,Psmc2,Atrip,Rad9a,Mcm4,Rpa1,Psmd7,Psma5,Psma2,Uimc1,Rfc3,Brca1,Psma3,Rmi2,Psmf1,Rfc2,Psmd14,Psmd6,Psme2b,Psmd13,Psmb2,Mcm7,Cdc7,Cdc25a,Ccnb2,Psmd4,Orc4,Psma6,Psmb4,Psmc4,Orc1,Cdk1,Mdc1,Cdc25c,Blm,Psmc3,Rps27a,Psmd1,Babam2,Ube2n,Psmb6,Psmd12,Psmb5,Clspn	0.439189189189189
Ontology - Cellular Component	GOCC_PROTON_TRANSPORTING_ATP_SYNTHASE_COMPLEX	3.84503975452674e-06	0.000280303398105	0.610526878385931	-0.753162189197177	-2.28762266644134	20	Atp5o,Atp5j2,Atp5pb,Atp5mpl,Atp5h,Dmac2l,mt-Atp8,Atp5c1,Atp5g1,Atp5b,Atp5md,Atp5e,Atp5k,Atp5l,Atp5a1,Atp5g2	0.8
Canonical Pathways - Reactome	REACTOME_COMPLEX_I_BIOGENESIS	2.84124264602147e-07	2.81283021956126e-05	0.674962860011025	-0.585861308207312	-2.28448366379037	56	Ndufs4,Ndufa1,Ndufaf5,Ndufaf6,Ndufb8,Ndufb4,Ndufc1,Ndufv2,Ndufa5,Ndufaf3,Ndufb9,Ndufb10,Ndufs2,Ndufc2,Ndufb5,Ndufb7,Ndufs3,Ndufa2,Ndufa9,Ndufab1,Ndufb6,Ndufaf7,Ndufs1,Ndufs8,Ndufv1,Ndufaf4,Ndufa13,Ndufb1,Ndufs5,Ndufb11,Ndufa10,Ndufa11,Ndufa12	0.589285714285714
Canonical Pathways - Reactome	REACTOME_APC_C_MEDIATED_DEGRADATION_OF_CELL_CYCLE_PROTEINS	2.97685030646883e-08	3.75926970198008e-06	0.73376198835648	-0.54229696774843	-2.28349761605669	85	Psmc6,Psmd9,Bub1b,Mad2l1,Anapc11,Psmb3,Psma1,Anapc4,Psmc5,Psma7,Psmc2,Ccna2,Psmd7,Aurkb,Psma5,Cdc20,Psma2,Cdc14a,Psma3,Psmf1,Psmd14,Psmd6,Psme2b,Psmd13,Psmb2,Cdc16,Psmd4,Psma6,Plk1,Psmb4,Psmc4,Cul1,Rb1,Cdk1,Anapc15,Ube2e1,Psmc3,Rps27a,Psmd1,Bub3,Psmb6,Psmd12,Psmb5	0.505882352941176
Ontology - Cellular Component	GOCC_ORGANELLE_INNER_MEMBRANE	8.39690883456395e-23	1.12224686573947e-19	1.23789667319529	-0.422661020440931	-2.27826876700756	558	Ldhb,Ociad2,Mrps31,Cyp2u1,Cox7b,Hccs,Eral1,Apoo,Ndufs4,Mrpl19,Slc25a22,Mrpl50,Cox7a2,Mrpl47,Cibar1,Cox7a1,Ndufa1,Mrpl1,Atp5o,Ndufaf5,Mrpl58,Immp1l,Suclg1,Cps1,Mtg2,Emd,Ndufaf6,Ndufb8,Ndufb4,Tmem120b,Atp5j2,Coq8b,Uqcrh,Coq5,Slc25a35,Ndufc1,Uqcr10,Gcat,P2rx4,Ndufv2,Ndufa5,Ifi27l2b,Atp5pb,Atp5mpl,Atp5h,Otc,Ndufaf3,Fech,Timm21,Tmx4,Higd1a,Mtln,Nrm,Bok,Mrps27,Slc25a48,Mrps33,Slc3a1,Ndufb9,Coq7,Slc8b1,…	0.435483870967742
Canonical Pathways - Reactome	REACTOME_NONSENSE_MEDIATED_DECAY_NMD_INDEPENDENT_OF_THE_EXON_JUNCTION_COMPLEX_EJC	4.12310079575432e-08	5.04780843987082e-06	0.719512826338911	-0.532116783149751	-2.27564163842659	89	Gspt2,Rpl23a,Rps11,Rps6,Rps17,Rpl31,Ncbp2,Rpl24,Rpl22l1,Rpl10-ps3,Rpl5,Rps12,Rpl12,Rps16,Rplp2,Rpl19,Rplp0,Rpl35a,Rps24,Rps15a,Rpl18,Rps14,Rpl35,Rpl26,Rps3,Rpl32,Rps8,Rpl15,Rpl13a,Rps23,Rps15,Rpl27,Rpl9,Rps9,Rpl10,Ncbp1,Rps27rt,Rps4x,Rps21,Rpl34,Rps7,Rpl11,Etf1,Rpl6,Rpl13,Rpl14,Rpl39,Rpl8,Rps29,Rpsa,Rpl38,Rps25,Rps26,Rps13,Rps20,Rpl28	0.629213483146067
Ontology - Molecular Function	GOMF_PROTON_TRANSMEMBRANE_TRANSPORTER_ACTIVITY	4.26168921021027e-08	5.17795239040548e-06	0.719512826338911	-0.514359018481175	-2.2688924896756	100	Cox7b,Atp6v0e2,Slc25a22,Asic5,Cox7a1,Atp5o,Atp5j2,Uqcrh,Slc9a8,Atp6v1b2,Uqcr10,Atp5pb,Atp5h,Slc15a2,Slc45a4,Atp6v0d2,Slc9a7,Slc15a4,Uqcrfs1,mt-Atp8,Cox5b,Atp5c1,Atp5g1,Atp5b,Cox5a,Cox7c,Atp5e,Uqcrb,Slc25a12,Slc11a1,Atp6v1e1,Atp6v1c1,Atp5k,Tmco3,Slc16a3,Atp5l,Cyc1,Cox4i1,Atp5a1,Atp5g2,Atp6v1g2,Cox4i2,Cox6a1,Atp6v0e,Atp5j,Slc25a4,Slc38a3,Letm1,Atp5d,Slc2a4,Atp6v1f,mt-Cytb	0.52
Ontology - Cellular Component	GOCC_PROTON_TRANSPORTING_TWO_SECTOR_ATPASE_COMPLEX_PROTON_TRANSPORTING_DOMAIN	1.63718686932365e-05	0.00094111838746282	0.575610261071129	-0.727523357461495	-2.26089879694705	21	Atp6v0e2,Atp5o,Atp5j2,Atp5pb,Atp5h,Atp6v0d2,Dmac2l,mt-Atp8,Atp5g1,Atp5k,Atp5l,Atp5g2,Atp6v0e,Atp5j	0.666666666666667
Curated - Chemical and Genetic Perturbation	KONG_E2F3_TARGETS	1.864123200959e-08	2.47081056999838e-06	0.73376198835648	-0.520035484756102	-2.25939837460544	95	Top2a,Ccne1,Fignl1,Nuf2,ENSMUSG00000120992,Cdc6,Prc1,Racgap1,Bub1b,Shcbp1,Asf1b,Pbk,Mcm3,Rbl1,Ncapg,Iqgap3,Prim1,Ncapd2,Tal2,Dlgap5,Melk,Tpx2,Ercc6l,Ccna2,Cdc20,Ncapg2,Dck,Hmgb2,Nr1d1,Brca1,Depdc1a,Cdc7,Chaf1b,Rpl12,Hmmr,Plk1	0.378947368421053
Canonical Pathways - Reactome	REACTOME_CDK_MEDIATED_PHOSPHORYLATION_AND_REMOVAL_OF_CDC6	2.02695992502716e-07	2.09731505016682e-05	0.690132458796796	-0.545630648177877	-2.25053618155441	71	Ccne1,Cdc6,Psmc6,Psmd9,Anapc11,Psmb3,Psma1,Anapc4,Psmc5,Psma7,Psmc2,Ccna2,Psmd7,Psma5,Psma2,Psma3,Psmf1,Psmd14,Psmd6,Psme2b,Psmd13,Psmb2,Cdc16,Psmd4,Psma6,Psmb4,Psmc4,Anapc15,Ube2e1,Psmc3,Rps27a,Psmd1,Psmb6,Psmd12,Psmb5	0.492957746478873
Canonical Pathways - Reactome	REACTOME_APC_C_CDH1_MEDIATED_DEGRADATION_OF_CDC20_AND_OTHER_APC_C_CDH1_TARGETED_PROTEINS_IN_LATE_MITOSIS_EARLY_G1	2.39433905281972e-07	2.43040567905839e-05	0.674962860011025	-0.543816049984673	-2.24933119417166	73	Psmc6,Psmd9,Anapc11,Psmb3,Psma1,Anapc4,Psmc5,Psma7,Psmc2,Psmd7,Aurkb,Psma5,Cdc20,Psma2,Psma3,Psmf1,Psmd14,Psmd6,Psme2b,Psmd13,Psmb2,Cdc16,Psmd4,Psma6,Plk1,Psmb4,Psmc4,Rb1,Anapc15,Ube2e1,Psmc3,Rps27a,Psmd1,Psmb6,Psmd12,Psmb5	0.493150684931507
Ontology - Biological Process	GOBP_ELECTRON_TRANSPORT_CHAIN	1.1575469791972e-08	1.6284858291548e-06	0.747739663149885	-0.505051273751242	-2.24084349298333	108	Cycs,Ndufs4,Slc25a22,Cox7a2,Aox3,Cox7a1,Ndufb8,Uqcrh,Uqcr10,Ppargc1a,Ndufv2,Ndufa5,Afg1l,Ndufb9,Coq7,Dld,Mtch2,Sdhb,Uqcrfs1,Cox5b,Ndufs2,Ndufc2,Dnajc15,Cox5a,Cox7c,Snca,Dguok,Cox8a,Ndufs3,Uqcrb,Slc25a12,Ndufb6,Coq9,Uqcrc2,Ndufs1,Ndufs8,Cyc1,Cdk1,Cox4i1,Cox6c,Ndufv1,Uqcrc1,Sdhd,Uqcc3,Ndufa10,Bdnf,Etfa,Cox4i2,Ndufa12,Cox6a1,Sdhc,Norad,Ndufa8	0.490740740740741
Curated - Chemical and Genetic Perturbation	MORI_IMMATURE_B_LYMPHOCYTE_DN	9.67965216320818e-08	1.09325536192629e-05	0.704975715167238	-0.523721725861337	-2.23973947836051	89	Pck2,Top2a,Chek1,Dtl,Cks1b,Mcm2,Prc1,Tubb5,Mcm6,Mcm3,Pcna,Tuba1b,Cdkn3,Rbbp4,Lig1,Iqgap3,Cenpa,Prim1,Rrm1,Dlgap5,Melk,Mthfd2,Ttk,Ccna2,Prep,Tmpo,Kifc5b,Cdc20,Stmn1,Dck,Mcm7,Ndc80,Anp32e,Ccnb2,Ptgr1,Xrcc6,Cdk1,Uck2,Ncaph	0.438202247191011
Canonical Pathways - Wiki	WP_CYTOPLASMIC_RIBOSOMAL_PROTEINS	1.60730961855069e-07	1.72332394148453e-05	0.690132458796796	-0.541173707664416	-2.23680327233652	77	Rpl23a,Rps11,Rps6,Rps17,Rpl31,Rpl24,Rps6ka3,Rps12,Rpl12,Rps6ka2,Rps16,Rpl19,Rplp0,Rpl35a,Rps24,Rps15a,Rpl18,Rps14,Rpl35,Rpl26,Rps3,Rps27a,Rpl32,Rps8,Rpl15,Rpl13a,Rps23,Rps15,Rpl27,Rpl9,Rpl10,Rps4x,Rps21,Rpl34,Rps7,Rpl11,Rps5,Rpl6,Rpl13,Rpl39,Rpl36,Rpl8,Rps29,Rpsa,Rpl38,Rps25,Rps26,Rps13,Rps20,Rpl28	0.649350649350649
Ontology - Cellular Component	GOCC_PROTON_TRANSPORTING_TWO_SECTOR_ATPASE_COMPLEX	7.26361956974347e-06	0.000475485431263452	0.610526878385931	-0.601016204225386	-2.23417491602294	44	Atp6v0e2,Atp5o,Atp5j2,Atp6v1b2,Atp5pb,Atp5mpl,Atp5h,Atp6v0d2,Dmac2l,mt-Atp8,Tmem199,Atp5c1,Atp5g1,Atp5b,Atp5md,Atp5e,Atp6v1e1,Atp6v1c1,Atp5k,Atp5l,Atp5a1,Atp5g2,Atp6v1g2,Atp6v0e,Atp5j,Atp6ap1,Atp5d,Atp6v1f	0.636363636363636
Ontology - Cellular Component	GOCC_MITOCHONDRIAL_MATRIX	1.02101595150227e-14	3.72160314322579e-12	0.986546283587582	-0.444172861577888	-2.23185282712141	297	Pck2,Mrps31,Fastk,Fh1,Eral1,Idh3a,Agxt,Trp53,Mrpl19,Mrpl50,Mrpl47,Mrpl1,Tdrd7,Them5,Mrpl58,Suclg1,Cps1,Mtg2,Tsfm,Coq5,Lyrm7,Alkbh7,Nat8l,Bckdk,Mtres1,Mrps27,Mrps33,Glrx2,Mrpl44,Idh3g,Dbt,Pyroxd2,Mrps18b,Mrpl35,Dld,Mrps6,Mtg1,Mrps22,Mrpl23,Dap3,Mrpl12,Mrpl45,Dnajc15,Mterf2,Fastkd2,Atp5b,Hspe1-rs1,Mrps35,Mrpl42,Snca,Mthfd2l,Mrpl4,Lactb2,Chchd1,Pam16,Mrpl36,Hspe1,Mrpl21,Mrpl10,Brca1,Mrpl51,Mrpl55,Mr…	0.441077441077441
Canonical Pathways - Reactome	REACTOME_NUCLEAR_EVENTS_MEDIATED_BY_NFE2L2	2.7736166797739e-06	0.000210821157868312	0.627256739718528	-0.575278300365482	-2.23137555012072	54	Psmc6,Psmd9,Rbx1,Srxn1,Psmb3,Psma1,Psmc5,Psma7,Psmc2,Psmd7,Psma5,Psma2,Psma3,Psmf1,Psmd14,Psmd6,Psme2b,Psmd13,Psmb2,Psmd4,Psma6,Psmb4,Psmc4,Cul1,Psmc3,Rps27a,Psmd1,Psmb6,Psmd12,Psmb5,Prdx1	0.574074074074074
Cell Type Signatures	TABULA_MURIS_SENIS_MARROW_IMMATURE_B_CELL_AGEING	8.45204721211171e-13	2.25923221979746e-10	0.921426003494898	-0.458020194545329	-2.22994139018121	231	Pkm,Cdkn2d,Arhgdia,Lmo4,Ndufb8,Uqcrh,S100a9,Uqcr10,Ranbp1,Prdx2,Atp5h,Lamtor1,Cdk2ap2,Limd2,Ddx39a,Ndufb9,Idh3g,Tpm3,Clic1,Syf2,Psmb3,E2f2,Cox5b,Pglyrp1,Psma7,Pim1,Mthfd2,Pold4,Rpl23a,Hcls1,Cox5a,Ndufb7,Rps11,Tbcb,Cct7,Lsm4,Rps6,Supt4a,Use1,Mrpl51,Cyba,Cd52,Phf5a,Hint1,Fpr2,Atpif1,Tmsb4x,Psmd13,Atf4,Dnajc8,Cope,Anp32e,Imp4,Prr13,Calm1,Psmd4,Myl6,Swi5,Rplp2,Rpl19,Cyc1,Psmb4,Rplp0,Spi1,Rps24,Jchain…	0.545454545454545
Canonical Pathways - Reactome	REACTOME_INTERLEUKIN_1_FAMILY_SIGNALING	1.67004026838441e-08	2.23200881869576e-06	0.73376198835648	-0.499579252772473	-2.22833029340894	111	Il1rn,Irak2,Psmc6,Psmd9,Rbx1,Usp18,Il1r1,Nkiras1,App,Tab1,Psmb3,Psma1,Psmc5,Psma7,Psmc2,Myd88,Psmd7,Il1b,Psma5,Stat3,Psma2,Psma3,Psmf1,Map2k6,Nlrx1,Psmd14,Psmd6,Psme2b,Psmd13,Psmb2,Nfkbib,Casp8,Psmd4,Il1r2,Il1a,Psma6,Map3k8,Nfkb1,Psmb4,Psmc4,Cul1,Sqstm1,Il33,Psmc3,Rps27a,Psmd1,Casp1,Ube2n,Psmb6,Psmd12,Psmb5,Fbxw11,Peli1,Ager,Nfkb2,Irak1	0.504504504504505
Cell Type Signatures	TABULA_MURIS_SENIS_BRAIN_NON_MYELOID_OLIGODENDROCYTE_AGEING	3.7206891289211e-35	1.98908040832122e-31	1.54318309134871	-0.394958071041404	-2.22310610702074	1071	Ldhb,Sptssa,Pkm,Cystm1,Nmral1,Gtf2b,Sertad1,Med28,Cycs,Btg2,Rnase4,Ndufs4,Pde6d,Mif,Snx15,Arl2,Selenos,Cdkn2d,Cryzl1,Pip4p1,Zfyve21,Tpm1,Emg1,Fos,Calm2,Pycr2,Snrpd3,Aldoa,Myl12a,Hmox2,Arhgdia,Atp5o,Lmo4,Samd4,Mrpl58,Immp1l,Suclg1,Ctsl,Cend1,Emd,Impact,Polr2c,Ndufb8,Snrpd1,Crip2,Tubb5,Uqcrh,Gstm7,Ppp1r11,Smarcb1,Sgf29,Slc6a8,Aip,Pla2g12a,Pin1,Ier2,Zmat5,Wasf2,Gcat,Plaat3,Pcna,Tuba1b,Ndufv2,Arl3,Ra…	0.399626517273576
Canonical Pathways - Reactome	REACTOME_DNA_STRAND_ELONGATION	7.8729089059197e-06	0.000509135939649759	0.593325476396405	-0.69661392046961	-2.21666798484052	23	Gins2,Pcna,Prim2,Gins1,Lig1,Prim1,Rfc4,Pold4,Pold2,Rpa1,Rfc3,Rfc2,Pola2,Fen1	0.608695652173913
Curated - Chemical and Genetic Perturbation	STARK_PREFRONTAL_CORTEX_22Q11_DELETION_DN	3.56530335854699e-19	2.72287310782746e-16	1.13308993200902	-0.41226730524946	-2.20527483543968	514	Ociad2,Cystm1,Fh1,Med28,Cycs,Idh3a,Ndufs4,Pde6d,Emp2,Cox7a2,Cryzl1,Pip4p1,Gls2,Aldoa,Hmox2,Pkib,Eif2s1,Atp5o,Immp1l,Impact,Ndufb4,Atp5j2,Smarcb1,Uqcr10,Eif4e,Ndufv2,Ranbp1,Nprl2,Prdx2,Fmc1,Ubac1,Atp5h,Lamtor1,Ndufaf3,Pak1,Psmg2,Mtln,Rundc3a,Praf2,Actr10,Nup88,Bok,Snrpd2,Cpsf3,Cbx3,Idh3g,Spsb3,Nfu1,Cops3,Ndufb10,Vdac3,Slirp,Nme2,C1galt1c1,Mrps22,Psmb3,Coa3,Bcap29,Dap3,Uqcrfs1,Bnip1,Rheb,Cox5b,Ank3…	0.420233463035019
Canonical Pathways - Reactome	REACTOME_EUKARYOTIC_TRANSLATION_INITIATION	4.76049655117264e-08	5.74051456298547e-06	0.719512826338911	-0.492062262412422	-2.20454133476733	114	Eif2b3,Eif2s1,Eif4e,Eif1ax,Eif2b2,Rpl23a,Rps11,Rps6,Rps17,Eif4a1,Rpl31,Rpl24,Eif3m,Rpl22l1,Rpl10-ps3,Rpl5,Rps12,Rpl12,Eif2b5,Rps16,Rplp2,Rpl19,Rplp0,Rpl35a,Rps24,Eif3g,Rps15a,Rpl18,Rps14,Rpl35,Rpl26,Rps3,Rpl32,Rps8,Rpl15,Rpl13a,Rps23,Eif3d,Rps15,Rpl27,Rpl9,Rps9,Rpl10,Rps27rt,Rps4x,Rps21,Rpl34,Eif3i,Rps7,Rpl11,Eif3j1,Rpl6,Rpl13,Rpl14,Rpl39,Rpl8,Eif3b,Rps29,Rpsa,Rpl38,Rps25,Rps26	0.543859649122807
Cell Type Signatures	TABULA_MURIS_SENIS_DIAPHRAGM_SKELETAL_MUSCLE_SATELLITE_CELL_AGEING	1.71436387858187e-12	4.36428061661842e-10	0.910119734774459	-0.451865994001906	-2.20419701112598	239	Sertad1,Cycs,Rarres2,Mif,Snrpd3,Ppp1r14b,Atp5j2,Ppp1r11,Ndufc1,Zmat5,Uqcr10,Arl3,Ranbp1,Fmc1,Pfdn1,Snrpd2,Eif1ax,Gstp1,Anapc11,Nme2,U2af1,Cox6b1,Mrpl23,Cxcl1,Snrpg,Ndufc2,Atp5g1,Pold4,Cox5a,Ndufb7,Rps11,Lsm4,Cox8a,Hspe1,Id3,Fkbp3,Rpl31,Cyba,Gng5,Dynll1,Micos10,Bola1,Pfdn5,Slc2a5,Rbis,Hint1,Rpl24,Atpif1,Tmsb4x,Rpl22l1,Psmb2,Gadd45b,Nhp2,Cltb,Cd63,Ndufb6,Capzb,Tnfrsf12a,Lyz2,Atp5l,Sh3bgrl3,Chchd7,C…	0.493723849372385
Cell Type Signatures	TABULA_MURIS_SENIS_MARROW_HEMATOPOIETIC_STEM_CELL_AGEING	4.46081312962458e-23	6.50386554299264e-20	1.24623277191648	-0.401649558929617	-2.19720681269279	682	Tagln2,Trp53,Vamp5,Arl2,Selenos,Cdkn2d,Emg1,Fos,Calm2,Aldoa,Hmox2,Dok1,Arhgdia,Atp5o,Lmo4,Mrpl58,Itm2c,Ctsl,Emd,Tsfm,Sdsl,Ppp1r11,Chrac1,Smarcb1,Sgf29,Ruvbl2,Lmo2,Tipin,Exosc8,Pin1,Ier2,Asf1b,Zmat5,Ndufv2,Ranbp1,Atp5pb,Dnajc9,Lamtor1,Ppil1,Nubp1,Cdk2ap2,Limd2,Zfand2b,Mcrip1,Ddx39a,Pfdn1,Junb,Nt5c3b,Gstm5,Uchl5,Rnf181,Wdr74,Gstp1,Wdr61,Yif1b,Idh3g,Nfu1,Mrps18b,Spcs2,Clic1,Mtch2,Syf2,Tm2d3,U2af1,Eb…	0.439882697947214
Ontology - Molecular Function	GOMF_ELECTRON_TRANSFER_ACTIVITY	5.30705016810237e-06	0.00036373705382917	0.610526878385931	-0.566004489811988	-2.19540451816563	54	Cox7b,Ndufs4,Aox3,Cox7a1,Uqcrh,Uqcr10,Ndufv2,Sdhb,Uqcrfs1,Cox5b,Ndufs2,Cox5a,Cox7c,Ndufs3,Cyba,Uqcrb,Ndufa2,Steap4,Ndufs1,Ndufs8,Cyc1,Cox4i1,Ndufv1,Ndufa10,Etfa,Cybb,Cox4i2,Cox6a1,Sdhc	0.537037037037037
Canonical Pathways - Reactome	REACTOME_ACTIVATION_OF_NF_KAPPAB_IN_B_CELLS	1.42409584934333e-06	0.000117126406316761	0.643551836150722	-0.547593435477689	-2.1935191449897	64	Psmc6,Psmd9,Psmb3,Psma1,Psmc5,Psma7,Psmc2,Psmd7,Psma5,Psma2,Psma3,Psmf1,Psmd14,Psmd6,Psme2b,Psmd13,Psmb2,Nfkbib,Psmd4,Rel,Malt1,Psma6,Nfkb1,Psmb4,Psmc4,Cul1,Card11,Psmc3,Rps27a,Psmd1,Nfkbie,Psmb6,Psmd12,Psmb5,Fbxw11	0.546875
Canonical Pathways - Reactome	REACTOME_FORMATION_OF_ATP_BY_CHEMIOSMOTIC_COUPLING	2.7279537826578e-05	0.00149831927281732	0.575610261071129	-0.739477479184033	-2.19319319661762	17	Atp5o,Atp5j2,Atp5pb,Atp5h,Dmac2l,mt-Atp8,Atp5c1,Atp5g1,Atp5b,Atp5e,Atp5k,Atp5l	0.705882352941177
Curated - Chemical and Genetic Perturbation	ISHIDA_E2F_TARGETS	8.33679083725693e-06	0.000536969684529826	0.593325476396405	-0.56047575914421	-2.18937977598601	55	Top2a,Ccne1,ENSMUSG00000120992,Prc1,Asf1b,Mcm3,Pcna,Dctpp1,Lig1,Prim1,Rrm1,Ccna2,Rpa1,Aurkb,Cdc20,Stmn1,Rfc3,Hmgb2,Anln,Mcm7,Ccnb2,Rb1,Cdk1,2700099C18Rik,Dut,Ncaph,Lbr,Fen1,Cdt1,Kif2c,Slbp	0.563636363636364
Canonical Pathways - Reactome	REACTOME_DOWNSTREAM_SIGNALING_EVENTS_OF_B_CELL_RECEPTOR_BCR	3.26994559565806e-07	3.17838711897964e-05	0.674962860011025	-0.528803552518858	-2.18614768876107	78	Calm2,Psmc6,Psmd9,Fkbp1a,Psmb3,Psma1,Psmc5,Psma7,Psmc2,Psmd7,Psma5,Psma2,Psma3,Psmf1,Psmd14,Psmd6,Psme2b,Psmd13,Psmb2,Nfkbib,Calm1,Psmd4,Rel,Malt1,Psma6,Nfkb1,Psmb4,Psmc4,Cul1,Card11,Psmc3,Kras,Rps27a,Psmd1,Nfkbie,Psmb6,Psmd12,Ppp3cb,Psmb5,Fbxw11	0.512820512820513
Cell Type Signatures	TABULA_MURIS_SENIS_LARGE_INTESTINE_ENTEROCYTE_OF_EPITHELIUM_OF_LARGE_INTESTINE_AGEING	7.00926871705894e-35	2.81036629210478e-31	1.53645895003215	-0.389542845931264	-2.18590475551763	1153	Tagln2,Ociad2,Tstd1,Smim22,Sptssa,Cystm1,Fh1,Gnpnat1,Med28,Cycs,Rnase4,Cgref1,Ndufs4,Nudt22,Mif,Fuom,Pdcl3,Arl2,Cox7a2,Selenos,Emg1,Calm2,Snrpd3,Aldoa,Myl12a,Arhgdia,Atp5o,Ang,Lmo4,Mrpl58,Nt5c,Immp1l,Suclg1,Jpt1,Fgfbp1,Polr2c,Ndufb8,Ndufb4,Atp5j2,Smagp,Tubb5,Uqcrh,Cela1,Ppp1r11,Alkbh7,Ndufc1,Pin1,Ier2,Zmat5,Uqcr10,Tuba1b,Ndufv2,Ndufa5,Ywhaq,Rbx1,Ifi27l2b,Atp5pb,Prdx2,Agpat5,Fmc1,Atp5h,Lamtor1,Ndu…	0.413703382480486
Ontology - Biological Process	GOBP_RIBOSE_PHOSPHATE_BIOSYNTHETIC_PROCESS	1.97417139835315e-10	3.76925724842713e-08	0.826657301178302	-0.453647639400948	-2.17821030208089	201	Nme4,Ctps2,Pkm,Gucy2c,Acsl4,G6pdx,Ndufs4,Adcy2,Ndufa1,Aldoa,Atp5o,Ndufb8,Ndufb4,Atp5j2,Ndufc1,Ppargc1a,Ndufv2,Ndufa5,Atp5pb,Atp5h,Adsl,Ndufb9,Ndufb10,Dld,Impdh2,Nme2,Cad,Gmps,Dmac2l,Sdhb,mt-Atp8,Ndufs2,Ndufc2,Atp5c1,Atp5g1,Dip2a,Ndufb5,Atp5b,Snca,Ndufb7,Dguok,Adk,Stat3,Papss1,Ndufs3,Uprt,Atp5e,Gmpr2,Slc25a12,Mlycd,Ndufa2,Ndufa9,Ndufab1,Pdk3,Atp5k,Nme1,Parp1,Paics,Nme6,Ndufb6,Atp5l,Adcy9,Trem2,Ndu…	0.398009950248756
Canonical Pathways - Reactome	REACTOME_LAGGING_STRAND_SYNTHESIS	1.64871635431889e-05	0.000944361174663082	0.575610261071129	-0.722131866002082	-2.17578535839114	19	Pcna,Prim2,Lig1,Prim1,Rfc4,Pold4,Pold2,Rpa1,Rfc3,Rfc2,Pola2,Fen1	0.631578947368421
Canonical Pathways - Reactome	REACTOME_CELL_CYCLE_CHECKPOINTS	9.36068457942747e-13	2.4610927751616e-10	0.910119734774459	-0.437809363770567	-2.16761482572353	268	Mad1l1,Mcm5,Trp53,Kat5,H2bc21,Ccne1,Nuf2,Ska1,Chek1,Sgo2a,Mcm2,Cenpu,Nup107,Cdc6,Psmc6,Psmd9,B9d2,Bub1b,Dsn1,Mcm6,Mcm3,Ywhaq,Orc3,Mad2l1,Brcc3,H4c4,H2bc15,Cenpa,Anapc11,Psmb3,Nup133,Psma1,Anapc4,Psmc5,Orc6,Rfc4,Psma7,Ercc6l,Psmc2,Atrip,Ccna2,Rad9a,Mcm4,Rpa1,Psmd7,Aurkb,Psma5,Cdc20,Psma2,Uimc1,Sec13,Rfc3,Ppp2cb,Kntc1,Cenpn,Brca1,Psma3,Rmi2,Nde1,Psmf1,Dynll1,Rcc2,Cdkn1b,Rfc2,Psmd14,Psmd6,Psme2b,Psm…	0.350746268656716
Cell Type Signatures	TABULA_MURIS_SENIS_BRAIN_NON_MYELOID_BRAIN_PERICYTE_AGEING	1.04027923767596e-23	1.85377760153856e-20	1.26273988547916	-0.394577884303481	-2.16644851146086	726	Ldhb,Tagln2,Hbegf,Cystm1,Sertad1,Med28,Cycs,Btg2,Hes1,Mrpl19,Mif,Pdcl3,Arl2,Cdkn2d,Mnt,Calm2,Ndufa1,Snrpd3,Myl12a,Arhgdia,Atp5o,Ang,Samd4,Suclg1,Ctsl,Pi16,Rnd1,Emd,Ndufb8,Ndufb4,Atp5j2,Chil1,Uqcrh,Ppp1r11,Chrac1,Smarcb1,Ndufc1,Pin1,Ier2,Uqcr10,Nbdy,Ndufv2,Mrgpre,Ndufa5,Arl3,Ranbp1,Atp5pb,Dnajc9,Atp5h,Lamtor1,Enho,Nsmce1,Nat8l,Cdk2ap2,Zfand2b,Pfdn1,Junb,Brcc3,Snrpd2,Ndufb9,Eif1ax,Gstp1,Wdr61,Idh3g…	0.426997245179063
Canonical Pathways - Reactome	REACTOME_PCNA_DEPENDENT_LONG_PATCH_BASE_EXCISION_REPAIR	3.81783907795641e-05	0.00196981326640395	0.557332238758646	-0.712215081471386	-2.16325167025713	20	Pcna,Lig1,Rfc4,Pold4,Pole,Pold2,Rpa1,Polb,Rfc3,Pole2,Rfc2	0.55
Curated - Chemical and Genetic Perturbation	BERENJENO_TRANSFORMED_BY_RHOA_UP	9.59980400442378e-20	8.10324508541834e-17	1.15122052214226	-0.40431722824319	-2.16235584946802	545	Tagln2,Hbegf,Cycs,Mcm5,Top2a,Trp53,Tbl3,Fignl1,Slc2a1,Rangrf,Nup93,Emg1,Pvr,Chek1,Uhrf1,Msh2,Grem2,Snrpd3,Eif2s1,Dtl,Cks1b,Rpf2,ENSMUSG00000120992,Mcm2,Nup107,Cdc6,Retreg1,Uba2,Ppp1r14b,Snrpd1,Hells,Prc1,Btg3,2310061I04Rik,Racgap1,Ruvbl2,Tipin,Serpine1,Asf1b,Cmtr2,Mcm3,Pcna,Rcl1,Ranbp1,Ggct,Actl6a,Prim2,Hspa14,Dnajc9,Birc5,Tom1l1,Nubp1,Gpn1,Timeless,Tfdp1,Higd1a,Mad2l1,Uchl5,Dctpp1,Dusp9,Snrpd2,C…	0.359633027522936
Canonical Pathways - Reactome	REACTOME_KEAP1_NFE2L2_PATHWAY	1.45483936255958e-06	0.00011904445763638	0.643551836150722	-0.525575744406887	-2.16233716459158	75	Mafk,Psmc6,Psmd9,Rbx1,Srxn1,Psmb3,Psma1,Psmc5,Psma7,Psmc2,Psmd7,Psma5,Psma2,Psma3,Psmf1,Ufd1,Psmd14,Psmd6,Psme2b,Psmd13,Psmb2,Psmd4,Psma6,Psmb4,Psmc4,Cul1,Sqstm1,Psmc3,Rps27a,Psmd1,Trim21,Psmb6,Psmd12,Sesn1,Map1lc3b,Psmb5,Prdx1,Akt2	0.506666666666667
Canonical Pathways - Reactome	REACTOME_ANTIGEN_PROCESSING_CROSS_PRESENTATION	5.16170015153073e-07	4.67702525594632e-05	0.659444398037935	-0.517639237415674	-2.15701509318085	80	H2-Q2,Psmc6,Psmd9,H2-Q1,Psmb3,Psma1,Psmc5,Psma7,Psmc2,Vamp8,Psmd7,Psma5,Psma2,Psma3,Cyba,Psmf1,H2-Q7,Psmd14,Ncf4,Psmd6,Psme2b,Psmd13,Psmb2,Psmd4,Psma6,Psmb4,Psmc4,Snap23,H2-M2,Psmc3,Sec22b,Psmd1,Cybb,Psmb6,Psmd12,Psmb5,Ncf1,Psmc1,H2-T23,Psmd11,Calr,Cd207,Stx4a,Psmd2,Psmb1,Pdia3,Psme3,Fcgr1,H2-M3,Psma4,Ncf2	0.6375
Canonical Pathways - Reactome	REACTOME_CROSS_PRESENTATION_OF_SOLUBLE_EXOGENOUS_ANTIGENS_ENDOSOMES	5.9588377187538e-06	0.000403239828410858	0.610526878385931	-0.579203268961428	-2.15615174852103	47	Psmc6,Psmd9,Psmb3,Psma1,Psmc5,Psma7,Psmc2,Psmd7,Psma5,Psma2,Psma3,Psmf1,Psmd14,Psmd6,Psme2b,Psmd13,Psmb2,Psmd4,Psma6,Psmb4,Psmc4,Psmc3,Psmd1,Psmb6,Psmd12,Psmb5	0.553191489361702
Ontology - Cellular Component	GOCC_DNA_REPLICATION_PREINITIATION_COMPLEX	3.46295813085011e-05	0.00180908542353661	0.557332238758646	-0.800404049766662	-2.15424804085862	12	Mcm5,Mcm2,Mcm6,Gins2,Mcm3,Orc3,Gins1,Mcm4,Mcm7	0.75
Canonical Pathways - Reactome	REACTOME_DEGRADATION_OF_DVL	1.54879156047374e-05	0.000899299428270716	0.575610261071129	-0.550846978166977	-2.15176698364841	55	Psmc6,Psmd9,Rbx1,Psmb3,Psma1,Psmc5,Psma7,Psmc2,Psmd7,Psma5,Psma2,Psma3,Psmf1,Psmd14,Psmd6,Psme2b,Psmd13,Psmb2,Psmd4,Psma6,Psmb4,Psmc4,Psmc3,Rps27a,Psmd1,Psmb6,Psmd12,Psmb5	0.509090909090909
Canonical Pathways - Reactome	REACTOME_GLI3_IS_PROCESSED_TO_GLI3R_BY_THE_PROTEASOME	7.00322630316438e-06	0.000460318620697337	0.610526878385931	-0.548009623293959	-2.15076848402098	57	Psmc6,Psmd9,Rbx1,Psmb3,Psma1,Psmc5,Psma7,Psmc2,Psmd7,Psma5,Psma2,Psma3,Psmf1,Psmd14,Psmd6,Psme2b,Psmd13,Psmb2,Psmd4,Psma6,Psmb4,Psmc4,Cul1,Psmc3,Rps27a,Psmd1,Psmb6,Psmd12,Psmb5	0.508771929824562
Canonical Pathways - Reactome	REACTOME_SEPARATION_OF_SISTER_CHROMATIDS	5.31193208664059e-10	9.16051255973568e-08	0.801215574617779	-0.453027595413138	-2.14475823100861	181	Mad1l1,Tuba8,Nuf2,Ska1,Sgo2a,Cenpu,Nup107,Psmc6,Psmd9,B9d2,Bub1b,Dsn1,Tuba1b,Mad2l1,Cenpa,Anapc11,Psmb3,Nup133,Psma1,Anapc4,Psmc5,Psma7,Ercc6l,Tubb6,Psmc2,Psmd7,Aurkb,Psma5,Cdc20,Psma2,Sec13,Ppp2cb,Kntc1,Cenpn,Stag1,Psma3,Tubb2b,Nde1,Psmf1,Dynll1,Rcc2,Psmd14,Psmd6,Psme2b,Psmd13,Psmb2,Ndc80,Cdc16,Pds5b,Psmd4,Ppp2r1a,Psma6,Cenps,Plk1,Nup98,Psmb4,Psmc4,Ska2,Nup85,Anapc15,Ube2e1,Dync1li1,Psmc3,Cenpq,…	0.419889502762431
Canonical Pathways - Reactome	REACTOME_DECTIN_1_MEDIATED_NONCANONICAL_NF_KB_SIGNALING	7.81649350024888e-06	0.000507534100230735	0.593325476396405	-0.546403826751192	-2.14446622864237	57	Psmc6,Psmd9,Uba3,Psmb3,Psma1,Psmc5,Psma7,Psmc2,Psmd7,Psma5,Psma2,Psma3,Psmf1,Psmd14,Psmd6,Psme2b,Psmd13,Psmb2,Psmd4,Psma6,Psmb4,Psmc4,Cul1,Psmc3,Rps27a,Psmd1,Psmb6,Psmd12,Psmb5,Fbxw11,Nfkb2	0.543859649122807
Ontology - Cellular Component	GOCC_METHYLOSOME	4.02450477767948e-05	0.00206875024437255	0.557332238758646	-0.795894773341838	-2.14211154566385	12	Snrpd3,Snrpd1,Prmt1,Snrpd2,Snrpg,Snrpb,Wdr77,Snrpf,Snrpe	0.75
Curated - Chemical and Genetic Perturbation	LAZARO_GENETIC_MOUSE_MODEL_HIGH_GRADE_SMALL_CELL_NEUROENDOCRINE_LUNG_CARCINOMA_UP	1.13794060345223e-20	1.1979960675008e-17	1.1778932614942	-0.395445315390612	-2.14106837995323	604	Ric3,Gpr162,Pkm,Klhdc2,Nmral1,Atp6v0e2,Sstr2,Idh3a,Mtmr7,Mcm5,Apoo,Top2a,Bex2,Mif,Ccne1,Fignl1,Nuf2,Cdkn2d,Dhrs13,Ska1,Cibar1,Chek1,Sgo2a,Uhrf1,Sanbr,Dtl,Mcm2,Cenpu,Cdc6,Jpt1,Uba2,Ptpdc1,Snrpd1,Hells,Dis3,Mybl1,Prc1,Tubb5,Racgap1,Pidd1,Plxna3,Bub1b,Mcm6,Tipin,Shcbp1,Pbk,Gins2,Mcm3,Prmt1,Pcna,Fmn2,Ranbp1,Rims2,Prim2,Agpat5,Rpa2,B3galnt1,Birc5,Tmx4,BC055324,Tfdp1,Rtn2,Cbx3-ps6,Mad2l1,Gspt2,Rundc3a,…	0.334437086092715
Ontology - Biological Process	GOBP_DOUBLE_STRAND_BREAK_REPAIR_VIA_BREAK_INDUCED_REPLICATION	4.46126441812238e-05	0.00224293914538705	0.557332238758646	-0.793908334106859	-2.13676514239229	12	Mcm5,Mcm2,Mcm6,Gins2,Mcm3,Mcm4,Mcm7,Cdc7,Mus81	0.75
Curated - Chemical and Genetic Perturbation	SHETH_LIVER_CANCER_VS_TXNIP_LOSS_PAM2	6.21232180277623e-09	9.31151561429208e-07	0.761460801445585	-0.455386785454095	-2.13199335292111	161	Lpl,Smpdl3b,Tagln2,Rbp1,Rab34,Il1rn,Tgfbr2,Fgd1,Scd2,Cystm1,Acsl4,Trib3,Tuba8,Btg2,Bmp7,Vamp5,Bex2,Elapor1,Arhgap18,Kcnj8,Prss8,Nuf2,Tpm1,Lysmd2,ENSMUSG00000120992,Mcm2,Cyp39a1,Btg3,Wnk4,Slc12a4,Rpap3,Nol12,Ccnd1,Adgrg1,Rogdi,App,Tor4a,Sparc,Cox5b,Ier3,Pold4,Plscr1,Zfp37,Tceal9,Dnajc10,Meox1,Dynll1,Stt3a,Gsdme,Rdh9,Cd40,Col4a4,Ptgr1,Hmmr,Tceal8,Ska2,Pls1,Gria3,Akr1b3	0.366459627329193
Ontology - Cellular Component	GOCC_CYTOSOLIC_SMALL_RIBOSOMAL_SUBUNIT	1.21265472855407e-05	0.000745155422856327	0.593325476396405	-0.579841274414046	-2.1307307228657	43	Rps11,Rps6,Rps17,Rps4l,Rps12,Rps16,Rps24,Rps15a,Rps14,Rps3,Rps27a,Dhx29,Rps8,Rps23,Rps15,Mcts1,Rps9,Rps27rt,Rps4x,Rps21,Rps7,Eif2d,Rps5,Rps29,Rpsa,Rps25,Rps26,Rps13,Rps20	0.674418604651163
Ontology - Cellular Component	GOCC_TRICARBOXYLIC_ACID_CYCLE_ENZYME_COMPLEX	7.53993744765744e-05	0.00348488520995764	0.538434096309916	-0.699988735905771	-2.12611589041473	20	Fh1,Idh3a,Suclg1,Bckdk,Idh3g,Dbt,Dld,Ogdh	0.4
Curated - Chemical and Genetic Perturbation	LE_EGR2_TARGETS_UP	3.30778074364265e-07	3.19579443171933e-05	0.674962860011025	-0.484857863130542	-2.12585476065029	104	Mcm5,Top2a,Fignl1,Uhrf1,Cks1b,ENSMUSG00000120992,Jpt1,Ppp1r14b,Prc1,P2rx4,Dnajc9,Birc5,Mad2l1,Rbl1,Ccnd1,Iqgap3,Spred2,Rrm1,Tubb6,Ccna2,Tmx2,Mcm4,Nt5dc2,Cdc20,Id2,Hmga2,Hdac2,Csrp2,Mcm7,Cdc7,Nhp2,Bzw2,Ccnb2,Cks2,Cuedc2,Plk4,Plk1,Tcf19,Cdk1,Hnrnpa2b1,2700099C18Rik,Ncaph	0.403846153846154
Ontology - Cellular Component	GOCC_CYTOCHROME_COMPLEX	2.75844320656461e-05	0.00150481638706037	0.575610261071129	-0.592660680667769	-2.12376833318348	37	Cox7b,Cox7a2,Cox7a1,Uqcrh,Cox10,Uqcr10,Cox6b1,Uqcrfs1,Cox5b,Cox6b2,Cox5a,Cox7c,Cox8a,Uqcrb,Uqcrc2,Ndufa4,Cyc1,Cox4i1,Cox6c,Uqcrc1,Uqcc3,Cox4i2,Cox6a1	0.621621621621622
Canonical Pathways - Reactome	REACTOME_BASE_EXCISION_REPAIR	2.79147806206124e-05	0.00151761780201146	0.575610261071129	-0.589125809949071	-2.122541194386	38	Pcna,Lig1,Pnkp,Rfc4,Mutyh,Pold4,Pole,Ung,Pold2,Rpa1,Polb,Rfc3,Neil3,Pole2,Rfc2,Parp1,Neil1,Adprs,Fen1,Neil2	0.526315789473684
Canonical Pathways - Reactome	REACTOME_CITRIC_ACID_CYCLE_TCA_CYCLE	0.000114370764018025	0.00497094393853953	0.538434096309916	-0.672151131725998	-2.1168423062831	22	Fh1,Idh3a,Suclg1,Idh3g,Dld,Sdhb,Ogdh,Mdh2,Idh3b,Dlst,Sdhd,Me2,Aco2,Sdhc	0.636363636363636
Canonical Pathways - Reactome	REACTOME_MITOTIC_METAPHASE_AND_ANAPHASE	3.21548548350598e-10	5.99650653307777e-08	0.814035837847908	-0.435441889889391	-2.1151011333608	219	Mad1l1,Tuba8,Nuf2,Ska1,Nup93,Sgo2a,Cenpu,Nup107,Psmc6,Emd,Psmd9,B9d2,Bub1b,Dsn1,Tuba1b,Mad2l1,Cenpa,Anapc11,Psmb3,Nup133,Psma1,Anapc4,Psmc5,Psma7,Ercc6l,Tubb6,Psmc2,Nup205,Psmd7,Aurkb,Psma5,Cdc20,Psma2,Sec13,Ppp2cb,Kntc1,Cenpn,Stag1,Psma3,Tubb2b,Nde1,Psmf1,Banf1,Dynll1,Rcc2,Psmd14,Psmd6,Psme2b,Psmd13,Psmb2,Cc2d1b,Ndc80,Cdc16,Ccnb2,Pds5b,Psmd4,Ppp2r1a,Lmna,Psma6,Cenps,Plk1,Nup98,Psmb4,Psmc4,Ska2,K…	0.401826484018265
Curated - Chemical and Genetic Perturbation	VANDESLUIS_COMMD1_TARGETS_GROUP_4_UP	0.000125202081418087	0.00536895984434031	0.518848077743792	-0.728854166120794	-2.1105292694054	16	Spink1,S100g,Afp,Slc2a1,Apoa1,Nr6a1,Krt18,Slc2a3,Lgmn	0.5625
Canonical Pathways - Reactome	REACTOME_STABILIZATION_OF_P53	3.29491713932759e-05	0.00174979738677271	0.557332238758646	-0.539400035341789	-2.10705192736016	55	Trp53,Psmc6,Psmd9,Psmb3,Psma1,Psmc5,Psma7,Psmc2,Psmd7,Psma5,Psma2,Psma3,Psmf1,Psmd14,Psmd6,Psme2b,Psmd13,Psmb2,Psmd4,Psma6,Psmb4,Psmc4,Psmc3,Rps27a,Psmd1,Psmb6,Psmd12,Psmb5	0.509090909090909
Curated - Chemical and Genetic Perturbation	KHETCHOUMIAN_TRIM24_TARGETS_UP	1.58799245126796e-05	0.000916123127101998	0.575610261071129	-0.564337562840346	-2.10081242299643	47	H19,Afp,Hbegf,Rbp1,Tgfbr2,Btg2,Trp53,Fos,Samd4,Bex1,Serpine1,Junb,App,Sparc,Cdh1	0.319148936170213
Ontology - Biological Process	GOBP_DNA_STRAND_ELONGATION_INVOLVED_IN_DNA_REPLICATION	0.000249122764567854	0.00972124306116603	0.49849310876659	-0.76447483860136	-2.10041624941702	13	Mcm3,Pcna,Gins1,Lig1,Pole,Pold2,Mcm4,Mcm7	0.615384615384615
Cell Type Signatures	TABULA_MURIS_SENIS_DIAPHRAGM_MESENCHYMAL_STEM_CELL_AGEING	6.88543778792817e-13	1.90394226280676e-10	0.921426003494898	-0.40835589299504	-2.10019606564277	359	Rbp1,Sertad1,Cycs,Rarres2,Magoh,Mif,Kcnj8,Cox7a2,Serpinb6b,Snrpd3,Myl12a,Atp5o,Tmem107,Ndufb8,Ndufb4,Atp5j2,Uqcrh,Ndufc1,Uqcr10,Ndufa5,Arl3,Rbx1,Fmc1,Atp5h,Pfdn1,Snrpd2,Mrps33,Ndufb9,Coq7,Gstp1,Ndufb10,Anapc11,Nme2,U2af1,Psmb3,Tomm5,Cox6b1,S100a1,Mrpl23,Snrpg,Psma7,Ier3,Aimp1,Ndufc2,Atp5g1,Rala,Rpl23a,Cox5a,Ndufb7,Srp14,Rps11,Tbcb,Tmem176a,Cox8a,Timm8b,Rps17,Hspe1,Polr2i,Id3,Fkbp3,Rpl31,Cyba,Gng5…	0.445682451253482
Ontology - Biological Process	GOBP_DICARBOXYLIC_ACID_BIOSYNTHETIC_PROCESS	0.000102206388270464	0.00451566406358595	0.538434096309916	-0.780127931837513	-2.09967586904387	12	Acmsd,Mthfd1l,Gls2,Kynu,Got1,Slc25a12,Kmo,Mthfd1	0.666666666666667
Canonical Pathways - Reactome	REACTOME_RUNX1_REGULATES_TRANSCRIPTION_OF_GENES_INVOLVED_IN_DIFFERENTIATION_OF_HSCS	1.31847081798022e-05	0.000795489831269419	0.593325476396405	-0.5249293091472	-2.09929331612392	63	Psmc6,Psmd9,Lmo2,Mnat1,Psmb3,Psma1,Psmc5,Gata3,Psma7,Psmc2,Psmd7,Psma5,Psma2,Psma3,Psmf1,Psmd14,Psmd6,Psme2b,Psmd13,Psmb2,Psmd4,Psma6,Psmb4,Psmc4,Psmc3,Rps27a,Psmd1,Psmb6,Psmd12,Tcf12,Psmb5,Ldb1	0.507936507936508
Canonical Pathways - Reactome	REACTOME_TRANSCRIPTIONAL_REGULATION_BY_RUNX2	1.33616814891092e-05	0.000797134296463951	0.593325476396405	-0.524422430131011	-2.09726620940264	63	Psmc6,Psmd9,Rbx1,Ccnd1,Psmb3,Psma1,Psmc5,Psma7,Psmc2,Ppm1d,Psmd7,Psma5,Psma2,Psma3,Psmf1,Cdk4,Psmd14,Psmd6,Psme2b,Psmd13,Psmb2,Psmd4,Psma6,Sox9,Psmb4,Psmc4,Cul1,Cdk1,Psmc3,Runx2,Rps27a,Psmd1,Psmb6,Psmd12,Psmb5	0.555555555555556
Ontology - Molecular Function	GOMF_PROTON_TRANSPORTING_ATP_SYNTHASE_ACTIVITY_ROTATIONAL_MECHANISM	0.000186944230859396	0.00760967404701266	0.518848077743792	-0.734732187860293	-2.09725066178865	15	Atp5o,Atp5j2,Atp5pb,Atp5h,mt-Atp8,Atp5c1,Atp5b,Atp5e,Atp5k,Atp5l,Atp5a1,Atp5j,Atp5d	0.866666666666667
Canonical Pathways - Reactome	REACTOME_RESOLUTION_OF_AP_SITES_VIA_THE_MULTIPLE_NUCLEOTIDE_PATCH_REPLACEMENT_PATHWAY	9.95034902349471e-05	0.00440838943753614	0.538434096309916	-0.649554056514911	-2.09199754901639	24	Pcna,Lig1,Rfc4,Pold4,Pole,Pold2,Rpa1,Polb,Rfc3,Pole2,Rfc2,Parp1,Adprs,Fen1	0.583333333333333
Ontology - Biological Process	GOBP_PURINE_CONTAINING_COMPOUND_BIOSYNTHETIC_PROCESS	5.2238027687502e-10	9.10645095708867e-08	0.801215574617779	-0.429714115529631	-2.09036611895247	220	Nme4,Pkm,Gucy2c,Pgm2,Acsl4,G6pdx,Ndufs4,Adcy2,Ndufa1,Aldoa,Atp5o,Mtap,Ndufb8,Ndufb4,Atp5j2,Nadsyn1,Ndufc1,Ppargc1a,Ndufv2,Ndufa5,Atp5pb,Atp5h,Adsl,Kynu,Ndufb9,Ndufb10,Dld,Impdh2,Nme2,Gmps,Dmac2l,Sdhb,Nmnat2,mt-Atp8,Ndufs2,Ndufc2,Atp5c1,Atp5g1,Dip2a,Ndufb5,Atp5b,Snca,Ndufb7,Mthfd2l,Dguok,Adk,Stat3,Dck,Papss1,Ndufs3,Atp5e,Gmpr2,Slc25a12,Mlycd,Ndufa2,Ndufa9,Ndufab1,Pdk3,Atp5k,Nme1,Parp1,Paics,Nme6,N…	0.368181818181818
Ontology - Cellular Component	GOCC_U4_SNRNP	7.38578846772354e-05	0.00343678350303374	0.538434096309916	-0.835278282637275	-2.08897241607415	10	Snrpd3,Snrpd1,Snrpd2,Ddx39b,Snrpg,Snrpb,Snrpf,Snrpe,Prpf31	0.9
Canonical Pathways - Reactome	REACTOME_RECOGNITION_OF_DNA_DAMAGE_BY_PCNA_CONTAINING_REPLICATION_COMPLEX	0.000114099099495417	0.00497094393853953	0.538434096309916	-0.60915002650275	-2.08537930442985	30	Dtl,Pcna,Rbx1,Rfc4,Pold4,Pole,Ube2b,Pold2,Rpa1,Rfc3,Pole2,Rfc2	0.4
Ontology - Molecular Function	GOMF_SNRNP_BINDING	0.000309483665199893	0.0116514061560467	0.49849310876659	-0.757866656970518	-2.08226008341172	13	Snrpd3,Snrpd1,Snrpd2,Snrpg,Snrpb,Snrpe,Prpf31,Snrpc,Snrpb2,Snrpa	0.769230769230769
Ontology - Molecular Function	GOMF_PROTON_CHANNEL_ACTIVITY	0.000104847025776936	0.00461960604233656	0.538434096309916	-0.688020986464828	-2.07300918169381	19	Asic5,Atp5o,Atp5j2,Atp5pb,Atp5h,mt-Atp8,Atp5c1,Atp5b,Atp5e,Atp5k,Atp5l	0.578947368421053
Ontology - Cellular Component	GOCC_PROTON_TRANSPORTING_ATP_SYNTHASE_COMPLEX_COUPLING_FACTOR_F_O	0.000165094479638725	0.00684177949365651	0.518848077743792	-0.769235280321038	-2.07035883448368	12	Atp5o,Atp5j2,Atp5pb,Atp5h,Dmac2l,mt-Atp8,Atp5g1,Atp5k,Atp5l,Atp5g2,Atp5j	0.916666666666667
Canonical Pathways - Reactome	REACTOME_MRNA_SPLICING_MINOR_PATHWAY	4.40800105796037e-05	0.00223720003061925	0.557332238758646	-0.551812339544833	-2.0674583465706	48	Snrpd3,Polr2c,Snrpd1,Zmat5,Snrpd2,Polr2h,Polr2d,Snrpg,Snrpb,Sf3b3,Polr2i,Snrnp35,Eftud2,Polr2e,Snrpf,Ncbp2,Snrpe,Gtf2f2,Snrnp25,Sf3b6,Snrnp40,Srsf2	0.458333333333333
Curated - Chemical and Genetic Perturbation	BURTON_ADIPOGENESIS_3	2.5177222364426e-06	0.000192282043943173	0.627256739718528	-0.46963361287767	-2.0636290676325	102	Mcm5,Top2a,Fignl1,Ilf2,Lmo4,Dtl,Cks1b,ENSMUSG00000120992,Mcm2,Cdc6,Hells,Prc1,Racgap1,Asf1b,Mcm3,Pcna,Birc5,Tfdp1,Mad2l1,Impdh2,Prim1,Atf6b,Rrm1,Dlgap5,Ttk,Tubb6,Mcm4,Cstf2,Osmr,Cdc20,Dck,Hmgb2,Brca1,Kif4,Csrp2,Mcm7,Cdc7,Ccnb2,Cks2,Bzw1,Plk1,Tcf19,Nup85,Cdk1,Ncaph,Lrp5,Fen1	0.46078431372549
Ontology - Cellular Component	GOCC_CYTOSOLIC_LARGE_RIBOSOMAL_SUBUNIT	9.39384261457925e-06	0.00059362317469475	0.593325476396405	-0.52622385554612	-2.05950160842126	58	Rpl23a,Rpl9-ps6,Rpl31,Rpl24,Rpl5,Rps12,Rpl12,Rplp2,Rpl19,Rplp0,Rpl35a,Rpl18,Rpl35,Rpl26,Rpl32,Rpl15,Rpl13a,Rpl27,Rpl9,Rpl10,Rpl34,Gm3550,Rpl11,Rpl6,Rpl13,Rpl14,Rpl39,Rpl36,Rpl8,Rpl38,Rpl28,Zcchc17,Rpl23,Rpl10a,Rpl37a,Rpl7	0.620689655172414
Curated - Chemical and Genetic Perturbation	YAO_TEMPORAL_RESPONSE_TO_PROGESTERONE_CLUSTER_17	5.02462761466243e-09	7.67475977942438e-07	0.761460801445585	-0.435460183796287	-2.05863113834313	183	Xrcc5,Cks1b,Mrpl58,Tubb5,Ndufv2,Arl3,Arl2bp,Lamtor1,Adsl,Faf1,Ddx1,Ndufb9,Eif1ax,Coq7,Actb,Tcea1,Vdac3,Slirp,Impdh2,Nme2,Fkbp1a,Mrps22,Mapkapk2,Rnf7,Bcap29,Sdhb,Samm50,Psma7,Serpina1a,Ccdc12,Trappc4,Ndufb7,Lias,Eef1akmt1,Lsm4,Puf60,Eif4a3,Mrpl36,Ddt,Cyb5r1,Ndufs3,Mrpl51,Mrpl2,Arf4,Ddost,Cdk4,Ndufab1,Ruvbl1,Psmd14,Psmd13,Mrpl18,Cope,Ndufb6,Hnrnpd,Parl,Mdh2,Mrpl16,Calm1,Lmna,Sae1,Tram1,Yipf5,Psmg1,…	0.426229508196721
Cell Type Signatures	TABULA_MURIS_SENIS_LUNG_INTERMEDIATE_MONOCYTE_AGEING	1.57130943800736e-13	4.84628091668502e-11	0.943632225232838	-0.398057523757947	-2.05769050776557	393	Pkm,Tnfaip2,Mif,Cox7a2,Emg1,Aldoa,Atp5o,Lmo4,Ctsl,Jak1,Ndufb8,Atp5j2,Tubb5,Uqcrh,S100a9,Uqcr10,Wasf2,Ndufa5,Prdx2,Atp5h,Lamtor1,Snrpd2,Bcl2a1b,Mrps33,Ndufb10,Nme2,Psmb3,Cox6b1,Mrpl23,Siva1,Snrpg,Cox5b,Hcst,Ier3,Aimp1,Atp5c1,Dnajc15,Atp5g1,Pold4,Ndufb5,Vamp8,Ube2b,Ccdc12,Rpl23a,Cox5a,Mrpl42,Ndufb7,Srp14,Rps11,Il1b,Gmfg,Tbcb,Rps6,Cox8a,Rps17,Mrpl36,Ddt,Supt4a,Id3,Use1,Rpl31,Cyba,Mrpl54,Micos10,Cd52…	0.486005089058524
Ontology - Cellular Component	GOCC_MITOCHONDRIAL_SMALL_RIBOSOMAL_SUBUNIT	0.000208078899448824	0.00828081734332565	0.518848077743792	-0.588799781501026	-2.05577244485746	33	Mrps31,Mrps27,Mrps33,Mrps18b,Mrps6,Mrps22,Dap3,Mrps35,Mrpl42,Chchd1,Mrps2,Mrps16,Mrps14,Aurkaip1,Mrps25	0.454545454545455
Curated - Chemical and Genetic Perturbation	PAL_PRMT5_TARGETS_UP	9.7385753862749e-09	1.39452921468819e-06	0.747739663149885	-0.427506705201889	-2.05269338711667	201	Ctps2,Sptssa,Fignl1,Uhrf1,Cks1b,ENSMUSG00000120992,Mcm2,Jpt1,Ndufb8,Hells,Racgap1,Chrac1,St7,Gcat,Arl2bp,Prim2,Rpa2,Gas2,B9d1,Nup88,Eif1ax,Rbl1,Cops3,Rars2,Spcs2,Slirp,Gmnn,Prim1,Tomm5,Slc38a4,Rrm1,Ttk,Naa38,Ube2e3,Tmpo,Mcm4,Aurkb,Cdc20,Stmn1,Id2,Nde1,Ncbp2,Gsdme,Cdk4,Pole2,Nme1,Psmd6,Ilf3,Nfyc,Mrpl18,Hat1,Anp32e,Ccnb2,Cks2,Dtd1,Cuedc2,Nfkb1,Nup85,Nr2f2,Cdc25c,Ipo4,Set,Smarce1,Ndufa13,Ndn,Mrpl20,…	0.348258706467662
Ontology - Cellular Component	GOCC_MITOCHONDRIAL_ENVELOPE	1.19515756827615e-20	1.1979960675008e-17	1.1778932614942	-0.374189049386014	-2.0518919370262	735	Ldhb,Nme4,Ociad2,Mrps31,Cyp2u1,Cox7b,Acsl4,Hccs,Cycs,Eral1,Apoo,Ndufs4,Mrpl19,Slc25a22,Arl2,Mrpl50,Cox7a2,Mrpl47,Cibar1,Calm2,Cox7a1,Ndufa1,Mrpl1,Miga1,Atp5o,Ndufaf5,Mrpl58,Immp1l,Suclg1,Cps1,Mtg2,Ndufaf6,Ndufb8,Ndufb4,Mff,Atp5j2,Coq8b,Uqcrh,Coq5,Slc25a35,Lyrm7,Ndufc1,Cox10,Bbc3,Uqcr10,Gcat,Ndufv2,Ndufa5,Ifi27l2b,Atp5pb,Arl2bp,Atp5mpl,Atp5h,Bik,Otc,Nat8l,Ndufaf3,Fech,Timm21,Ass1,Epha4,Higd1a,Afg1…	0.397278911564626
Ontology - Biological Process	GOBP_NUCLEOSIDE_PHOSPHATE_BIOSYNTHETIC_PROCESS	1.18130226259208e-09	1.9735130924429e-07	0.788186810800237	-0.415215703829816	-2.04985533008756	248	Nme4,Ctps2,Pkm,Gucy2c,Acsl4,G6pdx,Ndufs4,Adcy2,Ndufa1,Aldoa,Atp5o,Ndufb8,Ndufb4,Atp5j2,Nadsyn1,Ndufc1,Ppargc1a,Ndufv2,Ndufa5,Atp5pb,Atp5h,Adsl,Kynu,Ndufb9,Ndufb10,Dld,Impdh2,Nme2,Cad,Gmps,Dmac2l,Rrm1,Sdhb,Nmnat2,mt-Atp8,Ndufs2,Ndufc2,Atp5c1,Atp5g1,Dip2a,Ndufb5,Atp5b,Snca,Ndufb7,Mthfd2l,Dguok,Adk,Stat3,Dck,Papss1,Fcsk,Ndufs3,Uprt,Gars,Atp5e,Gmpr2,Slc25a12,Ak8,Mlycd,Ndufa2,Ndufa9,Ndufab1,Pdk3,Atp5k…	0.362903225806452
Canonical Pathways - Reactome	REACTOME_MAPK6_MAPK4_SIGNALING	1.81018857458723e-05	0.00102224663236725	0.575610261071129	-0.495444387275858	-2.04925638974476	73	Psmc6,Psmd9,Pak1,Ccnd3,Psmb3,Psma1,Psmc5,Psma7,Psmc2,Psmd7,Psma5,Psma2,Cdc14a,Psma3,Psmf1,Psmd14,Psmd6,Psme2b,Psmd13,Psmb2,Psmd4,Psma6,Psmb4,Psmc4,Cdk1,Mapk4,Psmc3,Pak3,Rps27a,Psmd1,Cdc42ep5,Psmb6,Psmd12,Psmb5	0.465753424657534
Cell Type Signatures	TABULA_MURIS_SENIS_MAMMARY_GLAND_T_CELL_AGEING	3.7564132581739e-15	1.58540410091034e-12	0.996986217533181	-0.383881595116707	-2.0475113345108	504	Tagln2,Sptssa,Pkm,Cox7b,Btg2,Cd28,Csrnp1,Cox7a2,Fos,Calm2,Ndufa1,Serpinb6b,Snrpd3,Aldoa,Myl12a,Arhgdia,Lmo4,Avpi1,Nt5c,Suclg1,Itm2c,Emd,Jpt1,Impact,Ppp1r14b,Ndufb8,Atp5j2,Ppp1r11,Gpr183,Actr3,Ndufc1,Ier2,Uqcr10,Plaat3,Ywhaq,Arl2bp,Atp5h,Cdk2ap2,Ccnd3,Junb,Snrpd2,Bcl2a1b,Actb,Gstp1,Cbx3,Ier5,Tpm3,Ndufb10,Clic1,Anapc11,Ssbp4,Esyt1,Psmb3,Cox6b1,Cxcr6,Psma1,Mrpl23,Sdhb,Smim14,Rheb,Tnfaip3,Gata3,Cox5b…	0.440476190476191
Canonical Pathways - Reactome	REACTOME_G1_S_DNA_DAMAGE_CHECKPOINTS	1.43501198727572e-05	0.000843030119118242	0.593325476396405	-0.507802198897125	-2.04648513236732	65	Trp53,Ccne1,Chek1,Psmc6,Psmd9,Psmb3,Psma1,Psmc5,Psma7,Psmc2,Ccna2,Psmd7,Psma5,Psma2,Psma3,Psmf1,Cdkn1b,Psmd14,Psmd6,Psme2b,Psmd13,Psmb2,Cdc25a,Psmd4,Psma6,Psmb4,Psmc4,Psmc3,Rps27a,Psmd1,Psmb6,Psmd12,Psmb5	0.507692307692308
Cell Type Signatures	TABULA_MURIS_SENIS_MARROW_GRANULOCYTE_AGEING	3.36135320040452e-05	0.00177333495487131	0.557332238758646	-0.51154908039674	-2.0457832066776	63	Pkm,S100a9,Cdk2ap2,Clic1,Pglyrp1,Gmfg,Cyba,Cd52,Fpr2,Tmsb4x,Cd63,Fxyd5,S100a8,Retnlg,Prr13,Calm1,Myl6,Spi1,Jchain,Coro1a,Fcer1g,Arpc3,Alox5ap,Lrg1,Rps3,Pfn1,Ifitm2,Rpl13a,Tyrobp,Arrb2,Gapdh,Lgals3,Hp,Rps9,Rpl10	0.555555555555556
Cell Type Signatures	TABULA_MURIS_SENIS_MARROW_PROMONOCYTE_AGEING	4.03450997118435e-06	0.000292784936279885	0.610526878385931	-0.473472740709102	-2.04501041915901	91	Mif,Selenos,Ctsl,S100a9,Prdx2,Ndufb9,Nme2,Pglyrp1,Pim1,Atp5g1,Cox5a,Tbcb,Tmem176a,Rps6,Cyba,Mrpl54,Atpif1,Nme1,Psmb2,S100a8,Retnlg,Mdh2,Prr13,Tmem176b,Calm1,Trem2,Rgs2,Psmb4,Spi1,Jchain,Wfdc17,Mrpl20,Cd74,Rps3,Rps27a,Ifitm2,Erh,Rpl13a,Pycard,Psmb6,Map1lc3b,Rpl9,Gngt2,Hp,Rps9,Ifi30,Cirbp,Rpl11,Rpl6,Rpl13,Rpl14,H2-Aa,Srgn,Rpl8,H2-Ab1	0.604395604395604
Positional	chrXF4	0.000380053761591633	0.0136973083784418	0.49849310876659	-0.622998364971513	-2.04401685038282	25	S100g,Ctps2,Eif1ax,Gm15190,Nhs,Txlng,Rbbp7,Sh3kbp1,Rps6ka3,Mbtps2,Sms	0.44
Canonical Pathways - Reactome	REACTOME_NONSENSE_MEDIATED_DECAY_NMD	1.61145914041983e-06	0.000129458693750965	0.643551836150722	-0.461925101373781	-2.04199166431508	109	Magoh,Gspt2,Smg9,Rpl23a,Rps11,Eif4a3,Rps6,Rps17,Rpl31,Ncbp2,Rpl24,Rpl22l1,Rpl10-ps3,Rpl5,Rnps1,Rps12,Rpl12,Ppp2r1a,Rps16,Rplp2,Rpl19,Rplp0,Rpl35a,Rps24,Rps15a,Dcp1a,Rpl18,Rps14,Rpl35,Rpl26,Rps3,Rpl32,Rps8,Rpl15,Rpl13a,Rps23,Rps15,Rpl27,Rpl9,Rps9,Rpl10,Ncbp1,Rps27rt,Rps4x,Rps21,Rpl34,Rps7,Rpl11,Etf1,Rpl6,Rpl13,Rpl14,Rpl39,Pnrc2,Rpl8,Rps29,Rpsa,Rpl38,Rps25,Rps26,Rbm8a,Rps13,Rps20,Rpl28	0.587155963302752
Canonical Pathways - Reactome	REACTOME_HEDGEHOG_LIGAND_BIOGENESIS	3.2818207177573e-05	0.0017486325804449	0.557332238758646	-0.511133495381626	-2.03879416853779	61	Ihh,Psmc6,Psmd9,Notum,Psmb3,Psma1,Psmc5,Psma7,Psmc2,Psmd7,Psma5,Psma2,Psma3,Psmf1,Psmd14,Psmd6,Psme2b,Psmd13,Psmb2,Psmd4,Psma6,Psmb4,Psmc4,Psmc3,Rps27a,Psmd1,Syvn1,Psmb6,Psmd12,Psmb5	0.491803278688525
Cell Type Signatures	TABULA_MURIS_SENIS_LIMB_MUSCLE_MACROPHAGE_AGEING	1.3102694941859e-06	0.000109448448686216	0.643551836150722	-0.451421272270958	-2.03753995357679	120	Pkm,Ifngr1,Aldoa,Lmo4,Atp5h,Cdk2ap2,Got1,Psmb3,Mpeg1,Ndufb7,Il1b,Rps6,Gpr132,Supt4a,Cytip,Hmgb2,Cyba,Cd52,Pfdn5,Tax1bp1,Fxyd5,Cks2,Itgb2,Tnip3,Rgs2,Coro1a,Rps15a,Rpl35,Pgk1,Cyrib,Cd74,Ptprc,Tuba4a,Gm15421,Rps27a,Ctss,Gpi1,Lgals3,Rps9,Napsa,Gsr,Emb,Rpl31-ps12,Retnla,Vasp,Rpl6,Rpl39,H2-Aa,Btf3,Lmnb1,H2-Ab1,Cd209a,Rpsa,H2-Eb1,Rpl38,Rps15a-ps4,Tnfaip6,Csf2rb,Samsn1,S100a6,Rbm3,Itgb7	0.516666666666667
Ontology - Cellular Component	GOCC_MITOCHONDRIAL_TRICARBOXYLIC_ACID_CYCLE_ENZYME_COMPLEX	0.000160771255093209	0.00667992069737016	0.518848077743792	-0.789903824251486	-2.03670685008205	11	Idh3a,Suclg1,Bckdk,Idh3g,Dbt,Dld	0.545454545454545
Curated - Chemical and Genetic Perturbation	JOHANSSON_GLIOMAGENESIS_BY_PDGFB_UP	5.53925741319346e-05	0.0027251107482453	0.557332238758646	-0.518694851473758	-2.03571706034674	57	Tagln2,Top2a,Tpm1,Fos,Serpine2,Mcm2,Ppp1r14b,Pbk,Mcm3,Pcna,Hspa14,Ccnd1,Cdc20,Klf6,Stat3,Hmgb2,Cdk4,Epn2,Cd63,Tmem176b,Cdc42se1,Plk1,Rplp0,Cdk1	0.421052631578947
Ontology - Cellular Component	GOCC_MCM_COMPLEX	0.000173430156983325	0.00713198168640657	0.518848077743792	-0.789197431521675	-2.0348854702286	11	Mcm5,Mcm2,Mcm6,Mcm3,Tonsl,Mcm4,Mms22l,Mcm7	0.727272727272727
Curated - Chemical and Genetic Perturbation	HOFFMANN_LARGE_TO_SMALL_PRE_BII_LYMPHOCYTE_UP	3.39190761663268e-07	3.2413027291239e-05	0.674962860011025	-0.435194523535799	-2.03459326094318	150	Pck2,Hes1,Top2a,Ccne1,Cks1b,Hells,Crip2,Prc1,Tubb5,Racgap1,Mcm6,Tuba1b,Cdkn3,Dctpp1,Rbl1,Lig1,Cenpa,Rrm1,Dlgap5,Melk,Jade1,Mthfd2,Ttk,Zfp358,Ccna2,Tmpo,Kifc5b,Rpa1,Aurkb,Nt5dc2,Cdc20,Stmn1,Rfc3,Azin1,Anln,Ide,Kif4,Wdhd1,Ndc80,Anp32a,Chaf1b,Anp32e,Ccnb2,Cks2,Plk4,Cdk1,Cdc25c,Stim1,Ncaph,Psmc3,Fen1,Kif2c,Tuba1a,Ctc1,Cenpe,Casp3,Pclaf,Smc2,Arl1,Tubb4b,Ncaph2,Spdl1,Aurka,Haus6,Gphn,Ramp1,Cenpl,H2-Ab1…	0.493333333333333
Canonical Pathways - Reactome	REACTOME_UREA_CYCLE	0.000196657155133055	0.00790473046121288	0.518848077743792	-0.81324982263337	-2.03388078221596	10	Nmral1,Cps1,Otc,Ass1,Arg1,Slc25a15	0.6
Cell Type Signatures	TABULA_MURIS_SENIS_THYMUS_PROFESSIONAL_ANTIGEN_PRESENTING_CELL_AGEING	1.55322323002237e-05	0.000899299428270716	0.575610261071129	-0.492058782439792	-2.03048722121239	76	Jpt1,Mzb1,Nubp1,Gimap7,Rpl23a,Rpl24,Rpl5,Fubp1,Rpl12,Rps16,Rplp2,Rpl35a,Rps24,Jchain,Coro1a,Rps15a,Ptprcap,Rpl35,Cd74,Rps3,Fus,Ltb,Rac2,Rps8,Rpl13a,Rps23,Rps15,Rpl9,Rps4x,Rps21,Rps7,Rpl11,Rpl6,Rpl13,Rpl36,Rpl8,Rps29,Cd2,Rpsa,Rpl38,Fcrl1,Rps13,Rps20,Gimap1,Tpt1,Rpl23,Rps27,Cd79b,Rpl37a,Rpl7	0.657894736842105
Curated - Chemical and Genetic Perturbation	HESS_TARGETS_OF_HOXA9_AND_MEIS1_DN	4.24799611833841e-06	0.000302797163315162	0.610526878385931	-0.483977263205977	-2.02486388973322	82	Lpl,Btg2,Fos,Ctsl,Zfp36,Egr2,Cdh1,Plscr1,Mpeg1,Ndrg1,Il1b,Mcl1,Id2,Slc11a1,Fpr1,Fpr2,Csf1r,Clec7a,Mitf,Lyz2,Plek,Il1r2,Aqp9,Gpr137b,Sirpa,Ctss,Anxa4,Msr1,Cybb,Arg2,Tlr2,C3ar1,Fgr,Hck,Mmp8,Trpv2,Litaf,Tgfbi,Lsp1,Ehd1,Csf2rb2,Klra2,Clec4a2,Vcan,Cd300lf	0.548780487804878
Positional	chr18B2	0.000205911609492258	0.00821495122645978	0.518848077743792	-0.568093420738668	-2.0239022170353	36	Hbegf,Cystm1,Slc4a9,Tmco6,Mzb1,Wdr55,Pfdn1,Sra1,Cxxc5,Ik,Ndufa2,Igip,Hars,Paip2,Sting1,Ecscr,Dnajc18,Prob1	0.5
Cell Type Signatures	TABULA_MURIS_SENIS_MARROW_MACROPHAGE_AGEING	7.44212308898909e-08	8.7121730000881e-06	0.704975715167238	-0.430393035679583	-2.02320448611259	174	Pkm,Cycs,Cdkn2d,Emg1,Aldoa,Arhgdia,Lmo4,Mrpl58,Trem3,Exosc8,S100a9,Ranbp1,Nubp1,Ddx39a,Ccnd3,Ndufb9,Ndufb10,Clic1,Syf2,Ddx39b,Psmb3,Siva1,Pglyrp1,Pim1,Atp5g1,Cox5a,Mrpl42,Psmd7,Tbcb,Lsm4,Mrpl51,Cyba,Cd52,Tmed3,Txn2,Atpif1,Psmd14,Tmsb4x,Ncf4,Mrpl18,Arhgdib,Ptpn6,Nhp2,S100a8,Mcemp1,Retnlg,Hnrnpd,Anp32e,Parl,Prr13,Calm1,Psmd4,Cyc1,Psmb4,Spi1,Jchain,Coro1a,Fcer1g,Lamtor5,Rpl18,Mrpl20,Psmc3,Srsf9,Snrp…	0.477011494252874
Canonical Pathways - Reactome	REACTOME_GAP_FILLING_DNA_REPAIR_SYNTHESIS_AND_LIGATION_IN_GG_NER	0.000429590901642562	0.0149777801750944	0.49849310876659	-0.6422072744658	-2.02253847955455	22	Pcna,Rfc4,Pold4,Pole,Pold2,Rpa1,Rfc3,Pole2,Rfc2	0.409090909090909
Canonical Pathways - Reactome	REACTOME_CELL_CYCLE	1.16218420932094e-15	5.48209127914387e-13	1.01754479730988	-0.37401518964155	-2.01940783616486	564	Mad1l1,Tuba8,Mcm5,Trp53,Kat5,H2bc21,Ccne1,Nuf2,Ska1,Nup93,Chek1,Sgo2a,Esco2,Cks1b,Mcm2,Cenpu,Nup107,Cdc6,Psmc6,Emd,Tubb5,Psmd9,B9d2,Bub1b,Dsn1,Mcm6,Gins2,Mcm3,Pcna,Tuba1b,Ywhaq,Rbx1,Prim2,Tfdp1,Ccnd3,Orc3,Mad2l1,Brcc3,Nup88,Gins1,H4c4,H2bc15,Rbbp4,Rbl1,Lig1,Ccnd1,Ncapg,Mnat1,Gmnn,Cenpa,Anapc11,Prim1,Ncapd2,Psmb3,Nup133,E2f2,Psma1,Nedd1,Cables1,Anapc4,Psmc5,Orc6,Rfc4,Tpx2,Psma7,Ercc6l,Tubb6,Mastl,…	0.365248226950355
Curated - Chemical and Genetic Perturbation	GOBERT_OLIGODENDROCYTE_DIFFERENTIATION_UP	1.14472821353402e-15	5.48209127914387e-13	1.01754479730988	-0.373819966199547	-2.01820603628651	580	Ldhb,Slc7a2,Smpdl3b,Mad1l1,Nmral1,Eral1,Mcm5,Top2a,Arhgap18,Ccne1,Fignl1,Nuf2,Ska1,Tpm1,Serpine2,Chek1,Sgo2a,Uhrf1,Esco2,Pxylp1,Dtl,Cks1b,ENSMUSG00000120992,Smo,Mcm2,Cenpu,Nup107,Cdc6,Jak1,Tmem107,Jpt1,Hells,Mybl1,2810408I11Rik,Prc1,Racgap1,Pidd1,Bub1b,Mcm6,Tipin,Exosc8,Shcbp1,Pdss1,Lgr5,Asf1b,Pbk,Gins2,Mcm3,Prim2,Rpa2,Fmc1,Dnajc9,Birc5,Timeless,BC055324,Nemp1,Ccnd3,Mtln,Mad2l1,Cdkn3,Uchl5,Dctpp1…	0.305172413793103
Ontology - Molecular Function	GOMF_PYROPHOSPHATE_HYDROLYSIS_DRIVEN_PROTON_TRANSMEMBRANE_TRANSPORTER_ACTIVITY	0.000462012444016791	0.0157990524032863	0.49849310876659	-0.640781984660725	-2.01804973644948	22	Atp6v0e2,Atp6v1b2,Atp6v0d2,Atp5b,Atp5e,Atp6v1e1,Atp6v1c1,Atp5l,Atp6v1g2,Atp6v0e	0.454545454545455
Canonical Pathways - Reactome	REACTOME_POLYMERASE_SWITCHING	0.000608542503917564	0.0197967640523933	0.477270815362862	-0.721761156263189	-2.0170385854369	14	Pcna,Prim2,Prim1,Rfc4,Pold4,Pold2,Rfc3,Rfc2,Pola2	0.642857142857143
Ontology - Cellular Component	GOCC_REPLICATION_FORK	1.35386548326847e-05	0.000804196097061471	0.593325476396405	-0.488990934677769	-2.01691711163861	71	Trp53,Bcl6,Chek1,Uhrf1,Tipin,Pcna,Prim2,Rpa2,Timeless,Prim1,Tonsl,Rad51c,Rfc4,Pold4,Ube2b,E2f6,Dmap1,Pold2,Hmces,Rpa1,Mms22l,Rfc3,Hdac2,Rfc2,Parp1,Wdhd1,Plrg1,Pola2,Mus81,Blm	0.422535211267606
Canonical Pathways - Reactome	REACTOME_PROCESSIVE_SYNTHESIS_ON_THE_LAGGING_STRAND	0.000608542503917564	0.0197967640523933	0.477270815362862	-0.721265966950992	-2.01565472605194	14	Pcna,Prim2,Lig1,Prim1,Pold4,Pold2,Rpa1,Pola2,Fen1	0.642857142857143
Ontology - Cellular Component	GOCC_U12_TYPE_SPLICEOSOMAL_COMPLEX	0.000700516666978254	0.02198607887475	0.477270815362862	-0.604236188743911	-2.01545944518275	27	Snrpd3,Snrpd1,Zmat5,Snrpd2,Snrpg,Snrpb,Sf3b3,Snrnp35,Snrpf,Phf5a,Snrpe,Snrnp25,Sf3b6	0.481481481481482
Ontology - Molecular Function	GOMF_GAMMA_TUBULIN_BINDING	0.000375593036690322	0.0135670295550437	0.49849310876659	-0.577166573480296	-2.01515553356489	33	Fez1,Racgap1,B9d2,Pak1,Nedd1,Ndrg1,Ofd1,Nme1,Pde4b,Cep57,Tubgcp2,Ndn,Washc1,Rab11fip5,Cdk5rap2,Lyn,Mark4,Git1	0.545454545454545
Cell Type Signatures	TABULA_MURIS_SENIS_LARGE_INTESTINE_LARGE_INTESTINE_GOBLET_CELL_AGEING	4.87983004660069e-19	3.5573961039719e-16	1.12391496374483	-0.363261279800013	-2.0064210873321	774	Tagln2,Ociad2,Tstd1,Smim22,Pkm,Cycs,Rnase4,Cgref1,Ndufs4,Nudt22,Mif,Fuom,Prss8,Selenos,Emg1,Calm2,Snrpd3,Arhgdia,Atp5o,Ang,Mrpl58,Suclg1,Itm2c,Ndufb8,Atp5j2,Smagp,Uqcrh,Cela1,Ppp1r11,Smarcb1,Ndufc1,Pin1,Ier2,Zmat5,Uqcr10,Plaat3,Ndufv2,Ranbp1,Ifi27l2b,Atp5pb,Atp5h,Lamtor1,Cdk2ap2,Wdr89,Sh3bgr,Zfand2b,B3gat3,Pfdn1,Gstm5,Snrpd2,Ndufb9,Gstp1,Wdr61,Ccnd1,Hacd2,Nfu1,Ndufb10,Tcea3,Clic1,Anapc11,Mtch2,Sy…	0.390180878552972
Canonical Pathways - Reactome	REACTOME_REGULATION_OF_MRNA_STABILITY_BY_PROTEINS_THAT_BIND_AU_RICH_ELEMENTS	8.41904110296909e-06	0.000540098324837673	0.593325476396405	-0.479041802354342	-2.00531346939846	83	Exosc9,Psmc6,Dis3,Psmd9,Exosc8,Psmb3,Mapkapk2,Zfp36,Psma1,Exosc2,Psmc5,Psma7,Psmc2,Psmd7,Parn,Psma5,Psma2,Psma3,Psmf1,Exosc7,Psmd14,Psmd6,Psme2b,Psmd13,Psmb2,Anp32a,Hnrnpd,Psmd4,Psma6,Psmb4,Psmc4,Dcp1a,Set,Psmc3,Rps27a,Psmd1,Psmb6,Psmd12,Psmb5	0.469879518072289
Canonical Pathways - Reactome	REACTOME_RHO_GTPASES_ACTIVATE_IQGAPS	0.000453364136894624	0.015603120230721	0.49849310876659	-0.607812625308386	-2.00507753707934	26	Tuba8,Calm2,Actg1,Tuba1b,Actb,Iqgap3,Tubb6,Tubb2b,Calm1,Tuba4a,Tuba1a	0.423076923076923
Canonical Pathways - Reactome	REACTOME_CELLULAR_RESPONSE_TO_CHEMICAL_STRESS	9.13595731995061e-08	1.03916654962672e-05	0.704975715167238	-0.430275035336531	-2.00448617604369	158	Cox7b,Cycs,Smarcd3,Mafk,Hmox2,Psmc6,Psmd9,Rbx1,Prdx2,Gstp1,Gm10053,Srxn1,Psmb3,Cox6b1,Psma1,Gpx6,Psmc5,Cox5b,Psma7,Cox20,Psmc2,Cox5a,Cox7c,Psmd7,Psma5,Cox8a,Psma2,Psma3,Cyba,Psmf1,Ufd1,Nox4,Txn2,Psmd14,Ncf4,Psmd6,Psme2b,Psmd13,Psmb2,Ncor2,Psmd4,Ncoa2,Ndufa4,Psma6,Psmb4,Psmc4,Cul1,Cox4i1,Sqstm1,Cox11,Txnrd2,Gpx7,Psmc3,Taco1,Rps27a,Psmd1,Trim21,Cybb,Ero1a,Psmb6,Psmd12,Sesn1,Cox14,Map1lc3b,Cox6a1,Ps…	0.468354430379747
Canonical Pathways - Reactome	REACTOME_MRNA_DECAY_BY_3_TO_5_EXORIBONUCLEASE	0.00058286033655275	0.0190385215430407	0.477270815362862	-0.701835096704389	-2.00334781210056	15	Exosc9,Dis3,Exosc8,Nt5c3b,Wdr61,Exosc2,Exosc7	0.466666666666667
Cell Type Signatures	ZHANG_UTERUS_C10_STROMAL2_RETNLG_HIGH_CELL	5.65226924560137e-05	0.00276375287076081	0.557332238758646	-0.535790837846911	-1.99881251608839	45	Il1rn,Actb,Il1b,Mcl1,Id2,Cd52,Ccrl2,Tmsb4x,Retnlg,Plek,Laptm5,Coro1a,Alox5ap,Ccl3,Trib1,Pla2g7,Cybb,Clec4e,Tyrobp,Rgs1,Vasp,Ccl4,Srgn,Tgm2,Csf2rb,Cyp4f18,Cxcl2,Ccl6,mt-Rnr1,Cxcr4,Adam8	0.688888888888889
Canonical Pathways - Reactome	REACTOME_FORMATION_OF_THE_EARLY_ELONGATION_COMPLEX	0.00035961062818533	0.0131676603991697	0.49849310876659	-0.576408984740144	-1.99562107764317	32	Supt5,Polr2c,Mnat1,Polr2h,Polr2d,Nelfb,Supt4a,Polr2i,Polr2e,Ncbp2,Gtf2h2,Gtf2h4,Gtf2f2,Ercc2,Nelfe,Nelfcd,Ncbp1,Polr2l,Gtf2h3	0.59375
Ontology - Biological Process	GOBP_QUINONE_BIOSYNTHETIC_PROCESS	0.000390319257846531	0.0139419604840594	0.49849310876659	-0.666202365068829	-1.99467566747398	18	Coq8b,Coq5,Pdss1,Coq7,Coq2,Coq3,Coq6,Ndufa9,Coq9,Pdss2,Ubiad1,Pptc7,Coq4	0.722222222222222
Curated - Chemical and Genetic Perturbation	YU_MYC_TARGETS_UP	7.70464481908685e-05	0.00355077855196882	0.538434096309916	-0.543068816929702	-1.99165446843954	42	Top2a,Dtl,Cks1b,Racgap1,Pcna,Birc5,Tfdp1,Cdkn3,Uchl5,Dctpp1,Gmnn,Rrm1,Anln,Gsdme,Ccnb2,Cks2,Plk1,Cdk1	0.428571428571429
Cell Type Signatures	TABULA_MURIS_SENIS_MARROW_ERYTHROBLAST_AGEING	1.23433421585432e-07	1.35633361831984e-05	0.690132458796796	-0.418425483957934	-1.99002726883035	185	Pkm,Cycs,Prxl2a,Top2a,Aldoa,Esco2,Crip2,Prc1,S100a9,Gstm5,Clic1,Snrpa1,Pglyrp1,Psma7,Pim1,Mthfd2,Cox6b2,Atp5b,Rps11,Rps6,Rps17,Cyba,Cd52,Hint1,Rpl24,Nme1,Tmsb4x,Rpl22l1,Atf4,Rpl5,Psmb2,Arhgdib,Lyz2,Eef1g,S100a8,Eef1b2,Sh3bgrl3,Retnlg,Rps12,Rpl12,Calm1,Rps16,Rpl19,Rplp0,Rps24,Jchain,Cdk1,Cox4i1,Fcer1g,Rps15a,Rpl18,Rps14,Rpl35,Rack1,Rps3,Rps27a,Rpl32,Rps8,Rpl15,Ppia,Ifitm2,Rpl13a,Bub3,Rps23,Rps15,T…	0.535135135135135
Ontology - Biological Process	GOBP_POSITIVE_REGULATION_OF_CHEMOKINE_C_X_C_MOTIF_LIGAND_2_PRODUCTION	0.00118920749027696	0.032714424921204	0.45505986738723	-0.723653777670641	-1.98825922950228	13	Lpl,Mif,Ccn1,Mbp,Cd74,Mcoln2	0.461538461538462
Canonical Pathways - Reactome	REACTOME_MRNA_CAPPING	0.000451236982818284	0.0155633090977196	0.49849310876659	-0.589695559619818	-1.9868748614873	28	Rngtt,Supt5,Polr2c,Mnat1,Polr2h,Polr2d,Polr2i,Polr2e,Ncbp2,Gtf2h2,Gtf2h4,Gtf2f2,Ercc2	0.464285714285714
Curated - Chemical and Genetic Perturbation	MORI_PLASMA_CELL_DN	0.000291036887832918	0.0110416895041878	0.49849310876659	-0.557656150636289	-1.98671816714341	36	Pik3ap1,Calm2,Mta3,Lmo2,Cd83,Smim14,Lrch1,Anp32a,Cd40,Laptm5,Rel,Tespa1,Gpr137b,Cpm,Arpc5l,Il4i1,Tpm4	0.472222222222222
Ontology - Biological Process	GOBP_TRANSLATION_AT_SYNAPSE	0.000124609066198284	0.00535785577396268	0.518848077743792	-0.53003180115389	-1.98585387225547	48	Rpl23a,Rps11,Rpl24,Rpl5,Rps12,Rpl12,Rps16,Rplp2,Rpl35a,Rps24,Rps15a,Rps14,Rpl35,Rpl26,Rps27a,Rpl32,Rpl15,Rpl13a,Rpl27,Rpl9,Rpl10,Rpl34,Rps5,Rpl6,Rpl13,Rpl14,Rpl36,Rpl8,Rpl38,Rps26,Rpl28,Rpl23,Rpl10a,Rps27,Rpl37a,Rpl7	0.75
Canonical Pathways - Reactome	REACTOME_CLEC7A_DECTIN_1_SIGNALING	1.31675270678188e-05	0.000795489831269419	0.593325476396405	-0.458952830500541	-1.98418094762227	93	Calm2,Psmc6,Psmd9,Uba3,Tab1,Psmb3,Psma1,Psmc5,Psma7,Psmc2,Psmd7,Il1b,Psma5,Psma2,Psma3,Psmf1,Psmd14,Clec7a,Psmd6,Psme2b,Psmd13,Psmb2,Casp8,Calm1,Psmd4,Malt1,Psma6,Nfkb1,Psmb4,Psmc4,Cul1,Card11,Psmc3,Rps27a,Psmd1,Ube2n,Pycard,Psmb6,Psmd12,Ppp3cb,Psmb5,Fbxw11	0.451612903225806
Curated - Chemical and Genetic Perturbation	LAZARO_GENETIC_MOUSE_MODEL_HIGH_GRADE_LARGE_CELL_NEUROENDOCRINE_LUNG_CARCINOMA_UP	5.95505102306206e-12	1.38416098996912e-09	0.887074988399873	-0.384557527806987	-1.98264533883522	384	Smpdl3b,Pkm,Mcm5,Top2a,Mif,Ccne1,Fignl1,Nuf2,Prrg4,Chek1,Sgo2a,Uhrf1,Esco2,Dtl,Mcm2,Cenpu,Cdc6,Snrpd1,Hells,Prc1,Racgap1,Bub1b,Dsn1,Mcm6,Tipin,Serpine1,Shcbp1,Asf1b,Pbk,Gins2,Mcm3,Pcna,Ranbp1,Prim2,Rpa2,Birc5,Ppil1,BC055324,Tfdp1,Plek2,Vill,Mad2l1,Cdkn3,Nrm,Gins1,Lig1,Hacd2,Ncapg,Iqgap3,Cenpa,Prim1,Slc7a1,Ncapd2,Exosc2,Rrm1,Rad51c,Dlgap5,Melk,Rfc4,Tpx2,Mthfd2,Ttk,Ska3,Mastl,Pole,Ccna2,Ppa1,Nup205…	0.369791666666667
Canonical Pathways - Reactome	REACTOME_C_TYPE_LECTIN_RECEPTORS_CLRS	3.08243004704198e-06	0.000229934944625392	0.627256739718528	-0.444101066590418	-1.98087461504202	111	Calm2,Psmc6,Psmd9,Uba3,Pak1,Tab1,Psmb3,Psma1,Psmc5,Psma7,Psmc2,Psmd7,Il1b,Psma5,Psma2,Psma3,Psmf1,Psmd14,Clec7a,Psmd6,Psme2b,Psmd13,Psmb2,Clec4d,Casp8,Calm1,Psmd4,Malt1,Psma6,Nfkb1,Psmb4,Psmc4,Cul1,Card11,Clec4n,Fcer1g,Psmc3,Kras,Pak3,Rps27a,Psmd1,Ube2n,Clec4e,Raf1,Pycard,Psmb6,Psmd12,Ppp3cb,Psmb5,Fbxw11,Lyn,Nfkb2	0.468468468468469
Ontology - Biological Process	GOBP_NEGATIVE_REGULATION_OF_AMINO_ACID_TRANSPORT	0.000799278770945914	0.0243241611545172	0.477270815362862	-0.735931259186169	-1.98072270345283	12	Il1rn,Adora1,Rgs4,Slc43a1,Il1b,Abat,Rgs2	0.583333333333333
Curated - Chemical and Genetic Perturbation	MORI_LARGE_PRE_BII_LYMPHOCYTE_UP	1.27566002648078e-05	0.000778880907354242	0.593325476396405	-0.463757163911367	-1.97937471539594	88	Top2a,Calm2,Dtl,Cks1b,ENSMUSG00000120992,Mcm2,Prc1,Tubb5,Racgap1,Mcm6,Asf1b,Mcm3,Cdkn3,Rbbp4,Lig1,Cenpa,Rrm1,Melk,Alyref,Ttk,Hmga1,Zfp358,Ccna2,Tmpo,Cdc20,Stmn1,Ide,Mcm7,Ndc80,Anp32e,Ccnb2,Xrcc6,Cdk1,Ncaph,Rad21,Hnrnpab,Slbp,Tuba1a,Bub3,Cenpe,Ran,Smc2	0.477272727272727
Cell Type Signatures	ZHANG_UTERUS_C2_REGENERATIVE_UP	1.31936834466683e-05	0.000795489831269419	0.593325476396405	-0.467970460517453	-1.97732019380055	86	S100g,Ldhb,Rbp1,Mif,Gstm7,Pcna,Gstm5,Siva1,Sult1d1,Tceal9,Tmem176a,Stmn1,Id2,Id3,Hint1,Atpif1,Eef1b2,Rps12,Kctd14,Tmem176b,Trmt112,Rps24,Clu,Rps15a,Cox6c,Rpl18,Krtcap2,Dut,Iah1,Rpl26,Ifitm3,Rpl32,Arg2,Atp5j,Rps9,Rps21,Rpl34,Rps7,Rpl11,Rps5,mt-Nd4,Rpl14,Rpl39,mt-Cytb,Tgfbi,Rps29,mt-Nd1,Rpl38,Mgp,Rps26,Stx18	0.593023255813954
Ontology - Biological Process	GOBP_GLUTAMATE_SECRETION	0.000572919079490543	0.0187903398708984	0.477270815362862	-0.599312902459714	-1.9770382982652	26	Il1rn,Adora1,Ntrk2,Pak1,Avpr1a,Rab3gap1,Gipc1,Snca,Il1b,Kmo	0.384615384615385
Ontology - Cellular Component	GOCC_PROTEASOME_COMPLEX	9.69899442111168e-05	0.00432090201460525	0.538434096309916	-0.49383799699142	-1.97495317610737	63	Psmc6,Psmd9,Zfand2b,Uchl5,Psmb3,Psma1,Psmc5,Psma7,Psmc2,Psmd7,Psma5,Dnajb2,Psma2,Psma3,Psmf1,Ide,Psmd14,Psmd6,Psmd13,Psmb2,Rad23a,Psmd4,Psma6,Psmb4,Psmc4,Psmc3,Psmd1,Psmb6,Psmd12,Psmb5	0.476190476190476
Canonical Pathways - Reactome	REACTOME_DEGRADATION_OF_AXIN	0.000138999671419018	0.00586651771110055	0.518848077743792	-0.507622976095197	-1.96895571555319	54	Psmc6,Psmd9,Psmb3,Psma1,Psmc5,Psma7,Psmc2,Psmd7,Psma5,Psma2,Psma3,Psmf1,Psmd14,Psmd6,Psme2b,Psmd13,Psmb2,Psmd4,Psma6,Psmb4,Psmc4,Psmc3,Rps27a,Psmd1,Psmb6,Psmd12,Psmb5	0.5
Cell Type Signatures	ZHANG_UTERUS_C8_NK_CELL	1.51495126746322e-07	1.65284275017518e-05	0.690132458796796	-0.417309908935917	-1.968096037391	178	Ifngr1,Calm2,Serpinb6b,Actg1,Jak1,Actr3,Fosl2,Dusp5,Cenpa,Clic1,Tnfaip3,Hcst,Fam107b,Rpl23a,Rps11,Rpl3-ps1,Gmfg,Nkg7,Rps6,Gpr132,Stat3,Id2,Supt4a,Mdh1,Hmgb2,Cyba,Hilpda,Cd52,H2-Q7,Rps6-ps4,Ddx5,Tmsb4x,Arhgdib,Gm10736,Fxyd5,Rps16-ps2,Il2rg,Sh3bgrl3,Laptm5,Calm1,Trbc1,Rps16,Ptpn18,Hnrnpf,Irf8,Rgs2,Rps11-ps1,Coro1a,Tmed5,Zfp36l2,Fcer1g,Rps15a,Il2rb,Ptprcap,Arpc3,Arpc2,Rpl35,Tnfrsf9,Isy1,Cyrib,Ms4a4b…	0.578651685393258
Curated - Chemical and Genetic Perturbation	YAO_TEMPORAL_RESPONSE_TO_PROGESTERONE_CLUSTER_13	6.64267103603719e-08	7.89149319081218e-06	0.704975715167238	-0.41819819439523	-1.96672206547602	177	Tagln2,Cox7b,Atp5o,Ndufb8,Chrac1,Ndufc1,Uqcr10,Ndufa5,Prdx2,Fmc1,Atp5mpl,Gpn1,B9d1,Gstm5,Snrpd2,Mrps33,Ccnd1,Mrpl35,Tomm5,Coa3,Vps29,Mrpl23,Dap3,Snrpg,Cox5b,Ndufs2,Naa38,Mrpl45,Dnajc15,Ndufb5,Atp5md,Psma5,Pafah1b3,Cd320,Timm8b,Gtf2a2,Atp5e,Fkbp3,Lsm8,Cyba,Uqcrb,Ncbp2,Tmed3,Ndufa2,Ndufa9,Csrp2,Snrpe,Sumo3,Mrpl18,Dbnl,Snrnp27,Uqcrc2,Cuedc2,Psma6,Fibp,Pqbp1,Tcf19,Lamtor5,Ndufa13,Mrpl27,Hnrnph2,Rex1b…	0.378531073446328
Ontology - Cellular Component	GOCC_U2_SNRNP	0.00125019248977834	0.0335294099516138	0.45505986738723	-0.632794811929785	-1.96651422161673	21	Snrpd3,Snrpd1,Snrpd2,Snrpa1,Snrpg,Snrpb,Sf3b3,Phf5a,Snrpe,Sf3b6,Snrpb2,Sf3b1,Sf3a3	0.619047619047619
Canonical Pathways - Reactome	REACTOME_REGULATION_OF_RUNX3_EXPRESSION_AND_ACTIVITY	0.000153583164479609	0.00644808060713079	0.518848077743792	-0.506264577311284	-1.96368679122246	54	Psmc6,Psmd9,Psmb3,Psma1,Psmc5,Psma7,Psmc2,Psmd7,Psma5,Psma2,Psma3,Psmf1,Psmd14,Psmd6,Psme2b,Psmd13,Psmb2,Psmd4,Psma6,Psmb4,Psmc4,Psmc3,Rps27a,Psmd1,Psmb6,Psmd12,Psmb5	0.5
Ontology - Biological Process	GOBP_MITOCHONDRIAL_ELECTRON_TRANSPORT_UBIQUINOL_TO_CYTOCHROME_C	0.00100291420023091	0.0287227463273273	0.45505986738723	-0.729543643064155	-1.96353074956328	12	Cycs,Uqcrh,Uqcr10,Uqcrfs1,Uqcrb,Uqcrc2,Cyc1,Uqcrc1,Uqcc3	0.75
Ontology - Cellular Component	GOCC_RESPIRATORY_CHAIN_COMPLEX_IV	0.00101306027056776	0.0289616053821136	0.45505986738723	-0.59793604489765	-1.96178901894541	25	Cox7b,Cox7a2,Cox7a1,Cox6b1,Uqcrfs1,Cox5b,Cox6b2,Cox5a,Cox7c,Cox8a,Uqcrc2,Ndufa4,Cox4i1,Cox6c,Cox4i2,Cox6a1	0.64
Curated - Chemical and Genetic Perturbation	RIZ_ERYTHROID_DIFFERENTIATION	3.61753230957078e-05	0.0018837007526265	0.557332238758646	-0.474465386863	-1.96150612821514	78	Mcm5,Top2a,Cdkn2d,Uhrf1,Mcm2,Mcm3,Mid1,Fosl2,Tfdp1,Rbl1,Cbx3,Bmi1,Cenpa,Id1,Mcm4,Aurkb,Supt4a,Brca1,Kif4,Ccnc,Pole2,Mcm7,Nfyc,Arntl,Pbx2,Pias3,Smarce1,Blm,Fen1	0.371794871794872
Cell Type Signatures	TABULA_MURIS_SENIS_MARROW_PROERYTHROBLAST_AGEING	5.42743589417005e-05	0.00267831436525228	0.557332238758646	-0.482087192334971	-1.96027467114072	67	Tagln2,Atp5h,Ndufb10,Cenpa,Cox5b,Ndufb7,Il1b,Rps17,Hmgb2,Cyba,Cpne3,Fpr2,Atpif1,Rpl22l1,Cd63,Cks2,Calm1,Ndufa4,Rgs2,Jchain,Rps14,Rpl35,Tuba4a,Rpl32,Ptma,Rps8,Cybb,Ppia,Ifitm2,Atp5j,Rps9,Rpl10,Rps7,Rps5,Rpl6,Rpl13,Chchd2,Rpl8	0.567164179104478
Canonical Pathways - Wiki	WP_TCA_CYCLE	0.000612175182300216	0.019834475906527	0.477270815362862	-0.571611953705483	-1.95687053526993	30	Fh1,Idh3a,Suclg1,Idh3g,Dld,Sdhb,Ogdh,Mdh1,Pdp1,Pdk3,Mdh2,Idh3b,Dlst,Pdk2,Sdhd,Aco2,Pdha1,Sdhc	0.6
Canonical Pathways - Reactome	REACTOME_MITOCHONDRIAL_BIOGENESIS	0.000713740771548292	0.0223573720587725	0.477270815362862	-0.579766919023491	-1.95342206353457	28	Cycs,Atp5o,Atp5j2,Atp5pb,Atp5h,Gm10053,Dmac2l,mt-Atp8,Atp5c1,Atp5g1,Atp5b,Atp5e,Atp5k,Atp5l	0.5
Canonical Pathways - Reactome	REACTOME_REGULATION_OF_RAS_BY_GAPS	6.09689787098321e-05	0.00294524241129002	0.557332238758646	-0.483871611463309	-1.95024505791231	66	Psmc6,Psmd9,Rbx1,Rasal1,Spred2,Psmb3,Psma1,Psmc5,Psma7,Psmc2,Psmd7,Psma5,Psma2,Psma3,Psmf1,Psmd14,Psmd6,Psme2b,Psmd13,Psmb2,Psmd4,Psma6,Psmb4,Psmc4,Psmc3,Kras,Rps27a,Psmd1,Psmb6,Psmd12,Psmb5	0.46969696969697
Ontology - Cellular Component	GOCC_PROTON_TRANSPORTING_TWO_SECTOR_ATPASE_COMPLEX_CATALYTIC_DOMAIN	0.00132587392512536	0.035014145765395	0.45505986738723	-0.697601839704849	-1.94952279676763	14	Atp5o,Atp6v1b2,Atp5c1,Atp5b,Atp5e,Atp6v1e1,Atp6v1c1,Atp5a1,Atp5d,Atp6v1f	0.714285714285714
Tumor Phenotype Ontology	MP_DECREASED_METASTATIC_POTENTIAL	0.000666348620594413	0.0212041650339151	0.477270815362862	-0.569210509264813	-1.94864937082861	30	Fos,Ifngr1,Stat6,Id1,Hcst,Bcl11b,Il1b,Vegfd,Il1a,Mgat5,Cybb,Cxcr2	0.4
Ontology - Biological Process	GOBP_CHEMOKINE_C_X_C_MOTIF_LIGAND_2_PRODUCTION	0.000993751195115457	0.0285112373296274	0.45505986738723	-0.617973139977519	-1.94621659490754	22	Lpl,Mif,Foxp1,Myd88,Ccn1,Mbp,Cd74,Mcoln2	0.363636363636364
Canonical Pathways - Reactome	REACTOME_UCH_PROTEINASES	2.06941264012647e-05	0.00115641950948949	0.575610261071129	-0.46512627594746	-1.94599513641051	82	Actg1,Psmc6,Psmd9,Actr8,Actl6a,Uchl5,Psmb3,Psma1,Psmc5,Psma7,Psmc2,Psmd7,Psma5,Psma2,Psma3,Psmf1,Ruvbl1,Psmd14,Psmd6,Psme2b,Psmd13,Psmb2,Psmd4,Psma6,Psmb4,Psmc4,Tfpt,Psmc3,Rps27a,Psmd1,Psmb6,Psmd12,Psmb5,Senp8,Psmc1,Adrm1,Actr5,Kdm1b,Foxk1,Psmd11,Mbd6,Psmd2,Ino80b,Psmb1,Asxl1,Psme3,Psma4,Uchl3,Mcrs1,Psmb7,Psmd8,Ubb,Hcfc1	0.646341463414634
Ontology - Molecular Function	GOMF_CARBON_NITROGEN_LIGASE_ACTIVITY_WITH_GLUTAMINE_AS_AMIDO_N_DONOR	0.000628668803698433	0.020246165208264	0.477270815362862	-0.82753221190521	-1.94526307964066	8	Qrsl1,Cps1,Nadsyn1,Cad,Gmps	0.625
Ontology - Cellular Component	GOCC_NUCLEAR_EXOSOME_RNASE_COMPLEX	0.00153143193303894	0.0387339767888273	0.45505986738723	-0.695108817510683	-1.94255578016338	14	Exosc9,Dis3,Exosc8,Wdr74,Exosc2,Exosc10,Exosc7	0.5
Ontology - Cellular Component	GOCC_NUCLEAR_CHROMOSOME	4.06531388928794e-08	5.01534647356924e-06	0.719512826338911	-0.402539169747311	-1.94251274138778	215	Mcm5,Top2a,Syce3,Kat5,Fignl1,Chek1,Exosc9,Mcm2,Smarcb1,Mcm6,Ruvbl2,Tipin,Gins2,Mcm3,Actr8,Pcna,Actl6a,Prim2,Smc1b,Rpa2,Birc5,Timeless,Rec8,Orc3,Uchl5,Gins1,Rbbp4,Ncapg,Prim1,Tonsl,Ncapd2,Orc6,Xlr,3830403N18Rik,Pold4,Pole,E2f6,Rad9a,Dmap1,Pold2,Mcm4,Rpa1,Mms22l,Polb,Ncapg2,Hmga2,Brca1,Hdac2,Rbbp7,Ik,Ruvbl1,Pole2,Parp1,Wdhd1,Mcm7,Plrg1,Sun2,Anp32e,Orc4,Swi5,Plk1,Setx,Orc1,Pola2,Msh5,Mus81,Tubg1,Blm…	0.353488372093023
Canonical Pathways - Reactome	REACTOME_MISMATCH_REPAIR	0.00159309942509302	0.0395512826310245	0.45505986738723	-0.694523693476856	-1.94092058860001	14	Msh2,Pcna,Lig1,Pold4,Pold2,Rpa1	0.428571428571429
Canonical Pathways - Wiki	WP_AMINO_ACID_METABOLISM	2.94846377057667e-05	0.00158682758229895	0.575610261071129	-0.458949917532888	-1.93920560472435	86	Pkm,Fh1,Sds,Tdo2,Hal,Suclg1,Cps1,Otc,P4ha2,Ass1,Got1,Tat,Pck1,Arg1,Dld,Cad,Gss,Ogdh,Ftcd,Vars,Cth,Mdh1,Ddc,Farsb,Cbs,Gsta4	0.302325581395349
Ontology - Molecular Function	GOMF_OXIDOREDUCTASE_ACTIVITY_ACTING_ON_A_HEME_GROUP_OF_DONORS	0.00167532279878868	0.0406475783997133	0.45505986738723	-0.693620155985649	-1.93839555664541	14	Cox7b,Cox7a1,Cox5b,Cox5a,Cox7c,Cox4i1,Cox4i2,Cox6a1	0.571428571428571
Cell Type Signatures	TABULA_MURIS_SENIS_HEART_AND_AORTA_ENDOCARDIAL_CELL_AGEING	0.000284371598241427	0.0109075064160335	0.49849310876659	-0.537423993644213	-1.93800234941178	39	Junb,Ccn1,Rpl31,Rps12,Lgmn,Rpl12,Rplp2,Rplp0,Rps24,Rps15a,Cd74,Lrg1,Rps3,Rpl32,Rps23,Rps21,Rpl31-ps12,Rpl6,Rpl39,H2-Aa,Rpl36,H2-Ab1,Rps29,H2-Eb1,Rpl38,Rbm3,H2-D1,Rps20	0.717948717948718
Tumor Phenotype Ontology	MP_INCREASED_FIBROSARCOMA_INCIDENCE	0.00146320302975993	0.0374869811362456	0.45505986738723	-0.719793282453214	-1.93728813466158	12	Trp53,Mif,Bub1b,Fosl2,Nf2,Prkar1a,Kras,Prdx1,Mmp8,Cdkn2a	0.833333333333333
Ontology - Molecular Function	GOMF_U1_SNRNP_BINDING	0.000681662534624773	0.0215631237284263	0.477270815362862	-0.77399764439337	-1.93571383675762	10	Snrpd3,Snrpd1,Snrpd2,Snrpg,Snrpb,Snrpe,Snrpc,Snrpa	0.8
Ontology - Biological Process	GOBP_PURINE_CONTAINING_COMPOUND_SALVAGE	0.00186993344225534	0.0439092130994015	0.45505986738723	-0.622624553272536	-1.9349084658331	21	Pgm2,Mtap,Adsl,Impdh2,Gmps,Dguok,Adk,Dck,Gmpr2,Impdh1,Adssl1	0.523809523809524
Ontology - Biological Process	GOBP_MITOCHONDRIAL_ELECTRON_TRANSPORT_NADH_TO_UBIQUINONE	0.000754819236036408	0.0231911703209807	0.477270815362862	-0.57138696926376	-1.93322989370029	29	Ndufb8,Ndufv2,Ndufb9,Dld,Ndufs2,Ndufc2,Dnajc15,Ndufs3,Ndufb6,Coq9,Ndufs1,Ndufs8,Ndufv1,Ndufa10,Bdnf,Ndufa8,mt-Nd4,Ndufs6,mt-Nd1,mt-Nd2,Ndufs7	0.724137931034483
Canonical Pathways - Biocarta	BIOCARTA_MCM_PATHWAY	0.00243101637849053	0.0535558251074602	0.431707695803346	-0.703164880730448	-1.93196540543798	13	Ccne1,Cdc6,Mcm6,Orc3,Orc6,Mcm4,Cdkn1b,Mcm7,Orc4	0.692307692307692
Tumor Phenotype Ontology	MP_INCREASED_RHABDOMYOSARCOMA_INCIDENCE	0.000471437113065598	0.016087039190098	0.49849310876659	-0.891863493329044	-1.9307586351733	6	Mad1l1,Trp53,Smo	0.5
Curated - Chemical and Genetic Perturbation	HEVNER_TELENCEPHALON_MICROGLIA	0.000987593461015729	0.0284874531075005	0.45505986738723	-0.585249089022349	-1.93064400628314	26	Fcrls,Mpeg1,Adgre1,Csf1r,P2ry12,Cd68,Trem2,Irf8,C1qc,C1qa,Ptprc,Ctss,Tyrobp,Hck,Lgals3,Cd33,Lyn,C1qb	0.692307692307692
Canonical Pathways - Reactome	REACTOME_AUF1_HNRNP_D0_BINDS_AND_DESTABILIZES_MRNA	0.000353502986724318	0.013063320048582	0.49849310876659	-0.493436621424996	-1.9275055915501	55	Psmc6,Psmd9,Psmb3,Psma1,Psmc5,Psma7,Psmc2,Psmd7,Psma5,Psma2,Psma3,Psmf1,Psmd14,Psmd6,Psme2b,Psmd13,Psmb2,Hnrnpd,Psmd4,Psma6,Psmb4,Psmc4,Psmc3,Rps27a,Psmd1,Psmb6,Psmd12,Psmb5	0.509090909090909
Ontology - Biological Process	GOBP_CYTOPLASMIC_TRANSLATION	2.82109721423728e-06	0.000212051843761533	0.627256739718528	-0.420004803453057	-1.92602490331268	139	Pkm,Eif2b3,Dph6,Rpl23a,Rps11,Rps6,Rps17,Eif4a1,Rpl9-ps6,Rpl31,Ncbp2,Rpl24,Eif3m,Denr,Rpl22l1,Rpl5,Dph1,Dph7,Hnrnpd,Rps12,Rpl12,Dph5,Rps16,Rplp2,Rpl19,Rplp0,Rpl35a,Rps24,Rps15a,Rpl18,Rps14,Rpl26,Rps3,Rps27a,Dhx29,Rpl32,Rwdd1,Rps8,Slbp,Rpl15,Rpl13a,Rps23,Eif3d,Rps15,Mcts1,Rpl27,Rpl9,Drg2,Cpeb3,Rps9,Dph3,Ncbp1,Rps4x,Rps21,Rpl34,Eif3i,Gm3550,Rps7,Eif2d,Rpl11,Ftsj1,Rps5,Etf1,Rpl6,Rpl13,Rpl14,Rpl39,Rpl…	0.539568345323741
Canonical Pathways - Reactome	REACTOME_MISMATCH_REPAIR_MMR_DIRECTED_BY_MSH2_MSH3_MUTSBETA	0.00187482829585777	0.0439597897791915	0.45505986738723	-0.783962339509701	-1.92595471237843	9	Msh2,Lig1,Pold4,Pold2,Rpa1	0.555555555555556
Ontology - Biological Process	GOBP_NEGATIVE_REGULATION_OF_ORGANIC_ACID_TRANSPORT	0.00206226745771182	0.0473848789208914	0.431707695803346	-0.618827177977742	-1.92310749594327	21	Il1rn,Acsl4,Adora1,Rgs4,Slc43a1,Il1b,Abat,Rgs2,Atp5j,Hrh2,Akt2	0.523809523809524
Ontology - Biological Process	GOBP_AROMATIC_AMINO_ACID_FAMILY_CATABOLIC_PROCESS	0.00212775462136645	0.0484041540673407	0.431707695803346	-0.688130266693594	-1.92305347507762	14	Acmsd,Tdo2,Pah,Hgd,Kynu,Tat,Hpd,Kmo	0.571428571428571
Cell Type Signatures	TABULA_MURIS_SENIS_SKIN_BASAL_CELL_OF_EPIDERMIS_AGEING	7.01054792496181e-19	4.88848554871902e-16	1.12391496374483	-0.343896406334071	-1.92277193088288	932	Ldhb,Hbegf,Sertad1,Med28,Rarres1,Magoh,Nradd,Mif,Emp2,Arl2,Selenos,Cdkn2d,Calm2,Snrpd3,Myl12a,Arhgdia,Atp5o,Nudt18,Lmo4,Avpi1,Mrpl58,Nt5c,Cela2a,Hs3st6,Emd,Rgs4,Fgfbp1,Ppp1r14b,Ndufb8,Snrpd1,Crip2,Atp5j2,Smagp,Tubb5,Uqcrh,Cela1,Ppp1r11,Chrac1,Smarcb1,Slc6a8,Pla2g12a,Ndufc1,Exosc8,Pin1,Ier2,Zmat5,Uqcr10,Wasf2,Nbdy,Ndufv2,Arl3,Ranbp1,Ggct,Atp5h,Lamtor1,Cdk2ap2,Cebpzos,Zfand2b,Mcrip1,Pfdn1,Higd1a,Nt…	0.380901287553648
Curated - Chemical and Genetic Perturbation	BURTON_ADIPOGENESIS_PEAK_AT_16HR	0.000723434414874305	0.0225433504299989	0.477270815362862	-0.526790065413223	-1.91995099316308	41	Mcm5,Cdc6,Hells,Mcm6,Asf1b,Mcm3,Ass1,Nap1l4,Snx5,Ifrd2,Hmga1,Mcm4,Mcm7,Mrpl18,Chaf1b,Hat1,Pola2,Dut,Fen1,Serpina3n	0.487804878048781
Positional	chrXF5	0.00154218758767704	0.0388720072118166	0.45505986738723	-0.553811123281338	-1.91815325807321	31	Hccs,Mid1,Bmx,Siah1b,Trappc2,Pir,Gm15247,Ofd1,Tceanc,Tmsb4x,Vegfd,Car5b,Fancb,G530011O06Rik,Asb11	0.483870967741936
Ontology - Cellular Component	GOCC_RIBONUCLEOPROTEIN_COMPLEX	6.75498139098276e-15	2.64235101338004e-12	0.996986217533181	-0.350565964103539	-1.91775618197925	682	H19,Mrps31,Myh10,Top2a,Magoh,Mrpl19,Tbl3,Xrcc5,Mrpl50,Ilf2,Mrpl47,Ltv1,Emg1,Snrpd3,Mrpl1,Eif2s1,Tdrd7,Mrpl58,Impact,Snrpd1,Msi2,Vbp1,Ruvbl2,Zmat5,Eif4e,Ppil1,Ddx1,Naf1,Wdr74,Mrps27,Snrpd2,Mrps33,Actb,Rbm28,Mrpl44,U2af2,Mrps18b,Slirp,Mrpl35,Mrps6,Ccdc130,Syf2,Ddx39b,U2af1,Ebna1bp2,Mrps22,Zfp36,Mrpl23,Gnl3l,Dap3,Snrpa1,Snrpg,Mrpl12,Rheb,Ppp1r8,Alyref,Prkdc,Rbms1,Naa38,Lncbate1,Mrpl45,Rpf1,Snu13,Ccd…	0.426686217008798
Canonical Pathways - Reactome	REACTOME_MAJOR_PATHWAY_OF_RRNA_PROCESSING_IN_THE_NUCLEOLUS_AND_CYTOSOL	6.68553827587525e-07	5.83830086814319e-05	0.659444398037935	-0.407362354817704	-1.9154282230978	172	Tbl3,Ltv1,Emg1,Exosc9,Dis3,Exosc8,Rcl1,Ebna1bp2,Exosc2,Exosc10,Snu13,Rpl23a,Rps11,Rps6,Rps17,Rpl31,Xrn2,Ddx49,Exosc7,Rpl24,Senp3,Rpl22l1,Rpl10-ps3,Rpl5,Ddx47,Eri1,Rps12,Pelp1,Rpl12,Imp4,Rps16,Rplp2,Rpl19,Rpp38,Rplp0,Rpl35a,Rps24,Rps15a,Rpl18,Rps14,Dcaf13,Rpl35,Fbl,Rpl26,Rps3,Bop1,Rpl32,Rps8,Rpl15,Rpl13a,Pes1,Rps23,Rps15,Rpl27,Rpl9,Rps9,Ddx52,Wdr46,Rpl10,Rps27rt,Rps4x,Rps21,Rpl34,Pno1,Rps7,Rpl11,R…	0.511627906976744
Cell Type Signatures	TABULA_MURIS_SENIS_SPLEEN_NK_CELL_AGEING	7.20777348520168e-05	0.00338006640806037	0.538434096309916	-0.44242240874549	-1.91494547254669	92	Itm2c,S100a9,Gimap7,Bcl2a1b,Rpl23a,Rps11,Rps17,Rpl31,Bcl2a1d,Rpl5,Eef1g,Rps12,Rpl12,Rps16,Rplp2,Serpina3g,Rpl35a,Rps24,Jchain,Rps15a,Rpl35,Lag3,Rps3,Rps27a,Ltb,Rps8,Rpl13a,Asb2,Rpl27,Spint2,Cd3d,Rgs1,Rps21,Rps7,Cirbp,Rpl11,Il7r,Rpl6,Rpl13,Thy1,Rpl14,Rpl39,Rpl36,Phactr3,Rps29,Cd7,Rpl38,Rps15a-ps4,Rps25,Rps26,Rbm3,Romo1,Rps13,Rps20,Rpl28,Cxcr3,Tpt1,Tmsb10	0.630434782608696
Canonical Pathways - Reactome	REACTOME_AMINO_ACIDS_REGULATE_MTORC1	0.000368729539365805	0.0133834351037173	0.49849310876659	-0.496543643626382	-1.91419380160424	51	Atp6v0e2,Atp6v1b2,Nprl2,Lamtor1,Castor1,Atp6v0d2,Rheb,Sec13,Itfg2,Atp6v1e1,Atp6v1c1,Lamtor3,Wdr24,Lamtor5,Nprl3,Atp6v1g2,Szt2,Sesn1,Atp6v0e,Kics2,Fnip1,Atp6v1f,Mtor,Seh1l,Slc38a9,Castor2,Atp6v0d1,Rraga,Rragd,Mios,Wdr59,Rragc	0.627450980392157
Ontology - Biological Process	GOBP_PROTON_TRANSPORTING_TWO_SECTOR_ATPASE_COMPLEX_ASSEMBLY	0.00159931166099468	0.0396441428423998	0.45505986738723	-0.670308368244816	-1.91335658370696	15	Pip4p1,Tmem199,Tmem242,Oxa1l,Vma21,Atpaf1,Tmem70,Atpaf2,Atp6ap1,Atp5d	0.666666666666667
Canonical Pathways - Biocarta	BIOCARTA_VITCB_PATHWAY	0.00105864954943176	0.029997564441319	0.45505986738723	-0.741532944050798	-1.91198621951339	11	Col4a3,Col4a5,Slc2a1,Slc23a2,Slc2a3,Col4a4	0.545454545454545
Curated - Chemical and Genetic Perturbation	MODY_HIPPOCAMPUS_PRENATAL	0.000330975835609533	0.012402314139032	0.49849310876659	-0.520061956183272	-1.91106090016294	43	Top2a,Trp53,Pcna,Rpl23a,Lsm4,Eif4a3,Cdk2ap1,Eftud2,Cdk4,Eef1g,Ccnb2,Gm10275,Cks2,Rpl19,Rps8,Rpl13a,Snrpb2,Rpl9,Rpl34,Rpl13,Btf3,Rpl8	0.511627906976744
Cell Type Signatures	TABULA_MURIS_SENIS_HEART_AND_AORTA_CARDIOMYOCYTE_AGEING	1.65725035322401e-05	0.000945871215836534	0.575610261071129	-0.432103093718586	-1.91016013824313	109	Cox7b,Btg2,Tpm1,Aldoa,Myl12a,Flot1,Phyh,Morf4l1-ps1,Atp5h,Junb,Nme2,Rnf7,Pnrc1,Rpl23a,Rps11,Rps6,Use1,Arf4,Tmed3,Rpl24,Atpif1,Rps12,Rpl12,Selenok,Rpl19,Rplp0,Rps24,Atp5g2,Aurkaip1,Cfl2,Rps3,Ndufa10,Rpl32,Mrpl30,Rpl15,Rpl13a,Rps23,Dstn,Ufc1,Map1lc3b,Pdlim7,Gapdh,Slc25a4,Rps9,Timm23,Rpl10,Rps4x,Rpl31-ps12,Rps5,Rpl6,Rpl39,Rpl8,Mir703,Morf4l1,Rps25,Rps26,S100a6,Gltp,Rbm3,H2-D1,Rps13,Rps20	0.568807339449541
Canonical Pathways - Reactome	REACTOME_HEDGEHOG_OFF_STATE	3.35105186114789e-05	0.00177333495487131	0.557332238758646	-0.435069916707905	-1.91002885808307	103	Adcy2,Smo,Psmc6,Psmd9,Tuba1b,Rbx1,Psmb3,Psma1,Psmc5,Psma7,Tubb6,Ift122,Psmc2,Psmd7,Psma5,Psma2,Psma3,Tubb2b,Psmf1,Ofd1,Psmd14,Psmd6,Psme2b,Psmd13,Psmb2,Adcy9,Psmd4,Psma6,Psmb4,Psmc4,Cul1,Prkar1a,Psmc3,Tuba4a,Rps27a,Psmd1,Tuba1a,Psmb6,Psmd12,Psmb5,Ift172	0.398058252427184
Ontology - Biological Process	GOBP_MAINTENANCE_OF_SYNAPSE_STRUCTURE	0.00234092581999656	0.0522893708929037	0.431707695803346	-0.614050781881901	-1.90826405748033	21	Ophn1,Sort1,Dgkz,Rims2,Cbln3,Itgb3,Appl1,Sema3a	0.380952380952381
Hallmark	HALLMARK_G2M_CHECKPOINT	5.32607722133035e-07	4.7720461718266e-05	0.659444398037935	-0.399627319104249	-1.90812895249366	194	Meis1,Mcm5,Top2a,Chek1,Cks1b,Mcm2,Cdc6,Jpt1,Snrpd1,Prc1,Racgap1,Mcm6,Pbk,Gins2,Mcm3,Prim2,Rpa2,Birc5,Tfdp1,Ddx39a,Mad2l1,Cdkn3,Rbl1,Ccnd1,Mnat1,Cenpa,Slc7a1,E2f2,Orc6,Tpx2,Ttk,Pole,Hmga1b,Ccna2,Tmpo,Aurkb,Cdc20,Stmn1,Chaf1a,Stag1,Kmt5a,Kif4,Efna5,Cdkn1b,Cdk4,Ilf3,Ndc80,Cdc7,Cdc25b,Cdc25a,Hnrnpd,Ccnb2,Cks2,Pds5b,Hmmr,Plk4,Plk1,Nup98,Cul1,Kpnb1,Pola2,Cdk1,Suv39h1,Uck2	0.329896907216495
Ontology - Biological Process	GOBP_REGULATION_OF_MITOCHONDRIAL_TRANSLATION	0.00141468844642562	0.0367727282070893	0.45505986738723	-0.577905278002034	-1.9064179374253	26	Mtg2,Tsfm,Trub2,Cdk5rap1,Mrps27,Mtg1,Coa3,Fastkd2,Fastkd3,Rpusd4,Taco1,Mpv17l2,Rcc1l	0.5
Ontology - Biological Process	GOBP_REGULATION_OF_RESPIRATORY_SYSTEM_PROCESS	0.00109976088584751	0.0307869061088393	0.45505986738723	-0.739361829734759	-1.90638816660615	11	Adora1,Mtg2,Nlgn3,Mtg1,Pbx3	0.454545454545455
Canonical Pathways - Wiki	WP_PURINE_METABOLISM	3.53597419602648e-06	0.000260137404384737	0.627256739718528	-0.409188079905118	-1.90382013537078	152	Nme4,Pkm,Gucy2c,Pgm2,Pde6d,Adcy2,Pde10a,Nt5c,Pde9a,Polr2c,Nudt5,Enpp3,Prim2,Adsl,Pde6c,Impdh2,Polr2h,Nme2,Prim1,Gmps,Itpa,Polr2d,Rrm1,Pde6h,Pold4,Pole,Pold2,Dguok,Adk,Pde4c,Dck,Papss1,Polr2i,Polr2e,Gmpr2,Ak8,Nt5m,Pole2,Nme1,Hddc3,Paics,Nme6,Pnpt1,Pde4b,Ak7,Adcy9,Uox,Entpd6,Nudt16,Impdh1,Pde4a,Adssl1,Pola2,Polr3h	0.355263157894737
Cell Type Signatures	TABULA_MURIS_SENIS_LARGE_INTESTINE_INTESTINAL_CRYPT_STEM_CELL_AGEING	1.37077680353215e-10	2.68103882622545e-08	0.826657301178302	-0.369121318037013	-1.90237423301783	367	Sptssa,Pkm,Hes1,Rnase4,Trp53,Nudt22,Emg1,Calm2,Arhgdia,Mrpl58,Nt5c,Osgep,Emd,Fgfbp1,Smagp,Tubb5,Sdsl,Cela1,Ppp1r11,Smarcb1,Sgf29,Pla2g12a,Bbc3,Pin1,Ier2,Zmat5,Ranbp1,Lamtor1,Nubp1,Wdr89,Nt5c3b,Esrra,Uchl5,Wdr61,Ccnd1,Clic1,Nme2,U2af1,Ssbp4,1110004F10Rik,Pglyrp1,Ier3,Pold4,Sfxn1,Psmc2,Gipc1,Pold2,Ndufb7,Krtcap3,Pafah1b3,Slc25a3,Ostc,Mrto4,Tbcb,Stmn1,Lsm4,Rps6,Zfpl1,Rrp1,2610528J11Rik,Rnf186,Gale,T…	0.419618528610354
Ontology - Biological Process	GOBP_ENERGY_DERIVATION_BY_OXIDATION_OF_ORGANIC_COMPOUNDS	1.43830589648073e-09	2.37809793482041e-07	0.788186810800237	-0.37486288013398	-1.90186067793026	314	Fh1,Pgm2,Gyg,Cycs,Idh3a,Trp53,Ndufs4,Slc25a22,Arl2,Cox7a2,Adgrf1,Msh2,Cox7a1,Ndufa1,Atp5o,Suclg1,Ndufb8,Ndufb4,Atp5j2,Phka1,Uqcrh,Lyrm7,Ndufc1,Cox10,Uqcr10,Ppargc1a,Ndufv2,Ndufa5,Atp5pb,Atp5h,Adsl,Afg1l,Mtln,Ndufb9,Coq7,Idh3g,Ndufb10,Dld,Mtch2,Stbd1,Lepr,Sdhb,Uqcrfs1,mt-Atp8,Cox5b,Ndufs2,Ndufc2,Ogdh,Gfpt1,Atp5c1,Dnajc15,Ndufb5,Atp5b,Cox5a,Cox7c,Snca,Ndufb7,Rubcnl,Dguok,Cox8a,Gys2,Mdh1,Ndufs3,Atp5…	0.388535031847134
Cell Type Signatures	TABULA_MURIS_SENIS_HEART_AND_AORTA_LEUKOCYTE_AGEING	1.76483396179843e-05	0.0010037023786994	0.575610261071129	-0.417092151316152	-1.90140573435392	125	Fabp4,Tnfaip2,Fos,Lmo4,Cdk2ap2,Fosl2,Junb,Ier5,Zfp36,Pnrc1,Ier3,Pim1,Mpeg1,Rpl23a,Rps11,Il1b,Mcl1,Stat3,Id3,Nfkbiz,Pfdn5,Sirpb1c,Rpl22l1,Atf4,Rpl5,Icam1,Clec4d,Eef1b2,Plek,Rps12,Socs3,Itgb2,Rpl19,Rpl35a,Rps15a,Wfdc17,Rps14,Rpl35,Rack1,Rps27a,Trib1,Rps8,Ifitm2,Rpl13a,Rps23,Rpl9,Vsig4,Lgals3,Rps9,Napsa,Rpl10,Rps4x,Rps21,Rps7,Rpl6,Rpl14,Rpl39,Rpl36,Srgn,Rps29,Rpl38,Rps25,Dusp2,Samsn1,S100a6,Rbm3	0.528
Curated - Chemical and Genetic Perturbation	ZAMORA_NOS2_TARGETS_UP	0.000355719265647365	0.0130893542889274	0.49849310876659	-0.490001936690972	-1.90060765432904	54	Il1rn,Mcm5,Ccne1,Mcm2,Actg1,Mcm6,Ier2,Pcna,Lig1,Rrm1,Ppa1,Mcm4,Supt4a,Hmgb2,Rbbp7,Atp6v1c1,Ngf,Eef1b2,Pabpc4,Sms,Fen1,Nelfe,Polr1d,Rack1,Krt19,Pick1	0.481481481481482
Curated - Chemical and Genetic Perturbation	JIANG_AGING_HYPOTHALAMUS_UP	0.000357296297943341	0.0131128558956872	0.49849310876659	-0.502083065154791	-1.89888504217432	49	Cox7a2,Ndufa1,Atp5o,Btg3,Ndufc1,Actb,Atp5c1,Casp6,Ndufb5,Ppa1,Prep,Atp5md,Hspe1,Atpif1,Csf1r,Psmd14,Atp5l,Rps12,Cct6a,Psma6	0.408163265306122
Canonical Pathways - Wiki	WP_PROTEASOME_DEGRADATION	0.000368729539365805	0.0133834351037173	0.49849310876659	-0.501926079597312	-1.89829132064173	49	Psmc6,Psmd9,Psmc5,Psma7,Psmc2,Ube2b,Psmd7,Psma5,Psma2,Psma3,Psmd6,Psmd13,Psmb2,Rpn1,Psmd4,Psma6,Psmb4,Psmc4,Psmc3,Ifng,Psmb6,Psmd12,Ube2d3,Psmb5	0.489795918367347
Canonical Pathways - Reactome	REACTOME_METABOLISM_OF_RNA	2.87110788909553e-13	8.52719043061372e-11	0.932595211336209	-0.350980986295598	-1.89778185760594	588	Magoh,Tbl3,Nup93,Ltv1,Emg1,Exosc9,Snrpd3,Nup107,Psmc6,Rngtt,Supt5,Polr2c,Snrpd1,Dis3,Psmd9,Exosc8,Zmat5,Eif4e,Rcl1,Ppil1,Ddx39a,Nt5c3b,Gspt2,Nup88,Snrpd2,Cpsf3,Wdr61,Smg9,U2af2,Mnat1,Polr2h,Syf2,Nkap,Ddx39b,U2af1,Ebna1bp2,Psmb3,Mapkapk2,Nup133,Zfp36,Psma1,Polr2d,Exosc2,Cnot8,Exosc10,Snrpa1,Snrpg,Psmc5,Alyref,Psma7,Snu13,Psmc2,Nup205,Ccdc12,Snupn,Rpl23a,Rps11,Psmd7,Snrpb,Cstf2,Parn,Psma5,Fam50a,Cn…	0.387755102040816
Ontology - Biological Process	GOBP_MITOCHONDRIAL_RNA_METABOLIC_PROCESS	0.000437329117634019	0.0151815679407238	0.49849310876659	-0.492184727609875	-1.89739002186079	51	Fastk,Sars2,Mterf3,Mtres1,Cdk5rap1,Slirp,Mrpl12,Ppargc1b,Mterf2,Fastkd2,Gars,Slc25a33,Ears2,Pnpt1,Fastkd3,Tefm,Rpusd4,Fastkd1	0.352941176470588
Canonical Pathways - Reactome	REACTOME_RESOLUTION_OF_SISTER_CHROMATID_COHESION	2.36434639453621e-05	0.0013120895320267	0.575610261071129	-0.4215852860746	-1.89737435145199	117	Mad1l1,Tuba8,Nuf2,Ska1,Sgo2a,Cenpu,Nup107,B9d2,Bub1b,Dsn1,Tuba1b,Mad2l1,Cenpa,Nup133,Ercc6l,Tubb6,Aurkb,Cdc20,Sec13,Ppp2cb,Kntc1,Cenpn,Stag1,Tubb2b,Nde1,Dynll1,Rcc2,Ndc80,Ccnb2,Pds5b,Ppp2r1a,Cenps,Plk1,Nup98,Ska2,Nup85,Cdk1,Dync1li1,Cenpq,Tuba4a,Rad21,Kif2c,Clasp2,Tuba1a,Bub3	0.384615384615385
Ontology - Biological Process	GOBP_MITOTIC_CELL_CYCLE_CHECKPOINT_SIGNALING	6.98170374159351e-06	0.000460318620697337	0.610526878385931	-0.415372253225345	-1.8964769841098	136	Mad1l1,Trp53,Nuf2,Chek1,Msh2,Dtl,Dgkz,Cdc6,Pidd1,Bub1b,Tipin,Nae1,Rpa2,Birc5,Psmg2,Mad2l1,Brcc3,Ccnd1,Syf2,Ier3,Prkdc,Ttk,Rad9a,Rint1,Aurkb,Cdc20,Rps6,Uimc1,Kntc1,Brca1,Ik,Rpl24,Zfyve19,Ndc80,Anapc15-ps,Ticrr,Plk1,Orc1,Cdk1,Anapc15,Mus81,Lcmt1,Dync1li1,Blm,Cdt1,Cdk5rap3,Rpl26,Babam2,Cep192,Bub3,Donson,Mrnip,Cenpe,Cdk5rap2,Clspn,Inip,Rad17,Ppp1r10,Stil,Mre11a,Fzr1	0.448529411764706
Ontology - Cellular Component	GOCC_PROTEASOME_ACCESSORY_COMPLEX	0.0011819116990072	0.0326623116054661	0.45505986738723	-0.58857386058318	-1.89560062231227	24	Psmc6,Psmd9,Psmc5,Psmc2,Psmd7,Psmd14,Psmd6,Psmd13,Psmd4,Psmc4,Psmc3,Psmd1,Psmd12,Psmc1,Adrm1,Psmd11	0.666666666666667
Ontology - Cellular Component	GOCC_OLIGOSACCHARYLTRANSFERASE_COMPLEX	0.00386099858760942	0.0738053579834088	0.431707695803346	-0.689342833289647	-1.89398893900779	13	Tusc3,Tmem258,Ostc,Stt3a,Ddost,Rpn1,Magt1,Krtcap2,Ost4,Rpn2,Dad1	0.846153846153846
Ontology - Cellular Component	GOCC_PORE_COMPLEX	0.0016778814387002	0.0406475783997133	0.45505986738723	-0.573178711100083	-1.89082574218619	26	Plekha7,Vdac3,Afdn,C9,Tspan33,Slc25a31,C6,C8b,Tomm40,Vdac2,Pdzd11	0.423076923076923
Ontology - Cellular Component	GOCC_NUCLEAR_REPLICATION_FORK	0.000528113014076549	0.0175855287085344	0.477270815362862	-0.524253871424167	-1.89050962838268	39	Tipin,Pcna,Prim2,Rpa2,Timeless,Prim1,Tonsl,Pold4,E2f6,Pold2,Rpa1,Mms22l,Parp1,Wdhd1,Plrg1,Pola2,Mus81	0.435897435897436
Curated - Chemical and Genetic Perturbation	ICHIBA_GRAFT_VERSUS_HOST_DISEASE_35D_UP	9.46013736935915e-06	0.000594986992665812	0.593325476396405	-0.407243868438308	-1.89004425499652	148	Lpl,Pkm,Scd2,Btg2,ENSMUSG00000120992,S100a9,Nnmt,Birc5,Tlr6,Clic1,Cxcl1,Ear2,Smoc2,Apbb1ip,Mpeg1,Mcm4,Cytip,Cyba,Orm2,Adgre1,Cd52,Nfkbiz,Atp1b3,Cfp,Fpr1,Pdk3,Csf1r,Tmsb4x,Ncf4,Lyz2,S100a8,Lgmn,Cd68,Laptm5,Trbc1,Itgb2,Plk1,Serpina3g,C1qc,C1qa,Sirpa,Pld4,Cd74,Ptprc,Bcl2a1a,Mmp12,Cd5l,Lrg1,Ctss,Msr1,Cyb561,Casp1,Cybb,Pld3,Lcp2,Tyrobp,Cd53,Hck,Lgals3	0.398648648648649
Ontology - Biological Process	GOBP_REGULATION_OF_GLUTAMATE_SECRETION	0.00173589521379637	0.0415289098760709	0.45505986738723	-0.637209008022019	-1.88987832700386	17	Il1rn,Adora1,Avpr1a,Rab3gap1,Snca,Il1b,Kmo	0.411764705882353
Cell Type Signatures	ZHANG_UTERUS_C9_DENDRITIC_CELL	6.05282375906918e-05	0.00293278511927346	0.557332238758646	-0.43686296333476	-1.88868029776671	93	Tagln2,Actg1,Bcl2a1b,Actb,Cd83,Zfp36,Pim1,Mpeg1,Rps11,Il1b,Mcl1,Gpr132,Cytip,Cyba,Cd52,Bcl2a1d,Tmsb4x,Clec7a,Cxcl16,Arhgdib,Fxyd5,Sh3bgrl3,Plek,Lgmn,Laptm5,Calm1,Il1r2,Rgs2,Spi1,Coro1a,Fcer1g,Wfdc17,Arpc3,Arpc2,Alox5ap,Ccl3,Cd74,Ifitm3,Ctss,Rac2,Rilpl2,Tyrobp,Cd53,Rgs1,Lgals3,Napsa,Ifi30,H2-Aa,Ccl4,Srgn,Lmnb1,H2-Ab1,Lsp1,Rps29,Cd209a,H2-Eb1	0.602150537634409
Canonical Pathways - Reactome	REACTOME_DEGRADATION_OF_BETA_CATENIN_BY_THE_DESTRUCTION_COMPLEX	4.20435025100501e-05	0.00214061489922598	0.557332238758646	-0.455051606096106	-1.88799994397618	79	Psmc6,Psmd9,Rbx1,Psmb3,Psma1,Psmc5,Psma7,Psmc2,Psmd7,Psma5,Psma2,Ppp2cb,Psma3,Psmf1,Psmd14,Psmd6,Psme2b,Psmd13,Psmb2,Psmd4,Ppp2r1a,Psma6,Psmb4,Psmc4,Cul1,Lef1,Psmc3,Rps27a,Psmd1,Tcf7,Psmb6,Psmd12,Psmb5	0.417721518987342
Ontology - Cellular Component	GOCC_MITOCHONDRIAL_RESPIRATORY_CHAIN_COMPLEX_III	0.00236503544203579	0.0526811644713473	0.431707695803346	-0.701380682292094	-1.88773152904999	12	Uqcrh,Uqcr10,Uqcrfs1,Uqcrb,Uqcrc2,Cyc1,Uqcrc1,Uqcc3	0.666666666666667
Ontology - Biological Process	GOBP_UDP_N_ACETYLGLUCOSAMINE_METABOLIC_PROCESS	0.00157254359053068	0.0392814278849399	0.45505986738723	-0.731588877382273	-1.8863462009698	11	Gnpnat1,Uap1,Gfpt1,Gne,Pgm3,Gnpda2,Dpagt1,Gfpt2	0.727272727272727
Ontology - Cellular Component	GOCC_ATPASE_COMPLEX	1.9331646214203e-05	0.00108786295432768	0.575610261071129	-0.408138561749993	-1.8846035902259	142	Atp6v0e2,Smarcd3,Kat5,Mta3,Atp5o,Atp5j2,Chrac1,Smarcb1,Ruvbl2,Atp6v1b2,Dpf3,Actr8,Atp5pb,Actl6a,Atp5mpl,Atp5h,Mta1,Cdk2ap2,Uchl5,Rbbp4,Actb,Atp6v0d2,Dmac2l,mt-Atp8,Tmem199,Bcl11b,Atp5c1,Atp5g1,Atp5b,Dmap1,Atp5md,Cdk2ap1,Atp5e,Hdac2,Rbbp7,Atp6v1e1,Atp6v1c1,Ruvbl1,Atp5k,Cecr2,Atp5l,Anp32e	0.295774647887324
Canonical Pathways - Reactome	REACTOME_DUAL_INCISION_IN_GG_NER	0.0011876352423438	0.032714424921204	0.45505986738723	-0.516854313525173	-1.88373892699529	41	Pcna,Rbx1,Rfc4,Pold4,Pole,Pold2,Rpa1,Rfc3,Pole2,Rfc2,Parp1,Gtf2h2,Gtf2h4,Ercc2,Chd1l,Rps27a,Cul4b	0.414634146341463
Curated - Chemical and Genetic Perturbation	AFFAR_YY1_TARGETS_DN	7.83903632040184e-08	9.11032351497136e-06	0.704975715167238	-0.386694546439319	-1.88324756610055	230	Scd2,Cyp7b1,Trib3,Mcm5,Top2a,Mrpl19,Scarb1,Rab27a,Uhrf1,Msh2,ENSMUSG00000120992,Cdc6,Cyp3a11,Hells,Prc1,Racgap1,Gfra1,Zfp143,Bub1b,Mcm6,Shcbp1,Lgr5,Mtnr1a,Mcm3,Gpr84,Birc5,Otc,B3gat3,Il1r1,Avpr1a,Mad2l1,Dusp9,Rbbp4,Lig1,Snx5,Ncapg,Cenpa,Mtch2,Gzma,Rfc4,Mthfd2,Ttk,Sfxn1,Ccna2,Serpina1a,Apoc1,Ung,Mcm4,Thbs2,Spag5,Aurkb,Neurl1a,Stmn1,Hmgb2,Ednra,Ripk4,Pfdn5,Atp6v1e1,Mcm7,Ptpro,Lyz2,Folh1,Anp32e,Ccnb…	0.334782608695652
Ontology - Molecular Function	GOMF_PATCHED_BINDING	0.00133053239697134	0.0350395379025063	0.45505986738723	-0.830904256954864	-1.88054329479235	7	Ihh,Smo	0.285714285714286
Ontology - Biological Process	GOBP_TRICARBOXYLIC_ACID_CYCLE	0.00142978011151886	0.0368950529210565	0.45505986738723	-0.555689127238298	-1.88011783636845	29	Fh1,Idh3a,Ndufs4,Suclg1,Idh3g,Sdhb,Ogdh,Mdh1,Mdh2,Idh3b,Dlst,Sdhd,Aco2,Pdha1,Sdhc,Mrps36	0.551724137931035
Ontology - Cellular Component	GOCC_PROTEASOME_CORE_COMPLEX	0.00147231678010537	0.0376603134279583	0.45505986738723	-0.627930326087988	-1.88008540346042	18	Psmb3,Psma1,Psma7,Psma5,Psma2,Psma3,Psmb2,Psma6,Psmb4,Psmb6,Psmb5	0.611111111111111
Canonical Pathways - Reactome	REACTOME_MITOCHONDRIAL_PROTEIN_IMPORT	0.00309740548055824	0.0632817695505644	0.431707695803346	-0.76509073495319	-1.87959297547601	9	Ndufb8,Otc,Coq2,Hscb,Atp5b	0.555555555555556
Ontology - Molecular Function	GOMF_ATPASE_COUPLED_ION_TRANSMEMBRANE_TRANSPORTER_ACTIVITY	0.00171093463118101	0.0411058269479845	0.45505986738723	-0.623726901280574	-1.87929092085937	19	Atp6v0e2,Atp6v1b2,Atp6v0d2,Atp5b,Atp6v1e1,Atp6v1c1,Atp6v1g2,Atp6v0e,Atp6v1f	0.473684210526316
Canonical Pathways - Reactome	REACTOME_PTEN_REGULATION	3.39748554346509e-05	0.00178652043101945	0.557332238758646	-0.424773532705958	-1.87676855368576	110	Mta3,Psmc6,Psmd9,Cbx4,Lamtor1,Mta1,Rbbp4,Bmi1,Psmb3,Psma1,Psmc5,Rheb,Psma7,Maf1,Psmc2,Psmd7,Psma5,Psma2,Psma3,Psmf1,Wwp2,Rbbp7,Ring1,Psmd14,Psmd6,Psme2b,Psmd13,Psmb2,Lamtor3,Psmd4,Psma6,Psmb4,Psmc4,Lamtor5,Psmc3,Rps27a,Psmd1,Frk,Psmb6,Psmd12,Mecom,Psmb5,Akt2	0.390909090909091
Canonical Pathways - Reactome	REACTOME_METABOLISM_OF_AMINO_ACIDS_AND_DERIVATIVES	2.23237214497387e-07	2.28043213127967e-05	0.690132458796796	-0.384068572817318	-1.87421543627037	226	Amdhd1,Tstd1,Sds,Nmral1,Tdo2,Hal,Crym,Agxt,Gls2,Pycr2,Mtap,Cps1,Psmc6,Sdsl,Aass,Psmd9,Slc6a8,Azin2,Pah,Hgd,Otc,Nat8l,Bckdk,Ass1,Hao1,Kynu,Got1,Grhpr,Tat,Dbt,Arg1,Gldc,Dld,Slc25a15,Psmb3,Psma1,Serinc5,Psmc5,Psma7,Ogdh,Ppm1k,Aadat,Ftcd,Psmc2,Hpd,Psmd7,Lias,Cth,Psma5,Psma2,Agxt2,Slc36a4,Ddc,Azin1,Psma3,Psmf1,Slc25a12,Txn2,Ndufab1,Psmd14,Cbs,Psmd6,Kmo,Psme2b,Psmd13,Psmb2,Folh1,Psmd4,Serinc4,Psma6,Psm…	0.393805309734513
Canonical Pathways - Biocarta	BIOCARTA_G2_PATHWAY	0.00358652719668928	0.0698915226980592	0.431707695803346	-0.603084481957406	-1.87418447219696	21	Trp53,Cdkn2d,Chek1,Ywhaq,Prkdc,Brca1,Cdc25b,Cdc25a,Plk1,Cdk1,Cdc25c	0.523809523809524
Ontology - Biological Process	GOBP_RNA_PHOSPHODIESTER_BOND_HYDROLYSIS_EXONUCLEOLYTIC	0.00208458019994935	0.0476671362778631	0.431707695803346	-0.647187730324812	-1.87404931074262	16	Exosc9,Exosc8,Cpsf3,Exosc2,Exosc10,Parn,Exosc7,Eri1	0.5
Ontology - Biological Process	GOBP_DNA_STRAND_ELONGATION	0.00124038758828536	0.0334416454140567	0.45505986738723	-0.525602030994722	-1.87252144977371	36	Ruvbl2,Mcm3,Actr8,Pcna,Actl6a,Uchl5,Gins1,Lig1,Pole,Pold2,Mcm4,Ruvbl1,Mcm7	0.361111111111111
Curated - Chemical and Genetic Perturbation	PLASARI_TGFB1_TARGETS_1HR_UP	0.0013175018896951	0.0349257773668266	0.45505986738723	-0.54613043604195	-1.86963647589366	30	Hbegf,Hes1,Csrnp1,Serpine1,Junb,Ier5,Egr2,Id1,Ier3,Id2,Id4,Gadd45b	0.4
Canonical Pathways - Reactome	REACTOME_CYCLIN_A_B1_B2_ASSOCIATED_EVENTS_DURING_G2_M_TRANSITION	0.00142491510989376	0.0368950529210565	0.45505986738723	-0.580328966528711	-1.86904656113622	24	Mnat1,Ccna2,Ppp2cb,Ppp2r3d,Cdc25b,Cdc25a,Ccnb2,Ppp2r1a,Plk1,Cdk1,Cdc25c,Lcmt1	0.5
Cell Type Signatures	TABULA_MURIS_SENIS_LIMB_MUSCLE_SKELETAL_MUSCLE_SATELLITE_CELL_AGEING	3.81975262409046e-05	0.00196981326640395	0.557332238758646	-0.416666342407395	-1.86697450578899	115	Tagln2,Sertad1,Rnase4,Rarres2,Fos,Ctsl,Emd,Crip2,Cdk2ap2,Fosl2,Junb,Gstp1,Tpm3,Ccl19,Zfp36,Cxcl1,Ier3,Pold4,Ndrg1,Slc25a3,Tmem176a,Id3,Use1,Pfdn5,Hint1,Atf4,Gadd45b,Cltb,Cd63,Nfkbib,Tmem176b,Calm1,Swi5,Arpc3,Tuba4a,Ifitm3,Ccl11,Ptma,Ifitm2,Rpl13a	0.347826086956522
Cell Type Signatures	TABULA_MURIS_SENIS_TONGUE_BASAL_CELL_OF_EPIDERMIS_AGEING	1.3244083480543e-05	0.000795537868393069	0.593325476396405	-0.410451473276528	-1.86656227101962	130	Tagln2,Top2a,Cks1b,Jpt1,Prc1,Tubb5,Racgap1,Pbk,Tuba1b,Birc5,Wdr89,Ddx39a,Cenpa,Nme2,Cxcl1,Pnrc1,Ier3,Tubb6,Ccna2,Ppa1,Apoc1,Cox5a,Slc25a3,Cdc20,Stmn1,Hmgb2,Hint1,Nme1,Gsta4,Atf4,Cxcl16,Rpl5,Gadd45b,Nhp2,Eef1b2,Rps12,Ccnb2,Rpl12,Cks2,Ptgr1,Rplp2,Stx11,Cdk1,Dut,Pgk1,Rack1,Tpi1,Tuba4a,Ifitm3,Plaur,Ptma,Selenbp1,Rpl13a,Cxcl10,Ran,Lgals3,Tgm3,Pclaf,Smc2,Cldn4,Rps21,Ptges3,Tubb4b,Pfdn6	0.492307692307692
Canonical Pathways - Reactome	REACTOME_MRNA_SPLICING	1.47187881573101e-06	0.000119827372825857	0.643551836150722	-0.388518410520057	-1.86548927149804	201	Magoh,Snrpd3,Polr2c,Snrpd1,Zmat5,Ppil1,Snrpd2,U2af2,Polr2h,Syf2,Nkap,Ddx39b,U2af1,Polr2d,Snrpa1,Snrpg,Alyref,Snu13,Ccdc12,Snrpb,Fam50a,Hnrnpk,Lsm4,Puf60,Eif4a3,Ptbp1,Sf3b3,Polr2i,Srsf3,Snrnp35,Lsm8,Eftud2,Polr2e,Snrpf,Ddx46,Ik,Phf5a,Ncbp2,Ddx5,Rnf113a1,Leng1,Snrpe,Rnps1,Ddx41,Smndc1,Plrg1,Hnrnpd,Smu1,Prpf31,Snrnp27,Gtf2f2,Lsm6,Snrnp25,Sf3b6,Dhx35,Hnrnpf,Pqbp1,Hnrnpa2b1,Snrnp40,Cwc27,Hnrnph2,Rbm17…	0.417910447761194
Cell Type Signatures	TABULA_MURIS_SENIS_BRAIN_NON_MYELOID_ENDOTHELIAL_CELL_AGEING	6.48390661942031e-09	9.62860132983915e-07	0.761460801445585	-0.362671415521411	-1.86523836943481	359	Ldhb,Cystm1,Rnase4,Vamp5,Mif,Pdcl3,Arl2,Cdkn2d,Apoa1,Calm2,Aldoa,Myl12a,Arhgdia,Mrpl58,Ndufb8,Crip2,Tubb5,Ppp1r11,Chrac1,Pin1,Ier2,Zmat5,Plaat3,Ndufv2,Arl3,Atp5h,Lamtor1,Cdk2ap2,Fosl2,Ndufb9,Gstp1,Ndufb10,Clic1,Anapc11,Syf2,Ssbp4,Psmb3,S100a1,Zfp36,Id1,Smim14,Pglyrp1,Ier3,Ndufc2,Atp5g1,Plscr1,Ubald1,Vamp8,Ccdc12,Cox5a,Ndufb7,Snrpb,Vps28,Ostc,Tceal9,Stmn1,Zfpl1,Cox8a,Id2,Gtf2a2,Mrpl51,Polr2e,Cyba,…	0.345403899721449
Curated - Chemical and Genetic Perturbation	PIONTEK_PKD1_TARGETS_DN	0.00318763840824967	0.0641716764953259	0.431707695803346	-0.69203503825493	-1.86257818885451	12	Afp,Uhrf1,Tubb5,Rrm1,Ccna2,Serpina1a,Rps6	0.583333333333333
Ontology - Biological Process	GOBP_AMINO_ACID_BIOSYNTHETIC_PROCESS	0.000199185342631405	0.00796642026215081	0.518848077743792	-0.466482662741274	-1.86177551427768	62	Sds,Agxt,Gls2,Pycr2,Mtap,Sdsl,Aass,Pah,Otc,Ass1,Hao1,Got1,Cad,Mthfd2l,Cth,Agxt2,Slc25a12,Cbs,Abat	0.306451612903226
Ontology - Biological Process	GOBP_POSITIVE_REGULATION_OF_DNA_RECOMBINATION	0.0001985241901728	0.00795982740497841	0.518848077743792	-0.455702613662051	-1.8614481664325	68	Cd28,Kat5,Msh2,Stat6,Ruvbl2,Hdgfl2,Actl6a,Timeless,Actb,Was,Ube2b,Dmap1,Hmces,Shld1,Ruvbl1,Parp1,Cd40,Ercc2,Fancb,Blm,Ifng,Tbx21,Ptprc,Fus,Atad5,Mrnip,Tfrc,Morf4l2,Mlh1,Pias4,Helq,Brd8,Shld3,Morf4l1,Tgfb1,Mms19	0.529411764705882
Ontology - Molecular Function	GOMF_UBIQUITIN_PROTEIN_TRANSFERASE_ACTIVATOR_ACTIVITY	0.00208644030845865	0.0476671362778631	0.431707695803346	-0.721645994914978	-1.8607092357989	11	Btrc,Pcgf2,Bmi1,Cdc20,Ring1,Cdkn1b	0.545454545454545
Curated - Chemical and Genetic Perturbation	BURTON_ADIPOGENESIS_10	0.00144816039379744	0.0372205070444285	0.45505986738723	-0.543517691304762	-1.86069194077812	30	Lpl,Gyg,Flot1,Vcl,Uba3,Sowahc,Fam107b,Atp6v1c1,Mtm1,Pygb,Nol7,Strbp,Rab3il1	0.433333333333333
Cell Type Signatures	TABULA_MURIS_SENIS_SUBCUTANEOUS_ADIPOSE_TISSUE_MYELOID_CELL_AGEING	2.0818022022746e-06	0.000162868018146732	0.627256739718528	-0.387439386078324	-1.85858352214281	198	Smpdl3b,Midn,Pkm,Tnfaip2,Csrnp1,Sgk1,Arhgdia,Lmo4,Actg1,Pi16,Crip2,Ier2,S100a9,Trem1,Fosl2,Limd2,Junb,Dusp5,Syf2,Mapkapk2,Zfp36,Cxcl1,Pnrc1,Ear2,Sparc,Pglyrp1,Pim1,Apbb1ip,Hcls1,Il1b,Treml4,Gpr132,Stat3,Id3,Cyba,Nfkbiz,Tnfrsf1a,Ccrl2,Sirpb1c,Slc16a3,Gadd45b,Pde4b,S100a8,Mcemp1,Irf1,Rgcc,Pilra,Prr13,Socs3,Rplp0,Spi1,Coro1a,Mbp,Csf2ra,Snrpc,Rack1,Rnf19b,Plaur,Rilpl2,Pfn1,Cybb,Nfkbie,Clec4e,Rpl13a,V…	0.45959595959596
Ontology - Biological Process	GOBP_DNA_UNWINDING_INVOLVED_IN_DNA_REPLICATION	0.00238540897097037	0.0529145077128946	0.431707695803346	-0.611720518969233	-1.85801377816501	20	Mcm5,Mcm2,Mcm6,Gins2,Mcm3,Gins1,Recql,Mcm4,Recql5,Mcm7,Blm,Ssbp1	0.6
Ontology - Biological Process	GOBP_DNA_REPLICATION_CHECKPOINT_SIGNALING	0.00329631349750047	0.0656144166565297	0.431707695803346	-0.650108454159912	-1.85569709378314	15	Cdc6,Tipin,Nae1,Timeless,Rad9a,Ticrr,Orc1,Cdt1,Clspn,Rad17	0.666666666666667
Canonical Pathways - Reactome	REACTOME_METABOLISM_OF_POLYAMINES	0.000688417720337893	0.0216912443983873	0.477270815362862	-0.472237152476361	-1.85338494317854	57	Psmc6,Psmd9,Azin2,Psmb3,Psma1,Psmc5,Psma7,Psmc2,Psmd7,Psma5,Psma2,Azin1,Psma3,Psmf1,Psmd14,Psmd6,Psme2b,Psmd13,Psmb2,Psmd4,Psma6,Psmb4,Psmc4,Psmc3,Sms,Psmd1,Psmb6,Psmd12,Oaz2,Psmb5	0.526315789473684
Cell Type Signatures	TABULA_MURIS_SENIS_LUNG_ADVENTITIAL_CELL_AGEING	4.54147905891122e-07	4.16419791968657e-05	0.674962860011025	-0.383065261593045	-1.85207651779125	214	Ldhb,Tagln2,Rbp1,Gyg,Selenos,Calm2,Myl12a,Arhgdia,Lysmd2,Emd,Crip2,Ppp1r11,Chrac1,Smarcb1,Ier2,S100a9,Atp5pb,Cdk2ap2,Spcs2,Clic1,Syf2,Spon2,Psmc5,Samm50,Tubb6,Enpp2,Cox5a,Snrpb,Psma5,Slc25a3,Ostc,Tbcb,Tmem176a,Psma2,Id3,Cyba,Hint1,Txn2,BC031181,Eif3m,Nme1,Psmd6,Psmb2,Cd63,S100a8,Mdh2,Nfkbib,Prr13,Tmem176b,Calm1,Psmd4,Selenok,Swi5,Cuedc2,Psma6,Irf8,Sdf2l1,Psmb4,Rps24,Eif3g,Ndufv1,Arpc3,Snrpc,Cd74,…	0.420560747663551
Canonical Pathways - Reactome	REACTOME_TRANSCRIPTION_COUPLED_NUCLEOTIDE_EXCISION_REPAIR_TC_NER	0.000308098729116021	0.0116265586295594	0.49849310876659	-0.448782644278634	-1.85190765174722	76	Polr2c,Pcna,Rbx1,Lig1,Cops3,Mnat1,Tcea1,Polr2h,Polr2d,Rfc4,Pold4,Pole,Pold2,Rpa1,Rfc3,Polr2i,Polr2e,Pole2,Rfc2,Gps1,Gtf2h2,Gtf2h4,Ercc2,Isy1,Rps27a,Cops4,Cul4b,Hmgn1,Cops7a,Polr2l,Aqr,Cops8,Gtf2h3	0.434210526315789
Ontology - Cellular Component	GOCC_EXORIBONUCLEASE_COMPLEX	0.00171210203275057	0.0411058269479845	0.45505986738723	-0.574923958117232	-1.85163882695949	24	Exosc9,Dis3,Exosc8,Wdr74,Zfp36,Exosc2,Exosc10,Exosc7,Pnpt1,Gtpbp1,Dis3l,Supv3l1,Exosc4,Mphosph6,Mtrex,Exosc3,Nvl	0.708333333333333
Canonical Pathways - Reactome	REACTOME_FCERI_MEDIATED_NF_KB_ACTIVATION	5.81393133450884e-05	0.00283415898914446	0.557332238758646	-0.412630111666935	-1.84866876943509	114	Psmc6,Psmd9,Iglc2,Ighv1-9,Tab1,Psmb3,Psma1,Psmc5,Psma7,Psmc2,Psmd7,Psma5,Psma2,Psma3,Psmf1,Ighv3-6,Igkv1-135,Ighv1-19,Psmd14,Psmd6,Psme2b,Psmd13,Psmb2,Psmd4,Malt1,Psma6,Nfkb1,Psmb4,Psmc4,Cul1,Card11,Fcer1g,Psmc3,Igkv17-127,Ighv1-26,Rps27a,Psmd1,Ube2n,Ighv1-55,Psmb6,Ighv1-18,Psmd12,Psmb5,Fbxw11,Lyn,Iglc1,Ighv8-12,Ighv5-17,Igkv1-117,Psmc1,Prkcq,Igkv17-121	0.456140350877193
Ontology - Biological Process	GOBP_DNA_DUPLEX_UNWINDING	0.000687580316838843	0.0216912443983873	0.477270815362862	-0.50282224232879	-1.84771048068775	43	Mcm5,Top2a,Mcm2,Mcm6,Gins2,Mcm3,Ddx1,Gins1,Mnat1,Recql,Mcm4,Recql5,Mcm7,Dtd1,Blm,Ssbp1	0.372093023255814
Ontology - Cellular Component	GOCC_PROTEASOME_REGULATORY_PARTICLE_BASE_SUBCOMPLEX	0.00359894120966924	0.0700443593960932	0.431707695803346	-0.68620416933778	-1.84688469261978	12	Psmc6,Psmd9,Psmc5,Psmc2,Psmd4,Psmc4,Psmc3,Psmd1	0.666666666666667
Hallmark	HALLMARK_DNA_REPAIR	1.33700664514779e-05	0.000797134296463951	0.593325476396405	-0.397078958789864	-1.84007393644755	146	Nme4,Gtf2b,Trp53,Nt5c,Supt5,Polr2c,Ccno,Pcna,Rbx1,Rpa2,Lig1,Impdh2,Polr2h,Prim1,Itpa,Polr2d,Rfc4,Alyref,Nelfb,Pold4,Rala,Hcls1,Dguok,Vps28,Polb,Rfc3,Supt4a,Polr2i,Gtf2a2,Polr2e,Gmpr2,Tsg101,Ncbp2,Gsdme,Rfc2,Nme1,Pde4b,Sec61a1,Taf12,Mrpl40,Ercc2,Pola2,Dut,Nt5c3,Fen1,Ssrp1,Nelfe,Polr1d,Sdcbp,Gtf3c5,Nudt21,Taf6,Nelfcd	0.363013698630137
Ontology - Cellular Component	GOCC_PROTEIN_DNA_COMPLEX	6.55534870454184e-06	0.000436243495947892	0.610526878385931	-0.394659871918742	-1.83856880490767	158	Gtf2b,Mcm5,Kat5,H2bc21,Xrcc5,Fos,Mcm2,Mcm6,Ruvbl2,Gins2,Mcm3,Actl6a,Prim2,Rpa2,Orc3,Gins1,H4c4,Actb,Tinf2,Cenpa,Polr2h,Prim1,Tonsl,Atf6b,Irf4,Prkdc,Pold4,E2f6,Dmap1,Pold2,Mcm4,Rpa1,Hnrnpk,Jup,Hmga2,Ruvbl1,Parp1,Mcm7,Nfyc,Plrg1,Xrcc6,Gtf2f2,H3c15,Pola2,Lef1	0.284810126582279
Cell Type Signatures	TABULA_MURIS_SENIS_MARROW_LATE_PRO_B_CELL_AGEING	3.58925003433355e-07	3.38614070886126e-05	0.674962860011025	-0.374922049045372	-1.8381222929313	246	Pkm,Myl12a,Arhgdia,Lmo4,Mrpl58,Ndufb8,Uqcrh,Ppp1r11,S100a9,Plaat3,Atp5h,Cdk2ap2,Ndufb9,Ndufb10,Syf2,Nme2,Ssbp4,Mrpl12,Psma7,Aimp1,Pold4,Vamp8,Ndufb7,Srp14,Rps11,Gmfg,Pafah1b3,Tbcb,Tmem176a,Stmn1,Lsm4,Cox8a,Rrp1,Ndufs3,Mrpl54,Pfdn5,Hint1,Rpl24,Txn2,Atpif1,Nme1,Tmsb4x,Cope,Lyz2,S100a8,Tssc4,Atp5l,Eef1b2,Cisd3,Retnlg,Nfkbib,Prr13,Calm1,Psmd4,Selenok,Myl6,Swi5,Ptpn18,Rplp2,Psmb4,Spi1,Eif3g,Cox4i1,Rpl…	0.479674796747968
Ontology - Cellular Component	GOCC_MITOCHONDRION	7.62783048762002e-27	1.74764493372071e-23	1.34223377296446	-0.317485886710157	-1.8366100983433	1798	Ldhb,Nme4,Ctps2,Nol3,Ociad2,Tstd1,Pck2,Mrps31,Fastk,Acad12,Cyp2u1,Mthfd1l,Pkm,Rab11fip3,Fh1,Pstk,Sds,Cox7b,Acsl4,Hccs,Cyp2d9,Cycs,Crym,Pfdn4,Eral1,Idh3a,Agxt,Apoo,Prxl2a,Trp53,Ndufs4,Mrpl19,Fez1,Kcnj8,Abhd10,Slc25a22,Sgk1,Arl2,Mrpl50,Cox7a2,Mrpl47,Cibar1,Gls2,Calm2,Gprc5c,Cox7a1,Pycr2,Ndufa1,Aldoa,Hkdc1,Mrpl1,Miga1,Atp5o,Tdrd7,Qrsl1,Them5,Ndufaf5,Mrpl58,Nt5c,Sh3bp5,Immp1l,Suclg1,Cps1,Mtg2,Cend1,N…	0.353726362625139
Ontology - Biological Process	GOBP_POSITIVE_REGULATION_OF_CHROMOSOME_SEGREGATION	0.00279651712967129	0.0590545839435146	0.431707695803346	-0.54470343627089	-1.83528186169509	28	Mad1l1,Kat5,Cdc6,Birc5,Ncapg,Ncapd2,Aurkb,Ncapg2,Rcc2,Ncaph,Cdt1,Cenpe,Smc2,Ncaph2	0.5
Ontology - Biological Process	GOBP_NUCLEAR_NCRNA_SURVEILLANCE	0.00283036079763559	0.0594932194921096	0.431707695803346	-0.810871592539604	-1.83520438549249	7	Exosc9,Exosc8,Exosc2,Exosc10,Exosc7	0.714285714285714
Ontology - Biological Process	GOBP_MITOCHONDRION_MORPHOGENESIS	0.00283987312262143	0.0595371047589575	0.431707695803346	-0.544486145320945	-1.83454973828152	28	Fez1,Mff,Coq7,Slirp,Dnm1l,Pnpt1,Mtm1,Ssbp1,Opa3,Myh14,Cert1,Poldip2,Supv3l1,Ndufs6,Mfn1	0.535714285714286
Ontology - Cellular Component	GOCC_SMN_SM_PROTEIN_COMPLEX	0.00290397124130433	0.0607221522399464	0.431707695803346	-0.618496945429965	-1.83438080405447	17	Snrpd3,Snrpd1,Snrpd2,Snrpg,Snrpb,Snrpf,Snrpe	0.411764705882353
Ontology - Cellular Component	GOCC_U2_TYPE_CATALYTIC_STEP_2_SPLICEOSOME	0.00203612581102057	0.0471217687693332	0.431707695803346	-0.535506895796265	-1.83326758480895	30	Snrpd3,Snrpd1,Ppil1,Snrpd2,Syf2,Snrpa1,Snrpg,Snrpb,Eftud2,Snrpf,Snrpe,Plrg1,Snrnp40	0.433333333333333
Ontology - Cellular Component	GOCC_REPLISOME	0.00157507784428626	0.0392814278849399	0.45505986738723	-0.576122813020145	-1.83325793159157	23	Prim2,Rpa2,Prim1,Tonsl,Pold4,E2f6,Pold2,Rpa1,Plrg1,Pola2	0.434782608695652
Curated - Chemical and Genetic Perturbation	MORI_PRE_BI_LYMPHOCYTE_UP	0.000159363176046045	0.00665590264954812	0.518848077743792	-0.439520228030528	-1.83259677493153	81	Top2a,Mif,Dtl,Cks1b,Mcm2,Prc1,Tubb5,Racgap1,Mcm6,Tuba1b,Rbbp4,Lig1,Ssbp4,Rrm1,Gzma,Melk,Mthfd2,Ttk,Mpeg1,Cdc20,Stmn1,Ide,Kif4,Mcm7,Ndc80,Anp32e,Ccnb2,Adgrg3,Cdk1,Fcer1g,Lef1,Emp1,Hspbp1,Ncaph	0.419753086419753
Curated - Chemical and Genetic Perturbation	HESS_TARGETS_OF_HOXA9_AND_MEIS1_UP	0.00028802930705401	0.0109986048250767	0.49849310876659	-0.459129934347702	-1.83243009422318	62	Afp,Cd28,Uhrf1,Msh2,Ruvbl2,Mcm3,Prmt1,Psmg2,Got1,Ifrd2,Rrm1,Snrpa1,Hmgcr,Hdac2,Ide,Dnaja3,Ruvbl1,Metap2,Mcm7	0.306451612903226
Ontology - Molecular Function	GOMF_SINGLE_STRANDED_DNA_HELICASE_ACTIVITY	0.0016185275879985	0.0399718508533175	0.45505986738723	-0.575190379572835	-1.83029087148854	23	Mcm5,Mcm2,Mcm6,Mcm3,Rfc4,Mcm4,Rfc3,Rfc2,Mcm7	0.391304347826087
Ontology - Molecular Function	GOMF_ACTIVIN_BINDING	0.00702107679762458	0.106431029943576	0.407017918923954	-0.665624225350538	-1.82882139259121	13	Fst,Tgfbr2,Acvr1b,Fkbp1a	0.307692307692308
Curated - Chemical and Genetic Perturbation	BURTON_ADIPOGENESIS_PEAK_AT_24HR	0.000553476414603973	0.018340195738468	0.477270815362862	-0.489802393063535	-1.82724877789935	45	Top2a,Prc1,Racgap1,Dctpp1,Cad,Rrm1,Melk,Ccna2,Isyna1,Kifc5b,Aurkb,Cdc20,Stmn1,Anln,S100a8,Hmmr,Cdk1,Cdc25c	0.4
Canonical Pathways - Wiki	WP_HYPERTROPHY_MODEL	0.00465000347682811	0.082223545492138	0.407017918923954	-0.640043712692314	-1.82696786964893	15	Hbegf,Eif4e,Il1r1,Ccn1,Wdr1,Il1a,Ifng	0.466666666666667
Ontology - Biological Process	GOBP_DNA_REPLICATION_INITIATION	0.00221560089898228	0.0500317961721391	0.431707695803346	-0.539709211427527	-1.82605141097551	29	Mcm5,Ccne1,Mcm2,Cdc6,Mcm6,Mcm3,Prim2,Orc3,Prim1,Orc6,Mcm4,Mcm7,Ticrr,Orc4,Orc1,Pola2,Cdt1	0.586206896551724
Canonical Pathways - Reactome	REACTOME_CELLULAR_RESPONSE_TO_HYPOXIA	0.000190105065675042	0.00771874694505399	0.518848077743792	-0.445117300702447	-1.82604305452333	69	Psmc6,Psmd9,Rbx1,Psmb3,Psma1,Psmc5,Psma7,Psmc2,Eloc,Psmd7,Psma5,Psma2,Psma3,Psmf1,Psmd14,Psmd6,Psme2b,Psmd13,Psmb2,Vhl,Psmd4,Psma6,Psmb4,Psmc4,Psmc3,Rps27a,Psmd1,Psmb6,Psmd12,Egln3,Ube2d3,Psmb5,Egln2	0.478260869565217
Ontology - Cellular Component	GOCC_SPLICEOSOMAL_TRI_SNRNP_COMPLEX	0.00217927957276946	0.0493662228645149	0.431707695803346	-0.515979623113581	-1.82602628159041	35	Snrpd3,Snrpd1,Snrpd2,Snrpg,Snu13,Snrpb,Lsm4,Lsm8,Eftud2,Snrpf,Snrpe,Prpf31,Snrnp27,Lsm6,Snrnp40,Sart1,Snrpa,Usp39,Prpf18,Lsm3,Lsm7	0.6
Ontology - Molecular Function	GOMF_CGMP_BINDING	0.00309078709277927	0.0632270961658086	0.431707695803346	-0.77678851163427	-1.82598089915109	8	Pde10a,Pde6c,Pde6h	0.375
Ontology - Biological Process	GOBP_MITOCHONDRIAL_MEMBRANE_ORGANIZATION	6.61633405353254e-05	0.00314874675224198	0.538434096309916	-0.412819283257626	-1.82491389355886	109	Nol3,Apoo,Trp53,Cibar1,Ap3b1,Alkbh7,Bbc3,Bok,Mtch2,Siva1,Timm10,Samm50,Ier3,Casp6,Slc35f6,Snca,Slc25a31,Stat3,Them4,Tomm40,Timm50,Vdac2,Rhot1,Oxa1l,Atpif1,Zfp13,Hk2,Hip1r,Ndufa13,Dynlt1f,Chchd6,Chchd3,Uqcc3,Micos13,Bcs1l,Agk,Timm22,Rhot2,Slc25a4,Pmaip1,Mpv17l,Oma1,Letm1,Gimap3,Dnajc11,Atf2	0.422018348623853
Curated - Chemical and Genetic Perturbation	VILIMAS_NOTCH1_TARGETS_DN	0.00413612912829418	0.0773137983211912	0.407017918923954	-0.554916671767679	-1.82064527200381	25	Cela2a,Trem3,Pglyrp1,Matk,Csf1r,Ncf4,Lyz2,Cma1,Trem2,Csf2ra	0.4
Canonical Pathways - Reactome	REACTOME_TRANSCRIPTIONAL_REGULATION_BY_RUNX3	0.000248056991096202	0.00970326347122169	0.49849310876659	-0.440281233927109	-1.8201840690552	78	Trp53,Psmc6,Maml3,Psmd9,Ccnd1,Psmb3,Psma1,Psmc5,Psma7,Psmc2,Psmd7,Psma5,Psma2,Psma3,Psmf1,Psmd14,Psmd6,Psme2b,Psmd13,Psmb2,Psmd4,Psma6,Psmb4,Psmc4,Lef1,Psmc3,Rps27a,Psmd1,Tead3,Tcf7,Zfhx3,Psmb6,Psmd12,Psmb5	0.435897435897436
Ontology - Biological Process	GOBP_NUCLEOSIDE_TRIPHOSPHATE_METABOLIC_PROCESS	3.50518638580357e-07	3.32640113937975e-05	0.674962860011025	-0.370224706176688	-1.81922734210935	254	Nme4,Ctps2,Pkm,Ndufs4,Arl2,Ndufa1,Aldoa,Hkdc1,Atp5o,Ndufb8,Ndufb4,Atp5j2,Nudt5,Enpp3,Ndufc1,Atp6v1b2,Pfkfb1,Ppargc1a,Ndufv2,Ndufa5,Atp5pb,Atp5h,Dctpp1,Gimap7,Ndufb9,Ndufb10,Impdh2,Mtch2,Nme2,Cad,App,Dmac2l,Itpa,Dnm1l,Sdhb,mt-Atp8,Ndufs2,Ier3,Ndufc2,Ogdh,Pfkp,Atp5c1,Atp5g1,Ndufb5,Atp5b,Aldoc,Atp1b1,Ndufb7,Dguok,Adk,Stat3,Gale,Ndufs3,Atp5e,Slc25a12,Ak8,Ndufa2,Ndufa9,Ndufab1,Atpif1,Atp5k,Nme1,Parp1,…	0.358267716535433
Cell Type Signatures	TABULA_MURIS_SENIS_SKIN_BULGE_KERATINOCYTE_AGEING	6.71960914131951e-15	2.64235101338004e-12	0.996986217533181	-0.328744254043883	-1.81850616159234	837	Ldhb,Alkbh6,Pstk,Med28,Cycs,Rnase4,Prxl2a,Magoh,Nradd,Ndufs4,Mif,Pdcl3,Arl2,Selenos,Calm2,Snrpd3,Myl12a,Arhgdia,Atp5o,Lmo4,Mrpl58,Ctsl,Hs3st6,Tmem107,Emd,Fgfbp1,Ndufb8,Ndufb4,Snrpd1,Crip2,Atp5j2,Chil1,Tubb5,Uqcrh,Ppp1r11,Chrac1,Ndufc1,Exosc8,Pin1,Ier2,Zmat5,Uqcr10,Wasf2,Ndufv2,Ndufa5,Arl3,Ranbp1,Spry2,Atp5h,Lamtor1,Cdk2ap2,Cebpzos,Pfdn1,Usp18,Nt5c3b,Gstm5,Dctpp1,Snrpd2,Ndufb9,Eif1ax,Gstp1,Cbx3,Nd…	0.369175627240143
Ontology - Cellular Component	GOCC_PROTEASOME_CORE_COMPLEX_ALPHA_SUBUNIT_COMPLEX	0.00340576770224298	0.0668564288966621	0.431707695803346	-0.773525342757415	-1.81831023467729	8	Psma1,Psma7,Psma5,Psma2,Psma3,Psma6	0.75
Canonical Pathways - Biocarta	BIOCARTA_ACE2_PATHWAY	0.00458809623673667	0.0815785891849032	0.407017918923954	-0.673894054758415	-1.81375262610528	12	Col4a3,Col4a5,Ren1,Col4a4,Cma1,Ace,Agt,Col4a1	0.666666666666667
Canonical Pathways - Biocarta	BIOCARTA_THELPER_PATHWAY	0.00458809623673667	0.0815785891849032	0.407017918923954	-0.673735750773922	-1.81332655873524	12	Cd28,Cd3e,Icam1,Itgb2,Ptprc,Cd4,Cd3d,Thy1,Itgal,Cd2	0.833333333333333
Ontology - Cellular Component	GOCC_NUCLEOLAR_EXOSOME_RNASE_COMPLEX	0.00654261555533007	0.101652668250613	0.407017918923954	-0.737752957295695	-1.81243245123662	9	Exosc9,Exosc8,Exosc2,Exosc10,Exosc7	0.555555555555556
Ontology - Biological Process	GOBP_POSITIVE_REGULATION_OF_INTERLEUKIN_1_PRODUCTION	0.000339561755026499	0.0126648637839883	0.49849310876659	-0.439281915307271	-1.81188473851865	71	Lpl,Fzd5,Usp50,Tlr6,Lilra5,App,Ccl19,Myd88,Ccn1,Il16,Stat3,Tmem106a,Hdac2,Casp8,Gbp5,Malt1,Ifng,Ccl3,Tmed10,Casp1,Pycard,Tlr2,Tyrobp	0.323943661971831
Ontology - Biological Process	GOBP_BASIC_AMINO_ACID_TRANSMEMBRANE_TRANSPORT	0.00751497612419608	0.110270070521369	0.407017918923954	-0.648157603218084	-1.81134560067465	14	Slc7a2,Slc66a1,Slc25a15,Slc7a1,Slc15a4,Slc38a4,Slc11a1	0.5
Curated - Chemical and Genetic Perturbation	HEVNER_CORTEX_RADIAL_GLIA_PROGENITORS	1.88906462664787e-09	3.09151209001822e-07	0.774939030136436	-0.349571782874755	-1.81037899639256	399	Plekha7,Mcm5,Top2a,Scarb1,Ccne1,Fignl1,Nuf2,Ska1,Zfyve21,Ifngr1,Chek1,Tox3,Uhrf1,Dtl,Mtap,Mcm2,Gca,Cenpu,Cdc6,Hells,Prc1,Racgap1,Nudt5,Bub1b,Dsn1,Mcm6,Exosc8,Shcbp1,Asf1b,Wasf2,Pbk,Mcm3,Ccnq,Ranbp1,Prim2,Hspa14,Rpa2,Birc5,Mid1,Timeless,BC055324,Mtln,Mad2l1,Alg8,Gins1,Rbl1,Tinf2,Lig1,Snx5,Ccnd1,Ncapg,Cmss1,Ndufaf8,Gmnn,Mrpl35,Cenpa,Prim1,Nup133,Dlgap5,Melk,Rfc4,Tpx2,Eepd1,Tns3,Mthfd2,Ercc6l,Ttk,Na…	0.278195488721805
Canonical Pathways - Reactome	REACTOME_DUAL_INCISION_IN_TC_NER	0.000547119433812836	0.0181670838084684	0.477270815362862	-0.451407556860477	-1.8082231341994	64	Polr2c,Pcna,Rbx1,Mnat1,Tcea1,Polr2h,Polr2d,Rfc4,Pold4,Pole,Pold2,Rpa1,Rfc3,Polr2i,Polr2e,Pole2,Rfc2,Gtf2h2,Gtf2h4,Ercc2,Isy1,Rps27a,Cul4b	0.359375
Cell Type Signatures	TABULA_MURIS_SENIS_BRAIN_MYELOID_MICROGLIAL_CELL_AGEING	6.90569145847494e-08	8.14363820669273e-06	0.704975715167238	-0.355339242687487	-1.80819605070751	322	Lpl,Ldhb,Tagln2,Pkm,Fabp4,Scn1b,Selenos,Calm2,Aldoa,Dok1,Arhgdia,Itm2c,Ctsl,Pi16,Ppp1r11,Tmem86a,Lmo2,Syngr1,Gpr84,Lamtor1,Limd2,Ndufb9,Tpm3,Clic1,Anapc11,Syf2,Nme2,Ssbp4,Cxcl1,Fbln1,Sparc,Tubb6,Pold4,Rgs10,Rps11,Vps28,Slc25a3,Rps6,Rrp1,Slamf9,Cyba,Cd52,Pfdn5,Lat2,Tmed3,Rpl24,Tmsb4x,Clec7a,Cxcl16,Rpl5,Arhgdib,Cd63,Capzb,Lyz2,Eef1b2,Sh3bgrl3,Cd300c2,Rpl12,Cd68,Prr13,Calm1,Psmd4,Myl6,Trem2,Rps16,Sw…	0.397515527950311
Ontology - Biological Process	GOBP_DNA_REPLICATION_DEPENDENT_CHROMATIN_ASSEMBLY	0.0039045827844107	0.0744609972608546	0.431707695803346	-0.835175449184862	-1.80803701739083	6	Asf1b,Rbbp4,Asf1a,Chaf1a,Chaf1b	0.833333333333333
Ontology - Biological Process	GOBP_NAD_METABOLIC_PROCESS	0.00265396001065714	0.0567650196308097	0.431707695803346	-0.510877369729137	-1.80796966005348	35	Ldhb,Idh3a,Nadsyn1,Kynu,Idh3g,Nmnat2,Ogdh,Mdh1,Kmo,Nudt17,Mdh2,Idh3b,Sarm1,Dlst	0.4
Ontology - Cellular Component	GOCC_CYTOPLASMIC_EXOSOME_RNASE_COMPLEX	0.00530839492859879	0.0891476836281333	0.407017918923954	-0.633368014882938	-1.80791247520734	15	Exosc9,Dis3,Exosc8,Exosc2,Exosc10,Exosc7,Pnpt1,Gtpbp1,Dis3l,Supv3l1	0.666666666666667
Ontology - Cellular Component	GOCC_CATALYTIC_STEP_2_SPLICEOSOME	0.000229742705067486	0.00905616792333253	0.518848077743792	-0.419071201748239	-1.80682432419946	90	Magoh,Snrpd3,Snrpd1,Ppil1,Snrpd2,Syf2,U2af1,Snrpa1,Snrpg,Alyref,Snrpb,Hnrnpk,Eif4a3,Sf3b3,Eftud2,Snrpf,Ddx5,Snrpe,Ddx41,Plrg1,Sf3b6,Dhx35,Hnrnpf,Hnrnpa2b1,Snrnp40,Cwc27,Sart1,Isy1,Snrpb2,Sf3b1,Rbmx,Hnrnpa3,Lsm3,Ppil3,Frg1,Zcchc8,Snw1,Sf3a3,Lsm7,Aqr	0.444444444444444
Ontology - Biological Process	GOBP_MITOTIC_SISTER_CHROMATID_SEPARATION	0.00110744603067878	0.0309428910104988	0.45505986738723	-0.460302562710196	-1.80654536509869	57	Mad1l1,Nuf2,Bub1b,Birc5,Psmg2,Mad2l1,Anapc11,Ttk,Aurkb,Cdc20,Kntc1,Ik,Ndc80,Anapc15-ps,Cdc16,Ppp2r1a,Plk1,Rb1,Anapc15,Lcmt1,Dync1li1,Cdt1,Rad21,Cep192,Bub3,Cenpe,Cdk5rap2	0.473684210526316
Ontology - Biological Process	GOBP_EXONUCLEOLYTIC_CATABOLISM_OF_DEADENYLATED_MRNA	0.00717704357899668	0.107675795060757	0.407017918923954	-0.734324126116994	-1.80400886602882	9	Exosc9,Exosc8,Exosc2,Cnot8,Exosc7	0.555555555555556
Canonical Pathways - Reactome	REACTOME_HEDGEHOG_ON_STATE	0.000209836965232015	0.00833011200096796	0.518848077743792	-0.432732068728832	-1.80320488881703	80	Ihh,Smo,Psmc6,Psmd9,Rbx1,Psmb3,Psma1,Psmc5,Psma7,Psmc2,Psmd7,Psma5,Psma2,Psma3,Psmf1,Ulk3,Psmd14,Psmd6,Psme2b,Psmd13,Psmb2,Psmd4,Psma6,Psmb4,Psmc4,Psmc3,Evc2,Evc,Rps27a,Psmd1,Psmb6,Psmd12,Arrb2,Psmb5,Gas8	0.4375
Ontology - Biological Process	GOBP_CEREBRAL_CORTEX_REGIONALIZATION	0.0042911630773654	0.079001369390558	0.407017918923954	-0.832702139339528	-1.80268265052072	6	Bhlhe22,Adgrg1	0.333333333333333
Canonical Pathways - Reactome	REACTOME_MITOTIC_G2_G2_M_PHASES	7.44854714844225e-06	0.000485608939702101	0.610526878385931	-0.382226121711405	-1.80263564180803	178	Tuba8,Trp53,Psmc6,Tubb5,Psmd9,Tuba1b,Rbx1,Mnat1,Psmb3,Psma1,Nedd1,Psmc5,Tpx2,Psma7,Tubb6,Psmc2,Ccna2,Psmd7,Psma5,Psma2,Ppp2cb,Ppp2r3d,Psma3,Tubb2b,Nde1,Psmf1,Dynll1,Ppp1cb,Ofd1,Psmd14,Psmd6,Psme2b,Psmd13,Psmb2,Cdc25b,Cdc25a,Ccnb2,Hmmr,Psmd4,Ppp2r1a,Psma6,Plk4,Plk1,Psmb4,Psmc4,Cul1,Cep57,Tubgcp2,Cdk1,Cdc25c,Lcmt1,Tubg1,Psmc3,Tuba4a,Rps27a,Ssna1,Psmd1,Cep192,Tuba1a,Psmb6,Psmd12,Haus7,Haus2,Cdk5rap2…	0.398876404494382
Curated - Chemical and Genetic Perturbation	LEE_BMP2_TARGETS_DN	8.91519865495858e-15	3.32516176809827e-12	0.986546283587582	-0.324826031384409	-1.80230900095197	879	Fst,Hbegf,Mthfd1l,Tnfaip2,Ihh,Eif2b3,Tdo2,Cycs,Dnaja4,Pfdn4,Nab2,Idh3a,Epb41l1,Mcm5,Csrnp1,Tbl3,Ccne1,Fignl1,Abhd10,Mrpl50,Ilf2,Rangrf,Nup93,Ltv1,Naa20,Chek1,Uhrf1,Serpinb6b,Eif2s1,Dtl,Qrsl1,Them5,Cks1b,Samd4,Rpf2,Mtap,Mcm2,Nup107,Cdc6,Jak1,Uba2,Hells,Dis3,Scoc,2810408I11Rik,Tmem69,Aass,Nudt5,Gtpbp10,Mcm6,Ruvbl2,Tlr3,Tipin,Serpine1,Exosc8,Cox10,Pin1,Pdss1,Plekhg4,Smyd5,Asf1b,Eif4e,Mcm3,Prmt1,Ranb…	0.268486916951081
Ontology - Molecular Function	GOMF_RRNA_BINDING	0.000491434910947498	0.0166279179362362	0.477270815362862	-0.436238606780342	-1.80202398526361	74	Eral1,Emg1,Rpf2,Mrps27,Nol12,Mrps6,Rpf1,Fastkd2,Lipe,Rpl23a,Rps11,Rpl5,Mrpl18,Eri1,Rpl12,Imp4,Mrpl16,Rpusd4,Rpl19,Rplp0,Rps14,Mrpl20,Taco1,Rps3,Ptcd3,Rpl9,Rcc1l,Rps9,Gtf3a,Mrps18c,Rps4x,Cirbp,Rpl11,Rps5,Tlr13,Rpl6,Fastkd5,Rpl8,Mterf4,Imp3	0.540540540540541
Ontology - Biological Process	GOBP_PYRIMIDINE_RIBONUCLEOSIDE_TRIPHOSPHATE_BIOSYNTHETIC_PROCESS	0.00415217208582953	0.0774331812936442	0.407017918923954	-0.698149881582291	-1.80012629708438	11	Nme4,Ctps2,Nme2,Cad,Nme1,Nme6,Uck2	0.636363636363636
Ontology - Biological Process	GOBP_POSITIVE_REGULATION_OF_ISOTYPE_SWITCHING_TO_IGG_ISOTYPES	0.00262942357040234	0.0565290820671751	0.431707695803346	-0.719411305953954	-1.79919723185512	10	Cd28,Msh2,Cd40,Ifng,Tbx21,Ptprc,Atad5,Mlh1	0.8
Canonical Pathways - Biocarta	BIOCARTA_RB_PATHWAY	0.00419348689177741	0.0779317992703662	0.407017918923954	-0.69757144879097	-1.79863485218663	11	Trp53,Chek1,Cdk4,Cdc25b,Cdc25a,Rb1,Cdk1,Cdc25c	0.727272727272727
Ontology - Biological Process	GOBP_THREONINE_METABOLIC_PROCESS	0.00452311172455089	0.0810521406015053	0.407017918923954	-0.830576221874252	-1.79808033914185	6	Sds,Sdsl,Gcat	0.5
Cell Type Signatures	TABULA_MURIS_SENIS_SPLEEN_MACROPHAGE_DENDRITIC_CELL_PROGENITOR_AGEING	0.0044711571892578	0.0804808294066403	0.407017918923954	-0.764771243858337	-1.79773215307647	8	S100a9,Rpl31,S100a8,Rpl12,Rplp2,Rpl10	0.75
Ontology - Biological Process	GOBP_REGULATION_OF_HETEROTYPIC_CELL_CELL_ADHESION	0.00712214793552248	0.107455323226632	0.407017918923954	-0.578347900507714	-1.79731146644862	21	Il1rn,Bmp7,Apoa1,Flot1,Tnfaip3,Il1b,Skap1,Mbp,Ager,Cd44,Thy1,Mapk7	0.571428571428571
Ontology - Cellular Component	GOCC_NUCLEAR_UBIQUITIN_LIGASE_COMPLEX	0.00294377091979051	0.0608404613551549	0.431707695803346	-0.483077121333901	-1.79575655265367	44	Cbx4,Rbx1,Pcgf2,Brcc3,Bmi1,Anapc11,Anapc4,Cdc20,Brca1,Ring1,Anapc15-ps,Cdc16,Anapc15,Anapc13,Babam2,Pcgf5	0.363636363636364
Canonical Pathways - Reactome	REACTOME_REGULATION_OF_PTEN_STABILITY_AND_ACTIVITY	0.000642549122222437	0.0205282924745089	0.477270815362862	-0.441505179853474	-1.79525910458711	67	Psmc6,Psmd9,Psmb3,Psma1,Psmc5,Psma7,Psmc2,Psmd7,Psma5,Psma2,Psma3,Psmf1,Wwp2,Psmd14,Psmd6,Psme2b,Psmd13,Psmb2,Psmd4,Psma6,Psmb4,Psmc4,Psmc3,Rps27a,Psmd1,Frk,Psmb6,Psmd12,Psmb5,Akt2	0.447761194029851
Canonical Pathways - Reactome	REACTOME_ACTIVATION_OF_THE_MRNA_UPON_BINDING_OF_THE_CAP_BINDING_COMPLEX_AND_EIFS_AND_SUBSEQUENT_BINDING_TO_43S	0.00156790508312773	0.0392294254652146	0.45505986738723	-0.455650363483628	-1.79290358150642	59	Eif2s1,Eif4e,Eif1ax,Rps11,Rps6,Rps17,Eif4a1,Eif3m,Rps12,Rps16,Rps24,Eif3g,Rps15a,Rps14,Rps3,Rps8,Rps23,Eif3d,Rps15,Rps9,Rps27rt,Rps4x,Rps21,Eif3i,Rps7,Eif3j1,Eif3b,Rps29,Rpsa,Rps25,Rps26,Rps13,Rps20	0.559322033898305
Ontology - Biological Process	GOBP_BASE_EXCISION_REPAIR	0.00138195137144274	0.0360385952767457	0.45505986738723	-0.498372796932667	-1.79268177869487	40	Pcna,Rpa2,Lig1,Mutyh,Hmga1,Pole,Hmga1b,Ung,Rpa1,Polb,Hmga2,Neil3,Parp1,Neil1,Apex2,Neil2,Rps3	0.425
Ontology - Molecular Function	GOMF_L_LYSINE_TRANSMEMBRANE_TRANSPORTER_ACTIVITY	0.00545328540171823	0.0908201363164662	0.407017918923954	-0.792049922227935	-1.79260625748299	7	Slc7a2,Slc66a1,Slc25a15,Slc7a1	0.571428571428571
Ontology - Biological Process	GOBP_MITOCHONDRIAL_ELECTRON_TRANSPORT_CYTOCHROME_C_TO_OXYGEN	0.00432501021099572	0.0792869758961079	0.407017918923954	-0.604111015645191	-1.79171402349774	17	Cycs,Cox7a2,Cox7a1,Afg1l,Cox5b,Cox5a,Cox7c,Cox8a,Cox4i1,Cox6c,Cox4i2,Cox6a1	0.705882352941177
Canonical Pathways - Reactome	REACTOME_SIGNALING_BY_THE_B_CELL_RECEPTOR_BCR	9.2564319612797e-05	0.00417007460098325	0.538434096309916	-0.387772419664882	-1.79056174245714	142	Pik3ap1,Calm2,Psmc6,Psmd9,Iglc2,Ighv1-9,Fkbp1a,Psmb3,Psma1,Psmc5,Psma7,Psmc2,Psmd7,Psma5,Psma2,Psma3,Psmf1,Ighv3-6,Sh3kbp1,Igkv1-135,Ighv1-19,Psmd14,Psmd6,Psme2b,Psmd13,Psmb2,Ptpn6,Nfkbib,Calm1,Psmd4,Rel,Malt1,Psma6,Nfkb1,Psmb4,Psmc4,Cul1,Card11,Vav1,Stim1,Psmc3,Igkv17-127,Ighv1-26,Kras,Rps27a,Psmd1,Nfkbie,Ighv1-55,Psmb6,Ighv1-18,Psmd12,Ppp3cb,Psmb5,Fbxw11,Lyn,Iglc1,Ighv8-12,Pik3cd,Ighv5-17,Igkv1…	0.422535211267606
Canonical Pathways - Reactome	REACTOME_SNRNP_ASSEMBLY	0.00121066076678606	0.0330776445957664	0.45505986738723	-0.477853885466462	-1.79036047791853	48	Nup93,Snrpd3,Nup107,Snrpd1,Nup88,Snrpd2,Nup133,Snrpg,Nup205,Snupn,Snrpb,Wdr77,Sec13,Snrpf,Snrpe,Nup98,Nup85	0.354166666666667
Canonical Pathways - Reactome	REACTOME_RECYCLING_OF_EIF2_GDP	0.00494595854330115	0.0847760259615091	0.407017918923954	-0.761072566763752	-1.78903774832448	8	Eif2b3,Eif2s1,Eif2b2,Eif2b5	0.5
Canonical Pathways - Reactome	REACTOME_RHO_GTPASES_ACTIVATE_FORMINS	6.67721205905284e-05	0.00314968020597322	0.538434096309916	-0.393367999442646	-1.78887375046998	130	Mad1l1,Tuba8,Nuf2,Ska1,Sgo2a,Actg1,Cenpu,Nup107,B9d2,Bub1b,Dsn1,Tuba1b,Mad2l1,Actb,Cenpa,Nup133,Diaph2,Ercc6l,Tubb6,Aurkb,Cdc20,Sec13,Ppp2cb,Kntc1,Cenpn,Tubb2b,Nde1,Dynll1,Rcc2,Ndc80,Ppp2r1a,Cenps,Plk1,Nup98,Ska2,Nup85,Dync1li1,Diaph3,Cenpq,Tuba4a,Kif2c,Pfn1,Clasp2,Tuba1a,Bub3	0.346153846153846
Canonical Pathways - Reactome	REACTOME_LYSINE_CATABOLISM	0.00566275913206569	0.0925742782629893	0.407017918923954	-0.664633839230704	-1.78882921253146	12	Crym,Aass,Dld,Ogdh,Aadat	0.416666666666667
Ontology - Biological Process	GOBP_CYTOCHROME_COMPLEX_ASSEMBLY	0.00292658514652279	0.0607583370342294	0.431707695803346	-0.50207916778746	-1.78871837574005	36	Hccs,Lyrm7,Cox10,Timm21,Coa3,Cox20,Coa4,Cyba,Slc25a33,Fastkd3,Uqcc1,Smim20,Taco1,Uqcc3,Bcs1l,Cox14,Ttc19	0.472222222222222
Canonical Pathways - Biocarta	BIOCARTA_TCYTOTOXIC_PATHWAY	0.00574542569109599	0.0934534860383342	0.407017918923954	-0.664224495481259	-1.78772748401005	12	Cd28,Cd3e,Icam1,Itgb2,Ptprc,Cd3d,Thy1,Itgal,Cd2	0.75
Canonical Pathways - Reactome	REACTOME_BUTYRATE_RESPONSE_FACTOR_1_BRF1_BINDS_AND_DESTABILIZES_MRNA	0.00565584045774195	0.0925595604706789	0.407017918923954	-0.617165106469895	-1.78711336479421	16	Exosc9,Dis3,Exosc8,Mapkapk2,Exosc2,Exosc7,Dcp1a	0.4375
Cell Type Signatures	TABULA_MURIS_SENIS_SPLEEN_MATURE_NK_T_CELL_AGEING	0.000160168141314038	0.00667214714388194	0.518848077743792	-0.39482605368695	-1.78655035144851	122	Mif,Gpr183,S100a9,Cdk2ap2,Nme2,Snrpg,Gstp3,Rpl23a,Nkg7,Hspe1,Gpr18,Rpl31,Rpl22l1,Rpl5,Eef1g,S100a8,Plek,Rps12,Rpl12,Rps16,Rplp2,Serpina3g,Rplp0,Rpl35a,Rps24,Jchain,Bola2,Rps15a,Krtcap2,Rpl35,Gng2,Rack1,Micos13,Rpl32,Rps8,Rps23,Vmp1,Slc25a4,Rps4x,Rps21,Eif3i,Rpl31-ps12,Rps5,Rpl6,Thy1,Rpl14,Rpl39,Klrk1,Rpl36,Ccl4,Rps29,Nsa2,Rpsa,Mrpl52,Rpl38,Rps15a-ps4,Rps25,Rps26,S100a6,Rbm3,Romo1,Rps13,Rps20,Cd8b…	0.573770491803279
Ontology - Biological Process	GOBP_REGULATION_OF_MITOCHONDRIAL_GENE_EXPRESSION	0.00339551258079976	0.0667529325828304	0.431707695803346	-0.515839581668538	-1.78592001358975	32	Mtg2,Tsfm,Trub2,Mtres1,Cdk5rap1,Mrps27,Mtg1,Coa3,Fastkd2,Fastkd3,Rpusd4,Taco1,Mpv17l2,Rcc1l	0.4375
Ontology - Molecular Function	GOMF_RAGE_RECEPTOR_BINDING	0.00584560155156494	0.0941282707670668	0.407017918923954	-0.788976770940401	-1.78565095065999	7	App,Hmgb2,Fpr1,Fpr2,S100a8	0.714285714285714
Ontology - Biological Process	GOBP_SIGNAL_PEPTIDE_PROCESSING	0.00859528325552327	0.120499259486086	0.380730400722792	-0.638869027814442	-1.78538768533062	14	Immp1l,Spcs3,Spcs2,Arxes2,Parl	0.357142857142857
Ontology - Biological Process	GOBP_NUCLEAR_MRNA_SURVEILLANCE	0.0088463267728997	0.122729738697373	0.380730400722792	-0.726313774199257	-1.78432989135585	9	Exosc9,Exosc8,Exosc10,Dxo,Exosc7	0.555555555555556
Canonical Pathways - Reactome	REACTOME_TELOMERE_C_STRAND_LAGGING_STRAND_SYNTHESIS	0.00356853004720557	0.0697952254842475	0.431707695803346	-0.515218121968191	-1.78376841965254	32	Pcna,Prim2,Lig1,Prim1,Rfc4,Pold4,Pold2,Rpa1,Rfc3,Rfc2,Pola2,Blm,Fen1,Ctc1,Ten1,Chtf18	0.5
Canonical Pathways - Reactome	REACTOME_ASYMMETRIC_LOCALIZATION_OF_PCP_PROTEINS	0.0011578239808843	0.0321266107360248	0.45505986738723	-0.447085169438322	-1.78332010037812	61	Fzd5,Psmc6,Psmd9,Psmb3,Psma1,Psmc5,Psma7,Psmc2,Psmd7,Psma5,Psma2,Psma3,Psmf1,Psmd14,Psmd6,Fzd8,Psme2b,Psmd13,Psmb2,Psmd4,Psma6,Psmb4,Psmc4,Psmc3,Rps27a,Psmd1,Psmb6,Psmd12,Psmb5	0.475409836065574
Ontology - Cellular Component	GOCC_U7_SNRNP	0.00584560155156494	0.0941282707670668	0.407017918923954	-0.787843023652918	-1.78308499815509	7	Snrpd3,Snrpg,Snrpb,Snrpf,Snrpe	0.714285714285714
Ontology - Biological Process	GOBP_MEIOSIS_II_CELL_CYCLE_PROCESS	0.00582809227064759	0.0941282707670668	0.407017918923954	-0.66233373763613	-1.78263860248228	12	Gtf2b,Sgo2a,Bub1b,Rec8,Rad51c,Mastl	0.5
Ontology - Biological Process	GOBP_AMINO_ACID_CATABOLIC_PROCESS	0.000456933744519006	0.0156922984894985	0.49849310876659	-0.416759453436406	-1.78230643249772	89	Amdhd1,Acmsd,Sds,Tdo2,Hal,Agxt,Gls2,Sdsl,Aass,Pah,Gcat,Hgd,Otc,Bckdk,Kynu,Got1,Tat,Dbt,Arg1,Gldc,Dld,Ftcd,Hpd	0.258426966292135
Ontology - Biological Process	GOBP_PEPTIDE_BIOSYNTHETIC_PROCESS	1.52205865856175e-11	3.43813757267793e-09	0.863415391606693	-0.325976359610009	-1.78186425233358	666	Mrps31,Pkm,Pstk,Eif2b3,Btg2,Igf2bp3,Nck2,Magoh,Mrpl19,Mrpl50,Mrpl47,Exosc9,Mrpl1,Eif2s1,Ang,Qrsl1,Samd4,Mrpl58,Mtg2,Impact,Msi2,Dph6,Tsfm,Exosc8,S100a9,Eif4e,Trub2,Rbm4b,Sars2,Fech,Mtres1,Gspt2,Cdk5rap1,Mrps27,Mrps33,Eif1ax,Mrpl44,Rars2,Mrps18b,Mtfmt,Mrpl35,Mrps6,Pars2,Abce1,App,Ddx39b,Mtg1,Mrps22,Coa3,Zfp36,Gss,Polr2d,Mtrf1,Mrpl23,Exosc2,Cnot8,Trim2,Dap3,Mrpl12,Cars2,Aimp1,Prkdc,Tars2,Mrpl45,Zc3…	0.43993993993994
Ontology - Molecular Function	GOMF_CARBON_NITROGEN_LYASE_ACTIVITY	0.0108106044324374	0.137385478516189	0.380730400722792	-0.648495924544438	-1.7817609014914	13	Sds,Hal,Sdsl,Ggct,Adsl,Ftcd	0.461538461538462
Positional	chr16B5	0.00302815300571009	0.0622634844943314	0.431707695803346	-0.506168488740869	-1.78063488049596	34	Tmprss7,BC016579,Abhd10,Gm7204,Gm15638,Alcam,Bbx,Gcsam,Retnlg	0.264705882352941
Cell Type Signatures	TABULA_MURIS_SENIS_MARROW_MEGAKARYOCYTE_ERYTHROID_PROGENITOR_CELL_AGEING	0.00198020334592059	0.0460936157646944	0.431707695803346	-0.493713178688433	-1.78037696781208	39	Cox5a,Rps6,Cd52,Rpl24,Mcemp1,Retnlg,Jchain,Fcer1g,Rps14,Rpl35,Ifitm3,Rpl32,Rps8,Ifitm2,Rpl13a,Tyrobp,Lgals3,Rps9,Rpl10,Rps7,Rpl8,S100a6,Rbm3,H2-D1	0.615384615384615
Canonical Pathways - Reactome	REACTOME_NUCLEAR_ENVELOPE_NE_REASSEMBLY	0.000642549122222437	0.0205282924745089	0.477270815362862	-0.445798733628098	-1.77922403736819	62	Tuba8,Nup93,Nup107,Emd,Tuba1b,Nup133,Tubb6,Nup205,Sec13,Tubb2b,Banf1,Cc2d1b,Ccnb2,Ppp2r1a,Lmna,Nup98,Kpnb1,Nup85,Cdk1,Lbr,Chmp6,Tuba4a,Tuba1a,Ran,Tubb4b,Rcc1	0.419354838709677
Ontology - Biological Process	GOBP_POLYADENYLATION_DEPENDENT_RNA_CATABOLIC_PROCESS	0.00916510484972189	0.125480582223311	0.380730400722792	-0.723971651609495	-1.77857601542152	9	Exosc9,Exosc8,Exosc2,Exosc10,Exosc7,Pnpt1	0.666666666666667
Canonical Pathways - Reactome	REACTOME_COPI_DEPENDENT_GOLGI_TO_ER_RETROGRADE_TRAFFIC	0.000353108101636598	0.013063320048582	0.49849310876659	-0.412336717976882	-1.77778861609484	90	Tuba8,Racgap1,Tuba1b,Arfgap2,Bnip1,Nbas,Tubb6,Nsf,Kifc5b,Rint1,Use1,Tubb2b,Arf4,Tmed3,Kif4,Copg1,Cope,Arf1,Arcn1,Kif21a,Copb1,Sec22b,Tuba4a,Klc2,Tmed10,Kif2c,Kdelr2,Tuba1a,Cenpe,Arfgap3,Arfgap1,Kif18b,Arf5,Kifap3,Tubb4b,Gbf1,Surf4,Tmed2,Copg2,Kif3c,Copb2,Tmed7,Kif27,Stx18,Rab1a,Kif20a	0.511111111111111
Ontology - Cellular Component	GOCC_PICLN_SM_PROTEIN_COMPLEX	0.00583749185921618	0.0941282707670668	0.407017918923954	-0.821045207017606	-1.77744703665321	6	Snrpd3,Snrpd1,Snrpd2,Snrpf,Snrpe	0.833333333333333
Curated - Chemical and Genetic Perturbation	YAO_TEMPORAL_RESPONSE_TO_PROGESTERONE_CLUSTER_10	0.000804629642475358	0.0244263912489886	0.477270815362862	-0.43700847355961	-1.77697448804559	67	Ap3m1,Pcna,Cdk2ap2,Mfsd14a,Rala,Adk,Ostc,Cct7,Tceal9,Hspe1,Dynll1,Vdac2,Gsdme,Ssu72,Sec61a1,Arcn1,Chchd7,Mrpl40,Yipf5,Eif3g,Bola2,Ufm1,Ssrp1,Serp1,Ap4s1,Prdx1,Ssb,Hnrnpa3,Timm23,Polr2l,Sf3a3,Tmed2,Rpn2,Uso1,Rangap1,Dad1,Cacybp	0.552238805970149
Curated - Chemical and Genetic Perturbation	MARKEY_RB1_ACUTE_LOF_UP	1.61439947313836e-06	0.000129458693750965	0.643551836150722	-0.364980134417875	-1.77684930006547	233	H19,Mcm5,Vamp5,Fignl1,Grem2,Dtl,Cks1b,ENSMUSG00000120992,Cdc6,Crip2,Scoc,Prc1,Tubb5,Racgap1,Tipin,Asf1b,Mcm3,Pcna,Rcl1,Ranbp1,Prdx2,Dnajc9,Birc5,Adsl,Tfdp1,Il1r1,Mad2l1,Cdkn3,Dctpp1,Rbbp4,Rbl1,Iqgap3,Gmnn,Cenpa,Anapc11,Ifrd2,Prim1,Cxcl1,Fbln1,Dlgap5,Orc6,Rfc4,Ccna2,Cox6b2,Tmpo,Mcm4,Stmn1,Lsm4,Hmga2,Id4,Brca1,Nsmce4a,Anln,Hdac2,Banf1,Kif4,Parp1,Ilf3,Fubp1,Mcm7,Chaf1b,Hat1,Arcn1,Ccnb2,Cks2,Sae1,Hip…	0.347639484978541
Canonical Pathways - Reactome	REACTOME_TRANSCRIPTIONAL_REGULATION_BY_E2F6	0.00312204731247946	0.0635423791847024	0.431707695803346	-0.558384670116818	-1.77681407893668	23	Chek1,Pcgf2,Tfdp1,Rbbp4,Bmi1,E2f6,Rbbp7,Ring1	0.347826086956522
Canonical Pathways - Reactome	REACTOME_KSRP_KHSRP_BINDS_AND_DESTABILIZES_MRNA	0.00976353967619633	0.130056187148535	0.380730400722792	-0.635640924093547	-1.77636640494398	14	Exosc9,Dis3,Exosc8,Exosc2,Parn,Exosc7	0.428571428571429
Cell Type Signatures	TABULA_MURIS_SENIS_MARROW_NAIVE_B_CELL_AGEING	1.92257120019227e-07	2.02856558609761e-05	0.690132458796796	-0.353588106234275	-1.77571792446039	300	Cycs,Mif,Calm2,Aldoa,Flot1,Arhgdia,Atp5o,Cks1b,Mrpl58,Itm2c,S100a9,Ndufv2,Ranbp1,Prdx2,Birc5,Lamtor1,Wdr89,Adgrg1,Vdac3,Spcs2,Clic1,Nme2,Ddx39b,Ssbp4,S100a1,Sdhb,Mrpl12,Psmc5,Psma7,Pold4,Ndufb7,Psmd7,Psma5,Pafah1b3,Vps28,Adk,Slc25a3,Tbcb,Stmn1,Nkg7,Mrpl36,Rrp1,Mdh1,Mrpl51,Cyba,Vdac2,Lat2,Tmed3,Hint1,Cdk4,Txn2,Atpif1,Nme1,Denr,Psmb2,Dnajc8,Cope,Nhp2,Capzb,Lyz2,S100a8,Retnlg,Mdh2,Prr13,Tmem176b,Cal…	0.426666666666667
Ontology - Biological Process	GOBP_NEGATIVE_REGULATION_OF_NUCLEAR_DIVISION	0.000852215266492718	0.0253577522152323	0.477270815362862	-0.453335276900354	-1.77423490419572	58	Mad1l1,Bmp7,Nuf2,Chek1,Bub1b,Birc5,Tom1l1,Psmg2,Mad2l1,Ttk,Aurkb,Cdc20,Kntc1,Ik,Nme6,Ndc80,Anapc15-ps,Rps6ka2,Plk1,Anapc15,Lcmt1,Dync1li1,Cdt1,Rad21,Cep192,Bub3,Cenpe,Cdk5rap2	0.482758620689655
Ontology - Biological Process	GOBP_UBIQUINONE_METABOLIC_PROCESS	0.00488234468897394	0.0847244728070124	0.407017918923954	-0.583964905847125	-1.77371006429059	20	Coq8b,Coq5,Pdss1,Coq7,Coq2,Coq3,Hmgcr,Coq6,Ndufa9,Coq9,Pdss2,Ubiad1,Pptc7,Coq4	0.7
Ontology - Molecular Function	GOMF_LIGASE_ACTIVITY	9.56118573934874e-05	0.00428330438233729	0.538434096309916	-0.37983593767002	-1.77260775353712	151	Ctps2,Mthfd1l,Acsl4,Atp5o,Qrsl1,Suclg1,Cps1,Uba2,Dph6,Atp5j2,Nadsyn1,Nae1,Rcl1,Atp5pb,Sars2,Atp5h,Uba3,Ass1,Lig1,Rars2,Uba5,Pars2,Cad,Gmps,Gss,mt-Atp8,Cars2,Atp5c1,Tars2,Dip2a,Rtca,Atp5b,Vars,Gars,Atp5e,Farsb,Ears2,Atp5k,Paics,Vars2,Ttll1,Atp5l,Lars,Farsa,Acsl3,Sae1,Mthfd1,Adssl1	0.317880794701987
Ontology - Molecular Function	GOMF_BH_DOMAIN_BINDING	0.00516479378034238	0.0872844706524037	0.407017918923954	-0.597624071436059	-1.77247459794823	17	Bik,Bok,Bcl2a1b,Dnm1l,Mcl1,Bcl2a1d,Rack1,Bcl2a1a	0.470588235294118
Canonical Pathways - Biocarta	BIOCARTA_PTC1_PATHWAY	0.00560511543121511	0.0922944982400698	0.407017918923954	-0.687124060994416	-1.77169705844843	11	Mnat1,Cdc25b,Cdc25a,Cdk1,Cdc25c	0.454545454545455
Curated - Chemical and Genetic Perturbation	PARK_OSTEOBLAST_DIFFERENTIATION_BY_PHENYLAMIL_DN	0.00606944185213705	0.0968574213179841	0.407017918923954	-0.818035266669765	-1.77093094045529	6	Arhgap18,Mcf2l,Ednra	0.5
Canonical Pathways - Biocarta	BIOCARTA_PPARG_PATHWAY	0.0064733081871592	0.100986938890631	0.407017918923954	-0.782255496401723	-1.77043903224656	7	Lpl,Pparg,Ppargc1a	0.428571428571429
Ontology - Biological Process	GOBP_L_PHENYLALANINE_METABOLIC_PROCESS	0.00403727988580756	0.0759084347111157	0.407017918923954	-0.707861877298198	-1.77031292062041	10	Pah,Hgd,Tat,Hpd,Qdpr,Il4i1,Fah	0.7
Ontology - Biological Process	GOBP_ERYTHROSE_4_PHOSPHATE_PHOSPHOENOLPYRUVATE_FAMILY_AMINO_ACID_CATABOLIC_PROCESS	0.00573729619356296	0.093415996296815	0.407017918923954	-0.752914378243428	-1.76986046108778	8	Pah,Hgd,Tat,Hpd,Qdpr,Il4i1,Fah	0.875
Canonical Pathways - Reactome	REACTOME_NUCLEOTIDE_EXCISION_REPAIR	0.000234214506556941	0.00920669670627506	0.518848077743792	-0.398806648532879	-1.7694506078279	108	Actg1,Polr2c,Actr8,Pcna,Rbx1,Actl6a,Lig1,Cops3,Mnat1,Tcea1,Polr2h,Polr2d,Rfc4,Pold4,Pole,Pold2,Rpa1,Rfc3,Polr2i,Polr2e,Ruvbl1,Pole2,Rfc2,Parp1,Rad23a,Gps1,Sumo3,Gtf2h2,Gtf2h4,Ercc2,Pias3,Tfpt,Chd1l,Isy1,Rps27a,Cops4,Cul4b,Ube2n,Hmgn1,Cops7a,Polr2l,Parp2,Aqr,Cops8,Gtf2h3,Actr5,Cops7b	0.435185185185185
Ontology - Cellular Component	GOCC_TRAPPII_PROTEIN_COMPLEX	0.00560511543121511	0.0922944982400698	0.407017918923954	-0.686180733157528	-1.76926475946686	11	Trappc2,Trappc4,Trappc9,Trappc13,Trappc1,Trappc2l,Trappc6b	0.636363636363636
Ontology - Biological Process	GOBP_SPINDLE_CHECKPOINT_SIGNALING	0.00158189242158809	0.0393339390037671	0.45505986738723	-0.46773960164042	-1.76899759188999	49	Mad1l1,Nuf2,Bub1b,Birc5,Psmg2,Mad2l1,Ttk,Aurkb,Cdc20,Kntc1,Ik,Ndc80,Anapc15-ps,Plk1,Anapc15,Lcmt1,Dync1li1,Cdt1,Cep192,Bub3,Cenpe,Cdk5rap2,Stil,Spdl1,Aurka,Incenp,Hsf1,Tex14,Tpr	0.591836734693878
Canonical Pathways - Reactome	REACTOME_SYNTHESIS_OF_UDP_N_ACETYL_GLUCOSAMINE	0.00581643006747155	0.0941282707670668	0.407017918923954	-0.751412849994565	-1.76633084928109	8	Gnpnat1,Uap1,Gfpt1,Renbp,Pgm3,Gfpt2,Nagk	0.875
Positional	chr13C3	0.00121066076678606	0.0330776445957664	0.45505986738723	-0.474411703826834	-1.76605292052174	47	Atg10,Ap3b1,Hapln1,Serinc5,Ssbp2,Cox7c,Xrcc4,Zfyve16,Mblac2,Scamp1,Gm8399,Fam151b,A230107N01Rik,Tmem167,Mtx3,Rps23,Dhfr,Gm17259,Tmem161b,Gm9776,Cetn3,Msh3	0.468085106382979
Ontology - Biological Process	GOBP_PYRIMIDINE_RIBONUCLEOTIDE_BIOSYNTHETIC_PROCESS	0.00566866549279351	0.0925742782629893	0.407017918923954	-0.595088148747272	-1.76495338392244	17	Nme4,Ctps2,Nme2,Cad,Uprt,Nme1,Nme6,Uck2	0.470588235294118
Canonical Pathways - Biocarta	BIOCARTA_SRCRPTP_PATHWAY	0.00436935702238418	0.0793609829275169	0.407017918923954	-0.705289656635434	-1.76387997710415	10	Cdc25b,Csk,Cdc25a,Prkca,Cdk1,Cdc25c	0.6
Canonical Pathways - Reactome	REACTOME_INHIBITION_OF_REPLICATION_INITIATION_OF_DAMAGED_DNA_BY_RB1_E2F1	0.00436935702238418	0.0793609829275169	0.407017918923954	-0.705014300086786	-1.76319132968368	10	Prim2,Prim1,Ppp2cb,Ppp2r3d,Ppp2r1a,Rb1,Pola2	0.7
Ontology - Cellular Component	GOCC_AMINOACYL_TRNA_SYNTHETASE_MULTIENZYME_COMPLEX	0.00715075975366129	0.107583381734728	0.407017918923954	-0.655038288780584	-1.76300326154563	12	Aimp1,Eef1e1,Rpl5,Lars,Kars,Aimp2,Eprs	0.583333333333333
Ontology - Biological Process	GOBP_REGULATION_OF_MITOCHONDRIAL_MEMBRANE_PERMEABILITY_INVOLVED_IN_APOPTOTIC_PROCESS	0.00149430275928608	0.0381516542188106	0.45505986738723	-0.479759161161751	-1.76296105394814	43	Nol3,Trp53,Bbc3,Bok,Mtch2,Siva1,Ier3,Casp6,Slc35f6,Slc25a31,Them4,Vdac2,Rhot1,Atpif1,Zfp13,Hip1r	0.372093023255814
Ontology - Biological Process	GOBP_BASIC_AMINO_ACID_TRANSPORT	0.00583662292428799	0.0941282707670668	0.407017918923954	-0.594390968671721	-1.7628856392763	17	Slc7a2,Slc66a1,Slc25a15,Slc7a1,Slc15a4,Slc38a4,Slc11a1	0.411764705882353
Canonical Pathways - Reactome	REACTOME_M_PHASE	1.00399478634749e-07	1.1260187680728e-05	0.704975715167238	-0.342239953408103	-1.76267585810263	354	Mad1l1,Tuba8,H2bc21,Nuf2,Ska1,Nup93,Sgo2a,Cenpu,Nup107,Psmc6,Emd,Tubb5,Psmd9,B9d2,Bub1b,Dsn1,Tuba1b,Mad2l1,Nup88,H4c4,H2bc15,Ncapg,Cenpa,Anapc11,Ncapd2,Psmb3,Nup133,Psma1,Nedd1,Anapc4,Psmc5,Psma7,Ercc6l,Tubb6,Mastl,Psmc2,Nup205,Psmd7,Aurkb,Psma5,Cdc20,Ncapg2,Psma2,Sec13,Ppp2cb,Kntc1,Cenpn,Stag1,Psma3,Tubb2b,Nde1,Psmf1,Banf1,Dynll1,Rcc2,Ofd1,Psmd14,Psmd6,Psme2b,Psmd13,Psmb2,Cc2d1b,Ndc80,Cdc16,Ccnb…	0.344632768361582
Canonical Pathways - Reactome	REACTOME_TP53_REGULATES_METABOLIC_GENES	0.000820111970758793	0.0246522625900134	0.477270815362862	-0.426263135087611	-1.7608170884525	74	Cox7b,G6pdx,Cycs,Gls2,Ywhaq,Prdx2,Lamtor1,Gm10053,Cox6b1,Rheb,Cox5b,Cox20,Cox5a,Cox7c,Cox8a,Lamtor3,Ndufa4,Cox4i1,Cox11,Lamtor5,Taco1,Sesn3,Gpi1,Sesn1,Cox14,Cox6a1,Prdx1,Akt2,Gsr	0.391891891891892
Ontology - Biological Process	GOBP_ANTIFUNGAL_HUMORAL_RESPONSE	0.00746114393855454	0.109781492189484	0.407017918923954	-0.813174133073564	-1.76040727204886	6	Rarres2,Ang,App	0.5
Curated - Chemical and Genetic Perturbation	BAKER_HEMATOPOIESIS_STAT3_TARGETS	0.00744817633642545	0.109691324227357	0.407017918923954	-0.616596362927896	-1.76003876184188	15	Birc5,Ccnd3,Ccnd1,Pim1,Ccna2,Mcl1,Pim2	0.466666666666667
Ontology - Biological Process	GOBP_MITOTIC_DNA_REPLICATION	0.0107649051130111	0.137021863652756	0.380730400722792	-0.629352912830054	-1.75879388634269	14	Mcm2,Mcm6,Mcm3,Gins1,Lig1,Mcm4	0.428571428571429
Cell Type Signatures	TABULA_MURIS_SENIS_BRAIN_NON_MYELOID_ASTROCYTE_AGEING	6.88510852186363e-09	1.01305844471238e-06	0.761460801445585	-0.33617435823933	-1.75781503494283	440	Ldhb,Tagln2,Rab34,Cystm1,Gtf2b,Rarres2,Prxl2a,Pde6d,Mif,Fuom,Pdcl3,Arl2,Fos,Ifngr1,Naa20,Calm2,Snrpd3,Arhgdia,Lmo4,Suclg1,Ctsl,Cend1,Crip2,Gcat,Arl3,Gm1673,Dnajc9,Nsmce1,Slc15a2,Fosl2,Limd2,Pfdn1,Tmtc2,Gstm5,Ndufb9,Gstp1,Ccnd1,Hacd2,Rhog,Anapc11,Syf2,Cxcl1,Pnrc1,Otub1,Rheb,Mpzl1,Sparc,Tubb6,Ubald1,Psmc2,Vamp8,2700097O09Rik,Aldoc,Cox5a,Srp14,Snrpb,Fam50a,Vps28,Tceal9,Stmn1,Ddt,Rrp1,Mdh1,Arl16,Pard…	0.315909090909091
Ontology - Biological Process	GOBP_POSITIVE_REGULATION_OF_MITOCHONDRIAL_TRANSLATION	0.00617253803078614	0.0978213092270237	0.407017918923954	-0.592537424049276	-1.7573882690791	17	Trub2,Cdk5rap1,Mrps27,Coa3,Fastkd2,Fastkd3,Rpusd4,Mpv17l2,Rcc1l	0.529411764705882
Canonical Pathways - Biocarta	BIOCARTA_P27_PATHWAY	0.00660156354814987	0.101901709514175	0.407017918923954	-0.681158467057296	-1.75631522883385	11	Ccne1,Cks1b,Rbx1,Tfdp1,Cdkn1b,Cul1,Rb1	0.636363636363636
Canonical Pathways - Biocarta	BIOCARTA_VOBESITY_PATHWAY	0.00777041144120607	0.112576204782351	0.407017918923954	-0.810819487834355	-1.75530979730931	6	Lpl,Pparg	0.333333333333333
Ontology - Cellular Component	GOCC_NADPH_OXIDASE_COMPLEX	0.00503514500958493	0.085677035633165	0.407017918923954	-0.701372672358264	-1.75408387408161	10	Cyba,Noxa1,Nox4,Ncf4,Cybb,Nox1,Ncf1,Duox2	0.8
Curated - Chemical and Genetic Perturbation	YAO_TEMPORAL_RESPONSE_TO_PROGESTERONE_CLUSTER_4	0.0115993777684946	0.143321125309026	0.380730400722792	-0.627627588742981	-1.75397228403587	14	Rgs5,Iglv3,Gcat,Rcc2,Ccdc90b,Ercc2,Ybx2,Galr2,Ldlr	0.642857142857143
Ontology - Biological Process	GOBP_REGULATION_OF_SPINDLE_CHECKPOINT	0.0111914864345057	0.140775732891453	0.380730400722792	-0.564269987499363	-1.75356203042341	21	Mad1l1,Birc5,Mad2l1,Aurkb,Ndc80,Anapc15-ps,Anapc15,Lcmt1,Dync1li1,Cdt1,Cdk5rap2,Aurka,Incenp,Hsf1,Tpr	0.714285714285714
Ontology - Biological Process	GOBP_CHORIO_ALLANTOIC_FUSION	0.00503514500958493	0.085677035633165	0.407017918923954	-0.701114833113225	-1.75343903620917	10	Erf,Bmp7,Wnt7b,Ccn1	0.4
Canonical Pathways - Reactome	REACTOME_PROCESSING_OF_CAPPED_INTRON_CONTAINING_PRE_MRNA	1.00634496989882e-06	8.58497905704112e-05	0.643551836150722	-0.354063049547931	-1.75298287097206	268	Magoh,Nup93,Snrpd3,Nup107,Polr2c,Snrpd1,Zmat5,Eif4e,Ppil1,Ddx39a,Nup88,Snrpd2,Cpsf3,U2af2,Polr2h,Syf2,Nkap,Ddx39b,U2af1,Nup133,Polr2d,Snrpa1,Snrpg,Alyref,Snu13,Nup205,Ccdc12,Snrpb,Cstf2,Fam50a,Hnrnpk,Lsm4,Puf60,Eif4a3,Ptbp1,Sec13,Sf3b3,Polr2i,Srsf3,Snrnp35,Lsm8,Eftud2,Polr2e,Snrpf,Ddx46,Ik,Phf5a,Ncbp2,Ddx5,Rnf113a1,Leng1,Snrpe,Rnps1,Ddx41,Smndc1,Plrg1,Hnrnpd,Smu1,Prpf31,Snrnp27,Gtf2f2,Lsm6,Snrnp2…	0.365671641791045
Canonical Pathways - Wiki	WP_MACROPHAGE_MARKERS	0.00511836866771009	0.0867742036921082	0.407017918923954	-0.700870198735965	-1.75282722278514	10	Cd83,F3,Cd52,Lyz2,Cd68,Cd74,Rac2	0.7
Ontology - Biological Process	GOBP_MITOTIC_DNA_INTEGRITY_CHECKPOINT_SIGNALING	0.000784974494133491	0.0239798494036437	0.477270815362862	-0.423983639643609	-1.75242806356006	77	Trp53,Chek1,Msh2,Dtl,Dgkz,Cdc6,Pidd1,Tipin,Nae1,Rpa2,Brcc3,Ccnd1,Syf2,Ier3,Prkdc,Rad9a,Rint1,Uimc1,Brca1,Ticrr,Plk1,Orc1,Cdk1,Mus81,Blm,Cdk5rap3,Rpl26,Babam2,Donson,Mrnip,Clspn,Rad17,Ppp1r10,Mre11a,Fzr1	0.454545454545455
Cell Type Signatures	TABULA_MURIS_SENIS_THYMUS_DN4_THYMOCYTE_AGEING	5.53206598550679e-06	0.000377545847981097	0.610526878385931	-0.36045993176384	-1.75240638848863	222	Tagln2,Kbtbd11,Aldoa,Arhgdia,Nt5c,Plaat3,Dnajc9,Lamtor1,Cdk2ap2,Wdr89,Rnf138,Junb,Gimap7,Bcl2a1b,Gstp1,Tpm3,Nme2,Ssbp4,Cxcr6,Pglyrp1,Hcst,Dnajc15,Apbb1ip,Gstp3,Rinl,Ndufb7,Gmfg,Vps28,Slc25a3,Lsm4,Nkg7,Stat3,Tpst2,Hspe1,Use1,Gpr18,Polr2e,Cyba,Xrn2,Hint1,Epsti1,Smco4,Tax1bp1,Capzb,Fxyd5,Irf1,Prr13,Socs3,Swi5,Ptpn18,Rplp0,Lat,Bola2,Il2rb,Rpl18,Krtcap2,Arpc3,Fbl,Atp5g2,Aurkaip1,Snrpc,Rack1,Ms4a4b,Cd7…	0.513513513513514
Ontology - Biological Process	GOBP_REGULATION_OF_MITOTIC_SISTER_CHROMATID_SEGREGATION	0.00215921654015028	0.0489809262672279	0.431707695803346	-0.454429986468088	-1.75184412191335	51	Mad1l1,Kat5,Nuf2,Bub1b,Birc5,Psmg2,Mad2l1,Ttk,Aurkb,Cdc20,Kntc1,Ik,Ndc80,Anapc15-ps,Plk1,Anapc15,Lcmt1,Dync1li1,Cdt1,Rad21,Cep192,Bub3,Cenpe,Cdk5rap2	0.470588235294118
Canonical Pathways - Biocarta	BIOCARTA_BTG2_PATHWAY	0.0110777783399327	0.140114675880001	0.380730400722792	-0.712549849609703	-1.75051615555745	9	Btg2,Trp53,Prmt1,Ccnd1,Chaf1a,Ngf,Rb1	0.777777777777778
Ontology - Biological Process	GOBP_RESPONSE_TO_INDOLE_3_METHANOL	0.00563408505041932	0.0923575468085127	0.407017918923954	-0.850185504741448	-1.74960696723961	5	Cdh1,Jup,Brca1	0.6
Ontology - Molecular Function	GOMF_METAL_CLUSTER_BINDING	0.000733708229752785	0.022672856625771	0.477270815362862	-0.428322621119407	-1.74960672557292	68	Aox3,Ndufv2,Prim2,Nubp1,Fech,Cdk5rap1,Exo5,Glrx2,Nfu1,Abce1,Sdhb,Uqcrfs1,Ndufs2,Mutyh,Pole,Ciapin1,Lias,Cdkal1,Kif4,Isca1,Isca2,Dph1,Abat,Cisd3,Ndufs1,Ndufs8,Ercc2,Bola2,Ndufv1	0.426470588235294
Ontology - Biological Process	GOBP_CHEMOKINE_PRODUCTION	0.000611027592007894	0.019834475906527	0.477270815362862	-0.398733486321637	-1.74944926606411	99	Lpl,Mif,Trem3,Tlr3,Trem1,Il17ra,Gstp1,Ackr1,App,Foxp1,Gstp3,Myd88,Ccn1,Il1b,Il16,Il4ra,Slamf9,Trpv4,Nfkbiz,Csf1r,Selenok,Trem2,Nfkb1,Mbp,Il33,Ifng,Sirpa,Cd74,Mcoln2,Cd84,Hc,Pycard,Arg2,Tlr2	0.343434343434343
Ontology - Molecular Function	GOMF_5_DEOXYRIBOSE_5_PHOSPHATE_LYASE_ACTIVITY	0.0090680168746189	0.124667828059618	0.380730400722792	-0.772724319360305	-1.74886760458003	7	Xrcc5,Hmga1,Hmga1b,Hmga2,Xrcc6	0.714285714285714
Ontology - Biological Process	GOBP_REGULATION_OF_DNA_DIRECTED_DNA_POLYMERASE_ACTIVITY	0.0146066303892092	0.161336872026265	0.380730400722792	-0.635870900502723	-1.74707329071925	13	Gins2,Pcna,Gins1,Rfc4,Rfc3,Rfc2	0.461538461538462
Ontology - Biological Process	GOBP_AMIDE_BIOSYNTHETIC_PROCESS	3.59203254985471e-11	7.58013395191709e-09	0.851339057116899	-0.315700873156125	-1.7464936098321	773	Mrps31,Sptssa,Pkm,Fh1,Pstk,Eif2b3,Acsl4,Gal3st1,Btg2,Igf2bp3,Nck2,Magoh,Mrpl19,Mrpl50,Mrpl47,Gls2,Smpd3,Exosc9,Mrpl1,Eif2s1,Ang,Qrsl1,Samd4,Mrpl58,Cps1,Mtg2,Impact,Msi2,Dph6,Tsfm,Exosc8,S100a9,Eif4e,Trub2,Rbm4b,Sars2,Otc,Fech,Ass1,Mtres1,Gspt2,Tlcd3b,Cdk5rap1,Mrps27,Mrps33,Eif1ax,Mrpl44,St8sia3,Rars2,Mrps18b,Arg1,Mtfmt,Mrpl35,Dld,Mrps6,Pars2,Abce1,App,Ddx39b,Mtg1,Mrps22,Coa3,Zfp36,Gss,Polr2d,Mtrf…	0.432082794307891
Ontology - Biological Process	GOBP_MITOCHONDRIAL_RNA_PROCESSING	0.00645374322542529	0.10088219673428	0.407017918923954	-0.583303452438764	-1.74646813691957	18	Fastk,Cdk5rap1,Fastkd2,Pnpt1,Fastkd3,Rpusd4,Fastkd1,Tbrg4,Supv3l1,Fastkd5	0.555555555555556
Ontology - Biological Process	GOBP_T_CELL_LINEAGE_COMMITMENT	0.0088409194307309	0.122729738697373	0.380730400722792	-0.532262197335498	-1.7463174244852	25	Trp53,Ctsl,Stat6,Irf4,Prkdc,Stat3,Foxp3	0.28
Ontology - Biological Process	GOBP_NUCLEAR_TRANSCRIBED_MRNA_CATABOLIC_PROCESS_EXONUCLEOLYTIC	0.00818887176021833	0.116948464194463	0.380730400722792	-0.611707414689306	-1.74608354101687	15	Exosc9,Exosc8,Exosc2,Cnot8,Exosc7	0.333333333333333
Positional	chr6B2	0.00167650884228247	0.0406475783997133	0.45505986738723	-0.435983594891248	-1.74358228955019	63	Tmem139,Cycs,Atp6v0e2,Igf2bp3,Rarres2,Lrrc61,AI854703,Gimap7,Gm38804,Tmem176a,Gsdme,Ccdc126,5430402O13Rik,Zfp212,Tmem176b,Zfp956,Cul1	0.26984126984127
Canonical Pathways - Reactome	REACTOME_FGFR2_ALTERNATIVE_SPLICING	0.00726426387673528	0.108407926981347	0.407017918923954	-0.587605529098621	-1.74276091563468	17	Polr2c,Polr2h,Polr2d,Ptbp1,Polr2i,Polr2e,Ncbp2,Gtf2f2	0.470588235294118
Canonical Pathways - Reactome	REACTOME_TRISTETRAPROLIN_TTP_ZFP36_BINDS_AND_DESTABILIZES_MRNA	0.00833708663370645	0.118118547200869	0.380730400722792	-0.601775052899841	-1.7425486767851	16	Exosc9,Dis3,Exosc8,Mapkapk2,Zfp36,Exosc2,Exosc7	0.4375
Ontology - Biological Process	GOBP_RESPONSE_TO_REDOX_STATE	0.0121935074312417	0.14743390437461	0.380730400722792	-0.709280194354841	-1.7424836167114	9	Selenos,Smpd3,Npas2,Arntl	0.444444444444444
Curated - Chemical and Genetic Perturbation	JACKSON_DNMT1_TARGETS_DN	0.00620186540914518	0.0981203660535675	0.407017918923954	-0.573678584796227	-1.74246683205211	20	H19,Scd2,Gas2,U2af2,Cenpa,Jup,Fzd8,Mdh2	0.4
Ontology - Cellular Component	GOCC_PRECATALYTIC_SPLICEOSOME	0.00226825081390047	0.0510213275642857	0.431707695803346	-0.448980027912331	-1.74149286726027	54	Snrpd3,Snrpd1,Snrpd2,Snrpa1,Snrpg,Snu13,Snrpb,Lsm4,Sf3b3,Lsm8,Eftud2,Snrpf,Ik,Phf5a,Rnf113a1,Snrpe,Smu1,Prpf31,Lsm6,Sf3b6,Cwc27,Rnf113a2,Sart1,Snrpb2,Sf3b1,Lsm3,Sf3a3,Lsm7	0.518518518518519
Canonical Pathways - Reactome	REACTOME_GLUCOSE_METABOLISM	0.000920951725174599	0.0269038684305104	0.477270815362862	-0.421106817563536	-1.74053745440536	77	Pck2,Pkm,Nup93,Aldoa,Nup107,Pfkfb1,Got1,Nup88,Pck1,Nup133,G6pc3,Pfkp,Nup205,Aldoc,Sec13,Mdh1,Slc25a12,Pgam1,Mdh2,Gnpda2,Hk2,Pfkfb4,Slc25a11,Nup98,Nup85	0.324675324675325
Canonical Pathways - Reactome	REACTOME_MITOTIC_SPINDLE_CHECKPOINT	0.000270436571839469	0.0104453770022673	0.49849310876659	-0.393548332555024	-1.73972449687722	109	Mad1l1,Nuf2,Ska1,Sgo2a,Cenpu,Nup107,B9d2,Bub1b,Dsn1,Mad2l1,Cenpa,Anapc11,Nup133,Anapc4,Ercc6l,Aurkb,Cdc20,Sec13,Ppp2cb,Kntc1,Cenpn,Nde1,Dynll1,Rcc2,Ndc80,Cdc16,Ppp2r1a,Cenps,Plk1,Nup98,Ska2,Nup85,Anapc15,Ube2e1,Dync1li1	0.321100917431193
Ontology - Cellular Component	GOCC_H4_H2A_HISTONE_ACETYLTRANSFERASE_COMPLEX	0.0049529328049591	0.0847760259615091	0.407017918923954	-0.539766749594351	-1.73840915296632	24	Kat5,Actg1,Ruvbl2,Actl6a,Actb,Dmap1,Ruvbl1	0.291666666666667
Ontology - Biological Process	GOBP_ESTABLISHMENT_OF_SPINDLE_ORIENTATION	0.00448783412482144	0.0806051841742965	0.407017918923954	-0.487943904885072	-1.73835977470341	36	Kat5,Llgl2,Insc,Spry2,Mad2l1,Cenpa,Enkd1,Gpsm2,Spag5,Bccip,Nde1,Ndc80,Plk1	0.361111111111111
Ontology - Biological Process	GOBP_CHROMOSOME_SEPARATION	0.00103220605796306	0.0293324616247174	0.45505986738723	-0.41987948919836	-1.73546460614134	77	Mad1l1,Top2a,Nuf2,Bub1b,Birc5,Psmg2,Mad2l1,Ncapg,Anapc11,Ncapd2,Ttk,Plscr1,Aurkb,Recql5,Cdc20,Ncapg2,Kntc1,Ik,Ndc80,Anapc15-ps,Cdc16,Ppp2r1a,Plk1,Rb1,Anapc15,Lcmt1,Dync1li1,Ncaph,Cdt1,Rad21,Cep192,Bub3,Cenpe,Cdk5rap2	0.441558441558442
Canonical Pathways - Reactome	REACTOME_TRANSPORT_OF_CONNEXONS_TO_THE_PLASMA_MEMBRANE	0.0137690110719476	0.157396578454665	0.380730400722792	-0.620652042949163	-1.73447837680836	14	Tuba8,Tuba1b,Tubb6,Tubb2b,Tuba4a,Tuba1a,Tubb4b	0.5
Ontology - Cellular Component	GOCC_COPI_COATED_VESICLE_MEMBRANE	0.00793609614486506	0.114356792427085	0.380730400722792	-0.584360577373289	-1.73313681449883	17	Tmem199,Tmed3,Copg1,Cope,Arcn1,Copb1,Kdelr2,Copg2,Copb2,Dipk2a,Copa,Copz1	0.705882352941177
Ontology - Biological Process	GOBP_DNA_TEMPLATED_DNA_REPLICATION	0.000120390520255111	0.00520437510472094	0.538434096309916	-0.37645292301496	-1.73298864745158	141	Mcm5,Ccne1,Mcm2,Cdc6,Mcm6,Tipin,Gins2,Mcm3,Pcna,Prim2,Timeless,Orc3,Gins1,Lig1,Prim1,Tonsl,Rrm1,Orc6,Rfc4,Alyref,Recql,Pold4,Pole,Pold2,Mcm4,Recql5,Mms22l,Rfc3,Brca1,Dnaja3,Pole2,Rfc2,Parp1,Wdhd1,Mcm7,Cdc7,Ticrr,Orc4,Cenps,Orc1,Pola2,Mus81,Blm,Cdt1,Ssbp1,Cenpx,Atad5	0.333333333333333
Ontology - Biological Process	GOBP_PRIMARY_MIRNA_PROCESSING	0.0170839320585753	0.174628490984978	0.352487857583619	-0.630470773627672	-1.73223628933668	13	Stat3,Srsf3,Ncbp2,Ddx5,Hnrnpa2b1,Srrt,Drosha,Ncbp1	0.615384615384615
Cell Type Signatures	TABULA_MURIS_SENIS_LUNG_T_CELL_AGEING	0.0114335330431022	0.142447269709267	0.380730400722792	-0.76514640251242	-1.73171689124873	7	Emg1,Wdr89,Cxcr6,Tmem176a,Tmem176b,Psmc3	0.857142857142857
Canonical Pathways - Reactome	REACTOME_INITIATION_OF_NUCLEAR_ENVELOPE_NE_REFORMATION	0.00793609614486506	0.114356792427085	0.380730400722792	-0.583680578180895	-1.73112002609831	17	Emd,Banf1,Ccnb2,Ppp2r1a,Lmna,Kpnb1,Cdk1,Lbr	0.470588235294118
Curated - Chemical and Genetic Perturbation	HEVNER_CORTEX_COMMITTED_TO_CALLOSAL_PROJECTION_NEURON_FATE	0.00699358038592599	0.106256177222987	0.407017918923954	-0.569649718969565	-1.73022972706023	20	Lpl,Lratd1,Bcl6	0.15
Ontology - Biological Process	GOBP_RRNA_3_END_PROCESSING	0.00636672646283528	0.100107410795051	0.407017918923954	-0.691158099197347	-1.72853794284088	10	Exosc9,Exosc8,Exosc2,Exosc10,Exosc7,Eri1	0.6
Cell Type Signatures	TABULA_MURIS_SENIS_BLADDER_BLADDER_UROTHELIAL_CELL_AGEING	0.000113190827114796	0.00494646998710381	0.538434096309916	-0.370482591232853	-1.72837303573164	149	Igfbp2,Tagln2,Cycs,Trib3,Slc2a1,Aldoa,Arhgdia,Lmo4,Avpi1,Aqp3,Ppp1r11,Krt23,Cdk2ap2,Bok,Gstp1,Srxn1,Rheb,Ier3,Mthfd2,Ppa1,Hmgcr,Ndrg1,Ccn1,Srsf3,Use1,Cyba,Dynll1,Krt18,Atf4,Rpl5,Tnfrsf12a,Rps12,Rpl12,Prr13,Lmna,Rplp2,Rpl19,Rps24,Sqstm1,Il33,Crb3,Srsf2,Tuba4a,Rps3,Plaur,Ptma,Pfn1,Cdc42ep5,Rpl13a	0.328859060402685
Ontology - Cellular Component	GOCC_ENVELOPE	2.27659560370713e-15	1.01422334145153e-12	1.00731795687447	-0.30769421396891	-1.72743501667014	1120	Ldhb,Nme4,Ociad2,Mrps31,Cyp2u1,Klhdc2,Mad1l1,Cox7b,Acsl4,Hccs,Cycs,Eral1,Apoo,Nradd,Ndufs4,Mrpl19,Slc25a22,Arl2,Mrpl50,Cox7a2,Nup93,Mrpl47,Cibar1,Calm2,Cox7a1,Ndufa1,Mrpl1,Miga1,Tmem38a,Atp5o,Ndufaf5,Mrpl58,Immp1l,Suclg1,Cps1,Mtg2,Nup107,Emd,Ndufaf6,Jpt1,Ndufb8,Ndufb4,Tmem120b,Mff,Atp5j2,Coq8b,Tubb5,Uqcrh,Coq5,Slc25a35,Lyrm7,Ndufc1,Cox10,Bbc3,Uqcr10,Gcat,P2rx4,Plaat3,Ndufv2,Ndufa5,Npc1,Ranbp1,Zfp…	0.339285714285714
Ontology - Biological Process	GOBP_CELLULAR_METABOLIC_COMPOUND_SALVAGE	0.00987246306733769	0.130963244560763	0.380730400722792	-0.494625592418223	-1.72696678117383	33	Pgm2,Mtap,Adsl,Impdh2,Gmps,Dguok,Adk,Dck,Fcsk,Gmpr2,Impdh1,Adssl1,Uck2,Apip	0.424242424242424
Ontology - Biological Process	GOBP_GLYCOLYTIC_PROCESS_THROUGH_FRUCTOSE_6_PHOSPHATE	0.0114041512598645	0.142447269709267	0.380730400722792	-0.525996938869876	-1.72576152161968	25	Pkm,Aldoa,Pfkfb1,Pfkp,Gale,Mpi,Pgk1,Tpi1,Gpi1,Gapdh,Pfkm,Foxk1	0.48
Ontology - Biological Process	GOBP_G2_MI_TRANSITION_OF_MEIOTIC_CELL_CYCLE	0.00760401690759069	0.110866566512672	0.407017918923954	-0.838286883648412	-1.72512065190158	5	Ndc80,Cdc25b,Cdc25a,Ccnb2,Cdc25c	1
Canonical Pathways - Reactome	REACTOME_PYRUVATE_METABOLISM_AND_CITRIC_ACID_TCA_CYCLE	0.00314769326672063	0.0639021577362854	0.431707695803346	-0.46252754793674	-1.7234713033799	46	Ldhb,Fh1,Idh3a,Suclg1,Idh3g,Dld,Sdhb,Ogdh,Pdp1,Pdk3,Mdh2,Idh3b,Adhfe1,Dlst,Pdk2,Sdhd,Me2,Aco2,Pdha1,Sdhc	0.434782608695652
Ontology - Biological Process	GOBP_MAINTENANCE_OF_POSTSYNAPTIC_SPECIALIZATION_STRUCTURE	0.00914552129235069	0.125363991868992	0.380730400722792	-0.732803392368088	-1.72258597707898	8	Ophn1,Dgkz,Itgb3	0.375
Ontology - Biological Process	GOBP_POSITIVE_REGULATION_OF_SPHINGOLIPID_BIOSYNTHETIC_PROCESS	0.0112664459213867	0.141487589248281	0.380730400722792	-0.795686310631977	-1.72254860371898	6	Smpd3,Ccn1	0.333333333333333
Ontology - Biological Process	GOBP_REGULATION_OF_MITOCHONDRIAL_OUTER_MEMBRANE_PERMEABILIZATION_INVOLVED_IN_APOPTOTIC_SIGNALING_PATHWAY	0.0114041512598645	0.142447269709267	0.380730400722792	-0.524995094179762	-1.72247453477798	25	Bbc3,Bok,Siva1,Ier3,Casp6,Slc35f6,Slc25a31,Atpif1,Zfp13,Hip1r,Slc25a4,Pmaip1,Mpv17l	0.52
Canonical Pathways - Wiki	WP_MISMATCH_REPAIR	0.015062531041944	0.164318206258988	0.380730400722792	-0.700859333217144	-1.72179614695287	9	Msh2,Pcna,Lig1,Rpa1	0.444444444444444
Ontology - Biological Process	GOBP_POSITIVE_REGULATION_OF_IMMATURE_T_CELL_PROLIFERATION	0.0126951452684163	0.150930125882032	0.380730400722792	-0.75995751679832	-1.71997315043213	7	Bmi1,Il1b,Foxp3,Il1a,Blm	0.714285714285714
Ontology - Biological Process	GOBP_GLYCEROL_BIOSYNTHETIC_PROCESS	0.00255358581717289	0.0554186865166696	0.431707695803346	-0.90397779147432	-1.71859941805487	4	Pck2,Got1,Pck1	0.75
Canonical Pathways - Reactome	REACTOME_RHO_GTPASE_EFFECTORS	4.09373604714337e-06	0.000294442653398384	0.610526878385931	-0.351534140166783	-1.7185415009999	238	Myh10,Mad1l1,Tuba8,Nuf2,Ska1,Pik3c3,Sgo2a,Calm2,Actg1,Cenpu,Nup107,Prc1,B9d2,Bub1b,Actr3,Dsn1,Pin1,S100a9,Wasf2,Tuba1b,Ywhaq,Pak1,Mad2l1,Actb,Iqgap3,Rhog,Cenpa,Nup133,Diaph2,Ercc6l,Tubb6,Ptk2,Aurkb,Cdc20,Wipf1,Sec13,Ppp2cb,Kntc1,Cenpn,Cyba,Tubb2b,Nde1,Dynll1,Ppp1cb,Noxa1,Rcc2,Rhpn1,Ncf4,Ndc80,S100a8,Nf2,Calm1,Ncoa2,Myl6,Ppp2r1a,Cenps,Plk1,Nup98,Ska2,Nup85,Kif14,Cdc25c,Dync1li1,Arpc3,Arpc2,Myh9,Di…	0.331932773109244
Ontology - Molecular Function	GOMF_AMMONIA_LYASE_ACTIVITY	0.00831474646324089	0.118118547200869	0.380730400722792	-0.835080987678001	-1.71852320005749	5	Sds,Hal,Sdsl,Ftcd	0.8
Ontology - Biological Process	GOBP_POSITIVE_REGULATION_OF_ESTABLISHMENT_OF_PROTEIN_LOCALIZATION_TO_TELOMERE	0.0071157430016375	0.107455323226632	0.407017918923954	-0.6866963863274	-1.71737951180358	10	Cct8,Cct7,Cct3,Cct6a,Cct2	0.5
Curated - Chemical and Genetic Perturbation	GAVIN_FOXP3_TARGETS_CLUSTER_P6	0.000700389903277211	0.02198607887475	0.477270815362862	-0.396932669673104	-1.7172166586293	94	Tgfbr2,Il17rb,Mtmr7,Igf2bp3,Bmp7,Fignl1,Nuf2,Cks1b,ENSMUSG00000120992,Bub1b,Pbk,Gins2,Birc5,Pdcd1lg2,Ncapg,Tpx2,Ccna2,Spag5,Aurkb,Mms22l,Cdc20,Ncapg2,Icam1,Vars2,Ccnb2,Hmmr,H3c15,Plk1,Irf8,Serpina3g,Cdk1,Ksr1,Tnfrsf9,Tpi1,Kif2c,Cenpe,Clspn,Lgals3,Abhd4,Pclaf,Cenpf	0.436170212765957
Curated - Chemical and Genetic Perturbation	BAKER_HEMATOPOESIS_STAT5_TARGETS	0.0130105485976454	0.15264532173196	0.380730400722792	-0.758590199434803	-1.71687857066762	7	Ccne1,Ccnd3,Ccnd1,Pim1	0.571428571428571
Ontology - Cellular Component	GOCC_EUKARYOTIC_TRANSLATION_INITIATION_FACTOR_2B_COMPLEX	0.0118880333411062	0.145987962270031	0.380730400722792	-0.792933231598675	-1.71658857602794	6	Eif2b3,Eif2s1,Eif2b2,Eif2b5	0.666666666666667
Ontology - Biological Process	GOBP_REGULATION_OF_RESPIRATORY_GASEOUS_EXCHANGE	0.009842163238514	0.130669382466298	0.380730400722792	-0.601362878349731	-1.71655565855502	15	Adora1,Mtg2,Nlgn3,Mtg1,Pbx3	0.333333333333333
Ontology - Molecular Function	GOMF_POTASSIUM_PROTON_ANTIPORTER_ACTIVITY	0.00946361849857115	0.128082289856611	0.380730400722792	-0.73018435508264	-1.71642945958965	8	Slc9a8,Slc9a7,Tmco3	0.375
Ontology - Cellular Component	GOCC_SIGNAL_PEPTIDASE_COMPLEX	0.0121988272293994	0.14743390437461	0.380730400722792	-0.792362474641769	-1.71535296774105	6	Spcs3,Spcs2,Arxes2	0.5
Ontology - Biological Process	GOBP_PYRIMIDINE_NUCLEOBASE_BIOSYNTHETIC_PROCESS	0.00962266719770767	0.128821649847108	0.380730400722792	-0.729702622863844	-1.71529706149563	8	Ctps2,Cps1,Cad	0.375
Ontology - Cellular Component	GOCC_U5_SNRNP	0.0106939203278133	0.1369880944229	0.380730400722792	-0.592077285834906	-1.71446703550512	16	Snrpd3,Snrpd1,Snrpd2,Snrpg,Snrpb,Snrpe,Tssc4	0.4375
Ontology - Biological Process	GOBP_SPINDLE_LOCALIZATION	0.00142588250787054	0.0368950529210565	0.45505986738723	-0.446814764728246	-1.71441701660667	52	Kat5,Llgl2,Actr3,Fmn2,Insc,Spry2,Mad2l1,Cenpa,Enkd1,Gpsm2,Spag5,Bccip,Nde1,Ndc80,Plk1,Kpnb1,Myh9,Nsfl1c,Clasp2,Cdk5rap2,Fbxw11	0.403846153846154
Ontology - Biological Process	GOBP_HISTONE_H3_K9_ACETYLATION	0.00753186371099203	0.11029985691683	0.407017918923954	-0.685281075062939	-1.71383991757124	10	Chek1,Smarcb1,Crtc2,Brca1	0.4
Canonical Pathways - Wiki	WP_NONHOMOLOGOUS_END_JOINING	0.0141144609463144	0.159077810721708	0.380730400722792	-0.756063633762965	-1.71116032323627	7	Xrcc5,Prkdc,Xrcc4,Xrcc6	0.571428571428571
Ontology - Biological Process	GOBP_PROTEIN_LOCALIZATION_TO_CHROMOSOME_CENTROMERIC_REGION	0.0129953982589901	0.15264532173196	0.380730400722792	-0.521362016565592	-1.71055464496824	25	Bub1b,Cenpa,Ttk,Aurkb,Kntc1,Ik,Rcc2,Ndc80,Champ1,Rb1,Cdk1,Cdt1,Cenpq,Bub3	0.56
Ontology - Biological Process	GOBP_PYRIMIDINE_NUCLEOSIDE_TRIPHOSPHATE_BIOSYNTHETIC_PROCESS	0.0172754559605772	0.175913500124278	0.352487857583619	-0.611969373690082	-1.71021373085425	14	Nme4,Ctps2,Nme2,Cad,Nme1,Nme6,Uck2	0.5
Canonical Pathways - Reactome	REACTOME_SODIUM_PROTON_EXCHANGERS	0.0142721627890673	0.160067794972771	0.380730400722792	-0.755382541626508	-1.70961884208531	7	Slc9a8,Slc9a7	0.285714285714286
Ontology - Biological Process	GOBP_HISTONE_H2A_ACETYLATION	0.00557285107118575	0.0919520426745649	0.407017918923954	-0.537235481735406	-1.7095160715141	23	Kat5,Ruvbl2,Actl6a,Actb,Dmap1,Ruvbl1	0.260869565217391
Ontology - Biological Process	GOBP_ESTABLISHMENT_OF_MITOTIC_SPINDLE_LOCALIZATION	0.00611471975936796	0.0970969064363796	0.407017918923954	-0.483037224281194	-1.70944476683293	35	Kat5,Insc,Spry2,Mad2l1,Cenpa,Enkd1,Gpsm2,Bccip,Nde1,Ndc80,Plk1,Kpnb1,Nsfl1c,Clasp2,Cdk5rap2,Fbxw11	0.457142857142857
Curated - Chemical and Genetic Perturbation	LIANG_HEMATOPOIESIS_STEM_CELL_NUMBER_LARGE_VS_TINY_UP	0.00567405633698207	0.0925742782629893	0.407017918923954	-0.476942282685585	-1.70909754901001	37	Ltv1,Serpine2,Gcat,Il1r1,Tlr6,Cdkn3,Fkbp1a,Elovl2,Nlrx1,Rps4l,Lyz2,Pgam1,Msr1,Manf,Tuba1a,Itgb1bp1,Gtf3a,Jkamp	0.486486486486487
Curated - Chemical and Genetic Perturbation	MULLIGAN_NTF3_SIGNALING_VIA_INSR_AND_IGF1R_UP	0.009481822348455	0.128220461066207	0.380730400722792	-0.542603077656883	-1.70884953708853	22	Grem2,Rcl1,Srxn1,Ebna1bp2,Wdr77,Nme1,Mrpl20,Srsf2,Serp1,Gmppb	0.454545454545455
Canonical Pathways - Reactome	REACTOME_AMPLIFICATION_OF_SIGNAL_FROM_THE_KINETOCHORES	0.00138001236916565	0.0360385952767457	0.45505986738723	-0.394699288633367	-1.70838456833381	92	Mad1l1,Nuf2,Ska1,Sgo2a,Cenpu,Nup107,B9d2,Bub1b,Dsn1,Mad2l1,Cenpa,Nup133,Ercc6l,Aurkb,Cdc20,Sec13,Ppp2cb,Kntc1,Cenpn,Nde1,Dynll1,Rcc2,Ndc80,Ppp2r1a,Cenps,Plk1,Nup98,Ska2,Nup85,Dync1li1,Cenpq,Kif2c,Clasp2,Bub3	0.369565217391304
Curated - Chemical and Genetic Perturbation	SEKI_INFLAMMATORY_RESPONSE_LPS_UP	0.0017374921141566	0.0415289098760709	0.45505986738723	-0.415208296285236	-1.70826058785781	75	Lratd1,Tnfaip2,Rnd1,Maff,Egr2,Tnfaip3,Adamts7,Ier3,Osmr,Tjp2,Nfkbiz,Sh3pxd2b,Ccrl2,Cxcl16,Icam1,Gadd45b,Ngfr,Cd40,Sele,Rel,Serpina3g,Stx11,Gsap,Exoc3l4,Ccl3,Slc15a3,Nfkbie,Rab20,Tlr2,Cxcl10	0.4
Ontology - Cellular Component	GOCC_UBIQUINONE_BIOSYNTHESIS_COMPLEX	0.0126650182602532	0.150795518083103	0.380730400722792	-0.788773571115334	-1.70758349794405	6	Coq5,Coq7,Coq3,Coq6,Coq9,Coq4	1
Curated - Chemical and Genetic Perturbation	GREENBAUM_E2A_TARGETS_UP	0.00691149610909587	0.10546772083509	0.407017918923954	-0.492849062014184	-1.70632311828999	32	Klhdc2,Top2a,Racgap1,Mad2l1,Ttk,Pfkp,Ccna2,Tceal9,Anln,Kif4,Ccnb2,Plk4,Pgk1,Kif2c,Eprs,Ptgs1,Aurka,Fgfr2,Nusap1	0.59375
Canonical Pathways - Reactome	REACTOME_DNA_DOUBLE_STRAND_BREAK_REPAIR	0.000128062365851986	0.00546268253461914	0.518848077743792	-0.369553164079183	-1.70608710558508	144	Trp53,Kat5,H2bc21,Xrcc5,Chek1,Tipin,Pcna,Timeless,Kdm4b,Brcc3,H4c4,H2bc15,Tdp1,Rad51c,Rfc4,Prkdc,Pold4,Pole,Atrip,Ccna2,Rad9a,Pold2,Rpa1,Xrcc4,Uimc1,Rfc3,Brca1,Rmi2,Pole2,Rfc2,Parp1	0.215277777777778
Ontology - Biological Process	GOBP_RIBOSOMAL_SMALL_SUBUNIT_ASSEMBLY	0.0153556883578866	0.165618379209001	0.380730400722792	-0.548805829812304	-1.70550461047683	21	Eral1,Xrcc5,Prkdc,Rps6,Rps14,Rps15,Rps5,Rpsa,Rpl38,Rps25,Mrps11,Rps27,mt-Rnr1	0.619047619047619
Canonical Pathways - Reactome	REACTOME_GLOBAL_GENOME_NUCLEOTIDE_EXCISION_REPAIR_GG_NER	0.000876739029669821	0.0258952864785351	0.477270815362862	-0.408976622449316	-1.70524401728093	81	Actg1,Actr8,Pcna,Rbx1,Actl6a,Cops3,Mnat1,Rfc4,Pold4,Pole,Pold2,Rpa1,Rfc3,Ruvbl1,Pole2,Rfc2,Parp1,Rad23a,Gps1,Sumo3,Gtf2h2,Gtf2h4,Ercc2,Pias3,Tfpt,Chd1l,Rps27a,Cops4,Cul4b,Ube2n	0.37037037037037
Hallmark	HALLMARK_TNFA_SIGNALING_VIA_NFKB	4.16334537657237e-05	0.00212648831686203	0.557332238758646	-0.360510767531722	-1.70430895720187	183	Hbegf,Tnfaip2,Dusp4,Btg2,Hes1,Sgk1,Bcl6,Fos,Btg3,Gpr183,Serpine1,Ier2,Fosl2,Kynu,Junb,Dusp5,Efna1,Maff,Ccnd1,Ier5,Cd83,Zfp36,Cxcl1,Egr2,Pnrc1,Tnfaip3,Ier3,Dennd5a,Ccn1,Il1b,Mcl1,Klf6,F3,Id2,Mxd1,Slc2a3,Ccrl2,Bcl2a1d,Icam1,Zbtb10,Gadd45b,Pde4b,Tank,Irf1,Plek,Yrdc,Rel,Il1a,Socs3,Map3k8,Nfkb1,Ackr3,Sqstm1,Tnfrsf9,Gfpt2,Rnf19b,Ppp1r15a,Dram1,Trib1,Plaur	0.327868852459016
Ontology - Cellular Component	GOCC_TRAPP_COMPLEX	0.0113675395962066	0.142431718784344	0.380730400722792	-0.588492976455529	-1.70408801840209	16	Trappc2,Trappc4,Trappc9,Trappc13,Trappc1,Trappc2l,Trappc6b,Trappc11,0610009B22Rik	0.5625
Ontology - Biological Process	GOBP_POSITIVE_REGULATION_OF_ERBB_SIGNALING_PATHWAY	0.011484959488932	0.142497398649477	0.380730400722792	-0.491947860814157	-1.70388667246659	31	Tgfa,Hbegf,Adora1,Shkbp1,Pde6h,Ralb,Rala,Neurl1a,Afap1l2,Bcar3,Hip1r,Agt,Plaur,Cnot9	0.451612903225806
Ontology - Biological Process	GOBP_GTP_BIOSYNTHETIC_PROCESS	0.0168189668226506	0.173245080219441	0.352487857583619	-0.693386725046573	-1.70343824352492	9	Nme4,Impdh2,Nme2,Nme1,Nme6,Impdh1	0.666666666666667
Canonical Pathways - Reactome	REACTOME_DNA_REPAIR	2.24864066590267e-06	0.000175066499998772	0.627256739718528	-0.34085080994634	-1.70227899179809	282	Trp53,Kat5,Faap100,H2bc21,Xrcc5,Chek1,Msh2,Dtl,Actg1,Polr2c,Tipin,Actr8,Pcna,Rbx1,Actl6a,Timeless,Kdm4b,Brcc3,H4c4,H2bc15,Lig1,Pnkp,Cops3,Mnat1,Tcea1,Polr2h,Tdp1,Polr2d,Rad51c,Rfc4,Prkdc,Mutyh,Pold4,Pole,Atrip,Ccna2,Ube2b,Ung,Rad9a,Pold2,Rpa1,Polb,Xrcc4,Uimc1,Rfc3,Polr2i,Brca1,Fanci,Polr2e,Rmi2,Neil3,Ufd1,Ruvbl1,Pole2,Rfc2,Parp1,Rad23a,Gps1,Sumo3,Neil1,Gtf2h2,Gtf2h4,Xrcc6,Cenps,Ercc2,Mdc1,Pias3,M…	0.379432624113475
Ontology - Biological Process	GOBP_PROTEIN_LOCALIZATION_TO_CONDENSED_CHROMOSOME	0.00958011222479694	0.128821649847108	0.380730400722792	-0.568515569462847	-1.702191755009	18	Ttk,Aurkb,Kntc1,Ik,Rcc2,Ndc80,Champ1,Cdk1,Cdt1,Cenpq,Bub3,Knl1,Spdl1	0.722222222222222
Ontology - Biological Process	GOBP_ASTROCYTE_ACTIVATION	0.0107461104876408	0.13700009539013	0.380730400722792	-0.564570206837535	-1.70105163288477	19	Ifngr1,Smo,App,Il1b,Nr1d1,Csf1r,Trem2,C1qa,Ifng,Agt	0.526315789473684
Ontology - Molecular Function	GOMF_LIGASE_ACTIVITY_FORMING_PHOSPHORIC_ESTER_BONDS	0.0139081953374956	0.158031626524544	0.380730400722792	-0.785692900447449	-1.70091428058216	6	Rcl1,Lig1,Rtca	0.5
Ontology - Molecular Function	GOMF_4_IRON_4_SULFUR_CLUSTER_BINDING	0.00354531460642328	0.069510703738162	0.431707695803346	-0.472803910303672	-1.70070870664233	40	Prim2,Nubp1,Cdk5rap1,Exo5,Nfu1,Abce1,Sdhb,Ndufs2,Mutyh,Pole,Ciapin1,Lias,Cdkal1,Isca2,Ndufs1,Ndufs8,Ercc2,Ndufv1,Nubp2,Aco2,Ddx11	0.525
Ontology - Biological Process	GOBP_POSITIVE_REGULATION_OF_T_CELL_TOLERANCE_INDUCTION	0.0150606722576479	0.164318206258988	0.380730400722792	-0.751369410148651	-1.70053612596172	7	Tgfbr2,Foxp3,Cd3e	0.428571428571429
Canonical Pathways - Reactome	REACTOME_PD_1_SIGNALING	0.00928249605159909	0.126407903967494	0.380730400722792	-0.559838138830591	-1.70042845259178	20	Trac,Pdcd1lg2,Cd3e,Ptpn6,Csk,Trbc1,Cd4,Cd3d,H2-Aa,H2-Ab1,H2-Eb1	0.55
Ontology - Biological Process	GOBP_RRNA_PSEUDOURIDINE_SYNTHESIS	0.0112131570608731	0.140937784437525	0.380730400722792	-0.722849403146018	-1.69918733778704	8	Naf1,Tsr3,Nhp2,Rpusd1	0.5
Canonical Pathways - Reactome	REACTOME_TP53_REGULATES_TRANSCRIPTION_OF_DNA_REPAIR_GENES	0.00295820116939732	0.0610600133266336	0.431707695803346	-0.462135425295658	-1.69819947673979	43	Supt5,Polr2c,Mnat1,Tcea1,Polr2h,Polr2d,Nelfb,Eloc,Supt4a,Polr2i,Polr2e,Gtf2h2,Gtf2h4,Gtf2f2,Ercc2,Ssrp1,Nelfe,Nelfcd	0.418604651162791
Canonical Pathways - Biocarta	BIOCARTA_CELLCYCLE_PATHWAY	0.010367949275199	0.134934860898209	0.380730400722792	-0.539147483376943	-1.69796664510211	22	Ccne1,Cdkn2d,Tfdp1,Ccnd3,Rbl1,Ccnd1,Cdkn1b,Cdk4,Cdc25a,Rb1,Cdk1	0.5
Ontology - Molecular Function	GOMF_NADH_DEHYDROGENASE_ACTIVITY	0.0110955699175904	0.140118701053791	0.380730400722792	-0.563353860259875	-1.69738677719982	19	Ndufs4,Ndufv2,Ndufs2,Ndufs3,Ndufa2,Ndufa9,Ndufs1,Ndufs8,Ndufv1,Ndufa10	0.526315789473684
Canonical Pathways - Biocarta	BIOCARTA_PLATELETAPP_PATHWAY	0.0223914144515693	0.204623079757418	0.352487857583619	-0.617563256083576	-1.69677251967377	13	Col4a3,Col4a5,Serpine1,Col4a4,Col4a1,Plat,Col4a2,Plg	0.615384615384615
Ontology - Biological Process	GOBP_REGULATION_OF_MITOCHONDRIAL_MEMBRANE_PERMEABILITY	0.00321996173457901	0.0646329740915872	0.431707695803346	-0.42469423751963	-1.69400781339941	61	Nol3,Trp53,Alkbh7,Bbc3,Bok,Mtch2,Siva1,Ier3,Casp6,Slc35f6,Slc25a31,Stat3,Them4,Vdac2,Rhot1,Atpif1,Zfp13,Hk2,Hip1r	0.311475409836066
Canonical Pathways - Reactome	REACTOME_SLBP_DEPENDENT_PROCESSING_OF_REPLICATION_DEPENDENT_HISTONE_PRE_MRNAS	0.0126007463109016	0.150477117895934	0.380730400722792	-0.656909785044456	-1.69379184909479	11	Snrpd3,Snrpg,Snrpb,Snrpf,Ncbp2,Snrpe,Slbp,Ncbp1	0.727272727272727
Canonical Pathways - Biocarta	BIOCARTA_CHEMICAL_PATHWAY	0.0100887778071328	0.132626080713767	0.380730400722792	-0.56560852851935	-1.69348778735835	18	Cycs,Trp53,Eif2s1,Casp6,Parp1,Prkca	0.333333333333333
Ontology - Biological Process	GOBP_MONOATOMIC_ANION_HOMEOSTASIS	0.00645044851084523	0.10088219673428	0.407017918923954	-0.532079539925883	-1.69310955018998	23	Cps1,Wnk4,Slc12a4,Otc,Tbxas1,Ptk2,Slc12a7,Stc1,Stk39	0.391304347826087
Canonical Pathways - Reactome	REACTOME_TNFR2_NON_CANONICAL_NF_KB_PATHWAY	0.00162000891973166	0.0399718508533175	0.45505986738723	-0.391109455374437	-1.69284662357672	92	Tnfsf12,Psmc6,Psmd9,Uba3,Psmb3,Psma1,Psmc5,Psma7,Psmc2,Psmd7,Psma5,Psma2,Tnfrsf25,Psma3,Psmf1,Tnfrsf1a,Psmd14,Psmd6,Psme2b,Psmd13,Psmb2,Tnfrsf12a,Cd40,Psmd4,Tnfsf14,Psma6,Psmb4,Psmc4,Cul1,Psmc3,Tnfrsf9,Rps27a,Ltb,Psmd1,Psmb6,Psmd12,Psmb5,Tnfsf8,Fbxw11,Nfkb2,Tnfsf13b,Tnfrsf1b,Psmc1,Tnfrsf18	0.478260869565217
Canonical Pathways - Biocarta	BIOCARTA_CDC25_PATHWAY	0.0163238418610539	0.171000506706455	0.352487857583619	-0.747955719421437	-1.6928100935653	7	Chek1,Cdc25b,Cdc25a,Cdk1,Cdc25c	0.714285714285714
Cell Type Signatures	TABULA_MURIS_SENIS_SPLEEN_PLASMA_CELL_AGEING	0.0149959762458323	0.163832062009985	0.380730400722792	-0.78136529784033	-1.69154563149428	6	S100a9,Rgs10,S100a8	0.5
Ontology - Biological Process	GOBP_2_OXOGLUTARATE_METABOLIC_PROCESS	0.0110557428549416	0.13994633299728	0.380730400722792	-0.570156267915146	-1.69100869600545	17	Idh3a,Phyh,Got1,Tat,Idh3g,Dld,Ogdh,Aadat,Idh3b,Adhfe1,Dlst	0.647058823529412
Canonical Pathways - Biocarta	BIOCARTA_PRC2_PATHWAY	0.00961821115689915	0.128821649847108	0.380730400722792	-0.676096230272451	-1.69086926478152	10	Cbx4,Rbbp4,Bmi1,Hdac2,Rbbp7,Ring1	0.6
Ontology - Biological Process	GOBP_POSITIVE_REGULATION_OF_EPIDERMAL_GROWTH_FACTOR_ACTIVATED_RECEPTOR_ACTIVITY	0.00961821115689915	0.128821649847108	0.380730400722792	-0.675998744305964	-1.69062545921495	10	Tgfa,Hbegf,Adora1,Neurl1a	0.4
Ontology - Biological Process	GOBP_REGULATION_OF_RESPIRATORY_GASEOUS_EXCHANGE_BY_NERVOUS_SYSTEM_PROCESS	0.0123265023503698	0.148084228236128	0.380730400722792	-0.718713113274831	-1.68946424561328	8	Adora1,Nlgn3,Pbx3	0.375
Ontology - Biological Process	GOBP_ALPHA_AMINO_ACID_CATABOLIC_PROCESS	0.00202027220505194	0.0468901962729712	0.431707695803346	-0.408356594648251	-1.6890439822692	73	Acmsd,Sds,Tdo2,Agxt,Gls2,Sdsl,Aass,Pah,Gcat,Hgd,Otc,Bckdk,Kynu,Got1,Tat,Arg1,Gldc,Hpd,Agxt2,Cbs,Kmo,Adhfe1,Blmh,Ddah1,Amt,Mat1a,Qdpr,Aldh4a1,Ivd,Arg2	0.410958904109589
Ontology - Biological Process	GOBP_HISTONE_H2A_MONOUBIQUITINATION	0.00998971322253173	0.132081632863119	0.380730400722792	-0.555919586232284	-1.6885264082883	20	Pcgf2,Brcc3,Bmi1,Brca1,Ring1,Babam2,Pcgf5,Cul4b	0.4
Canonical Pathways - Reactome	REACTOME_FORMATION_OF_RNA_POL_II_ELONGATION_COMPLEX	0.00460664072423497	0.0818176123314291	0.407017918923954	-0.432122206978643	-1.68799382538516	55	Supt5,Polr2c,Wdr61,Mnat1,Tcea1,Polr2h,Polr2d,Nelfb,Eloc,Supt4a,Polr2i,Polr2e,Ncbp2,Gtf2h2,Gtf2h4,Gtf2f2,Ercc2,Ssrp1,Nelfe,Nelfcd,Paf1	0.381818181818182
Curated - Chemical and Genetic Perturbation	MORI_EMU_MYC_LYMPHOMA_BY_ONSET_TIME_UP	0.000820819816876615	0.0246522625900134	0.477270815362862	-0.380340143490018	-1.68751724815912	108	Igf2bp3,Uhrf1,Pidd1,Smarcb1,Bub1b,Tipin,Gins2,Ranbp1,Prim2,Rbbp4,Lig1,U2af2,Cdca4,Mutyh,Hmga1,Cox5a,Spag5,Snrpb,Mdm1,Mms22l,Dck,Rfc3,Cenpn,Fkbp3,Eftud2,Ilf3,Wdhd1,Mcm7,Ddx47,Ptgr1,Ube2cbp,Lsm6,Sf3b6,Cenps,Mthfd1,Cdk1,Blmh,Ssrp1,Srsf2,Agk,Smpd4,Erh,Strbp,Trim28,Inip,Pclaf,Kif18b	0.435185185185185
Canonical Pathways - Wiki	WP_BDNF_PATHWAY	0.0126541510453108	0.150795518083103	0.380730400722792	-0.59095951136525	-1.68685984740978	15	Trp53,Ntrk2,Serpine1,Shc1,Ngfr,Mapk4,Bdnf,Plat,Plg	0.6
Curated - Chemical and Genetic Perturbation	MODY_HIPPOCAMPUS_NEONATAL	0.0130392873658053	0.15264532173196	0.380730400722792	-0.486604559881955	-1.68537987536356	31	Lpl,Actg1,Tubb5,Tuba1b,Cct8,Ube2e3,Vars,Cct7,Tubb2b	0.290322580645161
Ontology - Biological Process	GOBP_MITOCHONDRION_ORGANIZATION	1.54482865390173e-08	2.08201360935093e-06	0.73376198835648	-0.314198048699153	-1.68533735043018	524	Nol3,Apoo,Trp53,Ndufs4,Fez1,Cox7a2,Cibar1,Cox7a1,Ndufa1,Miga1,Ndufaf5,Immp1l,Ndufaf6,Retreg1,Ndufb8,Ndufb4,Mff,Ap3b1,Aip,Lyrm7,Pparg,Alkbh7,Ndufc1,Cox10,Bbc3,Ppargc1a,Ndufa5,Ggct,Bik,Ndufaf3,Timm21,Higd1a,Afg1l,Bok,Bcl2a1b,Ndufb9,Coq7,Pyroxd2,Ndufb10,Ndufaf8,Slirp,Mtch2,Tspan9,Tomm5,Coa3,Rnf7,Foxred1,Mfsd14a,Dnm1l,Rrm1,Siva1,Timm10,Dap3,Samm50,Ndufs2,Ier3,Ndufc2,Lncbate1,Dnajc15,Casp6,Cox20,Ndufb…	0.391221374045802
Ontology - Cellular Component	GOCC_PEPTIDASE_COMPLEX	0.000413577218493623	0.0146422768878603	0.49849310876659	-0.372554905022692	-1.68491954974959	127	Psmc6,Pidd1,Psmd9,Sgf29,Zfand2b,Uchl5,Spcs3,Spcs2,Psmb3,Psma1,Psmc5,Psma7,Casp6,Psmc2,Psmd7,Psma5,Fap,F3,Dnajb2,Psma2,Arxes2,Sf3b3,Psma3,Psmf1,Ide,Psmd14,Psmd6,Psmd13,Pigs,Psmb2,Rad23a,Taf12,Gpaa1,Casp8,Psmd4,Supt3,Psma6,Psmb4,Psmc4,Tada3,Tada2a,Psmc3,Taf5l,Taf6,Psmd1,Plaur,Casp1,Capns1,Psmb6,Psmd12,Psmb5,Casp3	0.409448818897638
Ontology - Molecular Function	GOMF_AMINOACYL_TRNA_EDITING_ACTIVITY	0.024713446589018	0.217180414462834	0.352487857583619	-0.61319252631821	-1.68476381597623	13	Tars2,Vars,Vars2,Lars,Dtd1,Dtd2	0.461538461538462
Ontology - Biological Process	GOBP_REGULATORY_NCRNA_3_END_PROCESSING	0.0113933163299848	0.142447269709267	0.380730400722792	-0.567902188214348	-1.68432339130912	17	Exosc9,Exosc8,Exosc2,Exosc10,Parn,Exosc7,Eri1,Fbl	0.470588235294118
Ontology - Biological Process	GOBP_THREONINE_CATABOLIC_PROCESS	0.00480392575623033	0.0840189326918451	0.407017918923954	-0.885916110525525	-1.68426141256353	4	Sds,Sdsl,Gcat	0.75
Ontology - Molecular Function	GOMF_CCR_CHEMOKINE_RECEPTOR_BINDING	0.00928249605159909	0.126407903967494	0.380730400722792	-0.491672385149086	-1.68320343419527	30	Ccl21a,Defb1,Jak1,Ccl25,Ccl19,Stat3,Cnih4,Ccrl2,Ccl12,Nup85,Ccl3,Ccl11	0.4
Ontology - Biological Process	GOBP_POSITIVE_REGULATION_OF_DOUBLE_STRAND_BREAK_REPAIR_VIA_HOMOLOGOUS_RECOMBINATION	0.00655373855662388	0.101652668250613	0.407017918923954	-0.467060273587984	-1.68275545598213	38	Kat5,Ruvbl2,Hdgfl2,Actl6a,Timeless,Actb,Was,Dmap1,Ruvbl1,Parp1,Fancb,Blm,Fus,Mrnip,Morf4l2,Pias4,Helq,Brd8,Morf4l1,Mms19	0.526315789473684
Ontology - Molecular Function	GOMF_SPHINGOMYELIN_PHOSPHODIESTERASE_ACTIVITY	0.0182255920497542	0.181233130029043	0.352487857583619	-0.743448811638264	-1.68260983867317	7	Smpdl3b,Smpd3	0.285714285714286
Curated - Chemical and Genetic Perturbation	SCHLINGEMANN_SKIN_CARCINOGENESIS_TPA_UP	0.00850339745219539	0.119839620683928	0.380730400722792	-0.478205836191323	-1.68226590734085	34	Kbtbd11,Selenos,Ctsl,S100a9,Junb,Ptbp1,Lsm8,Rrad,Nme1,S100a8	0.294117647058824
Ontology - Biological Process	GOBP_ZYMOGEN_INHIBITION	0.0188595099782587	0.183551838339531	0.352487857583619	-0.742576456269619	-1.680635481188	7	Nol3	0.142857142857143
Ontology - Biological Process	GOBP_SPLICEOSOMAL_SNRNP_ASSEMBLY	0.0138912521094243	0.158031626524544	0.380730400722792	-0.481263858622894	-1.68031478670139	33	Snrpd3,Snrpd1,Snrpd2,Snrpg,Snrpb,Wdr77,Lsm4,Prmt7,Snrpf,Snrpe,Tssc4,Prpf31	0.363636363636364
Curated - Chemical and Genetic Perturbation	CHIARADONNA_NEOPLASTIC_TRANSFORMATION_KRAS_UP	0.000447847557253057	0.0154796963862598	0.49849310876659	-0.369300668485386	-1.67942555779971	130	Sptssa,Tnfaip2,Top2a,Fignl1,Ilf2,Uhrf1,Grem2,Cks1b,ENSMUSG00000120992,Ctsl,Uba2,Slc6a8,Pcna,Rbl1,Ccnd1,Cenpa,Spred2,Rrm1,Tubb6,Xlr,Plscr1,Snu13,Apbb1ip,Thbs2,Sema7a,Arxes2,Hmga2,Gtf2a2,Cytip,Lsm8,Psma3,Tmsb4x,1810030O07Rik,Mrpl18,Cdc7,Bzw2,Hnrnpd,Anp32e	0.292307692307692
Hallmark	HALLMARK_CHOLESTEROL_HOMEOSTASIS	0.00265589192757865	0.0567650196308097	0.431707695803346	-0.408886607001998	-1.67907878551075	70	Lpl,Trib3,Actg1,Gstm7,Pparg,Avpr1a,Gldc,Pnrc1,Plscr1,Niban1,Hmgcr,Aldoc,Alcam,Pdk3,Cxcl16,Tnfrsf12a,Lgmn,Clu,Mal2,Chka,Plaur,Stx5a,Lss,Mvk,Srebf2,Fbxo6,Lgals3	0.385714285714286
Canonical Pathways - Reactome	REACTOME_PURINE_RIBONUCLEOSIDE_MONOPHOSPHATE_BIOSYNTHESIS	0.0146034866667159	0.161336872026265	0.380730400722792	-0.651135588263963	-1.67890352247136	11	Adsl,Impdh2,Gmps,Paics,Impdh1,Adssl1,Atic,Ppat,Pfas,Gart,Adss	1
Curated - Chemical and Genetic Perturbation	BANG_VERTEPORFIN_ENDOMETRIAL_CANCER_CELLS_DN	0.02604032363645	0.223685659997959	0.352487857583619	-0.610888877286815	-1.6784344750821	13	Cend1,Efcab12,Ftcd,Mmp25	0.307692307692308
Canonical Pathways - Reactome	REACTOME_CYCLIN_D_ASSOCIATED_EVENTS_IN_G1	0.0082651563599993	0.117792008532951	0.380730400722792	-0.451498283930457	-1.67836762718389	44	Ccne1,Cks1b,Tfdp1,Ccnd3,Rbl1,Ccnd1,Mnat1,E2f2,Ppp2cb,Ppp2r3d,Cdkn1b,Cdk4,Ppp2r1a,Cul1,Rb1,E2f4,Rps27a	0.386363636363636
Ontology - Biological Process	GOBP_ATP_METABOLIC_PROCESS	7.89977009067263e-05	0.00359933274756272	0.538434096309916	-0.347346536176923	-1.67784336906269	210	Pkm,Ndufs4,Arl2,Ndufa1,Aldoa,Hkdc1,Atp5o,Ndufb8,Ndufb4,Atp5j2,Nudt5,Enpp3,Ndufc1,Atp6v1b2,Pfkfb1,Ppargc1a,Ndufv2,Ndufa5,Atp5pb,Atp5h,Ndufb9,Ndufb10,Mtch2,App,Dmac2l,Dnm1l,Sdhb,mt-Atp8,Ndufs2,Ier3,Ndufc2,Ogdh,Pfkp,Atp5c1,Atp5g1,Ndufb5,Atp5b,Aldoc,Atp1b1,Ndufb7,Dguok,Stat3,Gale,Ndufs3,Atp5e,Slc25a12,Ndufa2,Ndufa9,Ndufab1,Atpif1,Atp5k,Parp1,Ndufb6,Atp5l,Pgam1,Hk2,Trem2,Ndufs1,Mpi,Ndufs8,Ndufv1,Ndufa…	0.352380952380952
Curated - Chemical and Genetic Perturbation	FUJIWARA_PARK2_IN_LIVER_CANCER_DN	0.0141745224822561	0.159418647665094	0.380730400722792	-0.815206174744823	-1.67762258367843	5	Fst,Bcl6,Cxcl1	0.6
Ontology - Molecular Function	GOMF_UBIQUINOL_CYTOCHROME_C_REDUCTASE_ACTIVITY	0.0167099410022915	0.172565379133774	0.352487857583619	-0.77462981743643	-1.67696426668998	6	Uqcrh,Uqcr10,Uqcrfs1,Uqcrb,Cyc1	0.833333333333333
Cell Type Signatures	TABULA_MURIS_SENIS_BROWN_ADIPOSE_TISSUE_MESENCHYMAL_STEM_CELL_OF_ADIPOSE_AGEING	3.13323180118884e-12	7.61375327688888e-10	0.898671232061694	-0.298456433294726	-1.67661386690629	1018	Ldhb,Fst,Myh10,Sptssa,Pkm,Cystm1,Sertad1,Med28,Cycs,Oaf,Btg2,Tmem159,Rarres2,Csrnp1,Pde6d,Pdcl3,Scn1b,Pip4p1,Pik3c3,Fos,Tnfsf12,Serpine2,Naa20,Calm2,Pycr2,Aldoa,Myl12a,Hmox2,Dok1,Arhgdia,Lmo4,Lysmd2,Nt5c,Pi16,Nup107,Tmem107,Emd,Polr2c,Crip2,Mff,Tubb5,Ufl1,Coq5,Ppp1r11,Ston2,Smarcb1,Aip,Tmem86a,Stat6,Exosc8,Pin1,Ier2,Spg21,Wasf2,P2rx4,Aph1b,Pcna,Ndufv2,Ranbp1,Atp5pb,Spry2,Prdx2,Atp5h,Lamtor1,Cdk2a…	0.31237721021611
Ontology - Biological Process	GOBP_RRNA_CATABOLIC_PROCESS	0.0124060377937297	0.148816779458368	0.380730400722792	-0.565293070424243	-1.67658509021474	17	Exosc9,Dis3,Exosc8,Exosc2,Exosc10,Ddx49,Exosc7	0.411764705882353
Ontology - Cellular Component	GOCC_VACUOLAR_PROTON_TRANSPORTING_V_TYPE_ATPASE_V1_DOMAIN	0.0167099410022915	0.172565379133774	0.352487857583619	-0.774398909349614	-1.67646438325951	6	Atp6v1b2,Atp6v1e1,Atp6v1c1	0.5
Regulatory Target Gene - miRDB	MIR_6416_5P	0.0194934284087745	0.187543854121131	0.352487857583619	-0.740028852391658	-1.67486961905601	7	Hunk,Arl16,Pilra,Ift43	0.571428571428571
Ontology - Molecular Function	GOMF_OXIDOREDUCTASE_ACTIVITY_ACTING_ON_THE_CH_NH_GROUP_OF_DONORS_NAD_OR_NADP_AS_ACCEPTOR	0.0145672393901281	0.161308878722417	0.380730400722792	-0.578314072458253	-1.67461315797692	16	Mthfd1l,Crym,Pycr2,Aass,Mthfd2,Mthfd2l,Mthfd1,Pycrl,Qdpr,Dhfr	0.625
Ontology - Biological Process	GOBP_NEGATIVE_REGULATION_OF_VOLTAGE_GATED_CALCIUM_CHANNEL_ACTIVITY	0.0125748248375231	0.150279464041874	0.380730400722792	-0.564228440344589	-1.67342753705953	17	Ppp3cc,Gnb5,Cbarp,Gpr35,Rrad,Calm1	0.352941176470588
Ontology - Biological Process	GOBP_GLUTATHIONE_DERIVATIVE_METABOLIC_PROCESS	0.0194934284087745	0.187543854121131	0.352487857583619	-0.739345871057038	-1.67332386217904	7	Gstp1,Gstp3	0.285714285714286
Ontology - Biological Process	GOBP_TELENCEPHALON_REGIONALIZATION	0.0114581741201942	0.142447269709267	0.380730400722792	-0.66876176792058	-1.67252628872399	10	Bhlhe22,Adgrg1	0.2
Ontology - Biological Process	GOBP_CUT_CATABOLIC_PROCESS	0.0148080142445025	0.16266502222831	0.380730400722792	-0.81254903239117	-1.67215441849686	5	Dis3,Exosc2,Exosc10	0.6
Ontology - Cellular Component	GOCC_DIHYDROLIPOYL_DEHYDROGENASE_COMPLEX	0.0280306408855003	0.232936079779909	0.352487857583619	-0.608319944302822	-1.67137625902215	13	Bckdk,Dbt,Dld,Ogdh,Dlst,Mrps36,Pdhb	0.538461538461538
Curated - Chemical and Genetic Perturbation	MARKEY_RB1_CHRONIC_LOF_UP	0.00109651034098951	0.0307869061088393	0.45505986738723	-0.376529249632489	-1.67060883282206	108	H19,Nme4,Top2a,Uhrf1,Msh2,Dok1,Mcm2,Tipin,Pcna,Dnajc9,Gas2,Rbl1,Cdca4,Tpst1,Slc25a15,Prim1,Siva1,Gipc2,Gata3,Smoc2,Foxp1,Slc1a5,Osmr,Stmn1,Rfc3	0.231481481481482
Curated - Chemical and Genetic Perturbation	BURTON_ADIPOGENESIS_6	9.00408645857348e-05	0.00406781798936905	0.538434096309916	-0.352844055972216	-1.67046158108479	181	Lpl,Ldhb,Pgm2,Cox7b,Rarres2,Prxl2a,Scarb1,Cox7a2,Atp5o,Suclg1,Ndufb8,2310061I04Rik,Coq5,Pnpla2,Pla2g12a,Ndufc1,Uqcr10,Nnmt,Ndufa5,Fmc1,Ndufb9,Grhpr,Sowahc,Dbt,Dld,S100a1,Sdhb,Samm50,Cox5b,Rbpms,Ogdh,Dnajc15,Sfxn1,Ndufb5,Apoc1,Ndufb7,Lias,Ddt,Arxes2,Ndufs3,Mrpl51,Uqcrb,Orm2,Ndufa9,Isca1,Ndufb6,S100a8,Tank	0.265193370165746
Ontology - Biological Process	GOBP_BRONCHUS_DEVELOPMENT	0.0238667332155185	0.21265259295027	0.352487857583619	-0.679930549412383	-1.67038055239977	9	Tgfbr2,Wnt7b,Foxp1,Sox9	0.444444444444444
Ontology - Biological Process	GOBP_GENERATION_OF_PRECURSOR_METABOLITES_AND_ENERGY	2.61140519748174e-07	2.61760728482576e-05	0.674962860011025	-0.32249053027747	-1.6703461753444	428	Pkm,Fh1,Pgm2,Gyg,G6pdx,Cycs,Idh3a,Trp53,Ndufs4,Slc25a22,Arl2,Cox7a2,Aox3,Adgrf1,Msh2,Cox7a1,Ndufa1,Aldoa,Hkdc1,Atp5o,Suclg1,Ndufb8,Ndufb4,Atp5j2,Phka1,Uqcrh,Aass,Lyrm7,Ndufc1,Cox10,Uqcr10,Pfkfb1,Ppargc1a,Ndufv2,Ndufa5,Atp5pb,Atp5h,Adsl,Afg1l,Mtln,Ndufb9,Coq7,Idh3g,Ndufb10,Dld,Mtch2,Stbd1,App,Lepr,Sdhb,Uqcrfs1,mt-Atp8,Cox5b,Ndufs2,Ier3,Ndufc2,Ogdh,Gfpt1,Pfkp,Atp5c1,Dnajc15,Ndufb5,Atp5b,Aldoc,Cox5a…	0.315420560747664
Curated - Chemical and Genetic Perturbation	VERNOCHET_ADIPOGENESIS	0.0129123990258273	0.151982469524979	0.380730400722792	-0.563115451791767	-1.67012655901668	17	Fabp4,Rarres2,Sort1,Pparg,Adrb3	0.294117647058824
Ontology - Biological Process	GOBP_PORE_COMPLEX_ASSEMBLY	0.0139124720068627	0.158031626524544	0.380730400722792	-0.530114651795597	-1.66951905476953	22	Plekha7,Nup93,Nup107,Cct8,Afdn,Tspan33,Nup205,Pdzd11,Cct3,Nup98,Ano6,Atp5g2	0.545454545454545
Ontology - Biological Process	GOBP_U4_SNRNA_3_END_PROCESSING	0.0207612665919255	0.195634073796299	0.352487857583619	-0.737402746235513	-1.66892608671517	7	Exosc9,Exosc8,Exosc2,Exosc7	0.571428571428571
Ontology - Biological Process	GOBP_NEGATIVE_REGULATION_OF_HISTONE_METHYLATION	0.0175322712191469	0.176955673890924	0.352487857583619	-0.620042373647377	-1.66881348122687	12	Fh1,Smarcb1,Brca1	0.25
Ontology - Biological Process	GOBP_PEPTIDE_METABOLIC_PROCESS	4.68536081547504e-10	8.34931297317652e-08	0.801215574617779	-0.302358819028345	-1.66870999647313	770	Mrps31,Pkm,Pstk,Eif2b3,Btg2,Igf2bp3,Nck2,Magoh,Mrpl19,Mrpl50,Mrpl47,Ifngr1,Exosc9,Mrpl1,Eif2s1,Ang,Qrsl1,Samd4,Mrpl58,Immp1l,Mtg2,Impact,Msi2,Dph6,Ntrk2,Tsfm,Exosc8,Pin1,S100a9,Eif4e,Aph1b,Trub2,Rbm4b,Sars2,Fech,Cpd,Epha4,Rtn2,Mtres1,Gspt2,Efna1,Cdk5rap1,Spcs3,Mrps27,Mrps33,Eif1ax,Mrpl44,Rars2,Mrps18b,Spcs2,Mtfmt,Mrpl35,Mrps6,Pars2,Abce1,App,Ddx39b,Mtg1,Mrps22,Coa3,Zfp36,Gss,Polr2d,Mtrf1,Mrpl23,E…	0.428571428571429
Ontology - Biological Process	GOBP_DNA_RECOMBINATION	8.60721491807139e-06	0.000547787749428686	0.593325476396405	-0.333754012088065	-1.66814141864142	287	Mcm5,Cd28,Top2a,Syce3,Kat5,Fignl1,Xrcc5,Bcl6,Chek1,Msh2,Sanbr,Mcm2,Stat6,Mcm6,Ruvbl2,Swsap1,Gins2,Mcm3,Actr8,Hdgfl2,Actl6a,Rpa2,Nsmce1,Timeless,Rec8,Rnf138,Uchl5,Actb,Lig1,Tonsl,Slc15a4,Rad51c,Alyref,Recql,Prkdc,Was,Bcl11b,Foxp1,Ube2b,Ung,Dmap1,Hmces,Mcm4,Rpa1,Shld1,Recql5,Mms22l,Polb,Xrcc4,Foxp3,Hmgb2,Brca1,Xrn2,Rmi2,Gm960,Nfkbiz,Ruvbl1,Psmd14,Parp1,Mcm7,Cdc7,Cd40,Xrcc6,Swi5,Cenps,Setx,Ercc2,H1f…	0.289198606271777
Ontology - Biological Process	GOBP_NUCLEAR_TRANSCRIBED_MRNA_CATABOLIC_PROCESS_EXONUCLEOLYTIC_3_5	0.0117927134932328	0.145262318743831	0.380730400722792	-0.666835902629202	-1.66770983466983	10	Exosc9,Exosc8,Exosc2,Exosc7	0.4
Ontology - Biological Process	GOBP_GLUTAMINE_FAMILY_AMINO_ACID_BIOSYNTHETIC_PROCESS	0.0280094472418735	0.232936079779909	0.352487857583619	-0.596707143099135	-1.66756179851536	14	Gls2,Pycr2,Otc,Ass1,Slc25a12	0.357142857142857
Ontology - Biological Process	GOBP_NUCLEOTIDE_SALVAGE	0.00732804782676881	0.108834933904155	0.407017918923954	-0.523898249952502	-1.6670761864776	23	Adsl,Impdh2,Gmps,Dguok,Adk,Dck,Fcsk,Gmpr2,Impdh1,Adssl1,Uck2	0.478260869565217
Canonical Pathways - Reactome	REACTOME_RNA_POLYMERASE_II_TRANSCRIPTION_TERMINATION	0.00365233249845486	0.0705736248315892	0.431707695803346	-0.416733679604582	-1.66659817417873	63	Magoh,Snrpd3,Ddx39a,Cpsf3,U2af2,Ddx39b,U2af1,Snrpg,Alyref,Snrpb,Cstf2,Eif4a3,Srsf3,Snrpf,Ncbp2,Snrpe,Rnps1	0.26984126984127
Ontology - Biological Process	GOBP_PHOSPHATIDYLCHOLINE_CATABOLIC_PROCESS	0.0290258001529115	0.236945804466322	0.352487857583619	-0.606375248590204	-1.66603315252772	13	Scarb1,Enpp2,Plb1,Apoc1,Pla2g4a	0.384615384615385
Ontology - Cellular Component	GOCC_MICOS_COMPLEX	0.0248277955710645	0.218065818931398	0.352487857583619	-0.677896980519542	-1.66538469814156	9	Apoo,Micos10,Chchd6,Chchd3,Micos13,Dnajc11	0.666666666666667
Ontology - Biological Process	GOBP_SPHINGOMYELIN_CATABOLIC_PROCESS	0.0148712963566585	0.162913832628477	0.380730400722792	-0.708069244633632	-1.66444392085202	8	Smpdl3b,Smpd3	0.25
Canonical Pathways - Reactome	REACTOME_POLYMERASE_SWITCHING_ON_THE_C_STRAND_OF_THE_TELOMERE	0.0179459603371348	0.178990865601348	0.352487857583619	-0.507074559909823	-1.66367843502049	25	Pcna,Prim2,Prim1,Rfc4,Pold4,Pold2,Rfc3,Rfc2,Pola2,Ctc1,Ten1,Chtf18	0.48
Ontology - Molecular Function	GOMF_3_5_CYCLIC_GMP_PHOSPHODIESTERASE_ACTIVITY	0.0185340858209609	0.182138277203781	0.352487857583619	-0.61813245396118	-1.66367302654853	12	Pde6d,Pde9a,Pde6c,Pde6h	0.333333333333333
Ontology - Molecular Function	GOMF_GLUCOSE_BINDING	0.0293575199931967	0.238156755513853	0.352487857583619	-0.605505076058328	-1.66364232887538	13	Gyg,G6pdx,Hkdc1,Gys2,Slc2a3,Hk2	0.461538461538462
Ontology - Cellular Component	GOCC_CELL_DIVISION_SITE	0.00405385013362553	0.0760416940854809	0.407017918923954	-0.426311311135552	-1.66234091983012	56	Myh10,Rab11fip3,Gtf2b,Septin6,Septin11,Racgap1,Tpm3,Mastl,Rala,Anln,Stambp,Zfyve19,Rdx,Nf2,Tubgcp2,Septin4,Myh9,Pstpip1,Spn,Maea	0.357142857142857
Ontology - Cellular Component	GOCC_MITOCHONDRIAL_ALPHA_KETOGLUTARATE_DEHYDROGENASE_COMPLEX	0.0195208831738872	0.187695398287052	0.352487857583619	-0.766802985312	-1.66002027938326	6	Bckdk,Dbt,Dld	0.5
Ontology - Cellular Component	GOCC_CYTOSOLIC_PROTEASOME_COMPLEX	0.022979986893741	0.207381987666696	0.352487857583619	-0.733012264203588	-1.65898933229739	7	Psmc6,Uchl5,Psmc5,Ide,Psmd14,Psmc4	0.857142857142857
Ontology - Biological Process	GOBP_TRNA_METABOLIC_PROCESS	0.000229820447985805	0.00905616792333253	0.518848077743792	-0.353303235460236	-1.65838782970999	175	Trmt11,Exosc9,Ang,Qrsl1,Osgep,Exosc8,Mettl1,Trub2,Ctu2,Sars2,Ddx1,Cdk5rap1,Rars2,Dtwd1,Mtfmt,Pars2,Trmt9b,Tarbp1,Exosc2,Exosc10,Thada,Cars2,Tars2,Dus2,Tyw3,Elp2,Trmu,Dus3l,Vars,Gtpbp3,Cdkal1,Gars,Pop7,Exosc7,Farsb,Ears2,Vars2,Qtrt1,Lars,Farsa,Yrdc,Pus1,Rpusd4,Lsm6,Trmt112,Dtd1,Rpp38,Thumpd3,Elp1,Dtd2,Nat10,Wdr6,Hars	0.302857142857143
Curated - Chemical and Genetic Perturbation	ZHANG_BREAST_CANCER_PROGENITORS_UP	4.35186409679606e-07	4.05786025490786e-05	0.674962860011025	-0.319910239525145	-1.65807109963042	429	Tgfa,Mrps31,Trmt11,Fh1,Idh3a,Col4a5,Top2a,Ndufs4,Fignl1,Xrcc5,Chek1,Sgo2a,Calm2,Uhrf1,Esco2,Zfp422,Immp1l,Mcm2,Nup107,Cdc6,Uba2,Zfp532,Hells,Enpp3,Bub1b,Vbp1,Gtpbp10,Ndufc1,Shcbp1,Pin1,Pbk,Ublcp1,Nae1,Ywhaq,Actl6a,Dnajc9,Kctd15,Uba3,Timm21,BC055324,Rell1,Naf1,Uchl5,Mrps33,Rbl1,Snx5,Bmi1,Nfu1,Ncapg,Tcea1,Vdac3,Gmnn,Zik1,Prim1,Slc7a1,Ncapd2,Rnf7,Bcap29,Mpzl1,Melk,Jade1,Ndufc2,Ccna2,Ube2b,Gpsm2,Tmpo…	0.389277389277389
Ontology - Molecular Function	GOMF_PROTEASOME_BINDING	0.013649450038024	0.156459489195215	0.380730400722792	-0.553532991982698	-1.65733243852697	18	Uchl5,Id1,Dnajb2,Psmf1,Psmd14,Rad23a,Psmg1,Adrm1,Bag6,Wfs1,Rad23b,Ubd	0.666666666666667
Ontology - Biological Process	GOBP_TYPE_II_INTERFERON_MEDIATED_SIGNALING_PATHWAY	0.00959606117193036	0.128821649847108	0.380730400722792	-0.514488105093168	-1.65699504769129	24	Trp53,Ifngr1,Jak1,Pparg,Arg1,Dnaja3,Irf1,Ifng,Hpx,Ptpn2,Txk	0.458333333333333
Cell Type Signatures	TABULA_MURIS_SENIS_LIMB_MUSCLE_B_CELL_AGEING	3.01026598871356e-05	0.00161467043234074	0.575610261071129	-0.341871535788053	-1.65690636301082	218	Tagln2,Sertad1,Cycs,Selenos,Fos,Ndufa1,Aldoa,Itm2c,Emd,Mzb1,Tuba1b,Prdx2,Atp5mpl,Cdk2ap2,Got1,Cacna1s,Bcl2a1b,Gstp1,Spcs2,Pnrc1,Rheb,Pim1,Eloc,Atp5md,Tmem258,Vps28,Slc25a3,Tbcb,Stat3,Rtn3,Id2,Cyba,Uqcrb,Dynll1,Pfdn5,Arf4,Ddx5,BC031181,Bcl2a1d,Atf4,Gadd45b,Fxyd5,Irf1,Plek,Tomm7,Prr13,Calm1,Selenok,Rel,Lmna,Ndufa4,Sdf2l1,Jchain,Ppp1r2,Cox6c,Arpc3,Ndufb11,Pld4,Sfr1,Ptprc,Tuba4a,Kras,Tmed10,Slbp,Manf…	0.371559633027523
Ontology - Cellular Component	GOCC_CHROMOSOME_CENTROMERIC_REGION	3.41882264622443e-05	0.00179186528105057	0.557332238758646	-0.338236312771195	-1.65627278362718	235	Mad1l1,Gtf2b,Septin6,Top2a,Kat5,H2bc21,Nuf2,Ska1,Sgo2a,Esco2,Cenpu,Nup107,Hells,Chrac1,Smarcb1,Bub1b,Dsn1,Actl6a,Smc1b,Birc5,Nsmce1,Rec8,Kdm4b,Mad2l1,H4c4,Actb,Cbx3,Ncapg,Dctn5,Cenpa,Ncapd2,Nup133,Ercc6l,Ttk,Ska3,Spag5,Aurkb,Chmp5,Knstrn,Gpatch11,Sec13,Ppp2cb,Oip5,Kntc1,Cenpn,Nde1,Dynll1,Rcc2,Wdhd1,Ndc80,Kat8,Champ1,Ppp2r1a,Cenps,Plk1,Nup98,Ska2,Nup85,Suv39h1,Dync1li1,Smarce1,Lrwd1,Chmp6,Cdt1,Cen…	0.28936170212766
Ontology - Cellular Component	GOCC_CHAPERONIN_CONTAINING_T_COMPLEX	0.0264295672843797	0.225262572255889	0.352487857583619	-0.674128776661735	-1.65612737848296	9	Cct8,Cct7,Cct3,Cct6a,Cct2	0.555555555555556
Ontology - Biological Process	GOBP_NEUTROPHIL_ACTIVATION_INVOLVED_IN_IMMUNE_RESPONSE	0.0140939096157889	0.159069755396216	0.380730400722792	-0.558332878186473	-1.65594207309423	17	Myd88,Itgb2,Stx11,Spi1,Fcer1g,Tyrobp,Ptafr,Myo1f,Bcr	0.529411764705882
Ontology - Biological Process	GOBP_POSITIVE_REGULATION_OF_PROSTAGLANDIN_BIOSYNTHETIC_PROCESS	0.023930868127963	0.21286925293193	0.352487857583619	-0.731621190473651	-1.65584098595845	7	Avpr1a,Il1b,Pla2g4a,Cd74	0.571428571428571
Canonical Pathways - Biocarta	BIOCARTA_RANMS_PATHWAY	0.0267499217770355	0.226512801193292	0.352487857583619	-0.673804787703931	-1.65533143711105	9	Ranbp1,Tpx2,Kpnb1,Ran,Rcc1,Aurka,Rangap1,Kif15	0.888888888888889
Ontology - Biological Process	GOBP_CELL_JUNCTION_MAINTENANCE	0.00489910845047799	0.0847244728070124	0.407017918923954	-0.451348406777416	-1.65527837938385	42	Plekha7,Fermt2,Ophn1,Sort1,Dgkz,Rims2,Cbln3,Afdn,Itgb3,Appl1,Sema3a,Csf1r,Epb41l3	0.30952380952381
Canonical Pathways - Reactome	REACTOME_REGULATION_OF_PTEN_GENE_TRANSCRIPTION	0.0118052847434123	0.145305569236259	0.380730400722792	-0.454092936114451	-1.6549973906539	41	Mta3,Cbx4,Lamtor1,Mta1,Rbbp4,Bmi1,Rheb,Maf1,Rbbp7,Ring1,Lamtor3,Lamtor5	0.292682926829268
Ontology - Biological Process	GOBP_DIET_INDUCED_THERMOGENESIS	0.0303526797481087	0.242066771655976	0.352487857583619	-0.602242446473779	-1.65467816177767	13	Clic5,Pparg,Adrb3,Gpr39,Trpv4,Adrb2,Bmp8b	0.538461538461538
Ontology - Cellular Component	GOCC_SENESCENCE_ASSOCIATED_HETEROCHROMATIN_FOCUS	0.0183031477606042	0.181336937169358	0.352487857583619	-0.803522936048573	-1.65357950636308	5	Cbx3,Hmga1,Hmga1b,Hmga2	0.8
Ontology - Biological Process	GOBP_REGULATION_OF_PROTEIN_AUTOUBIQUITINATION	0.0183031477606042	0.181336937169358	0.352487857583619	-0.803433108485181	-1.65339464914089	5	Rbx1,Mta1	0.4
Ontology - Biological Process	GOBP_OXALOACETATE_METABOLIC_PROCESS	0.0129636024718496	0.152426874225458	0.380730400722792	-0.66106927635572	-1.65328790670939	10	Pck2,Got1,Pck1,Mdh1,Mdh2	0.5
Ontology - Biological Process	GOBP_REGULATION_OF_MEMBRANE_DEPOLARIZATION_DURING_ACTION_POTENTIAL	0.0186214554201569	0.182661102158089	0.352487857583619	-0.803102625708207	-1.6527145446626	5	Ptpn3,Rangrf,Ank3	0.6
Canonical Pathways - Reactome	REACTOME_DOWNSTREAM_TCR_SIGNALING	0.00258070932287844	0.0557589478477473	0.431707695803346	-0.381825706790969	-1.65266359494445	92	Psmc6,Psmd9,Trac,Psmb3,Psma1,Psmc5,Psma7,Psmc2,Psmd7,Psma5,Psma2,Cd3e,Psma3,Psmf1,Psmd14,Psmd6,Psme2b,Psmd13,Psmb2,Psmd4,Trbc1,Malt1,Psma6,Nfkb1,Psmb4,Psmc4,Cul1,Card11,Psmc3,Rps27a,Psmd1,Cd4,Ube2n,Psmb6,Psmd12,Cd3d,Psmb5,Fbxw11	0.41304347826087
Ontology - Biological Process	GOBP_ANTIFUNGAL_INNATE_IMMUNE_RESPONSE	0.0146002716789946	0.161336872026265	0.380730400722792	-0.557122194585415	-1.65235134435422	17	Rarres2,Clec4d,Spi1,Trim62,Clec4n,Clec4b1,Clec4e,Clec4a2,Clec4a3,Plcg2,Clec4a1,Fam3a	0.705882352941177
Ontology - Biological Process	GOBP_NEGATIVE_REGULATION_OF_FIBRINOLYSIS	0.0131308724559153	0.153269965391536	0.380730400722792	-0.660605957650028	-1.65212917911386	10	Serpine1,Serpinf2,Plat,Plg,Hrg,Apoh	0.6
Canonical Pathways - Wiki	WP_GLYCOLYSIS_AND_GLUCONEOGENESIS	0.00485636830441544	0.0846994188736825	0.407017918923954	-0.442621428443228	-1.65123624475645	45	Ldhb,Pkm,Slc2a1,Aldoa,Got1,Pck1,Dld,Pfkp,Aldoc,Mdh1,Slc2a5,Slc2a3,Pgam1,Mdh2,Hk2,Pgk1,Tpi1,Gpi1,Pdha1,Gapdh	0.444444444444444
Ontology - Cellular Component	GOCC_COPI_VESICLE_COAT	0.0205377192163874	0.193983475142769	0.352487857583619	-0.613353058924865	-1.6508095204275	12	Tmed3,Copg1,Cope,Arcn1,Copb1,Copg2,Copb2,Dipk2a,Copa,Copz1	0.833333333333333
Ontology - Biological Process	GOBP_POSITIVE_REGULATION_OF_EXECUTION_PHASE_OF_APOPTOSIS	0.0189526343342485	0.183885268876393	0.352487857583619	-0.64021450232582	-1.65074433415292	11	Trp53,Bok,Fap	0.272727272727273
Ontology - Biological Process	GOBP_NUCLEOSIDE_SALVAGE	0.0210825217487636	0.197385571399107	0.352487857583619	-0.762433166755496	-1.65056023872096	6	Pgm2,Mtap,Adk	0.5
Ontology - Cellular Component	GOCC_PREFOLDIN_COMPLEX	0.0251987106232284	0.220238104073753	0.352487857583619	-0.728660034032974	-1.64913915136953	7	Pfdn4,Vbp1,Pfdn1,Pfdn5	0.571428571428571
Ontology - Molecular Function	GOMF_OXIDOREDUCTASE_ACTIVITY_ACTING_ON_DIPHENOLS_AND_RELATED_SUBSTANCES_AS_DONORS	0.0164633618769604	0.171454154404344	0.352487857583619	-0.701379075093806	-1.64871747586881	8	Uqcrh,Uqcr10,Uqcrfs1,Uqcrb,Cyc1,mt-Cytb,Nqo2,Cyp1a1	1
Ontology - Biological Process	GOBP_UTP_BIOSYNTHETIC_PROCESS	0.0255156713836891	0.221319814846731	0.352487857583619	-0.728298577630692	-1.64832108549975	7	Nme4,Nme2,Cad,Nme1,Nme6	0.714285714285714
Canonical Pathways - Reactome	REACTOME_ROS_AND_RNS_PRODUCTION_IN_PHAGOCYTES	0.0171841731108333	0.175317918798693	0.352487857583619	-0.475771353109055	-1.64785850753024	31	Atp6v0e2,Atp6v1b2,Atp6v0d2,Cyba,Slc11a1,Atp6v1e1,Atp6v1c1,Ncf4,Atp6v1g2,Rac2,Cybb,Atp6v0e,Ncf1,Atp6v1f	0.451612903225806
Canonical Pathways - Reactome	REACTOME_MITOTIC_PROMETAPHASE	0.000290520351102639	0.0110416895041878	0.49849310876659	-0.345529891836961	-1.6474445249321	188	Mad1l1,Tuba8,Nuf2,Ska1,Sgo2a,Cenpu,Nup107,Tubb5,B9d2,Bub1b,Dsn1,Tuba1b,Mad2l1,Ncapg,Cenpa,Ncapd2,Nup133,Nedd1,Ercc6l,Tubb6,Aurkb,Cdc20,Sec13,Ppp2cb,Kntc1,Cenpn,Stag1,Tubb2b,Nde1,Dynll1,Rcc2,Ofd1,Ndc80,Ccnb2,Pds5b,Ppp2r1a,Cenps,Plk4,Plk1,Nup98,Ska2,Cep57,Nup85,Tubgcp2,Cdk1,Tubg1,Dync1li1,Ncaph,Cenpq,Tuba4a,Rad21,Ssna1,Kif2c,Cep192,Clasp2,Tuba1a,Bub3,Haus7,Haus2,Cenpe,Cdk5rap2,Smc2,Actr1a,Rps27rt,C…	0.356382978723404
Ontology - Molecular Function	GOMF_PORIN_ACTIVITY	0.0189397632122087	0.183885268876393	0.352487857583619	-0.800464196041194	-1.64728488854375	5	Vdac3,Tomm40,Vdac2	0.6
Canonical Pathways - Reactome	REACTOME_GLUCONEOGENESIS	0.0123186795880014	0.148084228236128	0.380730400722792	-0.475772672521707	-1.64720189758835	32	Pck2,Aldoa,Got1,Pck1,G6pc3,Aldoc,Mdh1,Slc25a12,Pgam1,Mdh2,Slc25a11,Pgk1,Tpi1,Gpi1,Gapdh	0.46875
Cell Type Signatures	ZHANG_UTERUS_C0_MATURATIONAL_UP	0.0280313401904991	0.232936079779909	0.352487857583619	-0.670417258592871	-1.64700931839952	9	Prxl2a,Tmsb4x,Gm10736,Igkc,Gm10076,Gm11478,Tmsb10,Anxa2	0.888888888888889
Ontology - Molecular Function	GOMF_TAP_BINDING	0.0235431771138023	0.210823827220079	0.352487857583619	-0.611744009585583	-1.64647884345528	12	H2-Q2,H2-Q1,H2-Q7,H2-M2	0.333333333333333
Curated - Chemical and Genetic Perturbation	GAVIN_FOXP3_TARGETS_CLUSTER_T7	0.00205490106575343	0.0473848789208914	0.431707695803346	-0.375169264660525	-1.64606088333583	99	Klhdc2,Smo,Jak1,Mcm6,Lig1,Gmps,Atp5b,Hcls1,Snrpb,Fam50a,Nkg7,Supt4a,Mdh1,Use1,Cyba,Ik,Ndufa9,Ruvbl1,Eif3m,Gsta4,Ptp4a2,Adgrg3,Myl6,Hnrnpf,Mthfd1,Akr1b3,Uck2,Rpl18,Atp5g2,Stambpl1,Cct2,Mrpl46,Rpl32,Rac2,Ugp2,Rps9,Rpl10,Nfkb2,Rps7,Ddx54,Chchd2,Eif3b,Tpr,Cd2,Sar1a,Marcks,Alg5,Samsn1	0.484848484848485
Ontology - Biological Process	GOBP_ALDITOL_BIOSYNTHETIC_PROCESS	0.0189397632122087	0.183885268876393	0.352487857583619	-0.799835267655741	-1.64599060926123	5	Pck2,Got1,Pck1,Akr1b3	0.8
Ontology - Molecular Function	GOMF_VOLTAGE_GATED_MONOATOMIC_ION_CHANNEL_ACTIVITY_INVOLVED_IN_REGULATION_OF_PRESYNAPTIC_MEMBRANE_POTENTIAL	0.00833494871755565	0.118118547200869	0.380730400722792	-0.865102711738813	-1.64469197249548	4	Scn2a,Kcnj8	0.5
Ontology - Biological Process	GOBP_POSITIVE_REGULATION_OF_THYMOCYTE_APOPTOTIC_PROCESS	0.0226441624506175	0.20577919205382	0.352487857583619	-0.759122733299669	-1.64339361733909	6	Trp53,Bbc3	0.333333333333333
Canonical Pathways - Reactome	REACTOME_BBSOME_MEDIATED_CARGO_TARGETING_TO_CILIUM	0.0199589432953769	0.189763289160786	0.352487857583619	-0.637298507252087	-1.64322566294367	11	Smo,Arl6,Bbs5,Bbs9,Rab3ip,Bbs4,Ttc8	0.636363636363636
Ontology - Biological Process	GOBP_ESTABLISHMENT_OF_PROTEIN_LOCALIZATION_TO_MITOCHONDRIAL_MEMBRANE	0.0130886666675474	0.153111623642688	0.380730400722792	-0.497885500780271	-1.64244537228148	26	Ap3b1,Bbc3,Mtch2,Timm10,Samm50,Tomm40,Oxa1l,Ndufa13,Bcs1l,Agk,Timm22,Pmaip1	0.461538461538462
Canonical Pathways - Reactome	REACTOME_SIGNALING_BY_HEDGEHOG	0.000671317912700591	0.0213199934334497	0.477270815362862	-0.360227460406495	-1.64201551159418	133	Ihh,Adcy2,Smo,Psmc6,Psmd9,Tuba1b,Rbx1,Notum,Psmb3,Psma1,Psmc5,Psma7,Tubb6,Ift122,Psmc2,Psmd7,Psma5,Psma2,Psma3,Tubb2b,Psmf1,Ulk3,Ofd1,Psmd14,Psmd6,Psme2b,Psmd13,Psmb2,Adcy9,Psmd4,Psma6,Psmb4,Psmc4,Cul1,Prkar1a,Psmc3,Evc2,Evc,Tuba4a,Rps27a,Psmd1,Syvn1,Tuba1a,Psmb6,Psmd12,Arrb2,Psmb5,Gas8,Ift172	0.368421052631579
Ontology - Biological Process	GOBP_GLYCOLYTIC_PROCESS_THROUGH_GLUCOSE_6_PHOSPHATE	0.0177353269998445	0.178061812599373	0.352487857583619	-0.544903971899342	-1.64179721129264	19	Pkm,Aldoa,Pfkp,Gale,Pgk1,Tpi1,Gpi1,Gapdh,Pfkm,Foxk1	0.526315789473684
Ontology - Biological Process	GOBP_POSITIVE_REGULATION_OF_TUMOR_NECROSIS_FACTOR_SUPERFAMILY_CYTOKINE_PRODUCTION	0.00164455338198055	0.0402958082344835	0.45505986738723	-0.374321163420777	-1.64120763584681	104	Lpl,Mif,Fzd5,Ifngr1,Tlr3,Lilra5,App,Ccl19,Mapkapk2,Spon2,Myd88,Ccn1,Stat3,C1qtnf4,Tmem106a,Cyba,Hdac2,Tnfrsf1a,Csf1r,Clec7a,Fadd,Fcgr3,Selenok,Il1a,Clu,Cyp2j6,Fcer1g,Il33,Ifng,Ccl3,Ptprc,Cd84,Cybb,Pycard,Tlr2,Tyrobp,Spn,Il12b,Ptafr,Ager	0.384615384615385
Ontology - Cellular Component	GOCC_RPAP3_R2TP_PREFOLDIN_LIKE_COMPLEX	0.0199589432953769	0.189763289160786	0.352487857583619	-0.636514280144264	-1.64120359307455	11	Ruvbl2,Rpap3,Uxt,Polr2e,Ruvbl1,Pfdn6,Uri1,Pdrg1,Pfdn2,Pih1d1,Dnaaf10	1
Ontology - Molecular Function	GOMF_PEPTIDOGLYCAN_MURALYTIC_ACTIVITY	0.0084999918668811	0.119839620683928	0.380730400722792	-0.863239951278928	-1.64115058124392	4	Lyz1,Pglyrp1,Lyz2,Pglyrp2	1
Positional	chr12B2	0.00202340844590499	0.046895122334428	0.431707695803346	-0.94555531124372	-1.63999930920924	3	Gm2027	0.333333333333333
Ontology - Biological Process	GOBP_REGULATION_OF_CHROMOSOME_SEGREGATION	0.00109396106041216	0.0307806096261233	0.45505986738723	-0.362663849819399	-1.6397499166706	121	Mad1l1,Smarcd3,Kat5,Nuf2,Cdc6,Smarcb1,Bub1b,Dpf3,Actl6a,Birc5,Psmg2,Mad2l1,Actb,Ncapg,Anapc11,Ncapd2,Anapc4,Ttk,Plscr1,Nek6,Aurkb,Cdc20,Ncapg2,Kntc1,Rmi2,Ik,Rcc2,Ndc80,Anapc15-ps,Cdc16,Plk1,Rb1,Anapc15,Lcmt1,Dync1li1,Smarce1,Ncaph,Cdt1,Rad21,Kif2c,Cep192,Bub3,Cenpe,Cdk5rap2	0.363636363636364
Regulatory Target Gene - miRDB	MIR_466F	0.0180616985322112	0.180033263554756	0.352487857583619	-0.697446942648452	-1.63947429238887	8	Bmp7,Scfd1,Agfg2	0.375
Ontology - Biological Process	GOBP_CHROMOSOME_ORGANIZATION	8.59533079874459e-08	9.84656538216184e-06	0.704975715167238	-0.306759089165732	-1.63926142649717	515	Fbxo4,Mad1l1,Gtf2b,Mcm5,Top2a,Trp53,Smarcd3,Syce3,Kat5,Ccne1,Nuf2,Xrcc5,Sgo2a,Msh2,Esco2,Pkib,Mcm2,Nup107,Cdc6,Hells,Prc1,Racgap1,Smarcb1,Bub1b,Dsn1,Mcm6,Ruvbl2,Gins2,Mcm3,Dpf3,Actr8,Pcna,Actl6a,Smc1b,Rpa2,Birc5,Psmg2,Ddx1,Rec8,Mad2l1,Naf1,Uchl5,Gins1,Actb,Tinf2,Cct8,Ncapg,Pnkp,Mnat1,Cenpa,Anapc11,Ncapd2,Nup133,Itpa,Exosc10,Gnl3l,Anapc4,Rad51c,Dlgap5,Tpx2,Recql,Prkdc,Ttk,Nek6,Ube2b,Kifc5b,Mcm4,Rp…	0.264077669902913
Curated - Chemical and Genetic Perturbation	HU_GENOTOXIN_ACTION_DIRECT_VS_INDIRECT_24HR	0.00620364454285556	0.0981203660535675	0.407017918923954	-0.433433289430431	-1.63925064834863	49	Fastk,H2-Q2,Top2a,Nubp1,Ipp,Junb,Tinf2,Sowahc,Atp5c1,Psma2,Rbbp7,Cct3,Slc50a1,Rb1,Ube2e1,Ubxn11,Nelfe,Ptma,Mst1,Hspb11,Api5,Hdac6,Tnfrsf18,Apex1,Lypla2	0.510204081632653
Ontology - Biological Process	GOBP_MALATE_ASPARTATE_SHUTTLE	0.00866503511690292	0.121159401224838	0.380730400722792	-0.862119400454558	-1.63902024351569	4	Slc25a22,Slc25a12	0.5
Ontology - Cellular Component	GOCC_ORIGIN_RECOGNITION_COMPLEX	0.0187010342894738	0.183105731339793	0.352487857583619	-0.696502433798598	-1.63725405471403	8	Mcm2,Orc3,Orc6,Orc4,Orc1,Lrwd1	0.75
Canonical Pathways - Reactome	REACTOME_ANTIMICROBIAL_PEPTIDES	0.0152938712836974	0.165508169802928	0.380730400722792	-0.53898385268279	-1.63708653451831	20	Defb1,S100a9,Pglyrp1,Slc11a1,Pdzd11,Lyz2,S100a8,Pglyrp2,Clu,Cd4,Tlr2,Rnase6	0.6
Canonical Pathways - Reactome	REACTOME_PROCESSING_OF_DNA_DOUBLE_STRAND_BREAK_ENDS	0.00420296917913933	0.0779433173992925	0.407017918923954	-0.395780002565874	-1.63702469948404	73	Kat5,H2bc21,Chek1,Tipin,Timeless,Brcc3,H4c4,H2bc15,Rfc4,Atrip,Ccna2,Rad9a,Rpa1,Uimc1,Rfc3,Brca1,Rmi2,Rfc2	0.246575342465753
Ontology - Biological Process	GOBP_SPINDLE_ELONGATION	0.0252128789205324	0.220241912923474	0.352487857583619	-0.608135540974374	-1.63676682808197	12	Prc1,Racgap1,Birc5,Aurkb,Kif4,Ppp2r1a	0.5
Regulatory Target Gene - miRDB	MIR_7242_5P	0.0128730886283172	0.151919496262657	0.380730400722792	-0.45931434826921	-1.63636348150178	36	Myh10,Rcan2,Slc35e3,Gimap7,Tmem255a,Tal2,Osmr,Prdm1,Sarm1,Sun1	0.277777777777778
Ontology - Biological Process	GOBP_LABYRINTHINE_LAYER_MORPHOGENESIS	0.0218548651043743	0.200864370512295	0.352487857583619	-0.498687413216882	-1.63616075579225	25	Erf,Bmp7,Llgl2,Fzd5,Wnt7b,Ccn1	0.24
Ontology - Cellular Component	GOCC_COPI_COATED_VESICLE	0.0128185928654257	0.151561814010227	0.380730400722792	-0.477912779531763	-1.63609845915945	30	Bnip1,Tmem199,Use1,Tmed3,Copg1,Cope,Arf1,Arcn1,Copb1,Sec22b,Tmed10,Kdelr2,Actr1a,Pacsin1,Tmed2,Copg2,Copb2,Dipk2a,Copa,Copz1	0.666666666666667
Ontology - Cellular Component	GOCC_PROTON_TRANSPORTING_ATP_SYNTHASE_COMPLEX_CATALYTIC_CORE_F_1	0.0257674486885289	0.222181904336896	0.352487857583619	-0.755493836183794	-1.63553756706341	6	Atp5o,Atp5c1,Atp5b,Atp5e,Atp5a1,Atp5d	1
Ontology - Cellular Component	GOCC_CUL4B_RING_E3_UBIQUITIN_LIGASE_COMPLEX	0.0195763791679608	0.188116218751201	0.352487857583619	-0.794700056399378	-1.6354227963048	5	Dtl,Rbx1,Cul4b	0.6
Ontology - Biological Process	GOBP_REGULATION_OF_DNA_DUPLEX_UNWINDING	0.0302700879760413	0.241768760438123	0.352487857583619	-0.722093184647069	-1.63427673554098	7	Top2a,Mcm2,Mnat1	0.428571428571429
Ontology - Biological Process	GOBP_ISOLEUCINE_METABOLIC_PROCESS	0.0187010342894738	0.183105731339793	0.352487857583619	-0.694840125697107	-1.63334650098948	8	Sds,Sdsl,Bckdk	0.375
Ontology - Biological Process	GOBP_BRANCHED_CHAIN_AMINO_ACID_BIOSYNTHETIC_PROCESS	0.00965529644253561	0.129094561384595	0.380730400722792	-0.859054660579469	-1.63319370638668	4	Sds,Sdsl	0.5
Ontology - Cellular Component	GOCC_EUKARYOTIC_TRANSLATION_INITIATION_FACTOR_2_COMPLEX	0.0267044355522112	0.226496022668125	0.352487857583619	-0.754346113044821	-1.63305290839319	6	Eif2s1	0.166666666666667
Ontology - Cellular Component	GOCC_CLEAVAGE_FURROW	0.0139239374085053	0.158041123961506	0.380730400722792	-0.458318700252496	-1.63281636380097	36	Myh10,Rab11fip3,Septin6,Racgap1,Tpm3,Mastl,Rala,Stambp,Zfyve19,Rdx,Nf2	0.305555555555556
Ontology - Cellular Component	GOCC_OUTER_MITOCHONDRIAL_MEMBRANE_PROTEIN_COMPLEX	0.0336698811170448	0.260365261984168	0.321775918075361	-0.594263601860502	-1.63275606044605	13	Tomm5,Samm50,Tomm40,Mtx1,Tomm7,Mtx3,Dnajc11,Mfn1	0.615384615384615
Canonical Pathways - Reactome	REACTOME_FC_EPSILON_RECEPTOR_FCERI_SIGNALING	0.000369061361332895	0.0133834351037173	0.49849310876659	-0.349820937038434	-1.63231230331724	156	Fos,Calm2,Psmc6,Psmd9,Shc1,Pak1,Iglc2,Ighv1-9,Tab1,Psmb3,Psma1,Psmc5,Psma7,Psmc2,Psmd7,Psma5,Psma2,Vav2,Psma3,Psmf1,Ighv3-6,Lat2,Igkv1-135,Ighv1-19,Psmd14,Psmd6,Psme2b,Psmd13,Psmb2,Calm1,Psmd4,Malt1,Psma6,Nfkb1,Psmb4,Psmc4,Cul1,Card11,Lat,Fcer1g,Vav1,Psmc3,Igkv17-127,Ighv1-26,Kras,Rps27a,Psmd1,Itk,Ube2n,Ighv1-55,Lcp2,Psmb6,Ighv1-18,Psmd12,Ppp3cb,Psmb5,Fbxw11,Lyn,Iglc1,Ighv8-12,Ighv5-17,Igkv1-117,…	0.429487179487179
Canonical Pathways - Reactome	REACTOME_INHIBITION_OF_THE_PROTEOLYTIC_ACTIVITY_OF_APC_C_REQUIRED_FOR_THE_ONSET_OF_ANAPHASE_BY_MITOTIC_SPINDLE_CHECKPOINT_COMPONENTS	0.021447315172358	0.199288551989732	0.352487857583619	-0.525011020342374	-1.63155831644737	21	Bub1b,Mad2l1,Anapc11,Anapc4,Cdc20,Cdc16,Anapc15,Ube2e1,Bub3	0.428571428571429
Ontology - Biological Process	GOBP_RECOMBINATIONAL_REPAIR	0.000270936328279286	0.0104453770022673	0.49849310876659	-0.350192582518956	-1.63141277779053	158	Mcm5,Kat5,Fignl1,Xrcc5,Chek1,Mcm2,Mcm6,Ruvbl2,Swsap1,Gins2,Mcm3,Hdgfl2,Actl6a,Rpa2,Nsmce1,Timeless,Rec8,Rnf138,Actb,Tonsl,Rad51c,Recql,Was,Dmap1,Mcm4,Rpa1,Shld1,Recql5,Mms22l,Brca1,Rmi2,Ruvbl1,Psmd14,Parp1,Mcm7,Cdc7,Xrcc6,Swi5,Mus81,Fancb,Blm,Zswim7,Sfr1,Rad21,Fus	0.284810126582279
Canonical Pathways - Reactome	REACTOME_TNFR1_MEDIATED_CERAMIDE_PRODUCTION	0.0273290936721568	0.230201682938052	0.352487857583619	-0.753213267372215	-1.63060045733867	6	Smpd3,Tnfrsf1a,Rack1,Nsmaf	0.666666666666667
Curated - Chemical and Genetic Perturbation	WANG_TUMOR_INVASIVENESS_UP	4.87828059618818e-06	0.000337232173283044	0.610526878385931	-0.315635409796957	-1.63011672374354	375	Pkm,Eif2b3,Cycs,Btrc,Ndufs4,Cox7a2,Tpm1,Cks1b,Actg1,Cend1,Supt5,Uba2,Ndufb8,Tubb5,Nudt5,Slc12a4,Ier2,Vcl,Ap3m1,Pcna,Tuba1b,Rbx1,Atp5pb,Rpa2,Atp5h,Pak1,Wdr89,Faf1,Ddx1,Higd1a,Snrpd2,Ccnd1,Abhd8,U2af2,Vdac3,Abce1,Psmc5,Ndufs2,Psma7,Aimp1,Ndufc2,Tubb6,Mdp1,Psmc2,Ccn1,Cox7c,Dpy30,Ndufb7,Rps11,Eid1,Rras2,Rps6,Cox8a,Psma2,Hspe1,Hmgb2,Srsf3,Tjp2,Fkbp3,Tubb2b,Wwp2,Vdac2,Hint1,Ddx5,Atp6v1c1,Atp5k,Cct3,Fzd…	0.410666666666667
Ontology - Biological Process	GOBP_SPINDLE_MIDZONE_ASSEMBLY	0.0161417362286599	0.170204579641846	0.352487857583619	-0.651628316665968	-1.62967672851511	10	Prc1,Racgap1,Birc5,Aurkb	0.4
Ontology - Molecular Function	GOMF_L_ORNITHINE_TRANSMEMBRANE_TRANSPORTER_ACTIVITY	0.0214862296120378	0.19953453996402	0.352487857583619	-0.791606431272614	-1.62905638797905	5	Slc7a2,Slc25a15,Slc7a1	0.6
Canonical Pathways - Reactome	REACTOME_G2_M_DNA_DAMAGE_CHECKPOINT	0.00552544923133878	0.0914521721075453	0.407017918923954	-0.394767094645484	-1.62901175558405	76	Trp53,Kat5,H2bc21,Chek1,Ywhaq,Brcc3,H4c4,H2bc15,Rfc4,Atrip,Rad9a,Rpa1,Uimc1,Rfc3,Brca1,Rmi2,Rfc2,Cdk1,Mdc1,Cdc25c,Blm	0.276315789473684
Ontology - Biological Process	GOBP_POSITIVE_REGULATION_OF_IMMUNOGLOBULIN_PRODUCTION	0.007169637437345	0.107665398146198	0.407017918923954	-0.434763009620569	-1.62891321669542	48	Cd28,Msh2,Mzb1,Stat6,Foxp1,Hmces,Shld1,Il4ra,Cd40,Il33,Ifng,Tbx21,Ptprc,Atad5,Gpi1,Rbp4,Tfrc,Hpx,Mlh1,Sash3,Tlr9,Shld3,Cd86,Tgfb1,Stx4a	0.520833333333333
Ontology - Biological Process	GOBP_TRNA_AMINOACYLATION_FOR_MITOCHONDRIAL_PROTEIN_TRANSLATION	0.0315379337126866	0.24941093731956	0.321775918075361	-0.719498361018335	-1.62840400335151	7	Sars2,Gars,Ears2	0.428571428571429
Ontology - Molecular Function	GOMF_S_ADENOSYL_L_METHIONINE_BINDING	0.0194490756610528	0.187341907178357	0.352487857583619	-0.57026283371674	-1.6277823745396	15	Tpmt,Prmt1,Setd6,Cbs,Pcif1,N6amt1	0.4
Ontology - Molecular Function	GOMF_PROTEASOME_ACTIVATING_ACTIVITY	0.0273290936721568	0.230201682938052	0.352487857583619	-0.7518393996979	-1.62762622765485	6	Psmc6,Psmc5,Psmc2,Psmc4,Psmc3,Psmc1	1
Canonical Pathways - Reactome	REACTOME_TELOMERE_MAINTENANCE	0.007169637437345	0.107665398146198	0.407017918923954	-0.434369010443509	-1.62743703207834	48	Pcna,Prim2,Lig1,Prim1,Rfc4,Pold4,Ccna2,Pold2,Rpa1,Rfc3,Rfc2,Nhp2,Pola2,Blm,Fen1,Daxx,Ctc1,Ppp6c,Ten1,Chtf18	0.416666666666667
Ontology - Molecular Function	GOMF_DNA_REPLICATION_ORIGIN_BINDING	0.0194490756610528	0.187341907178357	0.352487857583619	-0.570016490535489	-1.62707920213414	15	Mcm5,Mcm2,Cdc6,Orc3,Orc4,Orc1	0.4
Ontology - Cellular Component	GOCC_CONDENSIN_COMPLEX	0.0199797073510513	0.189830892474028	0.352487857583619	-0.692111705737661	-1.626932859881	8	Ncapg,Ncapd2,Ncapg2,Ncaph,Smc2,Ncaph2	0.75
Ontology - Biological Process	GOBP_RESPONSE_TO_PHORBOL_13_ACETATE_12_MYRISTATE	0.0218045383458039	0.200631776242113	0.352487857583619	-0.790439233201546	-1.6266543970419	5	Map4k1,Grip1,Cdk4	0.6
Ontology - Cellular Component	GOCC_TRANSCRIPTION_FACTOR_AP_1_COMPLEX	0.0218045383458039	0.200631776242113	0.352487857583619	-0.790417691150154	-1.62661006539546	5	Fos,Junb	0.4
Ontology - Biological Process	GOBP_REGULATION_OF_DNA_PRIMASE_ACTIVITY	0.0218045383458039	0.200631776242113	0.352487857583619	-0.790307470648459	-1.62638324130046	5	Gins2,Prim2,Gins1	0.6
Ontology - Biological Process	GOBP_POSITIVE_REGULATION_OF_CHOLESTEROL_STORAGE	0.0321718567453119	0.252927567882996	0.321775918075361	-0.718587196792779	-1.62634181175665	7	Lpl,Scarb1	0.285714285714286
Canonical Pathways - Reactome	REACTOME_REGULATION_OF_APC_C_ACTIVATORS_BETWEEN_G1_S_AND_EARLY_ANAPHASE	0.0122898302212848	0.147865189114002	0.380730400722792	-0.459513590694292	-1.62619579488908	35	Bub1b,Mad2l1,Anapc11,Anapc4,Ccna2,Cdc20,Cdc16,Plk1,Cul1,Cdk1,Anapc15,Ube2e1,Rps27a,Bub3	0.4
Canonical Pathways - Wiki	WP_MICROGLIA_PATHOGEN_PHAGOCYTOSIS_PATHWAY	0.0166715046025019	0.172565379133774	0.352487857583619	-0.446155690798198	-1.62606912676197	41	Pik3c3,Trem3,Trem1,Vav2,Cyba,Siglece,Ncf4,Ptpn6,Trem2,Itgb2,Lat,C1qc,C1qa,Fcer1g,Vav1,Rac2,Cybb,Tyrobp,Hck,Pik3cg,Lyn,Pik3cd,Ncf1,C1qb	0.585365853658537
Ontology - Biological Process	GOBP_ENDONUCLEOLYTIC_CLEAVAGE_IN_5_ETS_OF_TRICISTRONIC_RRNA_TRANSCRIPT_SSU_RRNA_5_8S_RRNA_LSU_RRNA	0.0279537519475713	0.232936079779909	0.352487857583619	-0.750920517899196	-1.6256369782004	6	Tbl3,Rcl1	0.333333333333333
Canonical Pathways - Reactome	REACTOME_GOLGI_TO_ER_RETROGRADE_TRANSPORT	0.00122656086537388	0.0332418414321689	0.45505986738723	-0.359253083931514	-1.62432846486826	121	Tuba8,Racgap1,Tuba1b,Actr10,Arfgap2,Dctn5,Bnip1,Rab3gap1,Nbas,Tubb6,Nsf,Kifc5b,Rint1,Pafah1b3,Use1,Tubb2b,Pla2g4a,Dynll1,Arf4,Tmed3,Kif4,Copg1,Cope,Capzb,Arf1,Arcn1,Kif21a,Copb1,Capza2,Dync1li1,Sec22b,Tuba4a,Klc2,Tmed10,Kif2c,Kdelr2,Tuba1a,Cenpe,Arfgap3,Arfgap1,Actr1a,Kif18b,Rab6a,Arf5,Kifap3,Tubb4b,Gbf1,Surf4,Tmed2	0.40495867768595
Ontology - Biological Process	GOBP_RESPONSE_TO_FUNGUS	0.00414479604609722	0.0773856099968652	0.407017918923954	-0.423206843267333	-1.62383401560867	52	Rarres2,Ang,Il17ra,Arg1,App,Cxcl1,Spon2,Myd88,Clec7a,Clec4d,Malt1,Spi1,Trim62,Clec4n,Hamp2,Clec4b1,Clec4e,Tlr2,Gapdh,Pik3cd,Ncf1,Tslp,Jagn1,Hrg,Hamp,Clec4a2,Clec4a3,Tgfb1	0.538461538461538
Cell Type Signatures	TABULA_MURIS_SENIS_HEART_AND_AORTA_SMOOTH_MUSCLE_CELL_AGEING	0.0105405244779094	0.135687422637654	0.380730400722792	-0.42371844281222	-1.62346780926243	50	Btg2,Hes1,Fos,Fosl2,Junb,Ier5,Zfp36,Pnrc1,Ier3,Rasl11a,Id3,Nfkbiz,Ddx5,Pde4b,Socs3	0.3
Ontology - Biological Process	GOBP_DICARBOXYLIC_ACID_METABOLIC_PROCESS	0.00336593333321326	0.0664543879000279	0.431707695803346	-0.37959443737588	-1.62336715315474	89	Amdhd1,Pck2,Acmsd,Mthfd1l,Fh1,Idh3a,Gls2,Suclg1,Phyh,Nat8l,Ass1,Kynu,Got1,Grhpr,Tat,Pck1,Idh3g,Dld,Sdhb,Ogdh,Aadat,Mthfd2l,Mdh1,Slc25a12,Kmo,Mdh2,Idh3b,Mthfd1,Adhfe1,Adssl1,Dlst	0.348314606741573
Ontology - Cellular Component	GOCC_NETWORK_FORMING_COLLAGEN_TRIMER	0.0288907396301395	0.236886340587002	0.352487857583619	-0.749760752251505	-1.6231262491978	6	Col4a3,Col4a5	0.333333333333333
Canonical Pathways - Reactome	REACTOME_TYROSINE_CATABOLISM	0.0224411560574116	0.204727676498742	0.352487857583619	-0.788701436397413	-1.62307816411485	5	Hgd,Tat,Hpd	0.6
Curated - Chemical and Genetic Perturbation	BRACHAT_RESPONSE_TO_CAMPTOTHECIN_DN	0.00739795772372104	0.109353406426763	0.407017918923954	-0.441662285321395	-1.62296725326488	43	Aldoa,Tubb5,Higd1a,Esyt1,Fkbp3,Emc2,Pdk3,Tax1bp1,Anp32e,Swi5,Cdk1,Ifitm3,Anxa4,Ppia,Ifitm2,Gpi1,Gapdh,Ssb	0.418604651162791
Ontology - Biological Process	GOBP_DNA_REPLICATION	2.46439707698191e-05	0.00136289656278055	0.575610261071129	-0.330204310672852	-1.62263452242055	256	Mcm5,Trp53,Ccne1,Esco2,Dtl,Mcm2,Cdc6,Chrac1,Mcm6,Ruvbl2,Tipin,Gins2,Mcm3,Actr8,Pcna,Actl6a,Prim2,Rpa2,Timeless,Faf1,Orc3,Uchl5,Gins1,Rbbp4,Lig1,Gmnn,Prim1,Tonsl,Rrm1,Orc6,Rfc4,Alyref,Jade1,Recql,Rbms1,Pold4,Pole,Ccna2,Pold2,Mcm4,Rpa1,Recql5,Mms22l,Polb,Rfc3,Id3,Chaf1a,Tspyl2,Brca1,Rmi2,Rbbp7,Dnaja3,Ruvbl1,Pole2,Rfc2,Parp1,Wdhd1,Mcm7,Cdc7,Chaf1b,Ing5,Ticrr,Orc4,Bcar3,Dtd1,Cenps,Orc1,Pola2,Cdk1,Tbr…	0.3046875
Ontology - Biological Process	GOBP_PROTEIN_IMPORT_INTO_MITOCHONDRIAL_MATRIX	0.0208959828867092	0.196326756612209	0.352487857583619	-0.538478936699346	-1.62243856203001	19	Timm21,Dnajc15,Pam16,Tomm40,Timm50,Timm17a,Tomm7,Timm44,Grpel1,Timm23,Dnlz,Romo1,Tomm70a	0.68421052631579
Ontology - Biological Process	GOBP_POSITIVE_REGULATION_OF_ASTROCYTE_DIFFERENTIATION	0.0394408209719001	0.289100496685253	0.321775918075361	-0.580450439224612	-1.62213070444444	14	Hes1,Serpine2,Actr3,Il1b,Id2,Csf1r	0.428571428571429
Tumor Phenotype Ontology	MP_INCREASED_MEDULLOBLASTOMA_INCIDENCE	0.0353570897118545	0.269513785550723	0.321775918075361	-0.715966972239711	-1.62041159094856	7	Trp53,Smo,Cxcr6	0.428571428571429
Ontology - Biological Process	GOBP_DEFENSE_RESPONSE_TO_FUNGUS	0.00687668270864491	0.10503641645833	0.407017918923954	-0.441791456422924	-1.62022915121091	42	Rarres2,Ang,Il17ra,Arg1,App,Cxcl1,Spon2,Clec4d,Spi1,Trim62,Clec4n,Hamp2,Clec4b1,Clec4e,Gapdh,Pik3cd,Ncf1,Tslp,Jagn1,Hrg,Hamp,Clec4a2,Clec4a3,Tgfb1	0.571428571428571
Ontology - Biological Process	GOBP_TYROSINE_CATABOLIC_PROCESS	0.0295153982515107	0.238774586925984	0.352487857583619	-0.747996496999726	-1.61930688548632	6	Hgd,Tat,Hpd,Il4i1,Fah	0.833333333333333
Ontology - Molecular Function	GOMF_2_IRON_2_SULFUR_CLUSTER_BINDING	0.0162940098435117	0.171000506706455	0.352487857583619	-0.49068099602289	-1.61867885271063	26	Aox3,Ndufv2,Fech,Glrx2,Sdhb,Uqcrfs1,Ciapin1,Isca1,Isca2,Cisd3,Ndufs1,Bola2	0.461538461538462
Curated - Chemical and Genetic Perturbation	KAMMINGA_EZH2_TARGETS	0.0177528892845989	0.178061812599373	0.352487857583619	-0.444079409933837	-1.61850186653946	41	Top2a,Mcm2,Prc1,Mcm3,Pcna,Tfdp1,Mad2l1,Rbl1,Gmnn,Prim1,Rrm1,Mcm4,Aurkb,Pole2,Hat1,Ccnb2	0.390243902439024
Ontology - Biological Process	GOBP_POSITIVE_REGULATION_OF_TELOMERE_MAINTENANCE_VIA_TELOMERE_LENGTHENING	0.015675354274495	0.167155140860606	0.352487857583619	-0.454141941897023	-1.61793615187267	36	Fbxo4,Xrcc5,Pkib,Naf1,Cct8,Pnkp,Aurkb,Parn,Cct7,Cct3,Cct6a,Hnrnpa2b1,Cct2	0.361111111111111
Ontology - Biological Process	GOBP_HISTIDINE_METABOLIC_PROCESS	0.0353570897118545	0.269513785550723	0.321775918075361	-0.714815274100954	-1.61780501119604	7	Amdhd1,Hal,Ftcd,Mthfd2l,Mthfd1	0.714285714285714
Ontology - Cellular Component	GOCC_CUL5_RING_UBIQUITIN_LIGASE_COMPLEX	0.0350917773532638	0.267873358016014	0.321775918075361	-0.658512688608812	-1.61776344585674	9	Rbx1,Rnf7,Klhdc1,Eloc	0.444444444444444
Ontology - Biological Process	GOBP_PYRIMIDINE_NUCLEOSIDE_TRIPHOSPHATE_METABOLIC_PROCESS	0.0215983526031492	0.199996754647406	0.352487857583619	-0.536655880343181	-1.61694568806334	19	Nme4,Ctps2,Dctpp1,Nme2,Cad,Nme1,Nme6,Uck2,Dut	0.473684210526316
Ontology - Biological Process	GOBP_NEGATIVE_REGULATION_OF_MITOTIC_CELL_CYCLE	9.61265328891435e-05	0.00429436583419522	0.538434096309916	-0.333203388080822	-1.61551309339952	211	Mad1l1,Ptpn3,Btg2,Bmp7,Trp53,Nuf2,Chek1,Msh2,Dtl,Dgkz,Cdc6,Btg3,Pidd1,Bub1b,Tipin,Nae1,Rpa2,Birc5,Tom1l1,Cdk2ap2,Psmg2,Mad2l1,Brcc3,Rbl1,Ccnd1,Syf2,Dlg1,Jade1,Ier3,Prkdc,Ttk,Ctdspl,Zc3h12d,Rad9a,Rint1,Aurkb,Cdc20,Rps6,Gpr132,Uimc1,Ppp2r3d,Kntc1,Brca1,Ik,Rpl24,Cdkn1b,Zfyve19,Nme6,Ndc80,Anapc15-ps,Ticrr,Rgcc,Plk1,Rb1,Orc1,Zfp36l2,Cdk1,Anapc15,Mus81,Lcmt1,Dync1li1,Blm,Cdt1,Cdk5rap3,Rpl26,Rad21,Babam…	0.388625592417062
Ontology - Cellular Component	GOCC_PROTON_TRANSPORTING_V_TYPE_ATPASE_V0_DOMAIN	0.0363795135130511	0.275539656238785	0.321775918075361	-0.657257768571131	-1.61468049271165	9	Atp6v0e2,Atp6v0d2	0.222222222222222
Ontology - Biological Process	GOBP_RESPONSE_TO_X_RAY	0.0137213686033491	0.157075881270887	0.380730400722792	-0.500941986537012	-1.61336750578937	24	Trp53,Xrcc5,Msh2,Brcc3,Gata3,Xrcc4,Xrcc6,Blm,Pmaip1,Kars	0.416666666666667
Ontology - Biological Process	GOBP_NEGATIVE_REGULATION_OF_DIGESTIVE_SYSTEM_PROCESS	0.0214438063418176	0.199288551989732	0.352487857583619	-0.564974090306407	-1.61268596145111	15	Wnk4,Gpr39,Stk39,Abcg8,Hamp2,Ptger1,Nr1h3,Tifab,Hamp,Abcg2,Abcg5	0.733333333333333
Ontology - Biological Process	GOBP_POSITIVE_REGULATION_OF_HETEROTYPIC_CELL_CELL_ADHESION	0.0259968173356214	0.223685659997959	0.352487857583619	-0.625301073365462	-1.61229119341702	11	Bmp7,Flot1,Il1b,Skap1,Ager,Cd44,Thy1,Alox15	0.727272727272727
Curated - Chemical and Genetic Perturbation	MCMURRAY_TP53_HRAS_COOPERATION_RESPONSE_UP	0.0239870021797096	0.213132155655503	0.352487857583619	-0.491354032838729	-1.61210041485717	25	Hbegf,Oaf,Kctd15,Cxcl1,Hmga1,Sema7a,Hmga2,Rgs2,Sms,Pla2g7	0.4
Curated - Chemical and Genetic Perturbation	GRAESSMANN_RESPONSE_TO_MC_AND_DOXORUBICIN_DN	9.73744268079946e-09	1.39452921468819e-06	0.747739663149885	-0.292414839419388	-1.61174910444057	765	Fermt2,Ophn1,Gnpnat1,Trib3,Adamtsl5,Nck2,Mrpl19,Fignl1,Mrpl50,Tmem161a,Ska1,Pik3c3,Flot1,Zfp422,Dtl,Mrpl58,Mtap,Mcm2,Cdc6,Hells,Dph6,Phka1,Tubb5,2310061I04Rik,Coq5,Cela1,Slc9a8,Shkbp1,Pdss1,Smyd5,Vrk3,Mettl1,Pbk,Slc23a2,P2rx4,Ccnq,Trub2,Rcl1,Tom1l1,Nsmce1,Pcgf2,Uba3,Nubp1,Ipp,Erlin1,Acvr1b,Fosl2,Timeless,Il1r1,Alg3,Got1,Nt5c3b,Orc3,Cdk5rap1,Dctpp1,Actb,Rbl1,Cbx3,Snx5,Tpm3,Zfp386,Agfg2,Gmnn,Grtp1,…	0.334640522875817
Ontology - Biological Process	GOBP_PROTEIN_UFMYLATION	0.0317017043502865	0.250212566126917	0.321775918075361	-0.744457606672432	-1.61164568720938	6	Ufl1,Uba5,Ufm1,Cdk5rap3,Ufc1	0.833333333333333
Ontology - Cellular Component	GOCC_TRAPPIII_PROTEIN_COMPLEX	0.0259968173356214	0.223685659997959	0.352487857583619	-0.625009339122586	-1.61153897889086	11	Trappc2,Trappc4,Trappc13,Trappc1,Trappc2l,Trappc11	0.545454545454545
Canonical Pathways - Reactome	REACTOME_GLYOXYLATE_METABOLISM_AND_GLYCINE_DEGRADATION	0.0155002124836079	0.166676837479888	0.380730400722792	-0.478288034786377	-1.6115069163483	28	Agxt,Hao1,Grhpr,Dbt,Gldc,Dld,Ogdh,Lias,Agxt2,Ndufab1,Dlst,Amt,Aldh4a1,Pdha1	0.5
Ontology - Biological Process	GOBP_RIBOSOME_ASSEMBLY	0.00423249951072859	0.0781284305302312	0.407017918923954	-0.403702620471629	-1.61121455066954	62	Eral1,Xrcc5,Rpf2,Mterf3,Prkdc,Fastkd2,Rpl23a,Mrto4,Rps6,Mrps2,Rpl24,Rpl5,Rplp0,Rps14,Mrpl20,Dhx29,Bop1,Mpv17l2,Rps15,Rpl10,Rpl11,Rps5,Rpl6,Mrpl22,Mterf4,Rpsa,Rpl38,Rps25	0.451612903225806
Ontology - Cellular Component	GOCC_DNA_REPLICATION_FACTOR_C_COMPLEX	0.0249876297022105	0.219264287405024	0.352487857583619	-0.782839730634855	-1.61101528938353	5	Rfc4,Rfc3,Rfc2	0.6
Ontology - Biological Process	GOBP_LABYRINTHINE_LAYER_BLOOD_VESSEL_DEVELOPMENT	0.0117298993832457	0.14471086639115	0.380730400722792	-0.505934974522892	-1.60991594839214	23	Hes1,Llgl2,Fzd5,Junb,Ccn1,Hey1	0.260869565217391
Curated - Chemical and Genetic Perturbation	GESERICK_TERT_TARGETS_DN	0.0237054645954408	0.211686103107839	0.352487857583619	-0.534241562438812	-1.60967134137662	19	Hbegf,Btg2,Junb,Zfp36,Egr2,Ier3,Nfkbiz,Hey1,Gadd45b	0.473684210526316
Ontology - Cellular Component	GOCC_CONDENSED_CHROMOSOME_CENTROMERIC_REGION	0.00072639455280108	0.0225433504299989	0.477270815362862	-0.345107646910202	-1.60964691429449	163	Mad1l1,Gtf2b,Septin6,Kat5,Nuf2,Ska1,Sgo2a,Cenpu,Nup107,Smarcb1,Bub1b,Dsn1,Actl6a,Birc5,Rec8,Mad2l1,Actb,Cbx3,Ncapg,Dctn5,Cenpa,Ncapd2,Nup133,Ercc6l,Ttk,Ska3,Spag5,Aurkb,Chmp5,Knstrn,Gpatch11,Sec13,Kntc1,Cenpn,Nde1,Dynll1,Ndc80,Kat8,Champ1,Cenps,Plk1,Nup98,Ska2,Nup85,Dync1li1,Smarce1,Lrwd1,Chmp6,Cdt1	0.300613496932515
Ontology - Biological Process	GOBP_REGULATION_OF_INTERLEUKIN_18_PRODUCTION	0.037667250863956	0.280757256834596	0.321775918075361	-0.655111675656996	-1.60940820148938	9	Usp50,Gbp5,Cd84,Tlr2,Nod2,Tlr9	0.666666666666667
Regulatory Target Gene - miRDB	MIR_6902_3P	0.00437691550453297	0.079408338078846	0.407017918923954	-0.408519340389933	-1.60922700125422	60	Sdk1,Acad12,Cyp4a31,Pfdn4,Rims2,Tmtc2,Ssbp2,Mthfd2l,Wdr44,Fry,Mrpl51,Gskip,Txndc9,Atp5a1,Clasp2,Ube2d3,Oaz2,Cenpf,Osbpl2,Alg13,Dcps,Zfp367	0.366666666666667
Ontology - Biological Process	GOBP_NEGATIVE_REGULATION_OF_CHROMOSOME_ORGANIZATION	0.00258748283816158	0.0557769486000477	0.431707695803346	-0.372204424111289	-1.60914341924179	93	Mad1l1,Top2a,Nuf2,Mcm2,Bub1b,Birc5,Psmg2,Mad2l1,Tinf2,Mnat1,Exosc10,Gnl3l,Ttk,Aurkb,Cdc20,Xrcc4,Kntc1,Ik,Parp1,Ndc80,Anapc15-ps,Plk1,Anapc15,Lcmt1,Dync1li1,Nat10,Cdt1,Rad21,Cep192,Bub3,Ctc1,Cenpe,Cdk5rap2,Ten1	0.365591397849462
Ontology - Molecular Function	GOMF_OXIDOREDUCTASE_ACTIVITY_ACTING_ON_NAD_P_H_OXYGEN_AS_ACCEPTOR	0.0403369844732512	0.293389821760545	0.321775918075361	-0.585647792366985	-1.60908388008341	13	Cyba,Nox4,Kmo,Mical2,Cybb,Nox1,Ncf1,Duox2,Mical1	0.692307692307692
Ontology - Biological Process	GOBP_REGULATION_OF_SISTER_CHROMATID_SEGREGATION	0.00237103624774893	0.0527415802238521	0.431707695803346	-0.368338964707961	-1.60904203859482	98	Mad1l1,Smarcd3,Kat5,Nuf2,Cdc6,Smarcb1,Bub1b,Dpf3,Actl6a,Birc5,Psmg2,Mad2l1,Actb,Anapc11,Anapc4,Ttk,Nek6,Aurkb,Cdc20,Kntc1,Rmi2,Ik,Ndc80,Anapc15-ps,Cdc16,Plk1,Rb1,Anapc15,Lcmt1,Dync1li1,Smarce1,Cdt1,Rad21,Cep192,Bub3,Cenpe,Cdk5rap2	0.377551020408163
Canonical Pathways - Reactome	REACTOME_NGF_STIMULATED_TRANSCRIPTION	0.0329571771548302	0.256461527030163	0.321775918075361	-0.743150933012215	-1.60881692308607	6	Nab2,Sgk1,Egr2	0.5
Ontology - Biological Process	GOBP_XMP_METABOLIC_PROCESS	0.0250944144445277	0.219630905806372	0.352487857583619	-0.683884800935627	-1.60759404268345	8	Adsl,Impdh2,Paics,Impdh1,Atic,Ppat,Pfas,Gart	1
Ontology - Biological Process	GOBP_QUINOLINATE_BIOSYNTHETIC_PROCESS	0.0272157970840621	0.229609128687105	0.352487857583619	-0.781037105675848	-1.60730564581749	5	Acmsd,Kynu,Kmo	0.6
Ontology - Biological Process	GOBP_NEGATIVE_REGULATION_OF_ACUTE_INFLAMMATORY_RESPONSE	0.0383111199485491	0.284196920321383	0.321775918075361	-0.654133846194248	-1.60700597479204	9	Selenos,Adora1,Pparg,Gstp1	0.444444444444444
Ontology - Biological Process	GOBP_ISOTYPE_SWITCHING_TO_IGG_ISOTYPES	0.0217762618475307	0.200631776242113	0.352487857583619	-0.562838287789537	-1.60658943632812	15	Cd28,Msh2,Slc15a4,Foxp3,Cd40,Ifng,Tbx21,Ptprc,Atad5	0.6
Ontology - Biological Process	GOBP_PURINE_NUCLEOSIDE_MONOPHOSPHATE_BIOSYNTHETIC_PROCESS	0.0147975396098521	0.162661370982048	0.380730400722792	-0.498814618298083	-1.60651596033744	24	Adsl,Impdh2,Gmps,Dguok,Adk,Dck,Gmpr2,Paics,Impdh1,Adssl1,Atic,Ampd2,Hprt,Ppat,Pfas,Gart	0.666666666666667
Ontology - Biological Process	GOBP_PROTEASOME_ASSEMBLY	0.0416704086350423	0.298086535989656	0.321775918075361	-0.584424654020473	-1.6057232728684	13	Psmd9,Psmg2,Psmg3,Psmg1,Psmg4,Adrm1,Psmd11	0.538461538461538
Ontology - Biological Process	GOBP_NEGATIVE_REGULATION_OF_MITOTIC_CELL_CYCLE_PHASE_TRANSITION	0.000835309399518272	0.0249472851945513	0.477270815362862	-0.344248813618646	-1.60564115443949	163	Mad1l1,Trp53,Nuf2,Chek1,Dtl,Dgkz,Cdc6,Pidd1,Bub1b,Nae1,Rpa2,Birc5,Cdk2ap2,Psmg2,Mad2l1,Brcc3,Rbl1,Ccnd1,Syf2,Dlg1,Jade1,Ier3,Prkdc,Ttk,Ctdspl,Zc3h12d,Rint1,Aurkb,Cdc20,Gpr132,Uimc1,Ppp2r3d,Kntc1,Brca1,Ik,Zfyve19,Ndc80,Anapc15-ps,Ticrr,Rgcc,Plk1,Rb1,Orc1,Zfp36l2,Cdk1,Anapc15,Lcmt1,Dync1li1,Blm,Cdt1,Cdk5rap3,Rpl26,Rad21,Babam2,Cep192,Bub3,Donson,Mrnip,Cenpe,Cdk5rap2,Clspn,Inip,Rad17,Tpra1,Mre11a,Ez…	0.411042944785276
Cell Type Signatures	TABULA_MURIS_SENIS_KIDNEY_MACROPHAGE_AGEING	0.00156244590299053	0.0392079528361777	0.45505986738723	-0.358170701687393	-1.60487061399623	115	Spink1,Tnfaip2,Fos,Ndufa1,Lmo4,Prdx2,Atp5mpl,Atp5h,Lyz1,Junb,Zfp36,Ier3,Vamp8,Cox5a,Gmfg,Mcl1,Cyba,Ms4a7,Atp1b3,Hint1,Cfp,Cd300a,Sirpb1c,Lyz2,Il2rg,Atp5l,Clec12a,Prr13,Trem2,Socs3,Alox5ap,Pgk1,AB124611,Cd84,Pla2g7,Sec61b,Ifitm2,Gngt2,Fgr,Lgals3,Napsa,Rpl10,Gsr,Ifi30,Rpl31-ps12	0.391304347826087
Ontology - Cellular Component	GOCC_ALPHA_BETA_T_CELL_RECEPTOR_COMPLEX	0.0257337540450882	0.222181904336896	0.352487857583619	-0.68265404564601	-1.60470093134528	8	Trac,Cd3e,Ptpn6,Trbc1,Cd3d	0.625
Ontology - Biological Process	GOBP_PROPIONATE_METABOLIC_PROCESS	0.0284890365593333	0.235335823952433	0.352487857583619	-0.779641201518593	-1.60443299787712	5	Pck2,Pck1	0.4
Cell Type Signatures	TABULA_MURIS_SENIS_PANCREAS_PANCREATIC_ALPHA_CELL_AGEING	0.00318518472045073	0.0641716764953259	0.431707695803346	-0.363124438100917	-1.6043855702619	110	Btg2,Selenos,Fos,Calm2,Arhgdia,Cela2a,Itm2c,Tubb5,Cela1,Ier2,Junb,Clic1,Zfp36,Psmc2,Slc25a3,Tbcb,Ddc,Tomm40,Krt18,Arf1,Eef1b2,Tob1,Myl6,Trem2,Steap4,Psmc4,Rplp0,C1qa,Ssr1,Cox6c,Rack1,Rps3,Ppp1r15a,Ptma,Rpl13a,Tuba1a,Cldn4,Rps4x,Srsf5,Tubb4b,Cirbp,Eif5a,Rpl6,Rpl13,Rpl14	0.409090909090909
Ontology - Biological Process	GOBP_CHONDROCYTE_DIFFERENTIATION_INVOLVED_IN_ENDOCHONDRAL_BONE_MORPHOGENESIS	0.0436705465598007	0.304119941696085	0.321775918075361	-0.583861375218788	-1.60417564842313	13	Tgfbr2,Ihh,Smpd3	0.230769230769231
Ontology - Biological Process	GOBP_POSITIVE_REGULATION_OF_CHEMOKINE_PRODUCTION	0.00677242960024828	0.104039853906819	0.407017918923954	-0.401116815431908	-1.60414332929729	63	Lpl,Mif,Tlr3,Il17ra,App,Myd88,Ccn1,Il1b,Il16,Il4ra,Trpv4,Csf1r,Selenok,Mbp,Il33,Ifng,Cd74,Mcoln2,Cd84,Hc,Pycard,Tlr2	0.349206349206349
Ontology - Biological Process	GOBP_RIBOSOMAL_SMALL_SUBUNIT_EXPORT_FROM_NUCLEUS	0.0260534239229447	0.223685659997959	0.352487857583619	-0.682251688298761	-1.60375511814168	8	Ltv1,Nup88,Rps15,Ran	0.5
Ontology - Biological Process	GOBP_RESPIRATORY_SYSTEM_PROCESS	0.0208959828867092	0.196326756612209	0.352487857583619	-0.459111213321316	-1.60296965305411	33	Ndufs4,Adora1,Mtg2,Nlgn3,Ap3b1,Mtg1,Pbx3,Hps1,Ttll1,Adrb2,Ndn,Cfap54,Stard7,Fto,Selenon,Ywhaz,Rab3a	0.515151515151515
Curated - Chemical and Genetic Perturbation	RASHI_RESPONSE_TO_IONIZING_RADIATION_1	0.0174267732018098	0.176659178503517	0.352487857583619	-0.449930290734501	-1.60293163005631	36	Slc2a1,Sgk1,Fos,Ier2,Wdr74,S100a1,Zfp36,Ier3,Slc23a3,Wwp2,Gsdme,Cdk4,Cct3,Adrb2,Dnajc17	0.416666666666667
Canonical Pathways - Reactome	REACTOME_CARGO_TRAFFICKING_TO_THE_PERICILIARY_MEMBRANE	0.0160497235450659	0.169530400988612	0.352487857583619	-0.455609697695949	-1.60277563233486	34	Rab11fip3,Pde6d,Smo,Arl3,Arl6,Arf4,Rp2,Exoc3,Bbs5,Exoc2,Bbs9,Rab3ip,Rab8a,Bbs4,Gbf1	0.441176470588235
Ontology - Molecular Function	GOMF_MHC_CLASS_I_PROTEIN_BINDING	0.0158619656349057	0.168469710526886	0.352487857583619	-0.473647669586239	-1.60253888027137	29	H2-Q2,Tubb5,H2-Q1,Atp5b,H2-Q7,Pilra,H2-M2,Atp5a1,Derl1,H2-T23,Klrk1,Pilrb2,H2-D1,Cd8b1,Pdia3,Cd244a	0.551724137931035
Ontology - Biological Process	GOBP_REGULATION_OF_ICOSANOID_SECRETION	0.0122590580207312	0.147605685087453	0.380730400722792	-0.50351835178372	-1.60222610743439	23	Cyp4a31,Acsl4,Mif,Cyp4a32,Il1b,Pla2g4a,Map2k6,Il1a,Cyp4a12a,Atp5j,Hrh2	0.478260869565217
Ontology - Biological Process	GOBP_GMP_BIOSYNTHETIC_PROCESS	0.0224411731503506	0.204727676498742	0.352487857583619	-0.56117706850917	-1.60184758168681	15	Adsl,Impdh2,Gmps,Adk,Paics,Impdh1,Atic,Ampd2,Hprt,Ppat,Pfas,Gart	0.8
Ontology - Biological Process	GOBP_FEMALE_MEIOSIS_CHROMOSOME_SEGREGATION	0.0404534779648068	0.293571438732838	0.321775918075361	-0.70774460158701	-1.60180231813667	7	Top2a,Ttk,Plk1,Ncaph,Ncaph2,Mlh1	0.857142857142857
Ontology - Biological Process	GOBP_NUCLEOTIDE_BINDING_OLIGOMERIZATION_DOMAIN_CONTAINING_1_SIGNALING_PATHWAY	0.0348403890271301	0.267237385181751	0.321775918075361	-0.73987321398477	-1.60172112382616	6	Slc15a4,Tnfaip3	0.333333333333333
Canonical Pathways - Reactome	REACTOME_RNA_POLYMERASE_II_PRE_TRANSCRIPTION_EVENTS	0.00672011151161812	0.103432963937938	0.407017918923954	-0.38813849566696	-1.60165875224226	76	Gtf2b,Supt5,Polr2c,Wdr61,Mnat1,Tcea1,Polr2h,Polr2d,Nelfb,Eloc,Supt4a,Polr2i,Gtf2a2,Polr2e,Ncbp2,Taf12,Gtf2h2,Gtf2h4,Gtf2f2,Ercc2,Ssrp1,Nelfe,Taf6,Nelfcd,Paf1,Taf4b,Ak6,Ncbp1,Polr2l	0.381578947368421
Curated - Chemical and Genetic Perturbation	SANSOM_APC_TARGETS_UP	0.00218477768497003	0.0494209654605773	0.431707695803346	-0.353876354470198	-1.60125685613777	122	Epop,Tgfbr2,Hunk,Mad1l1,Rnase4,Emp2,Ang,Dtl,Mcm2,Krt23,Sgf29,Mcm6,Mcm3,Npc1,Prdx2,Psmg2,Rec8,Tc2n,Impdh2,Gnb1l,Recql,Ung,Cd320,Tubb2b,Krt18,Mycl,Parp1,Paics,Mcm7,Shf,Tnfrsf12a,Rgcc	0.262295081967213
Canonical Pathways - Reactome	REACTOME_CELLULAR_RESPONSES_TO_STIMULI	1.36953111215861e-06	0.000113219278230927	0.643551836150722	-0.306382542255874	-1.60084475713579	437	Cox7b,Cycs,Tuba8,Dnaja4,Atp6v0e2,Erf,Trp53,Smarcd3,Kat5,Ccne1,Nup93,Mafk,Apoa1,Fos,Nr3c2,Hmox2,Eif2s1,Nup107,Psmc6,Psmd9,Atp6v1b2,Tuba1b,Nprl2,Rbx1,Prdx2,Hspa14,Lamtor1,Actr10,Nup88,Rbbp4,Castor1,Gstp1,Dctn5,Anapc11,Atp6v0d2,Gm10053,Srxn1,Psmb3,Mapkapk2,Nup133,Cox6b1,Psma1,Id1,Gpx6,Anapc4,Psmc5,Rheb,Cox5b,Psma7,Tubb6,Hmga1,Cox20,Hspb8,Psmc2,Hmga1b,Ccna2,Nup205,Cox5a,Cox7c,Eloc,Rpa1,Psmd7,Psma5,As…	0.334096109839817
Ontology - Biological Process	GOBP_CORTICAL_CYTOSKELETON_ORGANIZATION	0.0100311470688945	0.132167298985989	0.380730400722792	-0.423190456968117	-1.60051211542044	49	Rab13,Epb41l1,Llgl2,Racgap1,Fhod3,Rhog,Dlg1,Trpv4,Anln,Epb41l3,Wdr1,Plek,Actn1,Pls1	0.285714285714286
Cell Type Signatures	TABULA_MURIS_SENIS_PANCREAS_LEUKOCYTE_AGEING	0.0255131301555616	0.221319814846731	0.352487857583619	-0.461996376246401	-1.60014816796099	31	Gtf2b,Calm2,Cela2a,Cela1,Limd2,Hcls1,Prr13,Spi1,Csf2ra,Snrpc,Rpl13a,Arrb2	0.387096774193548
Canonical Pathways - Reactome	REACTOME_G0_AND_EARLY_G1	0.0235242944936346	0.210772421837381	0.352487857583619	-0.552551903300713	-1.60001413038304	16	Ccne1,Tfdp1,Rbbp4,Rbl1,Ccna2,Lin52,E2f4	0.4375
Cell Type Signatures	TABULA_MURIS_SENIS_TRACHEA_ENDOTHELIAL_CELL_AGEING	0.000256125331174049	0.00997023801303252	0.49849310876659	-0.330995560424314	-1.59947593132196	207	Fbxo4,Rab13,Klhdc2,Med28,Snx15,Scn1b,Serpine2,Aldoa,Hmox2,Crip2,Ppp1r11,Lmo2,Atp5pb,Lamtor1,Gstp1,Spcs2,Clic1,Syf2,Ssbp4,Rnf7,Vps29,Psma1,Pglyrp1,Psma7,Cox5a,Dpy30,Ndufb7,Srp14,Tbcb,Psma2,Mdh1,Use1,Cyba,Meox1,Vdac2,Emc2,Timm17a,Txn2,BC031181,Smco4,Isca2,Denr,Trappc13,Eva1b,Arhgdib,Ssu72,Slc50a1,Rplp0,Rps24,Ube2e1,Arpc3,Lims1,Rps3,Serpina3n,Ift43,Ptma,Pfn1,Rpl13a,Ppib,Timm44,Gng11,Sncg,Oaz2,Prdx1,…	0.410628019323671
Ontology - Biological Process	GOBP_RENAL_SYSTEM_PROCESS_INVOLVED_IN_REGULATION_OF_BLOOD_VOLUME	0.0315577583983786	0.249444716211531	0.321775918075361	-0.594263604965168	-1.59943119618523	12	Emp2,Adora1,Nr3c2,Cyba,Ptpro	0.416666666666667
Ontology - Biological Process	GOBP_MITOTIC_G1_S_TRANSITION_CHECKPOINT_SIGNALING	0.0254689251508585	0.221319814846731	0.352487857583619	-0.507582697134928	-1.5985579381134	22	Trp53,Dgkz,Pidd1,Rpa2,Ccnd1,Prkdc	0.272727272727273
Canonical Pathways - Biocarta	BIOCARTA_LYMPHOCYTE_PATHWAY	0.0415304689555418	0.297471090871879	0.321775918075361	-0.65046223768584	-1.59798596024236	9	Icam1,Sele,Itgb2,Pecam1,Cd44,Itgal,Itgb1	0.777777777777778
Ontology - Cellular Component	GOCC_CHROMOSOME_CENTROMERIC_CORE_DOMAIN	0.0450039728480792	0.309774127269311	0.321775918075361	-0.581554290495247	-1.59783686786762	13	H2bc21,H4c4,Cenpa,Rcc2	0.307692307692308
Ontology - Biological Process	GOBP_CARBOHYDRATE_DERIVATIVE_BIOSYNTHETIC_PROCESS	2.56883041004633e-07	2.5911259192656e-05	0.674962860011025	-0.298669220713256	-1.59760059159452	547	Ccl21a,Nme4,Large2,Ctps2,Hbegf,Pkm,Gucy2c,Pgm2,Acsl4,G6pdx,Gnpnat1,Gal3st1,Ndufs4,Smpd3,Adcy2,Ndufa1,Aldoa,Pxylp1,Atp5o,Mtap,Itm2c,Hs3st6,Ndufb8,Ndufb4,Atp5j2,Ndufc1,Ppargc1a,Ndufv2,Ndufa5,Npc1,Atp5pb,B3galnt1,Atp5h,Adsl,Tusc3,B3gat3,Tmtc2,Alg3,Ccnd3,Eogt,Alg8,Ndufb9,Slc51b,Ndufb10,St8sia3,Pgap2,Dld,Impdh2,Nme2,C1galt1c1,Cad,Gmps,Ccl19,Dmac2l,Uggt2,Rrm1,Aatf,Uap1,Sdhb,mt-Atp8,Ndufs2,Ndufc2,Chpf,G…	0.285191956124314
Ontology - Molecular Function	GOMF_OXIDOREDUCTASE_ACTIVITY_ACTING_ON_A_SULFUR_GROUP_OF_DONORS_DISULFIDE_AS_ACCEPTOR	0.0280094472418735	0.232936079779909	0.352487857583619	-0.619180941721241	-1.5965109000946	11	Msrb2,Dnajc10,Txn2,Ifi30,Chchd4,Msrb3,Pdia3	0.636363636363636
Canonical Pathways - Reactome	REACTOME_INTERCONVERSION_OF_NUCLEOTIDE_DI_AND_TRIPHOSPHATES	0.0187905681965976	0.183534185588936	0.352487857583619	-0.483659399197298	-1.5955157174232	26	Nme4,Ctps2,Nme2,Rrm1,Ak8,Nme1,Ak7	0.269230769230769
Ontology - Biological Process	GOBP_REGULATION_OF_SNRNA_TRANSCRIPTION_BY_RNA_POLYMERASE_II	0.0157619452452546	0.167855297372771	0.352487857583619	-0.839205326172038	-1.59545709948869	4	Zfp143,Cc2d1a	0.5
Ontology - Biological Process	GOBP_ASPARTATE_TRANSMEMBRANE_TRANSPORT	0.0241034529196572	0.213884092711207	0.352487857583619	-0.558916555099149	-1.5953950765108	15	Slc25a22,Lrrc8e,Slc3a1,Slc1a5,Slc1a6,Slc25a12	0.4
Ontology - Biological Process	GOBP_REGULATION_OF_CHROMOSOME_ORGANIZATION	0.000194494762620942	0.00783843830223032	0.518848077743792	-0.325772521353401	-1.59524019272361	235	Fbxo4,Mad1l1,Top2a,Smarcd3,Kat5,Nuf2,Xrcc5,Sgo2a,Pkib,Mcm2,Cdc6,Smarcb1,Bub1b,Ruvbl2,Dpf3,Actr8,Actl6a,Birc5,Psmg2,Mad2l1,Naf1,Uchl5,Actb,Tinf2,Cct8,Ncapg,Pnkp,Mnat1,Anapc11,Ncapd2,Exosc10,Gnl3l,Anapc4,Ttk,Nek6,Aurkb,Parn,Cct7,Cdc20,Xrcc4,Kntc1,Rmi2,Ik,Ruvbl1,Cct3,Parp1,Wdhd1,Ndc80,Anapc15-ps,Cdc16,Hnrnpd,Cct6a,Lmna,Plk1,Rb1,Hnrnpa2b1,Anapc15,Rnf4,Lcmt1,Dync1li1,Smarce1,Ncaph,Tfpt,Nat10,Fen1,Cdt1…	0.28936170212766
Curated - Chemical and Genetic Perturbation	BRUINS_UVC_RESPONSE_LATE	2.80661882101201e-11	6.00167368685207e-09	0.863415391606693	-0.284423263381171	-1.59519936314457	1087	Ccl21a,Tgfa,Ociad2,Tgfbr2,Myh10,Plekhb2,Gyg,Acsl4,G6pdx,Dnaja4,Eral1,Nab2,Col4a5,Tpmt,Mcm5,Vamp5,Pde6d,Ccne1,Nup93,Tpm1,Bcl6,Cibar1,4930544F09Rik,Aox3,Calm2,Septin11,Msh2,Ndufa1,Myl12a,Hmox2,Qrsl1,Rpf2,Mtap,Mcm2,Actg1,Cenpu,Ndufaf6,Uba2,Snrpd1,Sdr39u1,Nudt5,Krt23,Dsn1,Stat6,Tipin,Exosc8,Asf1b,Vrk3,Mettl1,Shc1,Mcm3,Hdgfl2,Nnmt,Klhdc8a,Arl3,Npc1,Rbx1,Ggct,Sars2,Hspa14,Agpat5,Ttc39c,Nsmce1,Adsl,Fam8…	0.293468261269549
Ontology - Biological Process	GOBP_NEGATIVE_REGULATION_OF_NITRIC_OXIDE_SYNTHASE_BIOSYNTHETIC_PROCESS	0.027971444164451	0.232936079779909	0.352487857583619	-0.678563915464235	-1.59508634581125	8	Selenos,Gstp1,Gstp3	0.375
Positional	chr14C1	0.00456919022555601	0.0815135404198747	0.407017918923954	-0.385737192598991	-1.59434614514266	77	Fermt2,Gnpnat1,Rnase4,Pip4p1,Ang,Samd4,Psmc6,Osgep,Cdkn3,Ear2,Dlgap5,Klhl33,Gm34934,Gm7206,Ptger2,4933425B07Rik,Wdhd1	0.220779220779221
Ontology - Molecular Function	GOMF_LIGASE_ACTIVITY_FORMING_CARBON_NITROGEN_BONDS	0.00994313719482309	0.131682935037632	0.380730400722792	-0.433638581387278	-1.59348271458509	43	Ctps2,Mthfd1l,Qrsl1,Cps1,Dph6,Nadsyn1,Ass1,Cad,Gmps,Gss	0.232558139534884
Ontology - Biological Process	GOBP_NITROBENZENE_METABOLIC_PROCESS	0.04300167744594	0.302809684170141	0.321775918075361	-0.70390891766166	-1.59312121002297	7	Gstm7,Gstm5	0.285714285714286
Canonical Pathways - Reactome	REACTOME_ABC_FAMILY_PROTEINS_MEDIATED_TRANSPORT	0.00311947448847847	0.0635423791847024	0.431707695803346	-0.368245878111063	-1.59311138809681	94	Apoa1,Eif2s1,Psmc6,Psmd9,Erlin1,Psmb3,Psma1,Psmc5,Abca4,Psma7,Psmc2,Psmd7,Psma5,Abcb9,Psma2,Psma3,Psmf1,Psmd14,Psmd6,Psme2b,Psmd13,Psmb2,Psmd4,Psma6,Psmb4,Psmc4,Abcg8,Psmc3,Rps27a,Psmd1,Psmb6,Psmd12,Abcc9,Psmb5,Abcb8	0.372340425531915
Curated - Chemical and Genetic Perturbation	WIEMANN_TELOMERE_SHORTENING_AND_CHRONIC_LIVER_DAMAGE_DN	0.0436387277681597	0.304119941696085	0.321775918075361	-0.703816358333786	-1.59291172520935	7	H19,S100a9,Hmgcr	0.428571428571429
Ontology - Biological Process	GOBP_UBIQUITIN_DEPENDENT_ENDOCYTOSIS	0.0392345601135785	0.288379411137292	0.321775918075361	-0.735795672369711	-1.59289382150642	6	Neurl1b,Vps28,Tsg101	0.5
Canonical Pathways - Reactome	REACTOME_FORMATION_OF_TC_NER_PRE_INCISION_COMPLEX	0.0100460946985173	0.132173311546202	0.380730400722792	-0.412080247093411	-1.59261189541208	53	Polr2c,Rbx1,Cops3,Mnat1,Tcea1,Polr2h,Polr2d,Polr2i,Polr2e,Gps1,Gtf2h2,Gtf2h4,Ercc2,Isy1,Rps27a,Cops4,Cul4b,Hmgn1,Cops7a,Polr2l,Aqr,Cops8,Gtf2h3,Cops7b	0.452830188679245
Ontology - Biological Process	GOBP_ATTACHMENT_OF_MITOTIC_SPINDLE_MICROTUBULES_TO_KINETOCHORE	0.0261637662245238	0.224272839502358	0.352487857583619	-0.528360221705087	-1.5919508450814	19	Mad1l1,Kat5,Nuf2,Birc5,Aurkb,Ndc80,Champ1,Cdt1,Kif2c,Cenpe	0.526315789473684
Ontology - Cellular Component	GOCC_SMALL_NUCLEAR_RIBONUCLEOPROTEIN_COMPLEX	0.00338210201641519	0.0666365505396398	0.431707695803346	-0.387978972073733	-1.59163956588139	69	Snrpd3,Snrpd1,Snrpd2,Ddx39b,Snrpa1,Snrpg,Snu13,Snrpb,Lsm4,Sf3b3,Lsm8,Eftud2,Snrpf,Phf5a,Snrpe,Tssc4,Prpf31,Snrnp27,Lsm6,Sf3b6,Snrnp40,Sart1,Snrpc,Snrpb2,Sf3b1,Snrpa,Usp39,Prpf18,Lsm3,Sf3a3,Lsm7	0.449275362318841
Ontology - Biological Process	GOBP_PYRIMIDINE_RIBONUCLEOSIDE_TRIPHOSPHATE_METABOLIC_PROCESS	0.0455085016916675	0.312172112934878	0.321775918075361	-0.569466481732687	-1.59143486290495	14	Nme4,Ctps2,Nme2,Cad,Nme1,Nme6,Uck2	0.5
Ontology - Molecular Function	GOMF_MITOCHONDRIAL_RIBOSOME_BINDING	0.0220209389469412	0.20215902623414	0.352487857583619	-0.636130165658491	-1.59091693955885	10	Mrps27,Oxa1l,Taco1,Gadd45gip1,Guf1,Lexm	0.6
Ontology - Biological Process	GOBP_VENTRAL_MIDLINE_DEVELOPMENT	0.0165871706281508	0.172407675006016	0.352487857583619	-0.8367145988484	-1.59072184761712	4	Smo,Cdk20	0.5
Ontology - Biological Process	GOBP_POSITIVE_REGULATION_OF_B_CELL_MEDIATED_IMMUNITY	0.00912393658159612	0.125175102562565	0.380730400722792	-0.433718117785251	-1.59062093127324	42	Cd28,Msh2,Stat6,Cd226,Hmces,Shld1,Fcgr3,Cd40,Trem2,Fcer1g,Ifng,Tbx21,Ptprc,Atad5,Fcer2a,Tfrc,Hpx,Ighg2b,Gimap3,Mlh1,Nod2	0.5
Curated - Chemical and Genetic Perturbation	LANG_MYB_FAMILY_TARGETS	0.0174570077965222	0.176659178503517	0.352487857583619	-0.470021632478826	-1.59027055126003	29	Psd4,Mad1l1,Cbx4,Fam107b,Casp6,Slc1a5,Slc25a3,Actn1,Set,Hspa13,Cct2,Timm44,Cd53	0.448275862068966
Cell Type Signatures	TABULA_MURIS_SENIS_MAMMARY_GLAND_ENDOTHELIAL_CELL_AGEING	8.30002896928131e-07	7.1567669144803e-05	0.659444398037935	-0.29731398806983	-1.59013721742114	519	Midn,Sptssa,Btg2,Vamp5,Scarb1,Scn1b,Fos,Tnfsf12,Ifngr1,Gpihbp1,Arhgdia,Atp5o,Sh3bp5,Immp1l,Ndufb8,Ndufb4,Crip2,Mff,Atp5j2,Smagp,Yipf4,Ppp1r11,Ndufc1,Uqcr10,Plaat3,Ndufv2,Ndufa5,Rbx1,Gm1673,Prdx2,Fmc1,Atp5mpl,Meox2,Cdk2ap2,Ccnd3,Mtln,Spcs3,Mrps33,Ndufb9,Gstp1,Yif1b,Kctd17,Ndufb10,Spcs2,Slirp,Anapc11,Syf2,Tpst1,Crim1,App,Ssbp4,Afdn,Psmb3,Coa3,Cox6b1,S100a1,Vps29,Zfp36,Tspan15,Psma1,Mrpl23,Sdhb,Smim…	0.265895953757225
Curated - Chemical and Genetic Perturbation	CHANGOLKAR_H2AFY_TARGETS_UP	0.0109686113238881	0.139172933870662	0.380730400722792	-0.420404756227077	-1.58997655699147	49	Lpl,Ptgfrn,Scd2,Sdr39u1,Krt23,Slc6a8,Enpp3,Cct8,Mcl1,Tmem176a,Cblc,Dlg3,Rhou,Tbc1d7,Tmem70,Serpina7,Spsb4,Ivd,Atp11a	0.387755102040816
Ontology - Biological Process	GOBP_NEGATIVE_REGULATION_OF_GLUTAMATE_SECRETION	0.00643575000272534	0.10088219673428	0.407017918923954	-0.916593588619312	-1.58976723443504	3	Il1rn,Adora1,Il1b	1
Ontology - Cellular Component	GOCC_CORE_MEDIATOR_COMPLEX	0.0202221887872603	0.191567314689948	0.352487857583619	-0.481874057343719	-1.589626157553	26	Med28,Med24,Med27,Med21,Med17,Med31,Med4,Med10,Med30,Med29,Med6,Med8,Med19,Med22	0.538461538461538
Ontology - Biological Process	GOBP_AMELOBLAST_DIFFERENTIATION	0.0329485149547831	0.256461527030163	0.321775918075361	-0.772279776678148	-1.58928383323267	5	Fst,Bmp7	0.4
Canonical Pathways - Biocarta	BIOCARTA_NEUTROPHIL_PATHWAY	0.0298894658440791	0.240646211449468	0.352487857583619	-0.675976122889663	-1.58900327462603	8	Icam1,Sele,Itgb2,Pecam1,Cd44,Itgal	0.75
Canonical Pathways - Reactome	REACTOME_HDR_THROUGH_HOMOLOGOUS_RECOMBINATION_HRR	0.00814773723823771	0.116464714640692	0.380730400722792	-0.407427328852839	-1.58870549037298	56	Kat5,Chek1,Pcna,Rad51c,Rfc4,Pold4,Pole,Pold2,Rpa1,Rfc3,Brca1,Rmi2,Pole2,Rfc2	0.25
Ontology - Biological Process	GOBP_NEGATIVE_REGULATION_OF_CALCIUM_ION_IMPORT	0.0461869306404024	0.313742479293	0.321775918075361	-0.701856744509495	-1.58847663102515	7	Spink1,Hes1	0.285714285714286
Ontology - Molecular Function	GOMF_CATALYTIC_ACTIVITY_ACTING_ON_A_TRNA	0.00175698998786375	0.0419324485496412	0.45505986738723	-0.34844248028098	-1.5884512043876	125	Trmt11,Pstk,Ang,Qrsl1,Mrpl58,Mettl1,Trub2,Sars2,Rars2,Dtwd1,Mtfmt,Pars2,Trmt9b,Tarbp1,Ptrh1,Cars2,Tars2,Dus2,Tyw3,Trmu,Dus3l,Vars,Cdkal1,Gars,Pop7,Farsb,Ears2,Vars2,Qtrt1,Lars,Farsa,Pus1,Dtd1,Rpp38,Thumpd3,Dtd2	0.288
Ontology - Cellular Component	GOCC_DNA_REPLICATION_FACTOR_A_COMPLEX	0.0468568774363664	0.315741810163797	0.321775918075361	-0.56805797948242	-1.58749865303579	14	Rpa2,Tonsl,E2f6,Rpa1,Plrg1	0.357142857142857
Ontology - Biological Process	GOBP_MITOCHONDRIAL_PROTON_TRANSPORTING_ATP_SYNTHASE_COMPLEX_ASSEMBLY	0.0461869306404024	0.313742479293	0.321775918075361	-0.701316625483665	-1.58725420713706	7	Tmem242,Oxa1l,Atpaf1,Tmem70,Atpaf2,Atp5d	0.857142857142857
Ontology - Biological Process	GOBP_POSITIVE_REGULATION_OF_CD4_POSITIVE_ALPHA_BETA_T_CELL_ACTIVATION	0.010037396817866	0.132167298985989	0.380730400722792	-0.440140987108519	-1.58719051842972	39	Tgfbr2,Cd28,Cd83,Ccl19,Il4ra,Foxp3,Cd3e,Nfkbiz,Il2rg,Irf1,Malt1,Card11,Ifng	0.333333333333333
Ontology - Biological Process	GOBP_DNA_BIOSYNTHETIC_PROCESS	0.00051447792164012	0.017261918216034	0.477270815362862	-0.335838352089687	-1.5870587188089	180	Fbxo4,Trp53,Xrcc5,Cdkn2d,Smpd3,Chek1,Pkib,Dtl,Pparg,Gins2,Pcna,Tfdp1,Naf1,Gins1,Tinf2,Lig1,Cct8,Pnkp,Ddx39b,Lox,Rrm1,Exosc10,Gnl3l,Rfc4,Jade1,Smoc2,Pold4,Pole,Pold2,Rpa1,Aurkb,Parn,Polb,Cct7,Pam16,Rfc3,Nox4,Pole2,Rfc2,Cct3,Nhp2,Ing5,Hnrnpd,Rgcc	0.244444444444444
Ontology - Biological Process	GOBP_RNA_TEMPLATED_DNA_BIOSYNTHETIC_PROCESS	0.00807782049930787	0.11577593852571	0.380730400722792	-0.39784541756002	-1.58691403445443	61	Fbxo4,Xrcc5,Pkib,Tinf2,Cct8,Pnkp,Exosc10,Gnl3l,Rpa1,Aurkb,Parn,Cct7,Cct3,Nhp2,Cct6a,Telo2,Nat10,Cct2,Ctc1,Ten1,Tep1	0.344262295081967
Ontology - Biological Process	GOBP_POSITIVE_REGULATION_OF_DNA_BIOSYNTHETIC_PROCESS	0.00355122362767205	0.0695415440056219	0.431707695803346	-0.383841917855219	-1.58685605944162	78	Fbxo4,Xrcc5,Pkib,Gins2,Pcna,Naf1,Gins1,Cct8,Pnkp,Ddx39b,Rfc4,Smoc2,Aurkb,Parn,Cct7,Rfc3,Nox4,Rfc2,Cct3,Rgcc,Cct6a	0.269230769230769
Ontology - Molecular Function	GOMF_ENDOPLASMIC_RETICULUM_SIGNAL_PEPTIDE_BINDING	0.0342280294867002	0.263411294101583	0.321775918075361	-0.770816333098674	-1.58627219510366	5	Srp14,Srp54c,Srp54b,Srp68	0.8
Ontology - Biological Process	GOBP_AMACRINE_CELL_DIFFERENTIATION	0.0461869306404024	0.313742479293	0.321775918075361	-0.700749370843937	-1.5859703685958	7	Bhlhe22,Hes1,Tgif2	0.428571428571429
Ontology - Cellular Component	GOCC_OUTER_KINETOCHORE	0.0255551351954718	0.221542301764852	0.352487857583619	-0.547641286459739	-1.58579454976532	16	Nuf2,Ska1,Bub1b,Nup133,Ska3,Ndc80,Plk1,Ska2,Cenpe,Cenpf,Spdl1	0.6875
Canonical Pathways - Reactome	REACTOME_SIGNALING_BY_INTERLEUKINS	0.000243589140968292	0.00955179130281045	0.518848077743792	-0.323797320759485	-1.58556804676416	235	Il1rn,Dusp4,Fos,Irak2,Psmc6,Psmd9,Stat6,Il5ra,Vrk3,Shc1,Rbx1,Usp18,Il1r1,Nkiras1,App,Il11ra1,Il27,Tab1,Psmb3,Mapkapk2,Psma1,Psmc5,Psma7,Psmc2,Myd88,Psmd7,Il1b,Osmr,Psma5,Il16,Il4ra,Stat3,Psma2,Ppp2cb,Psma3,Psmf1,Ctf1,Map2k6,Nlrx1,Csf1r,Psmd14,Psmd6,Psme2b,Psmd13,Psmb2,Rps6ka3,Ptpn6,Il2rg,Rps6ka2,Nfkbib,Casp8,Psmd4,Il1r2,Ppp2r1a,Il1a,Socs3,H3c15,Psma6,Map3k8,Nfkb1,Psmb4,Psmc4,Cul1,Sqstm1,Vav1,Il2r…	0.417021276595745
Ontology - Molecular Function	GOMF_P_TYPE_PROTON_EXPORTING_TRANSPORTER_ACTIVITY	0.0442564827584775	0.306338140043359	0.321775918075361	-0.732167429605498	-1.58503918780977	6	Atp5e,Atp5l	0.333333333333333
Ontology - Biological Process	GOBP_PROTEIN_AUTOPROCESSING	0.01856591170703	0.182278556646922	0.352487857583619	-0.491945453221398	-1.58439266457771	24	Tmprss2,Ihh,Pidd1,Casp6,Pcsk9,Parp1,Capn1,Myrf,Casp1,Hjv,Oma1,Fxn	0.5
Ontology - Molecular Function	GOMF_PEPTIDE_ANTIGEN_BINDING	0.0202221887872603	0.191567314689948	0.352487857583619	-0.480261562304945	-1.58430679193558	26	H2-Q2,H2-Q1,H2-Q7,H2-M2,Trbv29,H2-T23,H2-Aa,H2-Ab1,H2-Eb1,H2-D1,Dhcr24,H2-M3	0.461538461538462
Positional	chrXA3	0.0300255922032589	0.24089567171379	0.352487857583619	-0.457316598516529	-1.58393951753442	31	Septin6,Ndufa1,6030498E09Rik,Tmem255a,C1galt1c1,Nkap,Rnf113a1,Gm7598,Cul4b,Rhox5,Mcts1,Ube2a,Akap17b,Rpl39	0.451612903225806
Ontology - Biological Process	GOBP_POSITIVE_REGULATION_OF_INTRINSIC_APOPTOTIC_SIGNALING_PATHWAY_IN_RESPONSE_TO_DNA_DAMAGE	0.0230295124101749	0.207381987666696	0.352487857583619	-0.633234984443868	-1.58367629434802	10	Mtch2,Plscr1,Rad9a,Rpl26,Rps3,Pias4	0.6
Canonical Pathways - Reactome	REACTOME_SYNTHESIS_OF_PIPS_AT_THE_LATE_ENDOSOME_MEMBRANE	0.0230295124101749	0.207381987666696	0.352487857583619	-0.633227623664792	-1.58365788555568	10	Mtmr7,Pik3c3,Mtm1	0.3
Canonical Pathways - Reactome	REACTOME_TRANSCRIPTIONAL_REGULATION_BY_NPAS4	0.0177473652773783	0.178061812599373	0.352487857583619	-0.832887373521663	-1.58344570955119	4	Maged1,Arnt2,Arntl	0.75
Canonical Pathways - Reactome	REACTOME_COPI_MEDIATED_ANTEROGRADE_TRANSPORT	0.00315257236103527	0.0639202977576279	0.431707695803346	-0.370889945271829	-1.58300558351256	88	Tuba8,Tuba1b,Actr10,Arfgap2,Dctn5,Tubb6,Nsf,Cog6,Tubb2b,Dynll1,Arf4,Tmed3,Copg1,Cope,Capzb,Arf1,Arcn1,Copb1,Gorasp1,Capza2,Dync1li1,Tuba4a,Tmed10,Kdelr2,Stx5a,Tuba1a,Arfgap3,Arfgap1,Actr1a,Sptbn2,Arf5,Tubb4b,Gbf1,Tmed2,Copg2,Uso1,Copb2,Tmed7	0.431818181818182
Ontology - Biological Process	GOBP_COTRANSLATIONAL_PROTEIN_TARGETING_TO_MEMBRANE	0.0275685116432839	0.231367760196226	0.352487857583619	-0.525240628565015	-1.58255150211115	19	Zfand2b,Srp14,Srprb,Srp54c,Sec61a1,Srp68,Tram1,Ssr3,Sec61b	0.473684210526316
Curated - Chemical and Genetic Perturbation	ZHENG_GLIOBLASTOMA_PLASTICITY_UP	0.00022325641148914	0.00884095389496996	0.518848077743792	-0.323845912386225	-1.58210119572763	228	Bhlhe22,Rbp1,Dusp4,Mcm5,Top2a,Fignl1,Nuf2,Scn1b,Sgo2a,Uhrf1,Tdrd7,Cks1b,ENSMUSG00000120992,Mcm2,Ctsl,Nup107,Hells,Prc1,Racgap1,Bex1,Mcm6,Shcbp1,Gcat,Mcm3,Birc5,Ass1,Ddx39a,Mad2l1,Uchl5,Rbl1,Lig1,Ccnd1,Rrm1,Trim2,Melk,Rfc4,Tpx2,Ier3,Mthfd2,Pfkp,Pole,Hspb8,Asph,Ccn1,Mcm4,Spag5,Aurkb,Sema3a,Cdc20,F3,Cenpn,Anln,Kif4,Ndc80,Ccnb2,Cks2,Rab33a,Acsl3,Plk4,Plk1,Trim62,Clu,Mbp,Gpr137b,Csf2ra,Dut,Etv5,Fen1,V…	0.320175438596491
Ontology - Molecular Function	GOMF_THYROID_HORMONE_BINDING	0.047461032937289	0.318488845063478	0.321775918075361	-0.69871271522383	-1.58136090963812	7	Pkm,Crym,Thra	0.428571428571429
Ontology - Biological Process	GOBP_CD8_POSITIVE_ALPHA_BETA_T_CELL_ACTIVATION	0.0290309580855669	0.236945804466322	0.352487857583619	-0.473846767840622	-1.58053913619274	27	Slc4a2,Satb1,Gpr18,Irf1,Ifng,Tnfsf8,Gimap1,Vsir,Runx3,Tox,Cd244a,Hfe,Nckap1l,Cd274,Ptpn22	0.555555555555556
Ontology - Biological Process	GOBP_UREA_METABOLIC_PROCESS	0.0310283952529973	0.246475187254864	0.352487857583619	-0.612790384253592	-1.58003333438267	11	Fh1,Cps1,Otc,Ass1,Arg1	0.454545454545455
Ontology - Cellular Component	GOCC_U2_TYPE_SPLICEOSOMAL_COMPLEX	0.00360310490720644	0.0700443593960932	0.431707695803346	-0.365387221318376	-1.57967075233826	93	Snrpd3,Snrpd1,Ppil1,Snrpd2,U2af2,Ccdc130,Syf2,Snrpa1,Snrpg,Snu13,Ccdc12,Snrpb,Lsm4,Eif4a3,Sf3b3,Lsm8,Eftud2,Snrpf,Ik,Phf5a,Rnf113a1,Snrpe,Plrg1,Smu1,Prpf31,Lsm6,Sf3b6,Snrnp40,Cwc27,Rnf113a2,Sart1,Isy1	0.344086021505376
Ontology - Molecular Function	GOMF_UBIQUITIN_PROTEIN_TRANSFERASE_REGULATOR_ACTIVITY	0.019647388085386	0.188678761938083	0.352487857583619	-0.490380509305368	-1.57935250078557	24	Trib3,Btrc,Pcgf2,Bmi1,Cdc20,Ring1,Cdkn1b,Rpl5,Trib1,Rps15,Rps7,Fzr1,Rpl11,Cdkn2a	0.583333333333333
Ontology - Cellular Component	GOCC_ENDOPEPTIDASE_COMPLEX	0.00319297903998441	0.0641716764953259	0.431707695803346	-0.363349383436129	-1.57864420873993	95	Psmc6,Pidd1,Psmd9,Zfand2b,Uchl5,Psmb3,Psma1,Psmc5,Psma7,Casp6,Psmc2,Psmd7,Psma5,F3,Dnajb2,Psma2,Psma3,Psmf1,Ide,Psmd14,Psmd6,Psmd13,Pigs,Psmb2,Rad23a,Gpaa1,Casp8,Psmd4,Psma6,Psmb4,Psmc4,Psmc3,Psmd1,Plaur,Casp1,Capns1,Psmb6,Psmd12,Psmb5,Casp3	0.421052631578947
Ontology - Biological Process	GOBP_INTERLEUKIN_13_PRODUCTION	0.0256130833478425	0.221565604494443	0.352487857583619	-0.532197048051508	-1.57842662948233	17	Il17rb,Il17ra,Lilra5,Gata3,Irf4,Lef1,Il33,Arg2,Tslp	0.529411764705882
Ontology - Biological Process	GOBP_NEUTROPHIL_MEDIATED_CYTOTOXICITY	0.0270955608798625	0.228956061849965	0.352487857583619	-0.552481668708665	-1.577027064378	15	Trem3,Trem1,Arg1,Cxcl1,Myd88	0.333333333333333
Ontology - Molecular Function	GOMF_NAD_P_H_DEHYDROGENASE_QUINONE_ACTIVITY	0.0294681096488593	0.23869168815576	0.352487857583619	-0.507290071380144	-1.57648754548373	21	Ndufs4,Ndufv2,Ndufs2,Ndufs3,Ndufa2,Ndufs1,Ndufs8,Ndufv1,Ndufa10,mt-Nd4,Nqo2,mt-Nd1,mt-Nd2,Ndufs7,mt-Nd3,Cbr4	0.761904761904762
Regulatory Target Gene - miRDB	MIR_1188_3P	0.0486506731137323	0.321623864549892	0.321775918075361	-0.728152524163662	-1.57634748396808	6	Fignl1,Slc45a4	0.333333333333333
Ontology - Molecular Function	GOMF_TRANSLATION_TERMINATION_FACTOR_ACTIVITY	0.048735135748016	0.32177315123738	0.321775918075361	-0.696054146355428	-1.57534390609364	7	Mrpl58,Gspt2,Mtrf1	0.428571428571429
Ontology - Biological Process	GOBP_NEGATIVE_REGULATION_OF_MEMBRANE_DEPOLARIZATION	0.0367870625875036	0.276686252608516	0.321775918075361	-0.765495138644754	-1.57532164508994	5	Got1,Bok,Hsh2d,Ngfr	0.8
Ontology - Biological Process	GOBP_NEGATIVE_REGULATION_OF_MITOCHONDRIAL_DEPOLARIZATION	0.0367870625875036	0.276686252608516	0.321775918075361	-0.765495138644754	-1.57532164508994	5	Got1,Bok,Hsh2d,Ngfr	0.8
Ontology - Biological Process	GOBP_PEPTIDYL_ARGININE_MODIFICATION	0.0266308071656212	0.226220807903725	0.352487857583619	-0.531070859372228	-1.57508650159605	17	Ndufaf5,Prmt1,Wdr77,Prmt7,Prdm1,Ndufaf7,Krtcap2,Coprs,Prmt3,Carm1,Mettl23,Clns1a	0.705882352941177
Ontology - Biological Process	GOBP_POSITIVE_REGULATION_OF_TELOMERE_MAINTENANCE	0.004128486181028	0.0772609817635089	0.407017918923954	-0.383862710547171	-1.57475307155884	69	Fbxo4,Xrcc5,Pkib,Ruvbl2,Actr8,Actl6a,Naf1,Uchl5,Tinf2,Cct8,Pnkp,Aurkb,Parn,Cct7,Ruvbl1,Cct3,Hnrnpd,Cct6a,Hnrnpa2b1,Tfpt,Cct2	0.304347826086957
Canonical Pathways - Reactome	REACTOME_DNA_REPLICATION_INITIATION	0.033089320574248	0.256963595039589	0.321775918075361	-0.669763174082329	-1.57439862267806	8	Prim2,Prim1,Pole,Pole2,Pola2	0.625
Ontology - Biological Process	GOBP_GLUCOSAMINE_METABOLIC_PROCESS	0.0367870625875036	0.276686252608516	0.321775918075361	-0.764555127174431	-1.57338718418865	5	Gnpnat1,Gfpt1,Gnpda2	0.6
Regulatory Target Gene - miRDB	MIR_339_3P	0.046681437392441	0.315612735026992	0.321775918075361	-0.640446097775585	-1.57337938045173	9	Neurl1b,Csrp2,Hdac9,Col4a1,Polr3d	0.555555555555556
Ontology - Cellular Component	GOCC_PCG_PROTEIN_COMPLEX	0.00957826185716475	0.128821649847108	0.380730400722792	-0.421622361871287	-1.57289747125513	45	Epop,Zfp143,Cbx4,Pcgf2,Rbbp4,Bmi1,Hdac2,Rbbp7,Ring1	0.2
Ontology - Cellular Component	GOCC_CATALYTIC_COMPLEX	3.90119527738182e-14	1.25134739717299e-11	0.965327754226083	-0.272513187595539	-1.57270322486975	1625	Lpl,Ldhb,Epop,Tgfbr2,Sptssa,Pkm,Fbxo4,Fh1,Klhdc2,Gtf2b,Cox7b,Atp6v0e2,Idh3a,Btrc,Med24,Top2a,Smarcd3,Magoh,Ndufs4,Kat5,Ccne1,Xrcc5,Cox7a2,Cdkn2d,Pik3c3,Naa20,Gpihbp1,Calm2,Cox7a1,Exosc9,Ndufa1,Snrpd3,Mta3,Atp5o,Dtl,Qrsl1,Cks1b,Immp1l,Suclg1,Actg1,Drc1,Psmc6,Uba2,Polr2c,Ndufb8,Ndufb4,Snrpd1,Dis3,Atp5j2,Phka1,Uqcrh,Pidd1,Psmd9,Chrac1,Smarcb1,Ppp3cc,Sgf29,Rnf14,Mat2b,Ruvbl2,Ndufc1,Fntb,Klhl2,Exosc8,…	0.293538461538462
Ontology - Biological Process	GOBP_ERBB2_EGFR_SIGNALING_PATHWAY	0.0493721873336394	0.323166056862267	0.321775918075361	-0.694564673676489	-1.57197285842394	7	Tgfa,Hbegf	0.285714285714286
Canonical Pathways - Reactome	REACTOME_RNA_POLYMERASE_II_PROMOTER_ESCAPE	0.02171143587741	0.200631776242113	0.352487857583619	-0.422871502504882	-1.57195246476756	44	Gtf2b,Polr2c,Mnat1,Polr2h,Polr2d,Polr2i,Gtf2a2,Polr2e,Taf12,Gtf2h2,Gtf2h4,Gtf2f2,Ercc2,Taf6,Taf4b,Ak6,Polr2l,Gtf2h3,Taf5	0.431818181818182
Ontology - Biological Process	GOBP_CELL_CELL_ADHESION_INVOLVED_IN_GASTRULATION	0.0333764679649957	0.258790100015325	0.321775918075361	-0.609441857492837	-1.57139941316097	11	Il1rn,Apoa1,Tnfaip3	0.272727272727273
Canonical Pathways - Reactome	REACTOME_NUCLEAR_ENVELOPE_BREAKDOWN	0.016056657881388	0.169530400988612	0.352487857583619	-0.42169702844955	-1.57132851977236	46	Nup93,Nup107,Emd,Nup88,Nup133,Nup205,Sec13,Banf1,Ccnb2,Lmna,Plk1,Nup98,Nup85,Cdk1,Lpin3	0.326086956521739
Ontology - Molecular Function	GOMF_RNA_POLYMERASE_II_CORE_PROMOTER_SEQUENCE_SPECIFIC_DNA_BINDING	0.0293244447649661	0.238129339311659	0.352487857583619	-0.521427085375856	-1.57106128567672	19	Gtf2b,Fos,Pparg,Ruvbl2	0.210526315789474
Ontology - Cellular Component	GOCC_DNA_POLYMERASE_COMPLEX	0.0243666254290673	0.215502899772489	0.352487857583619	-0.524625477586554	-1.57078048585237	18	Prim2,Prim1,Pold4,Pole,Pold2,Pole2,Pola2	0.388888888888889
Ontology - Biological Process	GOBP_ORGANONITROGEN_COMPOUND_BIOSYNTHETIC_PROCESS	5.79040427497549e-13	1.6842442988513e-10	0.921426003494898	-0.275302477903196	-1.57071944335424	1503	Ccl21a,Nme4,Large2,Ctps2,Hbegf,Mrps31,Acmsd,Sptssa,Pkm,Gucy2c,Fh1,Pstk,Pgm2,Sds,Eif2b3,Acsl4,G6pdx,Gal3st1,Btg2,Agxt,Igf2bp3,Nck2,Magoh,Ndufs4,Mrpl19,Mrpl50,Mrpl47,Pik3c3,Apoa1,Gls2,Smpd3,Adcy2,Pycr2,Exosc9,Ndufa1,Aldoa,Mrpl1,Pxylp1,Eif2s1,Atp5o,Ang,Qrsl1,Samd4,Mrpl58,Mtap,Itm2c,Cps1,Mtg2,Hs3st6,Impact,Atg10,Ndufb8,Ndufb4,Msi2,Dph6,Atp5j2,Tsfm,Sdsl,Aass,Nadsyn1,Ndufc1,Azin2,Exosc8,Cox10,Pah,S100a…	0.339986693280106
Canonical Pathways - Reactome	REACTOME_APC_CDC20_MEDIATED_DEGRADATION_OF_NEK2A	0.0297433654044657	0.239847980070702	0.352487857583619	-0.470807974969529	-1.57040309351922	27	Bub1b,Mad2l1,Anapc11,Anapc4,Cdc20,Cdc16,Anapc15,Ube2e1,Rps27a,Bub3	0.37037037037037
Ontology - Biological Process	GOBP_RESPONSE_TO_ACIDIC_PH	0.0302937719069834	0.24183327814028	0.352487857583619	-0.542021859677343	-1.56952248156182	16	Impact,Asic1,Pck1,Lgmn,Ctss,Rab11fip5,Nox1,Pkd1l3,Slc38a3,Rab11b	0.625
Ontology - Biological Process	GOBP_MEIOTIC_SISTER_CHROMATID_COHESION_CENTROMERIC	0.0190742338081685	0.184506973350667	0.352487857583619	-0.825439852969658	-1.56928683904868	4	Sgo2a,Bub1b,Ppp2r1a	0.75
Ontology - Biological Process	GOBP_REGULATION_OF_DNA_RECOMBINATION	0.00240626769049406	0.053156640799096	0.431707695803346	-0.348966681936527	-1.56920460078529	119	Cd28,Kat5,Fignl1,Bcl6,Chek1,Msh2,Stat6,Ruvbl2,Hdgfl2,Actl6a,Rpa2,Timeless,Actb,Slc15a4,Alyref,Was,Ube2b,Dmap1,Hmces,Shld1,Recql5,Foxp3,Rmi2,Ruvbl1,Parp1,Cd40,Ercc2,H1f10,Fancb,Blm,Ifng,Tbx21,Ptprc,Fus,Atad5,Mrnip,Spidr,Tfrc,Smchd1,Msh3,Klhl15,Morf4l2,Mlh1,Pias4,Helq,Il27ra,Brd8,Thoc1,Shld3,Morf4l1	0.420168067226891
Ontology - Biological Process	GOBP_AMINO_SUGAR_BIOSYNTHETIC_PROCESS	0.0343743031169853	0.264283352536055	0.321775918075361	-0.66722679821476	-1.56843641569652	8	Gnpnat1,Uap1,Gfpt1,Pgm3,Gnpda2	0.625
Curated - Chemical and Genetic Perturbation	GOLDRATH_HOMEOSTATIC_PROLIFERATION	0.00112024716290697	0.0312461286933948	0.45505986738723	-0.336146845423291	-1.56819013207212	149	Rnf141,Gnpnat1,Cycs,Psmc6,Ndufc1,Pcgf2,Ipp,Sema4f,Mrps33,App,Psmc5,Siah1b,Sfxn1,Ppa1,Tmx2,Ung,Eid1,Wipf1,Hspe1,Igf2bp2,Micos10,Stt3a,Vdac2,Ndufab1,Nme1,Fubp1,Snrpe,Nhp2,Bzw2,Vopp1,Prkca,Yipf5,Aqp9,Ube2e1,Set,Mrps25,1110059E24Rik,Timm22,Fam162a,Qdpr,Atp11a,Itgb1bp1,Atp5j,Ak6,Sdhc,Ubqln2,Ptges3,Cetn3,Etfbkmt,Irak1,Vamp4,Il10rb,Eif3j1,Mrpl9,Klra8,Lrp8,Ubald2,Nop16,Klf9,E2f1,Rnf11,Pcbd2,Agfg1	0.422818791946309
Canonical Pathways - Reactome	REACTOME_TRANSPORT_OF_MATURE_TRANSCRIPT_TO_CYTOPLASM	0.00429622448692646	0.079001369390558	0.407017918923954	-0.379307595876972	-1.56811053954936	78	Magoh,Nup93,Nup107,Eif4e,Ddx39a,Nup88,Cpsf3,U2af2,Ddx39b,U2af1,Nup133,Alyref,Nup205,Eif4a3,Sec13,Srsf3,Ncbp2,Rnps1,Nup98,Nup85,Srsf9,Srsf2	0.282051282051282
Canonical Pathways - Reactome	REACTOME_VEGFR2_MEDIATED_VASCULAR_PERMEABILITY	0.0208382953511279	0.196129448850581	0.352487857583619	-0.463441747747891	-1.56800817822178	29	Trib3,Calm2,Mapkap1,Pak1,Vav2,Jup,Them4,Calm1,Vav1,Pak3	0.344827586206897
Ontology - Biological Process	GOBP_POSTSYNAPTIC_DENSITY_PROTEIN_95_CLUSTERING	0.0505446698580809	0.326737370086216	0.321775918075361	-0.638206190027804	-1.56787661499385	9	Lrrc4,Cript	0.222222222222222
Ontology - Biological Process	GOBP_REGULATION_OF_PROTEIN_LOCALIZATION_TO_CHROMOSOME_TELOMERIC_REGION	0.0287578449768991	0.236643569902262	0.352487857583619	-0.549263995187233	-1.56784240085877	15	Cct8,Gnl3l,Cct7,Cct3,Cct6a,Cct2	0.4
Ontology - Biological Process	GOBP_MATURATION_OF_5_8S_RRNA	0.0197959599837818	0.188859568823837	0.352487857583619	-0.442949401208385	-1.5675759502681	35	Exosc9,Exosc8,Rcl1,Exosc2,Exosc10,Prkdc,Rpf1,Exosc7,Eri1,Bop1,Pes1,Rps21,Rrp15,Fcf1,Nsa2,Exosc4,Mphosph6,Mtrex,Eri2,Exosc3	0.571428571428571
Ontology - Molecular Function	GOMF_UBIQUITIN_LIGASE_ACTIVATOR_ACTIVITY	0.039346100195866	0.28867006172978	0.321775918075361	-0.761627162460654	-1.5673616904176	5	Btrc,Cdc20,Cdkn1b	0.6
Ontology - Molecular Function	GOMF_FRUCTOSE_BISPHOSPHATE_ALDOLASE_ACTIVITY	0.00928473069420802	0.126407903967494	0.380730400722792	-0.903649064960498	-1.56731586685658	3	Aldoa,Aldoc	0.666666666666667
Ontology - Biological Process	GOBP_RELAXATION_OF_CARDIAC_MUSCLE	0.0542729546674603	0.341902416587423	0.321775918075361	-0.560798150719837	-1.56721028671027	14	P2rx4,Atp1b1,Pde4b,Rgs2	0.285714285714286
Cell Type Signatures	TABULA_MURIS_SENIS_KIDNEY_FENESTRATED_CELL_AGEING	0.00470517849373733	0.0828338668304712	0.407017918923954	-0.376090294027688	-1.56717725778796	80	Spink1,Tnfaip2,Emp2,Scn1b,Serpine2,Plaat3,Nme2,Foxp1,Rala,Rpl23a,Ndufb7,Rps6,Tmsb4x,Cltb,Fxyd5,Rps12,Rpl12,Prr13,Rpl19,Rps24,Rpl18,Cd74,Rpl13a,Rps15,Sncg,Egln3,Plat,Napsa,Rpl10,Rps21,Mal,Fam110d,Rpl13,Rpl14,H2-Aa	0.4375
Ontology - Biological Process	GOBP_MEIOTIC_CYTOKINESIS	0.0505446698580809	0.326737370086216	0.321775918075361	-0.63775812066047	-1.56677584616097	9	Actr3,Fmn2,Orc4,Plk1,Washc1	0.555555555555556
Ontology - Biological Process	GOBP_POSITIVE_REGULATION_OF_CYCLIC_NUCLEOTIDE_PHOSPHODIESTERASE_ACTIVITY	0.039346100195866	0.28867006172978	0.321775918075361	-0.761217114641593	-1.56651784808304	5	Calm2,Gnat1,Calm1,Rack1	0.8
Curated - Chemical and Genetic Perturbation	FUJIWARA_PARK2_IN_LIVER_CANCER_UP	0.0350167949230218	0.267792653035733	0.321775918075361	-0.666398236123733	-1.56648873170105	8	Afp,Fst,Il1rn,Ccne1	0.5
Ontology - Molecular Function	GOMF_DNA_HELICASE_ACTIVITY	0.0128238796366054	0.151561814010227	0.380730400722792	-0.403700780538468	-1.56586481827299	54	Mcm5,Xrcc5,Mcm2,Mcm6,Ruvbl2,Mcm3,Rfc4,Recql,Mcm4,Recql5,Rfc3,Ruvbl1,Rfc2,Mcm7,Xrcc6,Ercc2,Blm,Chd1l	0.333333333333333
Ontology - Molecular Function	GOMF_U4_SNRNA_BINDING	0.0399858602008598	0.291364482463148	0.321775918075361	-0.760775117226116	-1.56560825629006	5	Ddx39b,Snu13,Prpf31	0.6
Positional	chr17D	0.00940049054106696	0.127654257176108	0.380730400722792	-0.392486421887765	-1.56553823102043	61	Uhrf1,Alkbh7,Hdgfl2,Gm5815,Kdm4b,Dus3l,Dpp9,Chaf1a,Adgre1,Gpr108,Tnfsf14,Vav1,Crb3,Clpp,Plin3,Lrg1,Micos13,Nrtn,Zfp119b,Ndufa11,Shd,Mydgf,Dennd1c,Gm16712,Ubxn6,Rpl36,Rfx2,Ebi3,Khsrp,Tincr	0.491803278688525
Ontology - Biological Process	GOBP_NEGATIVE_REGULATION_OF_CELL_PROLIFERATION_INVOLVED_IN_KIDNEY_DEVELOPMENT	0.0505338993354641	0.326737370086216	0.321775918075361	-0.723147333226679	-1.56551195174308	6	Bmp7,Gata3,Ifng	0.5
Curated - Chemical and Genetic Perturbation	MODY_HIPPOCAMPUS_POSTNATAL	0.0135935203938142	0.156057895544733	0.380730400722792	-0.413842956435344	-1.56515974013583	49	Ldhb,Pkm,Aldoa,Dgkz,Aip,Atp6v1b2,Ndufs2,Cox8a,Mdh1,Atp6v1e1,Atp6v1c1,Cltb	0.244897959183673
Ontology - Cellular Component	GOCC_U1_SNRNP	0.0253889849923625	0.220937895446288	0.352487857583619	-0.522731587574699	-1.56510999213816	18	Snrpd3,Snrpd1,Snrpd2,Snrpg,Snrpb,Snrpf,Snrpe,Snrpc,Snrpb2,Snrpa	0.555555555555556
Ontology - Biological Process	GOBP_REGULATION_OF_NUCLEOTIDE_BINDING_OLIGOMERIZATION_DOMAIN_CONTAINING_1_SIGNALING_PATHWAY	0.0197376689794636	0.188788350867117	0.352487857583619	-0.823120684019606	-1.56487774576617	4	Slc15a4,Tnfaip3	0.5
Ontology - Biological Process	GOBP_POSITIVE_REGULATION_OF_CHROMOSOME_ORGANIZATION	0.00439843654600964	0.0795288898815137	0.407017918923954	-0.356889370209052	-1.56477810174263	104	Fbxo4,Mad1l1,Kat5,Xrcc5,Sgo2a,Pkib,Ruvbl2,Actr8,Actl6a,Naf1,Uchl5,Tinf2,Cct8,Ncapg,Pnkp,Ncapd2,Aurkb,Parn,Cct7,Ruvbl1,Cct3,Hnrnpd,Cct6a,Hnrnpa2b1,Ncaph,Tfpt,Fen1,Cdt1,Ssbp1,Cct2,Rad21	0.298076923076923
Ontology - Cellular Component	GOCC_SEH1_ASSOCIATED_COMPLEX	0.0309707207384548	0.246138958970931	0.352487857583619	-0.540283305725392	-1.56448818365616	16	Nprl2,Castor1,Sec13,Wdr24,Nprl3,Sesn3,Szt2,Sesn1,Seh1l,Castor2,Rraga,Mios,Wdr59	0.8125
Curated - Chemical and Genetic Perturbation	MATSUDA_NATURAL_KILLER_DIFFERENTIATION	4.73327091700033e-06	0.000328624237951738	0.610526878385931	-0.295874764021477	-1.56431418553502	471	H19,Ldhb,Tgfa,Pkm,Scd2,Oaf,Mcm5,Prxl2a,Mrpl19,Kcnj8,Sgk1,Ska1,Stat4,Pvr,Fos,Ifngr1,Aldoa,Dtl,Smo,Mcm2,Gca,Ppp3cc,Aip,Enpp3,Bub1b,Tlr3,Slc22a29,Ppargc1a,Mcm3,Prmt1,Fmn2,Ranbp1,Sp4,Prim2,Pak1,Cpd,Timeless,Limd2,Vcp-rs,Rell1,Ap3s2,Actb,Arl6,Ncapg,Ndufb10,Klrc1,Crim1,Abce1,Fkbp1a,Ebna1bp2,Klrb1c,Ncapd2,Tab1,Card10,Cxcr6,Spon2,Exosc10,Mrpl12,Cox5b,Bcl11b,Cdh1,Enpp2,Atp5g1,Plscr1,Dennd5a,Mpeg1,Cbarp,Il…	0.380042462845011
Ontology - Cellular Component	GOCC_PROTEASE_INHIBITOR_COMPLEX	0.0531944990990341	0.338378075151653	0.321775918075361	-0.69099776390606	-1.56390005316898	7	Serpinb6b,Serpine1,Casp1,Plat	0.571428571428571
Curated - Chemical and Genetic Perturbation	GOLDRATH_ANTIGEN_RESPONSE	2.02201098524544e-05	0.00113388154480302	0.575610261071129	-0.303735441542107	-1.56383123380284	369	Plekhb2,Pgm2,Mcm5,Top2a,Fignl1,Chek1,Dtl,Cks1b,ENSMUSG00000120992,Cdc6,Prc1,Racgap1,Asf1b,Gcat,Vcl,Mcm3,Pcna,Ywhaq,Prim2,Birc5,Iglc2,Ighg3,Rell1,Mad2l1,Cdkn3,Eif1ax,Lig1,Iqgap3,Gmnn,Cenpa,Prim1,Klrb1c,Rrm1,Siva1,Gzma,Dlgap5,Pglyrp1,Irf4,Ier3,Pim1,Mthfd2,Ttk,Plscr1,Snu13,Dennd5a,Ccna2,Tmpo,Mcm4,Aurkb,Tceal9,Cdc20,Stmn1,Cdk2ap1,Alcam,Id2,Chaf1a,Brca1,Anln,Adgre1,Lat2,Kif4,Prdm1,Slc2a3,Igkv1-135,Atp…	0.398373983739837
Canonical Pathways - Reactome	REACTOME_ASSOCIATION_OF_TRIC_CCT_WITH_TARGET_PROTEINS_DURING_BIOSYNTHESIS	0.026391429123683	0.225262572255889	0.352487857583619	-0.625121883880507	-1.56338599872082	10	Cct8,Cct7,Cct3,Cct6a,Cct2	0.5
Ontology - Biological Process	GOBP_HISTONE_H2A_K63_LINKED_DEUBIQUITINATION	0.0518324149500799	0.332515308387752	0.321775918075361	-0.636315383750235	-1.56323148463879	9	Brcc3,Uimc1,Brca1,Babam2,Abraxas1,Babam1,Usp16	0.777777777777778
Cell Type Signatures	TABULA_MURIS_SENIS_LARGE_INTESTINE_SECRETORY_CELL_AGEING	1.95856966328877e-07	2.05304184704741e-05	0.690132458796796	-0.285694043265231	-1.56312796587893	697	Baiap2l2,Sptssa,Pkm,Mad1l1,Idh3a,Hes1,Mcm5,Trp53,Csrnp1,Nudt22,Snx15,Scn1b,Tmem161a,Nim1k,Pip4p1,Pycr2,Arhgdia,Eif2s1,Itm2c,Psmc6,Emd,Msi2,Smarcb1,Klf16,Pnpla2,Mcm6,Ruvbl2,Bbc3,Ier2,Arl2bp,Actl6a,Hspa14,Fam83g,Ppil1,Pak1,B3gat3,Ddx39a,Ccnd3,Junb,Nt5c3b,Dusp5,Esrra,Uchl5,Nap1l4,Ccnd1,Arfgap2,Spsb3,Abhd8,Mcat,Tpm3,Cct8,Pnkp,Tmem263,Tcea3,Clic1,Anapc11,Rusc1,Ssbp4,Atf6b,Zfp36,Snx1,Rrm1,Egr2,Cnot8,Pp…	0.329985652797704
Ontology - Biological Process	GOBP_REGULATION_OF_MEMORY_T_CELL_DIFFERENTIATION	0.0399858602008598	0.291364482463148	0.321775918075361	-0.759268219682843	-1.56250719372675	5	Bcl6,Pck1	0.4
Ontology - Biological Process	GOBP_DNA_LIGATION_INVOLVED_IN_DNA_REPAIR	0.0399858602008598	0.291364482463148	0.321775918075361	-0.759210477336018	-1.5623883650573	5	Pnkp,Xrcc4	0.4
Ontology - Cellular Component	GOCC_SPLICEOSOMAL_COMPLEX	0.000411634535777162	0.0146070922512108	0.49849310876659	-0.327395814130898	-1.56184873081868	190	Magoh,Snrpd3,Snrpd1,Zmat5,Ppil1,Snrpd2,Rbm28,U2af2,Ccdc130,Syf2,Ddx39b,U2af1,Snrpa1,Snrpg,Rheb,Ppp1r8,Alyref,Snu13,Ccdc12,Snrpb,Hnrnpk,Lsm4,Eif4a3,Ttf2,Sf3b3,Snrnp35,Lsm8,Eftud2,Snrpf,Ik,Phf5a,Ddx5,Rnf113a1,Snrpe,Ddx41,Smndc1,Plrg1,Smu1,Prpf31,Lsm6,Snrnp25,Sf3b6,Dhx35,Hnrnpf,Dnajc17,Hnrnpa2b1,Snrnp40,Cwc27,Rnf113a2,Rbm17,Sart1,Isy1,Snrpc,Srsf2,Snrpb2,Sf3b1,Snrpa,Usp39,Dqx1,Lgals3,Rbmx,Hnrnpa3,Prp…	0.389473684210526
Ontology - Cellular Component	GOCC_AP_3_ADAPTOR_COMPLEX	0.0419494515500092	0.299422935807185	0.321775918075361	-0.580232801647481	-1.5616679807597	12	Ap3b1,Ap3m1,Ap3s2	0.25
Ontology - Biological Process	GOBP_CLATHRIN_COATED_VESICLE_CARGO_LOADING	0.0536726116661542	0.339700610063844	0.321775918075361	-0.721227970156964	-1.56135680148903	6	Ap3b1,Ap3m1,Ap3s2	0.5
Ontology - Biological Process	GOBP_BOX_C_D_SNORNP_ASSEMBLY	0.0524762876523319	0.334904377782769	0.321775918075361	-0.635463906819618	-1.56113966730988	9	Ruvbl2,Snu13,Ruvbl1,Nopchap1,Znhit3	0.555555555555556
Ontology - Biological Process	GOBP_POSITIVE_REGULATION_OF_CELL_CYCLE_G2_M_PHASE_TRANSITION	0.0348851752713377	0.267237385181751	0.321775918075361	-0.450430251909263	-1.56008830251605	31	Smarcd3,Mta3,Dtl,Ccnd1,App,Rrm1,Rad51c,Rcc2,Cdk4,Cdc7,Cdc25b,Cdc25a,Cdk1,Cdc25c	0.451612903225806
Ontology - Biological Process	GOBP_HISTIDINE_CATABOLIC_PROCESS	0.0406256204242315	0.294180332476354	0.321775918075361	-0.75796791701712	-1.55983128524468	5	Amdhd1,Hal,Ftcd	0.6
Canonical Pathways - Biocarta	BIOCARTA_MONOCYTE_PATHWAY	0.0367440807712426	0.276686252608516	0.321775918075361	-0.604868539018391	-1.55960745978824	11	Icam1,Sele,Itgb2,Pecam1,Cd44,Itgal,Itgb1	0.636363636363636
Ontology - Biological Process	GOBP_NUCLEOTIDE_SUGAR_BIOSYNTHETIC_PROCESS	0.0323246188341437	0.253631231341485	0.321775918075361	-0.538556286022581	-1.5594872852583	16	Gnpnat1,Uap1,Gfpt1,Pgm3,Fcsk,Gfus,Gnpda2,Mpi,Uxs1,Gmppb	0.625
Ontology - Biological Process	GOBP_RIBOSOME_BIOGENESIS	7.3930060390737e-05	0.00343678350303374	0.538434096309916	-0.309802136415914	-1.55931124165503	298	Eral1,Tbl3,Xrcc5,Ltv1,Emg1,Exosc9,Rpf2,Dis3,Gtpbp10,Exosc8,Rcl1,Wdr55,Mterf3,Naf1,Wdr74,Nup88,Mrpl44,Tsr2,Abce1,Ebna1bp2,Exosc2,Aatf,Exosc10,Gnl3l,Prkdc,Rpf1,Snu13,Fastkd2,Rpl23a,Tsr3,Mrto4,Tma16,Rps6,Rps17,Mrpl36,Rrp1,Mrpl10,Pop7,Mrps2,Ddx49,Exosc7,Rbis,Rpl24,Rpl5,Zfp593,Ddx47,Nhp2,Ddx56,Eri1,Pelp1,Imp4,Rpusd4,Lsm6,Rps16,Trmt112,Gnl2,Rpp38,Rplp0,Ercc2,Rpl35a,Rps24,Znhit3,Mettl18,Suv39h1,Ipo4,Rps…	0.39261744966443
Ontology - Biological Process	GOBP_QUINOLINATE_METABOLIC_PROCESS	0.0555558400950087	0.344949501913957	0.321775918075361	-0.719725814828468	-1.55810484713328	6	Acmsd,Kynu,Kmo	0.5
Ontology - Biological Process	GOBP_REGULATION_OF_DNA_BIOSYNTHETIC_PROCESS	0.00268170713997856	0.0571171568538859	0.431707695803346	-0.341781880123235	-1.55808740278114	125	Fbxo4,Trp53,Xrcc5,Chek1,Pkib,Pparg,Gins2,Pcna,Tfdp1,Naf1,Gins1,Tinf2,Cct8,Pnkp,Ddx39b,Exosc10,Gnl3l,Rfc4,Jade1,Smoc2,Aurkb,Parn,Cct7,Rfc3,Nox4,Rfc2,Cct3,Ing5,Hnrnpd,Rgcc,Cct6a	0.248
Cell Type Signatures	ZHANG_UTERUS_C5_MACROPHAGE	0.00156208074868787	0.0392079528361777	0.45505986738723	-0.334036775350681	-1.55801028901574	163	Lpl,Il1rn,Arhgdia,Actr3,Fcrls,Bcl2a1b,Actb,Snx5,Ier5,Cd83,Zfp36,Ier3,Rgs10,Vamp8,Mpeg1,Il1b,Mcl1,Tmem176a,Klf6,Id2,Cyba,Adgre1,Ms4a7,Cd52,Hexa,Nfkbiz,Ly86,Cfp,Ccrl2,Csf1r,Tmsb4x,Cxcl16,Lyz2,Sh3bgrl3,Fcgr3,Plek,Lgmn,Cd68,Laptm5,Clec12a,Tmem176b,Calm1,Trem2,Ptpn18,Rgs2,Ccl12,Spi1,C1qc,Coro1a,C1qa,Fcer1g,Wfdc17,Capza2,Arpc2,Alox5ap,Sirpa,Pld4,Sdcbp,Ccl3,Cd74,Ctss,Rac2,Pfn1,Cybb,Tlr2,Tyrobp,Cd53,C3ar…	0.429447852760736
Ontology - Biological Process	GOBP_LAURIC_ACID_METABOLIC_PROCESS	0.0555558400950087	0.344949501913957	0.321775918075361	-0.719631923977274	-1.55790158668696	6	Cyp4a31,Cyp4a32	0.333333333333333
Canonical Pathways - Reactome	REACTOME_CHROMOSOME_MAINTENANCE	0.00439555806335866	0.0795288898815137	0.407017918923954	-0.353629894780372	-1.55775687042277	101	H2bc21,Cenpu,Pcna,Prim2,H4c4,H2bc15,Rbbp4,Lig1,Cenpa,Prim1,Rfc4,Pold4,Ccna2,Pold2,Rpa1,Rfc3,Oip5,Cenpn,Rbbp7,Ruvbl1,Rfc2,Nhp2,Cenps,Pola2,Blm,Fen1,Cenpq,Daxx,Cenpx,Ctc1,Ppp6c,Ten1	0.316831683168317
Canonical Pathways - Reactome	REACTOME_BETA_CATENIN_INDEPENDENT_WNT_SIGNALING	0.00283696409363205	0.0595371047589575	0.431707695803346	-0.346173049836442	-1.55664242631056	119	Fzd5,Calm2,Psmc6,Psmd9,Gnb5,Psmb3,Psma1,Psmc5,Psma7,Psmc2,Psmd7,Psma5,Psma2,Psma3,Gng5,Psmf1,Psmd14,Nlk,Psmd6,Fzd8,Psme2b,Psmd13,Psmb2,Cltb,Calm1,Psmd4,Psma6,Psmb4,Psmc4,Plcb1,Ap2a1,Lef1,Psmc3,Gng2,Kras,Rps27a,Psmd1,Rac2,Pfn1,Tcf7,Gng11,Psmb6,Psmd12,Cltc,Arrb2,Gngt2,Ppp3cb,Psmb5	0.403361344537815
Ontology - Biological Process	GOBP_NATURAL_KILLER_CELL_ACTIVATION_INVOLVED_IN_IMMUNE_RESPONSE	0.0596664740033838	0.356545499375503	0.321775918075361	-0.556976827676309	-1.55653119161167	14	Rab27a,Pglyrp1,Nkg7,Pglyrp2,Stx11,Coro1a,Zfp683,Il12b	0.571428571428571
Canonical Pathways - Reactome	REACTOME_DETOXIFICATION_OF_REACTIVE_OXYGEN_SPECIES	0.0338898762939518	0.261562000001154	0.321775918075361	-0.445375668420122	-1.55501251106776	33	Cycs,Prdx2,Gstp1,Gm10053,Gpx6,Cyba,Nox4,Txn2,Ncf4,Txnrd2,Gpx7,Cybb,Ero1a,Prdx1,Gsr,Ncf1,Prdx3	0.515151515151515
Ontology - Cellular Component	GOCC_MITOCHONDRIAL_PROTON_TRANSPORTING_ATP_SYNTHASE_COMPLEX_CATALYTIC_SECTOR_F_1	0.0406256204242315	0.294180332476354	0.321775918075361	-0.755457025920873	-1.55466409228329	5	Atp5c1,Atp5b,Atp5e,Atp5a1,Atp5d	1
Ontology - Biological Process	GOBP_MITOCHONDRIAL_RESPIRASOME_ASSEMBLY	0.06083913190608	0.358859138473597	0.321775918075361	-0.686824591426227	-1.55445512439497	7	Cox7a2,Cox7a1,Higd1a	0.428571428571429
Ontology - Biological Process	GOBP_DOUBLE_STRAND_BREAK_REPAIR	7.78239301186734e-05	0.00355595496080707	0.538434096309916	-0.31316239432797	-1.55426798124382	279	Fh1,Mcm5,Trp53,Smarcd3,Kat5,Fignl1,Xrcc5,Chek1,Msh2,Esco2,Mcm2,Smarcb1,Mcm6,Ruvbl2,Swsap1,Gins2,Mcm3,Dpf3,Actr8,Hdgfl2,Fmn2,Actl6a,Rpa2,Nsmce1,Mta1,Timeless,Ddx1,Rec8,Rnf138,Brcc3,Actb,Lig1,Pnkp,Tonsl,Tdp1,Otub1,Rad51c,Recql,Prkdc,Was,Atrip,Dmap1,Hmces,Mcm4,Rpa1,Shld1,Recql5,Mms22l,Polb,Xrcc4,Uimc1,Hmga2,Brca1,Rmi2,Ruvbl1,Psmd14,Parp1,Mcm7,Cdc7	0.211469534050179
Ontology - Biological Process	GOBP_CD4_POSITIVE_OR_CD8_POSITIVE_ALPHA_BETA_T_CELL_LINEAGE_COMMITMENT	0.0350478101210876	0.267792653035733	0.321775918075361	-0.500003908243483	-1.55384459209799	21	Ctsl,Stat6,Irf4,Stat3,Foxp3,Tbx21,Spn,Cyld,Mtor,Tgfb1	0.476190476190476
Ontology - Biological Process	GOBP_NEGATIVE_REGULATION_OF_AMINE_TRANSPORT	0.022157590142872	0.203297157157541	0.352487857583619	-0.488304875098687	-1.55381589667792	23	Il1rn,Adora1,Rgs4,Slc43a1,Snca,Il1b,P2ry12,Abat,Rgs2	0.391304347826087
Ontology - Cellular Component	GOCC_DENDRITIC_GROWTH_CONE	0.043291805808567	0.303027941233779	0.321775918075361	-0.577255180997814	-1.55365386157473	12	Cobl,Smo	0.166666666666667
Canonical Pathways - Reactome	REACTOME_TRANSPORT_OF_THE_SLBP_DEPENDANT_MATURE_MRNA	0.021796044382965	0.200631776242113	0.352487857583619	-0.441583945386065	-1.55343486074652	34	Nup93,Nup107,Eif4e,Nup88,Nup133,Alyref,Nup205,Sec13,Ncbp2,Nup98,Nup85	0.323529411764706
Ontology - Biological Process	GOBP_PYRIMIDINE_CONTAINING_COMPOUND_BIOSYNTHETIC_PROCESS	0.0347302216467358	0.266636330670344	0.321775918075361	-0.46569661144331	-1.55335388976647	27	Nme4,Ctps2,Cps1,Nme2,Cad,Uprt,Nme1,Nme6,Uck2,Dut	0.37037037037037
Ontology - Biological Process	GOBP_REGULATION_OF_HELICASE_ACTIVITY	0.0274000053841306	0.230556813405397	0.352487857583619	-0.620924282144663	-1.55288809111072	10	Msh2,Mcm2,Mnat1	0.3
Ontology - Biological Process	GOBP_PYRIMIDINE_NUCLEOTIDE_METABOLIC_PROCESS	0.017058251703226	0.174587397304242	0.352487857583619	-0.431682357078961	-1.55279160596733	40	Nme4,Ctps2,Nt5c,Enpp3,Dctpp1,Nme2,Cad,Dck,Uprt,Nt5m,Nme1,Nme6,Uck2,Dut,Nt5c3	0.375
Ontology - Biological Process	GOBP_NEGATIVE_REGULATION_OF_B_CELL_DIFFERENTIATION	0.0586945556217353	0.354554908874347	0.321775918075361	-0.717170573301328	-1.55257310973133	6	Bcl6,Id2	0.333333333333333
Ontology - Cellular Component	GOCC_TRANSCRIPTION_FACTOR_TFIIH_HOLO_COMPLEX	0.043291805808567	0.303027941233779	0.321775918075361	-0.576781597284067	-1.55237923435637	12	Mnat1,Psmc5,Gtf2h2,Gtf2h4,Gtf2f2,Ercc2	0.5
Ontology - Biological Process	GOBP_GLUTAMINE_FAMILY_AMINO_ACID_METABOLIC_PROCESS	0.0122478257153137	0.147605685087453	0.380730400722792	-0.387534452127654	-1.55236382507682	64	Ctps2,Amdhd1,Fh1,Gls2,Pycr2,Cps1,Otc,Ass1,Got1,Tat,Arg1,Cad,Gmps,Gfpt1,Aadat	0.234375
Ontology - Biological Process	GOBP_POSITIVE_REGULATION_OF_RESPONSE_TO_DNA_DAMAGE_STIMULUS	0.0017080655353978	0.0411058269479845	0.45505986738723	-0.332774095761475	-1.55212091414183	163	Fh1,Smarcd3,Kat5,Tmem161a,Smarcb1,Ruvbl2,Dpf3,Actr8,Hdgfl2,Pcna,Fmn2,Actl6a,Nsmce1,Timeless,Uchl5,Brcc3,Actb,Pnkp,Mtch2,Spred2,Npas2,Prkdc,Was,Plscr1,Rad9a,Dmap1,Shld1,Uimc1,Brca1,Nsmce4a,Eef1e1,Ddx5,Ruvbl1,Parp1	0.208588957055215
Ontology - Biological Process	GOBP_CELL_CYCLE_CHECKPOINT_SIGNALING	0.000913763391103362	0.0267425862527659	0.477270815362862	-0.328990337927716	-1.5515677115515	178	Fbxo4,Mad1l1,Trp53,Nuf2,Chek1,Msh2,Dtl,Dgkz,Cdc6,Pidd1,Bub1b,Tipin,Nae1,Rpa2,Birc5,Psmg2,Timeless,Mad2l1,Brcc3,Ccnd1,Syf2,Ddx39b,Ier3,Prkdc,Ttk,Atrip,Rad9a,Rint1,Aurkb,Cdc20,Rps6,Uimc1,Kntc1,Brca1,Ik,Rpl24,Zfyve19,Ndc80,Anapc15-ps,Ticrr,Plk1,Ccar2,Orc1,Cdk1,Anapc15,Mus81,Lcmt1,Dync1li1,Blm,Cdt1,Cdk5rap3,Rpl26,Babam2,Thoc5,Cep192,Bub3,Donson,Mrnip,Cenpe,Cdk5rap2,Clspn,Inip,Rad17,Ppp1r10,Usp28,Stil…	0.438202247191011
Canonical Pathways - Biocarta	BIOCARTA_FAS_PATHWAY	0.02446526627338	0.215827249995857	0.352487857583619	-0.46039969066524	-1.5512353055686	28	Pak1,Faf1,Prkdc,Casp6,Parp1,Arhgdib,Fadd,Casp8,Lmna,Map3k1,Rb1,Daxx	0.428571428571429
Ontology - Biological Process	GOBP_SARCOPLASMIC_RETICULUM_CALCIUM_ION_TRANSPORT	0.0350478101210876	0.267792653035733	0.321775918075361	-0.499159423418961	-1.551220216256	21	Nol3,Calm2,Tmem38a,Gstm7	0.19047619047619
Ontology - Molecular Function	GOMF_LACTATE_DEHYDROGENASE_ACTIVITY	0.0217279774531903	0.200631776242113	0.352487857583619	-0.815841957804403	-1.55103977899795	4	Ldhb	0.25
Ontology - Biological Process	GOBP_POSITIVE_REGULATION_OF_CHROMOSOME_CONDENSATION	0.0425449023061125	0.30165125693432	0.321775918075361	-0.75368587093266	-1.55101921114834	5	Ncapg,Ncapd2,Ncaph,Smc2	0.8
Ontology - Biological Process	GOBP_REGULATION_OF_MITOCHONDRIAL_MRNA_STABILITY	0.064024398390709	0.365677813885396	0.287805130535564	-0.685295908264892	-1.55099533363707	7	Fastk,Fastkd2,Fastkd3,Fastkd1,Tbrg4,Fastkd5	0.857142857142857
Cell Type Signatures	TABULA_MURIS_SENIS_MAMMARY_GLAND_B_CELL_AGEING	7.09497456643976e-05	0.00333692674769973	0.538434096309916	-0.308635487892253	-1.55093927513221	293	Pkm,Csrnp1,Tmem243,Selenos,Calm2,Ndufa1,Myl12a,Itm2c,Actg1,Gpr183,Mzb1,Actr3,Prdx2,Atp5h,Cdk2ap2,Nrm,Actb,Spcs2,Cox6b1,Sdhb,Smim14,Tnfaip3,Vamp8,Tmem258,Vars,Pafah1b3,Vps28,Cdc42se2,Id2,Mdh1,Gpr18,Cyba,Cd52,Ly86,Tmed3,Ddost,Ndufa2,Atp5k,Ncf4,Arhgdib,Ssu72,Cope,Ptpn6,Fxyd5,Csk,Atp5l,Sh3bgrl3,Rgcc,Dbnl,Ptp4a2,Calm1,Selenok,Myl6,Lmna,Ndufa4,Swi5,Ptpn18,Tram1,Ndufs8,Sdf2l1,Jchain,Coro1a,Hnrnpa2b1,Sik…	0.378839590443686
Ontology - Biological Process	GOBP_MITOCHONDRIAL_TRANSLATIONAL_ELONGATION	0.0425449023061125	0.30165125693432	0.321775918075361	-0.753605613055535	-1.55085404749852	5	Tsfm,Mrpl44,Drosha,Tufm	0.8
Ontology - Cellular Component	GOCC_ANAPHASE_PROMOTING_COMPLEX	0.0353965416871497	0.26968633519169	0.321775918075361	-0.499024318779874	-1.5508003563122	21	Rbx1,Anapc11,Anapc4,Cdc20,Anapc15-ps,Cdc16,Anapc15,Anapc13	0.380952380952381
Ontology - Biological Process	GOBP_GRANULOCYTE_MACROPHAGE_COLONY_STIMULATING_FACTOR_PRODUCTION	0.0374182653452809	0.27990398302594	0.321775918075361	-0.601357945251389	-1.55055566113429	11	Il1b,Slamf9,Cd84,Il12b,Il17d,Tlr9	0.545454545454545
Ontology - Molecular Function	GOMF_SUPEROXIDE_GENERATING_NAD_P_H_OXIDASE_ACTIVITY	0.064661451851106	0.366069854422728	0.287805130535564	-0.68486354333969	-1.55001678411806	7	Cyba,Nox4,Cybb,Nox1,Ncf1,Duox2	0.857142857142857
Ontology - Molecular Function	GOMF_CYCLOHYDROLASE_ACTIVITY	0.0425449023061125	0.30165125693432	0.321775918075361	-0.753045793302931	-1.54970198770205	5	Mthfd2,Mthfd2l,Mthfd1,Atic	0.8
Canonical Pathways - Reactome	REACTOME_TRANSPORT_OF_MATURE_MRNAS_DERIVED_FROM_INTRONLESS_TRANSCRIPTS	0.0284362856175277	0.235206472083161	0.352487857583619	-0.425192982406523	-1.54966796539153	41	Nup93,Nup107,Eif4e,Nup88,Cpsf3,Nup133,Alyref,Nup205,Sec13,Ncbp2,Nup98,Nup85	0.292682926829268
Tumor Phenotype Ontology	MP_INCREASED_LYMPHOMA_INCIDENCE	0.00226667757585214	0.0510213275642857	0.431707695803346	-0.347662792913047	-1.54935926694809	112	Fbxo4,Trp53,Msh2,Smarcb1,Bub1b,Mcm3,Lig1,Ssbp2,Lzts1,Tpx2,Pim1,Bcl11b,Hmga1,Pole,Mcm4,Rpa1,Rint1,Cdc20,Uimc1,Brca1,Stag1,Nme1,Irf1,Nf2,Plk1,Irf8,Rb1,Trim62,Mus81,Blm,Gpx7,Ifng,Kras,Atad5,Myh14,Prdx1,Akt2,Cdkn2a,Mlh1,Apex1,Aurka,Trim37,Fdxr,Tgfbi,Slc33a1,E2f1,Nrbp1,Ppp5c,Abraxas1,Pold1,Ikzf1,Met,Rraga,Exo1,Rassf1	0.491071428571429
Ontology - Biological Process	GOBP_CELLULAR_RESPONSE_TO_ATP	0.0277361975770906	0.232078504266837	0.352487857583619	-0.619424545321175	-1.54913735447509	10	P2rx4,Trpm4,Ryr1,P2ry12	0.4
Ontology - Biological Process	GOBP_POSITIVE_REGULATION_OF_MACROPHAGE_CHEMOTAXIS	0.0361550390090172	0.27403332496532	0.321775918075361	-0.491888731820017	-1.54913207514321	22	Ccl21a,Rarres2,Trem1,Ptk2,Trpv4,Csf1r	0.272727272727273
Canonical Pathways - Reactome	REACTOME_CDC6_ASSOCIATION_WITH_THE_ORC_ORIGIN_COMPLEX	0.0407992341867282	0.294879728655587	0.321775918075361	-0.658978237199965	-1.54904669168166	8	Cdc6,Orc3,Orc6,Orc4,Orc1	0.625
Ontology - Biological Process	GOBP_REGULATION_OF_ESTABLISHMENT_OF_PROTEIN_LOCALIZATION_TO_CHROMOSOME	0.0580357142857143	0.352300070293068	0.282013350011725	-0.575540731552833	-1.54903950541414	12	Cct8,Cct7,Cct3,Cct6a,Cct2,Spidr	0.5
Ontology - Biological Process	GOBP_MITOCHONDRIAL_RIBOSOME_ASSEMBLY	0.0576272725595463	0.351286116214355	0.321775918075361	-0.630502212106401	-1.54895030714204	9	Mterf3,Fastkd2,Mrps2,Mpv17l2,Mterf4,Dhx30,Ngrn	0.777777777777778
Ontology - Biological Process	GOBP_MITOTIC_SPINDLE_ELONGATION	0.0576272725595463	0.351286116214355	0.321775918075361	-0.630465102216989	-1.54885913954025	9	Prc1,Racgap1,Birc5,Aurkb	0.444444444444444
Canonical Pathways - Reactome	REACTOME_VITAMIN_C_ASCORBATE_METABOLISM	0.0407992341867282	0.294879728655587	0.321775918075361	-0.658880577419547	-1.54881712482918	8	Slc2a1,Slc23a2,Slc2a3,Gsto2	0.5
Curated - Chemical and Genetic Perturbation	GALIE_TUMOR_STEMNESS_GENES	0.0425449023061125	0.30165125693432	0.321775918075361	-0.75252901366484	-1.54863850067446	5	Tgfbr2	0.2
Cell Type Signatures	TABULA_MURIS_SENIS_PANCREAS_PANCREATIC_POLYPEPTIDE_CELL_AGEING	0.00334794304256422	0.0662865942261062	0.431707695803346	-0.345298564132517	-1.547193882751	115	Tagln2,Alkbh6,Gal3st1,Selenos,Fos,Calm2,Arhgdia,Cela2a,Sdr39u1,Ppp1r11,Smarcb1,Ier2,Lamtor1,Spcs2,Ssbp4,Pnrc1,Ppa1,Rab12,Tceal9,Prr13,Nudt16,Sdf2l1,Psmb4,Arpc3,Trappc6b,Cfap298,Ssna1,Ptma,Nsfl1c,Ifitm2,Szt2,Snrpa,Sdhc,Prdx1,Mydgf,Med6,Ssb,Elp5,Pofut1,Ube2a	0.347826086956522
Ontology - Biological Process	GOBP_RIBONUCLEOPROTEIN_COMPLEX_BIOGENESIS	1.16116019941542e-05	0.00072018055831409	0.593325476396405	-0.298173288487136	-1.54672712453364	407	Nol3,Eral1,Tbl3,Xrcc5,Ltv1,Emg1,Exosc9,Snrpd3,Rpf2,Snrpd1,Dis3,Gtpbp10,Ruvbl2,Exosc8,Rcl1,Wdr55,Mterf3,Naf1,Wdr74,Nup88,Snrpd2,Mrpl44,Tsr2,Abce1,Ddx39b,Ebna1bp2,Polr2d,Exosc2,Aatf,Exosc10,Gnl3l,Snrpg,Prkdc,Rpf1,Snu13,Fastkd2,Rpl23a,Tsr3,Snrpb,Mrto4,Wdr77,Tma16,Lsm4,Puf60,Rps6,Rps17,Mrpl36,Prmt7,Rrp1,Mrpl10,Pop7,Mrps2,Snrpf,Ddx49,Exosc7,Rbis,Rpl24,Ruvbl1,Denr,Rpl5,Snrpe,Zfp593,Ddx47,Nhp2,Tssc4,Ddx…	0.371007371007371
Ontology - Biological Process	GOBP_ATTACHMENT_OF_SPINDLE_MICROTUBULES_TO_KINETOCHORE	0.0295230082226104	0.238774586925984	0.352487857583619	-0.424353024507618	-1.54660663582573	41	Mad1l1,Kat5,Nuf2,Racgap1,Birc5,Spag5,Aurkb,Knstrn,Rcc2,Ndc80,Champ1,Rb1,Cdt1,Kif2c,Bub3,Cenpe,Knl1,Incenp,Nek2,Tex14,Seh1l,Abraxas1,Zfp207,Cdc42	0.585365853658537
Hallmark	HALLMARK_MYC_TARGETS_V2	0.0094081139781868	0.127654257176108	0.380730400722792	-0.395153897940014	-1.54652830692519	58	Mcm5,Rcl1,Dctpp1,Wdr74,Cbx3,Ung,Rabepk,Mcm4,Mrto4,Hspe1,Cdk4,Imp4,Farsa,Pus1,Hk2,Plk4,Plk1,Ipo4,Ndufaf4,Tbrg4,Pes1,Prmt3,Supv3l1,Slc29a2,Aimp2,Rrp9,Nop16,Srm,Mybbp1a,Dusp2	0.517241379310345
Canonical Pathways - Reactome	REACTOME_HOMOLOGY_DIRECTED_REPAIR	0.00329603799670152	0.0656144166565297	0.431707695803346	-0.34380777714603	-1.54646074632775	116	Kat5,H2bc21,Chek1,Tipin,Pcna,Timeless,Brcc3,H4c4,H2bc15,Rad51c,Rfc4,Pold4,Pole,Atrip,Ccna2,Rad9a,Pold2,Rpa1,Uimc1,Rfc3,Brca1,Rmi2,Pole2,Rfc2,Parp1	0.21551724137931
Ontology - Molecular Function	GOMF_DNA_INSERTION_OR_DELETION_BINDING	0.0431846633074121	0.303027941233779	0.321775918075361	-0.751372074568325	-1.54625762180433	5	Msh2,Pcna	0.4
Canonical Pathways - Reactome	REACTOME_INTERLEUKIN_4_AND_INTERLEUKIN_13_SIGNALING	0.0284085821109228	0.235206472083161	0.352487857583619	-0.618181874303021	-1.54602952139342	10	Stat6,Il4ra,Stat3,Il2rg	0.4
Ontology - Biological Process	GOBP_TRYPTOPHAN_CATABOLIC_PROCESS	0.064661451851106	0.366069854422728	0.287805130535564	-0.682985210144513	-1.54576564824288	7	Acmsd,Tdo2,Kynu,Kmo	0.571428571428571
Ontology - Cellular Component	GOCC_POLYSOME	0.00707584102235805	0.106994864339543	0.407017918923954	-0.37392096192921	-1.5455067742447	77	H19,Myh10,Impact,Msi2,Vbp1,Naa38,Rps6,Rpl31,Rps4l,Rpl24,Pnpt1,Psma6,Rpl19,Fubp3,Rpl18,Rps3,Fus,Rpl32,Rwdd1,Rps23,Ybx2,Rps4x,Rps21,Rpl11,Naa35,Rpl6,Rpl39,Rpl36,Epm2a,Btf3,Rpl8,Rps29,Rpl38,Calr,Rps25,Rps26,Dazap1	0.480519480519481
Ontology - Biological Process	GOBP_REGULATION_OF_CELL_CYCLE_CHECKPOINT	0.0107837673504766	0.137153101321922	0.380730400722792	-0.415096673778029	-1.5452458004538	47	Fbxo4,Mad1l1,Rpa2,Birc5,Mad2l1,Brcc3,Ddx39b,Aurkb,Brca1,Ndc80,Anapc15-ps,Ccar2,Anapc15,Lcmt1,Dync1li1,Cdt1,Babam2,Thoc5,Cdk5rap2,Ppp1r10,Aurka,Atf2,Incenp,Hsf1,Tpr,Thoc1	0.553191489361702
Ontology - Cellular Component	GOCC_R2TP_COMPLEX	0.0444641858225945	0.307097352525884	0.321775918075361	-0.750529495846274	-1.5445236689266	5	Ruvbl2,Rpap3,Ruvbl1	0.6
Ontology - Biological Process	GOBP_PROTEIN_LOCALIZATION_TO_MITOCHONDRION	0.00646883278720038	0.100986938890631	0.407017918923954	-0.356160825319579	-1.54449478004391	96	Nol3,Immp1l,Mff,Ap3b1,Aip,Bbc3,Timm21,Mtch2,Tomm5,Dnm1l,Timm10,Samm50,Dnajc15,Rala,Pam16,Rnf186,Tomm40,Timm50,Timm17a,Oxa1l,Atpif1,Parl,Tomm7,Hk2,Ndufa13,Bag1,Bcs1l,Agk,Timm22,Timm44,Grpel1,Timm23,Pmaip1,Chchd4,Cdkn2a,Dusp18,Ywhaz,Mterf4,Timm9,Dnlz,Timm8a1,Pmpcb,Fbxo7,Romo1	0.458333333333333
Ontology - Biological Process	GOBP_VESICLE_TETHERING	0.0366275820351825	0.276181014552274	0.321775918075361	-0.445891770149041	-1.54436903793448	31	Stard3nl,Trappc2,Trappc4,5730455P16Rik,Trappc9,Trappc13,Trappc1,Trappc2l,Exoc3,Trappc6b,Trappc11,Exoc2	0.387096774193548
Canonical Pathways - Reactome	REACTOME_PCP_CE_PATHWAY	0.00419242552419537	0.0779317992703662	0.407017918923954	-0.366735964504641	-1.5442474335521	85	Fzd5,Psmc6,Psmd9,Psmb3,Psma1,Psmc5,Psma7,Psmc2,Psmd7,Psma5,Psma2,Psma3,Psmf1,Psmd14,Psmd6,Fzd8,Psme2b,Psmd13,Psmb2,Cltb,Psmd4,Psma6,Psmb4,Psmc4,Ap2a1,Psmc3,Rps27a,Psmd1,Rac2,Pfn1,Psmb6,Psmd12,Cltc,Arrb2,Psmb5	0.411764705882353
Ontology - Biological Process	GOBP_POSITIVE_REGULATION_OF_HUMORAL_IMMUNE_RESPONSE_MEDIATED_BY_CIRCULATING_IMMUNOGLOBULIN	0.0407992341867282	0.294879728655587	0.321775918075361	-0.656929102885977	-1.54422983347496	8	Trem2,Ptprc,Fcer2a,Hpx,Gimap3,Nod2	0.75
Cell Type Signatures	TABULA_MURIS_SENIS_LUNG_NK_CELL_AGEING	0.0107561873828283	0.137019645151549	0.380730400722792	-0.386133060009268	-1.54422040813237	63	Gimap7,Pim1,Rpl23a,Klf6,Rps6,Rps12,Rpl12,Rps16,Rpl19,Rplp0,Rps24,Rpl18,Rps14,Rpl35,Cd74,Rps3,Ltb,Rpl32,Rpl13a,Rps15,Lgals3,Rps9,Rpl10,Rps4x,Rps7,Rps5,Rpl6,Rpl13,Rpl14,Rpl8,H2-Ab1,Rpsa,S100a6,Rps20,Tpt1,Pdia3	0.571428571428571
Ontology - Biological Process	GOBP_RNA_CAPPING	0.0580357142857143	0.352300070293068	0.282013350011725	-0.57372619238093	-1.54415576268786	12	Tbl3,Rngtt,Cmtr2	0.25
Canonical Pathways - Reactome	REACTOME_SUMOYLATION_OF_RNA_BINDING_PROTEINS	0.0132270284224123	0.153942363887192	0.380730400722792	-0.413807936692063	-1.5437451047887	45	Nup93,Nup107,Cbx4,Pcgf2,Nup88,Bmi1,Nup133,Nup205,Hnrnpk,Sec13,Ring1,Nup98,Nup85	0.288888888888889
Ontology - Biological Process	GOBP_POSITIVE_REGULATION_OF_INFLAMMATORY_RESPONSE	0.00327886662399339	0.0656144166565297	0.431707695803346	-0.340102558427692	-1.54356717771105	126	Lpl,Fabp4,Il17rb,Cd28,Tlr3,Serpine1,S100a9,Il17ra,Tlr6,Lilra5,App,Vamp8,Snca,Il1b,Gprc5b,Il16,Nkg7,Ddt,Tafa3,Trpv4,Ednra,Pla2g4a,Nfkbiz,Tnfrsf1a,Csf1r,S100a8,Fcgr3,Lgals2,Prkca,Trem2,Fcer1g,Ace,Il33,Alox5ap,Ifng,Ccl3,Ctss,Ttbk1,Casp1,Pycard,Tlr2,Pik3cg,Ager,Gpsm3,Kars,Ighg2b,Tslp,Mmp8,Nlrp1a,Ldlr,Abcc1,Tgm2	0.412698412698413
Ontology - Biological Process	GOBP_DETOXIFICATION_OF_NITROGEN_COMPOUND	0.0414417286372608	0.29712850719188	0.321775918075361	-0.656632689388946	-1.54353306031763	8	Gstm7,Gstm5	0.25
Ontology - Cellular Component	GOCC_CHROMOSOMAL_REGION	5.95816847800889e-05	0.00289566988031232	0.557332238758646	-0.302989381385741	-1.54330013661891	334	Mad1l1,Gtf2b,Septin6,Top2a,Kat5,H2bc21,Nuf2,Xrcc5,Ska1,Chek1,Sgo2a,Esco2,Cenpu,Nup107,Hells,Chrac1,Smarcb1,Bub1b,Dsn1,Actl6a,Smc1b,Rpa2,Birc5,Nsmce1,Rec8,Kdm4b,Mad2l1,H4c4,Rbbp4,Actb,Tinf2,Cbx3,Ncapg,Dctn5,Cenpa,Ncapd2,Nup133,Alyref,Ercc6l,Ttk,Ska3,Spag5,Aurkb,Chmp5,Knstrn,Xrcc4,Gpatch11,Sec13,Ppp2cb,Oip5,Kntc1,Cenpn,Hdac2,Nde1,Dynll1,Ppp1cb,Rbbp7,Rcc2,Wdhd1,Zbtb10,Ndc80,Kat8,Sun2,Champ1,Orc4,Ppp…	0.272455089820359
Curated - Chemical and Genetic Perturbation	CHEN_ETV5_TARGETS_TESTIS	0.0337548859691339	0.260771127732645	0.321775918075361	-0.520218718845442	-1.54290047640655	17	Mcm2,Hells,Mad2l1,Rbl1,Dck	0.294117647058824
Ontology - Biological Process	GOBP_REGULATION_OF_GASTRIC_ACID_SECRETION	0.061833272752836	0.36008788250181	0.321775918075361	-0.712673111449929	-1.54283673934405	6	Gpr39,Hip1r	0.333333333333333
Ontology - Biological Process	GOBP_T_CELL_ACTIVATION_INVOLVED_IN_IMMUNE_RESPONSE	0.00514381977502899	0.0870217104978006	0.407017918923954	-0.355068765945078	-1.54266740667846	95	Trp53,Bcl6,Rab27a,Gpr183,Stat6,Pck1,Ccl19,Il27,Gata3,Irf4,Foxp1,Apbb1ip,Il4ra,Rps6,Stat3,Foxp3,Nfkbiz,Slc11a1,Icam1,Clec4d,Irf1,Malt1,Stx11,Fcer1g,Lef1,Ifng,Tbx21,Cd74,Clec4e,Hlx,Spn,Il12b,Lgals3	0.347368421052632
Ontology - Molecular Function	GOMF_TRNA_BINDING	0.0122453699090505	0.147605685087453	0.380730400722792	-0.374424825373964	-1.54250079878609	72	Trmt11,Pstk,Mettl1,Ctu2,Sars2,Mtres1,Mrps27,Trmt9b,Aimp1,Dus2,Trmu,Ears2,Farsa,Yrdc,Pus1,Rpusd4,Dtd1,Eefsec,Thumpd3,Elp1,Dtd2,Nemf,Nat10,Slfn9,Ssb,Elp5,Kars,Elp3,Trnau1ap,Rpl6,Yars	0.430555555555556
Ontology - Cellular Component	GOCC_ENZYME_ACTIVATOR_COMPLEX	0.0444641858225945	0.307097352525884	0.321775918075361	-0.749542470917647	-1.54249245846449	5	Pcna,Mnat1	0.4
Tumor Phenotype Ontology	MP_INCREASED_ADENOCARCINOMA_INCIDENCE	0.0623385635095592	0.361586213948033	0.321775918075361	-0.561337006426521	-1.54228930785279	13	Trp53,Bub1b,Lig1,Aurkb,Vhl,Trim62	0.461538461538462
Ontology - Cellular Component	GOCC_PROTON_TRANSPORTING_V_TYPE_ATPASE_V1_DOMAIN	0.0414417286372608	0.29712850719188	0.321775918075361	-0.655645988390903	-1.54121364242123	8	Atp6v1b2,Atp6v1e1,Atp6v1c1	0.375
Ontology - Biological Process	GOBP_PROTEIN_INSERTION_INTO_MITOCHONDRIAL_INNER_MEMBRANE	0.030089544231206	0.241024150075928	0.352487857583619	-0.615734567604947	-1.53990897894401	10	Timm10,Ndufa13,Agk,Timm22,Timm9,Romo1,Tomm70a,Trmt10b	0.8
Ontology - Biological Process	GOBP_REGULATION_OF_TELOMERE_MAINTENANCE_VIA_TELOMERE_LENGTHENING	0.0105051904239871	0.135687422637654	0.380730400722792	-0.393408080790926	-1.53969563830202	58	Fbxo4,Xrcc5,Pkib,Naf1,Tinf2,Cct8,Pnkp,Exosc10,Gnl3l,Aurkb,Parn,Cct7,Cct3,Parp1,Cct6a,Hnrnpa2b1,Nat10,Cct2	0.310344827586207
Ontology - Biological Process	GOBP_NADH_METABOLIC_PROCESS	0.0425189011185613	0.30165125693432	0.321775918075361	-0.531719153566673	-1.53968912969065	16	Idh3a,Idh3g,Ogdh,Mdh1,Nudt17,Mdh2,Idh3b,Dlst	0.5
Positional	chr4C2	0.0659418352121919	0.369007380716376	0.287805130535564	-0.680282652972971	-1.53964908821181	7	Gm11223,Gm11222,Ywhaq-ps3,Cdk5rap2,Megf9	0.714285714285714
Curated - Chemical and Genetic Perturbation	SARTIPY_BLUNTED_BY_INSULIN_RESISTANCE_UP	0.0281152800041124	0.233391749847802	0.352487857583619	-0.514197109407184	-1.53955692173804	18	Nab2,Serpine1,Junb,Cxcl1	0.222222222222222
Ontology - Biological Process	GOBP_MITOCHONDRIAL_TRANSPORT	0.00180912618928404	0.0427466800664319	0.45505986738723	-0.332113453446581	-1.53954901126968	147	Nol3,Crym,Trp53,Immp1l,Mff,Aip,Alkbh7,Bbc3,Timm21,Bok,Mtch2,Tomm5,Siva1,Timm10,Samm50,Ier3,Dnajc15,Casp6,Slc35f6,Slc25a31,Stat3,Pam16,Them4,Tomm40,Timm50,Vdac2,Rhot1,Timm17a,Oxa1l,Atpif1,Zfp13,Parl,Tomm7,Hk2,Hip1r,Ndufa13,Dynlt1f,Bcs1l,Agk,Timm22,Timm44,Rhot2,Slc25a4,Grpel1,Timm23,Pmaip1,Flvcr1,Mpv17l,Chchd4,Gimap3,Cdkn2a,Atf2,Dusp18,Ywhaz,Mterf4,Timm9	0.380952380952381
Canonical Pathways - Reactome	REACTOME_NUCLEOTIDE_BIOSYNTHESIS	0.0670825713717329	0.370856537238655	0.287805130535564	-0.550827702174657	-1.53934680409524	14	Adsl,Impdh2,Cad,Gmps,Paics,Impdh1,Adssl1	0.5
Ontology - Biological Process	GOBP_SOMATIC_DIVERSIFICATION_OF_T_CELL_RECEPTOR_GENES	0.0444641858225945	0.307097352525884	0.321775918075361	-0.747983313929109	-1.53928385056074	5	Prkdc,Bcl11b,Lef1,Tcf7	0.8
Ontology - Molecular Function	GOMF_GTPASE_ACTIVATING_PROTEIN_BINDING	0.0367983399933885	0.276686252608516	0.321775918075361	-0.49527163455135	-1.53913827128005	21	Tubb5,Pin1,Arl3,Gnb5,Nkiras1,Plxnb1,Cdh1	0.333333333333333
Ontology - Biological Process	GOBP_POSITIVE_REGULATION_OF_TOLERANCE_INDUCTION	0.030089544231206	0.241024150075928	0.352487857583619	-0.615361986214554	-1.53897717901164	10	Tgfbr2,Foxp3,Cd3e	0.3
Regulatory Target Gene - miRDB	MIR_7232_3P	0.0163186784028259	0.171000506706455	0.352487857583619	-0.410535344718379	-1.53814016863118	48	Fst,Tgfbr2,Prc1,Asic1,Lmo2,Gnb5,Nkiras1,Fam184b,Snu13	0.1875
Positional	chr1A3	0.0221708390576905	0.203302410981841	0.352487857583619	-0.477370940185119	-1.53745300613944	24	Ube2w,Eloc,Lactb2,Smt3h2-ps4,Gm9947,Stau2,Ncoa2,Tram1,Tmem70,Xkr9	0.416666666666667
Regulatory Target Gene - miRDB	MIR_6381	0.0225313326272096	0.205316768565448	0.352487857583619	-0.477296101311615	-1.53721197502221	24	Fam81a,Hmox2,Sp4,Hacd2,Thbs2,Wfdc18,Ngef,Kdelr2,Map1lc3b,Neo1	0.416666666666667
Ontology - Molecular Function	GOMF_PROTEIN_TRANSMEMBRANE_TRANSPORTER_ACTIVITY	0.037499239763984	0.280248279279951	0.321775918075361	-0.494609796423115	-1.53708150016398	21	Tomm40,Timm17a,Sec61a1,Bcs1l,Tmed10,Sec61b,Timm22,Timm23,Sec61g,Bloc1s3,Tomm70a,Abca1,Timm17b,Sec63,Tomm22,Tomm20,Pex14,Sec61a2	0.857142857142857
Cell Type Signatures	TABULA_MURIS_SENIS_MAMMARY_GLAND_MACROPHAGE_AGEING	0.00471899827374485	0.0828951744954216	0.407017918923954	-0.37013780668948	-1.53569430133078	79	Lpl,Btg2,Fos,Pi16,Ier2,Lyz1,App,Ear2,Nkg7,Atp5k,Lyz2,Wfdc18,Prr13,Myl6,Tram1,Csf2ra,Uqcrc1,Ptprc,Fus,Pfn1,Ndufa11,Pycard,Mcub,Mrpl33,Retnla,Cirbp,Tppp3,Sgms1	0.354430379746835
Ontology - Biological Process	GOBP_ACTIN_CROSSLINK_FORMATION	0.0643387125536912	0.366069854422728	0.287805130535564	-0.558876659360697	-1.53552943467539	13	Cobl,Baiap2l2,Gas2	0.230769230769231
Ontology - Biological Process	GOBP_GLUCOSE_CATABOLIC_PROCESS	0.0397346341523698	0.29059008779558	0.321775918075361	-0.487562413301251	-1.53550696370814	22	Pkm,Trp53,Aldoa,Pfkp,Slc25a12,Pgk1,Tpi1,Gpi1,Gapdh,Pfkm,Foxk1	0.5
Ontology - Biological Process	GOBP_HISTONE_ARGININE_METHYLATION	0.0662398487167192	0.369514676076085	0.287805130535564	-0.709266012500234	-1.53546085080593	6	Prmt1,Wdr77,Coprs,Mettl23,Clns1a	0.833333333333333
Ontology - Cellular Component	GOCC_SIGNAL_RECOGNITION_PARTICLE	0.0420842232873293	0.299748190240223	0.321775918075361	-0.653148156380494	-1.53534203969799	8	Srp14,Srp54c,Srp54b,Srp68,Srp72,Srp54a,Srp9	0.875
Canonical Pathways - Wiki	WP_EUKARYOTIC_TRANSCRIPTION_INITIATION	0.020717830669301	0.195339546310553	0.352487857583619	-0.426800788114185	-1.535232261259	40	Gtf2b,Polr2c,Mnat1,Polr2h,Polr2i,Gtf2a2,Polr2e,Taf12,Gtf2h2,Gtf2h4,Gtf2f2,Ercc2,Polr3h,Polr1d,Taf6,Polr3d,Ak6	0.425
Ontology - Biological Process	GOBP_POSITIVE_REGULATION_OF_TORC1_SIGNALING	0.0236128140515393	0.211093819263427	0.352487857583619	-0.476570305150186	-1.53487442701436	24	Pip4p1,Sec13,Lars,Telo2,Wdr24,Lamtor5,Gpr137b,Gpr137,Seh1l,Slc38a9,Rraga,Rragd,Mios,Sik3,Wdr59,Pih1d1	0.666666666666667
Ontology - Biological Process	GOBP_REGULATION_OF_DOUBLE_STRAND_BREAK_REPAIR_VIA_HOMOLOGOUS_RECOMBINATION	0.00632647404280655	0.0996699319239013	0.407017918923954	-0.375752229818833	-1.53486786834165	68	Kat5,Fignl1,Chek1,Ruvbl2,Hdgfl2,Actl6a,Rpa2,Timeless,Actb,Was,Dmap1,Shld1,Recql5,Rmi2,Ruvbl1,Parp1	0.235294117647059
Ontology - Biological Process	GOBP_MITOTIC_G2_M_TRANSITION_CHECKPOINT	0.018843360083869	0.183551838339531	0.352487857583619	-0.398065323435725	-1.53455629637984	51	Chek1,Dtl,Cdc6,Nae1,Brcc3,Syf2,Ier3,Rint1,Uimc1,Brca1,Ticrr,Plk1,Orc1,Cdk1,Blm,Cdk5rap3,Babam2,Donson,Mrnip,Clspn,Inip,Rad17,Mre11a,Fzr1	0.470588235294118
Ontology - Biological Process	GOBP_VITAMIN_A_METABOLIC_PROCESS	0.02604032363645	0.223685659997959	0.352487857583619	-0.807064619472366	-1.53435272242225	4	Rbp1	0.25
Cell Type Signatures	TABULA_MURIS_SENIS_HEART_ENDOTHELIAL_CELL_OF_CORONARY_ARTERY_AGEING	0.00207863826086608	0.0476245720396718	0.431707695803346	-0.338708693033931	-1.53412159455176	129	Ldhb,Tagln2,Pkm,Sertad1,Fos,Calm2,Aldoa,Arhgdia,Lysmd2,Smagp,Ier2,Junb,Clic1,Gata3,Ier3,Ccn1,Meox1,Smco4,P2ry12,Cltb,Lyz2,Lgmn,Prr13,Rplp0,Clu,Snrpc,Cd74,Rps3,Ppp1r15a,Ptma,Pfn1,Rpl13a,Gpr34,Ckb,Srsf5,Eif5a,Rhoc,Rpl6,Fam110d,Rpl13,Tppp3,H2-Aa,Pcp4l1,C1qb,Adrm1,H2-Ab1,Rpsa,H2-Eb1,Mgp,S100a6,Gltp,H2-D1,Gnb1,Rnaset2b	0.418604651162791
Ontology - Biological Process	GOBP_REGULATION_OF_T_HELPER_1_TYPE_IMMUNE_RESPONSE	0.0289620009404706	0.236945804466322	0.352487857583619	-0.448094241041138	-1.53401693514853	30	Il1r1,Ccl19,Il27,Il1b,Il4ra,Pla2g4a,Slc11a1,Irf1,Il33,Tbx21,Hlx,Il12b,Il27ra,H2-Ab1,Il1rl1	0.5
Ontology - Biological Process	GOBP_SNO_S_RNA_PROCESSING	0.0625	0.36226057101554	0.271288554688953	-0.569917673222909	-1.53390532113009	12	Exosc2,Exosc10,Parn,Rnf113a1,Rnf113a2,Fbl	0.5
Ontology - Biological Process	GOBP_POSITIVE_REGULATION_OF_MITOTIC_SISTER_CHROMATID_SEPARATION	0.045920343335936	0.313254213018684	0.321775918075361	-0.529711164880973	-1.53387463470551	16	Mad1l1,Birc5,Anapc11,Aurkb,Cdc16,Rb1,Cdt1,Cenpe	0.5
Ontology - Molecular Function	GOMF_INTERLEUKIN_1_BINDING	0.067501522335099	0.371482176360225	0.287805130535564	-0.708458570268219	-1.53371285229099	6	Il1rn,Il1r1,Il1r2,Hax1	0.666666666666667
Ontology - Biological Process	GOBP_PROTON_TRANSPORTING_V_TYPE_ATPASE_COMPLEX_ASSEMBLY	0.0420842232873293	0.299748190240223	0.321775918075361	-0.652417397584545	-1.53362425991199	8	Pip4p1,Tmem199,Vma21,Atp6ap1	0.5
Ontology - Cellular Component	GOCC_CONDENSED_CHROMOSOME	0.000303567161524654	0.0114825710767274	0.49849310876659	-0.311244883090116	-1.53330109275288	250	Mad1l1,Gtf2b,Septin6,Top2a,Syce3,Kat5,Nuf2,Ska1,Chek1,Sgo2a,Cenpu,Nup107,Smarcb1,Bub1b,Dsn1,Actl6a,Smc1b,Birc5,Nsmce1,Rec8,Mad2l1,Actb,Cbx3,Ncapg,Dctn5,Cenpa,Ncapd2,Nup133,Ercc6l,Ttk,Ska3,Xlr,3830403N18Rik,Rad9a,Rpa1,Spag5,Aurkb,Chmp5,Knstrn,Polb,Ncapg2,Gpatch11,Sec13,Kntc1,Hmgb2,Cenpn,Brca1,Nsmce4a,Nde1,Banf1,Dynll1,Ndc80,Kat8,Sun2,Champ1,Cenps,Plk1,Nup98,Ska2,Nup85,Msh5,Tubg1,Dync1li1,Smarce1,B…	0.308
Canonical Pathways - Reactome	REACTOME_RECYCLING_PATHWAY_OF_L1	0.0384691549858549	0.284973814163114	0.321775918075361	-0.439108304742712	-1.53313024488031	33	Tuba8,Actg1,Tuba1b,Actb,Tubb6,Tubb2b,Kif4,Rdx,Ap2a1,Tuba4a,Tuba1a,Cltc,Tubb4b,Ap2m1,Dnm2	0.454545454545455
Ontology - Biological Process	GOBP_REGULATION_OF_CELL_CYCLE_G2_M_PHASE_TRANSITION	0.00534165899714549	0.089270721375173	0.407017918923954	-0.345543111460883	-1.53312757160516	108	Trp53,Smarcd3,Chek1,Mta3,Dtl,Cdc6,Ccnq,Nae1,Brcc3,Ccnd1,Syf2,App,Rrm1,Rad51c,Ier3,Rint1,Gpr132,Uimc1,Brca1,Rcc2,Zfyve19,Cdk4,Cdk10,Cdc7,Cdc25b,Ticrr,Cdc25a,Plk1,Orc1,Cdk1,Kif14,Cdc25c,Blm,Cdk5rap3,Rad21,Babam2,Atad5,Donson,Mrnip,Ctc1,Clspn,Inip,Cenpf,Rad17,Mre11a,Fzr1,Cdkn2a,Prkcq	0.444444444444444
Ontology - Biological Process	GOBP_CD8_POSITIVE_ALPHA_BETA_T_CELL_DIFFERENTIATION	0.0384691549858549	0.284973814163114	0.321775918075361	-0.508437257221279	-1.5319228966409	19	Slc4a2,Satb1,Gpr18,Irf1,Ifng,Tnfsf8,Gimap1,Runx3,Tox,Nckap1l	0.526315789473684
Ontology - Biological Process	GOBP_NEGATIVE_REGULATION_OF_LYMPHOCYTE_DIFFERENTIATION	0.0157865782470144	0.168006066307642	0.352487857583619	-0.39624812585142	-1.53142375354542	53	Ihh,Bcl6,Prdx2,Slc4a2,Pglyrp1,Il4ra,Zfp608,Foxp3,Id2,Irf1,Pglyrp2,Lag3,Tbx21,Cd74,Hlx,Cdkn2a,Cd44,Ptpn2	0.339622641509434
Ontology - Cellular Component	GOCC_MYELIN_SHEATH	0.000944020457033937	0.0274776771141747	0.477270815362862	-0.316964408915913	-1.53123859309538	203	Ldhb,Pkm,Cycs,Idh3a,Mif,Calm2,Aldoa,Atp5o,Actg1,Atp6v1b2,Tuba1b,Ndufv2,Atp5pb,Prdx2,Gnb5,Atp5h,Ass1,Actb,Dld,Nme2,Dlg1,Serinc5,Uqcrfs1,Cox5b,Cdh1,Atp5c1,Nsf,Ndrg1,Atp5b,Rala,Cox5a,Atp1b1,Slc25a3,Hnrnpk,Igsf8,Mdh1,Ndufs3,Pard3,Slc25a12,Vdac2,Nme1,Cct3,Rdx,Wdr1,Pgam1,Mdh2,Calm1,Uqcrc2,Ndufs1,Plcb1,Nefh,Akr1b3,Dlst,Mbp,Marveld2,Atp5a1,Uqcrc1,Septin4,Cct2,Ndufa10,Rps27a,Tufm,Ppia,Tuba1a,Myh14,Gpi1,Ac…	0.379310344827586
Ontology - Molecular Function	GOMF_LARGE_RIBOSOMAL_SUBUNIT_RRNA_BINDING	0.0427267181279334	0.301872733628104	0.321775918075361	-0.651397758442204	-1.53122741499209	8	Rpl23a,Rpl12,Rpusd4,Rpl19,Rplp0	0.625
Curated - Chemical and Genetic Perturbation	HE_PTEN_TARGETS_DN	0.069782989810618	0.377590954987413	0.287805130535564	-0.676528292315132	-1.53115203490845	7	Tgfa,Junb	0.285714285714286
Canonical Pathways - Reactome	REACTOME_SUMO_IS_TRANSFERRED_FROM_E1_TO_E2_UBE2I_UBC9	0.0502220443057953	0.326513849575415	0.321775918075361	-0.743987681316759	-1.53106119019061	5	Uba2,Rwdd2b,Sae1	0.6
Ontology - Biological Process	GOBP_INTERLEUKIN_5_PRODUCTION	0.0298192161024216	0.240321903442532	0.352487857583619	-0.511346307465165	-1.53102133921133	18	Il17rb,Il5ra,Il17ra,Gata3,Foxp3,Lef1,Il33	0.388888888888889
Ontology - Biological Process	GOBP_BRANCHED_CHAIN_AMINO_ACID_METABOLIC_PROCESS	0.0411664748003016	0.296138222104986	0.321775918075361	-0.486014510146391	-1.53063206767721	22	Sds,Sdsl,Bckdk,Dbt,Dld	0.227272727272727
Ontology - Biological Process	GOBP_REGULATION_OF_METAPHASE_PLATE_CONGRESSION	0.0656721455623247	0.368283273629099	0.287805130535564	-0.557010932170241	-1.53040329642997	13	Mad1l1,Kat5,Birc5,Spag5,Aurkb	0.384615384615385
Ontology - Biological Process	GOBP_DE_NOVO_AMP_BIOSYNTHETIC_PROCESS	0.0427267181279334	0.301872733628104	0.321775918075361	-0.651040397641441	-1.53038737425188	8	Adsl,Paics,Adssl1,Atic,Ppat,Pfas,Gart,Adss	1
Ontology - Cellular Component	GOCC_SWR1_COMPLEX	0.0663388621547514	0.369618861209379	0.287805130535564	-0.556663680981537	-1.52944921396374	13	Kat5,Ruvbl2,Dmap1,Ruvbl1,Anp32e,Actr6,Cfdp1,Brd8	0.615384615384615
Ontology - Biological Process	GOBP_REGULATION_OF_SYNAPTIC_VESICLE_ENDOCYTOSIS	0.0246942964398261	0.217165852549964	0.352487857583619	-0.474857607429754	-1.52935839736693	24	Ophn1,Actg1,Mff,Ppp3cc,Actb,Scamp5,Dnm1l	0.291666666666667
Ontology - Biological Process	GOBP_VACUOLAR_PROTON_TRANSPORTING_V_TYPE_ATPASE_COMPLEX_ASSEMBLY	0.0502220443057953	0.326513849575415	0.321775918075361	-0.743091759078303	-1.52921746104942	5	Tmem199,Vma21	0.4
Ontology - Biological Process	GOBP_POSITIVE_REGULATION_OF_INTERLEUKIN_6_PRODUCTION	0.00602559274373278	0.0962534426533728	0.407017918923954	-0.351912365376819	-1.52895379189143	95	Lpl,Tlr3,Il17ra,Tlr6,Lilra5,App,Spon2,Myd88,Ccn1,Il1b,Il16,Stat3,C1qtnf4,Tmem106a,Trpv4,Cyba,Laptm5,Vegfd,Selenok,Il1a,Fcer1g,Mbp,Il33,Ifng,Cd74,Pycard,Tlr2,Tyrobp,Ptafr,Ager,Grk2,Tslp,Mmp8,Nod2,Il17d,Tlr9,Tut4,P2rx7,Aif1	0.410526315789474
Ontology - Molecular Function	GOMF_3_5_DNA_HELICASE_ACTIVITY	0.045920343335936	0.313254213018684	0.321775918075361	-0.527945200155933	-1.52876096394093	16	Mcm5,Mcm2,Mcm6,Recql,Recql5,Ruvbl1,Blm	0.4375
Ontology - Molecular Function	GOMF_PROTEIN_TYROSINE_THREONINE_PHOSPHATASE_ACTIVITY	0.044834314089401	0.308871447322085	0.321775918075361	-0.592785072063284	-1.52845116054697	11	Dusp4,Dusp5,Dusp9	0.272727272727273
Ontology - Biological Process	GOBP_CELL_CYCLE_G2_M_PHASE_TRANSITION	0.00317226310788035	0.0641573212158701	0.431707695803346	-0.333543055947111	-1.52814760265123	140	Trp53,Smarcd3,Chek1,Calm2,Mta3,Dtl,Cdc6,Ccnq,Nae1,Birc5,Brcc3,Ccnd1,Syf2,App,Rrm1,Rad51c,Ier3,Mastl,Ccna2,Ppm1d,Rint1,Gpr132,Uimc1,Brca1,Rcc2,Zfyve19,Cdk4,Cdk10,Ndc80,Cdc7,Cdc25b,Ticrr,Cdc25a,Ccnb2,Calm1,Plk1,Plcb1,Orc1,Cdk1,Kif14,Cdc25c,Blm,Tpd52l1,Cdk5rap3,Esrrb,Rad21,Babam2,Atad5,Donson,Mrnip,Ctc1,Clspn,Inip,Cenpf,Rad17,Bach1,Mre11a,Fzr1	0.414285714285714
Ontology - Biological Process	GOBP_NEGATIVE_REGULATION_OF_ALPHA_BETA_T_CELL_DIFFERENTIATION	0.0439255750405155	0.304968992424151	0.321775918075361	-0.465760225335124	-1.52812880795703	25	Ihh,Bcl6,Slc4a2,Il4ra,Foxp3,Irf1,Tbx21,Hlx	0.32
Regulatory Target Gene - GTRD	HDGFL2_TARGET_GENES	1.83406869365485e-06	0.000144190165239394	0.643551836150722	-0.279441475719361	-1.52776520708186	683	Igfbp2,Nme4,Med28,H2bc21,Tpm1,Aldoa,Dgkz,Suclg1,Actg1,Osgep,Dph6,Tipin,Pdss1,Zmat5,Uqcr10,Gcat,Ap3m1,Pcna,Tuba1b,Rbm4b,Atp5pb,Pcgf2,Mid1,Timm21,Cebpzos,Psmg2,Ccnd3,Kdm4b,Rell1,Actr10,Nup88,Slc3a1,H2bc15,Actb,Cbx3,Snx5,Ndufb10,Vdac3,Mrps18b,Nkiras1,Impdh2,Anapc11,Cad,Ccl25,Coq3,Ddx39b,Scamp5,Golm2,Rmc1,Cnot8,Snrpg,Ssbp2,Rfc4,Jade1,Rbpms,Aimp1,Sra1,Gm10250,Gm10143,Cox20,Atp5b,Nup205,Aldoc,Gtf3c6,Sl…	0.319180087847731
Curated - Chemical and Genetic Perturbation	STEGER_ADIPOGENESIS_UP	0.0301600034554253	0.241370327054945	0.352487857583619	-0.510200727087388	-1.52759135843597	18	Fabp4,Gyg,Pparg,Pnpla2,Pck1,Enpp2,Lipe	0.388888888888889
Ontology - Biological Process	GOBP_MEIOTIC_CHROMOSOME_SEGREGATION	0.0077891464086636	0.112745785290746	0.407017918923954	-0.358994861797007	-1.52731857670106	87	Gtf2b,Top2a,Syce3,Ccne1,Nuf2,Sgo2a,Bub1b,Actr3,Fmn2,Rec8,Rad51c,Ttk,Ube2b,Ndc80,Ccnb2,Ppp2r1a,Cenps,Plk1,Msh5,Mus81,Ncaph,Sun1,Cenpx,Washc1,Spdya,Spata22,Cenpe,Smc2,Ncaph2,Mre11a,Mlh1,Aspm,Aurka	0.379310344827586
Cell Type Signatures	TABULA_MURIS_SENIS_AORTA_PROFESSIONAL_ANTIGEN_PRESENTING_CELL_AGEING	0.0046334281530515	0.0820802629561051	0.407017918923954	-0.337762048299991	-1.52715880237362	121	Btg2,Fos,Arhgdia,Actl6a,Cdk2ap2,Junb,Actb,Dld,Clic1,Sparc,Psma7,Cyba,Cd52,Ccrl2,Tmsb4x,Arhgdib,Fxyd5,Lyz2,Sh3bgrl3,Cd68,Calm1,Rps16,Rplp0,Coro1a,Cox4i1,Fcer1g,Wfdc17,Rpl18,Rps14,Arpc2,Alox5ap,Rack1,Cd74,Rps3,Ifitm3,Ctss,Pfn1,Ifitm2,Rpl13a,Tyrobp,Rpl10,Ifi30,H2-Ke6,Rps7,Eif5a,Rps5,Rpl13,H2-Aa,Rpl36,Ccl4,Srgn,Tgfbi,Rpl8,H2-Ab1,Snx2,Rpsa,H2-Eb1,Mgp,Calr,Pcbp1,Ccl2,H2-D1,Rps20,Arpc1b,Rpl28,Ms4a6c,Tms…	0.553719008264463
Curated - Chemical and Genetic Perturbation	VANLOO_SP3_TARGETS_UP	0.0502220443057953	0.326513849575415	0.321775918075361	-0.741919369503943	-1.52680478645525	5	Trib3	0.2
Ontology - Biological Process	GOBP_NEGATIVE_REGULATION_OF_T_HELPER_2_CELL_DIFFERENTIATION	0.0700248715946386	0.378134306611049	0.287805130535564	-0.705240534484147	-1.52674625883261	6	Bcl6,Irf1,Hlx	0.5
Ontology - Biological Process	GOBP_NEGATIVE_REGULATION_OF_CATION_CHANNEL_ACTIVITY	0.0229209331444607	0.207335547530096	0.352487857583619	-0.426008099474609	-1.5265775862243	37	Calm2,Gstm7,Ppp3cc,Gnb5,Ank3,Cbarp,Gpr35,Rrad,Calm1	0.243243243243243
Canonical Pathways - Reactome	REACTOME_GLYCOLYSIS	0.0125061234236836	0.149569878798686	0.380730400722792	-0.389929511339744	-1.52608143342664	58	Pkm,Nup93,Aldoa,Nup107,Pfkfb1,Nup88,Nup133,Pfkp,Nup205,Aldoc,Sec13,Pgam1,Gnpda2,Hk2,Pfkfb4,Nup98,Nup85,Pgk1,Tpi1	0.327586206896552
Curated - Chemical and Genetic Perturbation	BROWN_MYELOID_CELL_DEVELOPMENT_UP	0.00145274813631248	0.0372786793762874	0.45505986738723	-0.328001066241156	-1.52588160320009	166	Il1rn,Gyg,G6pdx,Rnase4,Atp6v1b2,C2,Npc1,Cpd,Junb,Bcl2a1b,Ackr1,Ren1,Mpeg1,Il1b,Gp5,Mcl1,Rps17,Alcam,Id2,Dop1b,Mug1,Siglece,Cd52,Atp6v1e1,Mxd1,Tnfrsf1a,Cpne3,Ccdc125,Fpr1,Fpr2,Bcl2a1d,Mcemp1,Fcgr3,Capn3,Cd68,Actn1,Glipr2,Il1r2,Trem2,Itgb2,Klhdc4,Clec4n,Csf2ra,Cldn1,Sirpa,Rack1,Bcl2a1a,Ctss,Slc15a3,Anxa4,Plaur,Clec4b1,Cybb,Dstn,Tifab,Slc30a6,Tlr2,Tyrobp,Fgr,Hck,Hlx,Il4i1,Nxpe4,Cd33,Sgms2,Degs1,Cnn2…	0.445783132530121
Canonical Pathways - Reactome	REACTOME_REGULATION_OF_BACH1_ACTIVITY	0.0647321428571429	0.366069854422728	0.266350657088526	-0.566831342571698	-1.52559861433525	12	Mafk,Rbx1,Cul1,Rps27a,Bach1	0.416666666666667
Ontology - Molecular Function	GOMF_KINETOCHORE_BINDING	0.07128654716421	0.381058371927037	0.287805130535564	-0.704680790858863	-1.52553449285487	6	Mad1l1,Ttk,Cenpe,Spdl1	0.666666666666667
Ontology - Molecular Function	GOMF_METAL_DEPENDENT_DEUBIQUITINASE_ACTIVITY	0.0647321428571429	0.366069854422728	0.266350657088526	-0.566779430040284	-1.52545889431618	12	Brcc3,Psmd7,Stambp,Psmd14,Stambpl1	0.416666666666667
Ontology - Biological Process	GOBP_LIPID_DROPLET_FORMATION	0.0690122976056643	0.375702385946926	0.287805130535564	-0.554952608823766	-1.5247479947965	13	Smim22,Tmem159	0.153846153846154
Ontology - Biological Process	GOBP_INNER_MITOCHONDRIAL_MEMBRANE_ORGANIZATION	0.0250514017877296	0.21942893603037	0.352487857583619	-0.430827359631137	-1.52467664666185	35	Apoo,Cibar1,Timm10,Samm50,Ndufa13,Chchd6,Chchd3,Uqcc3,Micos13,Agk,Timm22,Oma1,Letm1,Dnajc11,Timm9,Romo1,Tomm70a,Apool,Trmt10b,Tmem11,Afg3l2,Adck1	0.628571428571429
Ontology - Cellular Component	GOCC_BRCA1_A_COMPLEX	0.0534188034188034	0.339164991777818	0.287857117255149	-0.648597024215957	-1.52464378621266	8	Brcc3,Uimc1,Brca1,Babam2,Abraxas1,Babam1	0.75
Curated - Chemical and Genetic Perturbation	JECHLINGER_EPITHELIAL_TO_MESENCHYMAL_TRANSITION_DN	0.0125061234236836	0.149569878798686	0.380730400722792	-0.389517931672916	-1.52447061898543	58	Btg2,Sgk1,Bcl6,Fos,Zfp36,Egr2,Id1,Cdh1,Vamp8,Padi2,F3,Jup,Id2,Hmga2,Id4,Fzd8	0.275862068965517
Regulatory Target Gene - miRDB	MIR_707	0.0315055227832627	0.249277540403536	0.321775918075361	-0.427456237086243	-1.52286506821276	36	Pcdh20,Klhl2,Tmtc2,Kynu,Rbbp4,Dnm1l,1110004F10Rik,Pcdh15,Tax1bp1,Cxcl16,Map3k1,Ppp1r2,Paip2,Serp1,Erc1,Atp11a	0.444444444444444
Ontology - Biological Process	GOBP_T_CELL_PROLIFERATION_INVOLVED_IN_IMMUNE_RESPONSE	0.0283623605975813	0.235077798069255	0.352487857583619	-0.800970471562112	-1.52276681937145	4	Trp53,Rps6,Slc11a1	0.75
Ontology - Biological Process	GOBP_ARGININE_BIOSYNTHETIC_PROCESS	0.054700385081038	0.343293805385505	0.321775918075361	-0.73992132023773	-1.52269297685893	5	Otc,Ass1	0.4
Tumor Phenotype Ontology	MP_INCREASED_MAMMARY_GLAND_TUMOR_INCIDENCE	0.0293934434585308	0.23827244840672	0.352487857583619	-0.451907681041865	-1.52262298151605	28	Fbxo4,Trp53,Msh2,Lzts1,Stk3,Mcm4,Rint1,Brca1	0.285714285714286
Ontology - Cellular Component	GOCC_LOW_DENSITY_LIPOPROTEIN_PARTICLE	0.0716923042095619	0.382272042643004	0.287805130535564	-0.554124762739559	-1.52247346425673	13	Selenos,Apoa1,App,Apobr,Msr1,Pla2g7,Apof,Apom,Ldlr	0.692307692307692
Ontology - Molecular Function	GOMF_CATALYTIC_ACTIVITY_ACTING_ON_A_NUCLEIC_ACID	2.32651852437703e-06	0.00018025460914956	0.627256739718528	-0.283128702499398	-1.52185586748627	556	Trmt11,Pstk,Mcm5,Rnase4,Top2a,Xrcc5,Emg1,Msh2,Ang,Qrsl1,Mrpl58,Mcm2,Rngtt,Polr2c,Hells,Dis3,Chrac1,Mcm6,Ruvbl2,Mettl1,Cmtr2,Mcm3,Trub2,Pcna,Rcl1,Sars2,Prim2,Ddx1,Ddx39a,Dnase2b,Exo5,Cpsf3,Rbbp4,Lig1,Mrpl44,Rars2,Dtwd1,Mtfmt,Polr2h,Pars2,Prim1,Trmt9b,Ddx39b,Tdp1,Tarbp1,Cnot8,Exosc10,Ear2,Rad51c,Ptrh1,Rfc4,Cars2,Recql,Mutyh,Ercc6l,Hmga1,Tars2,Dus2,Pold4,Zc3h12d,Pole,Hmga1b,Rtca,Tyw3,Myd88,Tatdn1,Un…	0.255395683453237
Cell Type Signatures	TABULA_MURIS_SENIS_MARROW_HEMATOPOIETIC_PRECURSOR_CELL_AGEING	0.0104211489005953	0.135331486694532	0.380730400722792	-0.344977130641529	-1.52173091692579	100	Aldoa,Itm2c,S100a9,Cdk2ap2,Lyz1,Gimap7,Bcl2a1b,Pglyrp1,Hcst,Nkg7,Cd3e,Id2,Cyba,Cd52,Pfdn5,Tmsb4x,Sh2d1a,Lyz2,S100a8,Retnlg,Prr13,Itgb2,Ptpn18,Serpina3g,Lat,Alox5ap,Ms4a4b,Cd74,Ltb,Rac2,Capns1,Dstn,Tyrobp,Map1lc3b,Cd3d,Lgals3,Hp,Gpsm3,Gsr,Cnn2,Vasp,Rabac1,Gimap3,Tnfrsf18,Thy1,H2-Aa,H2-Ab1,Lsp1,Cd2,H2-Eb1	0.5
Ontology - Biological Process	GOBP_KINETOCHORE_ORGANIZATION	0.0425983167046963	0.301671371392262	0.321775918075361	-0.48311209819886	-1.52149134305324	22	Nuf2,Cenpa,Dlgap5,Kntc1,Cenpn,Ndc80,Cenps,Rnf4,Cdt1,Cenpx,Cenpe,Smc2	0.545454545454545
Curated - Chemical and Genetic Perturbation	WANG_ADIPOGENIC_GENES_REPRESSED_BY_SIRT1	0.0297454565632015	0.239847980070702	0.352487857583619	-0.451555101654237	-1.52143502764642	28	Trib3,Slc2a1,Cox7a1,Aldoa,Higd1a,Pfkp,Ndrg1,Pgk1,Tpi1,Ero1a,Gpi1,Klf15,Egln3,Gapdh,Rbp4	0.535714285714286
Cell Type Signatures	TABULA_MURIS_SENIS_GONADAL_ADIPOSE_TISSUE_ENDOTHELIAL_CELL_AGEING	1.19431860133796e-08	1.66560710680506e-06	0.747739663149885	-0.270994009435414	-1.52108729896534	1037	Lpl,Tagln2,Fabp4,Gtf2b,Gnpnat1,Med28,Cycs,Hes1,Igf2bp3,Magoh,Vamp5,Ndufs4,Pde6d,Cibar1,Tnfsf12,Gpihbp1,Calm2,Snrpd3,Myl12a,Hmox2,Arhgdia,Eif2s1,Lysmd2,Dgkz,Ctsl,Rnd1,Crip2,Dph6,Smagp,Ldlrad3,Ppp1r11,Smarcb1,Sgf29,Tmem86a,Exosc8,Pin1,Ier2,Vrk3,Zmat5,Wasf2,Prmt1,Arl3,Ranbp1,Nprl2,Atp5pb,Atp5h,Lamtor1,Cript,Limd2,Il1r1,Efna1,Praf2,Actr10,Rnf181,Mrps33,Stard3nl,Eef2kmt,Eif1ax,Gstp1,Maff,Hacd2,Nfu1,Tp…	0.327868852459016
Ontology - Biological Process	GOBP_REGULATION_OF_CHRONIC_INFLAMMATORY_RESPONSE	0.07128654716421	0.381058371927037	0.287805130535564	-0.702540432265723	-1.52090091847159	6	Tnfaip3,Foxp3	0.333333333333333
Ontology - Biological Process	GOBP_REGULATION_OF_MEMBRANE_PERMEABILITY	0.0151379229090215	0.16470963881607	0.380730400722792	-0.369133724614469	-1.52070329339945	72	Nol3,Trp53,Alkbh7,Bbc3,Bok,Mtch2,Siva1,Ier3,Casp6,Slc35f6,Slc25a31,Stat3,Tjp2,Them4,Vdac2,Rhot1,Atpif1,Zfp13,Laptm5,Hk2,Hip1r	0.291666666666667
Ontology - Biological Process	GOBP_LEUKOCYTE_AGGREGATION	0.0357492752416647	0.271728377405601	0.321775918075361	-0.532719355440261	-1.52061668075055	15	Bmp7,S100a9,Gstp1,Il1b,S100a8	0.333333333333333
Ontology - Biological Process	GOBP_TOLL_LIKE_RECEPTOR_2_SIGNALING_PATHWAY	0.0432971464838748	0.303027941233779	0.321775918075361	-0.512405933807598	-1.51972878088643	17	Pik3ap1,Tlr6,Cyba,Trem2,Tlr2,Lyn,Irak1,Nod2	0.470588235294118
Curated - Chemical and Genetic Perturbation	MORI_MATURE_B_LYMPHOCYTE_DN	0.0131875393740769	0.153707671861516	0.380730400722792	-0.367893493898845	-1.51970249703728	74	Mpp1,Cycs,Mcm5,Cox7a2,Cks1b,Desi1,Gfra1,Pla2g12a,Ndufc1,Gas7,Ccnd3,Cdkn3,Mthfd2,Hmga1,Prep,Snrpb,Pafah1b3,Stmn1,Brca1,Anln,Ncbp2,Ccnb2,Ptgr1,Rgs2,Cdc25c,Uck2	0.351351351351351
Ontology - Biological Process	GOBP_T_HELPER_2_CELL_DIFFERENTIATION	0.0432971464838748	0.303027941233779	0.321775918075361	-0.512369354486102	-1.51962029141745	17	Bcl6,Gata3,Il4ra,Irf1	0.235294117647059
Canonical Pathways - Reactome	REACTOME_TRANSCRIPTIONAL_REGULATION_BY_TP53	0.000382886559717034	0.0137684633290175	0.49849310876659	-0.302044269361262	-1.5188708840151	291	Cox7b,G6pdx,Cycs,Btg2,Trp53,Kat5,Ccne1,Sgk1,Pip4p1,Gls2,Chek1,Supt5,Polr2c,Mapkap1,Pidd1,Pin1,Pcna,Ywhaq,Prdx2,Lamtor1,Rbbp4,Mnat1,Tcea1,Polr2h,Gm10053,Cox6b1,Polr2d,Cnot8,Rheb,Rfc4,Cox5b,Tpx2,Nelfb,Cox20,Atrip,Ccna2,Rad9a,Cox5a,Cox7c,Eloc,Rpa1,Aurkb,Cnot10,Cox8a,Rfc3,Ppp2cb,Supt4a,Polr2i,Brca1,Polr2e,Rmi2,Map2k6,Rbbp7,Kmt5a,Cdkn1b,Rfc2,Nuak1,Taf12,Gtf2h2,Ing5,Gtf2h4,Lamtor3,Gtf2f2,Ppp2r1a,Ndufa4…	0.278350515463918
Ontology - Biological Process	GOBP_ORNITHINE_TRANSPORT	0.0774653159679723	0.395413347388396	0.287805130535564	-0.671092670110857	-1.51884986795755	7	Slc7a2,Slc25a15,Slc7a1	0.428571428571429
Ontology - Biological Process	GOBP_REGULATION_OF_TRANSLATIONAL_FIDELITY	0.061965811965812	0.360336364143471	0.266350657088526	-0.646050360218498	-1.51865739513418	8	Cdk5rap1,Yrdc,Dtd2,Rps5	0.5
Canonical Pathways - Reactome	REACTOME_DNA_DAMAGE_TELOMERE_STRESS_INDUCED_SENESCENCE	0.0288119542897159	0.23672444820618	0.352487857583619	-0.460346399726492	-1.51860982634018	26	Trp53,Kat5,Ccne1,Hmga1,Hmga1b,Ccna2,Asf1a,Hmga2,Cdkn1b	0.346153846153846
Cell Type Signatures	TABULA_MURIS_SENIS_LIVER_MYELOID_LEUKOCYTE_AGEING	0.0240179358612471	0.213288845704696	0.352487857583619	-0.421960961592269	-1.51782306703475	40	Fosl2,Junb,Cd83,Pim1,Il1b,Id3,Cd52,Ccrl2,Cxcl16,Slc16a3,Pde4b,Cd74,Rilpl2,Ifitm2,Ifi30,H2-Aa,Ccl4,Pcolce2,H2-Ab1,H2-Eb1,Cd207,Sp140,2410006H16Rik,Btg1,Zfas1,Agpat4,Ifrd1,Rasgef1b,Cd14	0.725
Ontology - Molecular Function	GOMF_DNA_CLAMP_LOADER_ACTIVITY	0.0666478505784895	0.370221606648199	0.287805130535564	-0.61781912509692	-1.51779185735134	9	Rfc4,Rfc3,Rfc2,Chtf18,Rad17	0.555555555555556
Ontology - Biological Process	GOBP_CELLULAR_RESPONSE_TO_ALKALOID	0.029956917154883	0.24089567171379	0.352487857583619	-0.476847652663713	-1.51735831605753	23	Tmem38a,Gstm7,Casp6,Recql5,Ryr1,Fancb,Blm,Casp3,Spidr,Selenon,Tgm2,Slc8a1	0.521739130434783
Canonical Pathways - Biocarta	BIOCARTA_PEPI_PATHWAY	0.0290258001529115	0.236945804466322	0.352487857583619	-0.798118519032141	-1.51734482338376	4	Cela2a,Cela1	0.5
Ontology - Biological Process	GOBP_DETECTION_OF_CELL_DENSITY	0.0666478505784895	0.370221606648199	0.287805130535564	-0.617454894412387	-1.51689705441513	9	Cdhr2,Smo,Pak1,Fap	0.444444444444444
Cell Type Signatures	TABULA_MURIS_SENIS_SPLEEN_MEGAKARYOCYTE_ERYTHROID_PROGENITOR_CELL_AGEING	0.00726639989431024	0.108407926981347	0.407017918923954	-0.369631945064923	-1.51637297618084	69	Mpp1,Mcm5,Psmc6,Psmd9,Mcm3,Pcna,Prdx2,Ubac1,Gstm5,Lig1,E2f2,Rrm1,Adk,Eid1,Tceal9,Cdc20,Dck,Ndufa2,Metap2,Mcm7,Fundc2,Rgcc,Alas2	0.333333333333333
Ontology - Biological Process	GOBP_PROTEIN_POLYUFMYLATION	0.0591787300635822	0.356004678454513	0.321775918075361	-0.736772049130631	-1.51621205400153	5	Ufl1,Uba5,Ufm1,Ufc1	0.8
Ontology - Biological Process	GOBP_T_CELL_TOLERANCE_INDUCTION	0.0669642857142857	0.370856537238655	0.261663521711573	-0.563337006122379	-1.51619378004907	12	Tgfbr2,Foxp3,Cd3e,Il2ra,Itch,Cd86	0.5
Ontology - Cellular Component	GOCC_ELONGATOR_HOLOENZYME_COMPLEX	0.0750715772531205	0.391289553456466	0.287805130535564	-0.700274939877168	-1.51599644707565	6	Elp2,Elp1,Elp5,Elp3,Elp4	0.833333333333333
Ontology - Biological Process	GOBP_ELASTIN_METABOLIC_PROCESS	0.0774653159679723	0.395413347388396	0.287805130535564	-0.669620039864865	-1.51551693890871	7	Hbegf,Ctsl,Cela1	0.428571428571429
Ontology - Biological Process	GOBP_MESENCHYMAL_STEM_CELL_PROLIFERATION	0.0591787300635822	0.356004678454513	0.321775918075361	-0.736354813255008	-1.51535341927899	5	Fermt2,Ccne1	0.4
Ontology - Biological Process	GOBP_REGULATION_OF_MESENCHYMAL_STEM_CELL_PROLIFERATION	0.0591787300635822	0.356004678454513	0.321775918075361	-0.736354813255008	-1.51535341927899	5	Fermt2,Ccne1	0.4
Ontology - Biological Process	GOBP_ACIDIC_AMINO_ACID_TRANSPORT	0.0129163303381062	0.151982469524979	0.380730400722792	-0.394688049393404	-1.51440812065128	52	Il1rn,Slc25a22,Adora1,Ntrk2,Pak1,Avpr1a,Slc3a1,Rab3gap1,Gipc1,Snca,Slc1a6,Il1b,Slc25a12,Kmo,Abat	0.288461538461538
Canonical Pathways - Reactome	REACTOME_NUCLEAR_EVENTS_KINASE_AND_TRANSCRIPTION_FACTOR_ACTIVATION	0.0411664748003016	0.296138222104986	0.321775918075361	-0.454011110988185	-1.51437632982765	27	Dusp4,Nab2,Sgk1,Vrk3,Mapkapk2,Egr2,Ppp2cb,Rps6ka3,Rps6ka2,Ppp2r1a	0.37037037037037
Ontology - Biological Process	GOBP_ADHERENS_JUNCTION_MAINTENANCE	0.061965811965812	0.360336364143471	0.266350657088526	-0.644218758500147	-1.51435188635995	8	Plekha7,Fermt2,Afdn	0.375
Ontology - Biological Process	GOBP_CHROMOSOME_MOVEMENT_TOWARDS_SPINDLE_POLE	0.0598184939208749	0.356545499375503	0.321775918075361	-0.735848335385256	-1.51431113238427	5	Actr3,Fmn2,Kpnb1,Cenpe	0.8
Ontology - Biological Process	GOBP_POSITIVE_REGULATION_OF_CIRCADIAN_RHYTHM	0.0479612109531917	0.319834470381409	0.321775918075361	-0.522879068226194	-1.51409106121225	16	Btrc,Kat5,Timeless,Nr1d1,Arntl,Casp1,Fbxw11,Thrap3	0.5
Regulatory Target Gene - GTRD	ASH1L_TARGET_GENES	0.0561797752808989	0.347310556212624	0.287857117255149	-0.60537740054683	-1.51400643036492	10	Dtl,Pcna,AV099323	0.3
Ontology - Biological Process	GOBP_GLUTAMATE_SECRETION_NEUROTRANSMISSION	0.0774653159679723	0.395413347388396	0.287805130535564	-0.668952468678669	-1.51400605903599	7	Pak1,Rab3gap1,Kmo	0.428571428571429
Ontology - Biological Process	GOBP_SNORNA_GUIDED_RRNA_PSEUDOURIDINE_SYNTHESIS	0.0598184939208749	0.356545499375503	0.321775918075361	-0.735567285882753	-1.51373275723558	5	Naf1,Nhp2	0.4
Ontology - Biological Process	GOBP_POSITIVE_REGULATION_OF_RUFFLE_ASSEMBLY	0.0765611123131314	0.393984141498233	0.287805130535564	-0.541568850101327	-1.51347195377017	14	Cobl,Eps8l2,P2ry12,Eps8,Pfn1	0.357142857142857
Positional	chrXA7	0.00896485213650718	0.12373347552952	0.380730400722792	-0.355677195307934	-1.51320379624238	87	Mpp1,G6pdx,Eola1,Pwwp4c,Emd,Plxna3,Slc6a8,Vbp1,Brcc3,Dusp9,Idh3g,Renbp,Arhgap4,Fam50a,Zfp275,Fundc2,Rpl3-ps2,Mtm1,Gm6039,Vma21,Avpr2	0.241379310344828
Canonical Pathways - Reactome	REACTOME_SHC1_EVENTS_IN_EGFR_SIGNALING	0.0502278196107633	0.326513849575415	0.321775918075361	-0.586764597690656	-1.51292782590924	11	Tgfa,Hbegf,Shc1	0.272727272727273
Curated - Chemical and Genetic Perturbation	ZHENG_FOXP3_TARGETS_IN_T_LYMPHOCYTE_DN	0.0243846148365832	0.215502899772489	0.352487857583619	-0.420594718935889	-1.51290859672168	40	Tgfbr2,Dipk1a,Jak1,Satb1,Abtb2,Bcl11b,Foxp1,Wipf1,Scml4,Lrch1,Dph5,Lef1,Tespa1,Ms4a4b,Ptprc	0.375
Ontology - Biological Process	GOBP_NEUTROPHIL_AGGREGATION	0.0183421736620127	0.181336937169358	0.352487857583619	-0.872259573224203	-1.51287299698761	3	S100a9,Gstp1,S100a8	1
Ontology - Biological Process	GOBP_PYRIMIDINE_RIBONUCLEOTIDE_METABOLIC_PROCESS	0.0411664748003016	0.296138222104986	0.321775918075361	-0.45348360736049	-1.51261681560356	27	Nme4,Ctps2,Nt5c,Nme2,Cad,Uprt,Nme1,Nme6,Uck2,Nt5c3	0.37037037037037
Canonical Pathways - Reactome	REACTOME_ORGANELLE_BIOGENESIS_AND_MAINTENANCE	0.00124066461038557	0.0334416454140567	0.45505986738723	-0.314908764815833	-1.51254208999604	200	Rab11fip3,Cycs,Tuba8,Pde6d,Atp5o,Smo,Atp5j2,Tubb5,B9d2,Tuba1b,Arl3,Atp5pb,Atp5h,Dync2li1,B9d1,Arl6,Gm10053,Dmac2l,Nedd1,mt-Atp8,Tubb6,Atp5c1,Atp5g1,Ift122,Atp5b,Atp5e,Tubb2b,Nde1,Dynll1,Kif24,Arf4,Dynlt2b,Ofd1,Atp5k,Atp5l,Ppp2r1a,Rp2,Plk4,Plk1,Exoc3,Cep57,Bbs5,Cdk1,Tubg1,Atp5a1,Ift46,Tuba4a,Exoc2,Ssna1,Bbs9,Ift43,Rab3ip,Cep192,Sirt5,Tuba1a,Hspb11,Haus7,Haus2,Cdk5rap2,Atp5j,Ift172,Actr1a,Rab8a,Bbs…	0.385
Ontology - Biological Process	GOBP_REGULATION_OF_TRANSLATIONAL_INITIATION_IN_RESPONSE_TO_STRESS	0.0364174667199427	0.275631586245607	0.321775918075361	-0.529887628231199	-1.51253367872432	15	Nck2,Eif2s1,Impact,Fech	0.266666666666667
Positional	chr17B3	0.032209549567993	0.253099831441191	0.321775918075361	-0.448832143498719	-1.5122605018766	28	Clic5,Adgrf1,Cyp39a1,Rcan2,Capn11,Enpp4,1700071M16Rik,Supt3,Runx2,Pla2g7,Nfkbie	0.392857142857143
Canonical Pathways - Reactome	REACTOME_HDR_THROUGH_SINGLE_STRAND_ANNEALING_SSA	0.0275039483841662	0.231188849153699	0.352487857583619	-0.427145391398627	-1.51164634379839	35	Kat5,Rfc4,Atrip,Rad9a,Rpa1,Rfc3,Brca1,Rmi2,Rfc2	0.257142857142857
Ontology - Molecular Function	GOMF_RIBONUCLEOPROTEIN_COMPLEX_BINDING	0.00164362233795387	0.0402958082344835	0.45505986738723	-0.322360003953106	-1.51090784758248	176	Eral1,Snrpd3,Eif2s1,Impact,Snrpd1,Prmt1,Mtres1,Mrps27,Snrpd2,Abce1,Ttc39aos1,Snrpg,Pim1,Ung,Snrpb,Tma16,Hnrnpk,Eif4a3,Prmt7,Snd1,Stau2,Timm50,Oxa1l,Ddx5,Nme1,Snrpe,Zfp593,Tmem147,Sec61a1,Eri1,Srp68,Prpf31,Pqbp1,Rplp2,Nopchap1,Eefsec,Nemf,Rpl35,Snrpc,Taco1,Rack1,Dhx29,Bop1,Sec61b,Snrpb2,Nomo1,Snrpa,Ptcd3,Ybx2,Gadd45gip1,Cpeb3,Prmt3,Guf1,Lexm,Apobec1,Derl1,Ezh2,Letm1,Eif5a,Srp72,Itch,Sec61g,Rpn2,Ph…	0.431818181818182
Ontology - Molecular Function	GOMF_MHC_PROTEIN_BINDING	0.0257637857811063	0.222181904336896	0.352487857583619	-0.42160026093453	-1.51078232898088	37	H2-Q2,Tubb5,H2-Q1,Atp5b,H2-Q7,Pilra,H2-M2,Atp5a1,Lag3,Cyrib,Cd74,Cd4,Derl1,H2-T23,Klrk1,Pilrb2,H2-D1,Cd8b1,Pdia3	0.513513513513514
Ontology - Biological Process	GOBP_HEMATOPOIETIC_STEM_CELL_DIFFERENTIATION	0.0325929965866596	0.254739999637839	0.321775918075361	-0.446421112822045	-1.51042058519214	29	Trp53,Kat5,Xrcc5,Ufl1,Zfp36,Prkdc	0.206896551724138
Ontology - Biological Process	GOBP_NUCLEAR_TRANSCRIBED_MRNA_CATABOLIC_PROCESS_DEADENYLATION_INDEPENDENT_DECAY	0.0763332549830541	0.393517436007143	0.287805130535564	-0.697504791224207	-1.50999946606631	6	Zfp36,Dcp1a,Dcp1b,Edc3	0.666666666666667
Canonical Pathways - Reactome	REACTOME_NEGATIVE_REGULATORS_OF_DDX58_IFIH1_SIGNALING	0.0779161411854664	0.396578569448591	0.287805130535564	-0.540168929948201	-1.50955972748745	14	Pin1,Ikbke,Tnfaip3,Nlrx1,Tax1bp1,Rps27a,Irf3,Cyld	0.571428571428571
Ontology - Biological Process	GOBP_RELEASE_OF_SEQUESTERED_CALCIUM_ION_INTO_CYTOSOL_BY_ENDOPLASMIC_RETICULUM	0.0455275328691034	0.312172112934878	0.321775918075361	-0.500721619571328	-1.5086756585397	19	Nol3,Calm2,Tmem38a,Gstm7	0.210526315789474
Curated - Chemical and Genetic Perturbation	GAUSSMANN_MLL_AF4_FUSION_TARGETS_F_DN	0.0325155785425107	0.254258824312427	0.321775918075361	-0.44064931931677	-1.50852980552262	30	Lpl,Miga1,Fgfbp1,Nnmt,Xlr,Cth,Opn3	0.233333333333333
Ontology - Biological Process	GOBP_DENDRITIC_CELL_CHEMOTAXIS	0.0589569160997732	0.355470308424122	0.282013350011725	-0.508580622458318	-1.50838340923908	17	Ccl21a,Gpr183,Trpm4,Ccl19,Slamf9,Retnlg,Spi1,Ano6	0.470588235294118
Cell Type Signatures	TABULA_MURIS_SENIS_KIDNEY_EPITHELIAL_CELL_OF_PROXIMAL_TUBULE_AGEING	5.02054520050594e-05	0.00249286389862892	0.557332238758646	-0.292543773832452	-1.50800904469689	379	Spink1,Tstd1,Sptssa,Cox7b,Med28,Btg2,Prxl2a,Sgk1,Immp1l,Actg1,Cela1,Slc22a29,Prdx2,Fmc1,Slc15a2,Ass1,Gstm5,Ndufb9,Ccnd1,Slc51b,Tcea3,Npl,Ndufaf8,Slirp,Anapc11,Rnf7,Mocs2,S100a1,Mrpl23,Pnrc1,Naa38,Cox20,Hpd,Ccn1,Rpl23a,Cox5a,Mrpl42,Rps11,Adk,Cnn3,Slc25a3,Klf6,Rps6,Cox8a,Rps17,Ddt,Hspe1,Id2,Srsf3,Ddc,Rpl31,Polr2e,Gng5,Pfdn5,Hint1,Rpl24,Ddx5,Nme1,Gsta4,Csrp2,Rpl22l1,Rpl5,Anp32a,Fundc2,Abat,Tmem147,N…	0.387862796833773
Ontology - Molecular Function	GOMF_TYPE_I_TRANSFORMING_GROWTH_FACTOR_BETA_RECEPTOR_BINDING	0.0691964285714286	0.375939133275261	0.257206466468838	-0.560194206824241	-1.50773509067487	12	Fermt2,Tgfbr2,Fkbp1a,Snx6,Lrg1	0.416666666666667
Ontology - Molecular Function	GOMF_STRUCTURAL_CONSTITUENT_OF_CYTOSKELETON	0.0217933607553556	0.200631776242113	0.352487857583619	-0.384129725704414	-1.50759051064603	57	Tuba8,Tpm1,Actg1,Tubb5,Actr3,Tuba1b,Actb,Ank3,Tubb6,Tubb2b,Epb41l3,Dbnl,Lmna,Nefh,Tubg1,Arpc3,Arpc2,Tln2,Tuba4a,Tuba1a,Synm	0.368421052631579
Ontology - Biological Process	GOBP_POSITIVE_REGULATION_OF_INHIBITORY_POSTSYNAPTIC_POTENTIAL	0.0610980218290846	0.359053253941102	0.321775918075361	-0.732461281258457	-1.5073408729931	5	Nlgn3,Rims2,Abat	0.6
Ontology - Biological Process	GOBP_NEGATIVE_REGULATION_OF_CALCIUM_ION_TRANSPORT	0.0150961056087111	0.164366151902585	0.380730400722792	-0.377875877879729	-1.50726012521852	61	Spink1,Hes1,Calm2,Sestd1,Gstm7,Ppp3cc,Gnb5,Cbarp,Pacsin3,Gpr35,Stc1,Rrad,Icam1	0.213114754098361
Ontology - Biological Process	GOBP_PROTEIN_LOCALIZATION_TO_CHROMOSOME	0.00655081657949969	0.101652668250613	0.407017918923954	-0.343320330902295	-1.50723300878159	103	Msh2,Esco2,Bub1b,Ruvbl2,Rpa2,Tinf2,Cct8,Cenpa,Gnl3l,Ttk,Rpa1,Aurkb,Cct7,Xrcc4,Kntc1,Ik,Rcc2,Cct3,Ndc80,Champ1,Cct6a,Plk1,Rb1,Spi1,Cdk1,Lef1,Lrwd1,Cdt1,Cct2,Cenpq,Daxx,Rad21,Spdya,Bub3,Mrnip	0.339805825242718
Regulatory Target Gene - miRDB	MIR_6373	0.0114148800446683	0.142447269709267	0.380730400722792	-0.364373199659058	-1.50711992471784	73	Myh10,Rgs5,Impact,Mapkap1,Sp4,Faf1,Skida1,Rusc1,Gtdc1,Acbd5,Mcm4,Srprb,Ccnc,Pdk3,Sun2,Ska2,Abitram,Tmed5,Fndc3b,Gng2,Twf1,Asb7,Fgfr1op2,Ncam2,Clcn5,Zfhx3,Slc30a6	0.36986301369863
Ontology - Molecular Function	GOMF_PROTEIN_FOLDING_CHAPERONE	0.0199607599959001	0.189763289160786	0.352487857583619	-0.388493746722015	-1.50688014350543	54	Ric3,Zmynd10,Pdcl3,Lyrm7,Hspa14,Pfdn1,Cct8,Sparc,Cct7,Wipf1,Hspe1,Dnajb3,Cct3,Anp32e,Cct6a,Hspa13,Cct2,Cd74	0.333333333333333
Ontology - Biological Process	GOBP_NEGATIVE_REGULATION_OF_CELL_GROWTH_INVOLVED_IN_CARDIAC_MUSCLE_CELL_DEVELOPMENT	0.057649667405765	0.351286116214355	0.282013350011725	-0.548429751041286	-1.50682625847877	13	G6pdx,Pi16,Rgs4,Pak1,Foxp1	0.384615384615385
Curated - Chemical and Genetic Perturbation	WANG_IMMORTALIZED_BY_HOXA9_AND_MEIS1_DN	0.0279387482691256	0.232936079779909	0.352487857583619	-0.467857483521726	-1.50681332677345	24	Oaf,Meis1,Satb1,Adgrg1,Cxxc5,Ednra,Ly86	0.291666666666667
Ontology - Biological Process	GOBP_ACTIN_FILAMENT_POLYMERIZATION	0.00307112286476613	0.0629050683334856	0.431707695803346	-0.323844942354879	-1.50674604728508	152	Cobl,Baiap2l2,Ccl21a,Nck2,Arhgap18,Tpm1,Actr3,Fhod3,Gas7,Msrb2,Vill,Lmod3,Dlg1,Diaph2,Was,Hcls1,Tmod2,Gba2,Tmsb4x,Rdx,Icam1,Capzb,Dbnl,Hip1r,Map3k1,Abitram,Coro1a,Capn1,Hax1,Eps8,Capza2,Arpc3,Arpc2,Kank1,Myh9,Diaph3,Cyrib,Plekhg2,Twf1,Pak3,Washc1,Fhdc1,Ccl11,Pfn1,Cdc42ep5,Pycard,Pstpip1,Tmsb15b1,Tlr2,Arpc5l	0.328947368421053
Canonical Pathways - Reactome	REACTOME_TRANSLESION_SYNTHESIS_BY_POLK	0.0589569160997732	0.355470308424122	0.282013350011725	-0.507889971580266	-1.50633502933622	17	Pcna,Rfc4,Rpa1,Rfc3,Rfc2,Rps27a	0.352941176470588
Ontology - Biological Process	GOBP_ALPHA_BETA_T_CELL_LINEAGE_COMMITMENT	0.0455275328691034	0.312172112934878	0.321775918075361	-0.49966017976102	-1.5054775373837	19	Ctsl,Stat6,Irf4,Stat3,Foxp3	0.263157894736842
Ontology - Biological Process	GOBP_NUCLEIC_ACID_PHOSPHODIESTER_BOND_HYDROLYSIS	0.00844927918824163	0.119391664864334	0.380730400722792	-0.359549425090845	-1.50510728188147	83	Rnase4,Tbl3,Exosc9,Exosc8,Rcl1,Ddx1,Cpsf3,Zfp36,Exosc2,Exosc10,Zc3h12d,Lactb2,Cstf2,Parn,Polr2i,Pop7,Dxo,Gm960,Exosc7,Nhp2,Eri1,Nudt16,Dcp1a,Fen1,Nudt21,Dcp1b,Bop1,Atad5,Edc3,Dis3l,Rnase6,Ncbp1,Rps21,Mre11a	0.409638554216867
Ontology - Biological Process	GOBP_AMINO_SUGAR_METABOLIC_PROCESS	0.0339370107474857	0.261673931907777	0.321775918075361	-0.417720158099116	-1.5049896445166	38	Gnpnat1,Chil1,Ovgp1,Npl,Uap1,Gfpt1,Mdp1,Renbp,Gne,Pgm3,Gnpda2,Dpagt1,Gfpt2,Ctbs,Nagk	0.394736842105263
Curated - Chemical and Genetic Perturbation	YAMAZAKI_TCEB3_TARGETS_DN	0.00170393709192915	0.0410943504967815	0.45505986738723	-0.315506023408196	-1.50495797766223	193	Cobl,Igfbp2,Ldhb,Fgd1,Top2a,Mif,Fzd5,Ccne1,Xrcc5,Uhrf1,Aldoa,Esco2,Tubb5,Bub1b,Vbp1,Ruvbl2,Phyh,Tuba1b,Ebna1bp2,Snrpa1,Jade1,Pim1,Cdh1,Hmga1,Nelfb,Dnajc21,Manba,Psma2,Fkbp3,Cyba,Tubb2b,Rps4l,Gsta4,Cct3,Hat1,Slc25a40,Cks2,Laptm5	0.196891191709845
Ontology - Biological Process	GOBP_PROTEIN_CONTAINING_COMPLEX_ORGANIZATION	4.48505515647834e-11	9.34172916877917e-09	0.851339057116899	-0.26366053205843	-1.50478844396317	1490	Lpl,Ric3,Cobl,Baiap2l2,Ccl21a,Nol3,Plekha7,Fermt2,Pkm,Sds,Gtf2b,Tdo2,Hccs,Med28,Eral1,Hes1,Med24,Nck2,Zmynd10,Odad3,Trp53,Smarcd3,Ndufs4,Arhgap18,Mif,Scarb1,Slc2a1,Sgk1,Arl2,Xrcc5,Cox7a2,Pip4p1,Rangrf,Nup93,Tpm1,Pik3c3,Apoa1,Gpihbp1,Cox7a1,Ndufa1,Snrpd3,Lmo4,Ndufaf5,Usp50,Rpf2,Mrpl58,Mcm2,Drc1,Nup107,Psmc6,Ndufaf6,Impact,Nrg1,Ndufb8,Ndufb4,Snrpd1,Hells,Lzts3,Tmem120b,Tspyl5,Trim72,Psmd9,Chrac1,Sm…	0.281208053691275
Ontology - Biological Process	GOBP_EYE_PIGMENTATION	0.0775949331877924	0.395697150545569	0.287805130535564	-0.695090050780833	-1.50477189368822	6	Ihh,Grk3,Hps1,Vhl,Spns2	0.833333333333333
Ontology - Biological Process	GOBP_DNA_REPAIR	1.46907979810131e-05	0.000859894226348496	0.593325476396405	-0.28084726513707	-1.5046044916015	542	Fh1,Mcm5,Trp53,Smarcd3,Kat5,Faap100,Fignl1,Xrcc5,Cdkn2d,Tmem161a,Chek1,Uhrf1,Msh2,Esco2,Dtl,Mcm2,Ufl1,Smarcb1,Sgf29,Mcm6,Ruvbl2,Swsap1,Gins2,Mcm3,Dpf3,Actr8,Hdgfl2,Pcna,Fmn2,Rbx1,Actl6a,Rpa2,Nsmce1,Mta1,Timeless,Ddx1,Rec8,Rnf138,Uchl5,Brcc3,Exo5,Actb,Lig1,Pnkp,Mnat1,Tonsl,Tdp1,Npas2,Rrm1,Otub1,Rad51c,Rfc4,Ier3,Eepd1,Recql,Prkdc,Was,Ube2w,Mutyh,Hmga1,Pold4,Pole,Hmga1b,Atrip,Ube2b,Ung,Rad9a,Dmap1,P…	0.261992619926199
Ontology - Biological Process	GOBP_T_CELL_ANTIGEN_PROCESSING_AND_PRESENTATION	0.0813064859246057	0.402964592478006	0.287805130535564	-0.664723082591075	-1.50443390486595	7	Was,Treml4,Icam1	0.428571428571429
Ontology - Biological Process	GOBP_VESICLE_FUSION_WITH_GOLGI_APPARATUS	0.0662393162393162	0.369514676076085	0.257206466468838	-0.639925784199863	-1.50426047929682	8	Yipf4,Vti1a,Yipf5,Sec22b,Stx5a,Uso1	0.75
Canonical Pathways - Reactome	REACTOME_NONHOMOLOGOUS_END_JOINING_NHEJ	0.0132990295237753	0.154136880353739	0.380730400722792	-0.392007420689237	-1.50412261572079	52	Kat5,H2bc21,Xrcc5,Brcc3,H4c4,H2bc15,Tdp1,Prkdc,Xrcc4,Uimc1,Brca1	0.211538461538462
Ontology - Molecular Function	GOMF_DNA_APURINIC_OR_APYRIMIDINIC_SITE_ENDONUCLEASE_ACTIVITY	0.0598669623059867	0.356545499375503	0.276500599254472	-0.547422752510957	-1.50405950152426	13	Hmga1,Hmga1b,Hmga2,Neil3,Neil1,Apex2,Neil2,Rps3	0.615384615384615
Ontology - Biological Process	GOBP_REGULATION_OF_ATTACHMENT_OF_SPINDLE_MICROTUBULES_TO_KINETOCHORE	0.0455275328691034	0.312172112934878	0.321775918075361	-0.499001434180753	-1.50349273508384	19	Kat5,Racgap1,Birc5,Spag5,Aurkb,Knstrn,Rcc2	0.368421052631579
Ontology - Biological Process	GOBP_POSITIVE_REGULATION_OF_DNA_REPAIR	0.00435689264885752	0.0793609829275169	0.407017918923954	-0.33242539585506	-1.50342953684993	127	Fh1,Smarcd3,Kat5,Tmem161a,Smarcb1,Ruvbl2,Dpf3,Actr8,Hdgfl2,Pcna,Fmn2,Actl6a,Timeless,Uchl5,Brcc3,Actb,Pnkp,Npas2,Prkdc,Was,Dmap1,Shld1,Uimc1,Brca1,Ruvbl1,Parp1	0.204724409448819
Regulatory Target Gene - GTRD	ZFP738_TARGET_GENES	0.0198068209727955	0.188859568823837	0.352487857583619	-0.388931229852986	-1.50314534008883	53	Mrps31,Gramd1b,Cox7a2,Gm16096,Fos,Atp5pb,Kbtbd12,Nmnat2,Ift122,Wdr77,Sh3kbp1,Tssc4,Orc4,Apex2	0.264150943396226
Cell Type Signatures	TABULA_MURIS_SENIS_TONGUE_LANGERHANS_CELL_AGEING	0.0350030852624365	0.267792653035733	0.321775918075361	-0.494781736351372	-1.50282891421449	20	Atp5mpl,Cd83,Cxcr6,Sema7a,Nkg7,Cfp,Lat,Skap1,Ptprcap	0.45
Ontology - Biological Process	GOBP_CELLULAR_RESPONSE_TO_CAMPTOTHECIN	0.0630173141459754	0.363413571316519	0.287805130535564	-0.730126476047346	-1.50253604929083	5	Recql5,Fancb,Blm,Spidr	0.8
Cell Type Signatures	TABULA_MURIS_SENIS_LUNG_FIBROBLAST_OF_LUNG_AGEING	0.00119288920107232	0.0327595154225991	0.45505986738723	-0.310562816223635	-1.50231254116855	205	Ldhb,Fermt2,Tnfaip2,Hes1,Rarres2,Selenos,Aldoa,Myl12a,Arhgdia,Mrpl58,Ctsl,Emd,Ndufb8,Pla2g12a,S100a9,Cdk2ap2,Gstp1,Vdac3,Syf2,Stbd1,Pnrc1,Ndufs2,Rbms1,Psmc2,Srp14,Snrpb,Vps28,Slc25a3,Tbcb,Tmem176a,Dnajb2,Ddt,Rrp1,Mdh1,Id3,Psma3,Cyba,Hilpda,Tmed3,Hint1,Tmsb4x,Atf4,Gadd45b,Cd63,Lyz2,S100a8,Trappc1,Cd40,Prr13,Tmem176b,Prkca,Calm1,Swi5,Psma6,Cyc1	0.268292682926829
Ontology - Biological Process	GOBP_ASTROCYTE_DEVELOPMENT	0.0490567308371348	0.32244747916638	0.321775918075361	-0.430181367217353	-1.50196217594045	33	Ifngr1,Smo,S100a9,App,Il1b,Nr1d1,Csf1r,S100a8,Eif2b5,Trem2,C1qa,Ifng,Kras,Agt	0.424242424242424
Ontology - Biological Process	GOBP_REGULATION_OF_B_CELL_MEDIATED_IMMUNITY	0.0156657625971648	0.167155140860606	0.352487857583619	-0.376492916406087	-1.50174380939643	61	Cd28,Bcl6,Msh2,Stat6,Slc15a4,Cd226,Hmces,Shld1,Foxp3,Susd4,Ptpn6,Fcgr3,Cd40,Trem2,Cr1l,Fcer1g,Ifng,Tbx21,Ptprc,Atad5,Fcer2a,Tfrc,Hpx,Ighg2b,Gimap3,Mlh1,Nod2,C4bp,Il27ra,Thoc1,Shld3	0.508196721311475
Ontology - Cellular Component	GOCC_MAST_CELL_GRANULE	0.0636570783655167	0.364547302200462	0.287805130535564	-0.729617004230508	-1.50148760111642	5	Akr1b3,Cxcr2,Srgn	0.6
Ontology - Biological Process	GOBP_REGULATION_OF_ANTIGEN_PROCESSING_AND_PRESENTATION	0.0459100617679956	0.313254213018684	0.321775918075361	-0.482942883266204	-1.50082464373453	21	Ccl21a,Ccl19,Was,Slc11a1,Cd68,Trem2,Cd74,Pycard	0.380952380952381
Ontology - Molecular Function	GOMF_CYCLIC_NUCLEOTIDE_PHOSPHODIESTERASE_ACTIVITY	0.0476097716282687	0.318550487014674	0.321775918075361	-0.476513301716773	-1.50070939252975	22	Pde6d,Pde10a,Pde9a,Pde6c,Pde6h,Pde4c,Pde4b,Pde4a	0.363636363636364
Ontology - Biological Process	GOBP_REGULATION_OF_T_CIRCLE_FORMATION	0.0788566118445486	0.397994492895756	0.287805130535564	-0.693064064428817	-1.50038591907086	6	Xrcc5	0.166666666666667
Positional	chrXF3	0.0425922667154175	0.301671371392262	0.321775918075361	-0.411411577977275	-1.49943994694862	41	Fgd1,Maged2,Pfkfb1,Nbdy,Tsr2,Gnl3l,9530051G07Rik,Rpl21-ps15,Tspyl2,Spin2c,Alas2,Apex2,Acot9,Mageh1,Gm15191,A230072E10Rik,Ubqln2	0.414634146341463
Ontology - Biological Process	GOBP_POSITIVE_REGULATION_OF_INTERLEUKIN_13_PRODUCTION	0.0598669623059867	0.356545499375503	0.276500599254472	-0.545705190721879	-1.49934045191139	13	Il17rb,Il17ra,Gata3,Irf4	0.307692307692308
Tumor Phenotype Ontology	MP_INCREASED_BRAIN_TUMOR_INCIDENCE	0.0662393162393162	0.369514676076085	0.257206466468838	-0.637805869461755	-1.49927723899185	8	Trp53,Msh2,Smarcb1	0.375
Ontology - Molecular Function	GOMF_SODIUM_CHANNEL_REGULATOR_ACTIVITY	0.0350864259416328	0.267873358016014	0.321775918075361	-0.44311807646161	-1.49924509646827	29	Ptpn3,Prss8,Scn1b,Rangrf,Scn4b,Pcsk9,Fxyd5,Tmem168	0.275862068965517
Ontology - Biological Process	GOBP_ONCOGENE_INDUCED_CELL_SENESCENCE	0.0531914893617021	0.338378075151653	0.287857117255149	-0.728469864747143	-1.49912688898795	5	Hmga1,Hmga1b,Hmga2,Spi1	0.8
Ontology - Biological Process	GOBP_POSITIVE_REGULATION_OF_MITOTIC_CELL_CYCLE_SPINDLE_ASSEMBLY_CHECKPOINT	0.0758928571428571	0.392255766309102	0.245041785430996	-0.556938609268221	-1.49897281035042	12	Mad1l1,Birc5,Mad2l1,Aurkb,Ndc80,Dync1li1	0.5
Ontology - Biological Process	GOBP_CELLULAR_RESPONSE_TO_BRAIN_DERIVED_NEUROTROPHIC_FACTOR_STIMULUS	0.0662393162393162	0.369514676076085	0.257206466468838	-0.637671158347997	-1.49896057632635	8	Ntrk2,Dlg1,Grip1,Nfkb1	0.5
Ontology - Biological Process	GOBP_CORTICOSPINAL_TRACT_MORPHOGENESIS	0.0578158458244111	0.351897736368845	0.276500599254472	-0.610121233498218	-1.49888050172529	9	Bhlhe22,Scn1b,Epha4	0.333333333333333
Ontology - Biological Process	GOBP_DETECTION_OF_BIOTIC_STIMULUS	0.051174251789366	0.329611506103555	0.321775918075361	-0.429253162682873	-1.49872138447767	33	Cdhr2,Scarb1,Smo,Pak1,Tlr6,Pglyrp1,Fap,Clec7a,Pglyrp2,Trem2,Clec4n	0.333333333333333
Ontology - Biological Process	GOBP_CYTOPLASMIC_SEQUESTERING_OF_NF_KAPPAB	0.0531914893617021	0.338378075151653	0.287857117255149	-0.728065291624149	-1.49829431309622	5	Faf1,Nfkbib	0.4
Regulatory Target Gene - miRDB	MIR_136_3P	0.0788566118445486	0.397994492895756	0.287805130535564	-0.692064491353602	-1.49822198438702	6	Smyd4,Ube2w,Rabl3	0.5
Curated - Chemical and Genetic Perturbation	MATZUK_SPERMATOCYTE	0.0167729316098454	0.172881926194537	0.352487857583619	-0.384222068010001	-1.49821984374158	56	Gal3st1,Btrc,Rarb,Bcl6,Sgo2a,Mybl1,Bub1b,Smc1b,Rec8,Rad51c,Ube2b,Cks2,Hsf2,Lmna,Msh5,Limk2	0.285714285714286
Positional	chr1E3	0.0366450429584262	0.276181014552274	0.321775918075361	-0.500383683960703	-1.49819816189678	18	Acmsd,Mcm6,2900009J06Rik,Rab3gap1	0.222222222222222
Ontology - Biological Process	GOBP_REGULATION_OF_TELOMERE_MAINTENANCE_VIA_TELOMERASE	0.025813937084453	0.222463150435495	0.352487857583619	-0.39613002529483	-1.49816919149939	49	Fbxo4,Xrcc5,Pkib,Tinf2,Cct8,Pnkp,Exosc10,Gnl3l,Aurkb,Parn,Cct7,Cct3,Cct6a,Nat10,Cct2	0.306122448979592
Canonical Pathways - Reactome	REACTOME_AMINO_ACID_TRANSPORT_ACROSS_THE_PLASMA_MEMBRANE	0.0286597383473826	0.236321276923045	0.352487857583619	-0.464990616481275	-1.49758010166797	24	Slc16a10,Slc3a1,Slc7a1,Slc38a4,Slc43a1,Slc1a5,Slc36a4,Slc7a6,Slc6a12,Slc7a8,Slc38a3,Slc43a2,Slc3a2	0.541666666666667
Ontology - Cellular Component	GOCC_CTF18_RFC_LIKE_COMPLEX	0.0683760683760684	0.373633861879177	0.252961123069611	-0.637082742254813	-1.49757739862635	8	Rfc4,Rfc3,Rfc2,Ddx11,Chtf18	0.625
Ontology - Cellular Component	GOCC_ENDOPLASMIC_RETICULUM_CHAPERONE_COMPLEX	0.0758928571428571	0.392255766309102	0.245041785430996	-0.556270706866601	-1.49717518396335	12	Mzb1,Dnajc10,Sdf2l1,Dnajb11,Ppib,Pdia4,Hsp90b1,Hyou1	0.666666666666667
Canonical Pathways - Biocarta	BIOCARTA_IRES_PATHWAY	0.0801182909319705	0.399470361779967	0.287805130535564	-0.691480900606043	-1.49695859275402	6	Eif4e,Ptbp1,Eif4a1,Eif4g3	0.666666666666667
Canonical Pathways - Reactome	REACTOME_ER_PHAGOSOME_PATHWAY	0.0532104692313549	0.338378075151653	0.321775918075361	-0.456244550690428	-1.49690850239907	25	H2-Q2,H2-Q1,Vamp8,H2-Q7,Snap23,H2-M2,Sec22b,H2-T23,Calr,Stx4a,Pdia3,H2-M3	0.48
Ontology - Biological Process	GOBP_DENDRITIC_CELL_ANTIGEN_PROCESSING_AND_PRESENTATION	0.0758928571428571	0.392255766309102	0.245041785430996	-0.556157926720617	-1.49687164176038	12	Ccl21a,Ccl19,Slc11a1,Cd68,Cd74,Washc1	0.5
Ontology - Biological Process	GOBP_POLYADENYLATION_DEPENDENT_SNORNA_3_END_PROCESSING	0.0801182909319705	0.399470361779967	0.287805130535564	-0.69122878333106	-1.49641279442345	6	Exosc2,Exosc10,Parn	0.5
Canonical Pathways - Wiki	WP_NOVEL_JUNDMP1_PATHWAY	0.0290202334773524	0.236945804466322	0.352487857583619	-0.464609148270386	-1.49635151945191	24	Trp53,Fos,Junb,Ccnd1,Arf1,Rb1,Kras,Raf1,Map2k1,Cdkn2a,E2f1	0.458333333333333
Regulatory Target Gene - miRDB	MIR_7017_5P	0.0357138017623434	0.271708249310439	0.321775918075361	-0.437054583854049	-1.49622349900911	30	Selenos,Samd4,Ifi27l2b,Ddx1,Calu,Lat2,Stx11,Cyrib,E2f4,Mat1a,Vangl2,Kifap3	0.4
Ontology - Biological Process	GOBP_PRE_B_CELL_DIFFERENTIATION	0.0553191489361702	0.344279592797166	0.282013350011725	-0.726834846020395	-1.49576216430148	5	Foxp1,Atp11c,Laptm5	0.6
Ontology - Biological Process	GOBP_AMINO_ACID_METABOLIC_PROCESS	0.000571218409216241	0.0187903398708984	0.477270815362862	-0.302908450221955	-1.49551899148874	249	Ctps2,Amdhd1,Acmsd,Fh1,Sds,Tdo2,Hal,Agxt,Gls2,Pycr2,Qrsl1,Mtap,Cps1,Sdsl,Aass,Azin2,Pah,Gcat,Sars2,Hgd,Otc,Nat8l,Bckdk,Ass1,Hao1,Kynu,Got1,Tat,Dbt,Rars2,Arg1,Gldc,Dld,Pars2,Cad,Gmps,Cars2,Gfpt1,Tars2,Aadat,Ftcd,Hpd,Mthfd2l,Vars,Cth,Agxt2,Gars,Ddc,Azin1,Slc25a12,Nox4,Farsb,Ears2,Cbs,Kmo,Atf4,Vars2,Abat	0.232931726907631
Canonical Pathways - Reactome	REACTOME_EPH_EPHRIN_SIGNALING	0.0133829067808043	0.154747699315457	0.380730400722792	-0.379645159426978	-1.49548670293607	60	Nck2,Actg1,Actr3,Aph1b,Pak1,Epha4,Efna1,Actb,Efna2,Ptk2,Vav2,Efna5,Ephb4,Efnb3,Efna4,Arpc3,Arpc2,Sdcbp,Ngef,Pak3	0.333333333333333
Canonical Pathways - Reactome	REACTOME_TRANSLESION_SYNTHESIS_BY_POLH	0.0490567308371348	0.32244747916638	0.321775918075361	-0.496272139717001	-1.49526936313122	19	Pcna,Rfc4,Rpa1,Rfc3,Ufd1,Rfc2	0.315789473684211
Ontology - Biological Process	GOBP_TELOMERE_MAINTENANCE_VIA_TELOMERE_LENGTHENING	0.0167041589950186	0.172565379133774	0.352487857583619	-0.361971208607994	-1.49523859133106	74	Fbxo4,Xrcc5,Pkib,Naf1,Tinf2,Cct8,Pnkp,Exosc10,Gnl3l,Rpa1,Aurkb,Parn,Cct7,Cct3,Parp1,Nhp2,Cct6a,Telo2,Hnrnpa2b1,Nat10,Cct2,Ctc1,Ten1,Tep1	0.324324324324324
Curated - Chemical and Genetic Perturbation	HOUNKPE_HOUSEKEEPING_GENES	2.80050003845917e-08	3.56463647752446e-06	0.73376198835648	-0.266905201716669	-1.4950355189508	1127	Sptssa,Gtf2b,Med28,Eral1,Magoh,Ilf2,Zfyve21,Ltv1,Snrpd3,Eif2s1,Jak1,Emd,Uba2,Polr2c,Ndufb8,Ufl1,Coq5,Ppp1r11,Smarcb1,Aip,Pin1,Ints10,Smyd5,Ap3m1,Ranbp1,Ywhaq,Rbx1,Rpa2,Ubac1,Dnajc9,Lamtor1,Dcaf15,Nsmce1,Wdr55,Cebpzos,Psmg2,Bckdk,Tmx4,Ddx1,Pfdn1,Higd1a,Kdm4b,Mgrn1,Ap3s2,Dctpp1,Rnf181,Eif1ax,Nap1l4,Arfgap2,Mrpl44,Bmi1,U2af2,Rars2,Btf3l4,Slirp,Syf2,Abce1,U2af1,Ebna1bp2,Tab1,Nup133,Coa3,Atf6b,Vps29,E…	0.379769299023957
Hallmark	HALLMARK_MTORC1_SIGNALING	0.00258317110929519	0.0557589478477473	0.431707695803346	-0.312809907089798	-1.49474097701574	195	G6pdx,Trib3,Btg2,Slc2a1,Aldoa,Mcm2,Psmc6,Actr3,Ddx39a,Got1,Uchl5,Tcea1,Gmps,Mthfd2,Atp5g1,Slc1a5,Psmc2,Niban1,Ppa1,Hmgcr,Nup205,Ung,Mthfd2l,Mcm4,Rpa1,Cth,Hspe1,Stc1,Tomm40,Psma3,Eef1e1,Cfp,Slc2a3,Psmd14,Psmd13,Nfyc,Rpn1,Cdc25a,Lgmn,Nfkbib,Hk2,Cct6a,Acsl3,Itgb2,Plk1,Sdf2l1,Psmc4,Insig1,Coro1a,Psmg1,Sqstm1,Ssr1,Ufm1,Tubg1,Pgk1,Serp1,Tpi1,Tuba4a,Ppp1r15a,Sla,Qdpr,Ppia,Ero1a,Dhfr,Gpi1,Pitpnb,Psmd12,E…	0.430769230769231
Ontology - Biological Process	GOBP_POSITIVE_REGULATION_OF_MACROPHAGE_MIGRATION	0.0357296856089111	0.271708249310439	0.321775918075361	-0.443625033638804	-1.4947160664253	28	Ccl21a,Rarres2,P2rx4,Trem1,Ptk2,Trpv4,Csf1r,P2ry12,Trem2	0.321428571428571
Ontology - Biological Process	GOBP_POSITIVE_REGULATION_OF_PRODUCTION_OF_MOLECULAR_MEDIATOR_OF_IMMUNE_RESPONSE	0.0051064820029673	0.0866642945646451	0.407017918923954	-0.332352092787433	-1.49449348627936	119	Cd28,Mif,Fzd5,Msh2,Mzb1,Stat6,Tlr3,Ddx1,Il1r1,Mapkapk2,Spon2,Cd226,Gata3,Foxp1,Myd88,Hmces,Il1b,Shld1,Gprc5b,Sema7a,Il4ra,Cd40,Laptm5,Malt1,Fcer1g,Il33,Ifng,Tbx21,Cd74,Ptprc,Atad5,Casp1,Pycard,Gpi1,Tlr2,Rbp4,Tfrc,Hpx,Gimap3,Mlh1,Trim6,Nod2,Sash3,Tlr9,Shld3,P2rx7,Cd86,Tgfb1,Stx4a	0.411764705882353
Ontology - Biological Process	GOBP_ASPARTATE_FAMILY_AMINO_ACID_CATABOLIC_PROCESS	0.0605381165919283	0.358269488524482	0.276500599254472	-0.579499215085277	-1.49419459020822	11	Sds,Sdsl,Aass,Gcat,Got1	0.454545454545455
Ontology - Molecular Function	GOMF_INOSITOL_BISPHOSPHATE_PHOSPHATASE_ACTIVITY	0.0553191489361702	0.344279592797166	0.282013350011725	-0.725826461677724	-1.49368699804452	5	Mtmr7	0.2
Cell Type Signatures	TABULA_MURIS_SENIS_BRAIN_NON_MYELOID_OLIGODENDROCYTE_PRECURSOR_CELL_AGEING	5.14984080436945e-05	0.00254917119816288	0.557332238758646	-0.287917228610835	-1.49352542399902	407	Igfbp2,Ldhb,Tagln2,Cystm1,Btg2,Selenos,Fos,Calm2,Exosc9,Aldoa,Arhgdia,Atp5o,Ndufaf5,Ctsl,Ppp1r11,Smarcb1,Pin1,Syngr1,Ranbp1,Gm1673,Msrb2,Lamtor1,Enho,Cdk2ap2,Cebpzos,Junb,Praf2,Glrx2,Rogdi,Adprh,Mrps18b,Anapc11,Rusc1,U2af1,Ebna1bp2,Ssbp4,S100a1,Vps29,Smim14,Pnrc1,Rheb,Ndufc2,Ppm1k,Ubald1,Psmc2,Ppa1,Gipc1,Rala,Trappc4,Cox5a,Mrpl42,Ndufb7,Psmd7,Slc25a3,Tbcb,Tceal9,Psma2,Rrp1,Psma3,Tubb2b,Exosc7,Tme…	0.285012285012285
Canonical Pathways - Reactome	REACTOME_RHO_GTPASES_ACTIVATE_PAKS	0.049041617872789	0.32244747916638	0.321775918075361	-0.474222939523425	-1.49349622965797	22	Myh10,Calm2,Pak1,Ppp1cb,Nf2,Calm1,Myl6,Myh9,Pak3,Myh14	0.454545454545455
Ontology - Biological Process	GOBP_POSITIVE_REGULATION_OF_ANTIGEN_PROCESSING_AND_PRESENTATION	0.0605381165919283	0.358269488524482	0.276500599254472	-0.57913567347593	-1.49325722585662	11	Ccl21a,Ccl19,Slc11a1,Trem2,Cd74,Pycard,Nod2,H2-Ab1	0.727272727272727
Positional	chr12C2	0.0289620009404706	0.236945804466322	0.352487857583619	-0.416582417620036	-1.49280115175787	37	Klhdc2,Vcpkmt,Actr10,Dmac2l,Klhdc1,Gm24474,Psma3,Pole2,Atl1,Nemf,Rpl17-ps3,Gm19221	0.324324324324324
Canonical Pathways - Reactome	REACTOME_HEME_SIGNALING	0.0758928571428571	0.392255766309102	0.245041785430996	-0.554632553539555	-1.49276617504286	12	Mafk,Apoa1	0.166666666666667
Cell Type Signatures	TABULA_MURIS_SENIS_HEART_FIBROBLAST_OF_CARDIAC_TISSUE_AGEING	0.000949690453558223	0.0275926367647949	0.477270815362862	-0.307035606334696	-1.49267952030494	222	Ldhb,Tagln2,Cystm1,Hes1,Scn1b,Fos,Tnfsf12,Aox3,Aldoa,Arhgdia,Lmo4,Crip2,Tubb5,Ier2,Lamtor1,Junb,Rnf181,Gstp1,Clic1,Anapc11,Ssbp4,Zfp36,Cxcl1,Ier3,Ccn1,Slc25a3,Tmem176a,Rrp1,Id3,Cyba,Meox1,Nfkbiz,Tnfrsf1a,Txn2,Ngf,Icam1,Sumo3,Gadd45b,Arhgdib,Cltb,Cd63,Fxyd5,Lyz2,Irf1,Lgmn,Prr13,Tmem176b,Socs3,Sox9,Rplp0,C1qc,C1qa,Pcolce,Il33,Arpc3,Snrpc,Gabarapl1,Srsf2,Rack1,Twf1,Cd74,Rps3,Serpina3n,Ptma,Pfn1,Ifit…	0.301801801801802
Canonical Pathways - Biocarta	BIOCARTA_IL4_PATHWAY	0.0584269662921348	0.353737895580694	0.282013350011725	-0.596789564882509	-1.49252885553811	10	Jak1,Stat6,Shc1,Il4ra,Il2rg	0.5
Ontology - Molecular Function	GOMF_DAMAGED_DNA_BINDING	0.012185654011175	0.14743390437461	0.380730400722792	-0.37386672980349	-1.49213674750708	62	Xrcc5,Msh2,Pcna,Rpa2,Mutyh,Ung,Rpa1,Polb,Hmgb2,Brca1,Neil3,Parp1,Rad23a,Neil1,Xrcc6,Ercc2,Blm,Neil2,Rps3,Cul4b	0.32258064516129
Ontology - Molecular Function	GOMF_MAP_KINASE_TYROSINE_SERINE_THREONINE_PHOSPHATASE_ACTIVITY	0.0758928571428571	0.392255766309102	0.245041785430996	-0.55438867577533	-1.49210979006337	12	Dusp4,Dusp5,Dusp9	0.25
Ontology - Biological Process	GOBP_APOPTOTIC_MITOCHONDRIAL_CHANGES	0.00547708133791819	0.0910273891166135	0.407017918923954	-0.331693601905378	-1.49197071518501	116	Nol3,Trp53,Mff,Bbc3,Ggct,Bik,Higd1a,Bok,Bcl2a1b,Mtch2,Rnf7,Dnm1l,Siva1,Dap3,Ier3,Casp6,Slc35f6,Slc25a31,Mcl1,Ppp2cb,Them4,Timm50,Vdac2,Rhot1,Pim2,Atpif1,Bcl2a1d,Zfp13,Parl,Hk2,Lmna,Ndufs1,Hip1r,Map3k1,Ccar2	0.301724137931035
Canonical Pathways - Reactome	REACTOME_NUCLEAR_PORE_COMPLEX_NPC_DISASSEMBLY	0.0456970220382137	0.31239933480344	0.321775918075361	-0.43065810866612	-1.49160646929426	31	Nup93,Nup107,Nup88,Nup133,Nup205,Sec13,Ccnb2,Nup98,Nup85,Cdk1	0.32258064516129
Ontology - Molecular Function	GOMF_PROTEIN_TYROSINE_SERINE_THREONINE_PHOSPHATASE_ACTIVITY	0.037852173785292	0.281443283805523	0.321775918075361	-0.418646023536641	-1.49147760607246	36	Dusp4,Rngtt,Ptpdc1,Dusp5,Cdkn3,Dusp9,Dusp12,Dusp23,Cdc14a	0.25
Canonical Pathways - Reactome	REACTOME_POLB_DEPENDENT_LONG_PATCH_BASE_EXCISION_REPAIR	0.0683760683760684	0.373633861879177	0.252961123069611	-0.634225487926442	-1.4908609091965	8	Lig1,Polb,Parp1,Adprs,Fen1,Parp2,Apex1	0.875
Ontology - Cellular Component	GOCC_PERICENTRIC_HETEROCHROMATIN	0.0470923242563427	0.316806500177527	0.321775918075361	-0.430433655394749	-1.49082906386547	31	Esco2,Hells,Chrac1,Kdm4b,Cbx3,Cenpa	0.193548387096774
Canonical Pathways - Reactome	REACTOME_NADE_MODULATES_DEATH_SIGNALLING	0.0864266921690174	0.415252033854614	0.287805130535564	-0.688643227750959	-1.49081543137368	6	Ngf,Ngfr,Casp3,Ywhae	0.666666666666667
Canonical Pathways - Reactome	REACTOME_RHO_GTPASES_ACTIVATE_NADPH_OXIDASES	0.0497575412776653	0.32479098372454	0.321775918075361	-0.473341350676851	-1.49071979370616	22	Pik3c3,Pin1,S100a9,Cyba,Noxa1,Ncf4,S100a8,Rac2,Cybb,Nox1,Ncf1	0.5
Canonical Pathways - Reactome	REACTOME_SUMOYLATION_OF_CHROMATIN_ORGANIZATION_PROTEINS	0.029491827040205	0.238763211545082	0.352487857583619	-0.378808643640086	-1.49054500625303	59	Nup93,Nup107,Cbx4,Pcgf2,Satb1,Nup88,H4c4,Bmi1,Nup133,Nup205,Sec13,Ring1,Sumo3,Nup98,Nup85	0.254237288135593
Cell Type Signatures	TABULA_MURIS_SENIS_MARROW_PRECURSOR_B_CELL_AGEING	0.00532384177265473	0.089220244879662	0.407017918923954	-0.326688797055536	-1.49041185693951	131	Arhgdia,S100a9,Clic1,Sdhb,Psma7,Atp5c1,Ubald1,Rps11,Rpl24,Cfp,Atpif1,Gpr25,Tmsb4x,Arhgdib,Cope,Capzb,Fxyd5,S100a8,Eef1b2,Retnlg,Prr13,Psmd4,Rplp2,Irf8,Ndufs8,Rplp0,Spi1,Jchain,Coro1a,Cox4i1,Rpl18,Ptprcap,Arpc3,Rpl35,Uqcrc1,Psmc3,Snrpc,Rack1,Cd74,Rps3,Rpl32,Ptma,Pfn1,Ifitm2,Rpl13a,Gapdh,Rps9,Napsa,Rps4x,Rps7,Cmtm7,Cirbp,Rpl11,Rps5,Rpl6,Rpl13,Rpl14,H2-Aa,Selplg,Ramp1,Rpl8,H2-Ab1,Rpsa,S100a6,Raly,Rb…	0.534351145038168
Ontology - Biological Process	GOBP_CELL_CELL_RECOGNITION	0.0182272751425893	0.181233130029043	0.352487857583619	-0.400248462899311	-1.4899716030102	47	Ccl21a,Nck2,Arsa,Aldoa,Ovgp1,Cct8,Ccl19,Dlg1,Cct7,Adam32,Vdac2,Cct3	0.25531914893617
Ontology - Biological Process	GOBP_ER_OVERLOAD_RESPONSE	0.0758928571428571	0.392255766309102	0.245041785430996	-0.553421367405374	-1.48950632727293	12	Trp53,Selenos,Atg10	0.25
Ontology - Biological Process	GOBP_GRANULOCYTE_ACTIVATION	0.0269513703358996	0.228029843058875	0.352487857583619	-0.414052046738374	-1.48937414760117	40	Enpp3,Myd88,Pi4k2a,Il16,Cd300a,Itgb2,Stx11,Spi1,Fcer1g,Cxcr2,Il18rap,Tyrobp,Ptafr,Kars,Myo1f,Bcr	0.4
Ontology - Molecular Function	GOMF_TAP_COMPLEX_BINDING	0.0606741573033708	0.358368025629971	0.276500599254472	-0.595467348442007	-1.48922208493279	10	H2-Q2,H2-Q1,H2-Q7	0.3
Ontology - Biological Process	GOBP_SMALL_NUCLEOLAR_RIBONUCLEOPROTEIN_COMPLEX_ASSEMBLY	0.0672645739910314	0.370856537238655	0.261663521711573	-0.577481012873547	-1.48899080951583	11	Ruvbl2,Naf1,Snu13,Ruvbl1,Nopchap1,Znhit3	0.545454545454545
Ontology - Biological Process	GOBP_IMMUNOLOGICAL_MEMORY_FORMATION_PROCESS	0.0550847457627119	0.343620829460277	0.282013350011725	-0.65776396547045	-1.48868368944784	7	Bcl6,Pck1	0.285714285714286
Ontology - Molecular Function	GOMF_MISMATCHED_DNA_BINDING	0.0606741573033708	0.358368025629971	0.276500599254472	-0.595246195863267	-1.48866899784034	10	Msh2,Pcna,Mutyh,Msh5,Msh3,Mlh1	0.6
Cell Type Signatures	TABULA_MURIS_SENIS_LUNG_PULMONARY_INTERSTITIAL_FIBROBLAST_AGEING	0.051174251789366	0.329611506103555	0.321775918075361	-0.494052924766199	-1.48858286219641	19	Serpine2,Uba5,Fxyd5,Laptm5,Rack1,Tmed10,Manf,Rpl13a,Dstn,Rps9	0.526315789473684
Ontology - Biological Process	GOBP_MEMBRANE_DEPOLARIZATION_DURING_CARDIAC_MUSCLE_CELL_ACTION_POTENTIAL	0.0860463259112419	0.41422765319553	0.287805130535564	-0.532644548793737	-1.48853204126689	14	Scn1b,Rangrf,Scn4b,Trpm4,Ank3	0.357142857142857
Canonical Pathways - Reactome	REACTOME_RAS_PROCESSING	0.0301017192045195	0.241024150075928	0.352487857583619	-0.46208688617447	-1.48822815224373	24	Pde6d,Arl2,Calm2,Fntb	0.166666666666667
Ontology - Biological Process	GOBP_TOLL_LIKE_RECEPTOR_8_SIGNALING_PATHWAY	0.0574468085106383	0.351236818764167	0.276500599254472	-0.723053765444844	-1.48798103314624	5	Slc15a4,Myd88	0.4
Ontology - Biological Process	GOBP_REGULATION_OF_POLYAMINE_TRANSMEMBRANE_TRANSPORT	0.0574468085106383	0.351236818764167	0.276500599254472	-0.723034521436966	-1.48794143067116	5	Azin2,Azin1,Oaz2	0.6
Ontology - Molecular Function	GOMF_ORNITHINE_DECARBOXYLASE_REGULATOR_ACTIVITY	0.0574468085106383	0.351236818764167	0.276500599254472	-0.723034521436966	-1.48794143067116	5	Azin2,Azin1,Oaz2	0.6
Ontology - Biological Process	GOBP_MACROPHAGE_INFLAMMATORY_PROTEIN_1_ALPHA_PRODUCTION	0.0550847457627119	0.343620829460277	0.282013350011725	-0.657411929173358	-1.48788694362245	7	Trpv4,Trem2,Sirpa,Mcoln2,Arg2,Nod2	0.857142857142857
Curated - Chemical and Genetic Perturbation	CHEN_PDGF_TARGETS	0.0634920634920635	0.364403783760304	0.271288554688953	-0.501582490281605	-1.48762786723673	17	Csrnp1,Got1,Jade1,Mcl1,Lmna,Myo1e,Uck2	0.411764705882353
Ontology - Biological Process	GOBP_CELLULAR_RESPONSE_TO_CAFFEINE	0.0876883734595966	0.416325083938724	0.287805130535564	-0.687168550325725	-1.48762296280179	6	Tmem38a,Gstm7,Ryr1	0.5
Ontology - Biological Process	GOBP_NEGATIVE_REGULATION_OF_MACROPHAGE_APOPTOTIC_PROCESS	0.0574468085106383	0.351236818764167	0.276500599254472	-0.722850816952071	-1.48756338300404	5	Selenos	0.2
Ontology - Biological Process	GOBP_PURINE_RIBONUCLEOTIDE_SALVAGE	0.0577777777777778	0.351799544419134	0.282013350011725	-0.521079757763456	-1.48739212038152	15	Adsl,Impdh2,Gmps,Adk,Gmpr2,Impdh1,Adssl1	0.466666666666667
Ontology - Molecular Function	GOMF_TITIN_BINDING	0.0606741573033708	0.358368025629971	0.276500599254472	-0.594513776005408	-1.48683726713232	10	Calm2,Capn3,Calm1,Obscn,Ankrd23	0.5
Canonical Pathways - Reactome	REACTOME_STING_MEDIATED_INDUCTION_OF_HOST_IMMUNE_RESPONSES	0.0876883734595966	0.416325083938724	0.287805130535564	-0.686706674829174	-1.48662306751512	6	Stat6,Ddx41,Sting1,Irf3	0.666666666666667
Cell Type Signatures	TABULA_MURIS_SENIS_LUNG_ALVEOLAR_MACROPHAGE_AGEING	0.00397271449372975	0.0751115980362928	0.407017918923954	-0.317858719481399	-1.48619643455888	155	Lpl,Pkm,Fabp4,Cox7b,Ctsl,Uqcrh,S100a9,Atp5h,Nme2,Psmb3,S100a1,Pnrc1,Cox5b,Psma7,Hcst,Ier3,Dnajc15,Foxp1,Apoc1,Ccdc12,Il1b,Tmem258,Alcam,Cyba,Dynll1,Cd52,Pfdn5,Atpif1,Csf1r,Cd63,Lyz2,S100a8,Calm1,Trem2,Ptpn18,Rpl19,Rgs2,Cox4i1,Fcer1g,Wfdc17,Krtcap2,Rps14,Ndufa13,Rpl35,Pgk1,Ndufb11,Cd74,Uqcc3,Rps27a,Ifitm3,Ctss,Micos13,Cybb,Ppia,Ifitm2,Zfhx3,Rps23,Pycard,Tyrobp,Rpl27,Psmb5,Lgals3,Napsa,Rpl10	0.412903225806452
Curated - Chemical and Genetic Perturbation	BILANGES_SERUM_AND_RAPAMYCIN_SENSITIVE_GENES	0.0176643824744066	0.177841409996568	0.352487857583619	-0.365368027266296	-1.48566836224331	67	Spry2,Rps6,Rps17,Use1,Rpl24,Eif3m,Rpl5,Eef1g,Eef1b2,Rps16,Rps24,Rpl18,Rps14,Rack1,Rpl26,Rps3,Rps27a,Rpl32,Rps8,Rpl15,Rpl13a,Rps23,Rps9,Rpl10,Rps4x,Rps7,Rps5,Rpl6,Rpl13,Rpl14,Rpl8,Rps25,Rps13,Rpl28,Kcnk13,Tpt1	0.537313432835821
Ontology - Biological Process	GOBP_REGULATION_OF_MITOTIC_NUCLEAR_DIVISION	0.00894493117437482	0.123564863199503	0.380730400722792	-0.338713689352589	-1.48508699922591	104	Tgfa,Mad1l1,Bmp7,Cd28,Nuf2,Smpd3,Chek1,Bub1b,Birc5,Tom1l1,Psmg2,Mad2l1,Anapc11,Ttk,Aurkb,Il1b,Cdc20,Kntc1,Ik,Nme6,Ndc80,Anapc15-ps,Cdc16,Rgcc,Il1a,Plk1,Rb1,Anapc15,Lcmt1,Tubg1,Dync1li1,Fbxw5,Cdt1,Rad21,Cep192,Bub3,Cenpe,Cdk5rap2	0.365384615384615
Ontology - Biological Process	GOBP_POSITIVE_REGULATION_OF_CHROMOSOME_SEPARATION	0.0611764705882353	0.359053253941102	0.282013350011725	-0.440647817588774	-1.48468486366224	28	Mad1l1,Birc5,Ncapg,Anapc11,Ncapd2,Plscr1,Aurkb,Ncapg2,Cdc16,Rb1,Ncaph,Cdt1,Cenpe,Smc2,Ncaph2	0.535714285714286
Ontology - Biological Process	GOBP_MITOTIC_G2_DNA_DAMAGE_CHECKPOINT_SIGNALING	0.0399746654366937	0.291364482463148	0.321775918075361	-0.416496536971266	-1.48381979757418	36	Chek1,Dtl,Brcc3,Syf2,Ier3,Rint1,Uimc1,Brca1,Ticrr,Plk1,Cdk1,Blm,Cdk5rap3,Babam2,Donson,Mrnip,Clspn,Mre11a,Fzr1	0.527777777777778
Canonical Pathways - Reactome	REACTOME_INSULIN_RECEPTOR_RECYCLING	0.0589242634961494	0.355470308424122	0.321775918075361	-0.452139415057934	-1.48343982113486	25	Atp6v0e2,Atp6v1b2,Atp6v0d2,Ide,Atp6v1e1,Atp6v1c1,Atp6v1g2,Atp6v0e,Atp6ap1,Atp6v1f	0.4
Ontology - Biological Process	GOBP_SISTER_CHROMATID_SEGREGATION	0.00162609974468692	0.0399990608976822	0.45505986738723	-0.303662586714463	-1.48330124765036	234	Mad1l1,Gtf2b,Top2a,Smarcd3,Kat5,Nuf2,Sgo2a,Esco2,Cdc6,Prc1,Racgap1,Smarcb1,Bub1b,Dsn1,Dpf3,Actl6a,Birc5,Psmg2,Rec8,Mad2l1,Actb,Ncapg,Anapc11,Ncapd2,Anapc4,Rad51c,Tpx2,Ttk,Nek6,Kifc5b,Spag5,Aurkb,Chmp5,Knstrn,Bccip,Cdc20,Ncapg2,Kntc1,Stag1,Rmi2,Map9,Ik,Ofd1,Ndc80,Anapc15-ps,Cdc16,Pds5b,Champ1,Ppp2r1a,Plk1,Rb1,Kpnb1,Anapc15,Kif14,Lcmt1,Tubg1,Dync1li1,Smarce1,Ncaph,Chmp6,Cdt1,Rad21,Kif2c,Cep192,Clas…	0.320512820512821
Ontology - Cellular Component	GOCC_GATOR2_COMPLEX	0.0672645739910314	0.370856537238655	0.261663521711573	-0.57522161278534	-1.48316511846909	11	Castor1,Sec13,Wdr24,Sesn3,Szt2,Sesn1,Seh1l,Castor2,Mios,Wdr59	0.909090909090909
Ontology - Biological Process	GOBP_NEUTROPHIL_MEDIATED_KILLING_OF_GRAM_NEGATIVE_BACTERIUM	0.0550847457627119	0.343620829460277	0.282013350011725	-0.65530346891794	-1.48311497289	7	Trem3,Trem1	0.285714285714286
Canonical Pathways - Reactome	REACTOME_TRANSCRIPTIONAL_REGULATION_BY_RUNX1	0.00357660622218936	0.0698679787959476	0.431707695803346	-0.318820187718178	-1.4830650027453	153	Smarcd3,H2bc21,Ctsl,Psmc6,Psmd9,Smarcb1,Lmo2,Cbx4,Prmt1,Actl6a,Ccnd3,H4c4,H2bc15,Ccnd1,Bmi1,Mnat1,Psmb3,Psma1,Psmc5,Gata3,Psma7,Psmc2,Psmd7,Psma5,Psma2,Foxp3,Psma3,Psmf1,Ring1,Psmd14,Psmd6,Psme2b,Psmd13,Psmb2,Psmd4,H3c15,Psma6,Psmb4,Psmc4	0.254901960784314
Curated - Chemical and Genetic Perturbation	LIM_MAMMARY_LUMINAL_MATURE_UP	0.0153834749332616	0.165806566518581	0.380730400722792	-0.336197936254345	-1.48300495413563	100	Spink1,Slc7a2,Psd4,G6pdx,Atp6v0e2,Meis1,Btrc,Sort1,Tox3,Gprc5c,Pxylp1,Phka1,Pgap6,Wnk4,Wnt7b	0.15
Positional	chr4D1	0.0114882863482836	0.142497398649477	0.380730400722792	-0.367927660352815	-1.48293283646529	66	Cyp4a31,Eif2b3,Cyp4a32,Uqcrh,Tmem69,Ipp,Mutyh,Pomgnt1,Mast2,Mmachc,Tesk2,Gm12816,Rnf220,Gm12996,Atpaf1,Gm12960,Lurap1,Kif2c,Rps8,Cyp4a12a,Prdx1,Stil,Snord55	0.348484848484849
Ontology - Cellular Component	GOCC_ENDOPLASMIC_RETICULUM_PROTEIN_CONTAINING_COMPLEX	0.00682804896243344	0.104674951992585	0.407017918923954	-0.326478804113114	-1.48196896585206	128	Sptssa,H2-Q2,Selenos,H2-Q1,Mzb1,P4ha2,Tusc3,Faf1,Spcs3,Spcs2,Nbas,Rint1,Tmem258,Ostc,Srprb,Arxes2,Dnajc10,Stt3a,Ufd1,H2-Q7,Emc2,Ddost,Pigs,Sec61a1,Rpn1,Gpaa1,Get3,Magt1,Sptlc1,Sdf2l1,Insig1,Krtcap2,Rnf125,Sec61b,Dnajb11,Syvn1,Pigq,Ppib,Srebf2,Pyurf,Ost4,Pdia4,Pigp,Derl1,Hsp90b1,Sec61g,Rpn2,Mmgt1,Ganab,Hyou1,Pigu,Calr,Dad1,Dpm2,Pigyl,H2-D1,Sptlc2,Ubxn1,Pdia3,Sptssb,Mmgt2,Spcs1,Pdia6,Ext2,H13,Alg14	0.515625
Ontology - Cellular Component	GOCC_GOLGI_ASSOCIATED_VESICLE	0.015184981254373	0.16507095974875	0.380730400722792	-0.346422482478588	-1.48150453167256	89	Rab13,Sort1,Spg21,Scfd1,Lyz1,App,Bnip1,Tmem199,Ap1b1,Rab12,Steap2,Use1,Tmed3,Copg1,Cope,Cltb,Lyz2,Arf1,Arcn1,Copb1,Sec22b,Map6,Dop1a,Tmed10,Kdelr2,Cltc,Zdhhc13,Ap1g2,Ap1m1,Actr1a,Rab8a,Adam10,Pacsin1,Tmed2,Slc2a4,Copg2,Chic2,Copb2,Igf2r	0.438202247191011
Ontology - Biological Process	GOBP_NEGATIVE_REGULATION_OF_CELL_CYCLE_G2_M_PHASE_TRANSITION	0.0197055073105305	0.188678761938083	0.352487857583619	-0.370223467690963	-1.48059488706872	63	Chek1,Dtl,Cdc6,Nae1,Brcc3,Syf2,Ier3,Rint1,Gpr132,Uimc1,Brca1,Zfyve19,Ticrr,Plk1,Orc1,Cdk1,Blm,Cdk5rap3,Rad21,Babam2,Donson,Mrnip,Clspn,Inip,Rad17,Mre11a,Fzr1	0.428571428571429
Ontology - Biological Process	GOBP_INTERLEUKIN_15_MEDIATED_SIGNALING_PATHWAY	0.0889500550633779	0.419513745431432	0.287805130535564	-0.683821775307019	-1.48037766706351	6	Il2rg,Plcb1,Il2rb,Cd4	0.666666666666667
Ontology - Biological Process	GOBP_DE_NOVO_IMP_BIOSYNTHETIC_PROCESS	0.0889500550633779	0.419513745431432	0.287805130535564	-0.683818155240462	-1.48036983013015	6	Adsl,Paics,Atic,Ppat,Pfas,Gart	1
Ontology - Biological Process	GOBP_PROTEIN_TRIMERIZATION	0.06	0.356632801967951	0.276500599254472	-0.518615920911184	-1.48035924016429	15	Mif,App,Slc1a5,Pxdn,Pnpt1,Steap4,Alox5ap,Cd74,Clybl	0.6
Ontology - Molecular Function	GOMF_SNAP_RECEPTOR_ACTIVITY	0.04129250270767	0.296706612197855	0.321775918075361	-0.42756412786142	-1.48029612340105	32	Bnip1,Snap29,Vamp8,Use1,Vti1a,Stx11,Snap23,Sec22b,Stx7,Stx5a,Pick1,Stx12,Snap47,Gosr2,Stx4a,Stx18	0.5
Ontology - Biological Process	GOBP_REGULATION_OF_T_HELPER_2_CELL_DIFFERENTIATION	0.0672645739910314	0.370856537238655	0.261663521711573	-0.57397291434721	-1.4799454446499	11	Bcl6,Il4ra,Irf1,Hlx,Rara,Nlrp3,Il18	0.636363636363636
Ontology - Biological Process	GOBP_POSITIVE_REGULATION_OF_T_HELPER_17_CELL_DIFFERENTIATION	0.0617021276595745	0.359909269181904	0.266350657088526	-0.719032432643169	-1.47970548404764	5	Nfkbiz,Malt1	0.4
Ontology - Biological Process	GOBP_AMIDE_METABOLIC_PROCESS	1.23472196205697e-07	1.35633361831984e-05	0.690132458796796	-0.263448183219948	-1.47915813974385	1020	Smpdl3b,Amdhd1,Mrps31,Sptssa,Pkm,Fh1,Pstk,Eif2b3,Acsl4,Tdo2,Gal3st1,Btg2,Igf2bp3,Nck2,Trp53,Magoh,Mrpl19,Mrpl50,Mrpl47,Gls2,Smpd3,Ifngr1,Exosc9,Mrpl1,Eif2s1,Ang,Qrsl1,Them5,Samd4,Mrpl58,Nt5c,Immp1l,Suclg1,Cps1,Mtg2,Impact,Msi2,Dph6,Ntrk2,Tsfm,Exosc8,Pin1,S100a9,Eif4e,Plaat3,Aph1b,Trub2,Nnmt,Rbm4b,Sars2,Otc,Fech,Cpd,Ass1,Epha4,Rtn2,Kynu,Mtres1,Got1,Gspt2,Efna1,Tlcd3b,Cdk5rap1,Spcs3,Mrps27,Mrps33,E…	0.356862745098039
Cell Type Signatures	TABULA_MURIS_SENIS_MARROW_GRANULOCYTOPOIETIC_CELL_AGEING	0.0107341385076849	0.13700009539013	0.380730400722792	-0.335669413605319	-1.47864007809413	101	Cdkn2d,Trem3,S100a9,Prdx2,Birc5,Lyz1,Pglyrp1,Hcst,Vamp8,Cyba,Cd52,Tmed3,Cpne3,Atpif1,Ncf4,Arhgdib,Cd63,Fxyd5,Lyz2,S100a8,Mcemp1,Retnlg,Rgcc,Cks2,Clec12a,Alas2,Spi1,Jchain,Cdk1,Fcer1g,Alox5ap,Tuba4a,Lrg1,Ifitm3,Cybb,Ifitm2,Dstn,Tyrobp,Arrb2,Lgals3,Hp,Smc2,Gpsm3,Gsr,Arf5	0.445544554455446
Ontology - Biological Process	GOBP_REGULATION_OF_NITRIC_OXIDE_MEDIATED_SIGNAL_TRANSDUCTION	0.0769230769230769	0.39516089291874	0.237793834423688	-0.628917395321905	-1.47838328425529	8	Spink1	0.125
Ontology - Biological Process	GOBP_POSITIVE_REGULATION_OF_DOUBLE_STRAND_BREAK_REPAIR	0.011522381552564	0.142677575437751	0.380730400722792	-0.352325021211417	-1.47811760178413	84	Fh1,Smarcd3,Kat5,Smarcb1,Ruvbl2,Dpf3,Hdgfl2,Fmn2,Actl6a,Timeless,Actb,Pnkp,Prkdc,Was,Dmap1,Shld1	0.19047619047619
Ontology - Cellular Component	GOCC_NUCLEAR_LAMINA	0.06	0.356632801967951	0.276500599254472	-0.517794607419751	-1.47801484816418	15	Emd,Pcna,Nrm,Rnf220,Lmna,Lbr	0.4
Ontology - Biological Process	GOBP_REGULATION_OF_DOUBLE_STRAND_BREAK_REPAIR	0.00596806707289608	0.0955248100949175	0.407017918923954	-0.326740752751285	-1.47772012819695	127	Fh1,Smarcd3,Kat5,Fignl1,Chek1,Smarcb1,Ruvbl2,Dpf3,Hdgfl2,Fmn2,Actl6a,Rpa2,Timeless,Actb,Pnkp,Otub1,Prkdc,Was,Atrip,Dmap1,Shld1,Recql5,Hmga2,Rmi2,Ruvbl1,Parp1	0.204724409448819
Ontology - Biological Process	GOBP_NEGATIVE_REGULATION_OF_CYTOSOLIC_CALCIUM_ION_CONCENTRATION	0.06	0.356632801967951	0.276500599254472	-0.517634319763642	-1.47755731629283	15	Nol3,Smpd3,Got1	0.2
Positional	chr15E1	0.0075297635009697	0.11029985691683	0.407017918923954	-0.316609321082328	-1.47754354376077	151	Baiap2l2,Chadl,Cyp2d9,Gm10863,Cyp2d41-ps,Desi1,Zc3h7b,Gcat,Syngr1,Rbx1,Gm17597,Bik,Adsl,Nol12,Maff,Mcat,Kctd17,Tab1,Card10,A430088P11Rik,Snu13,Ttll12,Cby1,Phf5a,Txn2,Ncf4,Atf4,Ttll1,Fam83f,Sun2,Lgals2,Xrcc6,1110025M09Rik,Cyp2d11,Polr3h,Il2rb,Myh9,Gtpbp1,Gm6723,Rac2,C1qtnf6,Pick1,Srebf2,Eif3d,Aco2,1700001L05Rik,Arfgap3	0.311258278145695
Ontology - Biological Process	GOBP_PEPTIDYL_LYSINE_OXIDATION	0.0617021276595745	0.359909269181904	0.266350657088526	-0.717941934227007	-1.47746133425205	5	Lox,Loxl2	0.4
Ontology - Molecular Function	GOMF_PROTEIN_LYSINE_6_OXIDASE_ACTIVITY	0.0617021276595745	0.359909269181904	0.266350657088526	-0.717941934227007	-1.47746133425205	5	Lox,Loxl2	0.4
Ontology - Biological Process	GOBP_CHEMOKINE_C_X_C_MOTIF_LIGAND_1_PRODUCTION	0.0483375416014854	0.321275380109666	0.321775918075361	-0.777089079344509	-1.47736465666945	4	Il17ra,Myd88,Trpv4	0.75
Curated - Chemical and Genetic Perturbation	MIKKELSEN_PLURIPOTENT_STATE_DN	0.0769230769230769	0.39516089291874	0.237793834423688	-0.628396442588806	-1.47715869129884	8	Tgfbr2,Cbx4,Id3,Casp8	0.5
Ontology - Cellular Component	GOCC_COMPLEX_OF_COLLAGEN_TRIMERS	0.06	0.356632801967951	0.276500599254472	-0.517456879956227	-1.47705082459466	15	Col4a3,Col4a5	0.133333333333333
Ontology - Cellular Component	GOCC_TIM23_MITOCHONDRIAL_IMPORT_INNER_MEMBRANE_TRANSLOCASE_COMPLEX	0.0758928571428571	0.392255766309102	0.245041785430996	-0.548721309931768	-1.47685635429068	12	Timm21,Dnajc15,Pam16,Timm50,Timm17a,Grpel1,Timm23	0.583333333333333
Curated - Chemical and Genetic Perturbation	PLASARI_TGFB1_SIGNALING_VIA_NFIC_10HR_DN	0.0404505543109401	0.293571438732838	0.321775918075361	-0.436429695021505	-1.47661563581196	29	Rbp1,Nnmt,Otulinl,1810014B01Rik,Mcf2l,Hey1,Ptpn18,AI467606,Insig1,AW551984,Lss,Rab3il1	0.413793103448276
Regulatory Target Gene - miRDB	MIR_668_3P	0.0292539748337195	0.237879678394485	0.352487857583619	-0.376102744789684	-1.47608709019609	57	Myh10,Dclk1,Sanbr,Prc1,Cldnd1,Epha4,Lmod3,Sgsh,Pcdh9,Epb41l5,Cstf2,Nr6a1,Id4,Tafa3,Ripk4,Prdm1,Tmem138	0.298245614035088
Canonical Pathways - Reactome	REACTOME_MAPK_FAMILY_SIGNALING_CASCADES	0.0014284223761404	0.0368950529210565	0.45505986738723	-0.298941165688886	-1.47597562466717	258	Tgfa,Hbegf,Ptpn3,Dusp4,Pde6d,Arl2,Calm2,Actg1,Psmc6,Nrg1,Gfra1,Psmd9,Il5ra,Fntb,Shc1,Vcl,Rbx1,Brap,Pak1,Ccnd3,Rasal1,Dusp5,Dusp9,Actb,Spred2,Dlg1,Psmb3,Psma1,Psmc5,Psma7,Ptk2,Psmc2,Apbb1ip,Itgb3,Psmd7,Psma5,Pea15a,Psma2,Cdc14a,Ppp2cb,Psma3,Psmf1,Ppp1cb,Rasgrp4,Psmd14,Psmd6,Psme2b,Psmd13,Psmb2,Il2rg,Csk,Dlg3,Lamtor3,Calm1,Psmd4,Ppp2r1a,Psma6,Psmb4,Psmc4,Lat,Cdk1,Mapk4,Il2rb,Ksr1,Psmc3,Il2ra,Kras,P…	0.271317829457364
Ontology - Biological Process	GOBP_PROTEIN_LOCALIZATION_TO_BICELLULAR_TIGHT_JUNCTION	0.0902117369672214	0.422411715222031	0.287805130535564	-0.681617674156366	-1.47560609903629	6	Actg1	0.166666666666667
Canonical Pathways - Reactome	REACTOME_PTK6_REGULATES_CELL_CYCLE	0.0902117369672214	0.422411715222031	0.287805130535564	-0.681592327778482	-1.47555122770414	6	Ccne1,Ccnd1,Cdkn1b,Cdk4	0.666666666666667
Ontology - Biological Process	GOBP_POSITIVE_REGULATION_OF_MITOCHONDRIAL_OUTER_MEMBRANE_PERMEABILIZATION_INVOLVED_IN_APOPTOTIC_SIGNALING_PATHWAY	0.078125	0.397137480190174	0.241339976815091	-0.547916056217665	-1.47468905361734	12	Bbc3,Bok,Siva1,Atpif1,Zfp13,Hip1r	0.5
Canonical Pathways - Reactome	REACTOME_PROCESSING_OF_CAPPED_INTRONLESS_PRE_MRNA	0.0404505543109401	0.293571438732838	0.321775918075361	-0.435731322067884	-1.47425276171172	29	Snrpd3,Cpsf3,Snrpg,Snrpb,Cstf2,Snrpf,Ncbp2,Snrpe,Nudt21,Slbp,Ncbp1	0.379310344827586
Ontology - Biological Process	GOBP_NUCLEAR_CHROMOSOME_SEGREGATION	0.000369675879221023	0.0133834351037173	0.49849310876659	-0.292435294383098	-1.47419958296172	303	Mad1l1,Gtf2b,Top2a,Smarcd3,Syce3,Kat5,Ccne1,Nuf2,Sgo2a,Esco2,Cdc6,Prc1,Racgap1,Smarcb1,Bub1b,Actr3,Dsn1,Dpf3,Fmn2,Actl6a,Birc5,Psmg2,Rec8,Mad2l1,Actb,Ncapg,Anapc11,Ncapd2,Anapc4,Rad51c,Tpx2,Ttk,Nek6,Ube2b,Kifc5b,Spag5,Aurkb,Chmp5,Knstrn,Bccip,Cdc20,Ncapg2,Kntc1,Stag1,Rmi2,Map9,Ik,Rcc2,Kif4,Ofd1,Ndc80,Anapc15-ps,Cdc16,Ccnb2,Pds5b,Champ1,Ppp2r1a,Cenps,Plk1,Rb1,Kpnb1,Msh5,Anapc15,Kif14,Mus81,Lcmt1,T…	0.280528052805281
Ontology - Biological Process	GOBP_METANEPHRIC_NEPHRON_TUBULE_MORPHOGENESIS	0.0304637132722633	0.242590384041986	0.352487857583619	-0.84994640943194	-1.47417238077781	3	Hes1,Lgr4,Sox9	1
Curated - Chemical and Genetic Perturbation	CHEN_METABOLIC_SYNDROM_NETWORK	1.88368400289746e-08	2.47627246216963e-06	0.73376198835648	-0.263114167876814	-1.4739891090103	1217	Lpl,Igfbp2,Ldhb,BC016579,Cyp4f16,Tagln2,Rab34,Tgfbr2,Plekhb2,Pkm,Scd2,Cystm1,Tnfaip2,Maged2,Hal,Gal3st1,Sstr2,Mcm5,Numbl,Arhgap18,Fzd5,Pik3ap1,Sort1,Stat4,Fos,Ifngr1,Serpinb6b,Myl12a,Hmox2,Pkib,Arhgdia,Ang,Cyp2d41-ps,Itm2c,Actg1,Sestd1,Nrg1,Tmem51,Ppp1r14b,Tubb5,Btg3,Slc6a8,Pparg,Tmem86a,Actr3,Lmo2,Asf1b,Atp6v1b2,P2rx4,Mcm3,Phyh,Trub2,Tspan6,Pcna,Syngr1,Ifi27l2b,Slc39a12,Smc1b,Fmc1,Ttc39c,Birc5,R…	0.33114215283484
Tumor Phenotype Ontology	MP_TUMOR_REGRESSION	0.0914734191587123	0.425182956528173	0.287805130535564	-0.680595130465637	-1.47339243621066	6	Trp53,Id1,Cdc20,Tnfrsf1a	0.666666666666667
Canonical Pathways - Wiki	WP_ALANINE_AND_ASPARTATE_METABOLISM	0.0665188470066519	0.370041369508388	0.261663521711573	-0.536255615574699	-1.47337747682441	13	Agxt,Adsl,Ass1,Got1	0.307692307692308
Ontology - Molecular Function	GOMF_AMYLOID_BETA_BINDING	0.0142637889712236	0.160067794972771	0.380730400722792	-0.369158434635317	-1.47334550539192	62	Pfdn4,Scarb1,Fzd5,Apoa1,Itm2c,Ldlrad3,Vbp1,Pfdn1,Tm2d1,Marco,Ide,Pfdn5,Fpr2,Ngfr,Trem2,Itgb2,Adrb2,Clu,Gria3,Gsap,Apba2,Cd74,Msr1,Tlr2,Itm2a,Ager,Pfdn6,Lrp8,Ldlr	0.467741935483871
Canonical Pathways - Reactome	REACTOME_SUMOYLATION_OF_DNA_DAMAGE_RESPONSE_AND_REPAIR_PROTEINS	0.0148680492267348	0.162913832628477	0.380730400722792	-0.356154075369031	-1.4731239941916	73	Nup93,Nup107,Cbx4,Nsmce1,Pcgf2,Nup88,Bmi1,Nup133,Nup205,Rpa1,Xrcc4,Sec13,Brca1,Stag1,Nsmce4a,Ring1,Parp1,Sumo3,Nup98,Nup85,Mdc1,Blm	0.301369863013699
Ontology - Molecular Function	GOMF_RIBOSOMAL_SMALL_SUBUNIT_BINDING	0.0582959641255605	0.353467748884542	0.282013350011725	-0.526895479549483	-1.47246565366015	14	Eral1,Abce1,Pim1,Ung,Nme1,Dhx29,Ptcd3	0.5
Ontology - Biological Process	GOBP_ESTABLISHMENT_OF_BLOOD_NERVE_BARRIER	0.0503376846576938	0.326513849575415	0.321775918075361	-0.774003625421067	-1.47149873898068	4	Ren1,Cldn1,Agt	0.75
Ontology - Cellular Component	GOCC_PERINUCLEOLAR_COMPARTMENT	0.0503376846576938	0.326513849575415	0.321775918075361	-0.773757230546922	-1.47103030480972	4	Pdcl3	0.25
Ontology - Biological Process	GOBP_QUINONE_METABOLIC_PROCESS	0.059644348029696	0.356545499375503	0.321775918075361	-0.42116810669894	-1.47049271349459	33	Coq8b,Coq5,Pdss1,Coq7,Coq2,Coq3,Hmgcr,Coq6,Ndufa9,Coq9,Akr1b3,Pdss2,Ubiad1,Pptc7	0.424242424242424
Canonical Pathways - Reactome	REACTOME_ASPARTATE_AND_ASPARAGINE_METABOLISM	0.0696629213483146	0.377195790879227	0.257206466468838	-0.587921058526646	-1.47034934299209	10	Nat8l,Got1,Slc25a12,Folh1,Aspg,Gadl1	0.6
Ontology - Biological Process	GOBP_GLUCOSAMINE_CONTAINING_COMPOUND_CATABOLIC_PROCESS	0.0593220338983051	0.356099953166003	0.271288554688953	-0.64942352941315	-1.46980720521765	7	Chil1,Ovgp1,Gnpda2,Ctbs	0.571428571428571
Ontology - Biological Process	GOBP_POSITIVE_REGULATION_OF_DOUBLE_STRAND_BREAK_REPAIR_VIA_NONHOMOLOGOUS_END_JOINING	0.0644444444444445	0.366069854422728	0.266350657088526	-0.514842681337729	-1.46958874538637	15	Fh1,Pnkp,Prkdc,Shld1	0.266666666666667
Ontology - Cellular Component	GOCC_PEPTIDASE_INHIBITOR_COMPLEX	0.0706638115631692	0.380176521251294	0.248911114434702	-0.598177695541356	-1.46953889684045	9	Serpinb6b,Serpine1,Casp1,Plat	0.444444444444444
Ontology - Biological Process	GOBP_POSITIVE_REGULATION_OF_MEMBRANE_PERMEABILITY	0.0458374494985466	0.313225826611713	0.321775918075361	-0.395242281143258	-1.46924556122418	44	Trp53,Bbc3,Bok,Siva1,Ier3,Casp6,Slc35f6,Slc25a31,Vdac2,Rhot1,Atpif1,Zfp13,Laptm5,Hip1r	0.318181818181818
Ontology - Molecular Function	GOMF_7S_RNA_BINDING	0.0593220338983051	0.356099953166003	0.271288554688953	-0.649028538151408	-1.46891324160806	7	Srp14,Srp54c,Srp68,Srp72,Srp54a,Srp9	0.857142857142857
Ontology - Biological Process	GOBP_APOPTOTIC_CHROMOSOME_CONDENSATION	0.0314206799477308	0.248728956071919	0.321775918075361	-0.846890063834685	-1.46887136389534	3	Top2a	0.333333333333333
Canonical Pathways - Biocarta	BIOCARTA_ERAD_PATHWAY	0.062780269058296	0.36329264172704	0.271288554688953	-0.525493484976419	-1.4685476301895	14	Uba2,Rbx1,Sec61a1,Sae1,Cul1	0.357142857142857
Ontology - Biological Process	GOBP_SEQUESTERING_OF_ACTIN_MONOMERS	0.0811965811965812	0.402544287242896	0.231126709673834	-0.62419862235283	-1.46729096095247	8	Tmsb4x,Twf1,Pfn1,Tmsb15b1	0.5
Ontology - Molecular Function	GOMF_PHEROMONE_ACTIVITY	0.004924911911202	0.0847486450985596	0.407017918923954	-0.968072325762594	-1.46713071085932	2	Mup20	0.5
Ontology - Biological Process	GOBP_HEPOXILIN_METABOLIC_PROCESS	0.0739910313901345	0.387800052756529	0.248911114434702	-0.56899903852131	-1.46712068465374	11	Gstm7,Gstp1,Gstp3	0.272727272727273
Canonical Pathways - Reactome	REACTOME_HISTIDINE_CATABOLISM	0.0593220338983051	0.356099953166003	0.271288554688953	-0.64801221555485	-1.46661305042682	7	Amdhd1,Hal,Ftcd	0.428571428571429
Ontology - Cellular Component	GOCC_BCL_2_FAMILY_PROTEIN_COMPLEX	0.0739910313901345	0.387800052756529	0.248911114434702	-0.568766195166463	-1.46652031579711	11	Bbc3,Bik,Mcl1	0.272727272727273
Ontology - Biological Process	GOBP_POSITIVE_REGULATION_OF_CD4_POSITIVE_ALPHA_BETA_T_CELL_PROLIFERATION	0.0719101123595506	0.383154279741685	0.252961123069611	-0.586070204184151	-1.46572048606139	10	Tgfbr2,Cd28,Cd3e,Card11	0.4
Regulatory Target Gene - GTRD	FOXJ2_TARGET_GENES	6.37138899414732e-05	0.0030502787071085	0.538434096309916	-0.270835911946616	-1.46527719325763	567	Mrps31,Klhdc2,Nuf2,Cox7a2,Ilf2,Snrpd3,Mrpl1,Tdrd7,Mrpl58,Agbl5,Tmem69,Ppp1r11,Nudt5,St7,Pdss1,Ublcp1,Trub2,Atp5pb,Actl6a,Tbc1d15,Faf1,Ddx1,Alg3,Cdk5rap1,Ap3s2,Mrps27,Nol12,Cpsf3,Mrpl44,Mnat1,Dtwd1,Dctn5,Uba5,Trpm4,Nkap,Mtg1,Slc15a4,Zer1,Fam118a,Jade1,Tmem68,Ndufc2,Maf1,Taf1b,Nelfb,Tars2,Psmc2,Dmap1,Elp2,Fam98b,Slc39a13,Trmu,5730455P16Rik,Arhgef10l,Cnot10,Wdr77,Tma16,Tmem242,Dpp9,Sec13,Cnih4,Gtpbp…	0.382716049382716
Ontology - Biological Process	GOBP_MITOTIC_DNA_REPLICATION_CHECKPOINT_SIGNALING	0.0728051391862955	0.38485458875076	0.245041785430996	-0.595800799613855	-1.46369959349423	9	Cdc6,Nae1,Ticrr,Orc1,Clspn,Rad17	0.666666666666667
Canonical Pathways - Reactome	REACTOME_MITOTIC_PROPHASE	0.0161604708897069	0.170290165656451	0.352487857583619	-0.338748613562257	-1.46311368036307	91	H2bc21,Nup93,Nup107,Emd,Nup88,H4c4,H2bc15,Nup133,Mastl,Nup205,Ncapg2,Sec13,Banf1,Ccnb2,Lmna,Plk1,Nup98,Rb1,Nup85,Cdk1,Gorasp1,Lpin3,Set	0.252747252747253
Ontology - Biological Process	GOBP_RNA_SURVEILLANCE	0.0644444444444445	0.366069854422728	0.266350657088526	-0.51250815852522	-1.46292498463873	15	Exosc9,Exosc8,Exosc2,Exosc10,Dxo,Exosc7	0.4
Ontology - Cellular Component	GOCC_CYCLIN_DEPENDENT_PROTEIN_KINASE_HOLOENZYME_COMPLEX	0.0388115339066367	0.286574918818618	0.321775918075361	-0.38176958271094	-1.46274168283356	50	Ccne1,Cdkn2d,Cks1b,Ccno,Ccnq,Pcna,Ccnd3,Ccnd1,Mnat1,Ccna2,Bccip,Cdk4,Cdk10,Ccnc,Ccnb2,Cks2,Rb1,Cdk1	0.36
Ontology - Biological Process	GOBP_TOLL_LIKE_RECEPTOR_SIGNALING_PATHWAY	0.0141466779422134	0.159236596759857	0.380730400722792	-0.362658081086823	-1.46169379148454	66	Smpdl3b,Pik3ap1,Irak2,Ap3b1,Tlr3,Tlr6,App,Mapkapk2,Irf4,Myd88,Nfkbiz,Cd300a,Rps6ka3,Gpr108,Irf1,Lgr4,Cd40,Tnip3,Cd180,Gps2,Sarm1	0.318181818181818
Canonical Pathways - Wiki	WP_MIRNAS_AND_TFS_IN_IPS_CELL_GENERATION	0.0702127659574468	0.37838452299245	0.248911114434702	-0.710196432674758	-1.46152177352677	5	Ddx39b,Phf5a,Snrpa,Sf3a3	0.8
Curated - Chemical and Genetic Perturbation	BREDEMEYER_RAG_SIGNALING_VIA_ATM_NOT_VIA_NFKB_UP	0.0278831717579582	0.232790374104182	0.352487857583619	-0.377987236966433	-1.46084888599435	53	Igf2bp3,Prrg4,Dipk1a,ENSMUSG00000120992,Smo,Retreg1,Ldlrad3,Msrb2,Crim1,Siva1,Tmem71,Trim68,Csrp2,Snrnp25,Map3k8,Tcaim,Ltb,Anxa4,Cybb	0.358490566037736
Canonical Pathways - Wiki	WP_PEROXIREDOXIN_2_INDUCED_OVARIAN_FAILURE	0.0563674321503132	0.348101993387263	0.276500599254472	-0.674440190604221	-1.46006785977571	6	Cycs,Prdx2	0.333333333333333
Ontology - Biological Process	GOBP_OXALATE_TRANSPORT	0.0576715515645589	0.351286116214355	0.321775918075361	-0.7678890112305	-1.45987392641488	4	Agxt	0.25
Cell Type Signatures	TABULA_MURIS_SENIS_HEART_AND_AORTA_ENDOTHELIAL_CELL_OF_CORONARY_ARTERY_AGEING	0.00156460218326186	0.0392079528361777	0.45505986738723	-0.297790673170886	-1.45968937240645	243	Lpl,Tagln2,Pkm,Sertad1,Btg2,Emp2,Fos,Gpihbp1,Aldoa,Lysmd2,Sh3bp5,Actg1,Pi16,Wasf2,Plaat3,Tuba1b,Meox2,Junb,Maff,Ier5,Adgrg1,Clic1,Syf2,App,Id1,Pnrc1,Ier3,Plscr1,Ndrg1,Ccn1,Rpl23a,Klf6,Rps6,Stat3,Id2,Id3,Use1,Meox1,Pfdn5,Ddx5,Hey1,Tax1bp1,Rdx,Rpl22l1,Atf4,Icam1,Pde4b,Cltb,Klra9,Irf1,Rps12,Rpl12,Socs3,Cr1l,Rpl19,Ubxn2a,Rps24,Clu,Sqstm1,Gm7609,Rpl35,Cd74,Ppp1r15a,Gm15421,Rpl13a,Rps23,Sncg,Gngt2,Plat…	0.366255144032922
Ontology - Biological Process	GOBP_MITOCHONDRIAL_TRANSMEMBRANE_TRANSPORT	0.0141068750120661	0.159077810721708	0.380730400722792	-0.349965589911865	-1.45919520993002	81	Slc25a22,Timm21,Slc8b1,Ccdc51,Slc25a15,Micu1,Dnajc15,Sfxn1,Slc25a31,Slc25a3,Pam16,Tomm40,Slc25a12,Timm50,Slc41a3,Timm17a,Slc25a33,Sfxn2,Mrpl18,Pnpt1,Slc25a40,Tomm7,Timm44,Slc25a4,Mcur1,Grpel1,Mcub,Abcb8,Timm23,Chchd4,Letm1,Bhlha15	0.395061728395062
Ontology - Biological Process	GOBP_HISTONE_H4_R3_METHYLATION	0.0702127659574468	0.37838452299245	0.248911114434702	-0.708916889095923	-1.45888858541908	5	Prmt1,Wdr77,Coprs,Clns1a	0.8
Canonical Pathways - Reactome	REACTOME_CHYLOMICRON_REMODELING	0.0770877944325482	0.395371405894874	0.237793834423688	-0.593631947773121	-1.45837139057862	9	Lpl,Apoa1,Gpihbp1	0.333333333333333
Ontology - Biological Process	GOBP_L_LYSINE_TRANSPORT	0.0656779661016949	0.368283273629099	0.257206466468838	-0.644180477446791	-1.45794087268047	7	Slc66a1,Slc25a15,Slc7a1	0.428571428571429
Ontology - Biological Process	GOBP_GLUCOSAMINE_CONTAINING_COMPOUND_METABOLIC_PROCESS	0.059227254686831	0.356029501749398	0.321775918075361	-0.469112826600618	-1.45784546216429	21	Gnpnat1,Chil1,Ovgp1,Gfpt1,Renbp,Gnpda2,Ctbs,Nagk	0.380952380952381
Ontology - Biological Process	GOBP_NATURAL_KILLER_CELL_ACTIVATION	0.0120734805590541	0.147138663530479	0.380730400722792	-0.348414125165037	-1.45769488435538	82	Emp2,Rab27a,Dcaf15,Klrc1,Il11ra1,Klrb1c,Gata3,Pglyrp1,Hps1,Nkg7,Id2,Prdm1,Irf1,Pglyrp2,Itgb2,Stx11,Coro1a,Zfp683,Il2rb,Ptprc,Rabl3,Tyrobp,Tyro3,Fgr,Il12b,Prdx1,Bloc1s6,Slamf7,Kat7,Bloc1s3,Klrk1,Bag6,Axl,Cd2	0.414634146341463
Canonical Pathways - Reactome	REACTOME_METABOLISM_OF_COFACTORS	0.0711111111111111	0.381049114600735	0.252961123069611	-0.510616915349478	-1.45752654005244	15	Calm2,Pdss1,Coq2,Coq3,Calm1,Pdss2	0.4
Ontology - Biological Process	GOBP_NEGATIVE_REGULATION_OF_HOMOTYPIC_CELL_CELL_ADHESION	0.072562358276644	0.383998391028066	0.252961123069611	-0.491344405586183	-1.45726305108957	17	Serpine2,Ubash3b,Rdx,Abat,Adrb2,Alox12,Map2k1	0.411764705882353
Ontology - Molecular Function	GOMF_HYDROLASE_ACTIVITY_HYDROLYZING_N_GLYCOSYL_COMPOUNDS	0.0496393523435141	0.324510745175287	0.321775918075361	-0.425382656287444	-1.45626553277549	30	Pcna,Il1r1,Adprh,Mutyh,Ung,Neil3,Neil1,Sarm1,Adprs,Oard1,Neil2,Il18rap,Art2b,Dnph1,Mpg,Il1rl1,Il18r1,Man2a2,Ogg1	0.633333333333333
Ontology - Biological Process	GOBP_DENTINOGENESIS	0.0583382673211986	0.353467748884542	0.321775918075361	-0.765985234176364	-1.4562545563726	4	Smpd3,Serpine1	0.5
Ontology - Cellular Component	GOCC_SM_LIKE_PROTEIN_FAMILY_COMPLEX	0.0145070634310329	0.161236509568195	0.380730400722792	-0.349255178189515	-1.45623312047833	81	Snrpd3,Snrpd1,Snrpd2,Ddx39b,Snrpa1,Snrpg,Snu13,Snrpb,Lsm4,Sf3b3,Lsm8,Eftud2,Snrpf,Lsm1,Phf5a,Snrpe,Tssc4,Prpf31,Snrnp27,Lsm6,Sf3b6,Snrnp40,Sart1,Snrpc,Snrpb2,Sf3b1,Snrpa,Usp39,Prpf18,Lsm3,Sf3a3,Lsm7	0.395061728395062
Ontology - Biological Process	GOBP_NICOTINAMIDE_NUCLEOTIDE_BIOSYNTHETIC_PROCESS	0.0711111111111111	0.381049114600735	0.252961123069611	-0.51000204984899	-1.45577144193762	15	G6pdx,Nadsyn1,Kynu,Nmnat2	0.266666666666667
Ontology - Biological Process	GOBP_COPI_COATED_VESICLE_BUDDING	0.0723404255319149	0.383671098048597	0.245041785430996	-0.707401919682634	-1.45577091165746	5	Arfgap2,Tmed10,Arfgap3,Gbf1	0.8
Ontology - Biological Process	GOBP_POSITIVE_REGULATION_OF_TRANSCRIPTION_FROM_RNA_POLYMERASE_II_PROMOTER_IN_RESPONSE_TO_ENDOPLASMIC_RETICULUM_STRESS	0.0786516853932584	0.397922943324	0.241339976815091	-0.581981980066151	-1.45549612420409	10	Trp53,Atf6b,Atf4,Mbtps2	0.4
[truncated: 14,780 more rows]
