# Supplementary material for: GH-resistant (Laron) mice: gene therapy with a liver-specific GH receptor causes unbalanced upregulation of female-biased and growth-related genes
Source: Front Endocrinol (Lausanne). 2026 May 28;17:1808977. doi: 10.3389/fendo.2026.1808977 (PMC13253266; doi:10.3389/fendo.2026.1808977)
Supplement: Supplementary file 10 [file DataSheet10.zip]

Archive with 16 entries (16 files):
- 7A 20250713_WTvsKO_male_deseq_fpkm.xlsx
- 7B 20250223_WTvsKO_male_mfgsea_sig.txt
- 8A 20250713_WTvsGHR_male_deseq_fpkm.xlsx
- 8B 20250223_WTvsGHR_male_mfgsea_sig.txt
- 9A 20250713_GHRvsLUC_female_deseq_fpkm.xlsx
- 9B 20250223_GHRvsLUC_female_mfgsea_sig.txt
- 10A 20250713_WTvsKO_female_deseq_fpkm.xlsx
- 10B 20250223_WTvsKO_female_mfgsea_sig.txt
- 11A 20250713_WTvsGHR_female_deseq_fpkm.xlsx
- 11B 20250223_WTvsGHR_female_mfgsea_sig.txt
- 12A gene_counts.txt
- 12B gene_fpkm.txt
- 12C annotation.txt
- List of Supplementary Materials.docx
- 6A 20250713_GHRvsLUC_male_deseq_fpkm.xlsx
- 6B 20250223_GHRvsLUC_male_mfgsea_sig.txt
