# Supplementary material for: GH-resistant (Laron) mice: gene therapy with a liver-specific GH receptor causes unbalanced upregulation of female-biased and growth-related genes
Source: Front Endocrinol (Lausanne). 2026 May 28;17:1808977. doi: 10.3389/fendo.2026.1808977 (PMC13253266; doi:10.3389/fendo.2026.1808977)
Supplement: Supplementary file 10 [file DataSheet10.zip › 7A 20250713_WTvsKO_male_deseq_fpkm.xlsx]

## Sheet: df
	baseMean	log2FoldChange	lfcSE	stat	pvalue	padj	symbol	fpkm_reference	fpkm_condition	sex_related
ENSMUSG00000072849	216042	10.6328	0.259874	40.9154	0	0	Serpina1e	4.77924	7610.6	male
ENSMUSG00000078680	15446.4	11.7723	0.346372	33.9875	3.40604e-253	3.00822e-249	Mup10	0.178106	632.566	neither
ENSMUSG00000051748	4133.4	8.93838	0.264146	33.8388	5.29745e-251	3.11914e-247	Wfdc21	1.10776	541.586	neither
ENSMUSG00000073842	213389	16.8999	0.511576	33.0351	2.55035e-239	1.12623e-235	Mup7	0.0971233	11776	male
ENSMUSG00000073830	15739.5	12.3525	0.375162	32.9256	9.4419e-238	3.33563e-234	Mup14	0.124514	649.031	male
ENSMUSG00000020053	10168.6	6.14808	0.191475	32.1091	3.29305e-226	9.69473e-223	Igf1	0.810532	57.7153	neither
ENSMUSG00000025203	2850.46	-4.71811	0.164034	-28.7629	6.2407e-182	1.5748e-178	Scd2	28.5441	1.08847	female
ENSMUSG00000035031	21514.9	5.81631	0.210027	27.6932	8.43266e-169	1.86193e-165	C8a	5.85892	331.33	male
ENSMUSG00000022181	7305.25	4.87927	0.20364	23.9602	7.23055e-127	1.41912e-123	C6	3.83253	113.24	male
ENSMUSG00000040127	1713.75	2.95493	0.125587	23.529	2.05894e-122	3.63692e-119	Sdr9c7	3.66099	28.4767	male
ENSMUSG00000038576	915.781	4.69414	0.203464	23.0711	9.03707e-118	1.45119e-114	Susd4	0.499103	13.0291	male
ENSMUSG00000024924	809.164	-7.79254	0.359478	-21.6774	3.35341e-104	4.93622e-101	Vldlr	4.54543	0.020362	female
ENSMUSG00000020122	16749.8	5.2894	0.244229	21.6576	5.15809e-104	7.00866e-101	Egfr	2.09404	82.2057	male
ENSMUSG00000029656	10300.7	4.05528	0.18821	21.5466	5.69976e-103	7.19147e-100	C8b	13.0431	217.626	male
ENSMUSG00000066154	166965	4.80658	0.223419	21.5138	1.15645e-102	1.36183e-99	Mup3	306.388	8603.47	male
ENSMUSG00000041698	10326.7	12.4046	0.601523	20.6219	1.74505e-94	1.92653e-91	Slco1a1	0.0206218	111.564	neither
ENSMUSG00000021594	1458.81	3.50468	0.177351	19.7612	6.42189e-87	6.67272e-84	Srd5a1	2.30585	26.2739	male
ENSMUSG00000034774	1642.19	-3.84809	0.197493	-19.4847	1.48064e-84	1.453e-81	Dsg1c	21.337	1.48568	female
ENSMUSG00000039519	9743.66	3.93694	0.20275	19.4177	5.46399e-84	5.07978e-81	Cyp7b1	15.6581	240.72	male
ENSMUSG00000026249	508.852	3.47368	0.179054	19.4001	7.69804e-84	6.79891e-81	Serpine2	0.287848	3.21069	male
ENSMUSG00000120786	351.83	6.57976	0.342555	19.2079	3.17884e-82	2.67386e-79	ENSMUSG00000120786	0.0900009	8.63608	neither
ENSMUSG00000055737	11771.3	3.24052	0.169433	19.1257	1.54405e-81	1.23973e-78	Ghr	7.06758	67.0251	neither
ENSMUSG00000058207	228117	5.17969	0.274245	18.8871	1.45696e-79	1.11895e-76	Serpina3k	169.085	6151.22	male
ENSMUSG00000034220	283.828	4.48508	0.252201	17.7837	9.4519e-71	6.9566e-68	Gpc1	0.132837	3.00171	male
ENSMUSG00000005547	94338.3	-3.88351	0.218404	-17.7813	9.86599e-71	6.97091e-68	Cyp2a5	2420.81	164.614	female
ENSMUSG00000002944	5182.96	-3.14228	0.178524	-17.6015	2.39996e-69	1.6305e-66	Cd36	73.6609	8.36849	female
ENSMUSG00000078597	870.855	9.42348	0.535617	17.5937	2.75325e-69	1.80124e-66	Cyp4a12b	0.0302834	20.697	male
ENSMUSG00000021338	338.291	4.40568	0.250473	17.5895	2.96617e-69	1.87123e-66	Carmil1	0.0967117	2.05095	male
ENSMUSG00000039601	880.239	-3.11942	0.182444	-17.0979	1.5374e-65	9.36438e-63	Rcan2	10.257	1.18291	neither
ENSMUSG00000097148	342.662	6.82258	0.400777	17.0234	5.50755e-65	3.24285e-62	Gm3839	0.0987237	11.3117	male
ENSMUSG00000042248	29046.5	-2.73787	0.161823	-16.919	3.26061e-64	1.85791e-61	Cyp2c37	786.719	118.31	female
ENSMUSG00000001665	2373.26	-2.92959	0.176863	-16.5642	1.2648e-61	6.98167e-59	Gstt3	31.0207	4.08351	female
ENSMUSG00000020027	321.899	4.82774	0.295142	16.3573	3.85723e-60	2.06467e-57	Socs2	0.0654235	1.85994	neither
ENSMUSG00000027796	279.258	6.59886	0.409145	16.1284	1.61176e-58	8.37357e-56	Smad9	0.0303324	2.93548	neither
ENSMUSG00000039648	2254.56	2.42989	0.151919	15.9946	1.39265e-57	7.02852e-55	Kyat1	6.86101	37.0787	male
ENSMUSG00000031767	13436.4	2.94603	0.184388	15.9773	1.83874e-57	9.02208e-55	Nudt7	15.6059	120.671	male
ENSMUSG00000057933	2177.89	-3.07959	0.193876	-15.8843	8.13579e-57	3.88407e-54	Gsta2	93.9941	11.1614	neither
ENSMUSG00000075044	485.81	-8.64293	0.565123	-15.2939	8.39597e-53	3.9028e-50	Slc22a29	12.1164	0.0300163	female
ENSMUSG00000022149	18501.9	2.94889	0.193224	15.2615	1.38031e-52	6.25173e-50	C9	47.1433	365.272	male
ENSMUSG00000081207	440.201	-4.07816	0.268461	-15.1909	4.06488e-52	1.79505e-49	Gm13775	31.4416	1.86655	neither
ENSMUSG00000118631	320.975	7.81056	0.517453	15.0943	1.76671e-51	7.61152e-49	Gm53019	0.0503889	11.4354	male
ENSMUSG00000024424	8812.27	2.14959	0.14257	15.0774	2.27925e-51	9.58588e-49	Ttc39c	12.7272	56.6625	male
ENSMUSG00000068877	18517.2	8.03138	0.54818	14.651	1.32733e-48	5.45257e-46	Selenbp2	1.76334	463.198	male
ENSMUSG00000046532	174.13	4.53984	0.31268	14.5191	9.16801e-48	3.68054e-45	Ar	0.0410895	0.946395	female
ENSMUSG00000112249	283.732	3.5361	0.245252	14.4182	3.97617e-47	1.56078e-44	Gm30262	0.626544	7.25183	male
ENSMUSG00000108546	1651.66	-6.90718	0.482784	-14.307	1.97958e-46	7.60158e-44	Gm44662	225.916	1.88661	female
ENSMUSG00000015568	3061.86	-3.08814	0.216055	-14.2933	2.40753e-46	9.04823e-44	Lpl	14.8545	1.75294	neither
ENSMUSG00000026638	941.193	2.09863	0.147711	14.2076	8.21441e-46	3.0229e-43	Irf6	1.43153	6.15222	neither
ENSMUSG00000022218	297.805	3.08086	0.217476	14.1665	1.47774e-45	5.32711e-43	Tgm1	0.566928	4.79959	female
ENSMUSG00000073834	35575.7	11.2709	0.802765	14.0402	8.85132e-45	3.12699e-42	Mup11	0.518574	1287.17	male
ENSMUSG00000006777	884.554	-7.09171	0.505633	-14.0254	1.08956e-44	3.77374e-42	Krt23	31.8651	0.235046	female
ENSMUSG00000032827	227.165	2.93131	0.210538	13.9229	4.59659e-44	1.56142e-41	Ppp1r9a	0.102661	0.788047	male
ENSMUSG00000020102	4682.65	-2.38512	0.171833	-13.8804	8.32295e-44	2.7739e-41	Slc16a7	18.8572	3.62115	female
ENSMUSG00000069456	4720.87	-2.07627	0.150109	-13.8318	1.63965e-43	5.36347e-41	Rdh16	34.8646	8.29417	female
ENSMUSG00000041567	1763.75	6.19247	0.448734	13.7999	2.55292e-43	8.19906e-41	Serpina12	0.366807	26.8788	neither
ENSMUSG00000054793	395.181	3.31638	0.240431	13.7935	2.78994e-43	8.80027e-41	Cadm4	0.944922	9.47282	neither
ENSMUSG00000028456	564.935	3.09383	0.226839	13.6389	2.35166e-42	7.28768e-40	Unc13b	0.147694	1.26717	male
ENSMUSG00000025270	2942.23	2.07235	0.152866	13.5566	7.24339e-42	2.20599e-39	Alas2	13.3599	56.3874	male
ENSMUSG00000020672	150.474	4.32665	0.320847	13.4851	1.91383e-41	5.7298e-39	Sntg2	0.119486	2.3955	male
ENSMUSG00000026117	177.037	3.92286	0.292852	13.3953	6.43782e-41	1.8953e-38	Zap70	0.208653	3.16324	female
ENSMUSG00000038599	156.561	6.47549	0.483753	13.3859	7.3059e-41	2.1156e-38	Capn8	0.0262002	2.34058	male
ENSMUSG00000091867	2783.63	-8.26554	0.617785	-13.3793	7.98699e-41	2.27552e-38	Cyp2a22	45.7522	0.149203	female
ENSMUSG00000074254	2186.12	-8.86015	0.667169	-13.2802	3.01519e-40	8.45401e-38	Cyp2a4	71.2975	0.154301	female
ENSMUSG00000063590	208.825	7.35739	0.556337	13.2247	6.31878e-40	1.74398e-37	Slc22a28	0.0358089	5.90441	male
ENSMUSG00000030237	3464.53	-2.75337	0.20855	-13.2024	8.49661e-40	2.274e-37	Slco1a4	26.7193	3.97711	female
ENSMUSG00000044378	140.675	6.07891	0.460431	13.2027	8.46888e-40	2.274e-37	Slc15a5	0.0369871	2.55946	male
ENSMUSG00000079494	182.301	4.51669	0.344306	13.1183	2.58829e-39	6.82383e-37	Nat8f5	0.442186	10.0913	male
ENSMUSG00000040583	8836.5	-16.4959	1.26468	-13.0435	6.91608e-39	1.79655e-36	Cyp2b13	267.647	0	female
ENSMUSG00000099032	176.848	-5.80336	0.447532	-12.9675	1.87089e-38	4.78947e-36	Tcf24	2.35356	0.0421465	female
ENSMUSG00000057069	1658.41	1.85388	0.14351	12.9181	3.55916e-38	8.98129e-36	Ero1b	3.06913	11.1278	neither
ENSMUSG00000078683	2467.96	7.73227	0.599962	12.8879	5.26304e-38	1.30938e-35	Mup1	0.415095	88.4126	male
ENSMUSG00000039878	123.332	-4.23028	0.328859	-12.8635	7.22191e-38	1.77178e-35	Slc39a5	2.98971	0.159795	female
ENSMUSG00000040660	7513.94	-15.3002	1.19143	-12.8418	9.55996e-38	2.31325e-35	Cyp2b9	227.47	0.00512211	female
ENSMUSG00000100277	185.851	-6.46466	0.504584	-12.8119	1.40689e-37	3.35829e-35	1810053B23Rik	1.80695	0.020552	female
ENSMUSG00000070811	10225.5	-13.8571	1.09706	-12.6311	1.42283e-36	3.35104e-34	Sult2a2	784.005	0.0525007	female
ENSMUSG00000029273	5515.43	-1.60474	0.12783	-12.5537	3.79493e-36	8.82022e-34	Sult1d1	95.8871	31.631	female
ENSMUSG00000064215	1918.23	1.94158	0.156538	12.4032	2.51022e-35	5.7585e-33	Ifi27	15.3482	59.1235	neither
ENSMUSG00000024421	160.192	3.94283	0.31855	12.3774	3.46206e-35	7.84024e-33	Lama3	0.0515715	0.797943	male
ENSMUSG00000000739	172.761	7.2782	0.589728	12.3416	5.40532e-35	1.2086e-32	Sult5a1	0.0139704	2.21464	male
ENSMUSG00000051041	404.472	2.64552	0.214923	12.3092	8.08288e-35	1.7847e-32	Olfml1	1.88225	11.7948	neither
ENSMUSG00000070605	101.362	4.68433	0.381801	12.269	1.32834e-34	2.89676e-32	Zfp992	0.0473238	1.22205	male
ENSMUSG00000046159	133.959	4.5352	0.373217	12.1516	5.62368e-34	1.21142e-31	Chrm3	0.0503491	1.17015	male
ENSMUSG00000024992	107.239	-4.56839	0.38522	-11.8592	1.92856e-32	4.10436e-30	Pde6c	1.96754	0.0837287	neither
ENSMUSG00000042429	1475.15	-1.88954	0.160745	-11.7549	6.66612e-32	1.40179e-29	Adora1	11.4048	3.08958	neither
ENSMUSG00000016756	5610.5	2.55474	0.217389	11.7519	6.90446e-32	1.43483e-29	Cmah	4.34712	25.6376	male
ENSMUSG00000029167	632.211	-2.14905	0.183953	-11.6826	1.56466e-31	3.1768e-29	Ppargc1a	4.44486	1.00609	female
ENSMUSG00000043671	964.794	4.41057	0.377514	11.6832	1.55319e-31	3.1768e-29	Dpy19l3	0.216241	4.62138	male
ENSMUSG00000022003	1098.73	2.23361	0.191252	11.6789	1.63398e-31	3.27984e-29	Slc25a30	2.39515	11.2939	neither
ENSMUSG00000040412	133.684	-3.32011	0.284522	-11.6691	1.83339e-31	3.63876e-29	Elapor1	1.09476	0.110265	female
ENSMUSG00000038092	5608.71	15.9698	1.37221	11.638	2.64126e-31	5.18392e-29	Hsd3b5	0	206.439	male
ENSMUSG00000026614	732.579	2.00115	0.171981	11.6359	2.70699e-31	5.25453e-29	Slc30a10	1.27864	5.13224	neither
ENSMUSG00000046179	138.474	5.02777	0.432347	11.629	2.934e-31	5.63328e-29	E2f8	0.0431005	1.40621	neither
ENSMUSG00000040213	3473.58	1.9831	0.171676	11.5514	7.26056e-31	1.37904e-28	Kyat3	4.18628	16.6013	neither
ENSMUSG00000035914	120.12	3.32088	0.28897	11.4921	1.44496e-30	2.7153e-28	Cd276	0.169819	1.70123	neither
ENSMUSG00000110755	145.808	7.25018	0.631869	11.4742	1.77854e-30	3.30696e-28	BC049987	0.0305418	4.53882	male
ENSMUSG00000079507	577.382	-2.61667	0.229205	-11.4163	3.46685e-30	6.37901e-28	H2-Q1	9.85779	1.61339	female
ENSMUSG00000038884	424.312	2.01354	0.17814	11.3032	1.2656e-29	2.30469e-27	Shfl	1.40066	5.67163	male
ENSMUSG00000078687	102.422	5.99756	0.53343	11.2434	2.49636e-29	4.49957e-27	Mup8	0.0900091	5.82838	male
ENSMUSG00000031565	326.481	2.65935	0.23822	11.1634	6.156e-29	1.09838e-26	Fgfr1	0.256798	1.62707	male
ENSMUSG00000029032	121.965	3.06086	0.274533	11.1493	7.21584e-29	1.27461e-26	Arhgef16	0.134606	1.13318	neither
ENSMUSG00000032028	604.529	1.97645	0.177722	11.121	9.91291e-29	1.73368e-26	Nxpe2	1.69787	6.69546	neither
ENSMUSG00000028464	367.598	-3.03056	0.273565	-11.078	1.60414e-28	2.77799e-26	Tpm2	6.39618	0.784378	female
ENSMUSG00000032849	347.983	-2.67205	0.241451	-11.0667	1.82024e-28	3.0916e-26	Abcc4	2.67359	0.420995	neither
ENSMUSG00000092075	816.792	13.1904	1.19183	11.0673	1.80688e-28	3.0916e-26	Serpina4-ps1	0	36.1692	male
ENSMUSG00000078496	133.931	2.63025	0.240004	10.9592	6.00357e-28	1.00997e-25	Zfp982	0.70949	4.41785	male
ENSMUSG00000024548	85.0894	-4.63249	0.426017	-10.874	1.5338e-27	2.55595e-25	Setbp1	0.466694	0.01895	female
ENSMUSG00000001763	339.001	1.82867	0.168276	10.8671	1.65393e-27	2.73037e-25	Tspan33	0.81419	2.90232	male
ENSMUSG00000096688	49613.8	6.51084	0.60036	10.8449	2.10877e-27	3.44902e-25	Mup17	32.9721	3017.17	male
ENSMUSG00000022139	985.498	1.64178	0.151856	10.8115	3.03741e-27	4.92227e-25	Mbnl2	1.1331	3.5465	neither
ENSMUSG00000024503	125.218	-6.89857	0.638653	-10.8018	3.37691e-27	5.4227e-25	Spink1	9.67271	0.0823932	neither
ENSMUSG00000066477	145.343	7.51199	0.696088	10.7917	3.76613e-27	5.99324e-25	Gm16551	0.0122768	2.22241	male
ENSMUSG00000056978	19162.1	-9.25975	0.858691	-10.7836	4.11614e-27	6.49175e-25	Hamp2	1864.44	3.05243	female
ENSMUSG00000027870	1455.99	-12.9323	1.20066	-10.771	4.71856e-27	7.37598e-25	Hao2	40.3639	0.00491742	female
ENSMUSG00000030257	81.1721	3.72906	0.346564	10.7601	5.31191e-27	8.23067e-25	Srgap3	0.0328199	0.436633	female
ENSMUSG00000028469	1330.63	1.35129	0.126216	10.7062	9.52026e-27	1.46231e-24	Npr2	4.56053	11.6741	neither
ENSMUSG00000032735	342.886	2.33209	0.218215	10.6871	1.16948e-26	1.78084e-24	Ablim3	0.712486	3.59528	neither
ENSMUSG00000032420	387.608	-2.86003	0.26781	-10.6794	1.27146e-26	1.91959e-24	Nt5e	2.25027	0.310694	female
ENSMUSG00000003355	371.674	1.85635	0.174014	10.6678	1.4395e-26	2.15486e-24	Fkbp11	1.68969	6.13366	male
ENSMUSG00000022769	921.396	2.21394	0.20777	10.6557	1.63962e-26	2.4338e-24	Sdf2l1	8.37809	38.9901	male
ENSMUSG00000041827	237.064	2.36718	0.222745	10.6273	2.22495e-26	3.27512e-24	Oasl1	0.83948	4.33891	neither
ENSMUSG00000027381	365.854	-1.75674	0.166778	-10.5334	6.06182e-26	8.84925e-24	Bcl2l11	1.99764	0.592879	female
ENSMUSG00000044748	92.5549	-3.24032	0.309109	-10.4828	1.03669e-25	1.50099e-23	Defb1	5.4515	0.580188	female
ENSMUSG00000027999	576.36	-1.75014	0.167918	-10.4226	1.95519e-25	2.80784e-23	Pla2g12a	6.8558	2.04418	female
ENSMUSG00000052534	881.445	-1.28723	0.124301	-10.3558	3.94072e-25	5.61362e-23	Pbx1	2.56577	1.05452	female
ENSMUSG00000026950	347.904	2.3246	0.227891	10.2005	1.97299e-24	2.78808e-22	Neb	0.12339	0.619642	neither
ENSMUSG00000022032	365.519	12.0301	1.18794	10.1269	4.19834e-24	5.88568e-22	Scara5	0	3.41884	male
ENSMUSG00000062624	6447.92	1.78598	0.176405	10.1243	4.30995e-24	5.99457e-22	Cyp2c67	47.544	164.497	male
ENSMUSG00000050423	691.774	-4.87387	0.482398	-10.1034	5.33484e-24	7.36209e-22	Ppp1r3g	14.1057	0.482883	neither
ENSMUSG00000039286	721.597	1.33534	0.132412	10.0848	6.45001e-24	8.83202e-22	Fndc3b	1.01295	2.56433	neither
ENSMUSG00000003477	23023.8	-1.88295	0.18739	-10.0483	9.348e-24	1.27018e-21	Inmt	643.16	174.959	neither
ENSMUSG00000003849	312.09	-1.93717	0.193526	-10.0099	1.37921e-23	1.85972e-21	Nqo1	9.05193	2.3708	female
ENSMUSG00000120200	342.241	11.9351	1.19274	10.0064	1.42867e-23	1.91183e-21	ENSMUSG00000120200	0	10.1556	neither
ENSMUSG00000060807	18945.9	-2.54655	0.255458	-9.96855	2.0926e-23	2.77923e-21	Serpina6	521.946	89.6193	female
ENSMUSG00000031561	1439	-1.75836	0.177277	-9.91875	3.45054e-23	4.54854e-21	Tenm3	6.16197	1.82752	female
ENSMUSG00000039835	267.555	1.91315	0.193174	9.90375	4.00965e-23	5.24641e-21	Nhsl1	0.280658	1.06223	male
ENSMUSG00000047492	1175.82	1.43448	0.144937	9.89729	4.2772e-23	5.55532e-21	Inhbe	3.39062	9.19606	neither
ENSMUSG00000110439	21790.1	5.28496	0.537203	9.83791	7.72976e-23	9.96631e-21	Mup22	35.9509	1406.12	male
ENSMUSG00000115919	929.262	4.50551	0.459333	9.8088	1.0319e-22	1.32084e-20	Gm31583	0.403613	9.19557	male
ENSMUSG00000041272	272.455	-2.24609	0.229068	-9.80534	1.06783e-22	1.35699e-20	Tox	1.68044	0.354796	female
ENSMUSG00000033684	10740.4	1.73347	0.177143	9.78569	1.29702e-22	1.63646e-20	Qsox1	17.0138	56.7513	male
ENSMUSG00000040612	2521.19	-1.74808	0.178887	-9.77195	1.48565e-22	1.86117e-20	Ildr2	13.3732	3.99411	neither
ENSMUSG00000051579	442.07	-2.17946	0.224176	-9.72208	2.42782e-22	3.02007e-20	Tceal8	8.0262	1.77778	female
ENSMUSG00000078798	9761.18	-16.6395	1.71458	-9.70471	2.87896e-22	3.55622e-20	Sult2a1	543.763	0	female
ENSMUSG00000034382	822.223	1.26591	0.130661	9.68848	3.37507e-22	4.14008e-20	AI661453	2.71234	6.54666	male
ENSMUSG00000023232	225.367	1.9898	0.206515	9.63512	5.68279e-22	6.92281e-20	Serinc2	1.10851	4.42598	neither
ENSMUSG00000113543	70.5742	4.74608	0.493006	9.62683	6.15991e-22	7.45265e-20	Gm36264	0.0470365	1.26441	male
ENSMUSG00000048826	227.826	1.79057	0.186272	9.6127	7.06737e-22	8.49238e-20	Dact2	0.857835	2.98193	female
ENSMUSG00000020865	10628.9	-1.35639	0.141963	-9.55452	1.24155e-21	1.4818e-19	Abcc3	76.1955	29.8587	female
ENSMUSG00000004038	3517.05	-1.90895	0.200452	-9.52325	1.67842e-21	1.98977e-19	Gstm3	120.334	32.1635	female
ENSMUSG00000020000	1723.18	14.2672	1.49996	9.51174	1.87492e-21	2.2079e-19	Moxd1	0	30.725	male
ENSMUSG00000118155	57.8229	5.48159	0.57674	9.50444	2.01135e-21	2.35288e-19	Gm50136	0.0198859	0.893212	male
ENSMUSG00000029771	392.579	2.10575	0.221611	9.50202	2.05856e-21	2.39226e-19	Irf5	1.44675	6.25155	neither
ENSMUSG00000007594	317.798	2.33148	0.245574	9.49402	2.22303e-21	2.56651e-19	Hapln4	0.760916	3.85228	neither
ENSMUSG00000026688	695.596	-2.01492	0.212257	-9.49286	2.24778e-21	2.57824e-19	Mgst3	28.8869	7.16421	female
ENSMUSG00000061132	69.0655	3.62178	0.38174	9.48756	2.36508e-21	2.69528e-19	Blnk	0.048822	0.608108	female
ENSMUSG00000032348	2906.76	-1.61523	0.170269	-9.48632	2.39324e-21	2.70989e-19	Gsta4	98.3265	32.2059	female
ENSMUSG00000038754	1936.96	6.65924	0.703777	9.46215	3.01684e-21	3.39423e-19	Elovl3	0.545888	55.3524	male
ENSMUSG00000082065	111.33	-3.72672	0.394106	-9.45613	3.19559e-21	3.57259e-19	Mup-ps14	11.0505	0.838182	neither
ENSMUSG00000058216	772.175	-1.78501	0.189387	-9.42522	4.29206e-21	4.76824e-19	Gstp3	37.4483	10.9006	female
ENSMUSG00000060560	76.9306	6.58837	0.702508	9.37835	6.70143e-21	7.39838e-19	Ces4a	0.0183993	1.78396	male
ENSMUSG00000024029	82.7838	3.49385	0.372577	9.37754	6.75308e-21	7.40909e-19	Tff3	0.771738	8.79881	male
ENSMUSG00000022853	15948.5	-1.89038	0.202056	-9.35573	8.30255e-21	9.05285e-19	Ehhadh	239.287	64.7802	female
ENSMUSG00000103711	525.358	-1.76607	0.189021	-9.34323	9.34415e-21	1.01261e-18	Tstd1	26.6067	7.84699	female
ENSMUSG00000094793	107941	8.10651	0.868866	9.32999	1.05884e-20	1.14045e-18	Mup12	23.9286	6622.76	male
ENSMUSG00000028445	926.237	1.63776	0.17674	9.26654	1.92282e-20	2.05847e-18	Enho	10.0898	31.4784	neither
ENSMUSG00000025656	169.757	-2.19564	0.237045	-9.26256	1.99589e-20	2.12382e-18	Arhgef9	0.901764	0.197713	female
ENSMUSG00000038712	2220.28	1.07064	0.115692	9.25426	2.15729e-20	2.28182e-18	Mindy1	6.29978	13.274	male
ENSMUSG00000078799	1843.51	-14.2349	1.54218	-9.23038	2.69682e-20	2.83552e-18	Sult2a5	100.122	0	neither
ENSMUSG00000040699	990.986	-1.36876	0.148725	-9.20332	3.47053e-20	3.62742e-18	Limd2	10.9477	4.25221	female
ENSMUSG00000028194	7641.36	-1.45945	0.158639	-9.19981	3.58589e-20	3.72595e-18	Ddah1	79.9092	29.1589	female
ENSMUSG00000042010	2977.39	1.49832	0.163275	9.17667	4.44608e-20	4.59272e-18	Acacb	4.58994	13.0124	neither
ENSMUSG00000024118	1198.42	1.67994	0.183495	9.15528	5.42194e-20	5.56821e-18	Tedc2	6.34551	20.4049	neither
ENSMUSG00000022241	3224.74	1.39097	0.151969	9.15295	5.54017e-20	5.65673e-18	Tars	8.56802	22.5483	neither
ENSMUSG00000024697	128.655	2.76943	0.302628	9.15127	5.62672e-20	5.7121e-18	Gna14	0.273269	1.86105	neither
ENSMUSG00000068747	835.962	1.47899	0.161813	9.14013	6.23789e-20	6.29635e-18	Sort1	1.65622	4.63381	neither
ENSMUSG00000031790	1795.14	1.07723	0.11794	9.13372	6.61835e-20	6.64242e-18	Mmp15	6.07512	12.8619	neither
ENSMUSG00000052562	3002.81	1.49001	0.163482	9.11422	7.92394e-20	7.90782e-18	Slc22a30	13.297	37.4797	male
ENSMUSG00000055027	96.9449	3.19864	0.351077	9.11095	8.16611e-20	8.10372e-18	Smyd1	0.119337	1.09535	neither
ENSMUSG00000022178	141.588	2.07983	0.228579	9.09894	9.12148e-20	9.00122e-18	Ajuba	0.422255	1.78984	neither
ENSMUSG00000040957	167.254	-2.4363	0.267782	-9.0981	9.1928e-20	9.0212e-18	Cables1	2.08822	0.388057	neither
ENSMUSG00000000567	173.914	2.39204	0.263084	9.09231	9.69547e-20	9.46192e-18	Sox9	0.382777	2.01324	male
ENSMUSG00000024430	60.2015	3.82912	0.421723	9.07971	1.08863e-19	1.05657e-17	Cabyr	0.0899495	1.2795	male
ENSMUSG00000074183	173.609	-2.51357	0.278328	-9.03094	1.70197e-19	1.64282e-17	Gsta1	8.78039	1.54091	neither
ENSMUSG00000074375	2361.72	-14.5922	1.61722	-9.02303	1.82955e-19	1.75637e-17	Sult2a3	131.785	0	female
ENSMUSG00000060586	1095.39	-1.65912	0.184582	-8.98851	2.50602e-19	2.39278e-17	H2-Eb1	24.3069	7.72364	neither
ENSMUSG00000061906	1617.64	1.82981	0.203845	8.97649	2.79552e-19	2.65484e-17	Ugt2b38	10.6636	38.0632	neither
ENSMUSG00000027580	2292.66	1.29003	0.143757	8.97367	2.868e-19	2.70911e-17	Helz2	3.2778	8.04462	male
ENSMUSG00000022723	369.107	1.94477	0.216979	8.96294	3.16122e-19	2.9702e-17	Crybg3	0.340003	1.31356	male
ENSMUSG00000038060	777.584	-1.72677	0.192873	-8.95292	3.46212e-19	3.23571e-17	Dlec1	5.06731	1.53483	neither
ENSMUSG00000072964	93.9281	-2.85026	0.318537	-8.94797	3.6209e-19	3.36629e-17	Bhlhb9	0.975785	0.136013	female
ENSMUSG00000028552	1217.07	1.07326	0.120123	8.93473	4.08178e-19	3.7749e-17	Eps15	3.21337	6.78364	neither
ENSMUSG00000072082	277.939	2.22901	0.250483	8.89884	5.64339e-19	5.19192e-17	Ccnf	0.355405	1.67432	neither
ENSMUSG00000060548	320.133	-1.76116	0.198631	-8.86648	7.54943e-19	6.90949e-17	Tnfrsf19	2.96476	0.876891	female
ENSMUSG00000052560	154.457	2.32212	0.262034	8.8619	7.86619e-19	7.16229e-17	Cpne8	0.351021	1.76139	male
ENSMUSG00000084309	82.7107	7.02011	0.794641	8.83431	1.00722e-18	9.1239e-17	Mup-ps20	0.0912511	12.0239	male
ENSMUSG00000030004	419.402	5.72888	0.64922	8.82426	1.10189e-18	9.93054e-17	Nat8	0.392426	20.8889	male
ENSMUSG00000063232	788.474	1.9817	0.224689	8.81978	1.14689e-18	1.02836e-16	Serpina11	5.52933	21.8853	male
ENSMUSG00000120149	61.066	4.10515	0.466384	8.80209	1.34294e-18	1.19807e-16	ENSMUSG00000120149	0.165158	2.81432	neither
ENSMUSG00000038831	187.89	1.89251	0.215045	8.80051	1.36197e-18	1.20894e-16	Ralgps1	0.296109	1.10156	male
ENSMUSG00000096674	20834.3	6.81197	0.776206	8.77598	1.6942e-18	1.49631e-16	Mup15	11.2854	1272.78	male
ENSMUSG00000030541	3933.5	-1.24471	0.141878	-8.77315	1.73735e-18	1.52679e-16	Idh2	60.7213	25.7039	female
ENSMUSG00000078675	13178.3	5.62684	0.642335	8.75998	1.95277e-18	1.70761e-16	Mup16	14.2965	709.144	neither
ENSMUSG00000033318	1975.67	-1.40071	0.16025	-8.7408	2.31476e-18	2.01418e-16	Gstt2	19.5872	7.44403	female
ENSMUSG00000067071	1885.27	1.59425	0.18262	8.72987	2.54975e-18	2.20778e-16	Hes6	14.7404	44.6494	neither
ENSMUSG00000030968	157.474	2.09561	0.240103	8.72798	2.59253e-18	2.23388e-16	Pdilt	0.74463	3.1883	male
ENSMUSG00000069520	4539.64	1.32901	0.152433	8.71862	2.81622e-18	2.41484e-16	Tmem19	19.9802	50.3524	male
ENSMUSG00000116270	59.6448	-3.33605	0.384014	-8.68731	3.71111e-18	3.16681e-16	Gm1600	0.651907	0.0650015	female
ENSMUSG00000087141	3497.19	1.47297	0.169597	8.68515	3.78258e-18	3.21229e-16	Plcxd2	7.36834	20.5239	male
ENSMUSG00000020604	454.638	1.83836	0.211824	8.6787	4.00312e-18	3.38331e-16	Arsg	1.44525	5.18413	male
ENSMUSG00000073421	1425.81	-1.64777	0.19017	-8.66469	4.5273e-18	3.8081e-16	H2-Ab1	23.9052	7.65556	neither
ENSMUSG00000056133	240.053	-2.24354	0.259078	-8.65972	4.72934e-18	3.9592e-16	Unc93a2	3.822	0.811108	neither
ENSMUSG00000090090	75.887	-3.27121	0.377901	-8.65625	4.87557e-18	4.06236e-16	Mup-ps16	6.55532	0.681683	neither
ENSMUSG00000025189	49.7846	-3.82092	0.442041	-8.64381	5.43708e-18	4.50895e-16	Cnnm1	0.462056	0.0327059	neither
ENSMUSG00000085132	60.2425	3.30679	0.383162	8.63025	6.12161e-18	5.0529e-16	Gm12265	0.212581	2.11615	neither
ENSMUSG00000025813	759.874	1.64375	0.190755	8.61706	6.86944e-18	5.62544e-16	Homer2	0.829729	2.59904	neither
ENSMUSG00000085189	91.8921	2.4945	0.289489	8.6169	6.87893e-18	5.62544e-16	Gm11963	0.323288	1.8201	male
ENSMUSG00000056131	522.689	1.26312	0.146909	8.59796	8.11438e-18	6.60518e-16	Pgm3	1.94642	4.68591	male
ENSMUSG00000040938	432.039	-1.55339	0.181434	-8.56175	1.11167e-17	9.00757e-16	Slc16a11	7.1656	2.45033	neither
ENSMUSG00000038155	133.934	2.31912	0.271142	8.55315	1.19776e-17	9.66087e-16	Gstp2	1.13917	5.71604	male
ENSMUSG00000057596	141.538	1.9641	0.229968	8.54076	1.33344e-17	1.07063e-15	Trim30d	0.436789	1.70821	neither
ENSMUSG00000031617	387.722	1.34241	0.157202	8.53938	1.3494e-17	1.07854e-15	Tmem184c	2.2888	5.81882	neither
ENSMUSG00000006782	494.092	1.62271	0.190401	8.52258	1.56042e-17	1.24159e-15	Cnp	1.89078	5.84177	neither
ENSMUSG00000052085	1355.67	1.44217	0.17086	8.44063	3.1564e-17	2.50021e-15	Dock8	2.05729	5.60937	neither
ENSMUSG00000022129	104.08	10.218	1.21151	8.43412	3.33692e-17	2.6314e-15	Dct	0	1.00658	neither
ENSMUSG00000093916	43.4296	4.89653	0.582163	8.41092	4.06809e-17	3.19372e-15	Gm379	0.0293797	0.912645	male
ENSMUSG00000048376	1143.74	1.41455	0.168199	8.40999	4.1005e-17	3.20493e-15	F2r	5.31296	14.2102	male
ENSMUSG00000108487	45.5676	-4.99669	0.596371	-8.3785	5.36057e-17	4.17132e-15	Cyp2a21-ps	1.70613	0.0533511	female
ENSMUSG00000005873	573.918	1.33781	0.160295	8.34597	7.06327e-17	5.47218e-15	Reep5	2.93278	7.43781	male
ENSMUSG00000058569	1721.87	1.10657	0.132815	8.33164	7.97295e-17	6.14996e-15	Tmed9	9.02123	19.4848	male
ENSMUSG00000027533	797.346	4.17144	0.50074	8.33056	8.04602e-17	6.17934e-15	Fabp5	0.667446	12.0679	neither
ENSMUSG00000060143	829.688	1.49824	0.179899	8.32824	8.20499e-17	6.27416e-15	Gm10076	30.2663	85.8241	neither
ENSMUSG00000049493	62.1683	-4.32703	0.520634	-8.31107	9.4842e-17	7.22107e-15	Pls1	0.86456	0.0432129	female
ENSMUSG00000027261	7201.43	1.17999	0.14222	8.29695	1.06814e-16	8.09772e-15	Hao1	54.8439	124.689	male
ENSMUSG00000024694	4229.13	5.34604	0.645117	8.28693	1.16208e-16	8.77221e-15	Keg1	1.01814	41.5478	male
ENSMUSG00000022391	1813.33	1.25604	0.15162	8.28411	1.18999e-16	8.94467e-15	Rangap1	6.2502	14.9822	male
ENSMUSG00000011148	1061.81	-1.17195	0.141685	-8.27153	1.32254e-16	9.86148e-15	Adssl1	19.9905	8.90145	female
ENSMUSG00000071719	72.6684	2.91634	0.352577	8.27147	1.32313e-16	9.86148e-15	Nalf2	0.123003	0.935866	male
ENSMUSG00000055782	1832.98	-4.41061	0.533853	-8.26185	1.4343e-16	1.06451e-14	Abcd2	16.7238	0.788456	female
ENSMUSG00000016933	1220.61	1.29929	0.158383	8.20347	2.3354e-16	1.72605e-14	Plcg1	2.54909	6.29678	neither
ENSMUSG00000056476	58.2592	3.83041	0.467944	8.18563	2.70888e-16	1.99374e-14	Med12l	0.0171722	0.242824	neither
ENSMUSG00000056148	623.8	-1.77739	0.21741	-8.17532	2.95082e-16	2.16279e-14	Rdh9	7.64053	2.23627	female
ENSMUSG00000030659	170.695	2.30879	0.282937	8.16007	3.34819e-16	2.4439e-14	Nucb2	0.699194	3.47186	male
ENSMUSG00000105987	164.439	1.99661	0.244819	8.15544	3.47909e-16	2.529e-14	AI506816	0.32669	1.3088	male
ENSMUSG00000019189	1443.29	-1.64932	0.202689	-8.13718	4.04592e-16	2.92898e-14	Rnf145	7.98361	2.55395	female
ENSMUSG00000024211	81.3279	9.86163	1.21272	8.13186	4.22754e-16	3.04797e-14	Grm8	0	0.468427	male
ENSMUSG00000038135	40.2754	4.94873	0.609004	8.12594	4.43916e-16	3.18754e-14	Crygn	0.0885385	2.7727	male
ENSMUSG00000029272	964.307	-10.8498	1.33577	-8.12248	4.56744e-16	3.26637e-14	Sult1e1	44.0754	0.0241283	neither
ENSMUSG00000035836	14166.8	1.79497	0.221102	8.11826	4.7292e-16	3.36841e-14	Ugt2b1	69.9736	243.673	male
ENSMUSG00000037942	9121.85	1.45803	0.179682	8.1145	4.87791e-16	3.46038e-14	Crp	40.1583	110.663	neither
ENSMUSG00000027965	134.709	2.0128	0.248207	8.10936	5.08859e-16	3.59539e-14	Olfm3	0.306947	1.24686	male
ENSMUSG00000064246	49.0146	-5.79676	0.716523	-8.09011	5.96097e-16	4.195e-14	Chil1	0.975143	0.0176339	neither
ENSMUSG00000029416	944.873	-1.08164	0.134338	-8.05158	8.1735e-16	5.72924e-14	Slc15a4	6.86238	3.25228	neither
ENSMUSG00000046070	2135.41	5.25284	0.652617	8.04889	8.35485e-16	5.83321e-14	Igfals	0.979513	37.4553	neither
ENSMUSG00000006641	601.05	-1.4428	0.180142	-8.00919	1.15464e-15	8.02972e-14	Slc5a6	6.25287	2.30869	neither
ENSMUSG00000082173	83.1668	-9.7633	1.22148	-7.99299	1.31705e-15	9.12331e-14	Mup-ps10	8.49944	0	neither
ENSMUSG00000026603	332.187	1.30203	0.163088	7.98357	1.42155e-15	9.8087e-14	Smyd2	2.00413	4.95739	neither
ENSMUSG00000041920	68.4834	2.84051	0.355888	7.98148	1.44594e-15	9.93816e-14	Slc16a6	0.0975134	0.701508	neither
ENSMUSG00000010651	46788.9	-1.65959	0.208383	-7.96411	1.66412e-15	1.13934e-13	Acaa1b	1028.94	326.701	neither
ENSMUSG00000035105	681.388	-1.11262	0.139781	-7.95972	1.72424e-15	1.17595e-13	Egln3	9.94334	4.61192	female
ENSMUSG00000005125	474.654	-1.68334	0.211857	-7.94562	1.93219e-15	1.3127e-13	Ndrg1	3.11775	0.973671	female
ENSMUSG00000037709	1160.15	-1.41543	0.179017	-7.90667	2.64374e-15	1.78923e-13	Fam13a	4.5619	1.71684	female
ENSMUSG00000053553	158.823	2.40003	0.303624	7.9046	2.68806e-15	1.81228e-13	3110082I17Rik	0.498604	2.63797	neither
ENSMUSG00000117780	354.904	5.76133	0.730812	7.88347	3.18422e-15	2.13864e-13	Gm3734	0.131069	7.11808	neither
ENSMUSG00000057068	546.841	1.32696	0.168655	7.86792	3.60582e-15	2.41262e-13	Fam47e	4.19795	10.5576	neither
ENSMUSG00000052974	34664.8	1.39624	0.17762	7.86084	3.81573e-15	2.54344e-13	Cyp2f2	267.716	707.095	male
ENSMUSG00000003279	61.6386	9.46168	1.20923	7.82454	5.09509e-15	3.38345e-13	Dlgap1	0	0.196364	neither
ENSMUSG00000020873	1299.28	0.976557	0.124959	7.815	5.49628e-15	3.63619e-13	Slc35b1	11.1887	22.0856	male
ENSMUSG00000089991	506.004	1.10794	0.141952	7.80502	5.94904e-15	3.92104e-13	Gm16332	3.07072	6.63895	male
ENSMUSG00000040170	359.824	-1.78903	0.229602	-7.79189	6.60155e-15	4.33493e-13	Fmo2	2.82706	0.819838	female
ENSMUSG00000020571	8468.56	1.20985	0.155293	7.79071	6.66315e-15	4.35918e-13	Pdia6	38.7698	89.9793	male
ENSMUSG00000059325	975.729	1.24895	0.160613	7.77617	7.4755e-15	4.87259e-13	Hopx	10.8276	25.8171	male
ENSMUSG00000041773	258.98	-1.61186	0.207402	-7.77169	7.74456e-15	5.02941e-13	Enc1	2.3398	0.767979	female
ENSMUSG00000061292	2708.32	-3.08209	0.397505	-7.75359	8.9332e-15	5.78007e-13	Cyp3a59	68.7083	8.14185	female
ENSMUSG00000120841	185.446	11.0513	1.42852	7.73622	1.02415e-14	6.60241e-13	ENSMUSG00000120841	0	8.62659	male
ENSMUSG00000074240	35.8657	5.19665	0.672363	7.72893	1.08452e-14	6.96619e-13	Cib3	0.0262537	0.953135	neither
ENSMUSG00000047907	460.715	1.22904	0.159044	7.72766	1.09544e-14	7.01083e-13	Tshz2	1.00588	2.36555	neither
ENSMUSG00000062061	57.9287	9.37296	1.21316	7.72605	1.10937e-14	7.07431e-13	Obp2a	0	4.43665	male
ENSMUSG00000029456	1466.06	-1.18812	0.154056	-7.71224	1.23633e-14	7.85556e-13	Acad10	9.53799	4.20007	female
ENSMUSG00000026958	403.051	1.54697	0.200802	7.70395	1.31921e-14	8.35217e-13	Dpp7	1.74701	5.13078	neither
ENSMUSG00000020484	6136.18	1.13826	0.147791	7.70181	1.34149e-14	8.46289e-13	Xbp1	33.5279	74.0442	male
ENSMUSG00000027997	980.802	-1.19341	0.155146	-7.69218	1.44651e-14	9.09291e-13	Casp6	6.94206	3.04618	female
ENSMUSG00000086437	86.8688	-2.86161	0.373821	-7.65503	1.9327e-14	1.21061e-12	Gm13021	10.6653	1.46547	neither
ENSMUSG00000047767	229.53	1.80375	0.23624	7.63527	2.25349e-14	1.40656e-12	Atg16l2	0.342262	1.20134	male
ENSMUSG00000033170	597.849	-1.38888	0.182237	-7.62131	2.51116e-14	1.56187e-12	Card10	4.9622	1.9019	female
ENSMUSG00000024516	720.299	1.00821	0.132348	7.61788	2.57878e-14	1.5983e-12	Sec11c	1.99573	4.02758	male
ENSMUSG00000021094	1520.7	-1.11627	0.146612	-7.61373	2.66291e-14	1.64467e-12	Dhrs7	16.6955	7.72419	female
ENSMUSG00000041895	539.977	1.35327	0.177769	7.6125	2.68852e-14	1.6547e-12	Wipi1	1.95555	5.0169	male
ENSMUSG00000027201	235.712	1.46095	0.192315	7.59663	3.03933e-14	1.86412e-12	Myef2	0.600253	1.66078	male
ENSMUSG00000027340	2162.37	-1.59691	0.210369	-7.59101	3.17427e-14	1.94015e-12	Slc23a2	11.6086	3.85071	neither
ENSMUSG00000015451	520.82	3.64792	0.481875	7.57026	3.72465e-14	2.2687e-12	C4a	0.352407	4.42879	male
ENSMUSG00000032548	2853.53	1.18976	0.157809	7.53921	4.72822e-14	2.87008e-12	Slco2a1	3.64808	8.34825	neither
ENSMUSG00000036019	653.042	-1.75076	0.232769	-7.52143	5.41804e-14	3.27754e-12	Tmtc2	3.67565	1.096	neither
ENSMUSG00000086868	641.672	1.28964	0.172136	7.49201	6.78242e-14	4.0889e-12	Gm15883	6.25973	15.3596	male
ENSMUSG00000033854	36.266	4.31348	0.576628	7.48053	7.40227e-14	4.44741e-12	Kcnk10	0.011171	0.224461	neither
ENSMUSG00000039958	759.634	1.46092	0.19532	7.47962	7.45365e-14	4.4631e-12	Etfbkmt	4.60581	12.7258	male
ENSMUSG00000042622	404.948	-1.70024	0.227454	-7.47509	7.71491e-14	4.60393e-12	Maff	6.78091	2.09518	neither
ENSMUSG00000039323	24067.8	-2.02733	0.271482	-7.46763	8.16539e-14	4.85635e-12	Igfbp2	594.38	146.317	neither
ENSMUSG00000039485	63.6985	2.65102	0.355152	7.46445	8.36496e-14	4.95834e-12	Tspyl4	0.128515	0.807201	neither
ENSMUSG00000045790	56.3566	2.71679	0.364116	7.46133	8.5654e-14	5.06017e-12	Ccdc149	0.127081	0.837428	male
ENSMUSG00000019970	944.829	-1.52331	0.204274	-7.45716	8.84097e-14	5.19753e-12	Sgk1	8.12157	2.83529	female
ENSMUSG00000027309	1039.25	0.966906	0.129666	7.45692	8.85676e-14	5.19753e-12	Dnaaf9	1.8744	3.67633	male
ENSMUSG00000001663	8201.74	-1.21649	0.163448	-7.44267	9.86704e-14	5.77124e-12	Gstt1	213.208	92.0364	female
ENSMUSG00000048782	449.101	1.55163	0.208705	7.43454	1.04935e-13	6.11741e-12	Insc	1.7455	5.1281	neither
ENSMUSG00000020131	482.7	-1.41262	0.190369	-7.4204	1.16763e-13	6.78454e-12	Pcsk4	6.73899	2.54043	neither
ENSMUSG00000036594	1385.57	-1.47759	0.199204	-7.41745	1.19398e-13	6.91493e-12	H2-Aa	15.2459	5.493	neither
ENSMUSG00000030483	615.088	-5.90662	0.796691	-7.41395	1.22595e-13	7.07687e-12	Cyp2b10	16.2713	0.272098	female
ENSMUSG00000026655	3051.33	-1.13339	0.153395	-7.38874	1.4823e-13	8.52879e-12	Fam107b	27.5027	12.5756	neither
ENSMUSG00000025497	2139.54	1.26583	0.171442	7.38341	1.54287e-13	8.84847e-12	Cdhr5	13.0368	31.4387	male
ENSMUSG00000027822	2070.23	0.968708	0.131252	7.38052	1.57671e-13	9.01328e-12	Slc33a1	11.2095	22.0087	male
ENSMUSG00000025795	5190.04	-1.00255	0.135952	-7.37425	1.65278e-13	9.41763e-12	Rassf3	51.4001	25.7413	male
ENSMUSG00000026749	1782.9	0.978407	0.132869	7.36368	1.78902e-13	1.01612e-11	Nek6	3.18264	6.29062	male
ENSMUSG00000067656	655.692	-7.6478	1.03869	-7.36296	1.79877e-13	1.01838e-11	Slc22a27	17.2227	0.0858625	female
ENSMUSG00000057722	611.973	-4.56637	0.620894	-7.35451	1.91624e-13	1.08142e-11	Lepr	4.73116	0.200406	female
ENSMUSG00000038312	1923.69	1.06129	0.14446	7.3466	2.03317e-13	1.14375e-11	Edem2	10.2253	21.4029	male
ENSMUSG00000031665	865.171	-0.911589	0.124457	-7.32452	2.39754e-13	1.34445e-11	Sall1	6.09406	3.25096	female
ENSMUSG00000038370	912.45	-3.98664	0.544791	-7.31774	2.52183e-13	1.40967e-11	Pcp4l1	30.9168	1.95518	neither
ENSMUSG00000119971	39.2476	2.97263	0.407081	7.3023	2.82889e-13	1.57632e-11	ENSMUSG00000119971	0.517099	4.06516	neither
ENSMUSG00000070368	112.782	10.3337	1.41734	7.29092	3.07853e-13	1.71004e-11	Prok1	0	1.98444	neither
ENSMUSG00000000326	20170.9	1.42282	0.196026	7.2583	3.91986e-13	2.17055e-11	Comt	122.963	330.725	male
ENSMUSG00000022505	611.387	-1.50621	0.20772	-7.25117	4.13201e-13	2.28087e-11	Emp2	2.9716	1.04931	female
ENSMUSG00000026471	175.759	1.52498	0.21243	7.17875	7.03516e-13	3.87131e-11	Mr1	0.430559	1.24293	neither
ENSMUSG00000020010	2286.34	-1.26549	0.176296	-7.17824	7.06132e-13	3.87364e-11	Vnn3	50.653	21.1321	female
ENSMUSG00000040721	325.295	1.59859	0.222865	7.17288	7.34369e-13	4.01606e-11	Zfhx2	0.252097	0.767652	male
ENSMUSG00000078672	68064.7	4.21587	0.58866	7.1618	7.96217e-13	4.34086e-11	Mup20	212.781	3967.03	male
ENSMUSG00000029471	242.199	1.59231	0.222445	7.15821	8.17343e-13	4.44232e-11	Camkk2	0.314232	0.948828	neither
ENSMUSG00000016028	235.197	3.89576	0.545026	7.14784	8.8156e-13	4.77665e-11	Celsr1	0.0723865	1.07934	neither
ENSMUSG00000028995	523.306	-1.34376	0.188251	-7.13814	9.46031e-13	5.1103e-11	Fam126a	2.10791	0.832778	female
ENSMUSG00000052435	172.42	1.77804	0.249199	7.13504	9.67613e-13	5.21095e-11	Cebpe	1.78587	6.12677	male
ENSMUSG00000050379	78.1783	-2.19853	0.308344	-7.13012	1.00281e-12	5.38409e-11	Septin6	0.369074	0.0805569	female
ENSMUSG00000022864	295.331	1.51559	0.212745	7.12397	1.04864e-12	5.61306e-11	D16Ertd472e	0.663641	1.90461	male
ENSMUSG00000026888	1340.19	0.995688	0.139959	7.11415	1.12603e-12	6.0091e-11	Grb14	3.53858	7.08027	male
ENSMUSG00000031613	3795.98	-1.05291	0.148218	-7.10379	1.21382e-12	6.45812e-11	Hpgd	86.453	41.8056	female
ENSMUSG00000024610	3855.74	-1.34088	0.188852	-7.10014	1.24628e-12	6.61089e-11	Cd74	93.5126	37.0409	neither
ENSMUSG00000066153	5140.39	4.38317	0.617388	7.09954	1.25173e-12	6.61995e-11	Mup21	19.7339	413.055	male
ENSMUSG00000026979	191.329	-1.5002	0.21187	-7.08077	1.43354e-12	7.55884e-11	Psd4	0.681426	0.24145	neither
ENSMUSG00000036006	96.171	2.16248	0.305611	7.07595	1.48429e-12	7.80312e-11	Ripor2	0.0843792	0.378975	male
ENSMUSG00000037664	81.9349	-2.04536	0.289372	-7.06828	1.56865e-12	8.22215e-11	Cdkn1c	1.83713	0.446997	female
ENSMUSG00000022091	1310.34	-1.14837	0.162608	-7.06223	1.63849e-12	8.56283e-11	Sorbs3	14.1316	6.39702	female
ENSMUSG00000028970	50.0946	2.41877	0.343116	7.04943	1.79647e-12	9.3607e-11	Abcb1b	0.0560198	0.301121	male
ENSMUSG00000092416	199.366	1.60077	0.227117	7.04823	1.81207e-12	9.41424e-11	Zfp141	0.576108	1.75644	male
ENSMUSG00000026767	875.187	0.977091	0.138769	7.04114	1.90674e-12	9.87701e-11	Mindy3	2.66084	5.25498	male
ENSMUSG00000060969	35.5005	8.66727	1.23105	7.04056	1.91463e-12	9.88888e-11	Irx1	0	0.772169	neither
ENSMUSG00000054072	8167.21	1.33533	0.190896	6.99506	2.65152e-12	1.36549e-10	Iigp1	22.6152	57.2488	neither
ENSMUSG00000094786	382.265	1.40844	0.202116	6.96846	3.20423e-12	1.64533e-10	Gm14403	3.58878	9.55756	neither
ENSMUSG00000031974	1399.75	0.838567	0.120447	6.96213	3.35175e-12	1.7161e-10	Abcb10	6.62255	11.8822	male
ENSMUSG00000006476	2412.76	0.909276	0.13072	6.95589	3.50353e-12	1.78862e-10	Nsmf	9.72684	18.3273	male
ENSMUSG00000036452	541.418	1.53596	0.220958	6.95136	3.61787e-12	1.84167e-10	Arhgap26	0.811165	2.36019	neither
ENSMUSG00000062908	12935.2	-0.959569	0.138077	-6.94952	3.66534e-12	1.86047e-10	Acadm	124.009	63.9767	neither
ENSMUSG00000051483	2348.05	-1.3586	0.195612	-6.94539	3.77422e-12	1.91025e-10	Cbr1	37.5778	14.7008	female
ENSMUSG00000068874	15589	-1.27205	0.183227	-6.9425	3.8523e-12	1.9442e-10	Selenbp1	275.56	114.469	female
ENSMUSG00000017978	548.994	1.35882	0.19574	6.94194	3.8674e-12	1.94626e-10	Cadps2	0.913743	2.35389	male
ENSMUSG00000053886	256.402	-1.51709	0.218611	-6.93968	3.92992e-12	1.9721e-10	Sh2d4a	3.96239	1.39103	female
ENSMUSG00000042207	688.178	1.1759	0.169521	6.93657	4.01725e-12	2.007e-10	Kdm5b	0.724232	1.64273	male
ENSMUSG00000032482	52.7713	7.3765	1.06345	6.9364	4.02218e-12	2.007e-10	Cspg5	0.00168559	0.296913	male
ENSMUSG00000024036	86.0934	1.92962	0.278365	6.93199	4.14969e-12	2.06479e-10	Slc37a1	0.0877763	0.335068	male
ENSMUSG00000075704	1399.95	-0.811785	0.117194	-6.92687	4.30264e-12	2.13488e-10	Txnrd2	11.5118	6.57918	female
ENSMUSG00000026547	631.345	-1.06701	0.154107	-6.92386	4.39504e-12	2.17322e-10	Tagln2	11.6593	5.5841	female
ENSMUSG00000032098	31.6671	3.53258	0.510227	6.92355	4.4045e-12	2.17322e-10	Treh	0.0693401	0.811501	male
ENSMUSG00000021973	1215.74	0.988667	0.143152	6.90642	4.97042e-12	2.44561e-10	Micu2	7.50561	14.9385	neither
ENSMUSG00000028413	1323.36	1.21741	0.176367	6.9027	5.10233e-12	2.50355e-10	B4galt1	5.34071	12.4555	neither
ENSMUSG00000031438	4056.93	-0.832138	0.120636	-6.89791	5.27723e-12	2.58219e-10	Rnf128	42.6024	24.007	female
ENSMUSG00000022587	7437.64	1.37897	0.200025	6.89396	5.42599e-12	2.64764e-10	Ly6e	31.0255	80.951	neither
ENSMUSG00000102595	886.829	1.19717	0.173757	6.88988	5.58388e-12	2.71718e-10	Gm30097	19.9163	45.8171	neither
ENSMUSG00000015599	40.3897	2.92503	0.424715	6.88705	5.69606e-12	2.76415e-10	Ttbk1	0.0187237	0.144507	male
ENSMUSG00000042834	455.265	4.46072	0.647754	6.88644	5.72049e-12	2.76841e-10	Nrep	0.287894	6.3534	neither
ENSMUSG00000024247	430.195	1.0628	0.154437	6.88174	5.91249e-12	2.8535e-10	Pkdcc	2.91645	6.11386	neither
ENSMUSG00000037470	2692.68	0.959156	0.139604	6.87057	6.39472e-12	3.07783e-10	Uggt1	4.04199	7.88472	male
ENSMUSG00000120174	691.867	-1.13858	0.165768	-6.86855	6.48579e-12	3.11318e-10	4931408D14Rik	8.33138	3.79726	female
ENSMUSG00000090306	858.624	2.93408	0.427601	6.86173	6.80322e-12	3.2567e-10	Adh6-ps1	1.83125	14.0375	male
ENSMUSG00000082644	21590.5	4.81379	0.701583	6.86133	6.82209e-12	3.2569e-10	Mup-ps19	81.1198	2289.76	male
ENSMUSG00000029309	258.681	-1.84019	0.268344	-6.85756	7.00484e-12	3.33513e-10	Sparcl1	3.91295	1.0957	female
ENSMUSG00000024292	4937.97	2.75988	0.402552	6.85594	7.08442e-12	3.36396e-10	Cyp4f14	14.9193	101.401	neither
ENSMUSG00000051615	775.072	1.13689	0.165887	6.8534	7.21158e-12	3.41516e-10	Rap2a	3.2841	7.24437	neither
ENSMUSG00000092220	646.998	-0.992316	0.144903	-6.84814	7.48176e-12	3.53363e-10	Gm20528	23.0294	11.6175	female
ENSMUSG00000099707	467.802	1.66493	0.24337	6.84114	7.85674e-12	3.70084e-10	Gm8883	2.27274	7.22004	neither
ENSMUSG00000086587	105.665	-1.74566	0.255211	-6.84007	7.91572e-12	3.7187e-10	Gm11837	4.32152	1.29297	female
ENSMUSG00000110151	56.7973	8.37781	1.22713	6.82715	8.66175e-12	4.05839e-10	Gm38416	0.00244922	0.854281	male
ENSMUSG00000028637	85.3017	2.11911	0.310569	6.8233	8.89735e-12	4.15775e-10	Ccdc30	0.0734549	0.318878	male
ENSMUSG00000120279	58.7897	2.46053	0.360634	6.82278	8.92934e-12	4.16168e-10	ENSMUSG00000120279	0.84515	4.65369	male
ENSMUSG00000020607	89.5639	-2.33686	0.342707	-6.81884	9.1781e-12	4.26637e-10	Lratd1	0.985908	0.196043	female
ENSMUSG00000034258	144.363	-1.58231	0.232268	-6.81245	9.59501e-12	4.44846e-10	Flvcr2	1.75464	0.587759	female
ENSMUSG00000047036	2856.65	1.32118	0.193963	6.81148	9.65968e-12	4.46672e-10	Zfp445	6.25861	15.6977	male
ENSMUSG00000037621	586.216	-1.33476	0.196356	-6.79768	1.0632e-11	4.90347e-10	Atoh8	9.51192	3.78418	neither
ENSMUSG00000015189	759.82	0.923051	0.136078	6.78323	1.1752e-11	5.40591e-10	Casd1	3.6921	7.02234	neither
ENSMUSG00000025277	1570.16	-1.26907	0.187534	-6.76716	1.31334e-11	6.02565e-10	Abhd6	28.3173	11.7864	neither
ENSMUSG00000053113	243.299	1.79743	0.265732	6.76407	1.34172e-11	6.13995e-10	Socs3	1.06905	3.7226	neither
ENSMUSG00000084923	33.2225	3.03061	0.448089	6.76341	1.3478e-11	6.15181e-10	Gm15611	0.503705	4.15812	neither
ENSMUSG00000020709	638.471	1.09278	0.16201	6.74516	1.52857e-11	6.95893e-10	Adap2	6.48518	13.8776	male
ENSMUSG00000057229	1304.24	-1.02851	0.152501	-6.74429	1.53774e-11	6.9827e-10	Dmac2	16.4656	8.09491	neither
ENSMUSG00000063704	144.437	1.63737	0.243096	6.73548	1.63393e-11	7.40046e-10	Mapk15	0.779526	2.4296	neither
ENSMUSG00000075517	534.956	1.21276	0.180196	6.73021	1.6942e-11	7.65379e-10	Cyp2d37-ps	2.14164	4.97513	neither
ENSMUSG00000028654	539.975	-1.38913	0.206478	-6.72774	1.72315e-11	7.76471e-10	Mycl	5.4955	2.10685	neither
ENSMUSG00000041324	283.338	3.19189	0.475768	6.70892	1.96071e-11	8.8127e-10	Inhba	0.248183	2.27774	male
ENSMUSG00000089960	10159.8	-1.17695	0.175682	-6.69936	2.09339e-11	9.38519e-10	Ugt1a1	179.884	79.847	female
ENSMUSG00000043067	1434.73	1.07171	0.160272	6.68683	2.28053e-11	1.01983e-09	Dpy19l1	4.13844	8.72363	male
ENSMUSG00000054843	1049.66	1.13116	0.169183	6.68598	2.29385e-11	1.0232e-09	Atrnl1	2.83713	6.23745	male
ENSMUSG00000039683	29.9391	-5.06649	0.759262	-6.67292	2.50765e-11	1.11575e-09	Sdk1	0.148889	0.00453224	neither
ENSMUSG00000029752	121.527	4.95281	0.742308	6.67218	2.52034e-11	1.11857e-09	Asns	0.0790042	2.45246	male
ENSMUSG00000057982	468.717	1.3383	0.200771	6.66579	2.63243e-11	1.16539e-09	Zfp809	2.55007	6.46704	male
ENSMUSG00000101532	70.325	-9.52229	1.42993	-6.65926	2.75208e-11	1.21532e-09	Zbed4-ps1	1.15302	0	neither
ENSMUSG00000032115	3484.75	1.09736	0.164817	6.65806	2.77461e-11	1.22221e-09	Hyou1	8.72156	18.7204	male
ENSMUSG00000039196	27673.3	3.41878	0.513649	6.65587	2.81623e-11	1.23746e-09	Orm1	173.481	1860.26	male
ENSMUSG00000030137	86.4598	-2.66448	0.401079	-6.6433	3.06747e-11	1.34451e-09	Tuba8	1.87428	0.297009	neither
ENSMUSG00000025498	990.035	1.08705	0.163797	6.63656	3.21088e-11	1.40388e-09	Irf7	4.76714	10.1615	neither
ENSMUSG00000001604	2994.58	-0.912695	0.137653	-6.6304	3.3478e-11	1.46014e-09	Tcea3	79.3631	42.2924	neither
ENSMUSG00000023861	2149.35	-0.988491	0.149274	-6.62198	3.54409e-11	1.54194e-09	Mpc1	38.9974	19.7139	female
ENSMUSG00000058260	27.8111	8.31339	1.25623	6.61773	3.64753e-11	1.58305e-09	Serpina9	0	0.431649	male
ENSMUSG00000021556	139.797	1.55319	0.235156	6.60493	3.9771e-11	1.72185e-09	Golm1	0.455298	1.344	male
ENSMUSG00000038736	452.647	0.945571	0.14317	6.60453	3.98789e-11	1.7223e-09	Nudcd1	0.662855	1.281	neither
ENSMUSG00000026365	26712.7	1.71335	0.259611	6.59969	4.12027e-11	1.77513e-09	Cfh	42.3176	139.157	male
ENSMUSG00000029630	20992.4	-1.13549	0.17233	-6.58904	4.4267e-11	1.90251e-09	Cyp3a25	393.358	179.668	neither
ENSMUSG00000022332	627.16	-0.978759	0.148577	-6.58757	4.47068e-11	1.91493e-09	Khdrbs3	6.45498	3.28456	female
ENSMUSG00000031637	41.7501	2.90226	0.44058	6.58736	4.47728e-11	1.91493e-09	Lrp2bp	0.0647468	0.483681	neither
ENSMUSG00000044646	43.007	3.81139	0.578753	6.58552	4.53282e-11	1.934e-09	Zbtb7c	0.0344092	0.483405	male
ENSMUSG00000037606	145.315	-1.95255	0.296567	-6.58384	4.58443e-11	1.95131e-09	Osbpl5	1.33391	0.346382	neither
ENSMUSG00000066000	49.7493	8.18761	1.24778	6.56176	5.31759e-11	2.25793e-09	Zfp979	0.00225202	0.68713	male
ENSMUSG00000030945	48.5145	8.14962	1.24636	6.53875	6.20354e-11	2.6278e-09	Acsm2	0.00124704	0.371417	male
ENSMUSG00000060803	31019.5	2.00634	0.306858	6.53833	6.22076e-11	2.62879e-09	Gstp1	226.87	914.574	male
ENSMUSG00000033533	8855.65	1.00861	0.154406	6.53218	6.48181e-11	2.73257e-09	Acsm1	76.5778	154.592	neither
ENSMUSG00000107369	826.288	-1.25109	0.191631	-6.52862	6.63794e-11	2.79173e-09	Gstm2-ps1	50.3048	21.2152	female
ENSMUSG00000025224	1700.92	0.806657	0.123608	6.52594	6.75784e-11	2.83541e-09	Gbf1	3.23742	5.68205	male
ENSMUSG00000024845	1612.57	-0.875541	0.134275	-6.52051	7.00688e-11	2.93293e-09	Tmem134	32.0874	17.5425	neither
ENSMUSG00000039533	103.875	1.93799	0.297454	6.51524	7.2573e-11	3.03057e-09	Mmd2	0.235825	0.903382	neither
ENSMUSG00000041261	4154.05	-0.888443	0.136462	-6.51057	7.48669e-11	3.11898e-09	Car8	39.7623	21.5538	neither
ENSMUSG00000030107	390.881	-1.29355	0.198895	-6.5037	7.83701e-11	3.25725e-09	Usp18	5.65131	2.31496	female
ENSMUSG00000006717	1486.8	-1.0101	0.155427	-6.49889	8.0917e-11	3.35521e-09	Acot13	75.8721	37.7852	female
ENSMUSG00000017723	67.8887	2.95155	0.455283	6.4829	8.99787e-11	3.72221e-09	Wfdc2	0.387879	3.00312	neither
ENSMUSG00000037461	538.958	1.06431	0.164201	6.48174	9.06729e-11	3.74216e-09	Ints7	1.35304	2.83912	neither
ENSMUSG00000004460	3106.6	0.979457	0.151215	6.47724	9.34158e-11	3.84638e-09	Dnajb11	18.3531	36.2997	male
ENSMUSG00000025512	965.073	0.956215	0.147751	6.47181	9.6833e-11	3.97781e-09	Chid1	1.71817	3.3432	male
ENSMUSG00000025078	1431.7	-0.986871	0.152867	-6.45577	1.0767e-10	4.41271e-09	Nhlrc2	6.19962	3.13909	neither
ENSMUSG00000029407	3194.81	0.792421	0.122818	6.45202	1.10372e-10	4.51298e-09	Uso1	11.3605	19.7431	male
ENSMUSG00000023963	1866.05	-2.60952	0.404901	-6.44483	1.15727e-10	4.72103e-09	Cyp39a1	29.8255	4.90262	female
ENSMUSG00000001247	5907.62	1.00306	0.155733	6.44091	1.18762e-10	4.82255e-09	Lsr	51.4325	103.4	neither
ENSMUSG00000050097	78.2189	6.35518	0.986675	6.44101	1.18681e-10	4.82255e-09	Ces2b	0.0156257	1.29227	male
ENSMUSG00000024382	702.237	0.82591	0.128372	6.43374	1.24506e-10	5.0442e-09	Ercc3	5.07486	9.02564	male
ENSMUSG00000010025	15264	-1.46066	0.227119	-6.43126	1.26554e-10	5.11545e-09	Aldh3a2	113.168	41.2519	female
ENSMUSG00000008090	1380.17	-0.813384	0.126816	-6.41389	1.41854e-10	5.72081e-09	Fgfrl1	17.9626	10.2529	female
ENSMUSG00000032363	322.603	-1.41635	0.220988	-6.40918	1.46304e-10	5.88684e-09	Adamts7	2.12172	0.798082	neither
ENSMUSG00000035948	1409.09	-2.7026	0.421986	-6.40448	1.50882e-10	6.05723e-09	Acss3	9.63952	1.48556	female
ENSMUSG00000039206	915.045	0.826746	0.129343	6.39191	1.63827e-10	6.56199e-09	Daglb	1.95895	3.48539	male
ENSMUSG00000017868	3181.89	-1.29139	0.202206	-6.3865	1.69731e-10	6.78308e-09	Sgk2	37.6089	15.4201	neither
ENSMUSG00000070720	104.212	-1.88072	0.294733	-6.3811	1.75823e-10	7.01069e-09	Tmem200b	3.15444	0.858148	neither
ENSMUSG00000025792	8920.36	-1.03589	0.16244	-6.37706	1.80524e-10	7.18194e-09	Slc25a10	98.5987	48.2348	neither
ENSMUSG00000019838	5101.33	-1.1273	0.176984	-6.3695	1.8965e-10	7.52804e-09	Slc16a10	27.0203	12.4098	neither
ENSMUSG00000108822	26.3983	3.4477	0.541368	6.3685	1.90883e-10	7.56e-09	Gm44787	0.117666	1.2896	neither
ENSMUSG00000030650	21.55	7.9472	1.25091	6.35315	2.10943e-10	8.3358e-09	Tmc5	0	0.2747	male
ENSMUSG00000055980	1029.14	-1.0854	0.171051	-6.34549	2.21721e-10	8.74215e-09	Irs1	4.34651	2.05414	neither
ENSMUSG00000066829	98.5383	1.72032	0.272015	6.32437	2.54267e-10	1.00031e-08	Zfp810	0.212025	0.703031	neither
ENSMUSG00000038375	5362.73	1.13194	0.179047	6.32199	2.58211e-10	1.01356e-08	Trp53inp2	18.1545	39.9165	male
ENSMUSG00000070284	306.051	1.01914	0.1613	6.31827	2.64507e-10	1.03598e-08	Gmppb	2.063	4.19304	neither
ENSMUSG00000109093	541.23	-0.953881	0.151029	-6.31589	2.68609e-10	1.04972e-08	Gm39079	4.47953	2.32023	neither
ENSMUSG00000091498	1790.07	-0.970242	0.153766	-6.30988	2.79258e-10	1.08892e-08	Mpc1-ps	204.036	104.478	female
ENSMUSG00000116354	217.252	1.62134	0.257765	6.29002	3.17424e-10	1.23502e-08	Cyp2d38-ps	0.964085	2.96994	neither
ENSMUSG00000015027	212.105	1.59266	0.253673	6.27839	3.42091e-10	1.32807e-08	Galns	1.13079	3.42676	male
ENSMUSG00000027860	228.449	1.28029	0.204032	6.27493	3.49793e-10	1.35499e-08	Vangl1	0.528766	1.28871	neither
ENSMUSG00000002076	23.552	5.18256	0.82628	6.27216	3.56076e-10	1.37631e-08	Hsf2bp	0.00989041	0.364061	male
ENSMUSG00000040451	579.734	-1.09163	0.17417	-6.26764	3.66566e-10	1.41376e-08	Sgms1	2.12496	1.00083	female
ENSMUSG00000040722	548.334	0.898524	0.143579	6.25803	3.89866e-10	1.50035e-08	Scamp5	2.93265	5.48771	male
ENSMUSG00000005553	27.5073	3.21441	0.514127	6.25218	4.04771e-10	1.55432e-08	Atp4a	0.0400156	0.37667	male
ENSMUSG00000036833	3447.8	1.053	0.168741	6.24033	4.36637e-10	1.67305e-08	Pnpla7	8.49542	17.6913	male
ENSMUSG00000114425	30.7168	-2.8976	0.465034	-6.23095	4.63613e-10	1.77257e-08	Gm33447	1.64501	0.221613	neither
ENSMUSG00000022425	3833.3	-0.971379	0.156098	-6.2229	4.88063e-10	1.86202e-08	Enpp2	24.9495	12.7702	male
ENSMUSG00000034403	1679.34	0.743527	0.119523	6.22079	4.94651e-10	1.88309e-08	Pja1	10.7325	18.0255	male
ENSMUSG00000030246	164.421	-2.10271	0.338063	-6.21989	4.97513e-10	1.88991e-08	Ldhb	4.82461	1.12862	female
ENSMUSG00000048482	39.6226	2.48718	0.400187	6.21503	5.13149e-10	1.94512e-08	Bdnf	0.0547429	0.308281	male
ENSMUSG00000063428	370.874	1.228	0.197991	6.20229	5.56463e-10	2.10479e-08	Ddo	0.706692	1.65925	neither
ENSMUSG00000055003	31.9921	-5.91993	0.956578	-6.18865	6.06828e-10	2.29039e-08	Lrtm2	0.435888	0.00714138	female
ENSMUSG00000030956	366.317	1.11013	0.179402	6.18794	6.09557e-10	2.29578e-08	Fam53b	0.95296	2.06516	neither
ENSMUSG00000057074	11363.7	-1.1544	0.186825	-6.17904	6.44925e-10	2.41868e-08	Ces1g	186.492	84.0776	female
ENSMUSG00000033307	4398.25	-1.13546	0.183751	-6.17932	6.43786e-10	2.41868e-08	Mif	230.518	105.253	neither
ENSMUSG00000116284	99.5102	-2.26822	0.367882	-6.16563	7.02026e-10	2.62724e-08	Gm3787	3.46757	0.720829	female
ENSMUSG00000049971	1129.92	-1.16923	0.189818	-6.15973	7.28676e-10	2.72121e-08	Glt1d1	10.1484	4.52602	neither
ENSMUSG00000031360	384.968	-0.919504	0.149287	-6.15928	7.30745e-10	2.72318e-08	Ctps2	3.03061	1.60789	female
ENSMUSG00000025002	300.463	-1.46889	0.23869	-6.15397	7.55679e-10	2.81017e-08	Cyp2c55	6.28229	2.28019	neither
ENSMUSG00000020429	6056.26	-4.13569	0.67231	-6.15146	7.67733e-10	2.849e-08	Igfbp1	213.434	12.1768	neither
ENSMUSG00000110827	30.4234	3.65591	0.594678	6.14771	7.86116e-10	2.9111e-08	Gm32281	0.145604	1.81259	neither
ENSMUSG00000031808	223.699	-1.40352	0.228531	-6.14148	8.17551e-10	3.02118e-08	Slc27a1	1.58097	0.598794	female
ENSMUSG00000025077	606.762	-1.00423	0.16353	-6.14098	8.20124e-10	3.02436e-08	Dclre1a	3.59198	1.79559	neither
ENSMUSG00000051716	8704.88	1.36924	0.223329	6.13107	8.72895e-10	3.21225e-08	Apon	76.6238	198.544	neither
ENSMUSG00000001986	26.1631	4.11719	0.671567	6.13072	8.74813e-10	3.21262e-08	Gria3	0.00821815	0.143086	neither
ENSMUSG00000026003	7152.16	-0.836688	0.136562	-6.12678	8.96741e-10	3.28631e-08	Acadl	129.896	72.9695	female
ENSMUSG00000026426	381.534	0.930347	0.151944	6.12297	9.18492e-10	3.35906e-08	Arl8a	3.24461	6.20346	neither
ENSMUSG00000030364	239.816	8.55543	1.39748	6.12203	9.23908e-10	3.37188e-08	Clec2h	0.0133866	5.03563	neither
ENSMUSG00000060227	298.162	-1.36139	0.222638	-6.11482	9.66667e-10	3.52066e-08	Golm2	2.08135	0.812367	neither
ENSMUSG00000022299	1704.33	-1.23414	0.20184	-6.11447	9.68799e-10	3.52116e-08	Slc25a32	11.1684	4.76552	neither
ENSMUSG00000028542	1041.99	1.13313	0.185425	6.11099	9.90159e-10	3.59141e-08	Slc6a9	3.60476	7.93488	neither
ENSMUSG00000028179	16989.2	-1.12209	0.183742	-6.10686	1.01608e-09	3.67789e-08	Cth	236.942	109.233	neither
ENSMUSG00000033326	671.407	0.862622	0.141742	6.08587	1.15864e-09	4.18531e-08	Kdm4a	2.34025	4.26969	male
ENSMUSG00000028789	100.087	-1.68895	0.277815	-6.07943	1.20612e-09	4.34795e-08	Azin2	1.07873	0.335526	female
ENSMUSG00000028603	99445.3	1.26942	0.208847	6.07824	1.21505e-09	4.37122e-08	Scp2	476.206	1151.94	male
ENSMUSG00000040505	2732.59	-0.917336	0.151064	-6.0725	1.25937e-09	4.52146e-08	Abcg5	37.4161	19.8833	female
ENSMUSG00000007812	957.621	0.843962	0.139057	6.06918	1.28562e-09	4.60631e-08	Zfp655	3.47739	6.26123	male
ENSMUSG00000070047	1278.09	0.882534	0.145563	6.06292	1.33672e-09	4.77212e-08	Fat1	1.63072	3.01687	male
ENSMUSG00000024479	1065.1	0.779177	0.128517	6.06285	1.33729e-09	4.77212e-08	Mal2	7.54984	13.0014	neither
ENSMUSG00000114818	17.6932	7.6612	1.26376	6.06225	1.34233e-09	4.78041e-08	Gm35164	0	0.324255	neither
ENSMUSG00000029705	803.275	0.8583	0.141687	6.05774	1.38051e-09	4.90189e-08	Cux1	0.810115	1.47335	male
ENSMUSG00000060675	250.757	-1.3145	0.217002	-6.05756	1.38199e-09	4.90189e-08	Plaat3	1.58852	0.640828	female
ENSMUSG00000029833	778.73	-1.10515	0.18251	-6.05529	1.40165e-09	4.96167e-08	Trim24	3.54404	1.65256	female
ENSMUSG00000121161	37.4701	2.73284	0.451489	6.05295	1.42218e-09	5.02428e-08	ENSMUSG00000121161	0.162744	1.08799	female
ENSMUSG00000086040	384.659	-1.52496	0.252178	-6.04713	1.47445e-09	5.19854e-08	Wipf3	2.27932	0.79476	female
ENSMUSG00000011179	1731.07	0.911317	0.150898	6.0393	1.54785e-09	5.44647e-08	Odc1	10.0245	18.9191	neither
ENSMUSG00000037780	5704.1	0.959452	0.15892	6.03732	1.56697e-09	5.50278e-08	Mbl1	70.1017	136.727	male
ENSMUSG00000045868	61.0928	2.10685	0.349217	6.03307	1.60876e-09	5.63831e-08	Gvin1	0.0724184	0.314045	male
ENSMUSG00000086136	60.7615	6.5893	1.09336	6.02664	1.67401e-09	5.85538e-08	Gm12718	0.0488503	4.82493	male
ENSMUSG00000034687	122.656	1.52019	0.252474	6.02119	1.73135e-09	6.04398e-08	Fras1	0.101883	0.292558	neither
ENSMUSG00000022034	33.7632	2.55565	0.42486	6.01529	1.79564e-09	6.25606e-08	Esco2	0.0419064	0.247442	male
ENSMUSG00000027035	476.2	-1.18007	0.196293	-6.01175	1.83534e-09	6.38178e-08	Cers6	2.11492	0.935906	female
ENSMUSG00000110935	323.085	-1.25229	0.208577	-6.00397	1.92551e-09	6.68216e-08	Gm8834	22.8732	9.64333	neither
ENSMUSG00000024132	4328.69	-0.806449	0.134389	-6.00086	1.96279e-09	6.79818e-08	Eci1	73.5588	42.1922	neither
ENSMUSG00000006395	1401.07	-1.08263	0.180434	-6.00014	1.97151e-09	6.815e-08	Hyi	24.4788	11.5952	female
ENSMUSG00000042988	1150.62	-0.813789	0.135715	-5.99632	2.01836e-09	6.96333e-08	Notum	17.3016	9.87585	female
ENSMUSG00000031776	204.622	1.08785	0.181499	5.99367	2.05155e-09	7.06406e-08	Arl2bp	1.32723	2.83043	neither
ENSMUSG00000069755	100.729	1.61188	0.268988	5.9924	2.06771e-09	7.10583e-08	Zfp125	0.454735	1.39015	male
ENSMUSG00000026098	166.07	1.55118	0.258985	5.98945	2.1055e-09	7.22166e-08	Pms1	0.318118	0.935936	male
ENSMUSG00000024365	18.0008	7.68849	1.28593	5.97895	2.24581e-09	7.68797e-08	Cyp21a1	0	0.479272	male
ENSMUSG00000079243	16.9693	7.60138	1.27162	5.97771	2.26295e-09	7.73169e-08	Xirp1	0	0.1553	male
ENSMUSG00000021903	94.4357	-1.51843	0.254056	-5.97674	2.27652e-09	7.76303e-08	Galnt15	0.628625	0.220051	female
ENSMUSG00000045392	100.528	2.00719	0.33634	5.96774	2.40565e-09	8.18757e-08	Olfr1033	0.267863	1.07563	neither
ENSMUSG00000049086	145.649	1.99216	0.334137	5.9621	2.49024e-09	8.45916e-08	Bmyc	1.69401	6.74644	male
ENSMUSG00000023249	828.863	0.780585	0.131172	5.95086	2.66734e-09	9.04336e-08	Parp3	4.68432	8.07056	neither
ENSMUSG00000004341	221.68	-4.8042	0.807781	-5.9474	2.72433e-09	9.2189e-08	Gpx6	8.89277	0.319445	neither
ENSMUSG00000041444	406.612	1.19297	0.200664	5.94511	2.76264e-09	9.33063e-08	Arhgap32	0.408806	0.938826	male
ENSMUSG00000032042	7641.69	0.729952	0.123025	5.93336	2.96791e-09	1.00048e-07	Srpr	48.535	80.7699	male
ENSMUSG00000032263	2247.03	-0.704681	0.118916	-5.92589	3.10613e-09	1.04508e-07	Bckdhb	43.8269	26.9807	female
ENSMUSG00000005897	586.033	1.01499	0.171292	5.92549	3.11376e-09	1.04566e-07	Nr2c1	2.39219	4.85043	neither
ENSMUSG00000034157	827.803	0.824441	0.139159	5.92447	3.13313e-09	1.05016e-07	Cipc	3.48951	6.20012	neither
ENSMUSG00000035441	713.953	-0.858577	0.144934	-5.92392	3.14357e-09	1.05167e-07	Myo1d	4.04361	2.23656	female
ENSMUSG00000084981	28.4586	6.47048	1.09341	5.91773	3.26422e-09	1.08996e-07	Gm15962	0.0210732	1.82473	male
ENSMUSG00000027865	721.026	0.813274	0.137711	5.90565	3.51265e-09	1.1685e-07	Gdap2	3.09814	5.46361	neither
ENSMUSG00000026000	490.345	0.853088	0.144452	5.9057	3.51162e-09	1.1685e-07	Lancl1	1.44585	2.62133	neither
ENSMUSG00000039137	25.1156	2.96694	0.503645	5.89095	3.8399e-09	1.27496e-07	Whrn	0.0220876	0.172929	neither
ENSMUSG00000023031	559.141	1.39786	0.237638	5.88232	4.04547e-09	1.3407e-07	Cela1	3.78895	10.021	male
ENSMUSG00000040713	15491	-0.809494	0.137647	-5.88093	4.07962e-09	1.34948e-07	Creg1	237.212	135.797	neither
ENSMUSG00000027312	2260.88	0.938057	0.159563	5.8789	4.12993e-09	1.36357e-07	Atrn	3.33447	6.41049	neither
ENSMUSG00000058135	61987	-1.24068	0.211123	-5.87658	4.18821e-09	1.38023e-07	Gstm1	1679.9	713.291	female
ENSMUSG00000058793	4779.78	-0.707052	0.120396	-5.8727	4.28763e-09	1.41037e-07	Cds2	18.4512	11.3409	female
ENSMUSG00000074521	57.9556	2.09428	0.357198	5.86308	4.54355e-09	1.49177e-07	Gm14327	0.432375	1.8423	male
ENSMUSG00000010755	816.998	0.801988	0.136895	5.85844	4.67249e-09	1.53126e-07	Cars	2.56988	4.49484	neither
ENSMUSG00000049313	130.63	-1.35157	0.230791	-5.85623	4.73482e-09	1.54881e-07	Sorl1	0.470834	0.185166	female
ENSMUSG00000058152	170.167	1.20823	0.206329	5.85583	4.74622e-09	1.54967e-07	Chsy3	0.403697	0.93667	neither
ENSMUSG00000019856	21.251	3.65187	0.624232	5.85018	4.91045e-09	1.60034e-07	Fam184a	0.0162463	0.209363	male
ENSMUSG00000034875	2195.75	-0.842744	0.144149	-5.84634	5.02521e-09	1.63472e-07	Nudt19	29.8796	16.717	neither
ENSMUSG00000024899	9396.29	-1.08707	0.186244	-5.83682	5.32056e-09	1.72762e-07	Papss2	97.5161	46.0665	female
ENSMUSG00000027808	9684.82	0.785371	0.134596	5.835	5.37897e-09	1.74338e-07	Serp1	43.8083	75.7563	male
ENSMUSG00000017057	1440.22	1.16757	0.200156	5.83329	5.43445e-09	1.75814e-07	Il13ra1	6.78941	15.298	neither
ENSMUSG00000036046	2094.57	-0.744147	0.127664	-5.82892	5.57857e-09	1.80146e-07	5031439G07Rik	7.75703	4.64631	neither
ENSMUSG00000020458	2137.06	-0.901301	0.154743	-5.82452	5.72784e-09	1.84629e-07	Rtn4	11.3092	6.07426	female
ENSMUSG00000033446	388.93	0.935627	0.160755	5.8202	5.87789e-09	1.8912e-07	Lpar6	1.4044	2.69541	male
ENSMUSG00000022035	1083.72	0.725747	0.124838	5.81351	6.11746e-09	1.9647e-07	Ccdc25	4.73703	7.85923	neither
ENSMUSG00000025197	9139.5	1.02482	0.176303	5.81285	6.14163e-09	1.96889e-07	Cyp2c23	79.2747	161.874	neither
ENSMUSG00000075463	34.1182	2.46737	0.424548	5.81177	6.18152e-09	1.97809e-07	4930594M22Rik	0.0684253	0.379277	neither
ENSMUSG00000039234	2128.69	0.719373	0.124247	5.78988	7.04364e-09	2.24989e-07	Sec24d	7.2237	11.9326	male
ENSMUSG00000027624	570.134	-3.98436	0.688905	-5.78361	7.31132e-09	2.33118e-07	Epb41l1	2.53054	0.160391	female
ENSMUSG00000024254	4975.53	-1.08584	0.187783	-5.7824	7.3643e-09	2.34384e-07	Abcg8	51.2372	24.2282	female
ENSMUSG00000037797	4424.33	0.771521	0.133707	5.77026	7.915e-09	2.51458e-07	Adh4	64.0235	109.659	male
ENSMUSG00000003161	977.409	0.823194	0.142923	5.75971	8.42568e-09	2.67202e-07	Sri	4.13306	7.3346	neither
ENSMUSG00000086447	37.1332	2.31966	0.403397	5.7503	8.90842e-09	2.82004e-07	Gm13522	0.276991	1.38076	neither
ENSMUSG00000025232	1972.31	-0.738273	0.128401	-5.74972	8.93899e-09	2.82466e-07	Hexa	35.0953	21.104	neither
ENSMUSG00000046949	4550.38	-0.792706	0.137886	-5.74898	8.97848e-09	2.83207e-07	Nqo2	40.5445	23.4854	female
ENSMUSG00000046408	26.7716	-2.83802	0.493718	-5.74827	9.01626e-09	2.83892e-07	1700067K01Rik	0.682189	0.0952391	neither
ENSMUSG00000029287	557.575	-0.869385	0.151337	-5.74468	9.20944e-09	2.89458e-07	Tgfbr3	3.127	1.71788	female
ENSMUSG00000055137	1162.1	-0.765543	0.133286	-5.74361	9.26798e-09	2.90781e-07	Sugct	12.1229	7.15356	neither
ENSMUSG00000118168	443.394	-1.43564	0.250241	-5.73702	9.63597e-09	3.0179e-07	Gm36419	8.22043	3.04837	female
ENSMUSG00000097762	36.5204	-3.03912	0.529793	-5.73643	9.66956e-09	3.02306e-07	4732463B04Rik	0.631404	0.0764037	female
ENSMUSG00000031119	1840.5	0.72508	0.127304	5.69564	1.22913e-08	3.83592e-07	Gpc4	14.8662	24.6529	neither
ENSMUSG00000028737	8703.46	-0.798813	0.140526	-5.68447	1.31221e-08	4.08798e-07	Aldh4a1	63.9792	36.8989	female
ENSMUSG00000023073	675.378	4.51416	0.79634	5.66864	1.43938e-08	4.47628e-07	Slc10a2	0.387539	8.88069	neither
ENSMUSG00000009281	16256.5	-1.00037	0.176522	-5.66709	1.45243e-08	4.50892e-07	Rarres2	231.844	116.268	female
ENSMUSG00000038641	7826.28	-0.997854	0.176419	-5.65617	1.54787e-08	4.79677e-07	Akr1d1	102.387	51.4499	female
ENSMUSG00000036027	100.858	-1.8806	0.33308	-5.64608	1.64143e-08	5.07781e-07	1810046K07Rik	3.01045	0.819679	neither
ENSMUSG00000031842	404.315	-1.1318	0.200675	-5.63996	1.70094e-08	5.2527e-07	Pde4c	2.81747	1.291	female
ENSMUSG00000027698	1057.73	0.697479	0.123709	5.63807	1.71966e-08	5.30123e-07	Nceh1	4.36349	7.0977	neither
ENSMUSG00000028270	284.689	-1.45962	0.258921	-5.63734	1.72701e-08	5.31462e-07	Gbp2	4.71308	1.71975	neither
ENSMUSG00000070056	1008.65	0.757317	0.134402	5.63473	1.7533e-08	5.3768e-07	Mfhas1	3.19424	5.41832	male
ENSMUSG00000103560	19.2829	4.547	0.806918	5.63502	1.75037e-08	5.3768e-07	Gm38070	0.00690659	0.162725	male
ENSMUSG00000028167	326.223	1.14029	0.202608	5.62806	1.8225e-08	5.57573e-07	Bdh2	1.36004	3.01077	neither
ENSMUSG00000059810	223.168	1.47872	0.26275	5.62787	1.82448e-08	5.57573e-07	Rgs3	0.309745	0.866796	female
ENSMUSG00000041012	2246.96	-0.75082	0.133559	-5.62164	1.89149e-08	5.77052e-07	Cmtm8	23.5428	14.0365	neither
ENSMUSG00000018669	2235.08	0.700359	0.124748	5.61417	1.97511e-08	6.01524e-07	Cdk5rap3	12.6897	20.687	male
ENSMUSG00000001095	41.4674	2.34093	0.417204	5.61099	2.01174e-08	6.11624e-07	Slc13a2	0.161258	0.818262	neither
ENSMUSG00000058325	643.299	0.827734	0.14757	5.60909	2.03394e-08	6.17312e-07	Dock1	1.41121	2.51349	neither
ENSMUSG00000056966	19.7233	3.68371	0.657293	5.60437	2.09018e-08	6.33291e-07	Gjc3	0.0186019	0.239292	male
ENSMUSG00000029098	966.654	0.810569	0.144705	5.60154	2.1245e-08	6.42589e-07	Acox3	1.73048	3.04566	male
ENSMUSG00000058799	1242.41	0.782277	0.139676	5.60064	2.13561e-08	6.44845e-07	Nap1l1	5.19734	8.96421	neither
ENSMUSG00000021209	218.033	-1.18597	0.211966	-5.5951	2.20498e-08	6.64655e-07	Ppp4r4	2.05284	0.90433	neither
ENSMUSG00000026874	34078.7	1.08614	0.194289	5.59034	2.26631e-08	6.81978e-07	Hc	98.9251	210.743	male
ENSMUSG00000037370	1434.01	-0.797703	0.142765	-5.58751	2.30345e-08	6.91976e-07	Enpp1	5.04106	2.90981	female
ENSMUSG00000020649	120.122	1.69013	0.302792	5.5818	2.38044e-08	7.13889e-07	Rrm2	0.582925	1.88554	neither
ENSMUSG00000024413	6545.05	-0.790829	0.141706	-5.58078	2.39448e-08	7.14286e-07	Npc1	20.8175	12.074	neither
ENSMUSG00000031645	1699.98	2.02703	0.363218	5.58075	2.39489e-08	7.14286e-07	F11	8.49247	34.7387	neither
ENSMUSG00000059327	96.1424	-1.64716	0.295162	-5.58053	2.39794e-08	7.14286e-07	Eda	0.606649	0.194125	neither
ENSMUSG00000119973	115.019	3.66756	0.657181	5.58074	2.39494e-08	7.14286e-07	ENSMUSG00000119973	0.168818	2.14369	neither
ENSMUSG00000027351	916.482	-0.841539	0.151003	-5.57298	2.50423e-08	7.44044e-07	Spred1	4.92501	2.75808	neither
ENSMUSG00000097662	23.7547	-6.07598	1.09028	-5.57284	2.50626e-08	7.44044e-07	Gm2093	0.377098	0.00564139	neither
ENSMUSG00000034265	154.429	1.27127	0.228239	5.56991	2.54867e-08	7.55363e-07	Zdhhc14	0.833906	2.02309	male
ENSMUSG00000062181	7847.96	4.96089	0.890848	5.56873	2.56602e-08	7.59232e-07	Ces3b	5.40535	168.995	male
ENSMUSG00000009145	293.17	-1.43106	0.257023	-5.56781	2.57955e-08	7.61959e-07	Dqx1	3.55407	1.32105	neither
ENSMUSG00000005968	119.457	1.68388	0.302829	5.56048	2.69028e-08	7.93341e-07	Tuft1	0.516212	1.66705	male
ENSMUSG00000035236	74.1685	1.68167	0.302458	5.56003	2.69723e-08	7.94065e-07	Scai	0.0809816	0.261321	male
ENSMUSG00000040093	581.864	-0.84062	0.151348	-5.55423	2.78834e-08	8.19523e-07	Bmf	4.03734	2.26269	neither
ENSMUSG00000121137	539.491	0.879809	0.158628	5.54638	2.91643e-08	8.55745e-07	ENSMUSG00000121137	3.16694	5.84234	neither
ENSMUSG00000020333	11.9794	7.09821	1.28048	5.54342	2.96623e-08	8.68914e-07	Acsl6	0	0.0688698	male
ENSMUSG00000035847	656.743	-0.745266	0.13449	-5.54141	3.00039e-08	8.76781e-07	Ids	4.58072	2.74149	female
ENSMUSG00000041439	436.943	1.05436	0.190275	5.54126	3.00301e-08	8.76781e-07	Mfsd6	0.979527	2.04236	neither
ENSMUSG00000068227	112.021	-1.48818	0.26888	-5.53473	3.11715e-08	9.08604e-07	Il2rb	1.09479	0.391082	neither
ENSMUSG00000112793	24.4799	2.66932	0.482774	5.52914	3.21804e-08	9.36465e-07	Gm32872	0.922258	5.88127	neither
ENSMUSG00000038521	13548.9	0.763696	0.138139	5.52847	3.23031e-08	9.3849e-07	C1s1	91.1725	155.317	neither
ENSMUSG00000026442	22.8641	6.16366	1.11528	5.52657	3.26545e-08	9.47141e-07	Nfasc	0.00120047	0.0908829	male
ENSMUSG00000063730	1415.28	0.710334	0.128599	5.52364	3.32041e-08	9.61504e-07	Hsd3b2	8.25491	13.5487	male
ENSMUSG00000027984	12810.9	-0.870139	0.157556	-5.52272	3.33792e-08	9.64993e-07	Hadh	94.5072	51.8715	female
ENSMUSG00000049044	3647.79	1.24913	0.226272	5.52048	3.38072e-08	9.75769e-07	Rapgef4	9.18849	21.9248	neither
ENSMUSG00000056035	136484	-1.6323	0.296125	-5.5122	3.54385e-08	1.02118e-06	Cyp3a11	1150.93	372.473	neither
ENSMUSG00000031788	436.655	1.0443	0.189466	5.51179	3.55199e-08	1.02186e-06	Kifc3	1.52858	3.16327	neither
ENSMUSG00000034591	1713.02	2.79921	0.508403	5.50587	3.6734e-08	1.05507e-06	Slc41a2	2.28467	15.9541	male
ENSMUSG00000086593	278.182	0.99673	0.181065	5.50482	3.69541e-08	1.05967e-06	Gm16548	4.3055	8.61224	neither
ENSMUSG00000022848	983.256	0.759504	0.13799	5.50406	3.71145e-08	1.06255e-06	Slc49a4	3.84334	6.53108	male
ENSMUSG00000042379	63.7401	-2.43976	0.44339	-5.50251	3.74428e-08	1.07021e-06	Esm1	1.45767	0.269755	female
ENSMUSG00000059022	196.585	1.35619	0.246487	5.50208	3.75329e-08	1.07105e-06	Kcp	0.40401	1.03925	male
ENSMUSG00000078674	21373.8	6.40198	1.16399	5.50005	3.79691e-08	1.08175e-06	Mup18	15.2437	1294.01	male
ENSMUSG00000029119	1528.67	0.775852	0.14116	5.49625	3.87951e-08	1.10351e-06	Man2b2	9.0744	15.589	female
ENSMUSG00000029185	850.782	0.928282	0.169218	5.48573	4.11768e-08	1.16937e-06	Fam114a1	5.59618	10.6787	male
ENSMUSG00000041078	26.6162	2.86814	0.522907	5.48499	4.13485e-08	1.17236e-06	Grid1	0.030936	0.223377	female
ENSMUSG00000017376	351.72	0.852533	0.155618	5.47837	4.29272e-08	1.21517e-06	Nlk	1.30726	2.36869	male
ENSMUSG00000038967	4887.76	-0.817535	0.149363	-5.47348	4.41293e-08	1.2472e-06	Pdk2	56.006	31.8853	neither
ENSMUSG00000108884	62.1675	8.50917	1.55491	5.47246	4.43823e-08	1.25235e-06	Gm45792	0.00198929	0.828899	male
ENSMUSG00000041268	694.817	1.10731	0.202693	5.46297	4.6823e-08	1.31911e-06	Dmxl2	0.941207	2.03658	male
ENSMUSG00000026074	437.357	-0.898713	0.16452	-5.46263	4.69132e-08	1.31955e-06	Map4k4	1.6879	0.908662	female
ENSMUSG00000021509	756.961	-0.847988	0.155393	-5.45707	4.84063e-08	1.35938e-06	Slc25a48	8.1935	4.56742	neither
ENSMUSG00000030711	7859.77	-1.29427	0.237305	-5.45405	4.92348e-08	1.38045e-06	Sult1a1	210.504	86.0888	female
ENSMUSG00000030787	255.33	-1.23405	0.226409	-5.45052	5.02229e-08	1.40592e-06	Lyve1	3.48584	1.48763	female
ENSMUSG00000102299	60.3137	1.98383	0.364039	5.4495	5.05107e-08	1.41174e-06	Gm37539	2.94241	11.6705	neither
ENSMUSG00000032575	1825.97	1.04095	0.191052	5.44851	5.07947e-08	1.41744e-06	Manf	9.63025	19.8725	male
ENSMUSG00000027670	16.9701	4.69564	0.862269	5.44568	5.16072e-08	1.43784e-06	Ocstamp	0.0097065	0.254673	neither
ENSMUSG00000026981	293.721	-2.58591	0.475334	-5.44019	5.32226e-08	1.48051e-06	Il1rn	2.58392	0.431584	neither
ENSMUSG00000038007	573.147	-1.05445	0.193899	-5.43813	5.38428e-08	1.49541e-06	Acer2	3.06877	1.4831	neither
ENSMUSG00000098014	35.2821	2.16259	0.398434	5.42773	5.70743e-08	1.58267e-06	Gm26967	0.158168	0.714416	male
ENSMUSG00000085468	123.451	1.27534	0.235151	5.4235	5.84443e-08	1.61812e-06	Gm15343	1.01876	2.47463	neither
ENSMUSG00000019082	6389.35	-0.771622	0.142319	-5.42177	5.90132e-08	1.63131e-06	Slc25a22	38.1953	22.4483	neither
ENSMUSG00000018995	582.596	0.941913	0.174128	5.40931	6.32667e-08	1.74616e-06	Nars2	1.62587	3.13503	male
ENSMUSG00000032578	492	4.6939	0.867848	5.40867	6.34939e-08	1.7497e-06	Cish	0.162059	4.20548	neither
ENSMUSG00000118516	1349.44	0.812045	0.150172	5.40743	6.39341e-08	1.75908e-06	Cyp2d13	8.55972	15.0741	male
ENSMUSG00000030091	611.126	0.798703	0.14776	5.40539	6.46658e-08	1.77645e-06	Nup210	1.20955	2.11176	neither
ENSMUSG00000033676	58.7703	2.03307	0.376685	5.39726	6.76668e-08	1.856e-06	Gabrb3	0.0996846	0.411892	male
ENSMUSG00000031535	10.8987	6.9629	1.29126	5.39232	6.95547e-08	1.90483e-06	Dkk4	0	0.472264	male
ENSMUSG00000030827	22.8183	3.74369	0.694357	5.39159	6.9837e-08	1.9096e-06	Fgf21	0.0949478	1.27138	neither
ENSMUSG00000028402	785.766	0.981086	0.182033	5.38961	7.06121e-08	1.92781e-06	Mpdz	1.20712	2.39001	neither
ENSMUSG00000074882	6870.93	-0.814833	0.151207	-5.38885	7.09109e-08	1.93298e-06	Cyp2c68	144.34	82.3363	female
ENSMUSG00000024411	82.2909	1.72053	0.319627	5.38292	7.32878e-08	1.99469e-06	Aqp4	0.174584	0.577281	male
ENSMUSG00000037887	34.3751	2.39751	0.446201	5.37317	7.73659e-08	2.10245e-06	Dusp8	0.0635439	0.338478	male
ENSMUSG00000110488	133.314	3.52588	0.656439	5.37122	7.82066e-08	2.12203e-06	Gm45724	1.44415	16.6389	neither
ENSMUSG00000045917	204.498	1.21952	0.227215	5.36726	7.99429e-08	2.16581e-06	Tmem268	0.877782	2.05213	neither
ENSMUSG00000026576	2524.73	-0.825758	0.153867	-5.36669	8.01928e-08	2.16926e-06	Atp1b1	29.7565	16.8454	female
ENSMUSG00000074639	4283.84	-0.971843	0.181361	-5.35862	8.3862e-08	2.26504e-06	Rdh16f2	127.409	65.1685	female
ENSMUSG00000062300	1301.02	0.701065	0.130838	5.35825	8.40301e-08	2.26612e-06	Nectin2	8.05635	13.1386	male
ENSMUSG00000034487	254.156	0.937454	0.174965	5.35795	8.41707e-08	2.26645e-06	Poglut3	1.36035	2.61264	neither
ENSMUSG00000048307	1117.95	0.984643	0.183858	5.35546	8.53412e-08	2.29447e-06	Ankrd46	4.08465	8.10414	neither
ENSMUSG00000111771	17.63	5.1907	0.969757	5.35257	8.67125e-08	2.3278e-06	Gm47465	0.0347015	1.33378	male
ENSMUSG00000055172	8239.81	0.721876	0.134874	5.35222	8.68839e-08	2.32886e-06	C1ra	59.2706	98.0783	neither
ENSMUSG00000030935	3858.01	-0.77093	0.144108	-5.34968	8.81108e-08	2.35817e-06	Acsm3	27.9901	16.461	neither
ENSMUSG00000056812	24.804	2.53335	0.474801	5.33561	9.52259e-08	2.54473e-06	St8sia3	0.0178056	0.102924	neither
ENSMUSG00000036775	8171.62	-0.685592	0.128542	-5.33359	9.6289e-08	2.56538e-06	Decr2	107.884	67.2995	neither
ENSMUSG00000002455	1711.13	0.914641	0.171479	5.33385	9.61521e-08	2.56538e-06	Prpf6	8.72918	16.5165	male
ENSMUSG00000059182	746.662	0.739028	0.138705	5.32806	9.92673e-08	2.64075e-06	Skap2	1.39906	2.34298	male
ENSMUSG00000026568	6071.55	-0.807061	0.151579	-5.32436	1.01307e-07	2.69095e-06	Mpc2	29.8882	17.1363	female
ENSMUSG00000054823	1414.82	0.829034	0.155775	5.322	1.02632e-07	2.72207e-06	Nsd3	1.78419	3.18175	male
ENSMUSG00000044350	246.029	0.954107	0.179313	5.3209	1.03255e-07	2.73448e-06	Lacc1	1.30519	2.53846	neither
ENSMUSG00000066319	881.116	0.799533	0.150337	5.31827	1.04756e-07	2.77007e-06	Rtp3	5.9767	10.4302	male
ENSMUSG00000032392	825.431	-1.02385	0.19267	-5.314	1.07247e-07	2.83171e-06	Parp16	8.08853	3.98972	neither
ENSMUSG00000054630	22305	0.941828	0.177349	5.31058	1.09274e-07	2.88092e-06	Ugt2b5	233.461	450.025	neither
ENSMUSG00000070565	495.972	1.21953	0.22971	5.309	1.10226e-07	2.9017e-06	Rasal2	0.615447	1.43976	male
ENSMUSG00000024236	1229.6	0.772606	0.145576	5.30723	1.11304e-07	2.92427e-06	Svil	2.40974	4.13108	neither
ENSMUSG00000021665	550.365	-0.858908	0.161843	-5.30705	1.11415e-07	2.92427e-06	Hexb	10.5722	5.84843	female
ENSMUSG00000023030	751.735	0.943963	0.177952	5.30458	1.12931e-07	2.95968e-06	Slc11a2	2.29761	4.43701	male
ENSMUSG00000023176	11644	0.861241	0.162394	5.30341	1.1366e-07	2.97435e-06	Cpn2	51.6109	94.0619	neither
ENSMUSG00000032434	3984.84	0.817864	0.154237	5.30265	1.14131e-07	2.98227e-06	Cmtm6	23.8167	42.1246	male
ENSMUSG00000029311	7771.58	-0.968141	0.18272	-5.29848	1.16769e-07	3.04668e-06	Hsd17b11	89.4658	45.888	neither
ENSMUSG00000040584	531.268	-3.74857	0.708516	-5.29073	1.21832e-07	3.17411e-06	Abcb1a	5.12446	0.382517	female
ENSMUSG00000108431	10.8849	-6.83174	1.29194	-5.28799	1.2367e-07	3.21723e-06	Gm42375	0.829759	0	female
ENSMUSG00000031980	26074.3	-1.06985	0.202392	-5.28602	1.25006e-07	3.24722e-06	Agt	530.562	253.548	female
ENSMUSG00000006711	310.964	-1.00408	0.189983	-5.2851	1.25634e-07	3.25395e-06	D130043K22Rik	2.23438	1.11743	female
ENSMUSG00000009108	36.0239	2.21861	0.419768	5.28533	1.25481e-07	3.25395e-06	Gnat2	0.121357	0.563945	male
ENSMUSG00000038422	409.834	0.907253	0.171676	5.28468	1.25927e-07	3.25677e-06	Hdhd3	5.9295	11.1508	neither
ENSMUSG00000041372	77.5967	1.75532	0.332445	5.28004	1.29157e-07	3.33541e-06	B4galnt3	0.267112	0.902224	male
ENSMUSG00000006715	257.01	-0.880577	0.166824	-5.27848	1.30263e-07	3.35417e-06	Gmnn	6.45765	3.51978	neither
ENSMUSG00000058897	19.9201	3.11095	0.589345	5.27866	1.30134e-07	3.35417e-06	Col25a1	0.00906358	0.0780642	neither
ENSMUSG00000025810	2604.26	0.766298	0.145314	5.2734	1.33921e-07	3.44335e-06	Nrp1	5.59671	9.55199	male
ENSMUSG00000037406	16.8343	4.67396	0.887732	5.26506	1.40141e-07	3.59803e-06	Htra4	0.0150865	0.384203	neither
ENSMUSG00000087241	242.037	-0.996635	0.189338	-5.26379	1.41114e-07	3.61777e-06	Gm11844	6.29241	3.16069	female
ENSMUSG00000017830	274.564	1.06858	0.203353	5.2548	1.48185e-07	3.79354e-06	Dhx58	1.53967	3.23744	neither
ENSMUSG00000078607	115.576	-1.35318	0.257689	-5.25122	1.51099e-07	3.86253e-06	1810010H24Rik	2.8001	1.10017	neither
ENSMUSG00000111709	49.8175	-2.31058	0.440638	-5.24373	1.57365e-07	4.01689e-06	Gm3776	2.69307	0.546919	neither
ENSMUSG00000025935	4593.82	0.695805	0.132865	5.23693	1.63266e-07	4.16151e-06	Tram1	31.5057	51.1932	male
ENSMUSG00000047746	19.867	3.09921	0.592035	5.23484	1.65124e-07	4.20282e-06	Fbxo40	0.0216807	0.183465	male
ENSMUSG00000039450	3353.96	-0.940819	0.179791	-5.23285	1.66918e-07	4.24235e-06	Dcxr	109.523	57.2337	neither
ENSMUSG00000041757	2169.56	-0.709328	0.135564	-5.23243	1.67292e-07	4.24576e-06	Plekha6	6.10293	3.74568	neither
ENSMUSG00000021270	5789.43	0.849992	0.162528	5.22981	1.6968e-07	4.30019e-06	Hsp90aa1	29.8531	53.9834	male
ENSMUSG00000027962	442.852	-0.8702	0.166402	-5.22951	1.69964e-07	4.3012e-06	Vcam1	1.83327	1.00591	female
ENSMUSG00000062170	71.3119	-4.64437	0.88842	-5.22767	1.71656e-07	4.33781e-06	Fmr1nb	4.15969	0.165936	neither
ENSMUSG00000020022	809.834	-1.1199	0.214248	-5.2271	1.72185e-07	4.34497e-06	Ndufa12	20.0814	9.27291	neither
ENSMUSG00000044734	639.934	-4.73574	0.906665	-5.22326	1.75802e-07	4.42991e-06	Serpinb1a	15.2137	0.572806	female
ENSMUSG00000062785	97.1793	1.32241	0.253503	5.21653	1.82306e-07	4.58727e-06	Kcnc3	0.263121	0.659803	neither
ENSMUSG00000055653	25.3525	-2.83755	0.545168	-5.20491	1.94092e-07	4.87686e-06	Gpc3	0.470171	0.0655416	female
ENSMUSG00000016262	15.6319	3.94469	0.758125	5.20322	1.95863e-07	4.91438e-06	Sertad4	0.0142334	0.217089	male
ENSMUSG00000073096	776.149	-0.893249	0.171722	-5.20173	1.97443e-07	4.94699e-06	Lrrc61	9.84044	5.31491	neither
ENSMUSG00000037798	104816	-1.15904	0.222956	-5.19849	2.00909e-07	5.02671e-06	Mat1a	1185.75	532.714	female
ENSMUSG00000055254	22.4701	2.69474	0.518754	5.19464	2.05112e-07	5.1246e-06	Ntrk2	0.00884047	0.0575292	female
ENSMUSG00000036611	1081.49	-0.922876	0.177673	-5.19423	2.05574e-07	5.1289e-06	Eepd1	13.7039	7.25427	neither
ENSMUSG00000059659	1175.24	0.685399	0.131989	5.19284	2.07109e-07	5.15592e-06	Gm10069	3.98208	6.42598	neither
ENSMUSG00000025375	166.94	1.63275	0.314431	5.19272	2.07241e-07	5.15592e-06	Aatk	0.323063	1.00456	male
ENSMUSG00000079057	12754.2	0.911922	0.175627	5.19237	2.07629e-07	5.1583e-06	Cyp4v3	66.0198	124.661	male
ENSMUSG00000029802	2687.07	0.818355	0.157767	5.18711	2.13586e-07	5.29884e-06	Abcg2	6.77331	11.9868	male
ENSMUSG00000046167	10.126	6.85879	1.32288	5.18475	2.16304e-07	5.35875e-06	Gldn	0	0.123871	neither
ENSMUSG00000039087	1290	0.674682	0.130358	5.17561	2.27173e-07	5.62014e-06	Rreb1	2.01679	3.22989	neither
ENSMUSG00000026827	1772.58	-0.825152	0.159594	-5.17032	2.33697e-07	5.77346e-06	Gpd2	9.82616	5.56481	neither
ENSMUSG00000034837	360.448	1.2003	0.232273	5.16762	2.37099e-07	5.84933e-06	Gnat1	2.05163	4.72429	neither
ENSMUSG00000019796	82.3035	1.56735	0.303408	5.16581	2.394e-07	5.89786e-06	Lrp11	0.345007	1.0261	neither
ENSMUSG00000073835	214.432	-3.05684	0.592193	-5.16189	2.44463e-07	6.0142e-06	Mup-ps12	19.8057	2.38657	neither
ENSMUSG00000023122	185.165	-1.22419	0.237843	-5.14706	2.64596e-07	6.50044e-06	Sult1c2	3.9895	1.71397	female
ENSMUSG00000098330	15.9993	6.54142	1.27209	5.14226	2.71451e-07	6.6596e-06	Gtpbp4-ps1	0.0371809	3.62372	male
ENSMUSG00000030161	15599	-0.888098	0.17278	-5.14006	2.7465e-07	6.72875e-06	Gabarapl1	285.788	154.942	neither
ENSMUSG00000006057	3307.8	-0.755871	0.147123	-5.13768	2.78146e-07	6.80495e-06	Atp5g1	24.0299	14.2747	neither
ENSMUSG00000060961	3471.95	-0.782599	0.15247	-5.13282	2.85429e-07	6.97348e-06	Slc4a4	11.0036	6.41824	female
ENSMUSG00000028484	660.497	0.746592	0.145483	5.1318	2.86977e-07	7.00161e-06	Psip1	2.75633	4.64187	neither
ENSMUSG00000025405	1724.86	0.965203	0.18811	5.13105	2.88137e-07	7.02021e-06	Inhbc	17.857	34.9625	neither
ENSMUSG00000024251	237.149	0.901259	0.175947	5.12234	3.0176e-07	7.34199e-06	Thada	0.408911	0.766421	male
ENSMUSG00000034163	569.251	0.9289	0.181357	5.12194	3.02405e-07	7.34758e-06	Zfc3h1	1.41828	2.71146	male
ENSMUSG00000031398	23.1347	-2.68246	0.523759	-5.12154	3.03047e-07	7.35306e-06	Plxna3	0.144259	0.0225973	female
ENSMUSG00000085525	18.4084	3.42583	0.669206	5.11925	3.06757e-07	7.43285e-06	Gm13166	0.0623071	0.680228	male
ENSMUSG00000022820	1786.87	-0.749151	0.146465	-5.11487	3.13964e-07	7.59706e-06	Ndufb4	33.2202	19.8282	neither
ENSMUSG00000069922	34475.2	3.53265	0.690854	5.11345	3.16324e-07	7.63515e-06	Ces3a	59.2758	688.486	male
ENSMUSG00000038042	71.9614	-1.59831	0.312573	-5.11341	3.16402e-07	7.63515e-06	Ptpdc1	0.596156	0.197995	neither
ENSMUSG00000030559	16.3968	3.39187	0.665022	5.10039	3.38958e-07	8.16828e-06	Rab38	0.0513824	0.540934	neither
ENSMUSG00000004798	2480.29	0.759914	0.149046	5.09852	3.42328e-07	8.23825e-06	Ulk2	8.75091	14.8695	male
ENSMUSG00000022892	2759.24	-0.653146	0.128136	-5.0973	3.44527e-07	8.2799e-06	App	7.37219	4.70363	female
ENSMUSG00000055675	119.048	-3.4452	0.675998	-5.09647	3.46048e-07	8.30516e-06	Kbtbd11	0.867886	0.0799091	neither
ENSMUSG00000010362	252.462	-0.958126	0.188058	-5.09483	3.49051e-07	8.36585e-06	Rdm1	6.01051	3.10586	neither
ENSMUSG00000026153	721.665	0.811427	0.159403	5.0904	3.57301e-07	8.55199e-06	Fam135a	1.91342	3.37148	male
ENSMUSG00000015850	69.3888	-1.54849	0.304476	-5.08575	3.66177e-07	8.75257e-06	Adamtsl4	0.699645	0.24024	female
ENSMUSG00000040648	1375.06	0.660037	0.129817	5.08437	3.68853e-07	8.80461e-06	Ppip5k2	2.10473	3.33775	male
ENSMUSG00000036478	1838.98	-0.878636	0.172978	-5.07946	3.7851e-07	9.02294e-06	Btg1	12.8275	6.99709	neither
ENSMUSG00000057614	71.0061	1.81194	0.357134	5.07356	3.90443e-07	9.29487e-06	Gnai1	0.285795	1.00375	male
ENSMUSG00000073460	65.1522	-1.69093	0.333334	-5.07279	3.92032e-07	9.32013e-06	Pnldc1	1.06268	0.329848	neither
ENSMUSG00000029189	485.781	1.1896	0.234595	5.07087	3.96006e-07	9.39542e-06	Sel1l3	0.853081	1.95477	neither
ENSMUSG00000043719	16.2523	3.22107	0.635225	5.07074	3.96263e-07	9.39542e-06	Col6a6	0.00968201	0.0913368	neither
ENSMUSG00000074377	10.8356	-6.82031	1.34736	-5.06198	4.14922e-07	9.82464e-06	Sult2a4	0.625782	0	neither
ENSMUSG00000025289	2337.68	0.877197	0.173507	5.05569	4.28846e-07	1.01408e-05	Prdx4	22.2338	40.9634	neither
ENSMUSG00000043753	16.3248	5.65519	1.11959	5.05115	4.39158e-07	1.03707e-05	Dmrta1	0.0044149	0.217386	neither
ENSMUSG00000013629	319.315	1.00046	0.19817	5.04851	4.45264e-07	1.05009e-05	Cad	0.738071	1.48348	male
ENSMUSG00000090290	121.352	1.46325	0.290073	5.04444	4.54861e-07	1.07129e-05	Tarbp1	0.287037	0.795667	neither
ENSMUSG00000073139	802.254	-0.808503	0.160289	-5.04403	4.55837e-07	1.07216e-05	Tmem185a	11.5434	6.61127	neither
ENSMUSG00000079547	126.627	-1.24923	0.247925	-5.03875	4.68572e-07	1.10065e-05	H2-DMb1	3.01252	1.27024	female
ENSMUSG00000060131	48.5174	1.95829	0.388838	5.03626	4.74724e-07	1.11362e-05	Atp8b4	0.0851637	0.329765	male
ENSMUSG00000015461	462.772	0.848216	0.168449	5.03545	4.76737e-07	1.11685e-05	Atf6b	3.40648	6.14837	male
ENSMUSG00000035248	2927.44	0.650846	0.129267	5.0349	4.7811e-07	1.11859e-05	Tut7	4.39145	6.91935	male
ENSMUSG00000028185	1067.91	-0.692537	0.137658	-5.03084	4.88337e-07	1.141e-05	Dnase2b	13.4298	8.34019	neither
ENSMUSG00000021557	296.587	0.80687	0.160442	5.02903	4.92964e-07	1.15029e-05	Agtpbp1	0.280698	0.49288	neither
ENSMUSG00000064294	25250.1	1.37378	0.273509	5.02277	5.09304e-07	1.18685e-05	Aox3	56.7758	147.708	male
ENSMUSG00000040918	4326.6	-0.609133	0.121307	-5.02141	5.12947e-07	1.19377e-05	Slc19a2	38.6795	25.4417	female
ENSMUSG00000031958	6070.11	0.851187	0.169544	5.02044	5.15532e-07	1.1982e-05	Ldhd	23.0791	41.7687	male
ENSMUSG00000097451	14.1847	4.41042	0.878606	5.01979	5.17272e-07	1.20067e-05	Rian	0.00115794	0.0241256	neither
ENSMUSG00000021476	2853.47	0.61084	0.121709	5.01885	5.1982e-07	1.205e-05	Habp4	11.9627	18.3282	male
ENSMUSG00000032561	286.575	2.96444	0.590795	5.01772	5.22893e-07	1.21054e-05	Acpp	0.252549	1.97501	neither
ENSMUSG00000043013	669.781	4.08129	0.813579	5.01647	5.26302e-07	1.21683e-05	Onecut1	0.515993	8.7672	neither
ENSMUSG00000033860	123853	1.06699	0.212724	5.01584	5.28012e-07	1.21919e-05	Fgg	1086.09	2282.38	male
ENSMUSG00000028072	33.2574	-2.56466	0.511379	-5.01518	5.29849e-07	1.22058e-05	Ntrk1	0.625278	0.105183	neither
ENSMUSG00000001103	16.6268	3.24658	0.647358	5.01512	5.29996e-07	1.22058e-05	Sebox	0.0664452	0.630408	male
ENSMUSG00000001666	1498.03	-0.746902	0.149023	-5.012	5.3867e-07	1.23894e-05	Ddt	68.9954	41.238	female
ENSMUSG00000097286	253.494	-1.21902	0.243345	-5.00944	5.45886e-07	1.2539e-05	Gm26684	1.03568	0.446793	neither
ENSMUSG00000032386	2177.63	0.70741	0.141251	5.00818	5.49468e-07	1.26049e-05	Trip4	5.5966	9.17079	male
ENSMUSG00000056870	30.3758	2.59188	0.517734	5.0062	5.55146e-07	1.27187e-05	Gulp1	0.0657094	0.394762	male
ENSMUSG00000092499	19.5013	-3.06867	0.613012	-5.00589	5.56045e-07	1.27228e-05	1700092C10Rik	1.69253	0.201229	female
ENSMUSG00000024014	316.32	1.09152	0.218191	5.00259	5.65658e-07	1.2926e-05	Pim1	1.70578	3.65013	male
ENSMUSG00000027890	2667.1	-0.821221	0.164173	-5.00218	5.66855e-07	1.29366e-05	Gstm4	56.6765	32.1902	neither
ENSMUSG00000032360	14.448	4.09774	0.819566	4.99989	5.73619e-07	1.30741e-05	Hcrtr2	0.00751515	0.126062	male
ENSMUSG00000024052	14020.1	-1.13652	0.227405	-4.99777	5.79972e-07	1.32018e-05	Lpin2	44.7384	20.4256	neither
ENSMUSG00000028108	3836.55	-1.05489	0.2112	-4.99476	5.89084e-07	1.3392e-05	Ecm1	58.3485	28.1775	female
ENSMUSG00000050627	1389.91	-0.768094	0.15382	-4.99344	5.93117e-07	1.34664e-05	Gpd1l	9.79682	5.77256	female
ENSMUSG00000025172	59.1756	-2.24252	0.449253	-4.99165	5.98643e-07	1.35744e-05	Ankrd2	2.44051	0.514967	neither
ENSMUSG00000038068	1094.39	0.932526	0.187035	4.98583	6.16963e-07	1.39718e-05	Rnf144b	4.3299	8.29053	male
ENSMUSG00000029445	65598.1	-0.957787	0.192379	-4.97866	6.40265e-07	1.4481e-05	Hpd	1156.01	597.184	female
ENSMUSG00000023089	1438.87	-0.836956	0.168267	-4.97398	6.55908e-07	1.48158e-05	Ndufa5	50.7879	28.5198	neither
ENSMUSG00000057554	3004.6	0.97699	0.196441	4.97344	6.57747e-07	1.48384e-05	Lgals8	15.591	30.7883	male
ENSMUSG00000046876	524.019	0.845533	0.170063	4.97187	6.6309e-07	1.49332e-05	Atxn1	0.764942	1.3792	neither
ENSMUSG00000020092	337.843	0.896828	0.180386	4.97171	6.63641e-07	1.49332e-05	Pald1	1.47745	2.76344	neither
ENSMUSG00000025176	5520.86	-0.73812	0.148503	-4.97042	6.6809e-07	1.49951e-05	Hoga1	86.7986	52.2123	neither
ENSMUSG00000019590	354.944	2.6619	0.535525	4.97064	6.67338e-07	1.49951e-05	Cyb561	0.75274	4.78039	male
ENSMUSG00000024165	1007.32	0.649865	0.130822	4.96755	6.78045e-07	1.51992e-05	Jpt2	4.6024	7.24459	male
ENSMUSG00000027950	99.5052	-1.22494	0.246651	-4.96629	6.82451e-07	1.52786e-05	Chrnb2	0.472332	0.202895	neither
ENSMUSG00000029381	265.524	0.87697	0.176716	4.96259	6.95591e-07	1.55531e-05	Shroom3	0.4011	0.73996	female
ENSMUSG00000093661	116.363	1.20567	0.242973	4.96215	6.97174e-07	1.55687e-05	Eif4e3	0.794431	1.83952	neither
ENSMUSG00000031596	32606.3	-1.29156	0.260356	-4.96072	7.02311e-07	1.56637e-05	Slc7a2	143.936	59.0252	neither
ENSMUSG00000036278	1519.81	-0.819986	0.165517	-4.95409	7.26681e-07	1.61867e-05	Macrod1	44.8878	25.5098	female
ENSMUSG00000090523	305.061	-1.13268	0.228765	-4.95127	7.37293e-07	1.64024e-05	Gypc	5.10815	2.33428	female
ENSMUSG00000090925	23.0341	2.40474	0.486632	4.94159	7.74871e-07	1.72168e-05	1810064F22Rik	0.0759627	0.40063	neither
ENSMUSG00000028551	215.469	-1.0933	0.221304	-4.94027	7.8014e-07	1.73121e-05	Cdkn2c	3.10431	1.45751	female
ENSMUSG00000086389	130.819	1.66289	0.336841	4.93673	7.94435e-07	1.76072e-05	Gm15998	0.964675	3.07515	male
ENSMUSG00000097039	24.4178	2.72937	0.552922	4.93625	7.96371e-07	1.76279e-05	Pvt1	0.0148543	0.0976164	male
ENSMUSG00000030895	152238	1.59306	0.32276	4.93573	7.98495e-07	1.76528e-05	Hpx	1436.35	4345.27	neither
ENSMUSG00000026542	2904.88	2.93489	0.595154	4.93131	8.16782e-07	1.80345e-05	Apcs	19.657	150.716	neither
ENSMUSG00000063760	757.637	0.704407	0.142983	4.92652	8.37061e-07	1.84592e-05	Rnf217	1.48606	2.4299	male
ENSMUSG00000072949	478.335	-1.21267	0.246254	-4.92448	8.45856e-07	1.86299e-05	Acot1	4.84435	2.09503	neither
ENSMUSG00000034429	526.434	1.16049	0.235699	4.92363	8.49546e-07	1.86879e-05	Zfp707	2.64792	5.93351	neither
ENSMUSG00000104664	13.5439	4.35627	0.88554	4.91934	8.6836e-07	1.9078e-05	Idi1-ps2	0.0521297	1.08132	neither
ENSMUSG00000038949	373.94	-0.84969	0.172948	-4.91299	8.96969e-07	1.96821e-05	Cnst	1.5418	0.858663	female
ENSMUSG00000028849	1397.79	0.881695	0.179476	4.91261	8.98718e-07	1.9696e-05	Map7d1	7.64742	14.138	male
ENSMUSG00000028715	28083.6	-6.23392	1.26941	-4.91089	9.06652e-07	1.98452e-05	Cyp4a14	605.257	8.06113	female
ENSMUSG00000022498	738.022	0.664213	0.135408	4.90529	9.32907e-07	2.03946e-05	Txndc11	1.83564	2.91881	male
ENSMUSG00000075025	42.8719	-2.46249	0.503666	-4.88913	1.01284e-06	2.21147e-05	Gm10804	0.631914	0.115035	neither
ENSMUSG00000049047	191.787	1.03606	0.212033	4.88634	1.02729e-06	2.24025e-05	Armcx3	1.0076	2.07677	neither
ENSMUSG00000037166	77.2289	1.54915	0.317066	4.88588	1.02969e-06	2.24271e-05	Ppp1r14a	0.81852	2.39859	male
ENSMUSG00000111055	18.0358	3.10517	0.6359	4.88312	1.04423e-06	2.27158e-05	D030034A15Rik	0.0265525	0.233475	neither
ENSMUSG00000031960	6556.34	0.689271	0.14119	4.88188	1.05079e-06	2.28305e-05	Aars	15.3588	24.8466	neither
ENSMUSG00000035936	3133.06	-0.679372	0.139238	-4.87922	1.06507e-06	2.31122e-05	Aldh5a1	19.3995	12.1558	neither
ENSMUSG00000040560	943.09	0.788156	0.161552	4.87865	1.06812e-06	2.31501e-05	Wdr7	1.9277	3.3413	male
ENSMUSG00000027792	5102.96	-0.812694	0.166661	-4.87634	1.08071e-06	2.33371e-05	Bche	27.4005	15.652	female
ENSMUSG00000025486	2410.18	-0.59998	0.123032	-4.8766	1.07928e-06	2.33371e-05	Sirt3	13.8113	9.14197	neither
ENSMUSG00000045064	87.56	1.39593	0.286265	4.87636	1.08061e-06	2.33371e-05	Zc2hc1c	0.295559	0.780787	male
ENSMUSG00000028184	1256.97	0.841684	0.172682	4.87418	1.09264e-06	2.35632e-05	Adgrl2	1.80135	3.23846	neither
ENSMUSG00000031570	374.43	1.08182	0.221966	4.87383	1.09454e-06	2.35632e-05	Plpp5	1.93576	4.10759	neither
ENSMUSG00000021782	157.385	1.03026	0.211392	4.87372	1.09519e-06	2.35632e-05	Dlg5	0.346191	0.709028	neither
ENSMUSG00002075231	17.9903	2.70864	0.5563	4.86902	1.12155e-06	2.41009e-05	ENSMUSG00002075231	1.02699	6.67854	neither
ENSMUSG00000025509	3212.06	-0.743756	0.152786	-4.86796	1.12758e-06	2.42011e-05	Pnpla2	37.8273	22.6659	neither
ENSMUSG00000059908	81242.8	1.2559	0.258162	4.86477	1.14592e-06	2.45649e-05	Mug1	236.002	565.763	male
ENSMUSG00000024942	667.119	0.672	0.138171	4.86355	1.15296e-06	2.46859e-05	Capn1	4.36743	6.98075	male
ENSMUSG00000056216	1613.42	0.569984	0.117215	4.86271	1.15789e-06	2.47615e-05	Cebpg	6.56255	9.77525	neither
ENSMUSG00000046603	743.24	0.733783	0.15096	4.86078	1.16925e-06	2.49661e-05	Tcaim	3.43152	5.72596	male
ENSMUSG00000054252	677.829	0.783248	0.161142	4.8606	1.17029e-06	2.49661e-05	Fgfr3	1.97604	3.41414	neither
ENSMUSG00000039046	851.126	0.851147	0.175195	4.85829	1.18401e-06	2.52284e-05	Usp6nl	2.13911	3.87273	neither
ENSMUSG00000070643	171.702	0.9813	0.202126	4.85489	1.20452e-06	2.56344e-05	Sox13	0.760099	1.50665	male
ENSMUSG00000056973	30211.5	-1.12529	0.231805	-4.85449	1.20695e-06	2.56553e-05	Ces1d	496.725	228.399	neither
ENSMUSG00000112384	16.8749	-4.20336	0.866966	-4.84836	1.24486e-06	2.64294e-05	Gm34921	0.647047	0.035222	neither
ENSMUSG00000083524	8.17374	6.54635	1.35048	4.84744	1.25065e-06	2.65204e-05	Mup-ps21	0	1.0394	male
ENSMUSG00000049721	83.1332	-1.92073	0.396476	-4.84451	1.26925e-06	2.68826e-05	Gal3st1	1.8305	0.484451	neither
ENSMUSG00000031434	84.9192	-1.4149	0.292317	-4.84029	1.2965e-06	2.74268e-05	Morc4	0.579546	0.218272	female
ENSMUSG00000018387	666.628	0.785776	0.162369	4.83943	1.30213e-06	2.75129e-05	Shroom1	3.02087	5.22843	neither
ENSMUSG00000096842	157.434	1.21876	0.251983	4.83668	1.32029e-06	2.78633e-05	Gm10736	34.4421	80.462	neither
ENSMUSG00000038482	469.514	0.72221	0.149381	4.8347	1.33345e-06	2.81076e-05	Tfdp1	2.74201	4.54018	male
ENSMUSG00000121030	25.5462	2.13217	0.441125	4.8335	1.34156e-06	2.82448e-05	ENSMUSG00000121030	0.230399	1.01428	neither
ENSMUSG00000045730	43.8498	-1.85034	0.382979	-4.83144	1.35548e-06	2.85037e-05	Adrb2	0.910258	0.252461	neither
ENSMUSG00000024642	334.696	1.04004	0.215342	4.82971	1.3673e-06	2.87181e-05	Tle4	1.08983	2.2517	male
ENSMUSG00000093610	8.19867	6.55005	1.3569	4.82722	1.38453e-06	2.90456e-05	Cyp2c53-ps	0	0.261911	male
ENSMUSG00000089873	1902.91	4.66818	0.96714	4.82679	1.3875e-06	2.90733e-05	Mup13	4.15523	106.067	male
ENSMUSG00000028672	7268.35	-0.647366	0.134253	-4.82198	1.42137e-06	2.97477e-05	Hmgcl	103.536	66.3205	neither
ENSMUSG00000034457	27.9865	2.32747	0.48275	4.82128	1.4264e-06	2.98176e-05	Eda2r	0.0451928	0.225424	neither
ENSMUSG00000029571	8755.34	-0.700043	0.145354	-4.81613	1.4637e-06	3.05612e-05	Tmem106b	44.4118	27.4315	neither
ENSMUSG00000005107	1983.06	-0.652934	0.13562	-4.81446	1.47601e-06	3.07819e-05	Slc2a9	13.5449	8.64488	female
ENSMUSG00000021620	4580.84	-0.697918	0.14498	-4.8139	1.48012e-06	3.08311e-05	Acot12	48.8774	30.237	female
ENSMUSG00000024423	308.128	-0.88469	0.183843	-4.8122	1.49277e-06	3.10581e-05	Impact	2.21332	1.20294	neither
ENSMUSG00000055116	68.9327	1.67545	0.34825	4.81105	1.50137e-06	3.12003e-05	Arntl	0.124426	0.397274	neither
ENSMUSG00000000915	497.483	0.932469	0.193859	4.81003	1.50908e-06	3.13236e-05	Hip1r	1.3185	2.52463	neither
ENSMUSG00000041075	634.77	0.879614	0.183091	4.80425	1.55332e-06	3.2204e-05	Fzd7	2.80116	5.17175	neither
ENSMUSG00000036083	1368.67	0.747344	0.155809	4.79654	1.61427e-06	3.34285e-05	Slc17a3	4.28353	7.21221	male
ENSMUSG00000028911	1416.96	-0.59415	0.123942	-4.79379	1.63656e-06	3.38503e-05	Srsf4	13.5953	9.03635	neither
ENSMUSG00000052934	1947.52	-0.787943	0.164433	-4.79189	1.65214e-06	3.41325e-05	Fbxo31	12.7772	7.42649	neither
ENSMUSG00000025151	2831.91	0.630673	0.131642	4.79081	1.66111e-06	3.42779e-05	Maged1	14.5087	22.54	neither
ENSMUSG00000026640	787.205	0.831158	0.173506	4.79037	1.66471e-06	3.4312e-05	Plxna2	0.936529	1.67259	neither
ENSMUSG00000086432	4399.75	1.01503	0.212012	4.78758	1.68803e-06	3.47369e-05	B430119L08Rik	41.5051	84.1185	male
ENSMUSG00000071350	350.489	0.841236	0.175718	4.78744	1.68926e-06	3.47369e-05	Setdb2	1.76103	3.16886	male
ENSMUSG00000032808	2550.68	-3.52583	0.736814	-4.78523	1.7079e-06	3.50794e-05	Cyp2c38	46.4735	4.04494	female
ENSMUSG00000046034	911.321	0.661048	0.138243	4.78177	1.73754e-06	3.56469e-05	Otulin	11.8481	18.792	neither
ENSMUSG00000095061	9.0346	6.69487	1.40093	4.77889	1.76264e-06	3.61198e-05	E030018B13Rik	0	0.507115	male
ENSMUSG00000028104	281.68	-0.918053	0.192203	-4.77647	1.78395e-06	3.65141e-05	Polr3gl	6.55441	3.47714	female
ENSMUSG00000050244	476.367	0.767991	0.160835	4.77503	1.7968e-06	3.66497e-05	Heatr1	1.27828	2.18562	neither
ENSMUSG00000091192	236.314	-1.04181	0.218175	-4.77509	1.79627e-06	3.66497e-05	Sardhos	34.1113	16.6057	female
ENSMUSG00000006732	265.906	0.830997	0.174023	4.77522	1.79511e-06	3.66497e-05	Mettl1	1.86866	3.33814	male
ENSMUSG00000042487	332.012	0.920932	0.19308	4.76969	1.84512e-06	3.75918e-05	Leo1	1.34565	2.55405	neither
ENSMUSG00000054453	13.2891	-4.61765	0.968188	-4.76937	1.84799e-06	3.76069e-05	Sytl5	0.315261	0.0128208	female
ENSMUSG00000071669	142.389	1.28242	0.269122	4.7652	1.88667e-06	3.83499e-05	Snx29	0.366259	0.893714	male
ENSMUSG00000062515	205.39	-1.131	0.237448	-4.76317	1.90574e-06	3.86931e-05	Fabp4	1.78524	0.81702	neither
ENSMUSG00000102758	326.284	-0.865026	0.18163	-4.76258	1.91137e-06	3.87628e-05	Naaladl2	1.14898	0.633212	female
ENSMUSG00000005681	206357	-1.14144	0.239681	-4.76234	1.91364e-06	3.87643e-05	Apoa2	15024.3	6831.38	neither
ENSMUSG00000020190	5426.16	-0.763027	0.160261	-4.76116	1.92479e-06	3.89456e-05	Mknk2	49.8309	29.4656	neither
ENSMUSG00000062526	255.302	0.844215	0.177564	4.75441	1.99023e-06	4.02236e-05	Mppe1	1.43904	2.58906	neither
ENSMUSG00000058934	12.363	4.64731	0.977838	4.75264	2.0078e-06	4.05324e-05	Igf1os	0.010362	0.259823	neither
ENSMUSG00000111282	70.4008	1.96513	0.413705	4.75008	2.03334e-06	4.10011e-05	Gm47528	0.3718	1.45657	neither
ENSMUSG00000022477	6740.05	-0.681926	0.143639	-4.74749	2.05961e-06	4.14653e-05	Aco2	54.8186	34.2889	neither
ENSMUSG00000032041	880.175	0.655462	0.138069	4.74734	2.06106e-06	4.14653e-05	Tirap	3.93818	6.22607	male
ENSMUSG00000090570	14.6088	5.49237	1.15708	4.74674	2.06726e-06	4.15427e-05	Gm17041	0.0386633	1.69981	neither
ENSMUSG00000099901	8.36255	-6.44701	1.35837	-4.74615	2.07324e-06	4.16156e-05	Zbed4-ps2	0.137855	0	neither
ENSMUSG00000052415	15.725	3.1529	0.664613	4.74396	2.09575e-06	4.20198e-05	Tchh	0.0156385	0.138165	neither
ENSMUSG00000041782	74.6333	6.25017	1.31881	4.73924	2.14524e-06	4.29631e-05	Lad1	0.0163377	1.23478	male
ENSMUSG00000026571	993.31	-0.581455	0.122702	-4.73878	2.15014e-06	4.30125e-05	Dcaf6	5.26476	3.53016	female
ENSMUSG00000043183	181.906	1.19243	0.251757	4.73642	2.17523e-06	4.34653e-05	Simc1	0.553219	1.27167	male
ENSMUSG00000020715	2338.32	0.912645	0.192716	4.73569	2.1831e-06	4.35732e-05	Ern1	5.63643	10.6513	male
ENSMUSG00000028036	13.1505	-3.82271	0.807818	-4.73214	2.22163e-06	4.42922e-05	Ptgfr	0.102926	0.00730631	female
ENSMUSG00000024059	23.1086	2.33147	0.493803	4.72145	2.34168e-06	4.66329e-05	Clip4	0.0257396	0.128878	neither
ENSMUSG00000000168	2247.05	-0.616749	0.130713	-4.71836	2.37754e-06	4.72938e-05	Dlat	15.8108	10.3475	female
ENSMUSG00000021822	66.39	-1.42614	0.302552	-4.7137	2.43262e-06	4.83351e-05	Plau	1.16194	0.43295	female
ENSMUSG00000032024	57.7884	-1.64324	0.349326	-4.70405	2.55052e-06	5.06206e-05	Clmp	0.542069	0.17369	neither
ENSMUSG00000027248	14851.7	0.784758	0.167592	4.68255	2.83331e-06	5.61701e-05	Pdia3	98.7088	170.617	male
ENSMUSG00000028398	617.504	0.74042	0.158224	4.67957	2.87472e-06	5.69273e-05	Dmac1	17.7344	29.7032	male
ENSMUSG00000051452	77.5049	1.50426	0.321561	4.67798	2.89709e-06	5.73059e-05	Gm11437	0.926845	2.63539	female
ENSMUSG00000027366	6249.6	0.579916	0.124008	4.67645	2.91887e-06	5.76722e-05	Sppl2a	16.4227	24.6304	male
ENSMUSG00000040432	42.1534	1.60628	0.343765	4.67261	2.97397e-06	5.86951e-05	Ltb4r2	0.159296	0.487539	neither
ENSMUSG00000026109	12.1805	6.14048	1.31483	4.67016	3.00968e-06	5.93338e-05	Tmeff2	0.00138035	0.102186	male
ENSMUSG00000036206	65.2555	1.47339	0.315956	4.66325	3.11248e-06	6.1292e-05	Sh3bp4	0.192168	0.534638	neither
ENSMUSG00000041959	1604.96	0.909234	0.195024	4.66217	3.12895e-06	6.15477e-05	S100a10	26.1439	49.2439	male
ENSMUSG00000063388	209.899	-1.34763	0.289359	-4.65727	3.20429e-06	6.29595e-05	BC023105	7.04044	2.77379	female
ENSMUSG00000039976	1155.03	-0.731445	0.157127	-4.65511	3.23811e-06	6.35533e-05	Tbc1d16	5.751	3.4768	neither
ENSMUSG00000079015	77886.9	0.955915	0.205496	4.65174	3.29143e-06	6.45282e-05	Serpina1c	1105.97	2151.96	male
ENSMUSG00000026586	18.663	2.66936	0.574026	4.65025	3.31536e-06	6.49253e-05	Prrx1	0.0130394	0.0830556	neither
ENSMUSG00000045991	2608.49	0.809675	0.174232	4.6471	3.36629e-06	6.58496e-05	Onecut2	3.31501	5.83211	neither
ENSMUSG00000020917	10289.2	0.933999	0.201105	4.64433	3.41186e-06	6.66671e-05	Acly	38.0323	72.9338	neither
ENSMUSG00000044674	372.888	-0.873706	0.188197	-4.64252	3.44182e-06	6.71783e-05	Fzd1	3.26383	1.78856	neither
ENSMUSG00000017679	426.747	1.01068	0.218028	4.63556	3.55975e-06	6.93269e-05	Ttpal	1.35002	2.73199	male
ENSMUSG00000109473	52.6969	-1.96245	0.42334	-4.63564	3.55826e-06	6.93269e-05	B930025P03Rik	0.77144	0.198962	neither
ENSMUSG00000029814	7.32244	-6.26308	1.35122	-4.63512	3.56727e-06	6.93967e-05	Igf2bp3	0.0509826	0	neither
ENSMUSG00000020658	24.4197	2.44152	0.52705	4.63242	3.61408e-06	7.02301e-05	Efr3b	0.0208126	0.113128	neither
ENSMUSG00000036155	458.906	1.0034	0.216691	4.63058	3.64642e-06	7.07806e-05	Mgat5	0.843202	1.695	male
ENSMUSG00000029772	617.476	0.714913	0.154522	4.62661	3.71694e-06	7.20703e-05	Ahcyl2	0.727217	1.19818	male
ENSMUSG00000022514	4079.91	0.628977	0.13597	4.62584	3.7308e-06	7.22596e-05	Il1rap	8.011	12.431	neither
ENSMUSG00000035900	214.941	-1.07708	0.232856	-4.62553	3.73644e-06	7.22897e-05	Gramd4	1.48835	0.707422	female
ENSMUSG00000037896	731.303	0.740523	0.160222	4.62185	3.80338e-06	7.35044e-05	Rcor1	2.73516	4.58805	male
ENSMUSG00000028757	2847.07	0.623592	0.13493	4.6216	3.808e-06	7.3513e-05	Ddost	30.0264	46.4125	neither
ENSMUSG00000020300	1769.52	0.868618	0.18803	4.61958	3.84519e-06	7.41501e-05	Cpeb4	5.58516	10.2298	neither
ENSMUSG00000026435	467.774	1.07922	0.233647	4.61902	3.85558e-06	7.42693e-05	Slc45a3	2.39718	5.07598	neither
ENSMUSG00000030554	34.6217	-1.9527	0.422864	-4.6178	3.87835e-06	7.46265e-05	Synm	0.1969	0.0511845	neither
ENSMUSG00000120336	6.59803	6.2377	1.35107	4.61687	3.89567e-06	7.48783e-05	ENSMUSG00000120336	0	0.576773	neither
ENSMUSG00000115100	250.615	-1.01013	0.218881	-4.61497	3.93145e-06	7.532e-05	Gm34934	2.02989	1.01194	neither
ENSMUSG00000030323	114.227	1.13019	0.24488	4.61528	3.92575e-06	7.532e-05	Ift122	0.19736	0.432847	neither
ENSMUSG00000030905	34.6968	-2.10784	0.456734	-4.61503	3.93037e-06	7.532e-05	Crym	0.47201	0.109515	female
ENSMUSG00000053898	9772.85	-0.779864	0.169014	-4.61419	3.94636e-06	7.55238e-05	Ech1	153.622	89.7432	neither
ENSMUSG00000042213	751.376	0.734328	0.159263	4.61078	4.01167e-06	7.66076e-05	Zfand4	3.832	6.3986	male
ENSMUSG00000078921	87.6562	-1.17854	0.255598	-4.61093	4.00878e-06	7.66076e-05	Tgtp2	1.17544	0.520973	neither
ENSMUSG00000044927	12.1814	3.55832	0.772144	4.60836	4.05855e-06	7.74192e-05	H1f10	0.0450187	0.525211	neither
ENSMUSG00000049404	1592.64	1.87285	0.406466	4.60763	4.07285e-06	7.76083e-05	Rarres1	14.6429	53.8156	male
ENSMUSG00000033831	157411	1.00309	0.217851	4.60448	4.135e-06	7.87076e-05	Fgb	781.225	1570.53	neither
ENSMUSG00000004631	154.224	1.04116	0.226268	4.60145	4.19554e-06	7.97739e-05	Sgce	0.269869	0.557436	neither
ENSMUSG00000057842	121.911	1.09928	0.239174	4.59616	4.30341e-06	8.1737e-05	Zfp595	0.405436	0.870508	male
ENSMUSG00000028910	668.148	0.584626	0.127258	4.59403	4.34762e-06	8.2488e-05	Mecr	4.9937	7.51196	male
ENSMUSG00000021061	39.5752	1.72258	0.375026	4.59322	4.36468e-06	8.27228e-05	Sptb	0.0430749	0.142433	neither
ENSMUSG00000028238	357.25	-4.0374	0.879064	-4.59283	4.37266e-06	8.27852e-05	Atp6v0d2	7.04165	0.430082	female
ENSMUSG00000112527	438.177	-0.993776	0.216577	-4.58856	4.46308e-06	8.44067e-05	Gm35696	10.0844	5.08349	male
ENSMUSG00000032763	903.866	-0.593983	0.129503	-4.58663	4.50456e-06	8.51001e-05	Ilvbl	6.98642	4.6447	female
ENSMUSG00000021186	156.673	-1.39133	0.303552	-4.58351	4.57227e-06	8.62869e-05	Fbln5	0.932782	0.356645	female
ENSMUSG00000036957	157.243	1.40945	0.307687	4.58078	4.63248e-06	8.72368e-05	Lrfn3	0.846323	2.25521	neither
ENSMUSG00000000958	119.995	1.10525	0.241273	4.5809	4.62971e-06	8.72368e-05	Slc7a7	0.651606	1.40907	male
ENSMUSG00000040017	10523.8	1.09542	0.239159	4.58032	4.64271e-06	8.73363e-05	Saa4	91.0111	195.043	male
ENSMUSG00000031402	1381.72	-0.691241	0.151029	-4.57687	4.71975e-06	8.86912e-05	Mpp1	9.07072	5.63751	neither
ENSMUSG00000028001	143250	1.18224	0.258417	4.57492	4.76399e-06	8.94274e-05	Fga	826.858	1882.1	neither
ENSMUSG00000023224	23493.5	0.968852	0.211836	4.57359	4.7944e-06	8.99026e-05	Serping1	194.108	381.091	neither
ENSMUSG00000021999	11742.1	0.84377	0.18471	4.56809	4.92187e-06	9.2195e-05	Cpb2	146.511	263.776	male
ENSMUSG00000047844	12.6534	-4.10823	0.899444	-4.56752	4.93518e-06	9.23465e-05	Bex4	0.812219	0.0471283	female
ENSMUSG00000020431	20.951	-2.343	0.513489	-4.56289	5.04531e-06	9.43073e-05	Adcy1	0.079441	0.0156475	neither
ENSMUSG00000096852	11.5079	3.76169	0.825117	4.55898	5.14019e-06	9.59792e-05	Cyp2d12	0.0115375	0.157428	male
ENSMUSG00000003617	40715.1	0.902788	0.198173	4.55556	5.22451e-06	9.74002e-05	Cp	84.2432	158.024	neither
ENSMUSG00000068735	258.4	-1.18895	0.260996	-4.55545	5.22732e-06	9.74002e-05	Trp53i11	2.76512	1.21738	female
ENSMUSG00000046598	8089.96	-0.694948	0.152563	-4.55515	5.23476e-06	9.74361e-05	Bdh1	73.0642	45.2829	female
ENSMUSG00000072941	967.11	-0.871882	0.19157	-4.55125	5.33294e-06	9.9159e-05	Sod3	9.50663	5.21048	female
ENSMUSG00000042745	472.365	-2.85651	0.62803	-4.54837	5.40624e-06	0.000100416	Id1	20.3305	2.81689	neither
ENSMUSG00000042348	319.639	0.713563	0.156914	4.54748	5.4293e-06	0.000100739	Arl15	1.95663	3.21973	male
ENSMUSG00000026272	9652.17	-0.934742	0.205563	-4.54724	5.43552e-06	0.000100748	Agxt	212.131	111.365	neither
ENSMUSG00000003814	22832	0.882925	0.194344	4.54311	5.54308e-06	0.000102634	Calr	158.348	292.964	male
ENSMUSG00000028860	210.215	1.03133	0.227213	4.53907	5.65037e-06	0.000104511	Sytl1	1.55995	3.1932	male
ENSMUSG00000027864	174.139	-1.00724	0.222287	-4.53123	5.864e-06	0.000108349	Ptgfrn	0.631444	0.314877	female
ENSMUSG00000051225	6.41281	6.19719	1.36841	4.52877	5.93283e-06	0.000109506	Fam83a	0	0.115219	neither
ENSMUSG00000116718	219.531	3.35252	0.741305	4.52246	6.11248e-06	0.000112704	Gm49668	0.324924	3.32478	male
ENSMUSG00000014164	433.921	-0.931134	0.205964	-4.52085	6.15913e-06	0.000113446	Klhl3	2.20781	1.16256	neither
ENSMUSG00000106783	26.4329	2.14349	0.474698	4.51547	6.31764e-06	0.000116245	Chaer1	0.0838029	0.372808	neither
ENSMUSG00000024485	43.1812	-5.95924	1.32037	-4.51331	6.38245e-06	0.000117315	Slc4a9	0.377132	0.00600286	female
ENSMUSG00000028760	1810.12	0.584607	0.129586	4.51133	6.44234e-06	0.000118293	Eif4g3	3.71766	5.59527	male
ENSMUSG00000061778	1166.32	-0.574852	0.127468	-4.5098	6.48903e-06	0.000119026	Mospd2	5.00912	3.37362	neither
ENSMUSG00000063888	1779.83	0.525498	0.116594	4.50707	6.57287e-06	0.000120439	Rpl7l1	11.8584	17.1248	neither
ENSMUSG00000068086	37400.6	1.36013	0.301838	4.50617	6.60087e-06	0.000120827	Cyp2d9	224.056	577.167	male
ENSMUSG00000014773	143.517	-1.25084	0.27773	-4.5038	6.67482e-06	0.000122054	Dll1	1.36038	0.57362	female
ENSMUSG00000052957	580.845	-1.03261	0.229302	-4.50326	6.69184e-06	0.000122239	Gas1	7.48731	3.66832	female
ENSMUSG00000046160	253.244	-1.285	0.285574	-4.49973	6.80394e-06	0.000124158	Olig1	4.72093	1.94109	male
ENSMUSG00000038323	859.989	0.635675	0.141304	4.49863	6.83931e-06	0.000124675	1700066M21Rik	5.91297	9.21913	male
ENSMUSG00000029552	50.2772	1.49382	0.332263	4.49588	6.92817e-06	0.000126164	Tes	0.10963	0.309317	male
ENSMUSG00000040446	233.921	0.938685	0.208971	4.49193	7.05807e-06	0.000128397	Rprd1a	0.704672	1.35409	male
ENSMUSG00000029864	3336.84	-0.701086	0.156166	-4.48938	7.14319e-06	0.000129812	Gstk1	79.9043	49.3002	neither
ENSMUSG00000006522	26646.4	1.13906	0.253838	4.48734	7.21169e-06	0.000130922	Itih3	129.919	287.003	neither
ENSMUSG00000020902	423.905	-0.87727	0.195508	-4.48712	7.21914e-06	0.000130923	Ntn1	2.48459	1.35685	female
ENSMUSG00000031231	4191.27	-0.811028	0.180828	-4.48509	7.28845e-06	0.000132044	Cox7b	124.948	71.4382	neither
ENSMUSG00000029304	1040.75	0.741791	0.165422	4.48424	7.3173e-06	0.000132431	Spp1	13.4296	22.522	neither
ENSMUSG00000023033	9.8263	5.8283	1.30162	4.47774	7.5438e-06	0.000136391	Scn8a	0.000587446	0.0349249	neither
ENSMUSG00000005667	50.5025	1.39309	0.311526	4.47183	7.7552e-06	0.000140069	Mthfd2	0.226845	0.597823	male
ENSMUSG00000087213	28.9136	2.30826	0.516299	4.47079	7.79321e-06	0.000140612	2810408I11Rik	0.115343	0.575767	male
ENSMUSG00000033467	224.889	0.983977	0.220215	4.46825	7.88627e-06	0.000142146	Crlf2	2.86858	5.69367	neither
ENSMUSG00000055320	346.45	-1.01338	0.226825	-4.46768	7.90722e-06	0.000142378	Tead1	0.969381	0.482355	female
ENSMUSG00000067225	4106.05	3.31304	0.742001	4.46501	8.00661e-06	0.000144021	Cyp2c54	11.9491	119.057	neither
ENSMUSG00000020697	640.64	0.588709	0.131871	4.46428	8.03368e-06	0.000144361	Lig3	1.99511	3.01078	neither
ENSMUSG00000030560	2749.95	1.80308	0.40416	4.46129	8.14665e-06	0.000146202	Ctsc	5.98864	20.9703	neither
ENSMUSG00000017677	350.953	1.072	0.240297	4.46114	8.15266e-06	0.000146202	Wsb1	1.61343	3.39825	neither
ENSMUSG00000029231	162.233	-1.12391	0.251962	-4.46062	8.17228e-06	0.000146405	Pdgfra	0.630414	0.290137	female
ENSMUSG00000035397	263.89	-0.984104	0.220673	-4.45956	8.21297e-06	0.000146985	Klf16	3.72304	1.88905	neither
ENSMUSG00000030170	152.894	1.39904	0.313757	4.45899	8.23452e-06	0.000147221	Wnt5b	0.901354	2.37874	neither
ENSMUSG00000032757	1574.5	0.585553	0.131344	4.45818	8.26592e-06	0.000147633	Bet1	9.59083	14.4367	male
ENSMUSG00000090165	14.1463	2.84566	0.638422	4.45733	8.29882e-06	0.000148071	Ugt1a10	0.042895	0.312569	neither
ENSMUSG00000064339	37854.5	-1.00397	0.225275	-4.45665	8.32516e-06	0.000148391	mt-Rnr2	907.22	453.813	neither
ENSMUSG00000032026	1808.91	0.597085	0.134081	4.45317	8.46102e-06	0.000150661	Rexo2	12.0839	18.3346	male
ENSMUSG00000020064	1493.92	0.602616	0.13537	4.45162	8.52242e-06	0.000151601	Herc4	3.85964	5.88152	male
ENSMUSG00000012117	883.686	0.615757	0.138402	4.44904	8.62569e-06	0.000153284	Dhdds	5.2393	8.0529	neither
ENSMUSG00000074218	64.1335	-1.94501	0.437245	-4.44832	8.6543e-06	0.000153484	Cox7a1	5.4035	1.41221	female
ENSMUSG00000052133	63.2748	1.98219	0.445585	4.44851	8.64687e-06	0.000153484	Sema5b	0.102886	0.405984	male
ENSMUSG00000040675	95.3631	-1.6888	0.379866	-4.44579	8.75708e-06	0.000155151	Mthfd1l	0.932498	0.290083	neither
ENSMUSG00000030282	1206.88	0.612284	0.137743	4.44513	8.78406e-06	0.000155317	Cmas	5.75398	8.82205	neither
ENSMUSG00000031023	563.533	-0.781728	0.17586	-4.44518	8.7819e-06	0.000155317	Akip1	15.5098	9.05223	neither
ENSMUSG00000033688	15975.9	0.831616	0.187176	4.44296	8.8731e-06	0.000156578	Inhca	72.4198	129.326	neither
ENSMUSG00000033577	1929.29	0.751596	0.16916	4.44311	8.86659e-06	0.000156578	Myo6	3.38026	5.71261	male
ENSMUSG00000026355	173.668	1.21803	0.274162	4.44274	8.88222e-06	0.000156582	Mcm6	0.635289	1.48334	neither
ENSMUSG00000025003	160.819	-3.56944	0.803688	-4.44132	8.94067e-06	0.000157456	Cyp2c39	4.6367	0.391205	female
ENSMUSG00000026405	18399.8	0.899656	0.202671	4.439	9.03766e-06	0.000159005	C4bp	54.1955	101.426	male
ENSMUSG00000022664	686.306	-0.63802	0.143787	-4.43726	9.1113e-06	0.000160141	Slc35a5	2.92853	1.88774	neither
ENSMUSG00000028893	383.872	-0.885626	0.199606	-4.43686	9.12805e-06	0.000160276	Sesn2	4.0719	2.21065	neither
ENSMUSG00000000399	3936.15	-0.546298	0.123194	-4.43446	9.23021e-06	0.000161909	Ndufa9	63.1724	43.3977	neither
ENSMUSG00000042249	141.298	-1.13848	0.256781	-4.43365	9.26527e-06	0.000162202	Grk3	0.634933	0.289158	neither
ENSMUSG00000091721	85.9419	1.32208	0.298187	4.43372	9.26191e-06	0.000162202	Gimd1	0.893743	2.23848	neither
ENSMUSG00000082586	23.6809	-7.95178	1.79374	-4.43306	9.29033e-06	0.00016248	Sult2a-ps1	3.94445	0	neither
ENSMUSG00000033187	10.0499	-5.72683	1.29567	-4.41998	9.87096e-06	0.000172463	BC016579	0.261917	0.00464321	neither
ENSMUSG00000087541	56.0169	1.3732	0.310729	4.4193	9.90232e-06	0.000172841	Hopxos	0.534758	1.38558	neither
ENSMUSG00000113063	353.791	-0.786555	0.17806	-4.41735	9.99163e-06	0.000174227	Gm34667	5.56108	3.23394	neither
ENSMUSG00000032182	655.695	0.640499	0.145014	4.41682	1.00161e-05	0.000174482	Yipf2	6.69725	10.4714	neither
ENSMUSG00000064289	359.964	0.710105	0.160891	4.41359	1.01671e-05	0.000176842	Tank	1.27229	2.0887	male
ENSMUSG00000046840	247.623	-1.01605	0.230215	-4.41349	1.01716e-05	0.000176842	Hnf4aos	9.79919	4.85506	neither
ENSMUSG00000036813	1645.72	0.541512	0.122714	4.41278	1.02049e-05	0.000177247	Entpd8	14.0223	20.4786	neither
ENSMUSG00000029775	1790.78	0.560804	0.127109	4.41201	1.02414e-05	0.000177531	Klhdc10	4.86712	7.20446	male
ENSMUSG00000035357	151.175	-1.24456	0.282079	-4.41211	1.02369e-05	0.000177531	Pdzrn3	0.832641	0.351983	neither
ENSMUSG00000024231	1103.02	0.572919	0.12993	4.40943	1.03645e-05	0.000179488	Cul2	5.97375	8.91761	male
ENSMUSG00000027108	1236.58	0.582907	0.13227	4.40693	1.04844e-05	0.000181387	Ola1	7.89563	11.87	male
ENSMUSG00000012428	4615.26	0.989857	0.224654	4.40613	1.05233e-05	0.000181882	Steap4	27.8302	55.4349	neither
ENSMUSG00000016921	1540.89	0.698868	0.15863	4.40564	1.05473e-05	0.00018212	Srsf6	6.93567	11.2973	neither
ENSMUSG00000058076	6477.31	-0.590138	0.134048	-4.40243	1.07045e-05	0.000184652	Sdhc	68.0313	45.3397	neither
ENSMUSG00000041660	6006.89	-0.546158	0.124082	-4.4016	1.07458e-05	0.000185184	Bbox1	45.9949	31.6055	neither
ENSMUSG00000028999	467.079	0.629483	0.143083	4.39942	1.08543e-05	0.000186871	Rint1	1.40649	2.18423	male
ENSMUSG00000022206	86.1242	-1.53209	0.348383	-4.39771	1.094e-05	0.000188164	Npr3	0.387195	0.134479	neither
ENSMUSG00000052928	1056.75	0.778184	0.177064	4.39494	1.10803e-05	0.000190392	Ctif	3.47626	5.984	neither
ENSMUSG00000006526	372.468	0.717471	0.163465	4.38915	1.13795e-05	0.000195343	Stimate	1.83516	3.02509	neither
ENSMUSG00000030304	1201.03	0.534597	0.121844	4.38757	1.14626e-05	0.000196579	Ergic2	4.14261	6.01932	neither
ENSMUSG00000027879	1339.06	0.552746	0.125998	4.38693	1.1496e-05	0.000196959	Sec22b	7.75574	11.4133	male
ENSMUSG00000025934	58826.7	-0.809484	0.18461	-4.38483	1.16077e-05	0.000198681	Gsta3	489.83	280.386	neither
ENSMUSG00000024785	4545.78	-0.699429	0.15956	-4.38348	1.16797e-05	0.00019972	Rcl1	84.6082	52.2741	neither
ENSMUSG00000028434	3047.79	0.582499	0.132927	4.38209	1.17546e-05	0.000200806	Epb41l4b	7.82591	11.7591	neither
ENSMUSG00000085006	57.7179	4.90762	1.1206	4.37944	1.18987e-05	0.000203072	BC021767	0.0585112	1.77573	male
ENSMUSG00000032875	114.764	-1.11169	0.253949	-4.37761	1.19989e-05	0.000204583	Arhgef17	0.412705	0.191873	female
ENSMUSG00000002332	3765.37	0.692367	0.158208	4.37632	1.20701e-05	0.000205401	Dhrs1	29.6272	48.029	neither
ENSMUSG00000036904	661.48	-0.910901	0.208133	-4.37652	1.20587e-05	0.000205401	Fzd8	4.1071	2.19048	female
ENSMUSG00000040570	20.6418	-2.22839	0.509472	-4.37392	1.22034e-05	0.00020747	Rundc3b	0.252675	0.0540841	female
ENSMUSG00000044361	203.94	-0.915313	0.209327	-4.37264	1.22752e-05	0.000208489	BC024139	1.65766	0.881896	neither
ENSMUSG00000035064	348.968	0.8189	0.187329	4.37146	1.23418e-05	0.000209261	Eef2k	0.967972	1.71399	neither
ENSMUSG00000054863	25.1069	2.00105	0.457758	4.37142	1.23443e-05	0.000209261	Tafa5	0.0973972	0.394304	neither
ENSMUSG00000028766	470.151	-0.83537	0.191416	-4.36417	1.27607e-05	0.000216113	Alpl	4.24348	2.38606	neither
ENSMUSG00000057110	314.609	0.731015	0.167645	4.3605	1.29766e-05	0.000219559	Cntrl	0.659003	1.0976	neither
ENSMUSG00000027332	8169.26	-0.674503	0.154695	-4.36022	1.2993e-05	0.000219626	Ivd	51.8263	32.5816	neither
ENSMUSG00000001076	11.4998	5.15744	1.18315	4.35907	1.30617e-05	0.000220576	C1ql4	0.0115201	0.432848	neither
ENSMUSG00000074577	35.0967	-1.76078	0.403959	-4.3588	1.30776e-05	0.000220633	Ripor3	0.362752	0.107413	neither
ENSMUSG00000062074	10.3881	4.38294	1.00582	4.35757	1.31513e-05	0.000221664	Ccn6	0.019032	0.398045	neither
ENSMUSG00000062604	500.31	0.785777	0.180374	4.35638	1.32229e-05	0.000222658	Srpk2	0.750566	1.29846	neither
ENSMUSG00000073684	248.141	0.871833	0.200281	4.35304	1.34262e-05	0.000225868	Faap20	2.86052	5.24416	neither
ENSMUSG00000057729	90.4699	7.56625	1.73846	4.35227	1.34737e-05	0.00022645	Prtn3	0.0155926	2.95872	male
ENSMUSG00000055725	177.936	0.921674	0.21204	4.3467	1.38201e-05	0.000232052	Paqr3	0.461348	0.877326	neither
ENSMUSG00000010122	3292.43	-0.788341	0.181495	-4.34359	1.40174e-05	0.000235018	Slc47a1	35.013	20.3385	female
ENSMUSG00000029186	868.911	0.695488	0.160122	4.34349	1.40234e-05	0.000235018	Pi4k2b	5.01304	8.14148	neither
ENSMUSG00000034165	1278.25	-0.634101	0.145996	-4.34328	1.40372e-05	0.000235026	Ccnd3	5.03294	3.25265	neither
ENSMUSG00000032554	483650	0.905664	0.208539	4.3429	1.40612e-05	0.000235205	Trf	2879.82	5412.8	neither
ENSMUSG00000012519	109.45	1.02774	0.236734	4.34135	1.41611e-05	0.000236652	Mlkl	0.888668	1.81696	neither
ENSMUSG00000003053	63971	-0.871115	0.200792	-4.3384	1.43522e-05	0.000239425	Cyp2c29	767.476	420.943	neither
ENSMUSG00000072944	49.0756	-2.15336	0.496353	-4.33837	1.43541e-05	0.000239425	Nup62cl	1.01841	0.230291	female
ENSMUSG00000094156	399.377	-3.63433	0.837828	-4.3378	1.43916e-05	0.000239823	Sult2a7	16.4411	1.32658	neither
ENSMUSG00000005533	105.772	-1.14988	0.265109	-4.33738	1.44191e-05	0.000240055	Igf1r	0.246532	0.111688	neither
ENSMUSG00000034610	915.423	-0.705016	0.162582	-4.33636	1.44859e-05	0.00024094	Tut4	3.7107	2.28498	female
ENSMUSG00000018379	1761.21	0.510789	0.117882	4.33305	1.4706e-05	0.000244372	Srsf1	7.22615	10.3286	neither
ENSMUSG00000022136	9817.43	0.752143	0.173673	4.33079	1.48577e-05	0.00024666	Dnajc3	40.4064	68.2905	male
ENSMUSG00000120233	26.4516	2.6014	0.601014	4.32836	1.50226e-05	0.000249163	ENSMUSG00000120233	0.0688274	0.423448	neither
ENSMUSG00000039063	2425.67	-0.633231	0.14634	-4.32711	1.51079e-05	0.000250343	Echdc3	31.206	20.1846	female
ENSMUSG00000032383	6799.23	0.695066	0.160823	4.32192	1.54677e-05	0.000256066	Ppib	44.6292	72.4779	male
ENSMUSG00000120511	12.5776	-3.2221	0.745679	-4.32102	1.55306e-05	0.000256866	ENSMUSG00000120511	0.567414	0.0611642	female
ENSMUSG00000021998	3273.75	0.664224	0.15375	4.32015	1.55924e-05	0.000257647	Lcp1	7.56886	12.038	neither
ENSMUSG00000085404	140.356	-0.996074	0.230641	-4.31872	1.56937e-05	0.000258837	Gm12909	8.56481	4.30936	neither
ENSMUSG00000020695	21.6717	2.21632	0.51317	4.31887	1.56829e-05	0.000258837	Mrc2	0.0329516	0.152021	neither
ENSMUSG00000039395	1262.56	-0.709123	0.164244	-4.31749	1.57812e-05	0.000260036	Mreg	19.4859	11.9532	neither
ENSMUSG00000025936	222.001	2.80754	0.650379	4.31678	1.58321e-05	0.000260632	Gm4956	0.490298	3.44639	male
ENSMUSG00000022840	67.4007	-1.54276	0.357454	-4.31595	1.58915e-05	0.000261367	Adcy5	0.396896	0.136679	female
ENSMUSG00000026610	277.378	-2.31028	0.536035	-4.30995	1.63293e-05	0.000268317	Esrrg	2.11212	0.427058	neither
ENSMUSG00000063524	15490.9	-0.607722	0.141034	-4.30904	1.63968e-05	0.000269176	Eno1	98.7705	65.0293	neither
ENSMUSG00000032577	117.341	1.36084	0.316048	4.30581	1.66375e-05	0.000272874	Mapkapk3	0.336698	0.869128	neither
ENSMUSG00000049230	48.0496	1.4276	0.33177	4.30299	1.68505e-05	0.00027611	Myef2l	0.404822	1.09051	neither
ENSMUSG00000040564	110599	-0.985012	0.229051	-4.30041	1.70484e-05	0.000279094	Apoc1	5611.62	2843.64	neither
ENSMUSG00000086960	5.70523	-5.89849	1.3721	-4.29888	1.71661e-05	0.00028076	Gm13017	0.810291	0	neither
ENSMUSG00000030199	570.475	0.600351	0.139678	4.2981	1.72269e-05	0.000281494	Etv6	2.1524	3.27476	neither
ENSMUSG00000091366	10.3915	4.98589	1.16019	4.29749	1.72743e-05	0.000282008	Gm17040	0.0161009	0.49903	neither
ENSMUSG00000023262	1035.18	-0.618165	0.144003	-4.29273	1.76489e-05	0.000287858	Acy1	12.0065	7.84571	female
ENSMUSG00000028223	6517.31	-0.563689	0.13135	-4.2915	1.77473e-05	0.000289195	Decr1	56.9298	38.6402	neither
ENSMUSG00000028354	19.8146	2.23375	0.520679	4.29007	1.78615e-05	0.000290788	Fmn2	0.0247218	0.117101	male
ENSMUSG00000030647	1513.24	-0.618494	0.144185	-4.28959	1.79004e-05	0.000291154	Ndufc2	69.0468	45.1208	neither
ENSMUSG00000037936	7073.72	-0.758618	0.17692	-4.28791	1.80364e-05	0.000293096	Scarb1	29.7079	17.6197	neither
ENSMUSG00000041550	5.38401	5.94427	1.3872	4.28507	1.82678e-05	0.000296583	Serpina5	0	0.141928	male
ENSMUSG00000021226	165.947	-2.5282	0.591575	-4.27368	1.92275e-05	0.000311877	Acot2	3.65866	0.635477	female
ENSMUSG00000032118	10.6958	-4.8993	1.14661	-4.27287	1.92972e-05	0.000312721	Fez1	0.143282	0.00479651	neither
ENSMUSG00000050103	2883.13	-0.58236	0.136505	-4.26623	1.98806e-05	0.00032188	Agmo	15.3484	10.2861	female
ENSMUSG00000031950	1335.55	0.488546	0.114546	4.26506	1.99844e-05	0.000323264	Gabarapl2	13.5802	19.1139	male
ENSMUSG00000022708	4299.29	0.779315	0.182814	4.26289	2.018e-05	0.000326129	Zbtb20	2.92523	5.0392	male
ENSMUSG00000061838	10910.3	-0.598031	0.140321	-4.26188	2.0271e-05	0.000327301	Suclg2	80.7227	53.507	neither
ENSMUSG00000040147	7350.58	-0.602201	0.141348	-4.26043	2.04038e-05	0.000329145	Maob	90.2482	59.6558	female
ENSMUSG00000009092	117.57	3.87736	0.91019	4.25994	2.04478e-05	0.000329552	Derl3	0.213731	3.14727	neither
ENSMUSG00000034190	1251.74	0.659449	0.154873	4.25799	2.0627e-05	0.000332137	Chmp7	4.37377	6.9322	male
ENSMUSG00000030087	6203.06	-0.862348	0.202562	-4.2572	2.07004e-05	0.000332888	Klf15	81.4429	44.9574	neither
ENSMUSG00000024055	1778.64	0.556452	0.130712	4.25708	2.07113e-05	0.000332888	Cyp4f13	9.20892	13.5886	neither
ENSMUSG00000024537	379.309	0.753395	0.177611	4.24182	2.21716e-05	0.000356035	Psmg2	4.61649	7.80693	male
ENSMUSG00000105703	190.544	1.13111	0.26668	4.24145	2.22077e-05	0.000356292	Gm43305	0.677184	1.48654	neither
ENSMUSG00000113517	20.3848	-2.20608	0.520156	-4.24119	2.22337e-05	0.000356385	Gm47905	0.285622	0.0619939	neither
ENSMUSG00000004929	263.16	0.73512	0.173385	4.23982	2.23695e-05	0.000358236	Thop1	1.10944	1.85158	neither
ENSMUSG00000029650	1683.28	0.69364	0.163709	4.23704	2.26484e-05	0.000362374	Slc46a3	14.8639	24.1173	neither
ENSMUSG00000040808	25.8669	-7.109	1.67867	-4.23489	2.28663e-05	0.00036553	S100g	3.04047	0.0207203	neither
ENSMUSG00000030359	170204	0.827394	0.195423	4.23385	2.29721e-05	0.000366558	Pzp	543.237	967.236	neither
ENSMUSG00000033207	104.936	-1.10199	0.260281	-4.23386	2.29718e-05	0.000366558	Mamdc2	1.17607	0.549761	female
ENSMUSG00000068742	1309.26	-0.578933	0.136803	-4.23188	2.31746e-05	0.000369455	Cry2	7.04863	4.73557	neither
ENSMUSG00000030587	303.575	0.858503	0.202971	4.22969	2.34008e-05	0.000372725	2200002D01Rik	3.92163	7.12775	male
ENSMUSG00000031627	1529.26	0.517965	0.122518	4.22766	2.3613e-05	0.000375766	Irf2	4.82925	6.93872	neither
ENSMUSG00000038173	66.5545	1.76319	0.417243	4.22582	2.38074e-05	0.000378518	Enpp6	0.133969	0.456989	neither
ENSMUSG00000024164	212607	1.03766	0.245646	4.22421	2.39783e-05	0.000380295	C3	769.287	1584.07	neither
ENSMUSG00000022575	931.876	0.647616	0.15331	4.22421	2.39776e-05	0.000380295	Gsdmd	8.67879	13.6347	male
ENSMUSG00000110663	29.6447	1.74088	0.412124	4.22416	2.39838e-05	0.000380295	Gm39157	0.329602	1.10107	neither
ENSMUSG00000051652	2722.5	0.625424	0.148089	4.2233	2.40752e-05	0.000381062	Lrrc3	14.1582	21.9107	neither
ENSMUSG00000037440	2017.79	-2.59738	0.614999	-4.22339	2.40652e-05	0.000381062	Vnn1	40.7124	6.74574	neither
ENSMUSG00000027770	1051.67	0.519662	0.123064	4.2227	2.41392e-05	0.000381732	Dhx36	2.40262	3.45593	neither
ENSMUSG00000026944	2046.78	0.836789	0.198341	4.21894	2.45455e-05	0.000387811	Abca2	4.99845	8.9618	neither
ENSMUSG00000021236	12717.2	-0.672279	0.159372	-4.2183	2.46152e-05	0.000388564	Entpd5	73.4931	46.2726	neither
ENSMUSG00000036744	5.64555	6.01675	1.42654	4.21772	2.46789e-05	0.000389221	Olfr701	0	0.0767135	neither
ENSMUSG00000043091	1433.46	0.558976	0.13254	4.21742	2.47118e-05	0.000389393	Tuba1c	14.3968	21.2786	neither
ENSMUSG00000034601	111.041	1.01005	0.239708	4.21366	2.51262e-05	0.000395569	2700049A03Rik	0.355477	0.719851	neither
ENSMUSG00000018845	64.0882	-1.18514	0.281347	-4.21237	2.527e-05	0.000397479	Unc45b	0.562853	0.248258	neither
ENSMUSG00000038301	822.905	0.577664	0.137148	4.21196	2.53161e-05	0.000397497	Snx10	2.01693	3.01928	neither
ENSMUSG00000001281	66.7253	-1.27366	0.302379	-4.21214	2.52958e-05	0.000397497	Itgb7	0.968677	0.400939	neither
ENSMUSG00000106303	6.05407	6.11467	1.45281	4.20884	2.56684e-05	0.000402671	Gm7652	0	0.300027	neither
ENSMUSG00000099413	10.2248	3.92539	0.933642	4.20438	2.61793e-05	0.000410321	Gm17767	0.00892101	0.137551	neither
ENSMUSG00000044408	1518.71	-0.610397	0.145205	-4.20369	2.62598e-05	0.000411217	Sptssa	34.3433	22.5693	neither
ENSMUSG00000000555	484.843	0.969293	0.230728	4.20101	2.65723e-05	0.000415743	Itga5	1.88761	3.70663	neither
ENSMUSG00000051007	470.269	-0.700701	0.166802	-4.20081	2.65964e-05	0.000415751	Gatd1	4.55287	2.81005	female
ENSMUSG00000025555	756.474	0.6275	0.149516	4.19689	2.70608e-05	0.000422637	Farp1	3.05592	4.73889	neither
ENSMUSG00000022681	453.559	-0.601541	0.143358	-4.19607	2.71585e-05	0.000423788	Ntan1	6.00772	3.97282	female
ENSMUSG00000025396	9764.61	-3.07442	0.732817	-4.19534	2.72468e-05	0.000424522	Hsd17b6	314.787	37.5069	female
ENSMUSG00000029195	1561.4	-0.736878	0.175653	-4.19508	2.72776e-05	0.000424522	Klb	12.1844	7.33833	female
ENSMUSG00000030189	804.94	-0.554368	0.132143	-4.19522	2.72602e-05	0.000424522	Ybx3	8.84716	6.04304	female
ENSMUSG00000030884	8589.52	-0.543494	0.129589	-4.19397	2.74114e-05	0.000426228	Uqcrc2	113.396	78.0632	neither
ENSMUSG00000018459	621.433	0.998014	0.238039	4.19265	2.75717e-05	0.000428343	Slc13a3	2.25933	4.52373	neither
ENSMUSG00000053931	5442.92	-0.669799	0.15997	-4.18702	2.82643e-05	0.000438717	Cnn3	62.5125	39.4281	neither
ENSMUSG00000020253	408.249	0.698185	0.166769	4.18654	2.83239e-05	0.000439257	Ppm1m	3.26419	5.3116	male
ENSMUSG00000021417	6005.83	-0.696856	0.166482	-4.18578	2.8419e-05	0.000440344	Eci2	38.0881	23.5713	neither
ENSMUSG00000002324	62.8227	1.25632	0.30016	4.18551	2.8452e-05	0.000440471	Rec8	0.359157	0.859652	neither
ENSMUSG00000063488	373.219	0.79553	0.190078	4.18528	2.84811e-05	0.000440534	Zkscan7	1.06848	1.86104	male
ENSMUSG00000032328	5816.78	0.552178	0.132002	4.18311	2.87544e-05	0.000444372	Tmem30a	23.7299	34.9101	neither
ENSMUSG00000031422	2197.24	0.565516	0.135227	4.18199	2.88973e-05	0.00044619	Morf4l2	16.0564	23.8366	neither
ENSMUSG00000029246	1260.04	-0.904982	0.216452	-4.18098	2.90251e-05	0.000447113	Ppat	10.5507	5.65576	neither
ENSMUSG00000029344	678.595	0.573251	0.137103	4.18117	2.90018e-05	0.000447113	Tpst2	5.5463	8.28288	neither
ENSMUSG00000113581	10.8224	-4.30693	1.03014	-4.18092	2.9033e-05	0.000447113	Dio3os	0.21414	0.0107863	female
ENSMUSG00000048924	148.818	0.92381	0.220989	4.18035	2.91059e-05	0.000447846	Ccdc125	1.18117	2.25022	neither
ENSMUSG00000030046	156.441	-1.35022	0.32303	-4.17986	2.91688e-05	0.000448422	Bmp10	1.42169	0.559851	female
ENSMUSG00000022994	1187.5	-0.836143	0.200268	-4.17513	2.97819e-05	0.00045745	Adcy6	6.37426	3.58301	male
ENSMUSG00000063904	1878.24	0.569618	0.136503	4.17292	3.00719e-05	0.000461503	Dpp3	5.54	8.24851	male
ENSMUSG00000025791	9685.94	-0.561205	0.134597	-4.16952	3.05246e-05	0.000467638	Pgm1	112.27	76.342	neither
ENSMUSG00000031536	354.602	0.659528	0.158175	4.16961	3.05118e-05	0.000467638	Polb	1.98255	3.14035	male
ENSMUSG00000038546	1107.01	0.597516	0.143338	4.16857	3.06512e-05	0.000469171	Ranbp9	4.8764	7.40524	male
ENSMUSG00000026494	51.0628	1.73033	0.415113	4.16833	3.06836e-05	0.000469261	Kif26b	0.0454798	0.152412	male
ENSMUSG00000072501	781.94	0.674522	0.161835	4.16795	3.07345e-05	0.000469632	Phf20l1	0.980262	1.57056	male
ENSMUSG00000030302	35.5977	1.84806	0.443479	4.16719	3.08374e-05	0.000470797	Atp2b2	0.0348187	0.125866	female
ENSMUSG00000027215	2830.31	-0.494508	0.118708	-4.16574	3.10342e-05	0.000472984	Cd82	31.294	22.2849	neither
ENSMUSG00000021595	2150.44	0.551733	0.132444	4.16577	3.10301e-05	0.000472984	Nsun2	8.63363	12.701	neither
ENSMUSG00000103653	3267.92	1.86811	0.44906	4.16006	3.18165e-05	0.000484071	Gstp-ps	63.2696	231.723	male
ENSMUSG00000071204	1583.16	0.911984	0.219219	4.16015	3.18042e-05	0.000484071	Gm10319	4.07711	7.69743	male
ENSMUSG00000030533	328.638	0.685163	0.16476	4.15856	3.20256e-05	0.000486834	Unc45a	0.772884	1.2465	neither
ENSMUSG00000099242	9.50139	4.85286	1.1671	4.15804	3.20994e-05	0.000487536	Obox4-ps3	0.0356078	1.00595	neither
ENSMUSG00000024769	826.639	-0.641218	0.1544	-4.15298	3.28178e-05	0.000497591	Cdc42bpg	4.6904	3.01836	neither
ENSMUSG00000027070	48.6767	4.71963	1.1364	4.15314	3.27945e-05	0.000497591	Lrp2	0.00609883	0.159922	male
ENSMUSG00000044042	265.925	1.09337	0.263419	4.15069	3.31469e-05	0.000502151	Fmn1	0.299962	0.641825	neither
ENSMUSG00000025860	3373.45	0.575514	0.138822	4.14571	3.3876e-05	0.000512316	Xiap	8.12579	12.1515	male
ENSMUSG00000042510	61.7255	-1.50586	0.363226	-4.14579	3.3864e-05	0.000512316	AA986860	0.712388	0.251514	neither
ENSMUSG00000026259	1568.29	-0.710108	0.171296	-4.14551	3.39064e-05	0.000512337	Ngef	14.158	8.68456	neither
ENSMUSG00000032802	1343.4	-0.504772	0.121816	-4.14374	3.41694e-05	0.000515429	Srxn1	15.874	11.2245	neither
ENSMUSG00000051169	408.193	0.610189	0.147254	4.1438	3.41604e-05	0.000515429	Rpusd3	4.25103	6.51025	male
ENSMUSG00000051435	48.5184	1.56128	0.376972	4.14164	3.44838e-05	0.000519729	Fhad1	0.113976	0.335954	neither
ENSMUSG00000032294	760.558	-0.675337	0.163099	-4.14065	3.46329e-05	0.000521531	Pkm	5.31158	3.33744	neither
ENSMUSG00000026335	826.825	-0.784284	0.189428	-4.14028	3.46885e-05	0.000521923	Pam	2.49928	1.45576	female
ENSMUSG00000075543	732.095	5.90095	1.42549	4.13959	3.47923e-05	0.000523039	Urad	0.894541	53.5799	neither
ENSMUSG00000001891	18901.7	-0.979017	0.236567	-4.13843	3.49698e-05	0.00052526	Ugp2	232.078	118.162	neither
ENSMUSG00000025732	927.101	-0.779243	0.188369	-4.13679	3.52201e-05	0.000528571	Mcrip2	25.4675	14.8805	neither
ENSMUSG00000029178	2136.61	-0.578936	0.140143	-4.13103	3.61143e-05	0.000540959	Klf3	6.4655	4.3431	neither
ENSMUSG00000038244	550.44	0.802684	0.194305	4.13105	3.61116e-05	0.000540959	Mical2	0.7488	1.30979	male
ENSMUSG00000040640	229.132	0.772769	0.187071	4.13088	3.61375e-05	0.000540959	Erc2	0.494218	0.846583	male
ENSMUSG00000053175	584.899	0.848999	0.205656	4.12825	3.65532e-05	0.000546257	Bcl3	4.79151	8.66126	neither
ENSMUSG00000043681	377.382	3.03382	0.734889	4.12827	3.65501e-05	0.000546257	Fam25c	5.72301	46.9739	neither
ENSMUSG00000052738	6547.63	-0.520966	0.12621	-4.12777	3.66297e-05	0.000546475	Suclg1	47.4731	33.196	neither
ENSMUSG00000031357	2163.43	-0.463054	0.11218	-4.12777	3.6629e-05	0.000546475	Syap1	30.2964	22.0501	neither
ENSMUSG00000030082	6286.39	0.541354	0.131321	4.12237	3.74989e-05	0.000558971	Sec61a1	21.6057	31.5446	male
ENSMUSG00000030583	254.359	0.82314	0.199686	4.12217	3.75315e-05	0.000558985	Sipa1l3	0.314847	0.559787	neither
ENSMUSG00000069733	63.2356	1.59102	0.385988	4.12195	3.75673e-05	0.000559047	Ube2u	0.584419	1.75839	neither
ENSMUSG00000031166	730.742	0.563883	0.136807	4.12174	3.76021e-05	0.000559094	Wdr13	3.17378	4.70787	neither
ENSMUSG00000054484	414.224	0.685277	0.166328	4.12003	3.78821e-05	0.000562784	Tmem62	2.69548	4.34639	male
ENSMUSG00000034653	287.153	0.793421	0.192659	4.11827	3.81725e-05	0.000566621	Ythdc2	0.671602	1.16952	male
ENSMUSG00000029722	1525.61	-0.688147	0.167141	-4.11716	3.83566e-05	0.000568876	Agfg2	13.9903	8.71322	female
ENSMUSG00000120918	30.8452	1.94989	0.473931	4.1143	3.8836e-05	0.000575503	ENSMUSG00000120918	0.238525	0.921756	neither
ENSMUSG00000006529	19923.6	0.73053	0.17777	4.10941	3.96665e-05	0.000587317	Itih1	129.238	215.165	neither
ENSMUSG00000006273	1666.11	-0.497981	0.121197	-4.10887	3.97607e-05	0.000588218	Atp6v1b2	10.4447	7.42084	neither
ENSMUSG00000040746	1431.38	-0.589323	0.143538	-4.1057	4.03101e-05	0.000595847	Rnf167	13.8036	9.20326	female
ENSMUSG00000021497	2506.22	0.505799	0.123213	4.10507	4.04192e-05	0.00059696	Txndc15	13.4145	19.1083	male
ENSMUSG00000016194	24951	-0.738623	0.179955	-4.10449	4.05203e-05	0.000597953	Hsd11b1	208.493	125.361	neither
ENSMUSG00000021427	3894.57	0.51862	0.126363	4.1042	4.05712e-05	0.000598205	Ssr1	8.71917	12.5305	male
ENSMUSG00000012187	28.1034	-1.9751	0.481324	-4.10347	4.07001e-05	0.000599226	Mogat1	0.8173	0.207773	neither
ENSMUSG00000100660	5.66558	-5.88378	1.43387	-4.10342	4.07083e-05	0.000599226	Kat6b-ps2	0.201123	0	neither
ENSMUSG00000040998	21.1991	-2.28451	0.556772	-4.10314	4.07584e-05	0.000599464	Npnt	0.198992	0.0407476	neither
ENSMUSG00000052102	732.522	-0.75535	0.184187	-4.101	4.11361e-05	0.000604516	Gnpda1	6.06177	3.60291	female
ENSMUSG00000019188	3949.04	0.549323	0.133955	4.10081	4.11704e-05	0.000604517	H13	10.2514	15.0501	male
ENSMUSG00000056851	6049.78	-0.557935	0.136067	-4.10043	4.12377e-05	0.000605002	Pcbp2	39.3369	26.807	female
ENSMUSG00000035673	537.33	0.658189	0.160535	4.09997	4.1321e-05	0.000605722	Sbno2	1.10512	1.74902	male
ENSMUSG00000043587	260.506	-0.996367	0.243043	-4.09955	4.13955e-05	0.000606311	Pxylp1	1.60286	0.806602	female
ENSMUSG00000097615	24.5072	2.06253	0.503156	4.09918	4.14611e-05	0.000606768	Gm2061	0.094223	0.395585	neither
ENSMUSG00000034645	127.86	1.21109	0.295505	4.09839	4.16031e-05	0.000608055	Zyg11a	0.842192	1.96139	male
ENSMUSG00000040852	35.5557	-1.56049	0.380765	-4.09831	4.16179e-05	0.000608055	Plekhh2	0.188373	0.0639294	neither
ENSMUSG00000023960	924.287	0.604614	0.147557	4.0975	4.17628e-05	0.000609668	Enpp5	4.2871	6.54255	male
ENSMUSG00000057425	150.629	2.56404	0.626044	4.09563	4.21027e-05	0.000614123	Ugt2b37	0.652779	3.87702	neither
ENSMUSG00000071708	167.954	-0.804073	0.196381	-4.09446	4.23152e-05	0.000616713	Sms	1.00926	0.580193	neither
ENSMUSG00000022844	2128.2	0.627954	0.153415	4.09318	4.25493e-05	0.000619613	Pdia5	17.1432	26.5709	male
ENSMUSG00000064368	2379.16	-0.817731	0.19988	-4.09111	4.29304e-05	0.000624649	mt-Nd6	166.191	94.5835	neither
ENSMUSG00000020085	861.11	-0.680111	0.166312	-4.08937	4.32553e-05	0.000628857	Aifm2	7.30914	4.57578	neither
ENSMUSG00000035104	2885.91	-0.470483	0.115058	-4.0891	4.33047e-05	0.000629057	Eva1a	33.9453	24.5806	neither
ENSMUSG00000013236	163.058	-0.90253	0.220825	-4.08709	4.36824e-05	0.000634023	Ptprs	0.40244	0.21623	neither
ENSMUSG00000030244	9302.85	-1.00695	0.24648	-4.08532	4.40153e-05	0.00063833	Gys2	132.787	66.3196	neither
ENSMUSG00000020553	3174.35	-0.861994	0.211075	-4.08383	4.42991e-05	0.000641919	Pctp	42.722	23.5786	female
ENSMUSG00000025204	2844.76	-0.604488	0.148125	-4.08093	4.48556e-05	0.000648157	Ndufb8	30.9894	20.4496	neither
ENSMUSG00000028937	753.607	-0.54328	0.13313	-4.08082	4.48764e-05	0.000648157	Acot7	11.9542	8.22865	neither
ENSMUSG00000118664	262.155	0.726005	0.177889	4.08123	4.47981e-05	0.000648157	Tusc3	1.21451	2.01738	neither
ENSMUSG00000105260	30.5942	1.72478	0.422617	4.08119	4.4805e-05	0.000648157	Gm40040	0.559489	1.86042	neither
ENSMUSG00000062825	2382.63	-0.53824	0.131914	-4.08023	4.49912e-05	0.000648825	Actg1	30.151	20.835	female
ENSMUSG00000079495	8.52782	5.62416	1.3784	4.0802	4.49961e-05	0.000648825	Nat8f6	0.00500018	0.281034	male
ENSMUSG00000025348	315.839	-0.70721	0.173346	-4.07975	4.50842e-05	0.000649565	Itga7	1.36761	0.839738	neither
ENSMUSG00000027171	29.3017	-2.46285	0.603843	-4.07863	4.53023e-05	0.000652175	Prrg4	0.44479	0.0812628	neither
ENSMUSG00000078866	388.425	0.921213	0.225938	4.07729	4.55639e-05	0.000655408	Zfp970	3.51147	6.67054	neither
ENSMUSG00000038781	750.152	0.772722	0.189591	4.07574	4.58683e-05	0.000659249	Stap2	6.12534	10.4943	neither
ENSMUSG00000057572	710.569	0.536559	0.131662	4.07527	4.59612e-05	0.000660048	Zbtb8os	3.65983	5.32788	male
ENSMUSG00000017765	581.942	0.640772	0.157513	4.06805	4.74076e-05	0.000680267	Slc12a4	3.01767	4.72313	neither
ENSMUSG00000020900	874.485	0.670268	0.164771	4.06786	4.74462e-05	0.000680268	Myh10	1.83246	2.9272	male
ENSMUSG00000020830	130.19	1.06016	0.26118	4.05911	4.92608e-05	0.000705712	Vmo1	3.57013	7.46054	male
ENSMUSG00000026836	373.786	0.61667	0.151971	4.05783	4.95315e-05	0.000709014	Acvr1	1.73554	2.67017	neither
ENSMUSG00000097724	48.217	1.32897	0.327656	4.05598	4.9924e-05	0.000714055	Gm26850	0.242507	0.612419	male
ENSMUSG00000030062	4965.59	0.552619	0.136265	4.05546	5.00353e-05	0.00071449	Rpn1	25.3434	37.2959	neither
ENSMUSG00000039616	1720.06	0.562655	0.138738	4.05553	5.00203e-05	0.00071449	Mocos	12.2325	18.1254	male
ENSMUSG00000119999	31.7377	1.66968	0.412262	4.05004	5.12099e-05	0.000730672	ENSMUSG00000119999	0.193454	0.616995	neither
ENSMUSG00000041362	1110.66	0.547499	0.135224	4.04883	5.14741e-05	0.000733848	Shtn1	4.15256	6.0894	neither
ENSMUSG00000025014	45.5462	5.09492	1.25907	4.04658	5.1972e-05	0.00074035	Dntt	0.0323254	1.09961	neither
ENSMUSG00000015312	54.9682	-1.7356	0.42908	-4.04494	5.23373e-05	0.000744953	Gadd45b	1.51042	0.456294	neither
ENSMUSG00000046814	2919.61	-0.699132	0.172935	-4.04274	5.28301e-05	0.000751362	Gchfr	159.163	98.3301	female
ENSMUSG00000023272	769.024	1.65412	0.409339	4.04095	5.32344e-05	0.000756503	Creld2	7.71397	24.353	male
ENSMUSG00000030309	32.7152	-1.55292	0.384392	-4.03994	5.34657e-05	0.000759179	Caprin2	0.0980214	0.0335099	female
ENSMUSG00000028343	2509.6	0.513332	0.127133	4.03776	5.39633e-05	0.000765629	Erp44	17.1838	24.6068	neither
ENSMUSG00000048920	467.023	0.59945	0.148502	4.03664	5.42211e-05	0.000768669	Fkrp	1.97567	3.00481	male
ENSMUSG00000052305	2592.33	-0.688658	0.17069	-4.03454	5.47094e-05	0.000774969	Hbb-bs	118.355	73.6448	neither
ENSMUSG00000022887	5820.33	0.615794	0.152648	4.03408	5.48169e-05	0.00077587	Masp1	13.2784	20.4155	neither
ENSMUSG00000047638	2979.23	0.519691	0.128843	4.03351	5.49497e-05	0.000777127	Nr1h4	30.1988	43.4309	neither
ENSMUSG00000078686	131.526	4.04998	1.00416	4.03321	5.50206e-05	0.000777507	Mup9	0.283698	4.71391	male
ENSMUSG00000022912	2094.08	0.547612	0.135807	4.03228	5.52383e-05	0.00077996	Pros1	11.8207	17.3334	neither
ENSMUSG00000052520	17097.9	0.661036	0.163995	4.03084	5.55786e-05	0.000784138	Cyp2j5	160.448	254.576	neither
ENSMUSG00000025237	366.806	-0.605454	0.150217	-4.03052	5.56527e-05	0.000784321	Parp6	1.6194	1.06816	neither
ENSMUSG00000087273	7.61524	5.45218	1.35276	4.03041	5.56804e-05	0.000784321	Gm13203	0.0178039	0.816432	neither
ENSMUSG00000036698	1323.25	-0.825354	0.204916	-4.02776	5.63116e-05	0.00079258	Ago2	3.4235	1.93919	female
ENSMUSG00000070332	28.5731	-2.36018	0.586128	-4.02674	5.6556e-05	0.000795386	Trim80	0.703399	0.13667	female
ENSMUSG00000046688	567.791	0.952165	0.236492	4.0262	5.66856e-05	0.000796574	Tifa	3.43608	6.66829	male
ENSMUSG00000041237	7725.24	0.840865	0.208892	4.02536	5.68876e-05	0.000796878	Pklr	48.5789	87.3203	neither
ENSMUSG00000007656	1544.97	-0.57369	0.142506	-4.02572	5.68003e-05	0.000796878	Arpp19	10.5914	7.1386	neither
ENSMUSG00000026938	1293.7	0.547873	0.136089	4.02585	5.6771e-05	0.000796878	Fcna	21.7192	31.8691	neither
ENSMUSG00000054434	87.0099	1.05998	0.263322	4.02541	5.6875e-05	0.000796878	Tmem120b	0.561756	1.17509	neither
ENSMUSG00000070327	1931.49	0.640245	0.159147	4.02298	5.74668e-05	0.000804354	Rnf213	2.53859	3.97113	neither
ENSMUSG00000043019	1254.78	0.614851	0.152848	4.02263	5.75528e-05	0.000804919	Edem3	4.41155	6.78026	male
ENSMUSG00000032741	1572.78	0.743208	0.1848	4.02169	5.77811e-05	0.000807473	Tpcn1	3.94895	6.63121	neither
ENSMUSG00000028538	2395.67	0.564145	0.140384	4.0186	5.8546e-05	0.000817515	St3gal3	19.8386	29.4206	male
ENSMUSG00000034353	100.498	-1.12865	0.280937	-4.01744	5.88345e-05	0.000820895	Ramp1	1.29693	0.594547	female
ENSMUSG00000096971	82.597	1.12702	0.280809	4.01348	5.98306e-05	0.000834134	4930556M19Rik	0.207693	0.4548	neither
ENSMUSG00000006589	588.906	0.771971	0.192495	4.01033	6.06331e-05	0.000844655	Aprt	7.64967	13.1088	neither
ENSMUSG00000030207	1667.37	-0.578949	0.144418	-4.00885	6.10146e-05	0.000849301	Fam234b	8.20726	5.51245	neither
ENSMUSG00000037152	1004.45	-0.633439	0.158115	-4.00618	6.17074e-05	0.000858267	Ndufc1	23.2117	15.0094	neither
ENSMUSG00000025545	1240.47	-0.469194	0.117186	-4.00384	6.23233e-05	0.000866151	Clybl	28.3332	20.5344	neither
ENSMUSG00000022142	575.316	0.612156	0.152986	4.00139	6.29716e-05	0.000874473	Nup155	1.08129	1.65895	neither
ENSMUSG00000039529	1595.92	0.656915	0.16426	3.99924	6.35451e-05	0.000881745	Atp8b1	5.23534	8.28567	neither
ENSMUSG00000030518	7.85406	-5.36385	1.34165	-3.99794	6.38961e-05	0.00088592	Fam189a1	0.0823601	0.00181201	female
ENSMUSG00000120212	18.9865	-2.33762	0.584913	-3.99654	6.42759e-05	0.000890486	ENSMUSG00000120212	0.66953	0.133069	female
ENSMUSG00000064337	30264.8	-0.892153	0.223425	-3.99307	6.52237e-05	0.00090193	mt-Rnr1	1170.19	632.493	neither
ENSMUSG00000021704	523.072	-0.740054	0.185327	-3.99324	6.51758e-05	0.00090193	Mtx3	2.46176	1.48003	neither
ENSMUSG00000026608	298.306	0.835942	0.209354	3.99295	6.52552e-05	0.00090193	Kctd3	0.748113	1.34054	neither
ENSMUSG00000120113	335.328	-0.814401	0.204081	-3.99058	6.59124e-05	0.000910302	ENSMUSG00000120113	9.76464	5.56781	neither
ENSMUSG00000021223	103.387	-1.01706	0.255013	-3.98828	6.65549e-05	0.000918458	Papln	0.697741	0.345762	female
ENSMUSG00000085566	310.185	0.82485	0.206913	3.98647	6.70646e-05	0.00092477	A730017L22Rik	1.0576	1.8796	neither
ENSMUSG00000032418	8956.65	-0.703862	0.176612	-3.98536	6.7378e-05	0.000927642	Me1	81.9095	50.4601	neither
ENSMUSG00000037003	2165.17	-0.682386	0.171218	-3.98547	6.7346e-05	0.000927642	Tns2	13.8982	8.69165	neither
ENSMUSG00000014294	2202.3	-0.746559	0.187451	-3.98268	6.81422e-05	0.000937433	Ndufa2	137.08	81.9419	neither
ENSMUSG00000061306	3732.52	0.520665	0.130781	3.98121	6.85661e-05	0.000942531	Slc38a10	13.5624	19.521	male
ENSMUSG00000028383	3030.05	-0.662864	0.166549	-3.98	6.89161e-05	0.000946604	Hsdl2	37.7406	23.9145	neither
ENSMUSG00000034714	2001.09	0.500738	0.125822	3.97973	6.8993e-05	0.000946925	Ttyh2	12.5903	17.8692	neither
ENSMUSG00000041930	63.6342	1.29447	0.325345	3.97876	6.92757e-05	0.000950066	Fam222a	0.333893	0.819418	neither
ENSMUSG00000024587	3660.58	0.534618	0.134411	3.97748	6.96485e-05	0.000954438	Nars	19.4976	28.3423	male
ENSMUSG00000050157	38.5576	-1.60958	0.404817	-3.97607	7.00622e-05	0.000959363	Gm867	1.34476	0.440673	neither
ENSMUSG00000022445	36711.1	-0.644384	0.162109	-3.97501	7.03771e-05	0.000962929	Cyp2d26	709.661	455.521	neither
ENSMUSG00000033177	7.66933	-5.3287	1.34078	-3.97433	7.0578e-05	0.00096493	Tmprss7	0.150143	0.00350573	neither
ENSMUSG00000025915	406.819	-0.710591	0.178829	-3.97359	7.07985e-05	0.000967197	Sgk3	1.00195	0.614826	female
ENSMUSG00000047731	9535.9	-0.498671	0.125537	-3.97229	7.11846e-05	0.000971719	Wbp1l	71.0687	50.4679	neither
ENSMUSG00000085599	58.618	1.29342	0.325816	3.9698	7.19328e-05	0.000980417	Gm13449	0.78242	1.92868	male
ENSMUSG00000120226	14.9234	2.78744	0.702149	3.96987	7.19121e-05	0.000980417	ENSMUSG00000120226	0.101343	0.707922	neither
ENSMUSG00000026669	2301.71	1.56226	0.393665	3.96848	7.23311e-05	0.000985086	Mcm10	4.30129	12.7435	male
ENSMUSG00000017132	1435.48	-0.635075	0.160053	-3.9679	7.25077e-05	0.00098673	Cyth1	12.7012	8.20735	neither
ENSMUSG00000054065	34.5271	1.56313	0.394289	3.96442	7.35745e-05	0.00100048	Pkp3	0.137431	0.406335	neither
ENSMUSG00000121242	23.993	1.85438	0.468046	3.96196	7.43373e-05	0.00100948	ENSMUSG00000121242	0.247939	0.901041	neither
ENSMUSG00000104785	4.53472	5.69537	1.43753	3.96192	7.43508e-05	0.00100948	Gm31121	0	0.182921	male
ENSMUSG00000038344	464.014	0.679095	0.171431	3.96132	7.45355e-05	0.00101121	Txlng	1.3429	2.15946	male
ENSMUSG00000102091	20.9738	2.08475	0.526403	3.96038	7.48318e-05	0.00101445	Olfr1034	0.0469425	0.197789	neither
ENSMUSG00000046318	187.812	-0.965989	0.243944	-3.95988	7.49886e-05	0.0010158	Ccbe1	0.651572	0.3347	female
ENSMUSG00000031626	1786.11	0.505147	0.127587	3.95925	7.51856e-05	0.00101726	Sorbs2	1.46446	2.08588	neither
ENSMUSG00000058239	1476.44	-0.481241	0.121551	-3.95916	7.5213e-05	0.00101726	Usf2	18.434	13.2473	neither
ENSMUSG00000073436	134.667	0.879643	0.222189	3.95898	7.52692e-05	0.00101726	Eme2	0.449013	0.828594	neither
ENSMUSG00000022641	416.294	0.628357	0.158764	3.95779	7.56453e-05	0.00102156	Bbx	0.65357	1.01446	male
ENSMUSG00000040209	425.19	-0.658261	0.16633	-3.95756	7.57181e-05	0.00102176	Zfp704	0.968968	0.616392	female
ENSMUSG00000040112	911.8	-0.596217	0.150847	-3.95246	7.73514e-05	0.001043	Mrps35	3.61186	2.39766	neither
ENSMUSG00000048538	1265.22	-0.56011	0.141766	-3.95096	7.78378e-05	0.00104876	Gm9826	32.966	22.4346	neither
ENSMUSG00000042426	367.434	0.690682	0.17484	3.95036	7.80341e-05	0.00105061	Dhx29	1.32842	2.15084	male
ENSMUSG00000087478	66.9736	-1.1931	0.30207	-3.94974	7.82372e-05	0.00105254	4930506C21Rik	1.1995	0.525196	female
ENSMUSG00000054942	96.0668	-1.31841	0.333822	-3.94943	7.83377e-05	0.00105309	Miga1	0.335559	0.135171	neither
ENSMUSG00000031138	6321.09	0.548473	0.138892	3.94892	7.85041e-05	0.00105452	F9	53.331	78.2569	neither
ENSMUSG00000121179	109.307	-1.18691	0.300671	-3.94755	7.89538e-05	0.00105976	ENSMUSG00000121179	1.39538	0.614781	female
ENSMUSG00000020288	794.619	0.569884	0.144407	3.94638	7.9342e-05	0.00106416	Ahsa2	4.00996	5.96936	male
ENSMUSG00000039114	10133.8	-0.664444	0.168496	-3.94339	8.03375e-05	0.00107669	Nrn1	156.95	99.3542	female
ENSMUSG00000022098	2403.02	0.629058	0.159602	3.94143	8.09975e-05	0.00108472	Bmp1	6.04394	9.37586	neither
ENSMUSG00000020175	23.122	2.13768	0.542632	3.93946	8.16643e-05	0.00109282	Rab36	0.0393425	0.173874	neither
ENSMUSG00000026131	3461.24	0.587447	0.149159	3.93838	8.20331e-05	0.00109692	Dst	1.88742	2.84615	male
ENSMUSG00000049488	69.0938	1.31364	0.33359	3.93788	8.2203e-05	0.00109836	Tmem67	0.145689	0.362327	neither
ENSMUSG00000074284	205.587	0.71733	0.182256	3.93583	8.29087e-05	0.00110695	Gm10658	1.51667	2.50192	neither
ENSMUSG00000009894	2082.65	0.583306	0.148393	3.93083	8.46541e-05	0.0011294	Snap47	17.8655	26.8482	male
ENSMUSG00000025993	5008.11	0.779178	0.198294	3.9294	8.51588e-05	0.00113528	Slc40a1	11.634	20.0402	neither
ENSMUSG00000052407	118.412	1.29156	0.328804	3.92805	8.56382e-05	0.00114081	Ccdc171	0.324325	0.799654	neither
ENSMUSG00000042942	16.6508	-2.21933	0.565752	-3.92279	8.75292e-05	0.00116512	Greb1l	0.0707124	0.0151734	female
ENSMUSG00000113047	156.065	0.897033	0.228697	3.92237	8.76835e-05	0.0011663	Gm47469	0.686218	1.28254	neither
ENSMUSG00000035051	272.698	0.688952	0.175678	3.92167	8.79384e-05	0.00116881	Dhx57	0.981203	1.58776	neither
ENSMUSG00000022426	1512.88	-0.59068	0.150628	-3.92144	8.80199e-05	0.00116901	Josd1	15.0139	10.001	neither
ENSMUSG00000031903	459.022	0.660077	0.16859	3.91527	9.03035e-05	0.00119844	Pla2g15	3.35506	5.31572	neither
ENSMUSG00000024816	575.305	0.591879	0.1512	3.91455	9.05721e-05	0.0012002	Frmd8	2.5657	3.87774	neither
ENSMUSG00000027575	544.234	0.558146	0.142581	3.9146	9.05527e-05	0.0012002	Arfgap1	2.32899	3.44245	neither
ENSMUSG00000032557	968.817	0.488974	0.124967	3.91282	9.12227e-05	0.00120791	Uba5	3.92645	5.52864	male
ENSMUSG00000078673	560.717	4.88433	1.24851	3.91213	9.14867e-05	0.00120974	Mup19	0.981868	29.0347	male
ENSMUSG00000029003	332.973	0.807764	0.206478	3.9121	9.14972e-05	0.00120974	Mad2l2	2.62436	4.6051	neither
ENSMUSG00000020766	1633.73	-0.567187	0.145136	-3.90798	9.3072e-05	0.00122964	Galk1	39.4101	26.6854	neither
ENSMUSG00000022512	1885.29	0.747201	0.191218	3.90759	9.32214e-05	0.00123024	Cldn1	8.26069	13.9071	neither
ENSMUSG00000029672	864.933	0.610261	0.156177	3.9075	9.32569e-05	0.00123024	Fam3c	5.23797	8.02154	neither
ENSMUSG00000034761	711.243	0.66755	0.170852	3.90719	9.33773e-05	0.00123091	Map4k5	1.81136	2.88868	male
ENSMUSG00000040488	1740.97	-0.669776	0.171434	-3.90691	9.34853e-05	0.00123141	Ltbp4	9.39396	5.92706	female
ENSMUSG00000031299	5384.67	-0.513532	0.131468	-3.90613	9.3785e-05	0.00123444	Pdha1	48.1672	33.8576	neither
ENSMUSG00000112129	7056.95	-0.546735	0.139996	-3.90537	9.40802e-05	0.0012374	Pbld1	60.5865	41.6127	neither
ENSMUSG00000024842	12.9797	-2.70729	0.693556	-3.90348	9.48177e-05	0.00124618	Cabp4	0.18185	0.0278665	neither
ENSMUSG00000037697	493.7	0.686406	0.176182	3.89599	9.77971e-05	0.00128438	Ddhd1	0.76335	1.23279	male
ENSMUSG00000021701	244.556	0.850806	0.218404	3.89555	9.79743e-05	0.00128575	Plk2	1.10335	1.9967	neither
ENSMUSG00000114715	6.71452	5.268	1.35264	3.8946	9.83628e-05	0.00128989	Gm34471	0.0036449	0.146972	male
ENSMUSG00000022010	1396.75	0.811444	0.208413	3.89345	9.88298e-05	0.00129505	Tsc22d1	3.20233	5.63795	male
ENSMUSG00000022791	674.905	0.594971	0.1529	3.89123	9.97353e-05	0.00130595	Tnk2	2.39418	3.63011	male
ENSMUSG00000032776	593.025	0.617197	0.158628	3.89084	9.98961e-05	0.00130709	Mctp2	1.0761	1.65672	male
ENSMUSG00000025969	828.808	-0.822815	0.211486	-3.89063	9.99833e-05	0.00130726	Nrp2	2.53953	1.44011	female
ENSMUSG00000041119	419.285	0.817862	0.210241	3.89011	0.000100199	0.00130911	Pde9a	2.43742	4.30911	neither
ENSMUSG00000082248	15.9828	2.11547	0.544128	3.88782	0.000101148	0.00132054	Gm13161	0.303713	1.32479	male
ENSMUSG00000035775	25.1039	-8.03618	2.06727	-3.88734	0.000101349	0.00132218	Krt20	0.73934	0	neither
ENSMUSG00000028988	382.839	0.764897	0.196835	3.88598	0.000101918	0.00132861	Ctnnbip1	2.88453	4.92065	male
ENSMUSG00000028712	873.625	-3.39802	0.874524	-3.88557	0.000102091	0.00132989	Cyp4a31	18.0621	1.71817	neither
ENSMUSG00000042198	390.815	-0.729282	0.18774	-3.88452	0.00010253	0.00133463	Chchd7	3.41089	2.06486	neither
ENSMUSG00000037343	508.723	0.694436	0.178856	3.88265	0.000103326	0.001344	Taf2	1.60418	2.60624	male
ENSMUSG00000023045	1244.33	-0.639443	0.164765	-3.88094	0.000104055	0.00135184	Soat2	19.4499	12.5329	female
ENSMUSG00000066357	733.09	0.617305	0.159063	3.88087	0.000104082	0.00135184	Wdr6	3.94638	6.07644	neither
ENSMUSG00000023800	211.648	4.82561	1.24359	3.88038	0.000104294	0.00135359	Tiam2	0.0321055	0.913788	neither
ENSMUSG00000053702	30.3462	-2.1072	0.543674	-3.87586	0.00010625	0.00137797	Nebl	0.0917447	0.0214296	female
ENSMUSG00000021629	1282.48	0.548231	0.141507	3.87422	0.000106965	0.00138623	Slc30a5	4.05626	5.95011	male
ENSMUSG00000039145	3358.04	0.775473	0.200258	3.87236	0.000107784	0.0013948	Camk1d	9.4709	16.2672	neither
ENSMUSG00000038871	458.328	0.589561	0.152247	3.8724	0.000107768	0.0013948	Bpgm	2.8959	4.37466	male
ENSMUSG00000038028	284.341	0.902685	0.233337	3.86859	0.000109465	0.00141551	Tigar	1.53739	2.88714	neither
ENSMUSG00000048047	769.065	0.540993	0.139876	3.86767	0.000109879	0.00141983	Zbtb33	3.47369	5.07207	male
ENSMUSG00000021539	3485.72	-0.653674	0.169057	-3.86658	0.000110373	0.00142516	Lect2	131.718	84.0046	female
ENSMUSG00000067719	961.864	-0.66547	0.172214	-3.86421	0.000111449	0.00143801	Gm10221	108.478	68.601	neither
ENSMUSG00000112880	32.8074	-1.4774	0.382779	-3.85967	0.000113539	0.0014639	Gm20337	0.610501	0.220394	female
ENSMUSG00000022672	252.452	0.719403	0.186461	3.8582	0.000114226	0.00147169	Prkdc	0.410655	0.679003	male
ENSMUSG00000061175	1879.44	-0.575558	0.149188	-3.85794	0.000114348	0.00147219	Fnip2	7.3447	4.94639	neither
ENSMUSG00000025466	565.356	-0.767565	0.199031	-3.85651	0.000115019	0.00147975	Fuom	6.18525	3.64375	neither
ENSMUSG00000097426	141.573	2.73262	0.708721	3.85572	0.000115391	0.00148346	Gm8941	1.17089	7.79752	neither
ENSMUSG00000053091	80.7854	1.01332	0.262908	3.85429	0.000116066	0.00149104	Lins1	0.2579	0.523466	neither
ENSMUSG00000004035	2101.27	-0.735472	0.190885	-3.85295	0.000116703	0.00149624	Gstm7	46.5834	28.0742	neither
ENSMUSG00000036687	485.008	-0.63536	0.164904	-3.85291	0.000116724	0.00149624	Tmem184a	3.17677	2.05083	neither
ENSMUSG00000029403	206.565	0.895849	0.232491	3.85326	0.000116557	0.00149624	Cdkl2	0.677148	1.26214	neither
ENSMUSG00000120422	6.60051	5.24215	1.36088	3.85204	0.000117137	0.00150045	ENSMUSG00000120422	0.00282822	0.122491	neither
ENSMUSG00000000317	120.64	-0.921805	0.239323	-3.85172	0.000117292	0.00150134	Bcl6b	1.20663	0.638183	female
ENSMUSG00000090958	338.831	-0.692798	0.179992	-3.84904	0.000118582	0.00151675	Lrrc32	2.53668	1.57466	female
ENSMUSG00000013593	7967.56	-0.478387	0.124409	-3.84528	0.000120415	0.00153908	Ndufs2	113.912	82.0354	neither
ENSMUSG00000020003	2378.16	-0.455887	0.118584	-3.84442	0.00012084	0.0015434	Pex7	6.46188	4.72611	neither
ENSMUSG00000038172	1388.5	0.798298	0.207708	3.84337	0.000121356	0.00154775	Ttc39b	2.82328	4.92701	neither
ENSMUSG00000042677	114.887	0.89362	0.232506	3.84343	0.000121326	0.00154775	Zc3h12a	0.791551	1.47783	male
ENSMUSG00000002279	1199.05	0.498572	0.129818	3.84055	0.000122757	0.00156449	Lmf1	2.07786	2.94431	neither
ENSMUSG00000031298	39.8716	-1.51274	0.394173	-3.83776	0.00012416	0.00158123	Adgrg2	0.31774	0.111646	neither
ENSMUSG00000042647	441.388	-0.814195	0.212237	-3.83626	0.000124922	0.00158979	Acad12	2.45194	1.40009	neither
ENSMUSG00000003555	709.181	-3.06529	0.800302	-3.83016	0.000128059	0.00162854	Cyp17a1	12.9905	1.55692	female
ENSMUSG00000028803	374.652	0.626704	0.163707	3.82821	0.000129078	0.00164031	Nipal3	1.10247	1.70789	male
ENSMUSG00000030513	5194.16	-0.585637	0.15305	-3.82644	0.000130012	0.00165099	Pcsk6	34.1138	22.8066	neither
ENSMUSG00000030562	1807.24	0.642705	0.168026	3.82504	0.000130749	0.00165916	Nox4	4.73063	7.41344	male
ENSMUSG00000059895	239.659	-0.809424	0.211748	-3.82257	0.000132067	0.00167468	Ptp4a3	0.926707	0.530936	female
ENSMUSG00000070814	106.23	-0.902231	0.236119	-3.82109	0.000132864	0.00168358	Zswim9	0.331073	0.177683	neither
ENSMUSG00000027006	1017.74	0.456501	0.119518	3.81951	0.000133715	0.00169315	Dnajc10	4.87001	6.70513	male
ENSMUSG00000101013	114.96	0.969824	0.254055	3.81737	0.00013488	0.00170668	A630072M18Rik	0.408105	0.801585	neither
ENSMUSG00000005823	863.61	-0.464475	0.121689	-3.8169	0.000135138	0.00170871	Gpr108	9.93799	7.22644	neither
ENSMUSG00000039031	622.642	-0.88039	0.230803	-3.81446	0.000136483	0.00172449	Arhgap18	3.47055	1.89303	neither
ENSMUSG00000005373	2829.74	0.485955	0.127412	3.81404	0.000136712	0.00172615	Mlxipl	12.09	16.9917	neither
ENSMUSG00000004018	200.668	0.706439	0.18527	3.81303	0.000137275	0.00173201	Fancl	1.2846	2.10288	male
ENSMUSG00000001670	52674.3	-1.05647	0.277239	-3.8107	0.000138576	0.00174718	Tat	839.982	405.318	female
ENSMUSG00000060450	2247.73	-0.479626	0.125895	-3.80973	0.00013912	0.00175279	Rnf14	15.5634	11.1971	neither
ENSMUSG00000035376	2194.47	-0.471424	0.123753	-3.8094	0.000139302	0.0017532	Hacd2	19.3172	13.9796	neither
ENSMUSG00000114638	146.857	0.999866	0.262479	3.80932	0.000139351	0.0017532	Gm31834	0.800216	1.60899	neither
ENSMUSG00000024063	315.487	-0.707418	0.185734	-3.80877	0.000139662	0.00175587	Lbh	3.46109	2.12603	female
ENSMUSG00000057103	4937.74	0.576655	0.151415	3.80844	0.000139847	0.00175693	Nat8f1	83.7083	125.266	neither
ENSMUSG00000072774	49.954	1.1978	0.31459	3.8075	0.000140378	0.00176236	Zfp951	0.182077	0.419249	male
ENSMUSG00000120363	6.54056	5.22914	1.37401	3.80575	0.000141378	0.00177365	ENSMUSG00000120363	0.012102	0.475285	female
ENSMUSG00000038717	2949.92	-0.598011	0.157155	-3.80524	0.000141669	0.00177478	Atp5l	15.6647	10.3807	neither
ENSMUSG00000038175	457.283	-0.58359	0.153362	-3.8053	0.000141632	0.00177478	Mylip	4.81797	3.22689	neither
ENSMUSG00000031371	349.19	-0.737082	0.193748	-3.80433	0.000142186	0.00177747	Haus7	8.62277	5.19062	neither
ENSMUSG00000037111	277.495	0.818817	0.215221	3.80454	0.000142067	0.00177747	Setd7	0.527003	0.933779	neither
ENSMUSG00000014852	106.509	-1.09943	0.288985	-3.80446	0.000142116	0.00177747	Adamts13	0.837663	0.392341	female
ENSMUSG00000033429	1232.13	-0.703249	0.184873	-3.80397	0.000142396	0.00177885	Mcee	45.3693	27.9495	neither
ENSMUSG00000027875	76505.2	-0.685703	0.180322	-3.80267	0.000143147	0.00178697	Hmgcs2	814.483	508.057	neither
ENSMUSG00000040857	1161.8	-0.641784	0.168789	-3.80227	0.000143374	0.00178853	Erf	11.1497	7.17127	neither
ENSMUSG00000039753	1003.93	-0.460393	0.121092	-3.80201	0.000143525	0.00178915	Fbxl5	3.39066	2.47232	female
ENSMUSG00000026864	17116.6	0.690665	0.181776	3.79954	0.000144968	0.00180586	Hspa5	87.9536	142.433	male
ENSMUSG00000018906	143.106	0.886835	0.23361	3.79621	0.000146924	0.00182894	P4ha2	0.457055	0.848559	neither
ENSMUSG00000008734	27.7305	-2.11908	0.558345	-3.7953	0.000147467	0.0018344	Gprc5b	0.276824	0.0638285	female
ENSMUSG00000036879	684.368	0.601949	0.158704	3.79289	0.000148903	0.00185096	Phkb	2.08151	3.17032	neither
ENSMUSG00000054263	8218.22	1.68393	0.444093	3.79185	0.000149532	0.00185671	Lifr	10.2822	33.1648	neither
ENSMUSG00000041762	1429.61	0.700945	0.184859	3.79177	0.000149575	0.00185671	Gpr155	4.63115	7.5519	male
ENSMUSG00000025651	9413.75	-0.49562	0.130806	-3.78896	0.000151279	0.00187654	Uqcrc1	75.6612	53.8418	neither
ENSMUSG00000086316	34.8491	-1.41425	0.373375	-3.78773	0.000152027	0.0018845	Nbdy	0.730228	0.275001	female
ENSMUSG00000037916	6146.27	-0.484016	0.127837	-3.7862	0.000152966	0.00189347	Ndufv1	77.2919	55.4475	neither
ENSMUSG00000027800	473.784	-0.56413	0.148995	-3.78623	0.00015295	0.00189347	Tm4sf1	3.85669	2.61727	female
ENSMUSG00000025353	969.15	0.576867	0.152377	3.78578	0.000153229	0.0018954	Ormdl2	13.2354	19.7971	neither
ENSMUSG00000031527	406.478	0.577622	0.152593	3.78537	0.00015348	0.00189718	Eri1	1.04429	1.56455	male
ENSMUSG00000021993	1289.31	-0.500639	0.132313	-3.78375	0.000154481	0.00190689	Mipep	7.96211	5.64661	neither
ENSMUSG00000018819	83.6466	-1.17909	0.311614	-3.78381	0.000154448	0.00190689	Lsp1	0.637441	0.282027	female
ENSMUSG00000040498	51.3175	-1.56201	0.412875	-3.78326	0.000154785	0.00190931	Igsf23	0.961394	0.327568	neither
ENSMUSG00000025332	1817.87	0.578777	0.153022	3.78232	0.000155373	0.00191522	Kdm5c	5.82292	8.72872	neither
ENSMUSG00000033595	4.14818	5.56951	1.47422	3.77794	0.000158128	0.00194782	Lgi3	0	0.060604	neither
ENSMUSG00000021395	2234.6	0.492814	0.130484	3.77682	0.000158841	0.00195388	Spin1	11.722	16.5532	neither
ENSMUSG00000023341	80.8102	0.968709	0.256485	3.77686	0.000158815	0.00195388	Mx2	0.429656	0.844002	neither
ENSMUSG00000036138	7212.74	-0.565559	0.149802	-3.77538	0.000159761	0.00196383	Acaa1a	55.3954	37.5487	neither
ENSMUSG00000039652	580.102	-0.60363	0.159893	-3.7752	0.000159878	0.0019639	Cpeb3	2.68036	1.76963	neither
ENSMUSG00000003032	64.3462	-1.22404	0.324252	-3.77496	0.000160031	0.00196441	Klf4	0.839272	0.360899	female
ENSMUSG00000027195	5489.19	0.534181	0.141554	3.7737	0.000160841	0.00197299	Hsd17b12	52.9098	76.8779	male
ENSMUSG00000040943	162.3	0.756418	0.200472	3.77319	0.000161174	0.00197569	Tet2	0.203243	0.344439	neither
ENSMUSG00000028032	593.711	0.535777	0.142045	3.77188	0.000162025	0.00198474	Papss1	4.51047	6.55837	male
ENSMUSG00000091586	237.466	0.692685	0.183748	3.76975	0.000163409	0.00200032	Cyp4f17	1.6134	2.6132	male
ENSMUSG00000034456	13262.1	-0.571948	0.151805	-3.76764	0.0001648	0.00201594	Uroc1	129.706	87.5518	female
ENSMUSG00000022463	2468.69	-0.552545	0.146663	-3.76745	0.000164923	0.00201606	Srebf2	11.6077	7.93935	female
ENSMUSG00000018882	890.559	-0.511009	0.135735	-3.76476	0.000166707	0.00203645	Mrpl45	11.4523	8.06226	neither
ENSMUSG00000026584	785.195	0.58559	0.155592	3.76362	0.000167471	0.00204438	Scyl3	3.073	4.62942	male
ENSMUSG00000030172	1404.19	0.498894	0.132569	3.76327	0.000167706	0.00204583	Erc1	2.03123	2.88028	male
ENSMUSG00000036339	832.861	0.58689	0.155967	3.7629	0.000167951	0.0020474	Tmem260	0.897472	1.35284	male
ENSMUSG00000036986	598.1	0.500406	0.133025	3.76174	0.000168736	0.00205556	Pml	2.52572	3.58464	neither
ENSMUSG00000120081	198.081	0.977647	0.260069	3.75919	0.000170467	0.00207521	ENSMUSG00000120081	4.10043	8.11528	male
ENSMUSG00000027695	329.816	0.617447	0.164277	3.75858	0.000170882	0.00207883	Pld1	0.570586	0.87774	neither
ENSMUSG00000022500	2318.73	0.831536	0.221303	3.75746	0.000171646	0.00208669	Litaf	9.1923	16.4036	neither
ENSMUSG00000025479	247269	-0.774866	0.206299	-3.75603	0.000172628	0.00209718	Cyp2e1	4107.98	2409.01	neither
ENSMUSG00000026837	213.622	-0.935927	0.249249	-3.75499	0.000173351	0.00210451	Col5a1	0.931268	0.488513	female
ENSMUSG00000027177	3976.47	-0.470419	0.125309	-3.75408	0.000173979	0.00211069	Hipk3	16.4253	11.8944	neither
ENSMUSG00000041625	1227.68	0.626619	0.166977	3.75273	0.00017492	0.00211959	Ggact	5.02079	7.77384	male
ENSMUSG00000031749	95.4729	-1.02267	0.272517	-3.75268	0.000174953	0.00211959	St3gal2	0.720888	0.356236	female
ENSMUSG00000026728	602.313	-0.625454	0.166689	-3.75222	0.000175277	0.00212206	Vim	4.37753	2.84546	female
ENSMUSG00000018126	4.19853	-5.4613	1.45695	-3.74844	0.000177939	0.00215282	Baiap2l2	0.0874167	0	neither
ENSMUSG00000070730	2132.02	0.499856	0.133477	3.74488	0.000180477	0.00218141	Rmdn3	14.1857	20.1212	male
ENSMUSG00000020679	392.895	0.669889	0.178886	3.74478	0.000180549	0.00218141	Hnf1b	2.69467	4.2981	neither
ENSMUSG00000064325	109.911	-1.00823	0.269304	-3.74384	0.000181227	0.0021881	Hhip	0.459398	0.229404	neither
ENSMUSG00000028671	518.512	0.839586	0.224305	3.74305	0.000181798	0.00219349	Gale	4.45718	7.99939	male
ENSMUSG00000042340	136.525	-0.790991	0.211483	-3.74022	0.000183862	0.00221688	Ctf1	2.69507	1.56207	neither
ENSMUSG00000022555	665.943	-0.556547	0.148884	-3.73813	0.000185391	0.00223379	Dgat1	7.36677	5.02841	neither
ENSMUSG00000100733	7.05662	-5.20472	1.39315	-3.73593	0.00018702	0.00225189	4932411K12Rik	0.0867051	0.00223708	female
ENSMUSG00000108449	9.49303	3.80607	1.01894	3.73532	0.000187474	0.00225581	Gm44507	0.0273721	0.380651	male
ENSMUSG00000028599	1252.3	-0.534656	0.143206	-3.73347	0.000188858	0.00227092	Tnfrsf1b	11.0233	7.63335	neither
ENSMUSG00000064225	7285.19	2.30881	0.619206	3.72865	0.000192505	0.0023132	Paqr9	8.30681	41.2821	neither
ENSMUSG00000022262	10.5313	3.1002	0.831619	3.72791	0.000193076	0.00231849	Dnah5	0.00394803	0.0344332	neither
ENSMUSG00000028967	29635.8	0.989117	0.265641	3.72351	0.00019647	0.00235764	Errfi1	157.405	313.58	neither
ENSMUSG00000040536	1841.9	0.503387	0.135205	3.72314	0.000196763	0.00235955	Necab1	8.26404	11.7546	male
ENSMUSG00000046794	4801.13	0.865179	0.232508	3.72108	0.000198375	0.00237727	Ppp1r3b	15.546	28.4141	neither
ENSMUSG00000020623	211.107	-0.780503	0.209768	-3.72079	0.000198599	0.00237831	Map2k6	2.20026	1.28585	neither
ENSMUSG00000086938	210.643	-0.808375	0.217269	-3.72062	0.000198731	0.00237831	4930481A15Rik	2.87232	1.64586	neither
ENSMUSG00000018199	197.574	-0.69745	0.1875	-3.71974	0.000199424	0.00238499	Ro60	0.727636	0.450111	female
ENSMUSG00000026295	2489.2	-0.496491	0.133498	-3.71909	0.000199939	0.00238953	Spp2	83.4185	59.3244	female
ENSMUSG00000020014	38.4576	-2.02506	0.544574	-3.71862	0.000200317	0.00239181	Cfap54	0.119732	0.0294362	neither
ENSMUSG00000031962	6.48655	5.21876	1.40345	3.71851	0.000200401	0.00239181	Cdh15	0.00284887	0.110805	male
ENSMUSG00000034203	405.912	-0.570096	0.153327	-3.71817	0.000200672	0.00239343	Chchd4	2.65317	1.7939	neither
ENSMUSG00000033910	167.222	-1.01667	0.273527	-3.71687	0.000201706	0.00240414	Gucy1a1	0.912347	0.452689	female
ENSMUSG00000039264	58.8975	-1.21991	0.328229	-3.71664	0.00020189	0.00240471	Gimap3	0.90882	0.391066	neither
ENSMUSG00000020952	1179.15	0.606725	0.163319	3.71498	0.000203223	0.00241895	Scfd1	2.01719	3.08233	male
ENSMUSG00000014959	2767.17	0.42487	0.114472	3.71155	0.000205997	0.00245033	Gorasp2	16.1895	21.8052	male
ENSMUSG00000016252	4154.66	-0.629303	0.169561	-3.71137	0.000206138	0.00245035	Atp5e	81.6484	52.9463	neither
ENSMUSG00000031274	111.192	-2.54453	0.685722	-3.71073	0.000206661	0.00245492	Col4a5	0.802314	0.138181	female
ENSMUSG00000057789	361.316	0.661424	0.17832	3.70921	0.00020791	0.00246678	Bak1	3.30482	5.23989	neither
ENSMUSG00000004552	13.6127	-2.48323	0.669485	-3.70917	0.000207939	0.00246678	Ctse	0.206943	0.0370292	neither
ENSMUSG00000074785	796.65	0.800871	0.216026	3.70729	0.000209491	0.00248316	Plxnc1	1.97549	3.4554	male
ENSMUSG00000052632	233.123	1.081	0.291597	3.70715	0.000209601	0.00248316	Asap2	0.61065	1.29543	neither
ENSMUSG00000067144	1267.6	1.83522	0.495305	3.70522	0.000211203	0.00249707	Slc22a7	7.49902	26.8615	male
ENSMUSG00000033021	578.491	0.572489	0.154501	3.70539	0.000211062	0.00249707	Gmppa	5.51921	8.22901	male
ENSMUSG00000117105	27.8043	1.67862	0.453005	3.70553	0.00021095	0.00249707	Dreh	0.516935	1.66103	male
ENSMUSG00000085445	9.53055	3.79935	1.02545	3.70506	0.000211341	0.00249707	Gm16348	0.0155286	0.212028	neither
ENSMUSG00000022883	814.692	-1.43511	0.387508	-3.70343	0.000212704	0.0025115	Robo1	2.04594	0.75923	neither
ENSMUSG00000049858	4491.64	-0.625223	0.168879	-3.70218	0.000213753	0.0025222	Suox	61.9872	40.327	neither
ENSMUSG00000015134	15.2857	-2.66485	0.720063	-3.70085	0.000214876	0.00253376	Aldh1a3	0.162614	0.0256593	female
ENSMUSG00000003721	3473.84	0.712387	0.192505	3.70062	0.000215074	0.0025339	Insig2	21.5338	35.3972	male
ENSMUSG00000020781	124.71	0.789039	0.213225	3.7005	0.000215175	0.0025339	Tsen54	1.05648	1.83164	neither
ENSMUSG00000042451	15.2943	-2.06398	0.55789	-3.69962	0.000215919	0.00254096	Mybph	0.300868	0.0724094	neither
ENSMUSG00000086296	284.163	0.689382	0.186392	3.69856	0.000216823	0.00254991	D030055H07Rik	1.15978	1.87712	neither
ENSMUSG00000037251	208.574	0.747492	0.202183	3.69711	0.000218065	0.0025611	Pomk	1.22431	2.0616	neither
ENSMUSG00000021260	32.4101	1.60874	0.435116	3.69726	0.000217936	0.0025611	Hhipl1	0.0815646	0.247992	neither
ENSMUSG00000040524	894.775	0.678977	0.183804	3.69403	0.000220728	0.00259066	Zfp609	2.36247	3.79766	male
ENSMUSG00000032314	10473.4	-0.504154	0.136501	-3.6934	0.000221273	0.00259533	Etfa	190.158	134.519	neither
ENSMUSG00000038828	1500.81	0.467255	0.126538	3.69261	0.000221965	0.00260172	Tmem214	4.72141	6.54719	neither
ENSMUSG00000018927	319.519	0.787384	0.213301	3.69143	0.000222999	0.0026121	Ccl6	3.70697	6.42389	male
ENSMUSG00000041417	2531.8	0.750946	0.203509	3.68999	0.000224261	0.00262515	Pik3r1	5.3173	8.98159	neither
ENSMUSG00000042148	441.403	-0.538025	0.145821	-3.68962	0.000224587	0.00262722	Cox10	4.88854	3.37837	neither
ENSMUSG00000029149	21.1609	-1.88205	0.510308	-3.68806	0.000225968	0.00264163	Krtcap3	0.70708	0.19207	neither
ENSMUSG00000029338	1070.64	0.564238	0.153021	3.68732	0.000226631	0.00264763	Antxr2	3.68797	5.46879	male
ENSMUSG00000114325	3.83791	5.45462	1.48021	3.68504	0.000228666	0.00266964	Rpl13-ps2	0	0.356287	neither
ENSMUSG00000049624	1120.12	0.453706	0.123196	3.68278	0.000230703	0.00269164	Slc17a5	7.40234	10.1742	male
ENSMUSG00000037419	136.493	-1.0438	0.283651	-3.67987	0.000233356	0.0027208	Endod1	1.12473	0.546255	female
ENSMUSG00000085995	370.175	5.18134	1.4088	3.67784	0.000235222	0.00274074	Gm2788	0.0462055	1.67933	neither
ENSMUSG00000025422	44.0972	1.26316	0.34347	3.67766	0.000235387	0.00274085	Agap2	0.124049	0.298534	male
ENSMUSG00000036613	238.334	0.699881	0.190468	3.67453	0.000238289	0.00277282	Eipr1	1.0328	1.68139	neither
ENSMUSG00000022684	2130.2	-0.544302	0.148136	-3.67434	0.000238463	0.00277302	Bfar	11.0799	7.62089	neither
ENSMUSG00000048450	3.82424	5.45053	1.4837	3.67362	0.000239142	0.00277909	Msx1	0	0.0703521	neither
ENSMUSG00000015243	5516.86	0.63307	0.172393	3.67225	0.00024042	0.00279159	Abca1	11.8525	18.4485	male
ENSMUSG00000028982	533.629	0.810025	0.220587	3.67213	0.000240534	0.00279159	Slc25a33	5.8327	10.2649	male
ENSMUSG00000042747	1310.11	0.469479	0.127889	3.67098	0.000241622	0.00280237	Krtcap2	20.5095	28.4831	male
ENSMUSG00000089809	554.111	-0.761911	0.207642	-3.66935	0.000243166	0.00281843	Rasgef1b	1.43459	0.848563	female
ENSMUSG00000046811	2123.01	0.533591	0.14546	3.6683	0.000244168	0.00282818	Gltpd2	38.0802	55.2936	neither
ENSMUSG00000022354	2690.55	-0.685532	0.187057	-3.66484	0.000247495	0.00286296	Ndufb9	91.4355	57.0241	neither
ENSMUSG00000028066	518.414	-0.660473	0.180215	-3.66492	0.000247419	0.00286296	Pmf1	4.44022	2.81817	female
ENSMUSG00000032285	187.282	0.693803	0.189467	3.66187	0.000250378	0.00289442	Dnaja4	1.13252	1.8376	neither
ENSMUSG00000021771	2911.64	-0.416888	0.113866	-3.66122	0.000251019	0.00289993	Vdac2	19.8287	14.9023	female
ENSMUSG00000040945	879.091	0.484164	0.132304	3.65947	0.000252734	0.00291784	Rcc2	5.0094	7.0327	neither
ENSMUSG00000086929	147.492	-0.767334	0.209869	-3.65625	0.00025593	0.0029528	Gm11788	9.38835	5.53864	neither
ENSMUSG00000020472	868.488	-0.497821	0.136177	-3.65569	0.000256495	0.00295739	Zkscan17	6.31489	4.48767	female
ENSMUSG00000020048	22047.4	0.703059	0.192339	3.65532	0.000256864	0.00295972	Hsp90b1	118.188	193.076	neither
ENSMUSG00000086968	69.1074	1.0591	0.289774	3.65491	0.00025727	0.00296246	4933431E20Rik	0.18645	0.390394	neither
ENSMUSG00000031885	478.017	0.64909	0.17762	3.65438	0.000257804	0.00296668	Cbfb	3.03751	4.78091	neither
ENSMUSG00000009614	41062.9	-0.714714	0.195626	-3.65348	0.000258714	0.00297521	Sardh	266.803	163.123	neither
ENSMUSG00000045237	375.775	-0.595279	0.162948	-3.65318	0.000259017	0.00297676	Eola1	11.7427	7.79564	neither
ENSMUSG00000019861	1027.43	0.559818	0.153262	3.65268	0.000259516	0.00298055	Gopc	2.15238	3.18403	neither
ENSMUSG00000041482	38.4082	-1.73075	0.473964	-3.65165	0.000260561	0.00299061	Piezo2	0.0976231	0.0296256	neither
ENSMUSG00000104950	84.2536	-1.04494	0.286188	-3.65124	0.000260979	0.00299346	4833413G10Rik	1.65719	0.805361	neither
ENSMUSG00000001995	309.285	-0.764032	0.209268	-3.65097	0.000261253	0.00299466	Sipa1l2	1.14963	0.679258	female
ENSMUSG00000028071	16.4592	-1.99732	0.547128	-3.65055	0.000261679	0.0029976	Sh2d2a	0.125907	0.0316534	neither
ENSMUSG00000019732	89.1948	-1.02372	0.280668	-3.64742	0.000264886	0.00303237	Calr3	1.73178	0.853923	neither
ENSMUSG00000009863	6478.43	-0.617057	0.169203	-3.64685	0.000265479	0.00303719	Sdhb	99.5066	65.0931	neither
ENSMUSG00000047843	907.834	-0.539969	0.148145	-3.64487	0.000267528	0.00305865	Bri3	18.5411	12.7961	neither
ENSMUSG00000034566	5266.1	-0.625393	0.171625	-3.64394	0.000268491	0.00306768	Atp5h	123.916	80.5751	neither
ENSMUSG00000037772	737.403	-0.685247	0.188091	-3.64316	0.000269311	0.00307505	Mrpl23	5.29097	3.29995	neither
ENSMUSG00000084983	759.533	-0.570215	0.156589	-3.64148	0.000271074	0.00309319	Gm11789	7.82394	5.28523	neither
ENSMUSG00000035780	6445.32	1.60594	0.441123	3.64056	0.000272041	0.00310022	Ugt2a3	42.7594	130.635	neither
ENSMUSG00000030800	474.571	-0.830541	0.228129	-3.64066	0.000271942	0.00310022	Prss8	9.31711	5.2592	neither
ENSMUSG00000027180	5132.2	-0.448821	0.123291	-3.64033	0.000272285	0.003101	Fbxo3	23.2493	17.0897	neither
ENSMUSG00000052131	15.0529	-2.51722	0.69165	-3.63945	0.000273225	0.00310969	Akr1b7	0.56813	0.0996005	female
ENSMUSG00000027804	859.884	0.52803	0.145107	3.63891	0.000273791	0.00311413	Ppid	4.31241	6.23944	neither
ENSMUSG00000037197	1313.04	-0.53233	0.14634	-3.63762	0.000275171	0.00312719	Rbm17	18.3331	12.7229	female
ENSMUSG00000097328	143.911	0.832069	0.228747	3.6375	0.000275294	0.00312719	Tnfsf12	1.94072	3.46685	neither
ENSMUSG00000027673	2797.88	-0.578866	0.159173	-3.6367	0.000276151	0.00313491	Ndufb5	19.0626	12.8029	neither
ENSMUSG00000030057	7826.02	-0.486888	0.133903	-3.63612	0.000276776	0.00313597	Cnbp	85.4609	61.1778	neither
ENSMUSG00000014606	2500.89	-0.445211	0.122438	-3.6362	0.000276685	0.00313597	Slc25a11	38.6359	28.4718	neither
ENSMUSG00000029798	240.86	0.714908	0.19661	3.63617	0.000276721	0.00313597	Herc6	0.557776	0.917542	neither
ENSMUSG00000026005	907.873	0.453234	0.124675	3.63533	0.000277621	0.00314352	Rpe	6.99257	9.60632	neither
ENSMUSG00000025173	1192.85	0.609978	0.167806	3.63501	0.00027797	0.00314546	Wdr45b	5.87973	9.0051	male
ENSMUSG00000040774	2060.15	-0.413712	0.113861	-3.63348	0.000279626	0.00316217	Cept1	21.4525	16.1578	female
ENSMUSG00000040035	88.0471	-0.894036	0.246347	-3.62918	0.000284324	0.00321325	Disp2	0.340349	0.183689	female
ENSMUSG00000089961	201.145	0.748189	0.206201	3.62844	0.00028514	0.00322041	Gm16567	7.40875	12.4705	neither
ENSMUSG00000034462	577.095	0.500676	0.138021	3.62753	0.00028614	0.00322647	Pkd2	1.33527	1.89473	neither
ENSMUSG00000120904	139.065	0.81889	0.225747	3.62746	0.000286225	0.00322647	ENSMUSG00000120904	10.7544	19.0062	neither
ENSMUSG00000043924	8.5976	2.99935	0.826839	3.62749	0.000286189	0.00322647	Ncmap	0.0246049	0.195321	female
ENSMUSG00000068083	3052.66	0.700623	0.193232	3.62581	0.000288056	0.00324334	Cyp2d40	36.5889	59.6587	male
ENSMUSG00000057580	24.8474	-1.90859	0.526393	-3.62578	0.000288089	0.00324334	Cox7c-ps1	2.99741	0.800636	neither
ENSMUSG00000031712	43.7879	-1.3567	0.374244	-3.62518	0.000288765	0.00324888	Il15	0.791804	0.309653	female
ENSMUSG00000028811	964.578	0.489048	0.134921	3.62469	0.000289309	0.00325131	Yars	3.83672	5.4007	neither
ENSMUSG00000112758	164.192	-0.74851	0.206505	-3.62465	0.000289349	0.00325131	Gm36172	3.29192	1.96663	neither
ENSMUSG00000020377	15.8189	2.1098	0.582127	3.62429	0.000289752	0.00325377	Ltc4s	0.165167	0.723288	neither
ENSMUSG00000010095	1251.36	-0.453513	0.125192	-3.62255	0.000291709	0.00327366	Slc3a2	11.6414	8.52825	female
ENSMUSG00000030378	16548	1.82543	0.504215	3.62035	0.000294207	0.00329751	Sult2a8	62.9882	224.037	male
ENSMUSG00000063065	1361.93	-0.492716	0.136092	-3.62045	0.00029409	0.00329751	Mapk3	20.0403	14.2876	neither
ENSMUSG00000025366	626.743	0.506548	0.140022	3.61762	0.000297322	0.00333031	Esyt1	2.02409	2.88426	neither
ENSMUSG00000074179	7.44265	-4.35561	1.20431	-3.61668	0.000298412	0.00334039	Gsta5	0.3751	0.018521	neither
ENSMUSG00000019990	204.01	0.733808	0.202913	3.61638	0.000298757	0.00334215	Pde7b	0.34977	0.583477	neither
ENSMUSG00000048058	384.884	-0.576349	0.159426	-3.61514	0.000300183	0.00335597	Ldlrad3	2.17331	1.46136	female
ENSMUSG00000021520	3096.66	-0.548969	0.151875	-3.61462	0.000300789	0.00336035	Uqcrb	119.301	81.7969	female
ENSMUSG00000031634	1084.73	0.501093	0.138641	3.61431	0.000301145	0.00336035	Ufsp2	5.79063	8.21903	male
ENSMUSG00000031529	989.777	0.537399	0.148683	3.61439	0.000301051	0.00336035	Tnks	1.54006	2.24378	male
ENSMUSG00000024580	1486.12	-0.534213	0.14788	-3.61247	0.000303289	0.00338213	Grpel2	7.38865	5.1184	neither
ENSMUSG00000025666	162.663	-0.864784	0.239509	-3.61065	0.00030543	0.00340386	Tmem47	1.48261	0.816155	female
ENSMUSG00000020918	437.456	0.544943	0.150946	3.61018	0.000305979	0.00340783	Kat2a	2.90479	4.24961	neither
ENSMUSG00000051316	135.847	-0.812953	0.225251	-3.60911	0.000307253	0.00341935	Taf7	1.48942	0.850721	female
ENSMUSG00000025235	62.5776	1.0285	0.284983	3.60898	0.000307401	0.00341935	Bbs4	0.193602	0.39635	neither
ENSMUSG00000102869	3664.59	-0.479775	0.132967	-3.60823	0.000308295	0.00342714	Norad	24.529	17.6499	neither
ENSMUSG00000056666	15417	-0.906666	0.251309	-3.60777	0.000308842	0.00343106	Retsat	161.468	86.3868	neither
ENSMUSG00000025245	280.71	0.633199	0.175552	3.6069	0.000309882	0.00344045	Lztfl1	0.560527	0.872154	neither
ENSMUSG00000022300	752.759	-0.572804	0.158852	-3.60591	0.000311063	0.00345139	Dcaf13	2.36149	1.59365	neither
ENSMUSG00000022442	103.05	0.906288	0.25137	3.60539	0.000311685	0.00345612	Ttll1	0.700395	1.31478	male
ENSMUSG00000028236	4.03387	5.52557	1.53361	3.60298	0.000314588	0.00348613	Sdr16c5	0	0.146669	neither
ENSMUSG00000038121	4962.91	-0.674121	0.187283	-3.59948	0.00031886	0.00353125	Fam210a	17.6579	11.1062	male
ENSMUSG00000022956	1954.39	-0.56607	0.157281	-3.59911	0.000319309	0.003534	Atp5o	33.6083	22.772	neither
ENSMUSG00000004951	586.995	2.35461	0.654353	3.59839	0.000320196	0.0035416	Hspb1	5.28841	27.1317	neither
ENSMUSG00000061589	437.217	0.66172	0.183938	3.59751	0.000321276	0.00355133	Dot1l	1.1043	1.75433	male
ENSMUSG00000021806	205.214	0.710267	0.197464	3.59695	0.000321964	0.00355671	Nid2	0.854923	1.40285	neither
ENSMUSG00000015944	143.269	0.873646	0.243054	3.59445	0.000325075	0.00358883	Castor2	0.38003	0.698806	male
ENSMUSG00000100468	16.9138	-7.46626	2.07853	-3.59208	0.000328046	0.00361937	Tmem167-ps1	4.48945	0	neither
ENSMUSG00000032898	5520.51	-0.706241	0.196674	-3.59093	0.000329503	0.00363317	Fbxo21	35.0688	21.5642	neither
ENSMUSG00000090213	681.367	-0.769598	0.214425	-3.58912	0.000331791	0.00365612	Peds1	7.47234	4.39481	neither
ENSMUSG00000051934	220.69	0.633156	0.176445	3.58841	0.000332703	0.00366262	Spats2	1.1926	1.85624	male
ENSMUSG00000040264	177.737	-0.914193	0.254768	-3.58834	0.000332796	0.00366262	Gbp2b	2.33547	1.2443	neither
ENSMUSG00000069917	362.599	-0.832393	0.232128	-3.58592	0.000335887	0.00369434	Hba-a2	19.7859	11.1349	neither
ENSMUSG00000034780	1116.09	2.60107	0.726125	3.58213	0.000340809	0.00374614	B3galt1	1.55947	9.49184	male
ENSMUSG00000032679	2086.77	-0.602162	0.168144	-3.58123	0.000341986	0.00375674	Cd59a	39.4693	26.0751	neither
ENSMUSG00000113769	134.981	0.749711	0.209392	3.58041	0.000343056	0.00376616	5033406O09Rik	1.5788	2.66398	male
ENSMUSG00000038764	1639.01	0.516145	0.144214	3.57904	0.000344863	0.00378364	Ptpn3	5.29212	7.59615	male
ENSMUSG00000060904	3387.9	0.448496	0.125372	3.57733	0.000347124	0.00380609	Arl1	34.3571	47.0338	male
ENSMUSG00000047446	618.29	-0.658424	0.184139	-3.57569	0.000349301	0.00382758	Arl4a	2.79266	1.77425	neither
ENSMUSG00000052062	196.031	0.936804	0.262092	3.57433	0.000351121	0.00384514	Pard3b	0.290209	0.558264	male
ENSMUSG00000028878	694.855	-0.473112	0.13242	-3.57282	0.000353164	0.00386511	Fam76a	7.42859	5.37136	neither
ENSMUSG00000030772	57.2295	1.13998	0.319155	3.57186	0.00035446	0.00387689	Dkk3	0.302126	0.667838	female
ENSMUSG00000064284	84.4331	-1.45613	0.407687	-3.57169	0.000354684	0.00387694	Cdpf1	2.89422	1.05794	neither
ENSMUSG00000053617	1145.5	0.560744	0.157011	3.57136	0.000355132	0.00387944	Sh3pxd2a	2.26803	3.35598	neither
ENSMUSG00000025402	703.843	-0.774505	0.216947	-3.57002	0.00035695	0.00389527	Nab2	8.5805	5.03296	neither
ENSMUSG00000061080	9.81052	-2.81613	0.788847	-3.56993	0.000357073	0.00389527	Lsamp	0.0283333	0.0040673	neither
ENSMUSG00000009216	3.87091	-5.33442	1.49432	-3.56981	0.000357243	0.00389527	Fam163b	0.0743244	0	neither
ENSMUSG00000020893	959.27	-1.42398	0.39917	-3.56737	0.000360584	0.00392686	Per1	7.05056	2.63673	neither
ENSMUSG00000063727	95.548	-1.02464	0.287224	-3.56739	0.000360556	0.00392686	Tnfrsf11b	1.29117	0.637359	female
ENSMUSG00000113613	6.72053	4.33014	1.21473	3.5647	0.000364269	0.00396454	Gm40893	0.0122834	0.241678	neither
ENSMUSG00000073409	94.8238	-1.15126	0.323084	-3.56334	0.000366173	0.0039828	H2-Q6	1.78207	0.804876	neither
ENSMUSG00000029265	793.715	-0.471657	0.132392	-3.56259	0.000367221	0.00399175	Dr1	7.53133	5.44978	neither
ENSMUSG00000033147	483.871	-0.662127	0.185884	-3.56204	0.000367986	0.00399761	Slc22a15	1.183	0.749903	neither
ENSMUSG00000032754	2477.8	-0.7207	0.202361	-3.56145	0.000368809	0.00400408	Slc8b1	25.2964	15.4017	neither
ENSMUSG00000031844	4018.86	1.91347	0.537352	3.56092	0.000369554	0.00400971	Hsd17b2	24.8966	94.0912	neither
ENSMUSG00000026430	251.377	0.70168	0.197155	3.55902	0.000372239	0.00403636	Rassf5	1.36074	2.21955	neither
ENSMUSG00000031906	177.188	0.994363	0.279472	3.55801	0.000373672	0.00404941	Smpd3	0.642521	1.285	male
ENSMUSG00000040029	1994.05	0.552366	0.15529	3.557	0.000375112	0.00406252	Ipo8	2.90749	4.27919	neither
ENSMUSG00000043391	272.019	0.747671	0.210322	3.55489	0.000378132	0.00409273	2510009E07Rik	0.878027	1.48083	neither
ENSMUSG00000089789	11.5611	-2.67636	0.7531	-3.55379	0.000379716	0.00410735	Rdh1	0.144525	0.0226188	female
ENSMUSG00000022270	3521.29	-1.34738	0.379198	-3.55323	0.000380533	0.00411367	Retreg1	34.6693	13.6743	neither
ENSMUSG00000055013	315.431	0.577251	0.162514	3.552	0.000382311	0.00413036	Agap1	0.409981	0.613478	male
ENSMUSG00000029352	15.6511	1.97955	0.557542	3.55049	0.000384518	0.00415166	Crybb3	0.0770733	0.304917	neither
ENSMUSG00000073555	3515.7	0.434217	0.122312	3.55009	0.000385103	0.00415544	Gm4951	32.1116	43.5371	male
ENSMUSG00000113616	3.4596	5.30746	1.49548	3.54901	0.000386688	0.00416999	Gm45941	0	0.203649	neither
ENSMUSG00000037646	1376.18	0.55091	0.155262	3.54826	0.000387778	0.0041792	Vps13b	1.49034	2.19149	male
ENSMUSG00000021669	1573	-0.510291	0.143865	-3.54701	0.000389634	0.00419665	Cert1	6.37293	4.49037	female
ENSMUSG00000039089	132.994	1.03451	0.291764	3.54572	0.000391537	0.00421457	L3mbtl3	0.254978	0.524376	neither
ENSMUSG00000073700	1984.64	-0.574703	0.162152	-3.54422	0.000393772	0.00423346	Klhl21	16.918	11.4007	neither
ENSMUSG00000102752	221.679	0.887416	0.250377	3.54432	0.000393625	0.00423346	Gm7694	1.15487	2.14212	male
ENSMUSG00000037649	157.124	-0.766635	0.216349	-3.54351	0.000394833	0.00424229	H2-DMa	1.62986	0.961648	neither
ENSMUSG00000023939	1553.95	-0.613235	0.17313	-3.54205	0.000397036	0.00426337	Mrpl14	56.2629	36.8916	neither
ENSMUSG00000115852	228.986	2.28192	0.644377	3.54128	0.000398196	0.00427323	Gm52969	0.2923	1.42565	neither
ENSMUSG00000019689	735.423	-0.590899	0.166873	-3.54101	0.000398598	0.00427494	Fmc1	36.4476	24.2749	neither
ENSMUSG00000097639	18.1495	1.98854	0.561601	3.54085	0.000398843	0.00427497	Platr4	0.0561723	0.222597	neither
ENSMUSG00000037035	67.3643	-1.1209	0.316612	-3.54028	0.000399704	0.0042816	Inhbb	0.616095	0.284162	female
ENSMUSG00000065954	1622.64	0.462183	0.130568	3.53977	0.000400468	0.0042872	Tacc1	3.25229	4.49569	male
ENSMUSG00000024354	1751.5	0.578951	0.163577	3.53932	0.000401155	0.00428935	Slc23a1	12.3218	18.4641	neither
ENSMUSG00000092035	71.5003	2.74409	0.775308	3.53936	0.000401098	0.00428935	Peg10	0.078945	0.531836	male
ENSMUSG00000035121	24.7874	-1.5716	0.444068	-3.5391	0.000401496	0.00429039	Neil2	0.209971	0.0708878	neither
ENSMUSG00000039853	487.189	0.569853	0.161034	3.5387	0.000402099	0.00429424	Trim14	2.56747	3.82426	male
ENSMUSG00000024955	892.901	-0.578407	0.163478	-3.53813	0.000402977	0.00430102	Esrra	6.88158	4.62444	neither
ENSMUSG00000030109	2593.24	-0.604609	0.170925	-3.53727	0.000404283	0.00430975	Slc6a12	29.1181	19.2141	female
ENSMUSG00000027746	1668.54	0.436312	0.123347	3.53728	0.000404274	0.00430975	Ufm1	6.76157	9.17721	male
ENSMUSG00000032112	587.631	-0.472416	0.133636	-3.5351	0.000407624	0.00434274	Trappc4	7.93785	5.73948	neither
ENSMUSG00000000154	3404.86	-0.510542	0.144434	-3.53478	0.000408116	0.00434536	Slc22a18	66.8871	47.1072	neither
ENSMUSG00000050705	853.532	-0.499804	0.141492	-3.53238	0.000411841	0.00438239	2310061I04Rik	11.7655	8.34898	neither
ENSMUSG00000031149	99.4758	-0.954591	0.270269	-3.532	0.00041243	0.00438601	Praf2	2.78483	1.43993	neither
ENSMUSG00000023961	561.449	0.534317	0.151322	3.53099	0.000414011	0.00440017	Enpp4	2.85559	4.15173	male
ENSMUSG00000108969	29.3141	-1.69002	0.478724	-3.53025	0.000415169	0.00440983	Gm45044	3.20597	1.0017	neither
ENSMUSG00000026024	2491.35	0.554085	0.157009	3.52899	0.000417145	0.00442815	Als2	6.03754	8.89492	neither
ENSMUSG00000070691	13.1033	-2.27039	0.643796	-3.52657	0.000420973	0.0044661	Runx3	0.123392	0.0255177	neither
ENSMUSG00000047963	3633.6	-0.463479	0.131438	-3.52622	0.000421534	0.00446937	Stbd1	53.8685	39.198	neither
ENSMUSG00000023044	7269.44	2.17084	0.615731	3.52564	0.000422462	0.00447652	Csad	19.6008	88.4871	neither
ENSMUSG00000021767	420.717	0.511697	0.145206	3.52394	0.000425181	0.00450264	Kat6b	0.585423	0.837645	male
ENSMUSG00000085001	20.627	1.94115	0.551381	3.52053	0.000430688	0.00455822	Rapgef4os2	0.114151	0.441318	neither
ENSMUSG00000113204	209.907	0.673352	0.191372	3.51856	0.000433897	0.00458669	Gm46430	0.553247	0.884899	male
ENSMUSG00000028051	67.3732	1.26099	0.358381	3.51858	0.000433869	0.00458669	Hcn3	0.271776	0.651938	neither
ENSMUSG00000094388	26.6319	-1.81395	0.515573	-3.51832	0.000434284	0.00458699	Gm8783	2.25746	0.642853	neither
ENSMUSG00000036225	15.7411	2.11331	0.600675	3.51822	0.000434445	0.00458699	Kctd1	0.0209582	0.0923035	neither
ENSMUSG00000035493	1292.22	-0.671949	0.191047	-3.51718	0.000436157	0.00460231	Tgfbi	11.963	7.53116	female
ENSMUSG00000026495	151.819	-0.718777	0.204432	-3.51596	0.00043816	0.00462069	Efcab2	1.2921	0.788071	neither
ENSMUSG00000086141	247.221	0.690401	0.196403	3.51523	0.000439371	0.0046307	9030622O22Rik	0.582158	0.942009	neither
ENSMUSG00000068706	818.414	-0.60345	0.171717	-3.51422	0.000441043	0.00464555	Gm10250	58.187	38.4047	neither
ENSMUSG00000112082	15.6257	-2.30983	0.657593	-3.51255	0.00044383	0.00467212	Gm35035	0.541794	0.110066	female
ENSMUSG00000064043	23.1712	-1.60778	0.457827	-3.51177	0.000445132	0.00468303	Trerf1	0.109178	0.0360797	neither
ENSMUSG00000028164	621.759	0.646134	0.184057	3.51051	0.000447253	0.00470255	Manba	1.97469	3.10124	male
ENSMUSG00000108083	206.867	0.847006	0.241301	3.51016	0.00044784	0.00470592	Mug4-ps	1.17418	2.11711	male
ENSMUSG00000026987	396.366	0.549315	0.156548	3.50893	0.000449911	0.00472486	Baz2b	0.519043	0.762449	male
ENSMUSG00000020123	574.026	0.642741	0.183278	3.50691	0.000453336	0.00475801	Avpr1a	4.77089	7.46684	female
ENSMUSG00000038260	41.8902	-1.70507	0.486454	-3.5051	0.000456427	0.00478761	Trpm4	0.168102	0.0518374	neither
ENSMUSG00000029776	12775.4	-0.572435	0.163398	-3.50333	0.000459487	0.0048153	Hibadh	42.6315	28.7645	neither
ENSMUSG00000037211	121.525	-1.03601	0.295727	-3.50325	0.000459613	0.0048153	Spry1	1.59724	0.781522	female
ENSMUSG00000112110	38.2293	1.34795	0.38481	3.5029	0.000460218	0.00481879	Gm15608	0.227224	0.579082	male
ENSMUSG00000021565	5.57829	-4.85764	1.38809	-3.49951	0.000466113	0.00487762	Slc6a19	0.0613506	0.00198677	female
ENSMUSG00000039621	349.922	0.675535	0.193067	3.49897	0.000467056	0.0048846	Prex1	0.745285	1.19461	neither
ENSMUSG00000029478	1555.64	0.656749	0.187726	3.49845	0.000467968	0.00489046	Ncor2	3.26862	5.17282	neither
ENSMUSG00000063663	375.313	0.719616	0.205702	3.49834	0.00046817	0.00489046	Brwd3	0.634208	1.04906	male
ENSMUSG00000037892	38.4091	-1.38801	0.396828	-3.49776	0.000469175	0.00489805	Pcdh18	0.294234	0.112828	neither
ENSMUSG00000020513	61.6511	0.996671	0.284965	3.49752	0.000469597	0.00489957	Tubd1	0.564817	1.13067	neither
ENSMUSG00000029480	327.831	0.621486	0.177717	3.49704	0.000470444	0.0049055	Dhx37	1.45976	2.25432	neither
ENSMUSG00000004610	912.687	-0.670991	0.191985	-3.49502	0.000474021	0.00493989	Etfb	27.3687	17.2362	female
ENSMUSG00000048234	1759.02	0.425271	0.121754	3.49287	0.000477864	0.004977	Rnf149	15.0271	20.2481	neither
ENSMUSG00000045087	216.405	0.712351	0.204036	3.49129	0.000480685	0.00500343	S1pr5	1.86359	3.06315	neither
ENSMUSG00000021127	4081.89	0.72344	0.207223	3.49112	0.000481003	0.00500379	Zfp36l1	29.2571	48.4477	neither
ENSMUSG00000002014	2319.37	0.526489	0.150867	3.48975	0.000483468	0.00502352	Ssr4	17.4406	25.2002	male
ENSMUSG00000033373	77.7684	1.00772	0.288764	3.48976	0.000483455	0.00502352	Fntb	0.368726	0.741654	neither
ENSMUSG00000005413	784.703	-0.454233	0.130246	-3.48751	0.000487544	0.0050629	Hmox1	14.7156	10.7755	neither
ENSMUSG00000024727	52.7478	-6.6458	1.90592	-3.48693	0.000488606	0.00507094	Trpm6	0.384169	0.00385551	neither
ENSMUSG00000036819	241.102	0.870946	0.249858	3.48577	0.000490723	0.00508992	Jmjd4	0.679672	1.24933	male
ENSMUSG00000062198	91.1992	-1.00467	0.288282	-3.48502	0.000492109	0.0051013	2700097O09Rik	0.689005	0.344026	neither
ENSMUSG00000032528	1274.26	-0.684815	0.196517	-3.48475	0.00049259	0.00510329	Vipr1	7.69628	4.80243	female
ENSMUSG00000066072	13054.2	-3.95876	1.13646	-3.48343	0.00049504	0.00512566	Cyp4a10	330.31	21.2991	neither
ENSMUSG00000051076	6.56768	4.29404	1.23292	3.48282	0.000496164	0.00513429	Vtcn1	0.0070632	0.135747	female
ENSMUSG00000008540	76476.9	0.667312	0.191687	3.48126	0.000499054	0.00516118	Mgst1	833.957	1328.65	male
ENSMUSG00000029394	328.782	0.602228	0.173002	3.48104	0.000499463	0.00516238	Cdk2ap1	3.56785	5.43723	neither
ENSMUSG00000062203	3181.3	0.534598	0.153588	3.48074	0.000500032	0.00516524	Gspt1	13.5943	19.7624	male
ENSMUSG00000043801	79.8628	-1.10275	0.31686	-3.48024	0.000500965	0.00517185	Oaz1-ps	4.52077	2.11008	neither
ENSMUSG00000054091	359.167	0.600922	0.172685	3.47988	0.000501639	0.00517277	1810037I17Rik	6.98921	10.6358	neither
ENSMUSG00000034855	75.6822	-1.14378	0.328683	-3.4799	0.000501599	0.00517277	Cxcl10	1.31416	0.596795	female
ENSMUSG00000051998	7.70001	-3.33528	0.958691	-3.479	0.000503297	0.00518683	Lax1	0.172444	0.0171401	neither
ENSMUSG00000017344	75275.9	0.699533	0.201148	3.47771	0.000505715	0.00520871	Vtn	802.847	1307.83	neither
ENSMUSG00000032035	981.179	-0.483327	0.138987	-3.4775	0.000506114	0.00520979	Ets1	3.83313	2.7515	female
ENSMUSG00000047109	232.792	0.862052	0.247969	3.47645	0.000508096	0.00522714	Cldn14	2.20698	4.01835	neither
ENSMUSG00000081559	82.5973	-0.985623	0.283611	-3.47526	0.000510361	0.00524739	Gm12411	6.45489	3.26964	female
ENSMUSG00000087366	16.294	1.96333	0.565071	3.47449	0.00051183	0.00525943	Junos	0.033794	0.132009	neither
ENSMUSG00000019577	153.717	-1.14266	0.328937	-3.4738	0.000513137	0.0052698	Pdk4	1.7124	0.776971	neither
ENSMUSG00000089810	264.743	-0.707502	0.203844	-3.47079	0.000518924	0.00532613	Gm16536	5.87098	3.60702	neither
ENSMUSG00000061322	21.2092	2.04386	0.588951	3.47033	0.000519815	0.00533039	Dnai1	0.0848771	0.349509	neither
ENSMUSG00000064202	47.1843	-1.13629	0.327435	-3.47027	0.000519942	0.00533039	Spata6l	0.339731	0.155263	female
ENSMUSG00000001552	1710.75	-0.457046	0.131725	-3.4697	0.000521035	0.00533849	Jup	8.73561	6.38448	female
ENSMUSG00000041143	635.448	-0.461224	0.132973	-3.46854	0.000523288	0.00535847	Tmco4	5.81473	4.23717	neither
ENSMUSG00000048087	8583.71	-0.479138	0.13819	-3.46723	0.00052585	0.00537847	Ahcyl	135.646	97.6473	neither
ENSMUSG00000047368	632.57	0.534386	0.154119	3.46736	0.000525589	0.00537847	Abhd17b	5.17979	7.52944	male
ENSMUSG00000030382	35975.7	-0.562669	0.162314	-3.46656	0.00052717	0.00538885	Slc27a5	499.792	339.533	neither
ENSMUSG00000038022	134.938	-0.729926	0.210757	-3.46336	0.000533476	0.00545016	Mindy4	0.999134	0.604738	neither
ENSMUSG00000046032	373.368	-0.563753	0.162795	-3.46296	0.000534268	0.00545194	Snx12	4.28527	2.90667	female
ENSMUSG00000107451	114.005	-0.925553	0.267263	-3.46307	0.000534043	0.00545194	Gm44421	3.47427	1.83594	neither
ENSMUSG00000070871	132.53	0.892409	0.257864	3.46077	0.000538627	0.00549325	Ccnyl1	0.761486	1.42133	male
ENSMUSG00000008999	105.938	-1.03295	0.29852	-3.46026	0.000539663	0.00550064	Bmp7	1.00527	0.493291	male
ENSMUSG00000041836	63.953	1.1635	0.336308	3.45962	0.000540947	0.00551055	Ptpre	0.109773	0.247218	neither
ENSMUSG00000017778	5853.87	-0.681558	0.197062	-3.45859	0.000543005	0.00552833	Cox7c	181.157	113.288	neither
ENSMUSG00000022340	16.2573	-2.40474	0.695327	-3.45842	0.000543344	0.00552859	Sybu	0.100995	0.0189565	female
ENSMUSG00000050471	109.375	0.833799	0.241242	3.45628	0.000547695	0.00556965	Fam118b	0.364309	0.652705	neither
ENSMUSG00000021238	16673.6	-0.542739	0.157073	-3.45533	0.000549616	0.00558597	Aldh6a1	97.0884	66.8801	neither
ENSMUSG00000061536	457.417	0.596042	0.172508	3.45515	0.000549988	0.00558654	Sec22c	1.69136	2.56304	male
ENSMUSG00000023991	698.53	0.496219	0.143631	3.45482	0.000550652	0.00559007	Foxp4	3.341	4.72963	neither
ENSMUSG00000025781	8592.54	-0.550128	0.159274	-3.45397	0.000552407	0.00559776	Atp5c1	152.025	104.164	neither
ENSMUSG00000054477	922.591	-0.44982	0.130223	-3.45422	0.000551888	0.00559776	Kcnn2	4.0514	2.97635	neither
ENSMUSG00000021951	174.316	0.749237	0.216916	3.45404	0.000552246	0.00559776	Eef1akmt1	3.90326	6.57596	male
ENSMUSG00000000409	25.7586	-1.54712	0.447943	-3.45383	0.000552677	0.00559776	Lck	0.372538	0.127497	neither
ENSMUSG00000069919	1424.02	-0.632178	0.183061	-3.45338	0.000553603	0.00560392	Hba-a1	60.5692	39.1899	neither
ENSMUSG00000027513	88692.1	-0.822149	0.238101	-3.45294	0.000554511	0.0056099	Pck1	938.352	532.586	neither
ENSMUSG00000027699	34.9254	1.39841	0.405147	3.45161	0.000557242	0.0056343	Ect2	0.101729	0.267487	neither
ENSMUSG00000021670	6388.92	-0.780895	0.226346	-3.45001	0.000560569	0.0056647	Hmgcr	31.5277	18.4187	neither
ENSMUSG00000035864	481.402	0.642551	0.186295	3.44911	0.000562436	0.00568032	Syt1	1.28043	2.00593	neither
ENSMUSG00000024747	6729.16	0.520728	0.151088	3.44651	0.000567877	0.00573199	Aldh1a7	75.9965	109.374	male
ENSMUSG00000021838	190.763	-0.905625	0.262817	-3.44585	0.000569276	0.00574283	Samd4	0.815521	0.437438	female
ENSMUSG00000027692	84.4628	1.08399	0.314623	3.44535	0.000570318	0.00575005	Tnik	0.079806	0.169621	female
ENSMUSG00000066877	120.267	-1.21719	0.353435	-3.44388	0.000573431	0.00577814	Nck2	1.0718	0.463142	neither
ENSMUSG00000041235	589.079	0.648997	0.188499	3.44298	0.000575342	0.00579409	Chd7	0.944895	1.48709	male
ENSMUSG00000086212	51.8609	-1.42398	0.41361	-3.4428	0.000575727	0.00579467	Mkln1os	0.372726	0.139898	neither
ENSMUSG00000047904	30.4032	1.9084	0.554372	3.44246	0.000576456	0.0057987	Sstr2	0.168889	0.638884	neither
ENSMUSG00000031239	23.064	-1.76824	0.513782	-3.44162	0.000578249	0.00581343	Itm2a	0.580522	0.171506	female
ENSMUSG00000026425	676.771	-0.683874	0.198755	-3.4408	0.000580003	0.00582775	Srgap2	1.88605	1.17856	neither
ENSMUSG00000019802	5740.22	0.452794	0.131673	3.43878	0.00058434	0.00586632	Sec63	15.6656	21.5136	male
ENSMUSG00000019768	523.679	1.93628	0.563083	3.4387	0.000584506	0.00586632	Esr1	0.451132	1.7317	neither
ENSMUSG00000087612	26.6014	1.71297	0.4983	3.43764	0.000586816	0.00588615	A230005M16Rik	0.199199	0.653061	male
ENSMUSG00000054827	31128.8	-0.80474	0.234146	-3.43691	0.000588386	0.00589855	Cyp2c50	385.401	221.354	neither
ENSMUSG00000031548	25.3648	-2.01312	0.585862	-3.43617	0.000589999	0.00591137	Sfrp1	0.264222	0.0657526	female
ENSMUSG00000121034	26.5976	-1.8887	0.549915	-3.43452	0.000593599	0.00594407	ENSMUSG00000121034	3.10902	0.838764	neither
ENSMUSG00000042845	3.30183	5.23875	1.52565	3.43377	0.000595246	0.00595718	Wfdc12	0	0.242933	neither
ENSMUSG00000032870	1499.89	-0.389352	0.113418	-3.43291	0.000597149	0.00597284	Smap2	15.2893	11.7117	neither
ENSMUSG00000031059	4251.83	-0.515667	0.1503	-3.43091	0.000601561	0.00601356	Ndufb11	156.545	109.847	neither
ENSMUSG00000112302	88.5941	-0.855554	0.249568	-3.42814	0.000607731	0.00607181	Gm48226	0.764429	0.423993	neither
ENSMUSG00000084128	2142	0.393414	0.114862	3.42509	0.000614602	0.00613352	Esrp2	12.1178	15.9709	neither
ENSMUSG00000020331	21.7041	1.58964	0.464106	3.42516	0.000614436	0.00613352	Hcn2	0.0966096	0.290252	male
ENSMUSG00000044792	1702.85	-0.439038	0.128231	-3.42381	0.000617503	0.00615771	Isca1	5.21254	3.85769	neither
ENSMUSG00000050270	610.838	-0.558101	0.16301	-3.42371	0.000617723	0.00615771	Tmem220	12.3838	8.43572	female
ENSMUSG00000021109	1443.64	0.471462	0.137755	3.42247	0.000620546	0.00618236	Hif1a	5.82701	8.10832	neither
ENSMUSG00000024313	5.22846	4.89609	1.43137	3.42057	0.0006249	0.00622223	Mep1b	0.0032344	0.110256	male
ENSMUSG00000086382	40.4218	1.20499	0.35238	3.41957	0.000627195	0.00624156	Chrna1os	0.759073	1.75053	neither
ENSMUSG00000037995	14.769	-2.00565	0.586792	-3.41798	0.000630876	0.00627466	Igsf9	0.101659	0.0252936	neither
ENSMUSG00000054428	499.978	-0.580478	0.169852	-3.41754	0.000631893	0.00628124	Atpif1	11.8142	7.92429	female
ENSMUSG00000034201	713.857	0.69324	0.202859	3.41736	0.000632322	0.00628197	Gas2l1	2.53999	4.1205	neither
ENSMUSG00000039865	271.033	0.617973	0.180951	3.41513	0.000637511	0.00632996	Slc44a3	1.20188	1.84899	neither
ENSMUSG00000024962	445.393	-0.685945	0.200967	-3.41323	0.000641988	0.00637083	Vegfb	9.72478	6.06067	female
ENSMUSG00000043668	7.27825	-3.70011	1.08423	-3.41268	0.000643277	0.00638004	Tox3	0.114295	0.00889073	neither
ENSMUSG00000005951	2169.96	-0.507557	0.148744	-3.41227	0.000644232	0.00638593	Shpk	24.2413	17.1106	neither
ENSMUSG00000110841	1066.85	-0.629639	0.184559	-3.41159	0.000645845	0.00639832	Gpx4-ps2	45.5741	29.5388	neither
ENSMUSG00000024592	288.692	-0.702244	0.205948	-3.40981	0.000650079	0.00643666	C330018D20Rik	3.14219	1.93666	neither
ENSMUSG00000018846	3818.04	-0.479163	0.140594	-3.40814	0.00065407	0.00647016	Pank3	17.1196	12.3234	neither
ENSMUSG00000032558	139.577	0.829945	0.243544	3.40778	0.000654928	0.00647016	Nphp3	0.431865	0.768831	neither
ENSMUSG00000076431	85.0266	-1.0268	0.30131	-3.40779	0.000654919	0.00647016	Sox4	0.675639	0.332869	female
ENSMUSG00000037169	13.0995	2.05349	0.602535	3.40808	0.000654207	0.00647016	Mycn	0.0440313	0.182429	neither
ENSMUSG00000020834	170.494	-0.828433	0.243177	-3.40671	0.000657501	0.00649195	Dhrs13	3.15046	1.7785	neither
ENSMUSG00000031987	1090.6	-0.410662	0.120602	-3.40511	0.000661375	0.00652656	Egln1	9.83778	7.42371	neither
ENSMUSG00000022197	42.8745	-1.16972	0.34356	-3.4047	0.00066238	0.00653118	Pdzd2	0.0915444	0.0408376	neither
ENSMUSG00000079497	6.44425	4.26274	1.25205	3.40461	0.000662583	0.00653118	Gm13420	0.0169717	0.319669	neither
ENSMUSG00000024835	1568.88	-0.383465	0.112742	-3.40127	0.000670727	0.00660776	Coro1b	15.7457	12.1099	neither
ENSMUSG00000030861	4858.73	0.565845	0.166414	3.40023	0.000673282	0.00662924	Acadsb	15.4995	23.0248	neither
ENSMUSG00000026047	126.305	0.788421	0.231899	3.39985	0.000674223	0.0066319	Poglut2	0.822156	1.42504	neither
ENSMUSG00000048406	60.5416	-1.01095	0.297355	-3.39982	0.000674303	0.0066319	B330016D10Rik	1.3515	0.672602	neither
ENSMUSG00000049608	16.0216	-2.25708	0.663912	-3.39966	0.000674692	0.00663203	Gpr55	0.201963	0.0426721	neither
ENSMUSG00000039831	2422.79	0.549406	0.161622	3.39933	0.000675519	0.00663647	Arhgap29	6.33639	9.30736	neither
ENSMUSG00000032492	380.76	-0.865584	0.254692	-3.39855	0.000677446	0.00665169	Pth1r	4.77615	2.62938	female
ENSMUSG00000057465	25398.4	5.76907	1.69816	3.39725	0.00068066	0.00667954	Saa2	10.3162	563.983	male
ENSMUSG00000020614	1000.22	-0.458629	0.135008	-3.39705	0.00068116	0.00668073	Fam20a	9.04947	6.60785	neither
ENSMUSG00000090394	394.67	-0.554485	0.163249	-3.39656	0.000682382	0.00668901	4930523C07Rik	1.30816	0.89387	neither
ENSMUSG00000021451	35.3749	-1.4344	0.422348	-3.39624	0.000683182	0.00669314	Sema4d	0.191033	0.0709772	female
ENSMUSG00000027223	61.6373	-1.06811	0.314851	-3.39242	0.000692777	0.00678338	Mapk8ip1	0.5108	0.244111	female
ENSMUSG00000038982	869.907	-0.472253	0.139221	-3.39212	0.000693542	0.00678711	Bloc1s5	4.46028	3.22522	neither
ENSMUSG00000044071	111.73	-5.32345	1.57033	-3.39003	0.000698857	0.00683533	Tafa2	1.32055	0.0329969	female
ENSMUSG00000048578	3378.65	0.485704	0.143339	3.38849	0.000702775	0.00686921	Mlec	13.3108	18.6993	neither
ENSMUSG00000060224	528.104	0.761416	0.224715	3.38837	0.000703098	0.00686921	Pyroxd2	2.31085	3.93246	male
ENSMUSG00000029993	1078.68	-0.482122	0.142329	-3.38737	0.000705669	0.00689051	Nfu1	7.40626	5.32002	neither
ENSMUSG00000104348	71.7982	-1.44492	0.426593	-3.38711	0.000706331	0.00689316	Gm37691	1.16036	0.42624	neither
ENSMUSG00000005057	61.4966	1.06691	0.315164	3.38526	0.000711106	0.00693594	Sh2b2	0.208561	0.439217	neither
ENSMUSG00000039899	146.517	-0.793532	0.234475	-3.38429	0.000713638	0.00695679	Fgl2	1.39271	0.80685	neither
ENSMUSG00000116341	23.4901	1.83624	0.542713	3.38344	0.000715832	0.00697433	Cyp2d36-ps	0.199085	0.70902	neither
ENSMUSG00000058613	50.5294	1.40899	0.416667	3.38158	0.000720708	0.00701796	Cyp2d41-ps	0.522181	1.39168	male
ENSMUSG00000038473	88.1339	1.21598	0.359644	3.38106	0.000722063	0.00702728	Nos1ap	0.207708	0.484396	neither
ENSMUSG00000030605	344.28	-0.585837	0.173291	-3.38065	0.000723144	0.00703393	Mfge8	2.50086	1.67151	female
ENSMUSG00000015363	2334.41	0.39707	0.117486	3.37974	0.000725551	0.00705059	Trabd	10.2379	13.5252	male
ENSMUSG00000016503	391.69	-0.549455	0.162575	-3.3797	0.000725655	0.00705059	Gtf3a	5.18901	3.55564	neither
ENSMUSG00000058952	22480.6	0.523958	0.155098	3.37824	0.000729513	0.00708028	Cfi	235.957	340.375	neither
ENSMUSG00000058756	543.242	-0.605067	0.179107	-3.37825	0.000729487	0.00708028	Thra	4.03545	2.66192	neither
ENSMUSG00000063882	4348.5	-0.577596	0.171011	-3.37754	0.000731376	0.00709058	Uqcrh	119.598	80.3907	neither
ENSMUSG00000014668	457.698	0.483333	0.143097	3.37766	0.000731058	0.00709058	Chfr	2.44435	3.42669	neither
ENSMUSG00000114255	163.636	0.768613	0.227659	3.37617	0.000735037	0.00712216	Gm10734	2.70744	4.63209	male
ENSMUSG00000033256	360.925	-0.672779	0.199293	-3.37583	0.000735926	0.00712686	Shf	5.46714	3.43973	neither
ENSMUSG00000021559	1978.09	0.547362	0.162162	3.3754	0.000737082	0.0071324	Dapk1	5.06517	7.42862	neither
ENSMUSG00000038302	371.943	-0.509681	0.151002	-3.37532	0.000737305	0.0071324	Afg1l	4.58812	3.2331	neither
ENSMUSG00000031843	64.1467	1.01854	0.301957	3.37314	0.000743158	0.00718508	Mphosph6	0.486511	0.988492	neither
ENSMUSG00000017210	430.908	0.523124	0.155111	3.37258	0.000744687	0.00719593	Med24	1.53848	2.21845	male
ENSMUSG00000078964	1863.55	0.513484	0.152309	3.37133	0.000748053	0.0072245	Ces1b	22.2039	31.7996	female
ENSMUSG00000034723	902.993	0.485095	0.143947	3.36996	0.000751803	0.00725675	Tmx4	1.9597	2.75252	male
ENSMUSG00000059534	3423.06	-0.662198	0.196634	-3.36766	0.000758083	0.00731337	Uqcr10	204.096	129.361	neither
ENSMUSG00000036110	5075.96	0.553322	0.164362	3.36648	0.000761338	0.00734076	Slc17a2	19.6195	28.8865	neither
ENSMUSG00000039682	11200	0.475074	0.141228	3.36388	0.000768554	0.0074063	Lap3	85.9223	119.842	male
ENSMUSG00000073542	192.392	0.649216	0.193029	3.36331	0.000770139	0.00741752	Cep76	1.12287	1.76704	male
ENSMUSG00000026623	7491.82	0.72908	0.216787	3.36312	0.000770677	0.00741866	Lpgat1	21.0404	34.9878	neither
ENSMUSG00000035181	553.148	0.633829	0.188485	3.36276	0.000771677	0.00742424	Heatr5a	0.595384	0.927313	male
ENSMUSG00000031379	666.063	-0.504127	0.149956	-3.36183	0.000774284	0.00744526	Pir	3.99653	2.82676	neither
ENSMUSG00000089715	212.127	-0.685692	0.203985	-3.36149	0.000775243	0.00745043	Cbx6	0.700626	0.436797	female
ENSMUSG00000029994	1614.58	-0.378038	0.112478	-3.36098	0.000776661	0.00745595	Anxa4	11.1592	8.61464	female
ENSMUSG00000070574	11.9047	-2.38661	0.710081	-3.36103	0.000776513	0.00745595	2310016G11Rik	0.358566	0.0685459	neither
ENSMUSG00000050323	458.547	-0.567771	0.168948	-3.36062	0.000777679	0.00746166	Ndufaf6	12.5977	8.52379	neither
ENSMUSG00000033634	31404.3	1.08249	0.322149	3.36022	0.00077881	0.00746845	Nat8f2	173.33	368.275	male
ENSMUSG00000000305	24.6634	-1.45282	0.432435	-3.35962	0.000780504	0.00748064	Cdh4	0.141329	0.0518841	neither
ENSMUSG00000038954	217.214	-0.736291	0.219249	-3.35824	0.000784408	0.00751398	Supt3	1.87183	1.12653	female
ENSMUSG00000029616	1472.73	0.494999	0.147429	3.35755	0.000786356	0.00752856	Erp29	3.83353	5.41875	male
ENSMUSG00000030651	28.8161	-1.34114	0.399836	-3.35422	0.000795891	0.00761572	Art2b	0.415056	0.16429	neither
ENSMUSG00000058571	47.5745	-1.34984	0.402492	-3.3537	0.000797385	0.00762588	Gpc6	0.301957	0.119156	neither
ENSMUSG00000014313	5887.56	-0.724281	0.21598	-3.35347	0.000798056	0.00762817	Cox6c	58.43	35.469	neither
ENSMUSG00000031750	39.2021	-1.2218	0.364412	-3.35281	0.000799966	0.00764229	Il34	0.796121	0.341932	female
ENSMUSG00000087679	1710.59	0.420154	0.125358	3.35163	0.000803366	0.00766648	Tmem250-ps	16.7395	22.4692	male
ENSMUSG00000029560	449.582	-0.542087	0.161732	-3.35176	0.000803	0.00766648	Snx8	4.67609	3.2212	neither
ENSMUSG00000039474	318.152	0.599266	0.178818	3.35126	0.000804459	0.00767277	Wfs1	1.8986	2.88313	neither
ENSMUSG00000028393	4281.47	-0.526587	0.157202	-3.34975	0.000808843	0.00771042	Alad	76.7389	53.434	neither
ENSMUSG00000028334	432.403	0.534199	0.159498	3.34925	0.000810316	0.0077203	Nans	2.19128	3.1814	male
ENSMUSG00000020393	549.827	0.519629	0.155155	3.34909	0.000810776	0.00772051	Kremen1	1.66208	2.39002	neither
ENSMUSG00000037386	15.3105	-2.41513	0.721228	-3.34864	0.000812105	0.007729	Rims2	0.0704277	0.0133106	neither
ENSMUSG00000029238	1225.93	0.501545	0.149784	3.34846	0.000812619	0.00772972	Clock	2.0996	2.98306	male
ENSMUSG00000038776	17285.8	-0.524143	0.156597	-3.34707	0.000816693	0.0077643	Ephx1	296.99	207.211	neither
ENSMUSG00000020455	370.866	0.514228	0.153673	3.34624	0.000819166	0.00778362	Trim11	2.42381	3.47197	neither
ENSMUSG00000037924	3.41069	5.29037	1.5816	3.34496	0.000822957	0.00781544	Olfr16	0	0.0722138	neither
ENSMUSG00000040732	254.534	-0.660924	0.197625	-3.34433	0.000824818	0.0078289	Erg	2.55577	1.6218	female
ENSMUSG00000001930	184.71	-0.799451	0.239157	-3.34279	0.000829407	0.00786823	Vwf	0.414965	0.239071	neither
ENSMUSG00000026389	825.974	0.520896	0.155842	3.34246	0.000830404	0.00787346	Steap3	3.37052	4.85549	male
ENSMUSG00000026142	673.67	0.46084	0.137897	3.34191	0.000832046	0.00788175	Rhbdd1	2.31153	3.19252	neither
ENSMUSG00000033596	659.542	0.468793	0.140279	3.34187	0.000832171	0.00788175	Rfwd3	2.2648	3.14626	neither
ENSMUSG00000037826	3335.31	-0.522959	0.156525	-3.34105	0.000834612	0.00789647	Ppm1k	18.5518	12.952	neither
ENSMUSG00000023092	141.647	-0.994086	0.297537	-3.34105	0.000834618	0.00789647	Fhl1	1.44278	0.72672	female
ENSMUSG00000023977	2598.01	0.497211	0.148835	3.34068	0.000835747	0.00790291	Ubr2	6.23498	8.8318	neither
ENSMUSG00000025916	4.89611	-4.66718	1.39727	-3.34021	0.000837149	0.00791193	Ppp1r42	0.176334	0.00630931	neither
ENSMUSG00000062762	6664.31	-0.557072	0.166881	-3.33813	0.000843428	0.00796701	Ei24	46.3026	31.5698	neither
ENSMUSG00000035885	6248.64	-0.617634	0.18505	-3.33765	0.000844889	0.00797654	Cox8a	347.267	227.015	neither
ENSMUSG00000120175	45.9982	-1.11057	0.33285	-3.33655	0.000848249	0.00800399	ENSMUSG00000120175	1.63827	0.761701	neither
ENSMUSG00000035206	259.986	0.623832	0.186995	3.33608	0.000849687	0.0080101	Sppl2b	1.23558	1.90925	male
ENSMUSG00000027188	93.4543	-0.88804	0.266196	-3.33604	0.000849804	0.0080101	Pamr1	0.570283	0.308904	female
ENSMUSG00000016757	390.062	0.488957	0.146654	3.33408	0.000855805	0.00806237	Ttll12	2.28305	3.21352	male
ENSMUSG00000066324	2144.14	-0.403672	0.12117	-3.33144	0.000863972	0.00813497	Bpnt2	10.6002	8.04062	neither
ENSMUSG00000033898	14224.3	0.537878	0.161541	3.32968	0.000869468	0.00818236	Cfhr2	141.699	206.398	neither
ENSMUSG00000028420	2165.22	-0.475701	0.142968	-3.32732	0.000876853	0.00824746	Tmem38b	18.7958	13.5568	neither
ENSMUSG00000022504	52.278	-1.10533	0.332269	-3.3266	0.000879114	0.00826433	Ciita	0.212625	0.0991075	female
ENSMUSG00000042570	181.104	0.771543	0.232021	3.32532	0.000883171	0.00829805	Mier2	0.843994	1.44844	neither
ENSMUSG00000021619	139.816	-0.725288	0.21818	-3.32426	0.000886541	0.00832528	Atg10	2.88155	1.74742	neither
ENSMUSG00000030471	106.772	0.862332	0.259449	3.32371	0.00088829	0.00833728	Zdhhc13	0.893085	1.62859	neither
ENSMUSG00000034522	1485.43	-0.643714	0.193702	-3.32322	0.000889832	0.00834732	Zfp395	10.8736	6.9798	female
ENSMUSG00000044167	1598.9	-0.584496	0.175926	-3.3224	0.000892469	0.00836761	Foxo1	6.28704	4.20756	neither
ENSMUSG00000046351	218.172	0.660137	0.198721	3.32193	0.000893983	0.00837735	Zfp322a	0.766537	1.21638	neither
ENSMUSG00000045374	1788.31	-0.372469	0.112162	-3.32082	0.000897527	0.00840611	Wdr81	8.14348	6.31106	neither
ENSMUSG00000028949	66.4063	-1.08304	0.326161	-3.32057	0.000898341	0.00840927	Smarcd3	0.500835	0.236827	neither
ENSMUSG00000040265	22.8481	-1.58107	0.476179	-3.32033	0.000899119	0.0084121	Dnm3	0.0397679	0.0133466	neither
ENSMUSG00000025404	3377.19	-0.442007	0.133143	-3.3198	0.000900815	0.0084235	R3hdm2	18.4582	13.6319	neither
ENSMUSG00000031292	188.127	0.626172	0.188679	3.31872	0.000904321	0.00845181	Cdkl5	0.293213	0.453989	neither
ENSMUSG00000028476	155.528	0.915477	0.276131	3.31537	0.000915229	0.00854924	Reck	0.641359	1.21151	neither
ENSMUSG00000018900	891.249	-0.730024	0.220206	-3.31519	0.000915819	0.00855022	Slc22a5	10.2846	6.21861	neither
ENSMUSG00000021687	2148.28	0.554756	0.167371	3.31453	0.000917968	0.00856194	Scamp1	10.7854	15.9008	male
ENSMUSG00000024620	192.693	-0.838455	0.252965	-3.31451	0.000918043	0.00856194	Pdgfrb	1.28204	0.719012	female
ENSMUSG00000040613	378.604	0.677528	0.204499	3.31311	0.000922645	0.00860032	Apobec1	3.06118	4.91607	male
ENSMUSG00000038530	45.9308	-1.41399	0.426861	-3.31253	0.000924556	0.00861359	Rgs4	0.612734	0.230517	neither
ENSMUSG00000025921	1045.05	-0.42307	0.12778	-3.31092	0.000929899	0.0086588	Rdh10	8.17341	6.1161	neither
ENSMUSG00000029475	212.643	0.675244	0.203994	3.31011	0.000932596	0.00867934	Kdm2b	0.427866	0.685602	neither
ENSMUSG00000028457	11.0908	2.12511	0.64204	3.30993	0.000933195	0.00868033	Atp8b5	0.0182403	0.0793553	neither
ENSMUSG00000031270	12.3403	-2.15175	0.650124	-3.30976	0.000933767	0.00868108	4930513O06Rik	0.711242	0.161109	neither
ENSMUSG00000004562	323.898	-0.550948	0.166539	-3.30822	0.000938918	0.00872438	Arhgef40	1.05514	0.722197	neither
ENSMUSG00000041323	10.9544	2.23282	0.675889	3.30354	0.000954733	0.00886667	Ak7	0.0262169	0.122022	neither
ENSMUSG00000020919	2428.79	-0.521962	0.158129	-3.30087	0.000963846	0.0089466	Stat5b	14.6801	10.26	neither
ENSMUSG00000003813	1756.96	-0.41663	0.126247	-3.30013	0.000966417	0.00896575	Rad23a	22.1408	16.6443	neither
ENSMUSG00000021824	2781.07	-0.528315	0.160101	-3.29988	0.000967254	0.00896881	Ap3m1	13.2962	9.25248	neither
ENSMUSG00000031443	2938.2	0.419471	0.127134	3.29944	0.000968789	0.00897833	F7	38.4089	51.54	neither
ENSMUSG00000066363	116.055	-0.764142	0.231615	-3.29918	0.000969664	0.00898173	Serpina3f	1.8117	1.07038	neither
ENSMUSG00000022236	437.62	-0.673279	0.204087	-3.29898	0.00097037	0.00898355	Ropn1l	15.9685	10.0446	neither
ENSMUSG00000020435	28.0438	1.49596	0.453507	3.29865	0.000971524	0.00898952	Osbp2	0.06575	0.185378	female
ENSMUSG00000003380	1875.31	-0.478966	0.145208	-3.29849	0.000972073	0.00898989	Rabac1	40.7329	29.3147	neither
ENSMUSG00000035929	1328.93	-0.52139	0.158113	-3.29757	0.000975265	0.00901247	H2-Q4	17.1426	11.9776	female
ENSMUSG00000027778	106.7	0.847355	0.25697	3.29749	0.000975534	0.00901247	Ift80	0.174244	0.314451	neither
ENSMUSG00000027412	148.895	0.742729	0.225283	3.29686	0.000977705	0.0090278	Lpin3	0.856139	1.43831	neither
ENSMUSG00000026203	1703.14	-0.475205	0.144165	-3.29627	0.000979784	0.00904227	Dnajb2	13.245	9.55672	neither
ENSMUSG00000052609	1526.38	-0.526557	0.159761	-3.2959	0.000981052	0.00904453	Plekhg3	4.36331	3.0402	neither
ENSMUSG00000025880	393.39	-0.663054	0.20117	-3.29599	0.000980752	0.00904453	Smad7	3.02902	1.92069	female
ENSMUSG00000090264	20.3892	1.78563	0.541934	3.29492	0.000984493	0.00907151	Eif4ebp3	0.349567	1.21183	male
ENSMUSG00000079084	191.61	-0.649936	0.197285	-3.2944	0.000986311	0.00908352	Ccdc82	0.655546	0.418807	female
ENSMUSG00000029073	483.088	0.486003	0.147534	3.29418	0.000987091	0.00908597	Cptp	4.21957	5.9291	neither
ENSMUSG00000071528	2391.84	-0.556454	0.16893	-3.294	0.000987714	0.00908697	Atp5md	29.3639	20.0274	neither
ENSMUSG00000000440	722.28	-1.65732	0.503356	-3.29255	0.000992844	0.00912941	Pparg	10.5514	3.35446	neither
ENSMUSG00000040339	91.7328	-0.898174	0.272904	-3.29117	0.000997711	0.00916939	Fam102b	0.594447	0.320336	neither
ENSMUSG00000043822	26.0332	-1.5257	0.463898	-3.28887	0.00100592	0.00923999	Adamtsl5	0.232567	0.0808558	neither
ENSMUSG00000116518	23.7384	-1.70887	0.519983	-3.28639	0.0010148	0.00931671	Gm49494	0.677524	0.207819	neither
ENSMUSG00000027801	2791.32	-0.587382	0.17875	-3.28605	0.00101603	0.00932321	Tm4sf4	63.6367	42.4944	female
ENSMUSG00000041654	1018.15	0.424323	0.129186	3.2846	0.00102128	0.00936405	Slc39a11	7.35037	9.90036	male
ENSMUSG00000120953	7.23792	3.00749	0.915654	3.28453	0.00102154	0.00936405	ENSMUSG00000120953	0.0386749	0.305856	female
ENSMUSG00000027597	44591.2	-0.536922	0.163523	-3.28347	0.00102539	0.00939446	Ahcy	534.591	369.695	neither
ENSMUSG00000037622	5936.27	-0.564611	0.17198	-3.283	0.0010271	0.0094052	Wdtc1	41.9119	28.4351	neither
ENSMUSG00000026896	1086.01	0.542546	0.165292	3.28234	0.00102949	0.00942054	Ifih1	3.07548	4.49467	neither
ENSMUSG00000022364	176.362	0.699631	0.213156	3.28225	0.00102984	0.00942054	Tbc1d31	0.599591	0.977261	neither
ENSMUSG00000053303	334.675	-5.83421	1.77783	-3.28165	0.00103201	0.00943549	Slc22a26	6.33773	0.111243	female
ENSMUSG00000028076	6971.11	-0.624393	0.190317	-3.28081	0.00103509	0.00945393	Cd1d1	93.4597	60.8197	female
ENSMUSG00000053333	545.797	0.474887	0.144745	3.28085	0.00103496	0.00945393	Dis3l2	1.45711	2.03267	male
ENSMUSG00000020153	2139.92	-0.566564	0.172878	-3.27725	0.00104822	0.00956891	Ndufs7	42.2494	28.6126	neither
ENSMUSG00000015890	8783.64	-0.731104	0.223122	-3.2767	0.00105028	0.00958269	Amdhd1	128.624	77.7533	neither
ENSMUSG00000018672	505.796	-0.637885	0.194749	-3.27542	0.00105507	0.00962143	Copz2	7.92517	5.10527	female
ENSMUSG00000022066	137.531	2.05018	0.626176	3.27412	0.00105991	0.00966008	Entpd4b	0.188205	0.781947	neither
ENSMUSG00000085192	9.37592	2.47273	0.755266	3.27399	0.0010604	0.00966008	Gm12195	0.174432	0.964183	neither
ENSMUSG00000022437	2401.11	-0.409186	0.125029	-3.27274	0.00106512	0.0096981	Samm50	11.868	8.96681	female
ENSMUSG00000002578	29.3616	1.66993	0.510385	3.2719	0.00106826	0.00972165	Ikzf4	0.0619871	0.196822	neither
ENSMUSG00000049106	1293.87	0.398613	0.121846	3.27145	0.00106998	0.0097273	Dcaf5	5.33532	7.05708	male
ENSMUSG00000023927	27.0949	-1.49173	0.455969	-3.27156	0.00106956	0.0097273	Satb1	0.0596605	0.0213176	neither
ENSMUSG00000110344	153.845	-0.812316	0.248373	-3.27055	0.00107338	0.00975315	Smim36	2.54693	1.45389	neither
ENSMUSG00000120860	36.8373	-1.23908	0.378919	-3.27004	0.00107533	0.0097659	ENSMUSG00000120860	1.45765	0.620622	neither
ENSMUSG00000031938	7848.81	-0.552356	0.168946	-3.26942	0.00107766	0.00978204	4931406C07Rik	24.3832	16.682	neither
ENSMUSG00000032050	9678.02	-0.507022	0.155095	-3.26912	0.00107884	0.00978772	Rdx	68.1834	48.1447	neither
ENSMUSG00000059974	58.2192	-1.16552	0.356633	-3.26812	0.00108266	0.0098173	Ntm	0.283021	0.126831	female
ENSMUSG00000025169	285.439	-0.539539	0.165122	-3.26752	0.00108493	0.0098326	Ogfod3	7.34424	5.06931	neither
ENSMUSG00000064352	21.2231	-2.26569	0.693426	-3.26738	0.00108546	0.0098326	mt-Ts1	14.4809	3.01765	neither
ENSMUSG00000000303	1267.27	1.79527	0.549732	3.26571	0.00109188	0.00988572	Cdh1	3.51994	12.2595	male
ENSMUSG00000033618	491.104	0.512248	0.156907	3.26467	0.00109592	0.00991717	Map3k13	1.31947	1.88796	neither
ENSMUSG00000040435	379.809	0.680882	0.208594	3.26415	0.00109794	0.00993019	Ppp1r15a	2.8222	4.53864	male
ENSMUSG00000023274	33.5207	1.20519	0.369236	3.26401	0.00109848	0.00993019	Cd4	0.142972	0.330346	male
ENSMUSG00000049353	68.2444	1.01082	0.309796	3.26285	0.00110298	0.00996571	Rd3	0.241842	0.489487	neither
ENSMUSG00000085089	2.96421	5.0821	1.55811	3.26171	0.00110743	0.0100009	Arhgap15os	0	0.0959558	neither
ENSMUSG00000040472	745.574	0.438026	0.134311	3.26127	0.00110914	0.0100112	Rabggta	4.77408	6.48704	neither
ENSMUSG00000046722	571.801	-0.538264	0.165229	-3.25768	0.00112326	0.0101335	Cdc42se1	5.9049	4.07757	female
ENSMUSG00000022546	10536.8	-0.547309	0.168048	-3.25686	0.00112653	0.0101526	Gpt	120.826	82.9691	neither
ENSMUSG00000027514	194.971	1.68847	0.518435	3.25686	0.00112654	0.0101526	Zbp1	0.743688	2.40228	neither
ENSMUSG00000072214	7.49964	2.78755	0.856332	3.25522	0.00113303	0.010206	Septin5	0.0137973	0.0953399	neither
ENSMUSG00000121075	24.2135	-1.63093	0.50105	-3.25504	0.00113378	0.0102075	ENSMUSG00000121075	1.16923	0.379688	neither
ENSMUSG00000030775	4.52866	4.6784	1.43771	3.25406	0.00113768	0.0102374	Trat1	0.00198457	0.0533457	neither
ENSMUSG00000027406	5107.39	-0.419487	0.128955	-3.25297	0.00114207	0.0102706	Idh3b	48.5123	36.3946	neither
ENSMUSG00000042419	241.378	-0.675595	0.207702	-3.25271	0.00114311	0.0102706	Nfkbil1	4.82993	3.03421	neither
ENSMUSG00000026988	117.598	0.755257	0.232184	3.25284	0.00114256	0.0102706	Wdsub1	0.690427	1.17029	neither
ENSMUSG00000028191	444.623	-0.540493	0.166194	-3.25219	0.0011452	0.0102789	Bcl10	3.27926	2.26242	neither
ENSMUSG00000022911	196.733	0.836576	0.257235	3.25219	0.00114519	0.0102789	Arl13b	0.78941	1.41256	neither
ENSMUSG00000078695	904.328	-0.620812	0.190939	-3.25135	0.00114856	0.0103038	Cisd3	37.3832	24.3778	neither
ENSMUSG00000049422	15086.4	-0.642909	0.197857	-3.24936	0.00115667	0.0103713	Chchd10	331.778	213.112	neither
ENSMUSG00000017721	1475.98	0.509481	0.156806	3.24911	0.00115767	0.010375	Pigt	8.97189	12.813	male
ENSMUSG00000028327	3931.26	0.598681	0.18433	3.24788	0.00116269	0.0104147	Stra6l	9.28292	14.1063	neither
ENSMUSG00000075602	561.637	2.48438	0.765635	3.24486	0.00117507	0.0105203	Ly6a	4.01476	22.5561	neither
ENSMUSG00000068606	23.6458	-1.69226	0.521576	-3.24451	0.00117654	0.0105281	Gm4841	0.361234	0.112382	neither
ENSMUSG00000030674	5806.09	0.516379	0.159173	3.24414	0.00117807	0.0105364	Qprt	51.3068	73.6353	neither
ENSMUSG00000041132	1238.12	-0.497576	0.153393	-3.24379	0.0011795	0.0105439	N4bp2l1	10.7989	7.67219	female
ENSMUSG00000003809	19380.4	-0.50167	0.154735	-3.24212	0.00118645	0.0106007	Gcdh	234.261	166.02	neither
ENSMUSG00000048772	567.949	-0.545486	0.168308	-3.241	0.00119113	0.010637	Tmem53	11.1803	7.68035	female
ENSMUSG00000036151	935.44	-0.622301	0.192098	-3.23949	0.00119742	0.0106878	Tm6sf2	16.9497	11.0402	female
ENSMUSG00000029596	289.017	0.549131	0.169528	3.23916	0.0011988	0.0106948	Sdsl	4.45291	6.53629	neither
ENSMUSG00000034118	746.493	0.469857	0.145116	3.23781	0.0012045	0.0107348	Tpst1	6.37723	8.85689	male
ENSMUSG00000019880	188.085	-0.819783	0.253186	-3.23787	0.00120426	0.0107348	Rspo3	2.20837	1.25424	neither
ENSMUSG00000021112	748.267	0.418209	0.129183	3.23735	0.00120645	0.0107467	Pals1	2.07277	2.77897	male
ENSMUSG00000023393	103.095	0.847942	0.262	3.23642	0.00121039	0.010772	Slc17a9	0.654735	1.17931	male
ENSMUSG00000030325	8.73752	-2.87623	0.888714	-3.23639	0.0012105	0.010772	Klrb1c	0.1475	0.0202594	female
ENSMUSG00000034584	481.393	0.764575	0.236305	3.23554	0.00121414	0.0107989	Exph5	0.962666	1.64237	male
ENSMUSG00000021947	507.633	0.587894	0.181752	3.23459	0.00121815	0.0108291	Cryl1	5.28793	7.97984	neither
ENSMUSG00000042439	90.4298	-0.814848	0.252178	-3.23124	0.00123255	0.0109516	Zfp532	0.36496	0.208351	neither
ENSMUSG00000026566	82.9331	-0.846221	0.261912	-3.23094	0.00123383	0.0109574	Mpzl1	0.852371	0.476242	neither
ENSMUSG00000049907	71.703	-1.17107	0.362653	-3.22916	0.00124154	0.0110204	Rasl11b	1.30493	0.581754	female
ENSMUSG00000031684	204.274	0.656107	0.203219	3.22857	0.00124409	0.0110375	Slc10a7	0.477163	0.754266	neither
ENSMUSG00000003923	1464.61	-0.362146	0.112197	-3.22779	0.00124752	0.0110624	Tfam	10.5439	8.23005	neither
ENSMUSG00000052040	2529.95	-0.715037	0.2216	-3.22669	0.00125229	0.0110991	Klf13	11.8553	7.24939	neither
ENSMUSG00000025157	329.673	0.554818	0.172057	3.22462	0.00126138	0.0111741	Zdhhc16	2.27396	3.35079	male
ENSMUSG00000032657	38.0367	-1.16081	0.360044	-3.22407	0.00126382	0.01119	Fam189b	0.409028	0.183634	neither
ENSMUSG00000030279	144.441	0.666099	0.206681	3.22283	0.00126931	0.011233	C2cd5	0.251189	0.400217	neither
ENSMUSG00000018211	4.30615	4.60644	1.42992	3.22146	0.00127539	0.0112811	Wfdc15b	0.0161917	0.412783	neither
ENSMUSG00000040048	3636.12	-0.484222	0.150447	-3.21857	0.00128833	0.01139	Ndufb10	98.9882	70.9884	neither
ENSMUSG00000021996	7653.55	-0.45953	0.142791	-3.21821	0.00128993	0.0113984	Esd	74.7908	54.5616	neither
[truncated: 915 more rows]
