# Supplementary material for: GH-resistant (Laron) mice: gene therapy with a liver-specific GH receptor causes unbalanced upregulation of female-biased and growth-related genes
Source: Front Endocrinol (Lausanne). 2026 May 28;17:1808977. doi: 10.3389/fendo.2026.1808977 (PMC13253266; doi:10.3389/fendo.2026.1808977)
Supplement: Supplementary file 10 [file DataSheet10.zip › 7B 20250223_WTvsKO_male_mfgsea_sig.txt]

Gene_set	pathway	pval	padj	log2err	ES	NES	size	leadingEdge	gene_ratio
Curated - Chemical and Genetic Perturbation	SERVITJA_LIVER_HNF1A_TARGETS_UP	4.80081663573158e-30	1.53856571541926e-26	1.42456271623384	-0.75108357079566	-3.08008750713224	138	Scd2,Cyp2a5,Gsta2,Lpl,Slco1a4,Cyp2b13,Cyp2b9,Adora1,Abcc4,Nqo1,Abcc3,Gstm3,Mgst3,Gsta4,Gsta1,Tnfrsf19,Gstt2,Abcd2,Sult1e1,Enc1,Tmtc2,Lepr,Septin6,Cdkn1c,Cbr1,Sparcl1,Aldh3a2,Fgfrl1,Map4k4,Abcb1a,Serpinb1a,Acot1,Cyp4a14,Fabp4,Ptgfr,Igf2bp3,Atp6v0d2,Olig1,Cyp2c39,Acot2,Mogat1,Npnt,Pctp,Gadd45b,Me1,Galk1,Arhgap18,Gprc5b,Akr1b7,Trpm4,Cyp4a10,Pdk4,Slc22a5,Pparg,Tm4sf4,Akap12,Acot3,Gstm2,Mmd,Crat,Nln,T…	0.485507246376812
Ontology - Cellular Component	GOCC_INNER_MITOCHONDRIAL_MEMBRANE_PROTEIN_COMPLEX	5.25872992622859e-27	1.05332360422359e-23	1.34992572002205	-0.733330219338349	-3.01109995685839	140	Dmac2,Ndufa12,Atp5g1,Ndufb4,Ndufa5,Cox7b,Cox7a1,Ndufa9,Sdhc,Ndufc2,Uqcrc2,mt-Nd6,Ndufb8,Ndufc1,Ndufa2,Ndufs2,Atp5l,Uqcrc1,Ndufv1,Atp5e,Ndufb9,Sdhb,Atp5h,Ndufb5,Uqcrb,Grpel2,Atp5o,Cox7c,Atp5c1,Ndufb11,Uqcrh,Uqcr10,Cox6c,Cox8a,Atp5md,Ndufs7,Chchd10,Ndufb10,Ndufa11,Ndufs5,mt-Nd3,Uqcr11,Atp5k,Sdhd,Ndufa7,Atp5mpl,Atp5j2,Cox6b1,Ndufa3,Ndufa6,Cyc1,Ndufv2,Cox6a1,Timm10,Immt,Atp5d,Immp2l,Uqcrfs1,Ndufs1,Ch…	0.757142857142857
Canonical Pathways - Reactome	REACTOME_THE_CITRIC_ACID_TCA_CYCLE_AND_RESPIRATORY_ELECTRON_TRANSPORT	4.78035072697242e-29	1.2766723341501e-25	1.40258870935552	-0.718956851363577	-3.00664860671409	163	Idh2,Ldhb,Pdk2,Ndufa12,Atp5g1,Ndufb4,Ndufa5,Aco2,Dlat,Cox7b,Ndufa9,Sdhc,Ndufc2,Suclg2,Uqcrc2,Suclg1,mt-Nd6,Ndufb8,Ndufc1,Me1,Ndufa2,Pdha1,Ndufs2,Atp5l,Uqcrc1,Ndufv1,Atp5e,Etfa,Ndufb9,Sdhb,Atp5h,Ndufb5,Uqcrb,Atp5o,Etfb,Pdk4,Cox7c,Atp5c1,Ndufb11,Uqcrh,Uqcr10,Ndufaf6,Cox8a,Ndufs7,Idh3b,Ndufb10,Ndufa11,Ndufs5,Fh1,mt-Nd3,Uqcr11,Atp5k,L2hgdh,Sdhd,Ndufa7,Atp5j2,Cox6b1,Ndufa3,Mdh2,Ndufa6,Cyc1,Idh3g,Ndufv…	0.680981595092025
Canonical Pathways - Wiki	WP_ELECTRON_TRANSPORT_CHAIN	2.0217937794975e-21	2.15981490151119e-18	1.19534448258848	-0.775068544866286	-2.97413707978846	89	Ndufa12,Ndufb4,Ndufa5,Cox7b,Cox7a1,Ndufa9,Sdhc,Ndufc2,Uqcrc2,mt-Nd6,Ndufc1,Ndufa2,Ndufs2,Atp5l,Uqcrc1,Ndufv1,Atp5e,Ndufb9,Sdhb,Atp5h,Ndufb5,Uqcrb,Atp5o,Atp5c1,Atpif1,Uqcrh,Uqcr10,Cox6c,Cox8a,Ndufs7,Ndufb10,Ndufs5,mt-Nd3,Uqcr11,Sdhd,Ndufa7,Atp5j2,Ndufa6,Ndufv2,Cox6a1,Atp5d,Uqcrfs1,Ndufs1,Cox5a,Slc25a5,Atp5pb,Ndufb7,Slc25a27,Uqcrq,Ndufa1,Atp5b,Cox5b,Atp5a1,Ndufb6,Ndufa10,Ndufs4,mt-Atp8,mt-Nd4l,Nduf…	0.820224719101124
Canonical Pathways - Reactome	REACTOME_RESPIRATORY_ELECTRON_TRANSPORT_ATP_SYNTHESIS_BY_CHEMIOSMOTIC_COUPLING_AND_HEAT_PRODUCTION_BY_UNCOUPLING_PROTEINS	8.62473613713908e-24	1.10331233407968e-20	1.26273988547916	-0.736101272570814	-2.94049618639567	118	Ndufa12,Atp5g1,Ndufb4,Ndufa5,Cox7b,Ndufa9,Ndufc2,Uqcrc2,mt-Nd6,Ndufb8,Ndufc1,Ndufa2,Ndufs2,Atp5l,Uqcrc1,Ndufv1,Atp5e,Etfa,Ndufb9,Atp5h,Ndufb5,Uqcrb,Atp5o,Etfb,Cox7c,Atp5c1,Ndufb11,Uqcrh,Uqcr10,Ndufaf6,Cox8a,Ndufs7,Ndufb10,Ndufa11,Ndufs5,mt-Nd3,Uqcr11,Atp5k,Ndufa7,Atp5j2,Cox6b1,Ndufa3,Ndufa6,Cyc1,Ndufv2,Cox6a1,Atp5d,Cox20,Uqcrfs1,Ndufs1,Cox5a,Coq10b,Ndufaf5,Atp5pb,Ndufb7,Slc25a27,Uqcrq,Ndufa1,Atp5…	0.728813559322034
Ontology - Cellular Component	GOCC_MITOCHONDRIAL_PROTEIN_CONTAINING_COMPLEX	8.29739709739135e-35	4.43191636961997e-31	1.53645895003215	-0.64807550076067	-2.91607299543908	287	Dmac2,Bckdhb,Pdk2,Ndufa12,Atp5g1,Ndufb4,Ndufa5,Dlat,Cox7b,mt-Rnr2,Cox7a1,Ndufa9,Sdhc,Ndufc2,Suclg2,Uqcrc2,Suclg1,mt-Nd6,Ndufb8,Ndufc1,Mtx3,mt-Rnr1,Ndufa2,Mrps35,Pdha1,Ndufs2,Atp5l,Uqcrc1,Ndufv1,Mrpl45,Atp5e,Etfa,Ndufb9,Sdhb,Atp5h,Mrpl23,Ndufb5,Uqcrb,Grpel2,Atp5o,Mrpl14,Etfb,Cox7c,Atp5c1,Ndufb11,Uqcrh,Uqcr10,Cox6c,Cox8a,Atp5md,Ndufs7,Samm50,Idh3b,Chchd10,Ndufb10,Ndufa11,Ndufs5,mt-Nd3,Uqcr11,Atp5k,…	0.564459930313589
Hallmark	HALLMARK_OXIDATIVE_PHOSPHORYLATION	6.89734134894584e-27	1.22803330861676e-23	1.34223377296446	-0.672285162130864	-2.86935889507287	195	Mgst3,Idh2,Acadm,Mpc1,Ldhb,Eci1,Nqo2,Atp1b1,Atp5g1,Ndufa5,Aco2,Dlat,Ech1,Cox7b,Ndufa9,Sdhc,Decr1,Ndufc2,Maob,Uqcrc2,Suclg1,Ndufb8,Ndufc1,Ndufa2,Pdha1,Ndufs2,Uqcrc1,Ndufv1,Acaa1a,Atp5e,Etfa,Cox10,Vdac2,Sdhb,Atp5h,Ndufb5,Slc25a11,Uqcrb,Retsat,Atp5o,Etfb,Pdk4,Cox7c,Aldh6a1,Atp5c1,Uqcrh,Uqcr10,Cox6c,Cox8a,Ndufs7,Idh3b,Cyb5a,Fh1,Uqcr11,Atp5k,Gpx4,Sdhd,Ndufa7,Atp5j2,Cox6b1,Ndufa3,Mdh2,Ndufa6,Cyc1,Idh3g…	0.594871794871795
Ontology - Biological Process	GOBP_PROTON_MOTIVE_FORCE_DRIVEN_ATP_SYNTHESIS	4.88261935865269e-18	3.55632239104776e-15	1.0959292864312	-0.780413505056513	-2.8628813093528	69	Ndufa12,Atp5g1,Ndufb4,Ndufa5,Ndufa9,Sdhc,Ndufc2,mt-Nd6,Ndufb8,Ndufc1,Ndufa2,Ndufs2,Atp5l,Ndufv1,Atp5e,Ndufb9,Sdhb,Atp5h,Ndufb5,Atp5o,Atp5c1,Ndufb11,Ndufs7,Ndufb10,Ndufa11,Ndufs5,mt-Nd3,Atp5k,Sdhd,Ndufa7,Atp5j2,Ndufa3,Ndufa6,Ndufv2,Atp5d,Ndufs1,Atp5pb,Ndufb7,Ndufa1,Atp5b,Ndufa13,Atp5a1,Ndufb6,Ndufa10,Ndufs4,mt-Atp8,mt-Nd4l,Ndufb2,Ndufs3,Atp5g3,Ndufb1,Atp5g2,Ndufs6,Ndufab1,mt-Nd4,Sdha	0.811594202898551
Curated - Chemical and Genetic Perturbation	OHGUCHI_LIVER_HNF4A_TARGETS_UP	3.88335351188921e-17	2.50275891100223e-14	1.06720998682811	-0.842959960601268	-2.84727328899413	47	Vldlr,Cd36,Rcan2,Slc16a7,Cyp2b9,Elapor1,Hao2,Defb1,Sult2a1,Gstm3,Abcd2,Sult1e1,Lepr,Pcp4l1,Emp2,Usp18,Cyp39a1,Slc27a1,Il1rn,Abcb1a,Acot1,Gadd45b,Ctse,Pdk4,Slc22a26,Acot3,Rad51b,Qpct,Serpina7	0.617021276595745
Ontology - Cellular Component	GOCC_RESPIRASOME	6.99590079743793e-18	4.87401366861502e-15	1.0864405425825	-0.744412516428563	-2.84405279348092	87	Dmac2,Ndufa12,Ndufb4,Ndufa5,Cox7b,Cox7a1,Ndufa9,Sdhc,Ndufc2,Uqcrc2,mt-Nd6,Ndufb8,Ndufc1,Ndufa2,Ndufs2,Uqcrc1,Ndufv1,Ndufb9,Sdhb,Ndufb5,Uqcrb,Cox7c,Ndufb11,Uqcrh,Uqcr10,Cox6c,Cox8a,Ndufs7,Ndufb10,Ndufa11,Ndufs5,mt-Nd3,Uqcr11,Sdhd,Ndufa7,Cox6b1,Ndufa3,Ndufa6,Cyc1,Ndufv2,Cox6a1,Uqcrfs1,Ndufs1,Cox5a,Ndufb7,Uqcrq,Ndufa1,Cox5b,Ndufa13,Ndufb6,Ndufa10,Ndufs4,mt-Nd4l,Ndufb2,Cox7a2,Ndufa4,Cox4i1,Ndufs3,Wdr…	0.804597701149425
Canonical Pathways - Reactome	REACTOME_RESPIRATORY_ELECTRON_TRANSPORT	1.91527741126338e-18	1.61528448621497e-15	1.10533657731401	-0.722796633082027	-2.80469773374627	97	Ndufa12,Ndufb4,Ndufa5,Cox7b,Ndufa9,Ndufc2,Uqcrc2,mt-Nd6,Ndufb8,Ndufc1,Ndufa2,Ndufs2,Uqcrc1,Ndufv1,Etfa,Ndufb9,Ndufb5,Uqcrb,Etfb,Cox7c,Ndufb11,Uqcrh,Uqcr10,Ndufaf6,Cox8a,Ndufs7,Ndufb10,Ndufa11,Ndufs5,mt-Nd3,Uqcr11,Ndufa7,Cox6b1,Ndufa3,Ndufa6,Cyc1,Ndufv2,Cox6a1,Cox20,Uqcrfs1,Ndufs1,Cox5a,Coq10b,Ndufaf5,Ndufb7,Uqcrq,Ndufa1,Cox5b,Ndufa13,Ndufb6,Ndufa10,Ndufs4,Ndufb2,Ndufa4,Cox4i1,Ndufs3,Etfdh,Ndufb1,…	0.711340206185567
Ontology - Biological Process	GOBP_OXIDATIVE_PHOSPHORYLATION	4.41340633268618e-18	3.36763919404587e-15	1.0959292864312	-0.66097039431366	-2.72590046741799	134	Ndufa12,Ndufb4,Ndufa5,Cox7a1,Ndufa9,Sdhc,Ndufc2,Uqcrc2,mt-Nd6,Ndufb8,Ndufc1,Ndufa2,Ndufs2,Uqcrc1,Ndufv1,Atp5e,Ndufb9,Sdhb,Atp5h,Ndufb5,Uqcrb,Atp5o,Cox7c,Atp5c1,Ndufb11,Uqcrh,Afg1l,Uqcr10,Cox6c,Cox8a,Ndufs7,Chchd10,Ndufb10,Ndufa11,Ndufs5,mt-Nd3,Uqcr11,Atp5k,Sdhd,Ndufa7,Atp5j2,Ndufa3,Ndufa6,Cyc1,Ndufv2,Cox6a1,Coq9,Atp5d,Uqcrfs1,Ndufs1,Cox5a,Atp5pb,Ndufb7,Uqcrq,Ndufa1,Atp5b,Cox5b,Ndufa13,Atp5a1,Nduf…	0.664179104477612
Canonical Pathways - Wiki	WP_OXIDATIVE_PHOSPHORYLATION	6.50325912434502e-13	2.36836873201147e-10	0.921426003494898	-0.777881653416072	-2.71692993688489	54	Atp5g1,Ndufa5,Ndufa9,Ndufc2,mt-Nd6,Ndufb8,Ndufc1,Ndufa2,Ndufs2,Atp5l,Ndufv1,Atp5e,Ndufb9,Atp5h,Ndufb5,Atp5o,Ndufs7,Ndufb10,Ndufa11,Ndufs5,mt-Nd3,Ndufa7,Atp5j2,Ndufa6,Ndufv2,Atp5d,Ndufs1,Atp5pb,Ndufb7,Atp5b,Atp5a1,Ndufb6,Ndufa10,Ndufs4,mt-Atp8,mt-Nd4l,Ndufb2,Atp5g3,Dmac2l,Atp5g2,Ndufs6	0.759259259259259
Ontology - Cellular Component	GOCC_OXIDOREDUCTASE_COMPLEX	1.20678395160604e-16	7.16203927427228e-14	1.04762648849882	-0.679365302115555	-2.6935961462485	113	Dmac2,Ldhb,Bckdhb,Pdk2,Ndufa12,Gpd2,Ndufb4,Gpd1l,Ndufa5,Dlat,Ndufa9,Sdhc,Ndufc2,Uqcrc2,mt-Nd6,Ndufb8,Ndufc1,Ndufa2,Pdha1,Ndufs2,Uqcrc1,Ndufv1,Etfa,Ndufb9,Sdhb,Ndufb5,Uqcrb,Etfb,Ndufb11,Uqcrh,Uqcr10,Ndufs7,Idh3b,Ndufb10,Ndufa11,Ndufs5,mt-Nd3,Uqcr11,Sdhd,Ndufa7,Ndufa3,Ndufa6,Cyc1,Idh3g,Ndufv2,H2-Ke6,Uqcrfs1,Idh3a,Ndufs1,Dbt,Ndufb7,Uqcrq,Ndufa1,Ndufa13,Ndufb6,Noxo1,Ndufa10,Ndufs4,mt-Nd4l,Ndufb2,Nduf…	0.68141592920354
Ontology - Biological Process	GOBP_AEROBIC_ELECTRON_TRANSPORT_CHAIN	5.70193062365642e-14	2.39570577015893e-11	0.954541630725724	-0.750787558451281	-2.68567359822929	59	Cox7a1,Sdhc,Ndufc2,Uqcrc2,mt-Nd6,Ndufb8,Ndufs2,Uqcrc1,Ndufv1,Ndufb9,Sdhb,Uqcrb,Cox7c,Uqcrh,Afg1l,Uqcr10,Cox6c,Cox8a,Ndufs7,mt-Nd3,Uqcr11,Sdhd,Ndufa7,Cyc1,Ndufv2,Cox6a1,Coq9,Uqcrfs1,Ndufs1,Cox5a,Uqcrq,Cox5b,Ndufb6,Ndufa10,Cox7a2,Cox4i1,Ndufs3,Dld,Park7,Ndufs6,Uqcc3,mt-Cytb,mt-Nd4,Sdha,mt-Co3,Dnajc15,mt-Co1,Cycs	0.813559322033898
Ontology - Biological Process	GOBP_ATP_BIOSYNTHETIC_PROCESS	7.77056886569569e-16	4.01663211302928e-13	1.02766987054358	-0.691378885079313	-2.66531653769438	100	Ppargc1a,Ndufa12,Atp5g1,Ndufb4,Ndufa5,Ndufa9,Sdhc,Eno1,Ndufc2,Pkm,mt-Nd6,Ndufb8,Ndufc1,Ndufa2,Ndufs2,Atp5l,Ndufv1,Atp5e,Ndufb9,Sdhb,Atp5h,Ndufb5,Atp5o,Atp5c1,Ndufb11,Ndufs7,Ndufb10,Ndufa11,Ndufs5,mt-Nd3,Atp5k,Sdhd,Ndufa7,Atp5j2,Ndufa3,Aldoa,Eno1b,Ndufa6,Ndufv2,Atp5d,Ndufs1,Atp5pb,Ndufb7,Ndufa1,Atp5b,Ndufa13,Atp5a1,Ndufb6,Ndufa10,Ndufs4,mt-Atp8,mt-Nd4l,Ndufb2,Ndufs3,Atp5g3,Ndufb1,Dmac2l,Atp5g2,Tgf…	0.67
Canonical Pathways - Reactome	REACTOME_COMPLEX_I_BIOGENESIS	1.38222220938933e-12	4.71249546452227e-10	0.910119734774459	-0.755895704445996	-2.64967635528305	56	Ndufa12,Ndufb4,Ndufa5,Ndufa9,Ndufc2,mt-Nd6,Ndufb8,Ndufc1,Ndufa2,Ndufs2,Ndufv1,Ndufb9,Ndufb5,Ndufb11,Ndufaf6,Ndufs7,Ndufb10,Ndufa11,Ndufs5,mt-Nd3,Ndufa7,Ndufa3,Ndufa6,Ndufv2,Ndufs1,Ndufaf5,Ndufb7,Ndufa1,Ndufa13,Ndufb6,Ndufa10,Ndufs4,Ndufb2,Ndufs3,Ndufb1,Tmem126b,Ndufs6,Ndufab1,mt-Nd4	0.696428571428571
Ontology - Biological Process	GOBP_ATP_SYNTHESIS_COUPLED_ELECTRON_TRANSPORT	5.59598224427558e-13	2.08534929028539e-10	0.921426003494898	-0.710696074985147	-2.64289884347407	72	Ndufa12,Cox7a1,Sdhc,Ndufc2,Uqcrc2,mt-Nd6,Ndufb8,Ndufs2,Uqcrc1,Ndufv1,Ndufb9,Sdhb,Uqcrb,Cox7c,Uqcrh,Afg1l,Uqcr10,Cox6c,Cox8a,Ndufs7,mt-Nd3,Uqcr11,Sdhd,Ndufa7,Cyc1,Ndufv2,Cox6a1,Coq9,Uqcrfs1,Ndufs1,Cox5a,Uqcrq,Cox5b,Ndufb6,Ndufa10,mt-Nd4l,Cox7a2,Cox4i1,Ndufs3,Dld,Park7,Ndufs6,Uqcc3,mt-Cytb,Mtch2,mt-Nd4,Sdha,mt-Co3,Dnajc15,mt-Co1,Cycs	0.708333333333333
Ontology - Biological Process	GOBP_AEROBIC_RESPIRATION	5.38077479799423e-19	5.07185502135645e-16	1.12391496374483	-0.625125063848236	-2.63548459743159	174	Idh2,Ndufa12,Ndufb4,Ndufa5,Sirt3,Aco2,Dlat,Cox7a1,Ndufa9,Sdhc,Ndufc2,Suclg2,Uqcrc2,Suclg1,mt-Nd6,Ndufb8,Ndufc1,Ndufa2,Pdha1,Ndufs2,Uqcrc1,Ndufv1,Atp5e,Cox10,Ndufb9,Sdhb,Atp5h,Ndufb5,Uqcrb,Atp5o,Cox7c,Atp5c1,Ndufb11,Uqcrh,Afg1l,Uqcr10,Cox6c,Cox8a,Ndufs7,Idh3b,Chchd10,Ndufb10,Ndufa11,Ndufs5,Fh1,mt-Nd3,Uqcr11,Atp5k,Sdhd,Ndufa7,Atp5j2,Ndufa3,Mdh2,Ndufa6,Cyc1,Idh3g,Ndufv2,Cox6a1,Coq9,Dhtkd1,Atp5d,Uqcr…	0.609195402298851
Ontology - Cellular Component	GOCC_NADH_DEHYDROGENASE_COMPLEX	5.7574571653645e-12	1.64745524317501e-09	0.887074988399873	-0.769744944876361	-2.62758021953646	49	Dmac2,Ndufa12,Ndufb4,Ndufa5,Ndufa9,Ndufc2,mt-Nd6,Ndufb8,Ndufc1,Ndufa2,Ndufs2,Ndufv1,Ndufb9,Ndufb5,Ndufb11,Ndufs7,Ndufb10,Ndufa11,Ndufs5,mt-Nd3,Ndufa7,Ndufa3,Ndufa6,Ndufv2,Ndufs1,Ndufb7,Ndufa1,Ndufa13,Ndufb6,Ndufa10,Ndufs4,mt-Nd4l,Ndufb2,Ndufa4,Ndufs3,Wdr93,Ndufb1	0.755102040816326
Ontology - Biological Process	GOBP_CELLULAR_RESPIRATION	5.36344617021466e-21	5.37149133946998e-18	1.18665095279281	-0.60110341790004	-2.61986367883236	225	Ppargc1a,Idh2,Slc25a22,Ndufa12,Ndufb4,Ndufa5,Sirt3,Aco2,Dlat,Cox7a1,Ndufa9,Sdhc,Ndufc2,Suclg2,Uqcrc2,Suclg1,mt-Nd6,Ndufb8,Ndufc1,Ndufa2,Pdha1,Ndufs2,Uqcrc1,Ndufv1,Chchd4,Atp5e,Etfa,Cox10,Ndufb9,Sdhb,Atp5h,Ndufb5,Uqcrb,Norad,Atp5o,Etfb,Cox7c,Atp5c1,Ndufb11,Uqcrh,Afg1l,Uqcr10,Cox6c,Cox8a,Ndufs7,Idh3b,Chchd10,Ndufb10,Ndufa11,Ndufs5,Fh1,mt-Nd3,Uqcr11,Atp5k,Sdhd,Ndufa7,Cisd1,Atp5j2,Ndufa3,Mdh2,Ndufa6,…	0.564444444444444
Hallmark	HALLMARK_FATTY_ACID_METABOLISM	9.82897076406722e-16	4.92185711010666e-13	1.01754479730988	-0.626791818628025	-2.58961293940875	143	Cd36,Hao2,Inmt,Ehhadh,Hpgd,Acadm,Cbr1,Aldh3a2,Mif,Acadl,Eci1,Bckdhb,Hadh,Acsm3,Hsd17b11,Gpd2,Gabarapl1,Hmgcl,Aco2,Ech1,Sdhc,Decr1,Acot2,Suclg2,Vnn1,Eci2,Suclg1,Me1,Hsdl2,Pdha1,Mcee,Hmgcs2,Acaa1a,Retsat,Rdh1,Cyp4a10,Alad,Ephx1,Slc22a5,Idh3b,Gcdh,Kmt5a,Fh1,Pts,Acat2,Sdhd,Acox1,Aldoa,Mdh2,Idh3g,Pcbd1,Hadhb,Crat,Echs1,Mlycd,Ugdh,Cyp1a1,Acadvl,Cryz,Hmgcs1,Hibch,Etfdh,Acads,Bphl,Dld,Dlst,Lgals1,D2hgdh,…	0.517482517482518
Ontology - Biological Process	GOBP_NADH_DEHYDROGENASE_COMPLEX_ASSEMBLY	3.41174798196264e-12	1.07195783652881e-09	0.898671232061694	-0.72100633863322	-2.57914195037751	59	Dmac2,Ndufa12,Ndufb4,Ndufa5,Ndufa9,Ndufc2,mt-Nd6,Ndufb8,Ndufc1,Ndufa2,Ndufs2,Ndufb9,Ndufb5,Ndufb11,Ndufaf6,Ndufs7,Ndufb10,Ndufa11,Ndufs5,Ndufa3,Ndufa6,Ndufs1,Ndufaf5,Ndufb7,Ndufa1,Ndufa13,Ndufb6,Ndufa10,Ndufs4,Ndufb2,Ndufs3,Ndufb1,Tmem126b,Ndufaf8,Ndufs6,Ndufab1,Aifm1,mt-Nd4	0.64406779661017
Ontology - Biological Process	GOBP_ELECTRON_TRANSPORT_CHAIN	5.83078663481017e-14	2.39570577015893e-11	0.954541630725724	-0.658618978188522	-2.57495175246425	104	Ppargc1a,Slc25a22,Ndufa12,Ndufa5,Cox7a1,Sdhc,Ndufc2,Uqcrc2,mt-Nd6,Ndufb8,Ndufs2,Uqcrc1,Ndufv1,Etfa,Ndufb9,Sdhb,Uqcrb,Norad,Etfb,Cox7c,Uqcrh,Afg1l,Uqcr10,Cox6c,Cox8a,Ndufs7,mt-Nd3,Uqcr11,Sdhd,Ndufa7,Cyc1,Ndufv2,Cox6a1,Coq9,Immp2l,Uqcrfs1,Ndufs1,Cox5a,Uqcrq,Cox5b,Ndufb6,Ndufa10,Ndufs4,mt-Nd4l,Cox7a2,Cox4i1,Ndufs3,Etfdh,Dld,Wdr93,Etfrf1,Park7,Ndufs6,Sod2,Uqcc3,mt-Cytb,Polg2,Sco2,Mtch2,mt-Nd4,Slc25a1…	0.634615384615385
Ontology - Biological Process	GOBP_MITOCHONDRIAL_RESPIRATORY_CHAIN_COMPLEX_ASSEMBLY	1.21880831749734e-11	3.30331085942559e-09	0.875325132024659	-0.641305318900456	-2.47878034879824	96	Dmac2,Ndufa12,Ndufb4,Ndufa5,Ndufa9,Ndufc2,mt-Nd6,Ndufb8,Ndufc1,Ndufa2,Chchd7,Ndufs2,Chchd4,Ndufb9,Ndufb5,Ndufb11,Ndufaf6,Ndufs7,Samm50,Tfam,Ndufb10,Ndufa11,Ndufs5,Ndufa3,Ndufa6,Cox20,Immp2l,Ndufs1,Ndufaf5,Ndufb7,Ndufa1,Ndufa13,Ndufb6,Ndufa10,Ndufs4,Uqcc1,Ndufb2,Sdhaf4,Ndufs3,Ndufb1,Cox16,Uqcc2,Tmem126b,Coa5,Ndufaf8,Ndufs6,1810058I24Rik,Uqcc3,Ndufab1,Aifm1,Sco2,mt-Nd4,Pet100	0.552083333333333
Ontology - Biological Process	GOBP_NUCLEOSIDE_TRIPHOSPHATE_BIOSYNTHETIC_PROCESS	3.61431126551666e-12	1.11376391766613e-09	0.898671232061694	-0.610014412929577	-2.46215031727825	121	Ppargc1a,Ctps2,Ndufa12,Atp5g1,Ndufb4,Ndufa5,Ndufa9,Sdhc,Eno1,Ndufc2,Pkm,mt-Nd6,Ndufb8,Ndufc1,Ndufa2,Ndufs2,Atp5l,Ndufv1,Atp5e,Ndufb9,Sdhb,Atp5h,Ndufb5,Atp5o,Atp5c1,Ndufb11,Ndufs7,Ndufb10,Ndufa11,Ndufs5,mt-Nd3,Atp5k,Sdhd,Ndufa7,Atp5j2,Ndufa3,Aldoa,Eno1b,Ndufa6,Ndufv2,Atp5d,Ndufs1,Atp5pb,Ndufb7,Ndufa1,Atp5b,Adk,Ndufa13,Atp5a1,Ndufb6,Ndufa10,Ndufs4,mt-Atp8,mt-Nd4l,Ndufb2,Ndufs3,Atp5g3,Ndufb1,Dmac2l,…	0.570247933884298
Ontology - Biological Process	GOBP_XENOBIOTIC_METABOLIC_PROCESS	2.77038457181557e-12	8.87852847575453e-10	0.898671232061694	-0.618449061127214	-2.45991954070238	111	Cyp2a5,Cyp2c37,Gsta2,Cyp2a22,Cyp2a4,Cyp2b13,Cyp2b9,Sult2a2,Sult2a1,Gstm3,Gsta4,Gstp3,Sult2a5,Gsta1,Sult2a3,Acaa1b,Fmo2,Gstt1,Cyp2b10,Cbr1,Ugt1a1,Cyp2c55,Gstm1,Cyp3a11,Sult1a1,Cyp2c68,Sult2a4,Gstm4,Cyp2c38,Cyp2c39,Gsta3,Cyp2c29,Sult2a7,Cyp2d26,Gstm7,Acaa1a,Cyp2e1,Gsta5,Cyp2c50,Gstm2,Abcc2,Gsto1,Cyp2d22,Sult2a6,Gsto2,Cyp1a1,Cyp1b1,Cryz,Cyp2a12,Cyp1a2,Gstm6	0.45945945945946
Ontology - Cellular Component	GOCC_CYTOCHROME_COMPLEX	6.19143534928321e-08	1.12740409132857e-05	0.704975715167238	-0.762372926409864	-2.41488958356329	33	Ugt1a1,Cox7b,Cox7a1,Uqcrc2,Uqcrc1,Cox10,Uqcrb,Cox7c,Uqcrh,Uqcr10,Cox6c,Cox8a,Uqcr11,Cox6b1,Cyc1,Cox6a1,Uqcrfs1,Cox5a,Uqcrq,Cox5b,Cox7a2,Ndufa4,Cox4i1,Uqcc3,mt-Cytb,mt-Co3,mt-Co1	0.818181818181818
Canonical Pathways - Reactome	REACTOME_MITOCHONDRIAL_BIOGENESIS	8.36375474931583e-08	1.47275611102238e-05	0.704975715167238	-0.789351263299856	-2.38748527905275	28	Idh2,Atp5g1,Sirt3,Atp5l,Atp5e,Atp5h,Atp5o,Atp5c1,Atp5k,Atp5j2,Atp5d,Atp5pb,Atp5b,Atp5a1,mt-Atp8,Atp5g3,Dmac2l,Sod2,Gm10053,mt-Atp6,Cycs	0.75
Curated - Chemical and Genetic Perturbation	BURTON_ADIPOGENESIS_6	6.86370924287149e-13	2.44409059795051e-10	0.921426003494898	-0.562857073033127	-2.37649577464891	178	Lpl,Pla2g12a,Abcd2,Cbr1,Slc25a10,Ldhb,Acadl,Bckdhb,Rarres2,Hadh,Map4k4,Ddt,Ndufa5,Cdkn2c,Pnpla2,Dlat,Cox7b,Ndufa9,Sdhc,Apoc1,Decr1,Scarb1,Uqcrc2,Adcy6,Suclg1,Hsd11b1,Ndufb8,Ndufc1,Me1,Uqcrc1,Acaa1a,Dgat1,Ndufb9,Sdhb,Ndufb5,Uqcrb,Retsat,Atp5o,Arl4a,Fmc1,2310061I04Rik,Hibadh,Isca1,Uqcr10,Alad,Cd1d1,Samm50,4931406C07Rik,Cyb5a,S100a1,Apmap,Ppp2r5a,Mrpl51,Atp5d,Gbe1,Ndufs1,Phb2,Dbt,Ndufb7,Uqcrq,Qdpr,P…	0.432584269662921
Ontology - Biological Process	GOBP_RIBOSE_PHOSPHATE_BIOSYNTHETIC_PROCESS	1.63899857240814e-14	7.29536475674114e-12	0.97599468306432	-0.555541610138512	-2.37560177523983	199	Ppargc1a,Adssl1,Mpc1,Ctps2,Papss2,Pdk2,Mpc2,Ndufa12,Atp5g1,Ndufb4,Ndufa5,Dlat,Adcy1,Ndufa9,Sdhc,Adcy5,Eno1,Ndufc2,Ppat,Adcy6,Pkm,mt-Nd6,Ndufb8,Acot7,Ndufc1,Ndufa2,Pdha1,Ndufs2,Atp5l,Ndufv1,Gucy1a1,Atp5e,Ndufb9,Sdhb,Atp5h,Ndufb5,Atp5o,Pdk4,Atp5c1,Ndufb11,Pank3,Ndufs7,Gcdh,Ndufb10,Ndufa11,Gucy2c,Mthfd1,Ndufs5,mt-Nd3,Atp5k,Sdhd,Ndufa7,Atp5j2,Ndufa3,Aldoa,Eno1b,Ndufa6,Gucy1b1,Ndufv2,Atp5d,Pank1,Vdac1…	0.487437185929648
Ontology - Biological Process	GOBP_TRICARBOXYLIC_ACID_CYCLE	1.20942959606873e-07	1.99792781932014e-05	0.690132458796796	-0.783851478515433	-2.37085053629466	28	Idh2,Aco2,Dlat,Sdhc,Suclg2,Suclg1,Pdha1,Sdhb,Idh3b,Fh1,Sdhd,Mdh2,Idh3g,Dhtkd1,Idh3a,Ndufs4,Dlst,Mdh1,Mrps36,Sdha	0.714285714285714
Ontology - Cellular Component	GOCC_PROTON_TRANSPORTING_ATP_SYNTHASE_COMPLEX	1.01177929321288e-07	1.70660540994139e-05	0.704975715167238	-0.842513500429511	-2.36803849939957	20	Atp5g1,Atp5l,Atp5e,Atp5h,Atp5o,Atp5c1,Atp5md,Atp5k,Atp5mpl,Atp5j2,Atp5d,Atp5pb,Atp5b,Atp5a1,mt-Atp8,Atp5g3,Dmac2l,Atp5g2	0.9
Canonical Pathways - Reactome	REACTOME_PYRUVATE_METABOLISM_AND_CITRIC_ACID_TCA_CYCLE	6.07677234139678e-08	1.11924367814416e-05	0.704975715167238	-0.703545382673763	-2.36406630394005	45	Idh2,Ldhb,Pdk2,Aco2,Dlat,Sdhc,Suclg2,Suclg1,Me1,Pdha1,Sdhb,Pdk4,Idh3b,Fh1,L2hgdh,Sdhd,Mdh2,Idh3g,Vdac1,Idh3a,Dld,Dlst,D2hgdh,Fahd1	0.533333333333333
Canonical Pathways - Reactome	REACTOME_MITOCHONDRIAL_FATTY_ACID_BETA_OXIDATION	1.00987087439986e-06	0.000141948867468274	0.643551836150722	-0.744006826304391	-2.36309709780144	34	Acad10,Acadm,Acot13,Acadl,Eci1,Hadh,Acot1,Acot12,Decr1,Acot2,Pctp,Acot7,Mcee,Acot3,Hadhb,Echs1,Acadvl,Them4,Acads,Acaa2,Ndufab1,Hadha,Acad11,Acsf2,Dbi	0.735294117647059
Ontology - Biological Process	GOBP_PURINE_CONTAINING_COMPOUND_BIOSYNTHETIC_PROCESS	7.97864664670692e-15	3.65285239619519e-12	0.986546283587582	-0.546144248733822	-2.36099753553529	215	Ppargc1a,Nt5e,Idh2,Adssl1,Mpc1,Papss2,Pdk2,Mpc2,Ndufa12,Atp5g1,Ndufb4,Ndufa5,Dlat,Adcy1,Ndufa9,Sdhc,Adcy5,Eno1,Ndufc2,Ppat,Adcy6,Pkm,mt-Nd6,Ndufb8,Acot7,Ndufc1,Ndufa2,Pdha1,Ndufs2,Atp5l,Ndufv1,Gucy1a1,Atp5e,Ndufb9,Sdhb,Atp5h,Ndufb5,Atp5o,Pdk4,Atp5c1,Ndufb11,Pank3,Ndufs7,Gcdh,Ndufb10,Ndufa11,Gucy2c,Mthfd1,Ndufs5,mt-Nd3,Atp5k,Sdhd,Ndufa7,Atp5j2,Ndufa3,Aldoa,Eno1b,Ndufa6,Gucy1b1,Ndufv2,Atp5d,Pank1,V…	0.47906976744186
Ontology - Biological Process	GOBP_ENERGY_DERIVATION_BY_OXIDATION_OF_ORGANIC_COMPOUNDS	3.90470374282674e-17	2.50275891100223e-14	1.06720998682811	-0.513246061196233	-2.34100143592037	307	Ppargc1a,Ppp1r3g,Idh2,Lepr,Acadm,Irs1,Enpp1,Slc25a22,Ndufa12,Gabarapl1,Ndufb4,Ndufa5,Sirt3,Aco2,Dlat,Cox7a1,Ndufa9,Sdhc,Ndufc2,Suclg2,Uqcrc2,Pgm1,Ugp2,Suclg1,mt-Nd6,Gys2,Ndufb8,Ndufc1,Ndufa2,Pdha1,Ndufs2,Uqcrc1,Ndufv1,Chchd4,Atp5e,Etfa,Cox10,Ndufb9,Sdhb,Atp5h,Ndufb5,Uqcrb,Norad,Atp5o,Stbd1,Etfb,Cox7c,Atp5c1,Ndufb11,Uqcrh,Afg1l,Uqcr10,Cox6c,Cox8a,Ndufs7,Idh3b,Chchd10,Ndufb10,Ndufa11,Ndufs5,Fh1,mt-…	0.465798045602606
Ontology - Molecular Function	GOMF_ELECTRON_TRANSFER_ACTIVITY	4.77631677999663e-08	9.22116868465856e-06	0.719512826338911	-0.675712479740663	-2.33331462752963	51	Nqo2,Cox7b,Cox7a1,Sdhc,mt-Nd6,Aifm2,Ndufa2,Ndufs2,Ndufv1,Etfa,Sdhb,Uqcrb,Etfb,Cox7c,Uqcrh,Uqcr10,Ndufs7,mt-Nd3,Cyc1,Ndufv2,Cox6a1,Uqcrfs1,Ndufs1,Cox5a,Cox5b,Ndufa10,Ndufs4,mt-Nd4l,Cox4i1,Ndufs3,Etfdh,mt-Cytb,Aifm1,mt-Nd4,Sdha,mt-Co3,mt-Co1	0.725490196078431
Ontology - Molecular Function	GOMF_OXIDOREDUCTION_DRIVEN_ACTIVE_TRANSMEMBRANE_TRANSPORTER_ACTIVITY	3.21970419091344e-07	5.00898446166961e-05	0.674962860011025	-0.72505422430951	-2.33308801871172	37	Cox7b,Cox7a1,mt-Nd6,Ndufa2,Ndufs2,Ndufv1,Uqcrb,Cox7c,Uqcrh,Uqcr10,Ndufs7,mt-Nd3,Cyc1,Ndufv2,Cox6a1,Uqcrfs1,Ndufs1,Cox5a,Cox5b,Ndufa10,Ndufs4,mt-Nd4l,Cox4i1,Ndufs3,mt-Cytb,mt-Nd4,mt-Co3,mt-Co1	0.756756756756757
Curated - Chemical and Genetic Perturbation	WENG_POR_TARGETS_LIVER_UP	9.85309884545288e-08	1.67963889254826e-05	0.704975715167238	-0.689257296676027	-2.32811044627806	47	Cd36,Gstt3,Gsta2,Lpl,Cyp2a4,Slco1a4,Gstm3,Cyp2b10,Cyp2c55,Gstm1,Entpd5,Actg1,Gadd45b,Hmox1,4931406C07Rik,Gstm2,Ugdh,Ces2a,Hmgcs1,Gstm6,Tmem97,Lgals1,Ugt2b34,Scd1,Dhcr24	0.531914893617021
Hallmark	HALLMARK_ADIPOGENESIS	5.59349665797664e-13	2.08534929028539e-10	0.921426003494898	-0.544646128252949	-2.32458679857848	195	Cd36,Lpl,Mgst3,Slc5a6,Dhrs7,Acadm,Sparcl1,Slc25a10,Enpp2,Slc27a1,Acadl,Hadh,Sult1a1,Gpd2,Ddt,Ndufa5,Cdkn2c,Fabp4,Aco2,Dlat,Ech1,Cox7b,Sdhc,Decr1,Scarb1,Adcy6,Pgm1,Suclg1,Itga7,Me1,Uqcrc1,Dgat1,Sdhb,Retsat,Atp5o,Arl4a,Esrra,Etfb,Vegfb,Uqcr10,Cox8a,Pparg,Samm50,Chchd10,Uqcr11,Gpx4,Sqor,Acox1,Aldoa,Mdh2,Cyc1,Idh3g,Cox6a1,Coq9,Crat,Immt,Idh3a,Gbe1,Dbt,Ndufb7,Uqcrq,Qdpr,Echs1,Cavin1,Prdx3,Stom,Cavin2,…	0.461538461538462
Ontology - Biological Process	GOBP_XENOBIOTIC_CATABOLIC_PROCESS	6.88832251303549e-07	0.00010126466050356	0.659444398037935	-0.76134748649022	-2.30278457861758	28	Cyp2b13,Cyp2b9,Gstm3,Acaa1b,Cyp2b10,Ugt1a1,Gstm1,Cyp3a11,Gstm4,Gstm7,Acaa1a,Gstm2,Abcc2,Gsto1,Cyp1a1,Cryz,Cyp1a2,Gstm6	0.642857142857143
Canonical Pathways - Reactome	REACTOME_AZATHIOPRINE_ADME	2.16953449727836e-06	0.000278116966275108	0.627256739718528	-0.772216124317512	-2.28424089395362	25	Gsta2,Abcc4,Gsta1,Gm3776,Gsta3,Gsta5,Gstm2	0.28
Ontology - Biological Process	GOBP_AMINO_ACID_CATABOLIC_PROCESS	3.25988501767578e-08	6.52954969040458e-06	0.719512826338911	-0.596028475835533	-2.27714662809125	87	Ddah1,Bckdhb,Aldh4a1,Mat1a,Hpd,Hoga1,Aldh5a1,Hmgcl,Agxt,Ivd,Ppat,Tat,Uroc1,Etfa,Sardh,Hibadh,Etfb,Ahcyl,Aldh6a1,Ahcy,Amdhd1,Cdo1,Agxt2,Pipox,Aass,Gls2,Dbt,Qdpr,Gls,Bcat2,Hibch,Dld,Abat,Prodh,Bckdha,Pah,Tdo2,Hgd,Got2,Gcat,Oat,Acat1,Auh,Shmt2,Got1,Gldc,Thnsl2,Amt	0.551724137931035
Canonical Pathways - Wiki	WP_TCA_CYCLE	7.44026634216595e-07	0.00010644895345256	0.659444398037935	-0.738610546123034	-2.27502816799403	30	Idh2,Pdk2,Aco2,Dlat,Sdhc,Suclg2,Suclg1,Pdha1,Sdhb,Pdk4,Idh3b,Fh1,Sdhd,Mdh2,Idh3g,Idh3a,Dld,Dlst	0.6
Ontology - Biological Process	GOBP_SMALL_MOLECULE_CATABOLIC_PROCESS	7.02203630137845e-16	3.75070365644294e-13	1.02766987054358	-0.500075259580679	-2.27361223646914	319	Sult2a2,Hao2,Sult2a1,Ehhadh,Sult2a5,Ddah1,Sult2a3,Abcd2,Sult1e1,Acaa1b,Acad10,Acadm,Cyp39a1,Irs1,Acadl,Eci1,Bckdhb,Nudt19,Hexa,Nqo2,Aldh4a1,Akr1d1,Ids,Hadh,Decr2,Hexb,Dcxr,Mat1a,Sult2a4,Lpin2,Hpd,Hoga1,Aldh5a1,Ces1d,Hmgcl,Ilvbl,Agxt,Sesn2,Ivd,Sult2a7,Eno1,Decr1,Scarb1,Acot2,Gatd1,Hsd17b6,Eci2,Ppat,Pkm,Gnpda1,Acot7,Galk1,Pex7,Acad12,Tat,Acaa1a,Uroc1,Etfa,Sardh,Hibadh,Etfb,Ahcyl,Aldh6a1,Pck1,Bpnt2,…	0.473354231974922
Ontology - Molecular Function	GOMF_OXIDOREDUCTASE_ACTIVITY_ACTING_ON_NAD_P_H_QUINONE_OR_SIMILAR_COMPOUND_AS_ACCEPTOR	2.11108327284052e-06	0.000275024376943062	0.627256739718528	-0.716138283879154	-2.26843690564231	33	Nqo1,Cbr1,Nqo2,Dcxr,mt-Nd6,Aifm2,Ndufa2,Ndufs2,Ndufv1,Ndufs7,mt-Nd3,Ndufv2,Ndufs1,Ndufa10,Cryz,Ndufs4,mt-Nd4l,Dhrs4,Ndufs3,Akr1c20,Akr1c14,Akr1c13,mt-Nd4,Cbr4	0.727272727272727
Ontology - Molecular Function	GOMF_RETINOIC_ACID_4_HYDROXYLASE_ACTIVITY	3.76921664090856e-07	5.69791768433195e-05	0.674962860011025	-0.895918801283182	-2.25808156709563	13	Cyp2c37,Cyp3a59,Cyp3a25,Cyp2c55,Cyp3a11,Cyp2c38,Cyp2c39,Cyp2c29,Cyp2c50	0.692307692307692
Canonical Pathways - Reactome	REACTOME_CITRIC_ACID_CYCLE_TCA_CYCLE	1.66460874737865e-06	0.000224148660235256	0.643551836150722	-0.78681725099168	-2.24930966672709	22	Idh2,Aco2,Sdhc,Suclg2,Suclg1,Sdhb,Idh3b,Fh1,Sdhd,Mdh2,Idh3g,Idh3a,Dld,Dlst,Fahd1	0.681818181818182
Curated - Chemical and Genetic Perturbation	WENG_POR_DOSAGE	1.90994872579399e-06	0.000255041819851024	0.627256739718528	-0.772791802616507	-2.24883850821498	24	Gsta2,Cyp2a4,Slco1a4,Gstm3,Cyp2b10,Cyp2c55,Acot1,Cyp2c39,Acot2,Vnn1,Entpd5,Actg1,Gadd45b,Retsat,Hmox1,Gstm2	0.666666666666667
Ontology - Cellular Component	GOCC_ORGANELLE_INNER_MEMBRANE	6.18170660724918e-23	7.07540476246863e-20	1.23789667319529	-0.473652718661425	-2.24326781532421	543	Idh2,Cyp2b10,Dmac2,Mpc1,Aldh3a2,Slc25a10,Ldhb,Slc27a1,Slc25a32,Eci1,Bckdhb,Hadh,Slc25a48,Slc25a22,Mpc2,Ndufa12,Gpd2,Atp5g1,Ndufb4,Ndufa5,Sirt3,Hmgcl,Bdh1,Gstk1,Cox7b,Cox7a1,Ndufa9,Sdhc,Ndufc2,Maob,Uqcrc2,Suclg1,mt-Nd6,Ndufb8,Ndufc1,Ndufa2,Mrps35,Ndufs2,Atp5l,Hmgcs2,Uqcrc1,Ndufv1,Mrpl45,Cyp2e1,Atp5e,Ndufb9,Vdac2,Sdhb,Atp5h,Mrpl23,Ndufb5,Slc25a11,Uqcrb,Grpel2,Atp5o,Slc8b1,Mrpl14,Pdk4,Cox7c,Atp5c1,S…	0.445672191528545
Ontology - Biological Process	GOBP_ORGANIC_ACID_CATABOLIC_PROCESS	4.94312860019556e-12	1.49450363565158e-09	0.887074988399873	-0.513311335984758	-2.23998011560682	221	Hao2,Ehhadh,Ddah1,Abcd2,Acaa1b,Acad10,Acadm,Cyp39a1,Irs1,Acadl,Eci1,Bckdhb,Nudt19,Hexa,Aldh4a1,Akr1d1,Ids,Hadh,Decr2,Hexb,Dcxr,Mat1a,Lpin2,Hpd,Hoga1,Aldh5a1,Ces1d,Hmgcl,Ilvbl,Agxt,Sesn2,Ivd,Decr1,Acot2,Eci2,Ppat,Gnpda1,Acot7,Pex7,Acad12,Tat,Acaa1a,Uroc1,Etfa,Sardh,Hibadh,Etfb,Ahcyl,Aldh6a1,Pck1,Ahcy,Amdhd1,Gcdh,Acat2,Cdo1,Cyp4f15,Agxt2,Acox1,Mtln,Hadhb,Pipox,Crat,Aass,Gls2,Dbt,Qdpr,Echs1,Mlycd,Ac…	0.524886877828054
Canonical Pathways - Reactome	REACTOME_FORMATION_OF_ATP_BY_CHEMIOSMOTIC_COUPLING	2.81152137615688e-06	0.000346552450242599	0.627256739718528	-0.835532166392277	-2.23555184798533	17	Atp5g1,Atp5l,Atp5e,Atp5h,Atp5o,Atp5c1,Atp5k,Atp5j2,Atp5d,Atp5pb,Atp5b,Atp5a1,mt-Atp8,Atp5g3,Dmac2l	0.882352941176471
Ontology - Molecular Function	GOMF_NADH_DEHYDROGENASE_ACTIVITY	2.33072245609056e-06	0.000296408703463453	0.627256739718528	-0.814267061169242	-2.23254386901631	19	Nqo1,Ndufa9,mt-Nd6,Ndufa2,Ndufs2,Ndufv1,Ndufs7,mt-Nd3,Ndufv2,Ndufs1,Ndufa10,Ndufs4,mt-Nd4l,Ndufs3	0.736842105263158
Ontology - Biological Process	GOBP_CELLULAR_RESPONSE_TO_XENOBIOTIC_STIMULUS	9.04422913624464e-10	2.13124599528212e-07	0.801215574617779	-0.53775768094592	-2.22855578218217	155	Cyp2a5,Cyp2c37,Gsta2,Cyp2a22,Cyp2a4,Cyp2b13,Cyp2b9,Sult2a2,Sult2a1,Gstm3,Gsta4,Gstp3,Sult2a5,Gsta1,Sult2a3,Acaa1b,Fmo2,Gstt1,Cyp2b10,Cbr1,Ugt1a1,Cyp2c55,Gstm1,Cyp3a11,Sult1a1,Cyp2c68,Sult2a4,Gstm4,Cyp2c38,Cyp2c39,Gsta3,Cyp2c29,Sult2a7,Cyp2d26,Gstm7,Acaa1a,Cyp2e1,Gsta5,Cyp2c50,Gstm2,Abcc2,Gsto1,Cyp2d22,Sult2a6,Pcna,Gsto2,Cyp1a1,Cyp1b1,Rap1a,Cryz,Cyp2a12,Cyp1a2,Gstm6	0.341935483870968
Curated - Chemical and Genetic Perturbation	CHANGOLKAR_H2AFY_TARGETS_UP	1.40571491655107e-06	0.000190891320532325	0.643551836150722	-0.652561842417058	-2.22756719686511	49	Scd2,Lpl,Krt23,Serpina6,Ilvbl,Ptgfrn,Ivd,Grpel2,Smap2,Serpina7,Cmtm4,Tmem70	0.244897959183673
Ontology - Molecular Function	GOMF_NAD_P_H_DEHYDROGENASE_QUINONE_ACTIVITY	7.66339792241992e-06	0.000792247021347463	0.593325476396405	-0.780235757688403	-2.20965143474569	21	Nqo1,Nqo2,mt-Nd6,Ndufa2,Ndufs2,Ndufv1,Ndufs7,mt-Nd3,Ndufv2,Ndufs1,Ndufa10,Ndufs4,mt-Nd4l,Ndufs3	0.666666666666667
Canonical Pathways - Reactome	REACTOME_DRUG_ADME	2.53534533212779e-07	4.06263736020158e-05	0.674962860011025	-0.575081308208116	-2.20703844268055	88	Gsta2,Slco1a4,Sult2a2,Abcc4,Serpina6,Abcc3,Gsta1,Sult1e1,Gstt1,Ugt1a1,Cyp3a11,Sult1a1,Abcb1a,Gm3776,Bche,Ces1d,Gsta3,Acy1,Hsd11b1,Cyp2e1,Gsta5,Gstm2,Abcc2,Cyp2d22,Alb,Adh1,Adk,Acsm5,Akr1c20,Ggt5,Ugt2b34,Slc29a1,Slc29a2,Pon1	0.386363636363636
Canonical Pathways - Wiki	WP_FATTY_ACID_BETAOXIDATION	1.5581396140316e-05	0.00141861529404786	0.575610261071129	-0.707972745851808	-2.20400438853365	31	Lpl,Acadm,Acadl,Eci1,Hadh,Gpd2,Pnpla2,Decr1,Gcdh,Hadhb,Crat,Echs1,Acadvl,Acads,Dld,Slc25a20,Cpt2,Hadha,Acsl5,Acat1,Acsl3,Cpt1a,Tpi1	0.741935483870968
Canonical Pathways - Wiki	WP_RETINOL_METABOLISM	1.27178092989399e-05	0.00117120790923111	0.593325476396405	-0.71490621129867	-2.1954071970387	29	Cd36,Lpl,Abcg5,Abcg8,Sult1a1,Scarb1,Cyp2e1,Aldh1a3,Retsat,Rdh10,Rbp4,Adh1,Rara,Bco2	0.482758620689655
Ontology - Molecular Function	GOMF_PROTON_TRANSPORTING_ATP_SYNTHASE_ACTIVITY_ROTATIONAL_MECHANISM	2.78032742049863e-06	0.000345364082062559	0.627256739718528	-0.842339244439811	-2.19278172174788	15	Atp5l,Atp5e,Atp5h,Atp5o,Atp5c1,Atp5k,Atp5j2,Atp5d,Atp5pb,Atp5b,Atp5a1,mt-Atp8	0.8
Ontology - Molecular Function	GOMF_GLUTATHIONE_TRANSFERASE_ACTIVITY	1.69880317912348e-05	0.00152076101353489	0.575610261071129	-0.711782774325311	-2.18581542695413	29	Gstt3,Gsta2,Gstm3,Mgst3,Gsta4,Gstp3,Gsta1,Gstt2,Gstt1,Gstm1,Gstm4,Gstk1,Gsta3,Gstm7,Gsta5,Gstm2,Gsto1,Gsto2	0.620689655172414
Canonical Pathways - Reactome	REACTOME_GLUTATHIONE_CONJUGATION	2.135855391992e-05	0.00180166423578256	0.575610261071129	-0.676444840486333	-2.18495332508953	36	Gsta2,Gstm3,Mgst3,Gsta1,Gstt2,Gstt1,Gstm1,Gm3776,Gstm4,Gstk1,Gsta3,Gstm7,Gsta5,Esd,Gstm2,Gsto1,Gsto2,Gstm6,Gclc,Ggt5,Ggct,Gss	0.611111111111111
Ontology - Molecular Function	GOMF_ESTROGEN_16_ALPHA_HYDROXYLASE_ACTIVITY	8.47481700889333e-06	0.000839375726775777	0.593325476396405	-0.859516864150723	-2.1663338069999	13	Cyp2c37,Cyp3a59,Cyp3a25,Cyp3a11,Cyp2c38,Cyp2c39,Cyp2c29,Cyp2c50,Cyp1a1,Cyp1b1,Cyp1a2	0.846153846153846
Ontology - Cellular Component	GOCC_MITOCHONDRIAL_ENVELOPE	1.19834637664703e-24	1.9202302339392e-21	1.28710367230144	-0.445213836991156	-2.16356201374464	722	Idh2,Cyp2b10,Acadm,Dmac2,Mpc1,Aldh3a2,Slc25a10,Ldhb,Slc27a1,Acadl,Slc25a32,Eci1,Bckdhb,Hadh,Slc25a48,Slc25a22,Mpc2,Ndufa12,Gpd2,Atp5g1,Ndufb4,Ndufa5,Sirt3,Hmgcl,Bdh1,Gstk1,Cox7b,Cox7a1,Ndufa9,Sdhc,Alpl,Ivd,Ndufc2,Maob,Uqcrc2,Suclg1,mt-Nd6,Aifm2,Ndufb8,Ndufc1,Mtx3,Ndufa2,Mrps35,Miga1,Ndufs2,Atp5l,Hmgcs2,Uqcrc1,Ndufv1,Mrpl45,Cyp2e1,Chchd4,Gimap3,Atp5e,Suox,Cox10,Ndufb9,Vdac2,Sdhb,Atp5h,Mrpl23,Ndufb…	0.394736842105263
Ontology - Molecular Function	GOMF_TRANSFERASE_ACTIVITY_TRANSFERRING_ALKYL_OR_ARYL_OTHER_THAN_METHYL_GROUPS	4.79449576076739e-06	0.000541035211764343	0.610526878385931	-0.601283227828727	-2.16209042448539	62	Gstt3,Gsta2,Gstm3,Mgst3,Gsta4,Gstp3,Gsta1,Gstt2,Gstt1,Gstm1,Mat1a,Gstm4,Gstk1,Gsta3,Sms,Gstm7,Cox10,Gsta5,Gstm2,Gsto1	0.32258064516129
Ontology - Biological Process	GOBP_NUCLEOSIDE_BISPHOSPHATE_METABOLIC_PROCESS	9.09335915098358e-08	1.56679555952001e-05	0.704975715167238	-0.554015210480034	-2.15719043409042	103	Sult2a2,Sult2a1,Ehhadh,Sult2a5,Sult2a3,Sult1e1,Mpc1,Nudt19,Papss2,Enpp1,Pdk2,Acsm3,Mpc2,Sult2a4,Acot1,Ces1d,Hmgcl,Acot12,Dlat,Sult2a7,Acot2,Suclg2,Suclg1,Acot7,Pdha1,Mcee,Hmgcs2,Dgat1,Pdk4,Hmgcr,Pank3,Gcdh,Acot6,Acot3,Sult2a6,Pipox,Pank1,Vdac1,Mlycd,Acot4,Acsm5,Hmgcs1	0.407766990291262
Ontology - Biological Process	GOBP_GLUTATHIONE_METABOLIC_PROCESS	2.62658309803834e-06	0.000331404468999735	0.627256739718528	-0.601318961284816	-2.1561069635154	61	Gstt3,Gsta2,Gstm3,Gsta4,Gstp3,Gsta1,Gstt2,Gstt1,Cth,Gstm1,Gstm4,Gstk1,Gsta3,Gstm7,Gsta5,Gstm2,Gpx4,Gsto1,Ptges2,Hmgn5,Gsto2	0.344262295081967
Ontology - Biological Process	GOBP_NUCLEOSIDE_PHOSPHATE_BIOSYNTHETIC_PROCESS	1.23688624292021e-11	3.30331085942559e-09	0.875325132024659	-0.489042871629391	-2.15170903388022	242	Ppargc1a,Idh2,Adssl1,Mpc1,Ctps2,Papss2,Pdk2,Mpc2,Ndufa12,Atp5g1,Ndufb4,Ndufa5,Dlat,Adcy1,Ndufa9,Sdhc,Adcy5,Eno1,Ndufc2,Ppat,Adcy6,Pkm,mt-Nd6,Ndufb8,Acot7,Ndufc1,Ndufa2,Pdha1,Ndufs2,Atp5l,Ndufv1,Gucy1a1,Atp5e,Ndufb9,Sdhb,Atp5h,Ndufb5,Atp5o,Pdk4,Atp5c1,Ndufb11,Pank3,Ndufs7,Gcdh,Ndufb10,Ndufa11,Gucy2c,Mthfd1,Ndufs5,mt-Nd3,Atp5k,Sdhd,Ndufa7,Atp5j2,Ndufa3,Aldoa,Eno1b,Ndufa6,Gucy1b1,Ndufv2,Atp5d,Pank1,…	0.429752066115702
Ontology - Cellular Component	GOCC_RESPIRATORY_CHAIN_COMPLEX_IV	3.21830665146344e-05	0.00251561686746587	0.557332238758646	-0.756265732280415	-2.14176759257141	21	Cox7b,Cox7a1,Uqcrc2,Cox7c,Cox6c,Cox8a,Cox6b1,Cox6a1,Uqcrfs1,Cox5a,Cox5b,Cox7a2,Ndufa4,Cox4i1	0.666666666666667
Ontology - Biological Process	GOBP_THYROID_HORMONE_METABOLIC_PROCESS	3.66346984598232e-05	0.00279540194342956	0.557332238758646	-0.722856534660306	-2.13823359152464	25	Sult2a2,Sult2a1,Sult2a5,Sult2a3,Slc16a10,Sult2a4,Crym,Sult2a7,Sult2a6,Dio3	0.4
Ontology - Biological Process	GOBP_ANTIGEN_PROCESSING_AND_PRESENTATION_OF_EXOGENOUS_PEPTIDE_ANTIGEN_VIA_MHC_CLASS_II	2.32310459062571e-05	0.00192877865078686	0.575610261071129	-0.777697860282016	-2.13227904297955	19	H2-Eb1,H2-Ab1,H2-Aa,Cd74,H2-DMb1,Ctse,H2-DMa,H2-Ob	0.421052631578947
Ontology - Cellular Component	GOCC_MITOCHONDRIAL_MATRIX	1.80013047739459e-12	6.00943557703562e-10	0.910119734774459	-0.471811635607546	-2.13167744657546	293	Acadm,Acot13,Acss3,Acadl,Bckdhb,Pdk2,Acsm3,Sirt3,Aco2,Dlat,Agxt,Gstk1,mt-Rnr2,Ndufa9,Ivd,Suclg2,Suclg1,Acot7,mt-Rnr1,Mrps35,Pdha1,Hmgcs2,Mipep,Mrpl45,Etfa,Vdac2,Sardh,Mrpl23,Grpel2,Mrpl14,Etfb,Idh3b,Tfam,Bola3,Fh1,Ndufa7,Dhfr,Mrps16,Mdh2,Idh3g,H2-Ke6,Hadhb,Mrpl51,Vdac1,Idh3a,Pptc7,Slc25a5,Dbt,Pitrm1,Mlycd,Atp5b,Acadvl,Mthfsl,Acsm5,Eral1,Mrpl50,Etfdh,Acads,Dld,Mrps24,Abat,Mrpl12,Mrps9,Fastk,Atad3a…	0.477815699658703
Ontology - Biological Process	GOBP_3_PHOSPHOADENOSINE_5_PHOSPHOSULFATE_METABOLIC_PROCESS	2.1721289882975e-05	0.00182231386955388	0.575610261071129	-0.844793623336484	-2.12922522233472	13	Sult2a2,Sult2a1,Sult2a5,Sult2a3,Sult1e1,Papss2,Enpp1,Sult2a4,Sult2a7	0.692307692307692
Canonical Pathways - Reactome	REACTOME_HEME_DEGRADATION	3.6156854566869e-05	0.00277214084966272	0.557332238758646	-0.794517540351618	-2.12581301718061	17	Gsta2,Gsta1,Ugt1a1,Gm3776,Gsta3,Gsta5,Hmox1,Abcc2,Alb,Blvrb	0.588235294117647
Cell Type Signatures	TABULA_MURIS_SENIS_LUNG_VEIN_ENDOTHELIAL_CELL_AGEING	6.67420708473855e-06	0.000722618204904395	0.610526878385931	-0.901451955736105	-2.12400265683566	10	H2-Eb1,H2-Ab1,H2-Aa,Pcp4l1,Cd74,H2-DMb1,H2-DMa	0.7
Ontology - Biological Process	GOBP_GENERATION_OF_PRECURSOR_METABOLITES_AND_ENERGY	3.48512617477365e-15	1.64251946542862e-12	1.00731795687447	-0.458071644077614	-2.12396561059683	415	Ppargc1a,Ppp1r3g,Idh2,Lepr,Acadm,Irs1,Enpp1,Slc25a22,Ndufa12,Gabarapl1,Slc4a4,Ndufb4,App,Ndufa5,Sirt3,Hmgcl,Aco2,Dlat,Cox7a1,Ndufa9,Sdhc,Eno1,Ndufc2,Suclg2,Uqcrc2,Pgm1,Pkm,Ugp2,Suclg1,Hsd11b1,Gnpda1,mt-Nd6,Gys2,Ndufb8,Ndufc1,Ndufa2,Galk1,Pdha1,Ndufs2,Hmgcs2,Uqcrc1,Ndufv1,Dgat1,Chchd4,Atp5e,Etfa,Cox10,Ndufb9,Sdhb,Atp5h,Ndufb5,Uqcrb,Norad,Atp5o,Stbd1,Etfb,Slc27a5,Cox7c,Atp5c1,Ndufb11,Shpk,Uqcrh,Afg…	0.416867469879518
Cell Type Signatures	TABULA_MURIS_SENIS_DIAPHRAGM_SKELETAL_MUSCLE_SATELLITE_CELL_AGEING	4.32602727572956e-11	1.06646555486601e-08	0.851339057116899	-0.482279447835018	-2.11705100083946	238	Tpm2,Mif,Gstm1,Rarres2,Ndufa12,Atp5g1,Ndufc2,Gadd45b,Ndufc1,Chchd7,Atp5l,Mrpl23,Fmc1,Ndufb11,Atpif1,Uqcr10,Cox6c,Cox8a,Rabac1,Gpx4,Ndufa7,H2az2,Atp5j2,Cox6b1,Fau,Bola1,Eno1b,Anapc11,Dcn,Cox6a1,Oaz1,Atp5d,Adh1,Tmsb10,Fth1,Cox5a,Ndufb7,Uqcrq,Rpl41,Rpl36,Pfdn5,Ndufa13,Micos10,Ndufb6,Drap1,Nbl1,Ndufb2,Rps27,Cox4i1,Bcl7c,Mt1,Romo1,Atp5g3,Snrpg,Sarnp,Tmem11,Uqcc2,Nfkbia,Eif1ax,Hmgb1,Atp5g2,Hint1,Rps27l…	0.373949579831933
Curated - Chemical and Genetic Perturbation	PIONTEK_PKD1_TARGETS_UP	5.18539821726464e-05	0.00383957337856417	0.557332238758646	-0.640603051024535	-2.11587484075682	39	Rdh16,Sult1d1,Hao2,Ndrg1,Sgk1,Rdh16f2,Klf15,Entpd5,Cyp2d26,Slc17a1,Aass,Acsm5,Mt1,Sord,Ccn2,Prodh,Slc27a2,Ggct,Scd1	0.487179487179487
Positional	MT	6.15859355564401e-05	0.00433017371240737	0.538434096309916	-0.710010719337621	-2.1103057008774	27	mt-Rnr2,mt-Nd6,mt-Rnr1,mt-Ts1,mt-Nd3,mt-Tt,mt-Tw,mt-Atp8,mt-Nd4l,mt-Tl1,mt-Tq,mt-Tp,mt-Tg,mt-Cytb,mt-Nd4,mt-Co3,mt-Co1,mt-Atp6,mt-Ty,mt-Co2,mt-Nd1	0.777777777777778
Ontology - Cellular Component	GOCC_PROTON_TRANSPORTING_ATP_SYNTHASE_COMPLEX_COUPLING_FACTOR_F_O	1.83246317175877e-05	0.00158721026293311	0.575610261071129	-0.862319640279504	-2.10086585609545	12	Atp5g1,Atp5l,Atp5h,Atp5o,Atp5k,Atp5j2,Atp5pb,mt-Atp8,Atp5g3,Dmac2l,Atp5g2	0.916666666666667
Ontology - Cellular Component	GOCC_MHC_PROTEIN_COMPLEX	3.93484905212382e-05	0.00297415194392605	0.557332238758646	-0.720528866653323	-2.09675239323751	24	H2-Q1,H2-Eb1,H2-Ab1,H2-Aa,Cd74,H2-DMb1,H2-Q6,H2-DMa,H2-Q4,H2-Ob,H2-Q2	0.458333333333333
Ontology - Biological Process	GOBP_ALPHA_AMINO_ACID_CATABOLIC_PROCESS	4.74090082077452e-06	0.000538781523064474	0.610526878385931	-0.563397738782281	-2.09386631116403	71	Ddah1,Aldh4a1,Mat1a,Hpd,Hoga1,Hmgcl,Agxt,Ivd,Ppat,Tat,Sardh,Hibadh,Ahcyl,Aldh6a1,Ahcy,Cdo1,Agxt2,Pipox,Aass,Gls2,Qdpr,Gls,Bcat2,Hibch,Prodh,Pah,Tdo2,Hgd,Got2,Gcat,Oat,Acat1,Shmt2,Got1,Gldc,Thnsl2,Amt	0.52112676056338
Ontology - Molecular Function	GOMF_PROTON_CHANNEL_ACTIVITY	5.2875751447465e-05	0.00388661028070724	0.557332238758646	-0.763663905077029	-2.09380097829405	19	Atp5l,Atp5e,Atp5h,Atp5o,Atp5c1,Atp5k,Atp5j2,Atp5d,Atp5pb,Atp5b,Atp5a1,mt-Atp8,mt-Atp6,Slc4a11,Asic5	0.789473684210526
Ontology - Biological Process	GOBP_MITOCHONDRIAL_ELECTRON_TRANSPORT_CYTOCHROME_C_TO_OXYGEN	7.44511582443956e-05	0.00509831350302648	0.538434096309916	-0.821556599169245	-2.09032803378876	14	Cox7a1,Cox7c,Afg1l,Cox6c,Cox8a,Cox6a1,Cox5a,Cox5b,Cox7a2,Cox4i1,mt-Co3,mt-Co1,Cycs	0.928571428571429
Ontology - Molecular Function	GOMF_ANTIOXIDANT_ACTIVITY	6.95106880993013e-06	0.000742559510735469	0.610526878385931	-0.565546778431414	-2.08891390432783	70	Gsta2,Nqo1,Mgst3,Gstp3,Gsta1,Gstt2,Gstt1,Txnrd2,Gpx6,Sod3,Gstk1,Sesn2,Srxn1,Hbb-bs,Gstm7,Gsta5,Hba-a2,Hba-a1,Glrx,Gpx4,Gsto1,Gsto2,Prdx3,Prxl2a,Prdx2,Hbb-bt	0.371428571428571
Ontology - Molecular Function	GOMF_STEROID_SULFOTRANSFERASE_ACTIVITY	2.13627187218351e-05	0.00180166423578256	0.575610261071129	-0.885055564623571	-2.08536945174477	10	Sult2a2,Sult2a1,Sult2a5,Sult2a3,Sult1e1,Sult1a1,Sult2a4,Sult2a7,Sult2a6	0.9
Hallmark	HALLMARK_PEROXISOME	2.73979758270307e-06	0.00034298840988464	0.627256739718528	-0.540787048833925	-2.08437081692972	92	Hao2,Serpina6,Ehhadh,Idh2,Abcd2,Slc23a2,Nudt19,Hsd17b11,Abcb1a,Hmgcl,Ech1,Gstk1,Eci2,Acaa1a,Cnbp,Retsat,Bcl10,Sema3c,Acox1,Alb,Crat,Ttr,Cadm1,Cln8,Mlycd,Abcd3,Cln6,Slc25a4,Slc27a2,Abcb4,Dhcr24,Sod2,Pex14,Abcd1,Aldh1a1,Acsl5,Nr1i2	0.402173913043478
Ontology - Molecular Function	GOMF_3_PHOSPHOADENOSINE_5_PHOSPHOSULFATE_BINDING	2.69611447782953e-05	0.0021930222534386	0.575610261071129	-0.881081837542048	-2.07600654912418	10	Sult2a2,Sult2a1,Sult2a5,Sult2a3,Sult1a1,Sult2a4,Sult2a7,Chst15,Sult2a6	0.9
Ontology - Biological Process	GOBP_REGULATION_OF_PLASMA_LIPOPROTEIN_PARTICLE_LEVELS	2.56676711472024e-05	0.00209846307378965	0.575610261071129	-0.577957471004221	-2.07039037783222	60	Vldlr,Cd36,Lpl,Ces1g,Ces1d,Apoa2,Apoc1,Scarb1,Soat2,Mylip,Dgat1,Washc1,Gpihbp1,Nr1h2,Anxa2,Fech,Ehd1,Lpcat3,Ldlr,Mfsd2a,Pcsk9,Apoe,Dgat2,Pltp	0.4
Ontology - Biological Process	GOBP_REGULATION_OF_VITAMIN_METABOLIC_PROCESS	7.25953877412723e-05	0.0050140883326127	0.538434096309916	-0.820057981299671	-2.06688129423141	13	Rdh16,Rdh9,Rdh16f2,Clybl,Dgat1,Rdh1,Rdh10	0.538461538461538
Ontology - Biological Process	GOBP_UBIQUINONE_METABOLIC_PROCESS	0.000147871129687612	0.0085850977612837	0.518848077743792	-0.733768653079224	-2.06239118929055	20	Nqo1,Ndufa9,Aifm2,Hmgcr,Fdxr,Coq8b,Coq9,Pptc7,Coq10b,Coq8a	0.5
Curated - Chemical and Genetic Perturbation	LANDIS_ERBB2_BREAST_TUMORS_324_DN	5.70717077455605e-08	1.0633919126917e-05	0.719512826338911	-0.499377842743433	-2.06071015209055	145	Cd36,Idh2,Dhrs7,H2-Aa,Fam107b,Slc27a1,Bckdhb,Papss2,Hadh,Sult1a1,Gpd2,Ces1d,Mknk2,Ivd,Decr1,Pgm1,Pdha1,Ndufv1,Acaa1a,Klf4,Col5a1,Dgat1,Tgfbi,Etfb,Uqcr10,Alad,Vwf,Chchd10,Cyb5a,Ndufs5,Sqor,Ppp2r5a,Postn,Hadhb,Jchain,Angptl2,Gbe1,Cavin2,Mocs2,Bcat2,Rragc,St3gal6,Lamb1,Gja1,Acaa2,Marcks,Ccdc80,Ndufab1,Map4,Cpt2,Cyb5b,Tmem205,Auh,Heph,Rspo1,Mfng,Crip1,Man1a,Myl9,Cyp4b1	0.413793103448276
Canonical Pathways - Reactome	REACTOME_SULFUR_AMINO_ACID_METABOLISM	0.000140528144292583	0.00821833205892101	0.518848077743792	-0.696288761882683	-2.0596452389523	25	Tstd1,Slc25a10,Cth,Mat1a,Suox,Ahcyl,Ahcy,Sqor,Cdo1,Txn2	0.4
Ontology - Molecular Function	GOMF_OXIDOREDUCTASE_ACTIVITY	1.04130971984879e-18	9.26997052825392e-16	1.11466447751729	-0.425968871699855	-2.05920447895176	645	Scd2,Cyp2a5,Cyp2c37,Gsta2,Rdh16,Cyp2a22,Cyp2a4,Cyp2b13,Cyp2b9,Hao2,Nqo1,Mgst3,Gstp3,Ehhadh,Gsta1,Idh2,Gstt2,Rdh9,Acaa1b,Egln3,Fmo2,Cyp3a59,Acad10,Dhrs7,Gstt1,Cyp2b10,Hpgd,Acadm,Cbr1,Selenbp1,Txnrd2,Cyp3a25,Cyp39a1,Aldh3a2,Ldhb,Cyp2c55,Acadl,Gpx6,Bckdhb,Nqo2,Aldh4a1,Akr1d1,Hadh,Cyp3a11,Cyp2c68,Rdh16f2,Decr2,Hsd17b11,Dcxr,Vcam1,Gpd2,Gpd1l,Hpd,Cyp4a14,Aldh5a1,Cyp2c38,Dlat,Crym,Bdh1,Sod3,Gstk1,Cox7b,…	0.308527131782946
Ontology - Molecular Function	GOMF_CD8_RECEPTOR_BINDING	8.6482879143889e-05	0.00567951498115442	0.538434096309916	-0.816264912974213	-2.0573212117148	13	H2-Q1,H2-Q6,Lck,H2-Q4,H2-Q2	0.384615384615385
Curated - Chemical and Genetic Perturbation	YAO_HOXA10_TARGETS_VIA_PROGESTERONE_UP	8.48595030814252e-06	0.000839375726775777	0.593325476396405	-0.549845799325853	-2.05514250721027	76	Inmt,Idh2,H2-Ab1,Gstt1,Lepr,Cdkn1c,Enpp2,Slc27a1,Rarres2,Slc25a48,Id1,Gsta3,Tns2,Me1,Cyp2e1,Arl4a,Hmgcr,Kcnab1,Rnase4,Tnxb,Cavin2,Nbl1,B3galnt1,Meis1,Rnf227,Atp1a2,Dbp,Scd1,Rem1,Apoe,Igfbp3,Car3	0.421052631578947
Ontology - Molecular Function	GOMF_ANTIGEN_BINDING	2.91385410714944e-05	0.00232296508522202	0.575610261071129	-0.596064512503555	-2.05408397963101	50	H2-Q1,H2-Eb1,H2-Ab1,H2-Aa,H2-Q6,Lck,H2-Q4,Cd1d1,Jchain,Ighm,Igha,H2-Q2,Tgfb1,Psap,Dhcr24,Ighd	0.32
Ontology - Biological Process	GOBP_RIBOSE_PHOSPHATE_METABOLIC_PROCESS	1.17198042158169e-13	4.69495356885625e-11	0.943632225232838	-0.444145172504131	-2.05132136276386	405	Sult2a2,Ppargc1a,Nt5e,Sult2a1,Ehhadh,Sult2a5,Sult2a3,Adssl1,Sult1e1,Mpc1,Ctps2,Nudt19,Papss2,Enpp1,Pdk2,Atp1b1,Acsm3,Mpc2,Ndufa12,Atp5g1,Slc4a4,Ndufb4,App,Sult2a4,Ndufa5,Acot1,Ces1d,Hmgcl,Acot12,Dlat,Adcy1,Ndufa9,Sdhc,Sult2a7,Adcy5,Eno1,Ndufc2,Acot2,Suclg2,Entpd5,Ppat,Adcy6,Pkm,Suclg1,Atp6v1b2,mt-Nd6,Ndufb8,Acot7,Ndufc1,Ndufa2,Galk1,Pdha1,Ndufs2,Atp5l,Mcee,Hmgcs2,Ndufv1,Dgat1,Gucy1a1,Atp5e,Ndufb9…	0.360493827160494
Curated - Chemical and Genetic Perturbation	GAUSSMANN_MLL_AF4_FUSION_TARGETS_F_DN	0.00015480942424	0.00889127675276618	0.518848077743792	-0.677402755892184	-2.04888391629518	28	Gsta2,Lpl,Gsta1,Cth,Miga1,Akr1b7,Tmem47	0.25
Ontology - Molecular Function	GOMF_TRANSFERASE_ACTIVITY_TRANSFERRING_SULPHUR_CONTAINING_GROUPS	2.8284099754568e-05	0.00226612207233599	0.575610261071129	-0.580285616054335	-2.04785867658929	57	Sult2a2,Sult1d1,Sult2a1,Sult2a5,Sult2a3,Sult1e1,Acaa1b,Sugct,Sult1a1,Acsm3,Sult1c2,Sult2a4,Gal3st1,Sult2a7,Acaa1a,Chst15,Sult2a6	0.298245614035088
Cell Type Signatures	TABULA_MURIS_SENIS_LARGE_INTESTINE_ENTEROCYTE_OF_EPITHELIUM_OF_LARGE_INTESTINE_AGEING	2.97894100449135e-28	6.81922152228134e-25	1.38026491759359	-0.407560373809054	-2.0448797522627	1133	Gstt3,Slc39a5,Hao2,Nqo1,Mgst3,Tstd1,Gsta1,Gstt2,Gstt1,Cbr1,Tagln2,Abhd6,Tcea3,Mpc1,Tmem134,Acot13,Mif,Ces1g,Cth,Eci1,Hyi,Creg1,Gstm1,Nudt19,Rtn4,Hexa,Hadh,Sult1a1,Mpc2,Dcxr,Ndufa12,Serpinb1a,Atp5g1,Ndufb4,Ddt,Ndufa5,Macrod1,Ces1d,Hmgcl,Ech1,Bdh1,Gstk1,Ndufa9,Sdhc,Decr1,Ndufc2,Sptssa,Uqcrc2,Eci2,Mcrip2,Suclg1,Pcbp2,Ndufb8,Acot7,Gadd45b,Arpp19,Ndufc1,Clybl,Ndufa2,Cyp2d26,Galk1,Chchd7,Fuom,Ndufs2,At…	0.319505736981465
Ontology - Biological Process	GOBP_PURINE_CONTAINING_COMPOUND_METABOLIC_PROCESS	1.60265483887007e-15	7.7821033751679e-13	1.01754479730988	-0.434632958072706	-2.04429076128766	491	Sult2a2,Ppargc1a,Nt5e,Nqo1,Sult2a1,Ehhadh,Sult2a5,Sult2a3,Idh2,Adssl1,Sult1e1,Fmo2,Mpc1,Ldhb,Nudt19,Papss2,Enpp1,Pdk2,Atp1b1,Acsm3,Mpc2,Dcxr,Ndufa12,Gpd2,Atp5g1,Slc4a4,Ndufb4,App,Sult2a4,Gpd1l,Ndufa5,Macrod1,Acot1,Ces1d,Hmgcl,Slc2a9,Acot12,Dlat,Adcy1,Ndufa9,Sdhc,Sult2a7,Adcy5,Eno1,Ndufc2,Acot2,Suclg2,Ppat,Adcy6,Pkm,Suclg1,Atp6v1b2,Hsd11b1,mt-Nd6,Ndufb8,Acot7,Ndufc1,Me1,Ndufa2,Galk1,Pdha1,Ndufs2,A…	0.382892057026477
Ontology - Biological Process	GOBP_MITOCHONDRIAL_ELECTRON_TRANSPORT_NADH_TO_UBIQUINONE	0.000228158429420425	0.012066041825191	0.518848077743792	-0.665206648961746	-2.04278469198878	29	Ndufc2,mt-Nd6,Ndufb8,Ndufs2,Ndufv1,Ndufb9,Ndufs7,mt-Nd3,Ndufa7,Ndufv2,Coq9,Ndufs1,Ndufb6,Ndufa10,Ndufs3,Dld,Park7,Ndufs6,mt-Nd4,Dnajc15	0.689655172413793
Ontology - Biological Process	GOBP_FATTY_ACID_BETA_OXIDATION	1.02686890170784e-05	0.000994053697513386	0.593325476396405	-0.549616120585148	-2.04264696101421	71	Ehhadh,Abcd2,Acaa1b,Acad10,Acadm,Irs1,Acadl,Eci1,Hadh,Sesn2,Ivd,Decr1,Eci2,Pex7,Acad12,Acaa1a,Etfa,Etfb,Gcdh,Acat2,Acox1,Mtln,Hadhb,Crat,Echs1,Mlycd,Acadvl,Etfdh,Acads,Abcd3,Mfsd2a,Slc27a2,Acaa2,Acat3,Cpt2,Abcd1,Hadha,Acsl5,Acad11,Abcd4,Acat1,Auh,Cpt1a,Dbi,Hsd17b4	0.633802816901409
Ontology - Biological Process	GOBP_TERPENOID_BIOSYNTHETIC_PROCESS	0.000173061304911506	0.00966248902404869	0.518848077743792	-0.762743057250066	-2.04079713476023	17	Rdh16,Rdh9,Rdh16f2,Hmgcs2,Aldh1a3,Rdh1,Rdh10,Cyp1a1,Hmgcs1	0.529411764705882
Ontology - Cellular Component	GOCC_MITOCHONDRIAL_RESPIRATORY_CHAIN_COMPLEX_III	7.78202555144561e-05	0.00528386345069341	0.538434096309916	-0.83760199456029	-2.04064635568174	12	Uqcrc2,Uqcrc1,Uqcrb,Uqcrh,Uqcr10,Uqcr11,Cyc1,Uqcrfs1,Uqcrq,Uqcc3,mt-Cytb,mt-Co1	1
Ontology - Biological Process	GOBP_MITOCHONDRIAL_ELECTRON_TRANSPORT_UBIQUINOL_TO_CYTOCHROME_C	9.42697348369088e-05	0.00606657924107079	0.538434096309916	-0.835222121486854	-2.03484828052692	12	Uqcrc2,Uqcrc1,Uqcrb,Uqcrh,Uqcr10,Uqcr11,Cyc1,Uqcrfs1,Uqcrq,Uqcc3,mt-Cytb,Cycs	1
Curated - Chemical and Genetic Perturbation	SANDERSON_PPARA_TARGETS	0.000220053927166045	0.0117572149397093	0.518848077743792	-0.799061186188263	-2.03309181606091	14	Cd36,Ehhadh,Acadm,Aldh3a2,Eci1,Decr2,Decr1,Hmgcs2	0.571428571428571
Ontology - Biological Process	GOBP_ANTIGEN_PROCESSING_AND_PRESENTATION_OF_PEPTIDE_OR_POLYSACCHARIDE_ANTIGEN_VIA_MHC_CLASS_II	0.000220117603713978	0.0117572149397093	0.518848077743792	-0.686978616932878	-2.03210552156841	25	H2-Eb1,H2-Ab1,H2-Aa,Cd74,H2-DMb1,Ctse,H2-DMa,H2-Ob	0.32
Canonical Pathways - Reactome	REACTOME_METABOLISM	5.44149772940142e-35	4.35972798079642e-31	1.53645895003215	-0.397280025369455	-2.02975539600523	1533	Cyp2a5,Cd36,Gsta2,Lpl,Cyp2a4,Slco1a4,Sult2a2,Hao2,Nt5e,Pla2g12a,Nqo1,Serpina6,Abcc3,Gstm3,Mgst3,Ehhadh,Tstd1,Ddah1,Gsta1,Idh2,Gstt2,Adssl1,Sult1e1,Slc5a6,Acaa1b,Fmo2,Cyp3a59,Acad10,Slc23a2,Gstt1,Cyp2b10,Hpgd,Acadm,Cbr1,Ugt1a1,Cyp3a25,Osbpl5,Acot13,Cyp39a1,Aldh3a2,Acss3,Slc25a10,Sgms1,Ldhb,Ctps2,Acadl,Slc25a32,Cth,Azin2,Plaat3,Cers6,Eci1,Bckdhb,Gstm1,Cds2,Nudt19,Papss2,Hexa,Nqo2,Aldh4a1,Akr1d1,Enp…	0.315720808871494
Curated - Chemical and Genetic Perturbation	BERENJENO_TRANSFORMED_BY_RHOA_FOREVER_UP	0.000248079496171341	0.0127411084828512	0.49849310876659	-0.722111123402546	-2.02962556705638	20	Dhrs7,Hsd17b11,Pdgfra,Ngef,Cdo1,Dcn,Gbe1,Il11ra1,Mt1,Ddit3,Aldh1a1	0.55
Cell Type Signatures	TABULA_MURIS_SENIS_KIDNEY_EPITHELIAL_CELL_OF_PROXIMAL_TUBULE_AGEING	2.35372713326676e-12	7.69716807825849e-10	0.898671232061694	-0.442048035176332	-2.02765481690908	379	Gsta2,Slc22a29,Cyp2a4,Spink1,Hao2,Nqo1,Gsta4,Tstd1,Acaa1b,Sgk1,Gstt1,Cd74,Cbr1,Tcea3,Mpc1,Eci1,Gstm1,Rdh16f2,Mpc2,Sult1c2,Gabarapl1,Ddt,Hpd,Acot1,Cyp4a14,Gstk1,Cox7b,Gsta3,Sptssa,Cnn3,Npnt,Actg1,Gchfr,Chchd7,Ndufb9,Mrpl23,Gsta5,Retsat,Fmc1,Hibadh,Cyp4a10,Ndufb11,Cox8a,Gcdh,Cyb5a,Bola3,Pts,Gpx4,S100a1,Ndufa7,Cisd1,Klf6,Fau,Ddrgk1,Anapc11,Oaz1,Cox20,Hebp1,Fth1,Gatd3a,Cox5a,Echs1,Rpl41,Mettl7a1,Rpl3…	0.366754617414248
Ontology - Biological Process	GOBP_REGULATION_OF_ISOPRENOID_METABOLIC_PROCESS	8.1286712011021e-06	0.000820859306597843	0.593325476396405	-0.94030752491081	-2.02680335244313	7	Rdh16,Rdh9,Rdh16f2,Dgat1,Rdh1,Rdh10	0.857142857142857
Ontology - Molecular Function	GOMF_STEROID_HYDROXYLASE_ACTIVITY	0.000246204673901023	0.0127263990148064	0.49849310876659	-0.681698484714506	-2.02615560496691	27	Cyp2c37,Cyp2a22,Cyp2b13,Cyp2b9,Cyp3a59,Cyp2b10,Cyp3a25,Cyp39a1,Cyp3a11,Cyp2c38,Cyp2c39,Cyp2c29,Cyp17a1,Cyp2c50,Cyp1a1,Cyp1b1,Cyp2a12,Cyp1a2	0.666666666666667
Ontology - Biological Process	GOBP_GLYOXYLATE_METABOLIC_PROCESS	1.06297470674292e-05	0.00101387539886003	0.593325476396405	-0.937030118470989	-2.01973900574424	7	Idh2,Hyi,Hoga1,Agxt,Agxt2	0.714285714285714
Ontology - Molecular Function	GOMF_CARBON_OXYGEN_LYASE_ACTIVITY	2.77026550466424e-05	0.002230690173203	0.575610261071129	-0.546743049194592	-2.01946010677468	70	Ehhadh,Car8,Aco2,Echdc3,Eno1,Gatd1,Hacd2,Uroc1,Neil2,Alad,Fh1,Pts,L3hypdh,Eno1b,Pcbd1,Echs1,Cyp1a1,Cyp1b1,Cyp1a2,Park7,Hadha,Car3,Auh,Neil3,Hsd17b4,Thnsl2,Cyp2s1,Tpi1,Hacd3,Eno3,Hmga1b,Car5a,Car1,Hmga1,Nthl1,Tgds,Pcbd2,Xrcc5,Naxd,Car11,Cdyl,Rps3,Ogg1	0.614285714285714
Ontology - Cellular Component	GOCC_MITOCHONDRIAL_TRICARBOXYLIC_ACID_CYCLE_ENZYME_COMPLEX	0.000294843102464387	0.0147182737504341	0.49849310876659	-0.838600262845736	-2.01623052181024	11	Bckdhb,Suclg2,Suclg1,Idh3b,Idh3g,Idh3a,Dbt,Dld,Bckdha,Mrps36	0.909090909090909
Ontology - Biological Process	GOBP_ETHANOL_METABOLIC_PROCESS	0.00029064399208627	0.01455399790372	0.49849310876659	-0.791557632068227	-2.0140001435626	14	Sult2a2,Sult2a1,Sult2a5,Sult2a3,Sult1e1,Sult2a4,Sult2a7,Sult2a6,Adh1	0.642857142857143
Ontology - Biological Process	GOBP_INTESTINAL_ABSORPTION	0.00036012130376858	0.0170727330520347	0.49849310876659	-0.639289991818067	-2.0136071048451	32	Cd36,Hamp2,Pls1,Abcg5,Abcg8,Npc1,Apoa2,Scarb1,Dgat1,Acat2,Slc5a1,Lima1,Lpcat3,Ldlr	0.4375
Cell Type Signatures	ZHANG_UTERUS_C13_EPITHELIAL1_CELL	2.50603805175512e-11	6.37408789544826e-09	0.863415391606693	-0.436856685147424	-2.01150514789066	351	Sult1d1,Rnf128,Ldhb,Mif,Acadl,Gstm1,Dcxr,Ndufa12,Atp5g1,Ndufb4,Ndufa5,Id1,Cox7b,Ndufc2,S100g,Suclg1,Ndufb8,mt-Rnr1,Gstm7,Pmf1,Vdac2,Atp5h,Slc25a11,Uqcrb,Mrpl14,Tgfbi,Cox7c,Atp5c1,Atpif1,Uqcr10,Cbx6,Anxa4,Cox6c,Alad,Cox8a,Rdh10,Rad23a,Atp5md,Chchd10,Ndufa11,Gstm2,Uqcr11,Atp5k,Gsto1,Cdo1,Ndufa7,Cisd1,Atp5mpl,Atp5j2,Dctpp1,Cox6b1,Bola1,Ndufa3,Ndufa6,Cyc1,Ndufv2,Cox6a1,Chchd2,Pcna,Pls3,Uqcrfs1,Idh3a,…	0.339031339031339
Ontology - Biological Process	GOBP_POSITIVE_REGULATION_OF_VITAMIN_METABOLIC_PROCESS	1.57790860699245e-05	0.00142047233249702	0.575610261071129	-0.932866501220684	-2.01076445946268	7	Rdh16,Rdh9,Rdh16f2,Clybl,Rdh1,Rdh10	0.857142857142857
Positional	chrXF1	0.00013856025138739	0.00821833205892101	0.518848077743792	-0.652598000178318	-2.01009698626065	30	Tceal8,Bhlhb9,Rnf128,Morc4,Bex4,Nup62cl,4930513O06Rik,Serpina7,Bex2,Gprasp1,Tsc22d3,Pwwp3b,Bex3	0.433333333333333
Ontology - Cellular Component	GOCC_PROTON_TRANSPORTING_TWO_SECTOR_ATPASE_COMPLEX	9.57653237034006e-05	0.00613817418809317	0.538434096309916	-0.599243605788875	-2.0084427298743	44	Atp5g1,Atp6v0d2,Atp6v1b2,Atp5l,Atp5e,Atp5h,Atp5o,Atp5c1,Atp5md,Atp5k,Atp5mpl,Atp5j2,Atp5d,Atp5pb,Atp5b,Atp5a1,mt-Atp8,Ccdc115,Atp5g3,Dmac2l,Atp5g2	0.477272727272727
Curated - Chemical and Genetic Perturbation	GIBBONS_GENETIC_MOUSE_MODEL_LUNG_ADENOCARCINOMA_DOWN_IN_METASTASIS	0.000336135026267885	0.0160782915251241	0.49849310876659	-0.789150774194388	-2.00787625326446	14	Fmo2,Ces1d,Gsta3,Vwf,Mpzl2	0.357142857142857
Ontology - Biological Process	GOBP_ISOPRENOID_BIOSYNTHETIC_PROCESS	0.000375665845629847	0.017550056881553	0.49849310876659	-0.63730357874436	-2.00735038953661	32	Rdh16,Rdh9,Rdh16f2,Hmgcs2,Aldh1a3,Rdh1,Hmgcr,Rdh10,Cyp1a1,Hmgcs1	0.3125
Ontology - Biological Process	GOBP_MONOCARBOXYLIC_ACID_CATABOLIC_PROCESS	8.28820661138994e-07	0.000117531170567179	0.659444398037935	-0.494493734723944	-2.00670828241662	128	Hao2,Ehhadh,Abcd2,Acaa1b,Acad10,Acadm,Cyp39a1,Irs1,Acadl,Eci1,Nudt19,Hexa,Akr1d1,Ids,Hadh,Decr2,Hexb,Dcxr,Lpin2,Hoga1,Ces1d,Ilvbl,Agxt,Sesn2,Ivd,Decr1,Acot2,Eci2,Acot7,Pex7,Acad12,Acaa1a,Etfa,Etfb,Pck1,Gcdh,Acat2,Cyp4f15,Agxt2,Acox1,Mtln,Hadhb,Crat,Echs1,Mlycd,Acadvl,Aig1,Etfdh,Acads,Sord,Xylb,Abcd3,Mfsd2a,Slc27a2,Acaa2,Acat3,Cpt2,Abcd1,Hadha,Acsl5,Acad11,Abcd4,Acat1,Auh	0.5
Ontology - Biological Process	GOBP_LONG_CHAIN_FATTY_ACID_TRANSPORT	0.000107115091416412	0.00670473525334606	0.538434096309916	-0.597181277233033	-2.00153056801795	44	Cd36,Pla2g12a,Abcd2,Mif,Slc27a1,Fabp4,Slc27a5,Pparg,Pla2g6,Anxa1,Abcd3,Ace,Mfsd2a,Slc27a2,Pla2r1,Apoe,Abcd1,Acsl5,Abcd4,Slc2a1,Acsl3,Thbs1	0.5
Ontology - Biological Process	GOBP_UNSATURATED_FATTY_ACID_METABOLIC_PROCESS	2.85498291304966e-06	0.00034922325342525	0.627256739718528	-0.504529831167837	-2.00039596468814	113	Scd2,Cyp2a5,Cyp2c37,Cyp2a22,Cyp2a4,Cyp2b13,Cyp2b9,Gstm3,Gstp3,Abcd2,Cyp2b10,Hpgd,Cd74,Mif,Cyp2c55,Gstm1,Cyp2c68,Decr2,Cyp4a14,Cyp2c38,Cyp2c39,Cyp2c29,Cyp2d26,Cyp4a31,Gstm7,Cyp2e1,Cyp4a10,Cyp2c50,Ephx1,Gstm2,Gpx4,Cyp4f15,Cyp2d22,Ptges2,Acox1	0.309734513274336
Ontology - Molecular Function	GOMF_SULFOTRANSFERASE_ACTIVITY	0.000303908298105627	0.0150768624422432	0.49849310876659	-0.605339984637653	-1.99940297123229	39	Sult2a2,Sult1d1,Sult2a1,Sult2a5,Sult2a3,Sult1e1,Sult1a1,Sult1c2,Sult2a4,Gal3st1,Sult2a7,Chst15,Sult2a6	0.333333333333333
Ontology - Cellular Component	GOCC_MHC_CLASS_II_PROTEIN_COMPLEX	0.00036421647274843	0.0172159432428344	0.49849310876659	-0.830649337458273	-1.99711426445487	11	H2-Eb1,H2-Ab1,H2-Aa,Cd74,H2-DMb1,H2-DMa,H2-Ob	0.636363636363636
Ontology - Cellular Component	GOCC_PROTON_TRANSPORTING_TWO_SECTOR_ATPASE_COMPLEX_PROTON_TRANSPORTING_DOMAIN	0.000316044141088902	0.0154871294092005	0.49849310876659	-0.704968462158121	-1.99649216087358	21	Atp5g1,Atp6v0d2,Atp5l,Atp5h,Atp5o,Atp5k,Atp5j2,Atp5pb,mt-Atp8,Atp5g3,Dmac2l,Atp5g2	0.571428571428571
Ontology - Molecular Function	GOMF_MYRISTOYL_COA_HYDROLASE_ACTIVITY	0.000247406756834294	0.0127411084828512	0.49849310876659	-0.792013293635668	-1.99619721864517	13	Acot13,Acot1,Acot2,Acot7,Acot3,Pla2g6,Them4,Acaa2	0.615384615384615
Ontology - Biological Process	GOBP_FATTY_ACID_METABOLIC_PROCESS	5.36866010004046e-12	1.56413471714633e-09	0.887074988399873	-0.433183460455301	-1.99492202688514	392	Scd2,Cyp2a5,Cyp2c37,Lpl,Cyp2a22,Cyp2a4,Cyp2b13,Cyp2b9,Ppargc1a,Hao2,Gstm3,Gstp3,Ehhadh,Abcd2,Acaa1b,Fmo2,Acad10,Cyp2b10,Hpgd,Cd74,Acadm,Aldh3a2,Irs1,Mif,Ces1g,Cyp2c55,Slc27a1,Acadl,Eci1,Gstm1,Nudt19,Enpp1,Hadh,Pdk2,Cyp2c68,Acsm3,Decr2,Agt,Gstm4,Lpin2,Acot1,Cyp4a14,Ces1d,Acot12,Cyp2c38,Fabp4,Ech1,Ilvbl,Cyp2c39,Sesn2,Ivd,Cyp2c29,Echdc3,Apoc1,Decr1,Acot2,Eci2,Pam,Acot7,Cyp2d26,Cyp4a31,Gstm7,Pex7,Aca…	0.313775510204082
Ontology - Biological Process	GOBP_INTESTINAL_LIPID_ABSORPTION	0.000462221590634982	0.0205739965787082	0.49849310876659	-0.755715531235826	-1.99256584285176	16	Cd36,Abcg5,Abcg8,Npc1,Apoa2,Scarb1,Dgat1,Acat2,Lima1,Lpcat3,Ldlr	0.6875
Ontology - Biological Process	GOBP_RESPONSE_TO_OXYGEN_RADICAL	0.000326753631982644	0.0157707837315961	0.49849310876659	-0.696688644593295	-1.99165498850922	22	Cd36,Nqo1,Txnrd2,Fbln5,Sod3,Dhfr,Prdx2,Gch1,Adprs,Sod2	0.454545454545455
Ontology - Molecular Function	GOMF_NAD_BINDING	4.13708064698893e-05	0.00311232771302115	0.557332238758646	-0.555068547898017	-1.99027012019406	61	Ehhadh,Idh2,Hpgd,Ldhb,Hadh,Gpd1l,Aldh5a1,Sirt3,Me1,Ndufs2,Ndufv1,Aldh1a3,Hibadh,Ahcyl,Ahcy,Idh3g,H2-Ke6,Adh1,Idh3a,Qdpr,Ugdh,Htatip2,Dld,Sord	0.39344262295082
Canonical Pathways - Wiki	WP_PPAR_SIGNALING_PATHWAY	3.36419097966045e-05	0.00260424136512459	0.557332238758646	-0.54868580864343	-1.98787237578343	66	Scd2,Cd36,Lpl,Ehhadh,Acaa1b,Acadm,Slc27a1,Acadl,Cyp4a14,Fabp4,Apoa2,Me1,Cyp4a31,Hmgcs2,Acaa1a,Cyp4a10,Slc27a5,Pck1,Pparg,Acox1	0.303030303030303
Canonical Pathways - Wiki	WP_GLUTATHIONE_METABOLISM	0.000204055750990446	0.011084031708037	0.518848077743792	-0.734827070201572	-1.98774343383281	18	Gsta1,Gstt2,Gstt1,Gstm7,Gstm2,Gpx4,Gclc,Ggt5,Gss,Ggt1	0.555555555555556
Canonical Pathways - Reactome	REACTOME_XENOBIOTICS	0.000498609095642805	0.0218896223248776	0.477270815362862	-0.705950672402252	-1.98420365973163	20	Cyp2a5,Cyp2a4,Cyp3a59,Cyp2b10,Cyp3a25,Cyp3a11,Cyp2c29,Cyp2e1,Cyp2d22,Cyp1a1,Cyp2a12,Cyp1a2	0.6
Cell Type Signatures	TABULA_MURIS_SENIS_DIAPHRAGM_MESENCHYMAL_STEM_CELL_AGEING	2.39444147237378e-11	6.18847260537379e-09	0.863415391606693	-0.429817694509073	-1.98039277013715	357	Inmt,H2-Eb1,H2-Ab1,H2-Aa,Cd74,Cdkn1c,Mif,Gstm1,Rarres2,Serpinb1a,Atp5g1,Ndufb4,Ndufa5,Ndufc2,Ndufb8,Gadd45b,Ndufc1,Chchd7,Atp5l,Ndufb9,Bri3,Atp5h,Mrpl23,Atp5o,Fmc1,Etfb,Ndufb11,Atpif1,4930523C07Rik,Uqcrh,Uqcr10,Cox6c,Cox8a,Rabac1,H2-Q4,Ndufs7,Copz2,Ndufb10,Ndufa11,Ndufs5,Uqcr11,Kcnj8,S100a16,Gpx4,S100a1,Tomm5,Ndufa7,H2az2,Atp5j2,Cox6b1,Fau,Ddrgk1,Anapc11,Ndufa6,Rala,Cox6a1,Flt3,Oaz1,Atp5d,Tmsb10,…	0.366946778711485
Canonical Pathways - Wiki	WP_OXIDATIVE_STRESS_RESPONSE	0.000563725530128063	0.0239605779702177	0.477270815362862	-0.671021614834869	-1.97856306139497	26	Nqo1,Gstt2,Txnrd2,Ugt1a1,Sod3,Hmox1,Txn2,Cyp1a1,Mt1,Gclc,Maoa,Sod2	0.461538461538462
Canonical Pathways - Reactome	REACTOME_BETA_OXIDATION_OF_VERY_LONG_CHAIN_FATTY_ACIDS	0.000542801220057807	0.0234304769805632	0.477270815362862	-0.822678999881853	-1.97795133474605	11	Ehhadh,Acaa1b,Decr2,Eci2,Acot6,Acox1,Mlycd,Acot4	0.727272727272727
Ontology - Molecular Function	GOMF_PALMITOYL_COA_HYDROLASE_ACTIVITY	0.000584935251610417	0.0245289706140508	0.477270815362862	-0.749662132036059	-1.97660507986615	16	Acot13,Acot1,Acot2,Acot7,Acot3,Ces1e,Pla2g6,Them4,Acaa2	0.5625
Cell Type Signatures	ZHANG_UTERUS_C3_PROLIFERATIVE_STROMAL1_STROCXCL14_HIGH_CELL	5.50591311107115e-05	0.00402861879871252	0.557332238758646	-0.524938804040343	-1.97377368056972	75	Cdkn1c,Sparcl1,Mif,Rarres2,mt-Rnr2,mt-Rnr1,Lsp1,Ndufb9,Cox7c,Sox4,Cox6c,Chchd10,Cox6b1,Rnase4,Hes1,Micos10,Nbl1,Rps27,Cox4i1,Cmtm3,Lgals1,Mmp11,Cpe,Rps27l,Timp2,Tmem256,Rps17,Marcks,Pltp,mt-Cytb,Ptms,mt-Nd4,Rps28,Cd63	0.453333333333333
Ontology - Molecular Function	GOMF_HYDRO_LYASE_ACTIVITY	0.000153982081789945	0.00887557150576289	0.518848077743792	-0.567430538256268	-1.97113418415579	53	Ehhadh,Car8,Aco2,Echdc3,Eno1,Gatd1,Hacd2,Uroc1,Alad,Fh1,L3hypdh,Eno1b,Pcbd1,Echs1,Cyp1a1,Cyp1b1,Cyp1a2,Park7,Hadha,Car3,Auh,Hsd17b4,Cyp2s1,Hacd3	0.452830188679245
Ontology - Biological Process	GOBP_RESPONSE_TO_XENOBIOTIC_STIMULUS	2.45440385048093e-09	5.53934750705725e-07	0.774939030136436	-0.441336761345026	-1.97094431520025	265	Cyp2a5,Cyp2c37,Gsta2,Cyp2a22,Cyp2a4,Cyp2b13,Cyp2b9,Sult2a2,Nqo1,Sult2a1,Gstm3,Gsta4,Gstp3,Sult2a5,Gsta1,Sult2a3,Acaa1b,Fmo2,Gstt1,Cyp2b10,Cbr1,Ugt1a1,Cyp2c55,Gstm1,Npc1,Hadh,Cyp3a11,Sult1a1,Cyp2c68,Sult2a4,Ntrk1,Gstm4,Bche,Cyp2c38,Fzd1,Cyp2c39,Gsta3,Cyp2c29,Sult2a7,Pam,Cyp2d26,Gstm7,Acaa1a,Cyp2e1,Gsta5,Lck,Cyp2c50,Sfrp1,Alad,Ei24,Gstm2,Abcc2,Gsto1,Cyp2d22,Serpina7,Sult2a6,Pcna,Gsto2,Cyp1a1,Cyp1b1…	0.264150943396226
Ontology - Biological Process	GOBP_LIPID_DIGESTION	0.000645112668898125	0.0260712952072941	0.477270815362862	-0.774110689925077	-1.96960900568775	14	Cd36,Abcg5,Abcg8,Npc1,Apoa2,Acat2,Lima1,Lpcat3,Ldlr	0.642857142857143
Canonical Pathways - Wiki	WP_NUCLEAR_RECEPTORS_IN_LIPID_METABOLISM_AND_TOXICITY	0.000525930141979397	0.0229008277040159	0.477270815362862	-0.662132797100194	-1.96800214194231	27	Abcc3,Abcd2,Cyp2b10,Abcg5,Abcb1a,Cyp2e1,Pparg,Abcc2,Rara,Cyp1a2,Abcd3,Rarb,Abcb4,Nr1i3,Nr1i2	0.555555555555556
Ontology - Biological Process	GOBP_THYROID_HORMONE_TRANSPORT	0.000319755565242119	0.0156037975039533	0.49849310876659	-0.834940342350223	-1.96728787836842	10	Slc16a10,Crym,Slc3a2,Abcc2,Serpina7,Ttr	0.6
Curated - Chemical and Genetic Perturbation	STEGER_ADIPOGENESIS_UP	0.000329612254156841	0.0158609812630908	0.49849310876659	-0.726835589134234	-1.9661260837618	18	Cd36,Enpp2,Pnpla2,Fabp4,Hsd11b1,Pck1,Pparg,Mmd,Stom	0.5
Ontology - Biological Process	GOBP_LONG_CHAIN_FATTY_ACID_METABOLIC_PROCESS	4.59016104506004e-06	0.00052537671847173	0.610526878385931	-0.500163128466118	-1.9642954055464	107	Cyp2a5,Cyp2c37,Cyp2a22,Cyp2a4,Cyp2b13,Cyp2b9,Gstm3,Gstp3,Cyp2b10,Cyp2c55,Slc27a1,Acadl,Gstm1,Cyp2c68,Gstm4,Acot1,Cyp4a14,Cyp2c38,Cyp2c39,Cyp2c29,Pam,Acot7,Cyp2d26,Cyp4a31,Gstm7,Cyp2e1,Cyp4a10,Slc27a5,Cyp2c50,Ephx1,Acot3,Gstm2,Gpx4,Cyp4f15,Cyp2d22,Cyp1a1,Cyp1b1,Acot4,Aig1,Cyp2a12,Elovl6,Gstm6	0.392523364485981
Ontology - Biological Process	GOBP_CELLULAR_MODIFIED_AMINO_ACID_METABOLIC_PROCESS	1.02978603212196e-05	0.000994053697513386	0.593325476396405	-0.504412284104821	-1.96404960283637	103	Sult2a2,Sult2a1,Sult2a5,Sult2a3,Vnn3,Acadm,Slc16a10,Slc27a1,Acadl,Sult2a4,Hoga1,Crym,Agxt,Mthfd1l,Bbox1,Sult2a7,Vnn1,Sardh,Ahcyl,Slc22a5,Ahcy,Mthfd1,Cdo1,Dhfr,Sult2a6,Crat,Chdh,Ptdss1,Dio3,Mthfsl,Pcmt1,Gch1,Lpcat3,Mthfs,Ctsb,Mfsd2a,Park7,Cpt1c,Gata3,Gnmt,Cpt2	0.398058252427184
Canonical Pathways - Wiki	WP_GLYCOLYSIS_AND_GLUCONEOGENESIS	0.000647552140071334	0.0260712952072941	0.477270815362862	-0.585820788076923	-1.96315687886334	42	Mpc1,Ldhb,Mpc2,Dlat,Eno1,Pkm,Pdha1,Pck1,Aldoa,Mdh2,Slc2a2,Pfkl,Pgk1,Dld,Aldob,Pfkp,Slc2a4,Hk3,Mdh1,Got2,Slc2a1,Got1,Tpi1	0.547619047619048
Ontology - Biological Process	GOBP_EPOXYGENASE_P450_PATHWAY	0.000489030416123238	0.0215280862306559	0.477270815362862	-0.611381224771697	-1.96058695453705	35	Cyp2a5,Cyp2c37,Cyp2a22,Cyp2a4,Cyp2b13,Cyp2b9,Cyp2b10,Cyp2c55,Cyp2c68,Cyp4a14,Cyp2c38,Cyp2c39,Cyp2c29,Cyp4a31,Cyp2e1,Cyp4a10,Cyp2c50	0.485714285714286
Ontology - Molecular Function	GOMF_OXIDOREDUCTASE_ACTIVITY_ACTING_ON_PEROXIDE_AS_ACCEPTOR	0.000232396827516897	0.0122400367716759	0.518848077743792	-0.583826456274393	-1.95677015204682	44	Gsta2,Mgst3,Gstp3,Gsta1,Gstt2,Gstt1,Gpx6,Gstk1,Sesn2,Hbb-bs,Gstm7,Gsta5,Hba-a2,Hba-a1,Gpx4,Prdx3,Prdx2,Hbb-bt,Pxdn	0.431818181818182
Ontology - Biological Process	GOBP_RETINOIC_ACID_METABOLIC_PROCESS	0.000552130239288595	0.0235928932116279	0.477270815362862	-0.675946411378681	-1.95357174776665	23	Rdh16,Rdh9,Cyp3a11,Rdh16f2,Aldh1a3,Rdh1,Rdh10,Adh1,Bco2,Cyp1a1	0.434782608695652
Cell Type Signatures	TABULA_MURIS_SENIS_LUNG_SMOOTH_MUSCLE_CELL_OF_THE_PULMONARY_ARTERY_AGEING	0.000468812188343377	0.0207331418412371	0.49849310876659	-0.828263590649685	-1.95155610446662	10	H2-Ab1,H2-Aa,Cd74,Sparcl1,Akap12,Dcn,Gpihbp1	0.7
Ontology - Molecular Function	GOMF_ANDROSTAN_3_ALPHA_17_BETA_DIOL_DEHYDROGENASE_ACTIVITY	0.000250352964697984	0.0128167920329728	0.49849310876659	-0.845106514667751	-1.95106821681221	9	Rdh16,Rdh9,Rdh16f2,Hsd17b6,Rdh1	0.555555555555556
Ontology - Biological Process	GOBP_RETINOIC_ACID_BIOSYNTHETIC_PROCESS	0.000548408012956312	0.0234964973251656	0.477270815362862	-0.774060738101224	-1.95094944097098	13	Rdh16,Rdh9,Rdh16f2,Aldh1a3,Rdh1,Rdh10,Cyp1a1	0.538461538461538
Ontology - Biological Process	GOBP_CHOLESTEROL_STORAGE	0.000575280695866944	0.0242586786067682	0.477270815362862	-0.681946227266997	-1.94951018072676	22	Cd36,Lpl,Ces1g,Ces1d,Scarb1,Srebf2,Pparg,Ces1e,Nr1h2,Ehd1,Ces1c	0.5
Ontology - Molecular Function	GOMF_PEPTIDE_ANTIGEN_BINDING	0.000652377451205536	0.0261997400454073	0.477270815362862	-0.667874329228038	-1.94352671072727	24	H2-Q1,H2-Eb1,H2-Ab1,H2-Aa,H2-Q6,H2-Q4,H2-Q2	0.291666666666667
Ontology - Biological Process	GOBP_AMINO_ACID_BETAINE_METABOLIC_PROCESS	0.000589409329098286	0.0245955601288306	0.477270815362862	-0.770861686490723	-1.94288652336782	13	Acadm,Acadl,Bbox1,Slc22a5,Crat,Chdh,Cpt1c,Cpt2,Slc22a4,Cpt1a	0.769230769230769
Ontology - Biological Process	GOBP_PRIMARY_ALCOHOL_CATABOLIC_PROCESS	0.00109241281756791	0.0376447806208777	0.45505986738723	-0.763297292972874	-1.94209593256226	14	Sult2a2,Sult2a1,Sult2a5,Sult2a3,Sult1e1,Sult2a4,Sult2a7,Sult2a6,Adh1	0.642857142857143
Ontology - Biological Process	GOBP_NITROBENZENE_METABOLIC_PROCESS	0.000121309778323097	0.00735891412772007	0.538434096309916	-0.901006940910061	-1.94209217732705	7	Gstm3,Gstm1,Gstm4,Gstm7,Gstm2,Gstm6	0.857142857142857
Ontology - Biological Process	GOBP_ATP_METABOLIC_PROCESS	1.05327440738464e-07	1.75809053165954e-05	0.704975715167238	-0.450878761688126	-1.94081265208609	203	Ppargc1a,Nt5e,Enpp1,Atp1b1,Ndufa12,Atp5g1,Slc4a4,Ndufb4,App,Ndufa5,Ndufa9,Sdhc,Eno1,Ndufc2,Pkm,Atp6v1b2,mt-Nd6,Ndufb8,Ndufc1,Ndufa2,Galk1,Ndufs2,Atp5l,Ndufv1,Atp5e,Ndufb9,Sdhb,Atp5h,Ndufb5,Atp5o,Atp5c1,Ndufb11,Atpif1,Ndufs7,Ndufb10,Ndufa11,Ndufs5,mt-Nd3,Atp5k,Sdhd,Ndufa7,Atp5j2,Ndufa3,Aldoa,Eno1b,Ndufa6,Ndufv2,Dhtkd1,Atp5d,Khk,Ndufs1,Atp5pb,Ndufb7,Ndufa1,Atp5b,Ndufa13,Atp5a1,Ndufb6,Ndufa10,Ndufs4…	0.403940886699507
Ontology - Biological Process	GOBP_SULFATION	0.000758551755779971	0.0291441729420132	0.477270815362862	-0.676807325601454	-1.93481937269211	22	Sult2a2,Sult1d1,Sult2a1,Sult2a5,Sult2a3,Sult1e1,Sult1a1,Sult1c2,Sult2a4,Sult2a7	0.454545454545455
Ontology - Biological Process	GOBP_ORGANIC_ACID_METABOLIC_PROCESS	2.27329232651762e-18	1.82136181200592e-15	1.10533657731401	-0.391643287131656	-1.93133567159295	871	Scd2,Cyp2a5,Cyp2c37,Lpl,Rdh16,Cyp2a22,Cyp2a4,Cyp2b13,Cyp2b9,Sult2a2,Ppargc1a,Hao2,Sult2a1,Gstm3,Mgst3,Gstp3,Ehhadh,Sult2a5,Ddah1,Sult2a3,Idh2,Adssl1,Abcd2,Rdh9,Sult1e1,Acaa1b,Fmo2,Acad10,Slc23a2,Cyp2b10,Vnn3,Hpgd,Cd74,Acadm,Ugt1a1,Mpc1,Cyp39a1,Aldh3a2,Irs1,Ldhb,Mif,Ces1g,Ctps2,Cyp2c55,Slc27a1,Acadl,Cth,Azin2,Eci1,Hyi,Bckdhb,Gstm1,Nudt19,Papss2,Hexa,Aldh4a1,Akr1d1,Enpp1,Ids,Hadh,Cyp3a11,Pdk2,Cyp2c…	0.277841561423651
Ontology - Biological Process	GOBP_INHIBITION_OF_NON_SKELETAL_TISSUE_MINERALIZATION	0.000690989235248248	0.0273392876681924	0.477270815362862	-0.819357251139863	-1.93057097191334	10	Adora1,Nt5e,Enpp1,Alpl,Adora2a	0.5
Ontology - Molecular Function	GOMF_ACYL_COA_BINDING	0.000847573434193209	0.0313806470964597	0.477270815362862	-0.663316108666088	-1.93026220417591	24	Acadm,Acadl,Hmgcl,Eci2,Acot7,Soat2,Pank3,Gcdh,Pank1,Acbd5,Acadvl,Acads,Acbd4,Hadha,Naa80	0.625
Canonical Pathways - Reactome	REACTOME_PHASE_II_CONJUGATION_OF_COMPOUNDS	3.09747278750094e-05	0.00244501989886281	0.557332238758646	-0.504569629732612	-1.93021013669071	91	Gsta2,Sult2a2,Gstm3,Mgst3,Gsta1,Gstt2,Sult1e1,Gstt1,Ugt1a1,Gstm1,Papss2,Sult1a1,Gm3776,Mat1a,Sult1c2,Gstm4,Gstk1,Gsta3,Ugp2,Gstm7,Gsta5,Ahcyl,Bpnt2,Ahcy,Esd,Gstm2,Gsto1,Mat2b,Gsto2,Ugdh,Acsm5,Cyp1a2,Gstm6,Gclc,Ggt5,Ugt2b34	0.395604395604396
Ontology - Molecular Function	GOMF_ARACHIDONIC_ACID_MONOOXYGENASE_ACTIVITY	0.00141133996753739	0.0440509925939015	0.45505986738723	-0.578312859229698	-1.92909848434862	40	Cyp2a5,Cyp2c37,Cyp2a22,Cyp2a4,Cyp2b13,Cyp2b9,Cyp2b10,Cyp2c55,Cyp2c68,Cyp4a14,Cyp2c38,Cyp2c39,Cyp2c29,Cyp4a31,Cyp2e1,Cyp4a10,Cyp2c50,Cyp4f15,Cyp2d22	0.475
Cell Type Signatures	TABULA_MURIS_SENIS_LIMB_MUSCLE_ENDOTHELIAL_CELL_AGEING	7.02098704022351e-06	0.000745061565116169	0.610526878385931	-0.470373721972182	-1.92522072335117	132	Cd36,H2-Eb1,H2-Ab1,Fmo2,H2-Aa,Pcp4l1,Emp2,Cd74,Car8,Plaat3,Gstm1,Gbp2,Vcam1,App,Tgtp2,Alpl,Pkm,Actg1,Tm4sf1,Slc3a2,Cxcl10,Rabac1,H2-Q4,Rdx,Plscr2,Gbp3,Pls3,Cd274,Slfn5,Igtp,Pttg1,Mndal,Irf1,Palmd,Gbp6,Gm12216,Gbp5,Cd81,Psme2,Chmp2a,Oat,Rps28,Aldh2,Sod1,Crip1,Tap1,Cyp4b1,Slfn2,Gbp4,Rnd1,S100a6	0.386363636363636
Ontology - Biological Process	GOBP_LIPID_CATABOLIC_PROCESS	2.7206969822072e-08	5.51853777758078e-06	0.73376198835648	-0.429860568174799	-1.92384195258952	266	Lpl,Adora1,Hao2,Pla2g12a,Ehhadh,Abcd2,Sult1e1,Acaa1b,Acad10,Hpgd,Acadm,Abhd6,Cyp39a1,Irs1,Enpp2,Ces1g,Acadl,Plaat3,Eci1,Sorl1,Nudt19,Hexa,Rarres2,Akr1d1,Hadh,Acer2,Decr2,Hexb,Hsd17b11,Lpin2,Pnpla2,Ces1d,Apoa2,Ilvbl,Sesn2,Ivd,Apoc1,Decr1,Scarb1,Acot2,Hsd17b6,Eci2,Hsd11b1,Acot7,Pex7,Acad12,Acaa1a,Gimap3,Etfa,Fmc1,Etfb,Pck1,Thra,Gcdh,Naga,Ces1e,Acat2,Cyp4f15,Acap1,Acox1,Apoh,Mtln,Hadhb,Crat,Neu1,Gpi…	0.289473684210526
Ontology - Cellular Component	GOCC_MITOCHONDRION	7.9230657645092e-32	3.17398014526239e-28	1.46752397671296	-0.374122214363417	-1.92379589639588	1749	Cd36,Ppargc1a,Hao2,Bcl2l11,Gsta4,Gstp3,Ehhadh,Tstd1,Ddah1,Idh2,Abcd2,Acaa1b,Acad10,Maff,Sgk1,Cyp2b10,Acadm,Txnrd2,Abhd6,Dmac2,Mpc1,Acot13,Aldh3a2,Acss3,Slc25a10,Ldhb,Ctps2,Slc27a1,Acadl,Slc25a32,Azin2,Plaat3,Eci1,Bckdhb,Nudt19,Sugct,Aldh4a1,Hadh,Pdk2,Slc25a48,Slc25a22,Acsm3,Mpc2,Ndufa12,Gpd2,Gabarapl1,Atp5g1,Ndufb4,App,Ndufa5,Hoga1,Macrod1,Acot1,Aldh5a1,Sirt3,Hmgcl,Aco2,Dlat,Gramd4,Crym,Ech1,Bdh1…	0.32590051457976
Cell Type Signatures	TABULA_MURIS_SENIS_LIVER_HEPATOCYTE_AGEING	6.93715435914622e-06	0.000742559510735469	0.610526878385931	-0.465990264894737	-1.92178513866389	134	Cd36,Gstt3,Sult2a2,Hamp2,Sult2a1,Acaa1b,Selenbp1,Slc25a10,Cth,Aldh4a1,Sult1a1,Rdh16f2,Dcxr,Serpinb1a,Hpd,Macrod1,Agxt,Sult2a7,Actg1,Sardh,Etfb,Zfp395,Ahcy,Amdhd1,Gpt,Gcdh,Aldh1b1,Cdo1,Ttc36,Clec2d,Oaz1,Hebp1,Gls2,Pigr,Qdpr,Coq8a,Acads,Noct,Ctsb,Upb1,Tmsb4x,Scd1,Psap,Anp32a,Pltp,Ptms,Got2,Gnmt,Car3,Oat,Agmat	0.380597014925373
Canonical Pathways - Wiki	WP_OXIDATIVE_STRESS_AND_REDOX_PATHWAY	9.04362867653499e-05	0.00589085796393483	0.538434096309916	-0.510402892921299	-1.92086448744322	81	Gstt3,Gsta2,Gstm3,Mgst3,Gsta4,Gsta1,Idh2,Gstt2,Gstt1,Txnrd2,Gpx6,Gstm1,Gstm4,Sod3,Gstk1,Gsta3,Gstm7,Gstm2,Gpx4,Abcc2,Gsto1,Gsto2,Prdx3,Prdx2,Gls,Gstm6,Gclc	0.333333333333333
Ontology - Molecular Function	GOMF_ALCOHOL_SULFOTRANSFERASE_ACTIVITY	0.000268262886345112	0.0134753745792918	0.49849310876659	-0.872537648922868	-1.91955481894496	8	Sult2a2,Sult2a1,Sult2a5,Sult2a3,Sult2a4,Sult2a7,Sult2a6	0.875
Ontology - Biological Process	GOBP_MONOCARBOXYLIC_ACID_METABOLIC_PROCESS	1.21891332909707e-13	4.76387004523208e-11	0.943632225232838	-0.403001656916328	-1.91919766158822	588	Scd2,Cyp2a5,Cyp2c37,Lpl,Rdh16,Cyp2a22,Cyp2a4,Cyp2b13,Cyp2b9,Ppargc1a,Hao2,Gstm3,Gstp3,Ehhadh,Idh2,Abcd2,Rdh9,Acaa1b,Fmo2,Acad10,Cyp2b10,Vnn3,Hpgd,Cd74,Acadm,Ugt1a1,Mpc1,Cyp39a1,Aldh3a2,Irs1,Ldhb,Mif,Ces1g,Cyp2c55,Slc27a1,Acadl,Eci1,Hyi,Gstm1,Nudt19,Hexa,Akr1d1,Enpp1,Ids,Hadh,Cyp3a11,Pdk2,Cyp2c68,Rdh16f2,Acsm3,Decr2,Mpc2,Hexb,Agt,Dcxr,Slc4a4,App,Gstm4,Lpin2,Hoga1,Acot1,Cyp4a14,Aldh5a1,Ces1d,Acot12…	0.295918367346939
Curated - Chemical and Genetic Perturbation	SASAI_RESISTANCE_TO_NEOPLASTIC_TRANSFROMATION	0.000100060865927564	0.00631250124261134	0.538434096309916	-0.56502759610322	-1.91887823812064	48	Vldlr,Slc16a7,Gbp2,Atp1b1,App,Cdkn2c,Fbln5,Tnfrsf11b,Pdgfrb,Adamts1,Ifngr1,Irf1,Mmp11,Ccn2,Fbn1,Tgfb1i1,Tnfrsf1a	0.354166666666667
Ontology - Biological Process	GOBP_REGULATION_OF_RETINOIC_ACID_BIOSYNTHETIC_PROCESS	9.21297021029533e-05	0.00597686779958592	0.538434096309916	-0.938792651719538	-1.91859911609147	6	Rdh16,Rdh9,Rdh16f2,Rdh1,Rdh10	0.833333333333333
Ontology - Biological Process	GOBP_QUINONE_METABOLIC_PROCESS	0.00114077897428762	0.0390594920597966	0.45505986738723	-0.608556094103935	-1.91680284451128	32	Nqo1,Cbr1,Nqo2,Ndufa9,Aifm2,Hmgcr,Fdxr,Coq8b,Coq9,Pptc7,Coq10b,Coq8a,Akr1c20,Akr1c14,Coq5,Cbr4	0.5
Ontology - Molecular Function	GOMF_GLUTATHIONE_PEROXIDASE_ACTIVITY	0.000890914652053978	0.0325936447134999	0.477270815362862	-0.670411871053358	-1.91653640073132	22	Gsta2,Mgst3,Gstp3,Gsta1,Gstt2,Gstt1,Gpx6,Gstk1,Gstm7,Gsta5,Gpx4	0.5
Curated - Chemical and Genetic Perturbation	WENG_POR_TARGETS_GLOBAL_UP	0.000911278196369412	0.0332626920697573	0.477270815362862	-0.669821253280716	-1.91484797528861	22	Gsta2,Gstm3,Cyp2b10,Tcea3,Cyp2c55,Gsta3,Gstm2,Hmgcs1,Gstm6,Scd1,Cyb5b	0.5
Cell Type Signatures	TABULA_MURIS_SENIS_BRAIN_NON_MYELOID_BRAIN_PERICYTE_AGEING	5.31480025415325e-16	2.93670204388109e-13	1.02766987054358	-0.39331397679167	-1.9144427011065	726	Tpm2,Ildr2,Tceal8,Mgst3,Idh2,Slc16a11,Chil1,Gstt1,H2-Aa,Pcp4l1,Cd74,Cdkn1c,Cbr1,Selenbp1,Tagln2,Mpc1,Ldhb,Mif,Gstm1,Hexa,Mpc2,Ndufa12,Atp5g1,Ndufb4,Ndufa5,Polr3gl,Id1,Ndufa9,Sdhc,Acy1,Suclg1,Ndufb8,Gadd45b,Ramp1,Ndufc1,Mtx3,Ndufa2,Usf2,Mrps35,Chchd7,Atp5l,Nbdy,Klf4,Pmf1,Ndufb9,Bri3,Atp5h,Mrpl23,Uqcrb,Dcaf13,Atp5o,Etfb,Atp5c1,Samd4,Ndufb11,Atpif1,Vegfb,Nfu1,Uqcrh,Uqcr10,Cox6c,Cox8a,Wdr81,R3hdm2,Ra…	0.334710743801653
Ontology - Biological Process	GOBP_PEPTIDE_ANTIGEN_ASSEMBLY_WITH_MHC_CLASS_II_PROTEIN_COMPLEX	0.000835949853888013	0.0311517685086082	0.477270815362862	-0.812359756426519	-1.91408346277016	10	H2-Eb1,H2-Ab1,H2-Aa,H2-DMb1,H2-DMa,H2-Ob	0.6
Ontology - Biological Process	GOBP_PHENYLPROPANOID_METABOLIC_PROCESS	0.000257489276451734	0.0131401533944668	0.49849310876659	-0.887899224229808	-1.9138389054914	7	Cyp2a5,Cyp2a22,Cyp2a4,Cyp1a1,Cyp2a12	0.714285714285714
Canonical Pathways - Biocarta	BIOCARTA_PPARG_PATHWAY	0.000266603707259761	0.0134753745792918	0.49849310876659	-0.887450643665216	-1.91287200416596	7	Lpl,Ppargc1a,Pparg	0.428571428571429
Ontology - Biological Process	GOBP_PLASMA_LIPOPROTEIN_PARTICLE_CLEARANCE	0.00131437984730246	0.0416237602236653	0.45505986738723	-0.6020123802518	-1.91209765598513	34	Vldlr,Cd36,Ces1g,Apoa2,Apoc1,Scarb1,Mylip,Washc1,Gpihbp1,Anxa2,Ehd1,Ldlr,Pcsk9,Apoe,Dgat2	0.441176470588235
Ontology - Biological Process	GOBP_RESPONSE_TO_ACTIVITY	0.00102327776717796	0.0358402690253847	0.45505986738723	-0.667616478195499	-1.90854508614136	22	Ppargc1a,Hadh,Agt,Ntrk1,Cry2,Tns2	0.272727272727273
Ontology - Biological Process	GOBP_CELLULAR_MODIFIED_AMINO_ACID_BIOSYNTHETIC_PROCESS	0.00171652279340611	0.0506548089162791	0.45505986738723	-0.67876701476603	-1.90779901125508	20	Acadm,Slc27a1,Bbox1,Dhfr,Chdh,Ptdss1,Mthfsl,Gch1,Mthfs,Park7	0.5
Ontology - Biological Process	GOBP_NUCLEOBASE_CONTAINING_SMALL_MOLECULE_METABOLIC_PROCESS	5.81581383057166e-14	2.39570577015893e-11	0.954541630725724	-0.401582795232647	-1.90729306979826	567	Sult2a2,Ppargc1a,Nt5e,Nqo1,Sult2a1,Ehhadh,Sult2a5,Sult2a3,Idh2,Adssl1,Sult1e1,Fmo2,Mpc1,Ldhb,Ctps2,Nudt19,Papss2,Enpp1,Pdk2,Atp1b1,Acsm3,Mpc2,Dcxr,Ndufa12,Gpd2,Atp5g1,Slc4a4,Ndufb4,App,Sult2a4,Gpd1l,Ndufa5,Macrod1,Acot1,Ces1d,Hmgcl,Acot12,Dlat,Adcy1,Ndufa9,Sdhc,Sult2a7,Adcy5,Eno1,Ndufc2,Acot2,Suclg2,Entpd5,Ppat,Adcy6,Pkm,Ugp2,Suclg1,Atp6v1b2,Hsd11b1,Gnpda1,mt-Nd6,Ndufb8,Acot7,Ndufc1,Me1,Ndufa2,Ga…	0.345679012345679
Ontology - Molecular Function	GOMF_ESTROGEN_2_HYDROXYLASE_ACTIVITY	0.000367968965751535	0.0172913041266938	0.49849310876659	-0.866661809838831	-1.90662816157604	8	Cyp2b13,Cyp2b9,Cyp3a59,Cyp2b10,Cyp3a25,Cyp1a1,Cyp1a2	0.875
Ontology - Molecular Function	GOMF_TESTOSTERONE_16_ALPHA_HYDROXYLASE_ACTIVITY	2.41253080437096e-08	5.08663073805793e-06	0.73376198835648	-0.991843670348343	-1.90603780185052	5	Cyp2b13,Cyp2b9,Cyp3a59,Cyp2b10,Cyp3a25	1
Ontology - Biological Process	GOBP_ADAPTIVE_THERMOGENESIS	8.00547397608091e-06	0.000817068248361277	0.593325476396405	-0.463177377641579	-1.90206473883704	137	Cd36,Ppargc1a,Lepr,Abhd6,Acot13,Acadl,Sorl1,Hadh,Ces1d,Adrb2,Fabp4,Id1,Npr3,Alpl,Igf1r,Esrrg,Decr1,Pctp,Map2k6,Il15,Thra,Pparg,Fh1,Il18r1,Dock7,Epas1,Gpr39,Plcl2,Slc25a5,Nr1h2,Ppargc1b,Adamts5,Lncbate1,Elovl6,Lama4,Tle3,Slc25a4,Ddit3,Jak2,Gja1,Scd1	0.299270072992701
Ontology - Molecular Function	GOMF_OXIDOREDUCTASE_ACTIVITY_ACTING_ON_DIPHENOLS_AND_RELATED_SUBSTANCES_AS_DONORS	0.000401204430330064	0.0184738499758878	0.49849310876659	-0.864547926580558	-1.90197768626404	8	Nqo2,Uqcrb,Uqcrh,Uqcr10,Cyc1,Uqcrfs1,Cyp1a1,mt-Cytb	1
Canonical Pathways - Reactome	REACTOME_PD_1_SIGNALING	0.0011858705109234	0.0393726237104778	0.45505986738723	-0.710839674968971	-1.90192432190827	17	H2-Eb1,H2-Ab1,H2-Aa,Lck,Trbc2,Cd274,Trbc1,Cd3e,Ptpn6,Trac	0.588235294117647
Ontology - Biological Process	GOBP_VITAMIN_METABOLIC_PROCESS	0.000200439910238886	0.0109683387137691	0.518848077743792	-0.514741906834872	-1.90126010320468	70	Rdh16,Nqo1,Rdh9,Slc23a2,Vnn3,Cbr1,Enpp1,Rdh16f2,Alpl,Vnn1,Aifm2,Clybl,Dgat1,Rdh1,Rdh10,Gsto1,Dhfr,Gsto2,Pdxp,Mthfsl,Gclc,Mthfs,Snai2,Mmadhc,Pltp,Cd320,Abcd4,Ugt1a6a,Shmt2	0.414285714285714
Ontology - Molecular Function	GOMF_LONG_CHAIN_FATTY_ACID_OMEGA_1_HYDROXYLASE_ACTIVITY	0.000710087857725522	0.027722515116773	0.477270815362862	-0.822803205574718	-1.89957733756102	9	Cyp2c37,Cyp2c38,Cyp2c39,Cyp2c29,Cyp2e1,Cyp2c50,Cyp1a1	0.777777777777778
Canonical Pathways - Reactome	REACTOME_BIOLOGICAL_OXIDATIONS	4.04531336306821e-06	0.00046634605273241	0.610526878385931	-0.449731981509918	-1.89885888441149	178	Cyp2a5,Gsta2,Cyp2a4,Sult2a2,Gstm3,Mgst3,Gsta1,Gstt2,Sult1e1,Fmo2,Cyp3a59,Gstt1,Cyp2b10,Ugt1a1,Cyp3a25,Cyp39a1,Gstm1,Papss2,Nqo2,Cyp3a11,Sult1a1,Gm3776,Mat1a,Sult1c2,Gstm4,Ces1d,Gstk1,Gsta3,Cyp2c29,Acy1,Maob,Ugp2,Gstm7,Cyp2e1,Gsta5,Cyp4a10,Ahcyl,Ephx1,Bpnt2,Ahcy,Esd,Fdxr,Gstm2,Aldh1b1,Gsto1,Cyp4f15,Cyp2d22,Mat2b,Gsto2,Adh1,Ugdh,Cyp1a1,Cyp1b1,Acsm5,Cyp2a12,Cyp1a2,Gstm6,Akr7a5,Bphl,Gclc	0.337078651685393
Canonical Pathways - Reactome	REACTOME_DEGRADATION_OF_CYSTEINE_AND_HOMOCYSTEINE	0.00128764949847231	0.0409390784990483	0.45505986738723	-0.75292437158164	-1.89767715829883	13	Tstd1,Slc25a10,Cth,Suox,Sqor,Cdo1,Txn2,Fmo1	0.615384615384615
Ontology - Biological Process	GOBP_CELLULAR_RESPONSE_TO_OXYGEN_RADICAL	0.00118657650025422	0.0393726237104778	0.45505986738723	-0.69209740435709	-1.89758113835625	19	Cd36,Nqo1,Fbln5,Sod3,Dhfr,Prdx2,Gch1,Adprs,Sod2	0.473684210526316
Curated - Chemical and Genetic Perturbation	HOFFMANN_SMALL_PRE_BII_TO_IMMATURE_B_LYMPHOCYTE_UP	0.000383208447979646	0.017747202804699	0.49849310876659	-0.524991009520908	-1.896741429781	63	Cd36,H2-Eb1,H2-Ab1,H2-Aa,Cd74,Serpinb1a,H2-DMb1,Acy1,Suclg2,H2-DMa,Vegfb,Sema4d,Ltb,Hes1,Cxcr5,Ehd1,Mef2c,Trappc5,Scd1	0.301587301587302
Ontology - Biological Process	GOBP_ALCOHOL_CATABOLIC_PROCESS	0.00079797890457523	0.030228874626273	0.477270815362862	-0.588580574308374	-1.8939415010968	37	Sult2a2,Sult2a1,Sult2a5,Sult2a3,Sult1e1,Cyp39a1,Akr1d1,Sult2a4,Sult2a7,Scarb1,Bpnt2,Sult2a6,Adh1	0.351351351351351
Ontology - Biological Process	GOBP_POSITIVE_REGULATION_OF_MACROPHAGE_CYTOKINE_PRODUCTION	0.00118264126928416	0.0393726237104778	0.45505986738723	-0.636796678355129	-1.8926977072773	27	Cd36,Cd74,Rtn4,Gprc5b,Mapkapk2,Panx1	0.222222222222222
Ontology - Biological Process	GOBP_ISOCITRATE_METABOLIC_PROCESS	0.0002124331750067	0.0114613777653447	0.518848077743792	-0.925971587935169	-1.89239686408301	6	Idh2,Aco2,Idh3b,Idh3g,Idh3a	0.833333333333333
Curated - Chemical and Genetic Perturbation	YAO_TEMPORAL_RESPONSE_TO_PROGESTERONE_CLUSTER_15	0.0011460131533984	0.0391550421536374	0.45505986738723	-0.590027983209226	-1.892111042703	35	Gstt1,Npc1,Col4a5,Robo1,Cd59a,Itm2a,Sema3c,Gbp3,Epor,Postn,Gm1673,Cryz,St3gal6,Col14a1,Sema3b,Heph,Ptprd,Mterf2	0.514285714285714
Ontology - Biological Process	GOBP_CARNITINE_METABOLIC_PROCESS	0.00157137608613014	0.0475089252908479	0.45505986738723	-0.786866340181759	-1.89184764416348	11	Acadm,Acadl,Bbox1,Slc22a5,Crat,Cpt1c,Cpt2,Slc22a4,Cpt1a	0.818181818181818
Curated - Chemical and Genetic Perturbation	WAKABAYASHI_ADIPOGENESIS_PPARG_RXRA_BOUND_WITH_H4K20ME1_MARK	6.19502251247916e-06	0.00067992493657511	0.610526878385931	-0.4590301000254	-1.89109943178081	146	Lpl,Abcc4,Fam13a,Acadm,Plaat3,Hadh,Mpc2,Pnpla2,Fabp4,Mknk2,Klf15,Hsdl2,Cyth1,Gprc5b,Cpeb3,Dgat1,Bfar,Esrra,Hibadh,Etfb,Aldh6a1,Pank3,Alad,Pparg,Kmt5a,Apmap,Rasa3,Acox1,Lrrc8d,Immt,Atn1,Qdpr,Stom,Pla2g6,Slc25a46,Ifngr1,Mocs2,Bcat2,Hibch,Coq8a,Pfkl,Ltbp3,Atp5g3,Pam16,Parl,Chchd3,Scd1,Ndufs6,Acaa2,Bcl2l13	0.342465753424658
Ontology - Molecular Function	GOMF_MHC_CLASS_II_PROTEIN_COMPLEX_BINDING	0.00120795625701556	0.0396297631850029	0.45505986738723	-0.774847297573613	-1.8877573409236	12	H2-Eb1,H2-Ab1,H2-Aa,Cd74,H2-DMb1,H2-DMa,H2-Ob	0.583333333333333
Ontology - Biological Process	GOBP_FATTY_ACID_CATABOLIC_PROCESS	5.63173107094144e-05	0.00410194812185298	0.557332238758646	-0.485315842766153	-1.88675145445906	102	Hao2,Ehhadh,Abcd2,Acaa1b,Acad10,Acadm,Irs1,Acadl,Eci1,Nudt19,Hadh,Decr2,Lpin2,Ces1d,Ilvbl,Sesn2,Ivd,Decr1,Acot2,Eci2,Acot7,Pex7,Acad12,Acaa1a,Etfa,Etfb,Pck1,Gcdh,Acat2,Cyp4f15,Acox1,Mtln,Hadhb,Crat,Echs1,Mlycd,Acadvl,Aig1,Etfdh,Acads,Abcd3,Mfsd2a,Slc27a2,Acaa2,Acat3,Cpt2,Abcd1,Hadha,Acsl5,Acad11,Abcd4,Acat1,Auh	0.519607843137255
Cell Type Signatures	TABULA_MURIS_SENIS_KIDNEY_KIDNEY_MESANGIAL_CELL_AGEING	0.00122173633383621	0.0396297631850029	0.45505986738723	-0.637355484509465	-1.88531865090081	25	H2-Eb1,H2-Ab1,Ndrg1,H2-Aa,Cd74,Sod3,Zfp704	0.28
Cell Type Signatures	TABULA_MURIS_SENIS_KIDNEY_KIDNEY_CORTEX_ARTERY_CELL_AGEING	0.00187337279100108	0.0539491064855128	0.45505986738723	-0.596350132839931	-1.87835705208966	32	H2-Eb1,H2-Ab1,H2-Aa,Cd74,Npnt,Epas1,Fth1,Napsa,Apoe,Eng,Sod1,Timp3,Plac9,Mcam,Insr,Kap	0.5
Canonical Pathways - Wiki	WP_FATTY_ACID_OXIDATION	0.00136937937810647	0.0429411646864543	0.45505986738723	-0.796673825249252	-1.87712424460722	10	Acadm,Hadh,Echs1,Acadvl,Acads,Acaa2,Cpt2,Slc25a29,Cpt1a	0.9
Cell Type Signatures	TABULA_MURIS_SENIS_KIDNEY_BRUSH_CELL_AGEING	0.000263477902126812	0.0134030790593017	0.49849310876659	-0.52318434551528	-1.87594518582534	61	Cyp2a4,Hao2,H2-Eb1,H2-Ab1,Gstt1,H2-Aa,Cd74,Cbr1,Rdh16f2,Ddt	0.163934426229508
Ontology - Molecular Function	GOMF_PROTEIN_LIPID_COMPLEX_BINDING	0.00153152730481291	0.0467332604505049	0.45505986738723	-0.620081705016058	-1.87550968924387	28	Vldlr,Cd36,Lpl,Sorl1,Apoa2,Scarb1,Gpihbp1,Scarf1,Ldlr,Pon1,Pcsk9,Apoe,Mapt,Pltp	0.5
Ontology - Molecular Function	GOMF_AROMATASE_ACTIVITY	0.0019570980968942	0.055407314319139	0.431707695803346	-0.595261815629412	-1.87492911907729	32	Cyp2c37,Cyp2a22,Cyp2b13,Cyp2b9,Cyp2b10,Cyp3a25,Cyp2c55,Cyp3a11,Cyp2c38,Cyp2c39,Cyp2c29,Cyp2d26,Cyp2e1,Cyp2c50,Cyp1a1,Cyp1b1,Cyp2a12,Cyp1a2	0.5625
Positional	chr1H2	0.000203798597125981	0.011084031708037	0.518848077743792	-0.503940395657591	-1.87289324160718	71	Pbx1,Ildr2,Mgst3,Fmo2,Creg1,Atp1b1,Mpc2,Slc19a2,Dcaf6,Dnm3,Rgs4,Mpzl1,5330438I03Rik,Selp,Gm16418,Gm32391,Pogk,Rabgap1l,Fmo1,Kifap3	0.28169014084507
Ontology - Cellular Component	GOCC_PROTON_TRANSPORTING_ATP_SYNTHASE_COMPLEX_CATALYTIC_CORE_F_1	0.000372167390858873	0.017437456933107	0.49849310876659	-0.916336241078509	-1.87270522298574	6	Atp5e,Atp5o,Atp5c1,Atp5d,Atp5b,Atp5a1	1
Canonical Pathways - Wiki	WP_METAPATHWAY_BIOTRANSFORMATION	5.19962196173505e-05	0.00383957337856417	0.557332238758646	-0.474912766195928	-1.8710480967137	108	Gsta2,Inmt,Sult2a1,Mgst3,Gsta4,Gsta1,Gstt2,Sult1e1,Fmo2,Gstt1,Ugt1a1,Cyp39a1,Gstm1,Akr1d1,Sult1a1,Sult1c2,Gstm4,Gal3st1,Gstk1,Gsta3,Gstm7,Cyp17a1,Cyp2e1,Ephx1,Gpx4,Kcnab3,Gsto1,Kcnab1	0.259259259259259
Canonical Pathways - Reactome	REACTOME_PHOSPHORYLATION_OF_CD3_AND_TCR_ZETA_CHAINS	0.00116887965636647	0.0393726237104778	0.45505986738723	-0.691670150068999	-1.87100183829736	18	H2-Eb1,H2-Ab1,H2-Aa,Lck,Ptpn22,Trbc2,Trbc1,Cd3e,Trac	0.5
Ontology - Molecular Function	GOMF_TAP_COMPLEX_BINDING	0.00148592042664551	0.0456137718708194	0.45505986738723	-0.79380442561385	-1.87036336022471	10	H2-Q1,H2-Q6,H2-Q4,H2-Q2	0.4
Ontology - Biological Process	GOBP_POSITIVE_REGULATION_OF_CHOLESTEROL_STORAGE	0.000700710916240133	0.0274808888671563	0.477270815362862	-0.86669725360401	-1.86813872336551	7	Cd36,Lpl,Scarb1,Srebf2	0.571428571428571
Ontology - Biological Process	GOBP_NADH_METABOLIC_PROCESS	0.00248204138695038	0.0668440860243577	0.431707695803346	-0.708400297233425	-1.86781159972334	16	Gpd2,Gpd1l,Me1,Idh3b,Mdh2,Idh3g,Idh3a,Dlst,Mdh1,Nudt17,Nudt12,Ogdh	0.75
Ontology - Molecular Function	GOMF_APOLIPOPROTEIN_BINDING	0.00165308400057467	0.0496049026689297	0.45505986738723	-0.680927960286967	-1.86695694260004	19	Vldlr,Lpl,App,Scarb1,Lrp4	0.263157894736842
Ontology - Biological Process	GOBP_TEMPERATURE_HOMEOSTASIS	1.27076373654907e-05	0.00117120790923111	0.593325476396405	-0.450285298775344	-1.86636372452223	150	Cd36,Adora1,Ppargc1a,Lepr,Abhd6,Acot13,Slc27a1,Acadl,Hadh,Il1rn,Ces1d,Adrb2,Fabp4,Id1,Npr3,Alpl,Igf1r,Esrrg,Decr1,Pctp,Map2k6,Gimap3,Il15,Thra,Pparg,Fh1,Il18r1,Dock7,Epas1,Ednrb,Plcl2,Nr1h2,Ppargc1b,Acadvl,Adamts5,Elovl6,Ccl5,Abat,Lama4,Tle3,Ddit3,Jak2,Gja1,Scd1	0.293333333333333
Ontology - Molecular Function	GOMF_CD4_RECEPTOR_BINDING	0.00195170450960993	0.0553632233418437	0.45505986738723	-0.776259911844561	-1.86634681201697	11	H2-Eb1,Cd74,Lck,Plscr2,Plscr4	0.454545454545455
Ontology - Biological Process	GOBP_ANTIGEN_PROCESSING_AND_PRESENTATION_OF_EXOGENOUS_PEPTIDE_ANTIGEN	0.00160126584789197	0.0483214386942013	0.45505986738723	-0.627423289479292	-1.86483796454035	27	H2-Eb1,H2-Ab1,H2-Aa,Cd74,H2-DMb1,Ctse,H2-DMa,H2-Ob	0.296296296296296
Ontology - Molecular Function	GOMF_C_ACETYLTRANSFERASE_ACTIVITY	0.000806371269137838	0.0304745657337748	0.477270815362862	-0.847665986857013	-1.8648379607869	8	Acaa1b,Acaa1a,Acat2,Hadhb,Acaa2,Acat3,Gcat,Acat1	1
Ontology - Biological Process	GOBP_FATTY_ACID_BETA_OXIDATION_USING_ACYL_COA_DEHYDROGENASE	0.00174089371188549	0.0510917231488151	0.45505986738723	-0.739689410095846	-1.86431964584403	13	Acad10,Acadm,Acadl,Ivd,Acad12,Etfa,Etfb,Gcdh,Acadvl,Etfdh,Acads	0.846153846153846
Cell Type Signatures	TABULA_MURIS_SENIS_BRAIN_NON_MYELOID_ENDOTHELIAL_CELL_AGEING	1.15972096315875e-08	2.51126604238593e-06	0.747739663149885	-0.404311916484854	-1.86425616538655	354	H2-Ab1,Fmo2,Pcp4l1,Cd74,Ldhb,Mif,Plaat3,Gstm1,Cmtm8,Acer2,Ndufa12,Atp5g1,Rdm1,Polr3gl,Id1,Sdhc,Alpl,Ndufc2,Ndufb8,Atp5l,Klf4,Ndufb9,Bri3,Atp5h,Arl4a,H2-Q6,Ndufb11,Atpif1,Vwf,Cox8a,Rabac1,Smad7,Ndufs7,Copz2,Klf13,Ndufb10,Cyb5a,Ndufa11,Gstm2,S100a16,Gpx4,S100a1,Naxe,H2az2,Ddrgk1,Aldoa,Anapc11,Mdh2,Ndufa6,Ndufv2,Pigp,Mrpl51,Rnase4,Oaz1,Atp5d,Spag7,Tmsb10,Vamp8,Fth1,Pttg1,Cox5a,Slc25a5,S100a13,Ndufb7…	0.324858757062147
Curated - Chemical and Genetic Perturbation	YAO_TEMPORAL_RESPONSE_TO_PROGESTERONE_CLUSTER_13	3.90335280543115e-06	0.000456549820103859	0.610526878385931	-0.442674287409517	-1.86374794075945	176	Tagln2,Ndufa5,Ces1d,Ech1,Ilvbl,Cox7b,Ndufa9,Uqcrc2,Ndufb8,Ndufc1,Ndufa2,Ndufs2,Pex7,Mrpl45,Atp5e,Mrpl23,Ndufb5,Uqcrb,Atp5o,Fmc1,Etfb,Ndufb11,Uqcr10,Atp5md,Esd,Uqcr11,Gpx4,Tomm5,Atp5mpl,Ndufa3,Cox6a1,Cuedc2,Rex1bd,Cox5b,Prdx2,Anxa2,Ndufa13,Hddc2,Lsm3,Romo1,Armcx2,Lgals1,Ccnd1,Snrpg,Anxa1,Cox16,Relb,C1d,Psma6,Sf3b5,Dap3,Dgcr6,Park7,Naa38,Pigx,Psme2,Cyb5b,Chmp2a,Cd320,Pmpcb,Tmem205,Elob,Mrpl52,Dnajc…	0.488636363636364
Canonical Pathways - Reactome	REACTOME_BRANCHED_CHAIN_AMINO_ACID_CATABOLISM	0.00171393296855983	0.0506548089162791	0.45505986738723	-0.679430536068628	-1.86285132981354	19	Bckdhb,Ivd,Hibadh,Aldh6a1,Ppm1k,Dbt,Echs1,Bcat2,Hibch,Dld,Bckdha,Acat1,Auh	0.68421052631579
Ontology - Cellular Component	GOCC_ORGANELLAR_RIBOSOME	0.000106050266816285	0.0066641155900555	0.538434096309916	-0.482806323750228	-1.86089406842128	92	mt-Rnr2,mt-Rnr1,Mrps35,Mrpl45,Mrpl23,Mrpl14,Ndufa7,Mrps16,Mrpl51,Mrpl50,Mrps24,Mrpl12,Mrps9,Mrpl9,Mrpl48,Chchd1,Mrpl42,Dap3,Ndufab1,Mrpl58,Mrpl47,Mrpl1,Mrpl52,Mrpl2,Mrpl34,Mrpl27,Mrps18c,Mrpl30,Mrpl38,Mrps6,Mrps31,Mrps14,Mrps27,Mrps5,Mrpl46,Mrpl15,Mrpl11,Mrpl37,Mrpl21	0.423913043478261
Cell Type Signatures	ZHANG_UTERUS_C2_REGENERATIVE_UP	0.000244105081218537	0.0126877386913294	0.518848077743792	-0.4918740657908	-1.86046944452677	84	Sult1d1,Ldhb,Mif,Gstm1,mt-Rnr2,S100g,mt-Rnr1,Gstm7,Tgfbi,Atpif1,Cox6c,Chchd10,Gstm2,Cdo1,Pcna,Pigr,Ivns1abp,Rps27,Mt1,Siva1,Hint1,mt-Cytb,mt-Nd4,Aldh1a1,Rps28,Mt2,Iah1,Rpl37a,Egfl6,Rps29,Rps21,Rpl26,Igfbp7,Mmp7,Rpl38,Ifitm1,mt-Nd1,Prdx6,Rpl34	0.464285714285714
Canonical Pathways - Reactome	REACTOME_FATTY_ACID_METABOLISM	1.05645617043857e-05	0.00101369183683279	0.593325476396405	-0.450089245114235	-1.85731804130165	145	Hao2,Ehhadh,Acaa1b,Acad10,Acadm,Cbr1,Acot13,Aldh3a2,Acadl,Eci1,Nudt19,Hadh,Decr2,Acot1,Acot12,Decr1,Acot2,Eci2,Pctp,Acot7,Hacd2,Mcee,Cyp4a10,Slc22a5,Acot6,Acot3,Gpx4,Mapkapk2,Cyp4f15,Ptges2,Acox1,H2-Ke6,Hadhb,Crat,Acbd5,Echs1,Mlycd,Cyp1a1,Acadvl,Cyp1b1,Them4,Acot4,Elovl6,Cyp1a2,Acads,Slc25a20,Ggt5,Pon1,Slc27a2,Scd1,Acaa2,Ndufab1,Cpt2,Acbd4,Abcd1,Hadha,Acsl5,Acad11,Pecr,Cbr4,Ggt1,Acsf3,Acsl3,Acsf2…	0.475862068965517
Ontology - Biological Process	GOBP_LIPID_OXIDATION	2.5232904280499e-05	0.00207349773431136	0.575610261071129	-0.466764241815406	-1.85658375364024	111	Ppargc1a,Hao2,Ehhadh,Abcd2,Acaa1b,Fmo2,Acad10,Acadm,Irs1,Acadl,Eci1,Hadh,Ilvbl,Sesn2,Ivd,Decr1,Eci2,Pex7,Acad12,Acaa1a,Dgat1,Etfa,Etfb,Pdk4,Pparg,Gcdh,Acat2,Acox1,Mtln,Hadhb,Crat,Echs1,Mlycd,Acadvl,Etfdh,Acads,Abcd3,Mfsd2a,Slc27a2,Fmo1,Acaa2,Dgat2,Acat3,Cpt2,Abcd1,Hadha,Acsl5,Acad11,Abcd4,Acat1,Auh	0.45945945945946
Ontology - Biological Process	GOBP_CELLULAR_RESPONSE_TO_LIPOPROTEIN_PARTICLE_STIMULUS	0.00256657649650134	0.0682460825340662	0.431707695803346	-0.574709229209082	-1.85634181261139	36	Cd36,Lpl,Ces1g,Npc1,Ces1d,Mylip,Pparg,Ces1e,Socs5,Hmgcs1,Ces1c,Ldlr,Apoe,Cd81	0.388888888888889
Ontology - Biological Process	GOBP_CELLULAR_ALDEHYDE_METABOLIC_PROCESS	0.000467430514740612	0.0207331418412371	0.49849310876659	-0.52593043822564	-1.85603637485638	57	Idh2,Aldh3a2,Hyi,Hoga1,Agxt,Alpl,Gatd1,Aldh1a3,Rdh10,Esd,Agxt2,Aldoa,Rbp4,Ednrb,Adh1,Khk,Pdxp,Rdh13,Bco2,Cyp1b1,Dhrs4,Aldob,Bmp5,Park7,Aldh2,Abca4,Aldh8a1,Aldh3b3,Tpi1,Wnt4	0.526315789473684
Canonical Pathways - Reactome	REACTOME_PEROXISOMAL_LIPID_METABOLISM	0.0018524414704153	0.0536772551933721	0.45505986738723	-0.624272139988676	-1.85547206547256	27	Hao2,Ehhadh,Acaa1b,Aldh3a2,Nudt19,Decr2,Eci2,Acot6,Acox1,Crat,Acbd5,Mlycd,Acot4,Slc27a2,Acbd4,Abcd1,Pecr	0.62962962962963
Ontology - Molecular Function	GOMF_OXIDOREDUCTASE_ACTIVITY_ACTING_ON_NAD_P_H	0.000722438120812692	0.0280298993895946	0.477270815362862	-0.517428320619009	-1.85355959559809	60	Nqo1,Cbr1,Nqo2,Dcxr,Ndufa9,mt-Nd6,Aifm2,Ndufa2,Ndufs2,Ndufv1,Ndufs7,mt-Nd3,Ndufv2,Ndufs1,Ndufa10,Cryz,Ndufs4,mt-Nd4l,Dhrs4,Ndufs3,Akr1c20,Akr1c14,Aifm1,Akr1c13,mt-Nd4,Cbr4	0.433333333333333
Canonical Pathways - Wiki	WP_TRANSCRIPTIONAL_ACTIVATION_BY_NFE2L2_IN_RESPONSE_TO_PHYTOCHEMICALS	0.00354988704821763	0.0821021886485215	0.431707695803346	-0.728454218724079	-1.85344293536244	14	Gsta2,Nqo1,Hmox1,Gclc,Prkca,Pik3ca	0.428571428571429
Ontology - Biological Process	GOBP_ACETYL_COA_BIOSYNTHETIC_PROCESS_FROM_PYRUVATE	0.00238634206763972	0.0651426665960117	0.431707695803346	-0.760451987171698	-1.85268610434423	12	Mpc1,Pdk2,Mpc2,Dlat,Pdha1,Pdk4,Vdac1,Dld	0.666666666666667
Ontology - Molecular Function	GOMF_ADENYLATE_CYCLASE_ACTIVITY	0.00195208569571528	0.0553632233418437	0.45505986738723	-0.785528312913516	-1.85086316916969	10	Adcy1,Adcy5,Adcy6,Gucy1a1,Gucy1b1	0.5
Ontology - Molecular Function	GOMF_PRIMARY_ACTIVE_TRANSMEMBRANE_TRANSPORTER_ACTIVITY	1.81825139437094e-05	0.00158345980127174	0.575610261071129	-0.455522344362119	-1.84846915726352	126	Abcc4,Abcc3,Abcd2,Abcg5,Abcg8,Atp1b1,Abcb1a,Atp6v0d2,Cox7b,Cox7a1,Atp6v1b2,mt-Nd6,Ndufa2,Ndufs2,Atp5l,Ndufv1,Atp5e,Uqcrb,Cox7c,Uqcrh,Uqcr10,Ndufs7,Atp2a3,mt-Nd3,Kcnj8,Abcc2,Abca3,Cyc1,Ndufv2,Cox6a1,Uqcrfs1,Ndufs1,Cox5a,Atp5b,Cox5b,Ndufa10,Ndufs4,mt-Nd4l,Cox4i1,Ndufs3,Atp1a1,Abcd3,Atp1a2,Abcb4,mt-Cytb,Abcd1,Abcc9,mt-Nd4,Abcd4,mt-Co3,mt-Co1,Abca4,Tap1,Atp6v1g2	0.428571428571429
Ontology - Biological Process	GOBP_ARACHIDONIC_ACID_METABOLIC_PROCESS	0.000647325108131456	0.0260712952072941	0.477270815362862	-0.513995467847986	-1.84822164968083	62	Cyp2a5,Cyp2c37,Cyp2a22,Cyp2a4,Cyp2b13,Cyp2b9,Cyp2b10,Cyp2c55,Cyp2c68,Cyp4a14,Cyp2c38,Cyp2c39,Cyp2c29,Cyp2d26,Cyp4a31,Cyp2e1,Cyp4a10,Cyp2c50,Ephx1,Gpx4,Cyp4f15,Cyp2d22	0.354838709677419
Ontology - Biological Process	GOBP_RESPIRATORY_SYSTEM_PROCESS	0.00262937717704332	0.0691865416847851	0.431707695803346	-0.586245618654115	-1.84653030395349	32	Adora1,Adrb2,Ccbe1,Cfap54,Zfand5,Ndn,Stard7,Mecp2,Stk40,Gls,Ndufs4	0.34375
Ontology - Biological Process	GOBP_MALATE_METABOLIC_PROCESS	0.00102174504238484	0.0358402690253847	0.45505986738723	-0.856556661641582	-1.84628099571714	7	Me1,Fh1,Mdh2,D2hgdh,Mdh1	0.714285714285714
Canonical Pathways - Reactome	REACTOME_G_ALPHA_Z_SIGNALLING_EVENTS	0.00187716109036364	0.0539491064855128	0.45505986738723	-0.638376237806926	-1.84498913172943	23	Adcy1,Adcy5,Adcy6,Gng2,Gng7,Adra2b,Gnb2,Gnb1,Rgs16,Gnb5,Gng11,Adcy2,Adcy9,Gnb4,Adcy3,Gng5	0.695652173913044
Curated - Chemical and Genetic Perturbation	JIANG_AGING_HYPOTHALAMUS_UP	0.000882678406725784	0.0324404559389311	0.477270815362862	-0.540453988188013	-1.84487890227134	49	Casp6,Hexb,Hbb-bs,Ndufc1,Atp5l,Ndufb5,Atp5o,Hba-a2,Atp5c1,Hba-a1,Atpif1,Atp5md,Ndufa1,Cox7a2,Mt1,Psma6,Septin4,Map4,Snx2,Thy1,Sod1,Hsd17b4,Rpl17	0.469387755102041
Ontology - Molecular Function	GOMF_QUINONE_BINDING	0.0023395722148558	0.0641940157035091	0.431707695803346	-0.731761871374293	-1.84433900805192	13	Ndufs2,Ndufs7,Sdhd,Sqor,Coq10b,Etfdh,mt-Nd4,Cbr4,Coq10a,Dhodh,Aoc2,Vkorc1	0.923076923076923
Ontology - Biological Process	GOBP_SMALL_MOLECULE_METABOLIC_PROCESS	1.57716727379923e-24	2.29750258139626e-21	1.28710367230144	-0.361330768815299	-1.84354902404524	1553	Scd2,Vldlr,Cyp2a5,Cyp2c37,Lpl,Rdh16,Cyp2a22,Cyp2a4,Cyp2b13,Cyp2b9,Sult2a2,Ppargc1a,Hao2,Nt5e,Ppp1r3g,Nqo1,Sult2a1,Gstm3,Mgst3,Gstp3,Ehhadh,Sult2a5,Ddah1,Sult2a3,Idh2,Adssl1,Abcd2,Rdh9,Sult1e1,Acaa1b,Fmo2,Acad10,Dhrs7,Slc23a2,Cyp2b10,Lepr,Vnn3,Hpgd,Cd74,Acadm,Cbr1,Ugt1a1,Mpc1,Cyp39a1,Aldh3a2,Slc25a10,Irs1,Ldhb,Mif,Ces1g,Ctps2,Cyp2c55,Slc27a1,Acadl,Cth,Azin2,Plaat3,Eci1,Hyi,Bckdhb,Gstm1,Nudt19,Paps…	0.309723116548616
Ontology - Molecular Function	GOMF_MONOCARBOXYLIC_ACID_TRANSMEMBRANE_TRANSPORTER_ACTIVITY	0.000320372527383964	0.0156037975039533	0.49849310876659	-0.542686123542545	-1.84300483689226	48	Cd36,Slc22a29,Slc16a7,Slco1a4,Abcc4,Abcc3,Slc16a11,Slc5a6,Slc22a27,Mpc1,Slc16a10,Slc27a1,Mpc2,Slc6a12,Slc27a5,Slc22a26,Slc16a5	0.354166666666667
Ontology - Biological Process	GOBP_CELLULAR_LIPID_CATABOLIC_PROCESS	1.25776308763104e-06	0.000173744790656895	0.643551836150722	-0.432075227398584	-1.84255826592386	194	Lpl,Hao2,Ehhadh,Abcd2,Acaa1b,Acad10,Acadm,Abhd6,Irs1,Enpp2,Acadl,Eci1,Sorl1,Nudt19,Hexa,Hadh,Acer2,Decr2,Hexb,Lpin2,Pnpla2,Ces1d,Apoa2,Ilvbl,Sesn2,Ivd,Apoc1,Decr1,Scarb1,Acot2,Eci2,Acot7,Pex7,Acad12,Acaa1a,Etfa,Etfb,Pck1,Gcdh,Naga,Acat2,Cyp4f15,Acox1,Apoh,Mtln,Hadhb,Crat,Neu1,Gpihbp1,Smpdl3b,Echs1,Mlycd,Bco2,Sgpl1,Pla2g6,Neu2,Acadvl,Cyp1b1,Aig1	0.304123711340206
Ontology - Molecular Function	GOMF_ORGANIC_ACID_TRANSMEMBRANE_TRANSPORTER_ACTIVITY	7.31518957515429e-05	0.00503084110524774	0.538434096309916	-0.462150073475851	-1.84191216980864	116	Cd36,Slc22a29,Slc16a7,Slco1a4,Abcc4,Abcc3,Slc16a11,Slc15a4,Slc5a6,Slc23a2,Slc22a27,Mpc1,Slc25a10,Slc16a10,Slc27a1,Slc25a32,Slc25a22,Mpc2,Abcb1a,Slc7a2,Slc47a1,Slc25a11,Slc3a2,Slc6a12,Slc6a19,Slc27a5,Slc22a26,Slc16a5,Abcc2,Slc66a1	0.258620689655172
Canonical Pathways - Reactome	REACTOME_METABOLISM_OF_PORPHYRINS	0.00275558465094545	0.0710828765976074	0.431707695803346	-0.599664818031974	-1.8415121263624	29	Gsta2,Gsta1,Ugt1a1,Gm3776,Gsta3,Cox10,Gsta5,Hmox1,Alad,Abcc2,Alb,Blvrb,Fech	0.448275862068966
Ontology - Biological Process	GOBP_NEGATIVE_REGULATION_OF_COLD_INDUCED_THERMOGENESIS	0.00415278619022209	0.09053638899608	0.407017918923954	-0.551102619672268	-1.83833233406982	40	Abhd6,Acot13,Id1,Npr3,Pctp,Map2k6,Il15,Il18r1,Dock7,Plcl2,Nr1h2,Adamts5,Lama4,Tle3,Ddit3,Aldh1a1,Ip6k1,Notch1,Lnpep,Nova2	0.5
Curated - Chemical and Genetic Perturbation	LANDIS_ERBB2_BREAST_PRENEOPLASTIC_DN	0.000868000893885762	0.0319743593646562	0.477270815362862	-0.524242483529369	-1.8376515501708	56	Cd36,Dhrs7,Bckdhb,Gpd2,Ces1d,Mknk2,Decr1,Pgm1,Pdha1,Ndufv1,Acaa1a,Dgat1,Etfb,Uqcr10,Alad,Chchd10,Ppp2r5a,Hadhb,Jchain,Gbe1,Bcat2,St3gal6	0.392857142857143
Ontology - Biological Process	GOBP_GLUTAMINE_FAMILY_AMINO_ACID_CATABOLIC_PROCESS	0.00364941816716487	0.083421222126462	0.431707695803346	-0.653750741673315	-1.83748619399477	20	Ddah1,Aldh4a1,Ppat,Gls2,Gls,Prodh,Got2,Oat,Got1	0.45
Curated - Chemical and Genetic Perturbation	SCHRAETS_MLL_TARGETS_DN	0.00220868665737107	0.0612318252555606	0.431707695803346	-0.617837514601056	-1.83634696458511	27	Gsta4,Acadm,Enpp2,Il1rn,Gas1,Tgfbi	0.222222222222222
Ontology - Biological Process	GOBP_VITAMIN_K_METABOLIC_PROCESS	0.00116901987393798	0.0393726237104778	0.45505986738723	-0.851780647360671	-1.83598644686007	7	Nqo1,Cbr1,Aifm2	0.428571428571429
Ontology - Cellular Component	GOCC_TRANSPORTER_COMPLEX	2.9488681165689e-07	4.63261399018628e-05	0.674962860011025	-0.419035575460616	-1.83582259905539	237	Abhd6,Dmac2,Abcg5,Abcg8,Atp1b1,Ndufa12,Atp5g1,Ndufb4,Ndufa5,Chrnb2,Ndufa9,Ndufc2,Uqcrc2,mt-Nd6,Ndufb8,Ndufc1,Ndufa2,Nrn1,Ndufs2,Uqcrc1,Ndufv1,Ndufb9,Ndufb5,Uqcrb,Trpm4,Ndufb11,Uqcrh,Uqcr10,Ndufs7,Ndufb10,Ndufa11,Ndufs5,mt-Nd3,Uqcr11,Kcnj8,Kcnab3,Kcnab1,Ndufa7,Ndufa3,Amigo1,Ndufa6,Cyc1,Ndufv2,Lrrc8d,Timm10,Uqcrfs1,Ndufs1,Timm8a1,Ndufb7,Uqcrq,Ndufa1,Ndufa13,Ndufb6,Ndufa10,Ndufs4,Lrrc8e,Eps8,mt-Nd4l…	0.375527426160338
Ontology - Molecular Function	GOMF_OXIDOREDUCTASE_ACTIVITY_ACTING_ON_THE_CH_CH_GROUP_OF_DONORS_WITH_A_FLAVIN_AS_ACCEPTOR	0.0026353456955609	0.0692275072551932	0.431707695803346	-0.753058050335391	-1.83467228589927	12	Acad10,Acadm,Acadl,Ivd,Acad12,Gcdh,Acadvl,Acads	0.666666666666667
Cell Type Signatures	TABULA_MURIS_SENIS_HEART_ENDOTHELIAL_CELL_OF_CORONARY_ARTERY_AGEING	7.21772142527357e-05	0.00500678649863998	0.538434096309916	-0.451075923416598	-1.83353671246902	127	H2-Eb1,H2-Ab1,H2-Aa,Pcp4l1,Cd74,Tagln2,Ldhb,Hexb,Ecm1,Tgtp2,Pkm,Vim,Bri3,H2-Q6,Smad7,Bcl10,Klf13,Gstm2,Gpx4,Aldoa,Dcn,Oaz1,Spag7,Tmsb10,Igtp,Mllt6,Anxa2,Drap1,Mtarc2,Adrm1,Tgfb1i1,Apoe,Gltp,Ptms,Gata3,Chmp2a,Map1lc3a,Aldh2,Gnb1,Egfl7,Tppp3	0.322834645669291
Canonical Pathways - Biocarta	BIOCARTA_REELIN_PATHWAY	0.000950015491039366	0.034363540018995	0.477270815362862	-0.897146104509305	-1.83348657444613	6	Vldlr	0.166666666666667
Ontology - Molecular Function	GOMF_ANDROSTERONE_DEHYDROGENASE_ACTIVITY	0.00449539572738738	0.0950886605401365	0.407017918923954	-0.720349303292676	-1.83282118884506	14	Rdh16,Rdh9,Rdh16f2,Hsd17b6,Rdh1,Akr1c20,Akr1c14,Akr1c13,Rdh5,Akr1c19	0.714285714285714
Ontology - Biological Process	GOBP_POSITIVE_REGULATION_OF_DIGESTIVE_SYSTEM_PROCESS	0.00291687837660262	0.0736063922939849	0.431707695803346	-0.762306331800996	-1.83279848724434	11	Slc22a5,Acat2,Nr1h2,Ppp3ca,Lpcat3,Slc22a21	0.545454545454545
Ontology - Molecular Function	GOMF_MHC_PROTEIN_COMPLEX_BINDING	0.00262946854006703	0.0691865416847851	0.431707695803346	-0.668354907322141	-1.83248435534945	19	H2-Eb1,H2-Ab1,H2-Aa,Cd74,H2-DMb1,H2-DMa,H2-Ob	0.368421052631579
Cell Type Signatures	TABULA_MURIS_SENIS_MARROW_LATE_PRO_B_CELL_AGEING	1.15984816845124e-06	0.000161612235228371	0.643551836150722	-0.412773531473001	-1.83224482062325	245	H2-Aa,Plaat3,Mpc2,Trp53i11,Sdhc,Pkm,Hsd11b1,Ndufb8,Arpp19,Atp5l,Ndufb9,Atp5h,Slc3a2,Etfb,Ndufb11,Atpif1,Uqcrh,Alad,Cox8a,Rabac1,Cisd3,Chchd10,Klf13,Ndufb10,Sin3b,Gpx4,Naxe,Gmfg,Fau,Atp5d,Tmsb10,Vamp8,Fth1,Igtp,Phb2,Blvrb,Ndufb7,Uqcrq,Txn2,Pfdn5,Ndufa13,Grcc10,Drap1,Cox4i1,Ndufs3,Ptpn18,Mrps24,Mrpl12,BC004004,Psma7,Adrm1,Hint1,Dgcr6,Tmsb4x,Park7,Ndufs6,1810058I24Rik,Psmd4,Scand1,Myl12a,Rps15,Psme2…	0.293877551020408
Ontology - Molecular Function	GOMF_OXIDOREDUCTASE_ACTIVITY_ACTING_ON_CH_OR_CH2_GROUPS_QUINONE_OR_SIMILAR_COMPOUND_AS_ACCEPTOR	0.00120583864826892	0.0396297631850029	0.45505986738723	-0.849953023731459	-1.83204706149884	7	Cyp2c37,Cyp2c38,Cyp2c39,Cyp2c29,Cyp2c50,Cyp1a2	0.857142857142857
Ontology - Biological Process	GOBP_RESPONSE_TO_FATTY_ACID	0.00261693580318722	0.0691865416847851	0.431707695803346	-0.578042541811931	-1.83100535803604	33	Scd2,Cd36,Lpl,Irs1,Pdk4,Foxo1,Slc2a2,Ppp5c,Ldlr,Scd1,Dgat2	0.333333333333333
Ontology - Biological Process	GOBP_PTERIDINE_CONTAINING_COMPOUND_BIOSYNTHETIC_PROCESS	0.00284284909899769	0.0723076412100618	0.431707695803346	-0.751258586271056	-1.83028825886863	12	Pts,Dhfr,Pcbd1,Qdpr,Mthfsl,Gch1,Mthfs	0.583333333333333
Ontology - Biological Process	GOBP_DOPAMINE_BIOSYNTHETIC_PROCESS	0.0030375749167549	0.0751879638420645	0.431707695803346	-0.761017168762913	-1.82969897728693	11	Nr4a2,Agtr1a,Epas1,Cyp2d22,Gch1,Park7,Aldh2	0.636363636363636
Ontology - Biological Process	GOBP_ARACHIDONIC_ACID_SECRETION	0.00387196023531113	0.0862924767880745	0.431707695803346	-0.69357631666197	-1.82872578486192	16	Pla2g12a,Mif,Pla2g6,Anxa1,Ace,Pla2r1	0.375
Ontology - Biological Process	GOBP_TERPENOID_METABOLIC_PROCESS	0.000655944482286215	0.0262771359603858	0.477270815362862	-0.514769088522437	-1.82855748226419	58	Rdh16,Rdh9,Dhrs7,Aldh3a2,Rarres2,Cyp3a11,Rdh16f2,Hsd17b6,Hmgcs2,Cyp2e1,Dgat1,Aldh1a3,Retsat,Rdh1,Rdh10,Rbp4,Adh1,Ttr,Rdh13,Bco2,Cyp1a1,Cyp1b1,Hmgcs1,Dhrs4,Cyp1a2	0.431034482758621
Ontology - Biological Process	GOBP_UTERINE_SMOOTH_MUSCLE_CONTRACTION	0.00107913999620706	0.0372675415931508	0.45505986738723	-0.893430554533357	-1.82589315018297	6	Agt,Lck,Adra2b,Abat,Setd3	0.833333333333333
Ontology - Biological Process	GOBP_POSITIVE_REGULATION_OF_MACROPHAGE_DERIVED_FOAM_CELL_DIFFERENTIATION	0.00298651622387679	0.074774899955315	0.431707695803346	-0.774474027048179	-1.82481704169945	10	Cd36,Lpl,Agt,Agtr1a	0.4
Ontology - Biological Process	GOBP_DERMATAN_SULFATE_PROTEOGLYCAN_METABOLIC_PROCESS	0.00335943267986834	0.0797504433514227	0.431707695803346	-0.758986464946743	-1.82481659506465	11	Hexa,Ids,Hexb	0.272727272727273
Ontology - Molecular Function	GOMF_LIPOPROTEIN_PARTICLE_RECEPTOR_ACTIVITY	0.00283646067405612	0.0722598503037762	0.431707695803346	-0.723410829899042	-1.82329097022271	13	Vldlr,Cd36,Scarb1	0.230769230769231
Ontology - Biological Process	GOBP_GANGLIOSIDE_CATABOLIC_PROCESS	0.00128205065951798	0.0409390784990483	0.45505986738723	-0.891725214059939	-1.82240796661348	6	Hexa,Hexb,Neu1,Neu2	0.666666666666667
Canonical Pathways - Reactome	REACTOME_CROSS_PRESENTATION_OF_PARTICULATE_EXOGENOUS_ANTIGENS_PHAGOSOMES	0.00127947626060329	0.0409390784990483	0.45505986738723	-0.84542326193638	-1.82228330214478	7	Cd36	0.142857142857143
Ontology - Cellular Component	GOCC_MYELIN_SHEATH	4.00475454490773e-06	0.000465015846576823	0.610526878385931	-0.425979598561674	-1.82185176690715	197	Ndrg1,Ldhb,Mif,Myo1d,Gstm1,Rtn4,Atp1b1,Aco2,Dlat,Eno1,Uqcrc2,Pkm,Atp6v1b2,Actg1,Hbb-bs,Pdha1,Uqcrc1,Vdac2,Atp5h,Atp5o,Cd59a,Atp5c1,Hba-a1,Rdx,Gsto1,Alb,Aldoa,Mdh2,Ndufv2,Rala,Cox6a1,Myh14,Immt,Sptan1,Uqcrfs1,Vdac1,Idh3a,Ndufs1,Cox5a,Slc25a5,Atp5pb,Prdx3,Atp5b,Cox5b,Prdx2,Anxa2,Atp5a1,Ndufa10,Rap1a,Tppp,Ndufs3,Gnb2,Dld,Dlst,Ehd1,Atp1a1,Fscn1,Phb,Mbp,Nefh,Septin2,Slc25a4,Septin4,Atp1a2,Mdh1,Hspa8,S…	0.385786802030457
Ontology - Biological Process	GOBP_REGULATION_OF_TOLL_LIKE_RECEPTOR_9_SIGNALING_PATHWAY	0.00310363287101677	0.0761602038670332	0.431707695803346	-0.773134503640305	-1.8216608543296	10	Slc15a4,Rtn4,Gramd4,Ptprs,Ptpn22,Cd300ld3	0.6
Ontology - Molecular Function	GOMF_PYRUVATE_TRANSMEMBRANE_TRANSPORTER_ACTIVITY	0.000112943307895672	0.00701474250279169	0.538434096309916	-0.947804631426721	-1.82140745590871	5	Slc16a7,Slc16a11,Mpc1,Mpc2	0.8
Ontology - Biological Process	GOBP_ICOSANOID_METABOLIC_PROCESS	6.16125565669547e-05	0.00433017371240737	0.538434096309916	-0.458128619339765	-1.81938486345904	115	Cyp2a5,Cyp2c37,Cyp2a22,Cyp2a4,Cyp2b13,Cyp2b9,Gstm3,Mgst3,Gstp3,Cyp2b10,Hpgd,Cd74,Mif,Cyp2c55,Gstm1,Cyp2c68,Cyp4a14,Cyp2c38,Cyp2c39,Cyp2c29,Cyp2d26,Cyp4a31,Cyp2e1,Cyp4a10,Cyp2c50,Ephx1,Gstm2,Gpx4,Cyp4f15,Cyp2d22,Ptges2,Acox1	0.278260869565217
Ontology - Cellular Component	GOCC_TRICARBOXYLIC_ACID_CYCLE_ENZYME_COMPLEX	0.00303713046381782	0.0751879638420645	0.431707695803346	-0.663458433521217	-1.8190592850189	19	Bckdhb,Dlat,Suclg2,Suclg1,Idh3b,Fh1,Idh3g,Idh3a,Dbt,Dld,Dlst,Bckdha,Mrps36	0.68421052631579
Ontology - Biological Process	GOBP_DERMATAN_SULFATE_METABOLIC_PROCESS	0.00229858691166547	0.0632861798497036	0.431707695803346	-0.785831091685936	-1.81422109540127	9	Hexa,Ids,Hexb	0.333333333333333
Cell Type Signatures	TABULA_MURIS_SENIS_MAMMARY_GLAND_ENDOTHELIAL_CELL_AGEING	4.27955025182621e-11	1.06646555486601e-08	0.851339057116899	-0.384998383407204	-1.81365716519401	517	Gstt2,Rassf3,Pcp4l1,Sparcl1,Tmem134,Sgms1,Plaat3,Gstm1,Tgfbr3,Sult1a1,Acer2,Ndufb4,App,Ndufa5,Ech1,Fbln5,Trp53i11,Ndufa9,Sdhc,Ccnd3,Ndufc2,Scarb1,Sptssa,Ntan1,Pam,Ndufb8,Arpp19,Ndufc1,Ndufa2,Ltbp4,Chchd7,Atp5l,Uqcrc1,Ndufv1,Klf4,Atp5e,Ndufb9,Sdhb,Mrpl23,Ndufb5,Mapk3,Uqcrb,Atp5o,Cd59a,Mrpl14,Fmc1,Etfb,Jup,Atp5c1,Atpif1,Coro1b,Uqcr10,Ei24,Rabac1,Ndufs7,Mpzl1,Klf13,Ndufb10,Cyb5a,Ndufa11,Rflnb,Bola3,…	0.340425531914894
Ontology - Biological Process	GOBP_RESPONSE_TO_CAFFEINE	0.00384221999270253	0.0862692555872963	0.431707695803346	-0.753724406797739	-1.81216512961965	11	Irs1,Gstm7,Tmem38b,Tmem38a,Adora2a	0.454545454545455
Ontology - Molecular Function	GOMF_ORGANIC_ACID_BINDING	1.81557882737026e-05	0.00158345980127174	0.575610261071129	-0.431434444719144	-1.81155926025306	175	Cd36,Gsta2,Gstp3,Ddah1,Gsta1,Egln3,Ugt1a1,Mat1a,Cyp4a14,Aldh5a1,Hmgcl,Fabp4,Agxt,Sesn2,Apoc1,Pam,Gchfr,Hbb-bs,Gstm7,Tat,Dgat1,Sardh,Gsta5,Hba-a1,Pck1,Egln1,Pparg,Ogfod3,Cyp4f15,Dhfr,Acox1,Alb,Selp,Rara,Dbt,Egln2,Mthfsl,Hmgcs1,Furin,Hbb-bt,Gclc,Akr1c20,Nr2f2,Cd33,Mthfs,Castor1,Prodh,Igf2r,Slc19a1,Pah,Psap,Akr1c14,Tdo2,Gss,Siglecf,Got2,Gnmt	0.325714285714286
Ontology - Biological Process	GOBP_NEGATIVE_REGULATION_OF_T_HELPER_2_CELL_DIFFERENTIATION	0.00179855264668279	0.0524000138371728	0.45505986738723	-0.884627111981493	-1.80790166178814	6	Socs5,Hlx,Irf1,Anxa1	0.666666666666667
Ontology - Biological Process	GOBP_REGULATION_OF_LENS_FIBER_CELL_DIFFERENTIATION	0.00256453337581894	0.0682460825340662	0.431707695803346	-0.783070997130777	-1.80784896044727	9	Cdkn1c,Spred1,Spry1,Spred2,Spry2	0.555555555555556
Ontology - Biological Process	GOBP_DETOXIFICATION_OF_NITROGEN_COMPOUND	0.00221660225529715	0.0613451373728523	0.431707695803346	-0.821342433483915	-1.80692698835899	8	Gstm3,Gstm1,Gstm7,Gstm2,Gstm6,Mtarc2	0.75
Ontology - Molecular Function	GOMF_THYROID_HORMONE_BINDING	0.00173971263022081	0.0510917231488151	0.45505986738723	-0.837153576766954	-1.80445825535849	7	Crym,Pkm,Aldh1a3,Thra,Ttr	0.714285714285714
Ontology - Biological Process	GOBP_CARDIAC_CHAMBER_FORMATION	0.00271650302240481	0.0706643578425562	0.431707695803346	-0.781330164979195	-1.80382996139472	9	Sox4,Smarcd3,Tbx20,Mef2c,Hand2,Notch1,Ednra	0.777777777777778
Canonical Pathways - Reactome	REACTOME_MITOCHONDRIAL_TRANSLATION	0.000323764766189717	0.0156737359922176	0.49849310876659	-0.469977547034657	-1.8036728001718	88	Mrps35,Mrpl45,Mrpl23,Mrpl14,Mrps16,Mrpl51,Eral1,Mrpl50,Mrps24,Mrpl12,Mrps9,Mrpl9,Mrpl48,Chchd1,Mrpl42,Dap3,Mrps36,Mrpl58,Mrpl47,Mrpl1,Mrpl52,Mrpl2,Mrpl34,Mrpl27,Mrps18c,Mrpl30,Mrpl38,Mrps6,Mrps31,Mrps14,Mrps27,Oxa1l,Mrps5,Mrpl46,Mrpl15,Mrpl11,Gfm1,Mrpl37,Mrpl21	0.443181818181818
Ontology - Biological Process	GOBP_PROTEIN_LIPID_COMPLEX_SUBUNIT_ORGANIZATION	0.00633978007293351	0.119066914521055	0.407017918923954	-0.540541659182463	-1.8031037678206	40	Lpl,Ces1g,Ces1d,Apoa2,Apoc1,Scarb1,Soat2,Dgat1,Gpihbp1,Nr1h2,Fech,Lpcat3,Mfsd2a,Apoe,Pltp,Apoa5,Acsl3	0.425
Canonical Pathways - Wiki	WP_MITOCHONDRIAL_LONG_CHAIN_FATTY_ACID_BETAOXIDATION	0.0049885961169503	0.101058488214932	0.407017918923954	-0.68374492462641	-1.80280373463529	16	Ehhadh,Acadm,Acadl,Eci1,Hadh,Acadvl,Acads,Slc25a20,Cpt2,Hadha,Pecr,Acsl3,Cpt1a	0.8125
Ontology - Biological Process	GOBP_PHENOL_CONTAINING_COMPOUND_METABOLIC_PROCESS	0.000735942889987326	0.0284849006501375	0.477270815362862	-0.473881583797883	-1.8003839397759	86	Sult2a2,Sult1d1,Sult2a1,Sult2a5,Sult2a3,Slc16a10,Sult1a1,Sult2a4,Ddt,Chrnb2,Crym,Sult2a7,Maob,Cyp2e1,Nr4a2,Agtr1a,Epas1,Cyp2d22,Sult2a6,Dio3,Ndufs4,Gch1,Abat,Myo5a,Ctsb,Park7,Prkn,Maoa,Hand2	0.337209302325581
Ontology - Biological Process	GOBP_ORGANIC_ACID_TRANSMEMBRANE_TRANSPORT	0.00015606126589573	0.00891017890708125	0.518848077743792	-0.452268120927126	-1.8000210687225	110	Cd36,Slc16a7,Abcd2,Slc15a4,Slc5a6,Slc23a2,Mpc1,Slc25a10,Slc27a1,Slc25a32,Slc25a22,Mpc2,Abcb1a,Agt,Slc7a2,Slc25a11,Slc3a2,Slc27a5,Rgs4,Slc66a1,Lrrc8d,Cln8,Lrrc8e,Slc25a21,Emb,Abcd3,Septin2,Slc19a1,Sfxn2,Slc1a4,Abcd1,Slc38a4,Slc38a7,Slc25a13,Acsl5,Abcd4,Slc25a29,Slc22a4,Slc2a1	0.354545454545455
Regulatory Target Gene - GTRD	MPND_TARGET_GENES	0.00290646527354607	0.0735753547287555	0.431707695803346	-0.779502577757634	-1.79961067390899	9	mt-Tw,mt-Tl1,mt-Tq,mt-Tp,mt-Cytb,C920006O11Rik,mt-Ty,Ccdc107,mt-Nd1	1
Ontology - Molecular Function	GOMF_OXIDOREDUCTASE_ACTIVITY_ACTING_ON_A_HEME_GROUP_OF_DONORS	0.00412937465842334	0.0902716228193392	0.407017918923954	-0.738062500388784	-1.79813868814196	12	Cox7b,Cox7a1,Cox7c,Cox6a1,Cox5a,Cox5b,Cox4i1,mt-Co3,mt-Co1,mt-Co2	0.833333333333333
Cell Type Signatures	TABULA_MURIS_SENIS_LUNG_FIBROBLAST_OF_LUNG_AGEING	8.14507175168853e-06	0.000820859306597843	0.593325476396405	-0.416420604250428	-1.7979909455382	208	Pla2g12a,Inmt,H2-Eb1,H2-Ab1,Fmo2,Cd74,Selenbp1,Ldhb,Gstm1,Rarres2,Hadh,Ndufa12,Ddt,Cdkn2c,Sdhc,Gsta3,Hsd11b1,Ndufb8,Gadd45b,Ndufs2,Acaa1a,Etfa,Slc3a2,Stbd1,Etfb,4930523C07Rik,Rabac1,H2-Q4,Dnajb2,Rbms1,Gstm2,Sbds,Gpx4,Epas1,Cdo1,Ddrgk1,Aldoa,Cyc1,Filip1,Hebp1,Fth1,Slc25a5,Mettl7a1,Hes1,Rasgrp2,Drap1,Cox4i1,Mt1,Prkca,Anxa1,Mtarc2,Hilpda,Nfkbia,Psma6,Hint1,Tmsb4x,Park7,Apoe,Emd,Vps28,Mdh1,Myl12a,Sar…	0.350961538461538
Ontology - Biological Process	GOBP_CIRCADIAN_SLEEP_WAKE_CYCLE_NON_REM_SLEEP	0.00411941498932406	0.0901769204766787	0.407017918923954	-0.762764428253867	-1.79722686477284	10	Adora1,Chrnb2,Alb	0.3
Ontology - Biological Process	GOBP_HETEROPHILIC_CELL_CELL_ADHESION_VIA_PLASMA_MEMBRANE_CELL_ADHESION_MOLECULES	0.0067958717545287	0.123497132695933	0.407017918923954	-0.53855894611099	-1.79648996229989	40	Tenm3,Vcam1,Cdh4,Cadm3,Amigo1,Dchs1,Selp,Cadm1,Igsf21,Lgals1,Colec10,Scarf2,Adgrl1,Ptprd,Amigo2,Cd6,Nectin1,Mcam,Sell	0.475
Ontology - Molecular Function	GOMF_T_CELL_RECEPTOR_BINDING	0.00381866307678037	0.0860561444181688	0.431707695803346	-0.634259290670353	-1.7962416331478	21	H2-Q1,H2-Eb1,H2-Q6,Lck,H2-Q4,Cd1d1,H2-Q2	0.333333333333333
Ontology - Biological Process	GOBP_NUCLEOSIDE_TRIPHOSPHATE_METABOLIC_PROCESS	3.5888295506814e-06	0.00042284856411852	0.627256739718528	-0.404743608205294	-1.79581925036151	246	Ppargc1a,Nt5e,Ctps2,Enpp1,Atp1b1,Ndufa12,Atp5g1,Slc4a4,Ndufb4,App,Ndufa5,Ndufa9,Sdhc,Eno1,Ndufc2,Pkm,Atp6v1b2,mt-Nd6,Ndufb8,Ndufc1,Ndufa2,Galk1,Ndufs2,Atp5l,Ndufv1,Atp5e,Ndufb9,Sdhb,Atp5h,Ndufb5,Atp5o,Atp5c1,Ndufb11,Atpif1,Ndufs7,Ndufb10,Ndufa11,Ndufs5,mt-Nd3,Atp5k,Sdhd,Ndufa7,Atp5j2,Dctpp1,Ndufa3,Aldoa,Eno1b,Ndufa6,Ndufv2,Dhtkd1,Atp5d,Khk,Ndufs1,Atp5pb,Ndufb7,Ndufa1,Atp5b,Adk,Ndufa13,Atp5a1,Nduf…	0.349593495934959
Ontology - Molecular Function	GOMF_OXIDOREDUCTASE_ACTIVITY_ACTING_ON_PAIRED_DONORS_WITH_INCORPORATION_OR_REDUCTION_OF_MOLECULAR_OXYGEN_REDUCED_FLAVIN_OR_FLAVOPROTEIN_AS_ONE_DONOR_AND_INCORPORATION_OF_ONE_ATOM_OF_OXYGEN	0.000760251141397997	0.0291441729420132	0.477270815362862	-0.500834428497859	-1.79580666564249	61	Cyp2a5,Cyp2c37,Cyp2a22,Cyp2a4,Cyp2b13,Cyp2b9,Cyp2b10,Cyp3a25,Cyp39a1,Cyp2c55,Cyp3a11,Cyp2c68,Cyp4a14,Cyp2c38,Cyp2c39,Cyp2c29,Cyp2d26,Cyp4a31,Cyp2e1,Hmox1,Cyp4a10,Cyp2c50,Cyp4f15,Cyp2d22	0.39344262295082
Ontology - Biological Process	GOBP_PRIMARY_ALCOHOL_METABOLIC_PROCESS	0.000859143845895098	0.0317210160982098	0.477270815362862	-0.486120609725815	-1.79554395774836	70	Rdh16,Sult2a2,Sult2a1,Sult2a5,Sult2a3,Rdh9,Sult1e1,Dhrs7,Aldh3a2,Rdh16f2,Sult2a4,Sult2a7,Hsd17b6,Retsat,Rdh1,Rdh10,Rbp4,Ednrb,Sult2a6,Adh1,Ttr,Cyp1a1,Cyp1b1,Cyp1a2,Akr1c20,Bmp5,Park7,Akr1c14,Abhd4,Aldh1a1,Pecr,Cbr4	0.457142857142857
Canonical Pathways - Wiki	WP_ESTROGEN_METABOLISM	0.00429578716902954	0.0925210935437221	0.407017918923954	-0.736961979504598	-1.7954574935576	12	Nqo1,Gsta1,Sult1e1,Ugt1a1,Gstm1,Sult1a1,Cyp1a1,Cyp1b1,Cyp1a2	0.75
Ontology - Biological Process	GOBP_STEROL_TRANSPORT	0.000156806693197511	0.00891017890708125	0.518848077743792	-0.457209478354411	-1.79418825057288	106	Cd36,Ces1g,Abcg5,Abcg8,Npc1,Eepd1,Ces1d,Apoa2,Apoc1,Scarb1,Soat2,Srebf2,Pparg,Ces1e,Acat2,Naxe,Abca3,Washc1,Gpihbp1,Gps2,Nr1h2,Gramd1b,Anxa2,Furin,Osbpl2,Lima1,Lpcat3,Ces1c,Nfkbia,Ldlr,Pon1,Pcsk9,Abcb4,Apoe,Pltp,Zdhhc8,Cd320	0.349056603773585
Ontology - Biological Process	GOBP_PROTEIN_LOCALIZATION_TO_MITOCHONDRION	0.000334906053738762	0.0160674688775746	0.49849310876659	-0.462638587833905	-1.79351916046974	94	Mipep,Chchd4,Grpel2,Atpif1,Samm50,Tomm5,Bag1,Rala,Nol3,Timm10,Immp2l,Tomm7,Timm8a1,Marchf5,Ndufa13,Bag4,Rnf186,Romo1,Tomm34,Timm44,Immp1l,Hspa1l,Tomm40,Pam16,Ddit3,Parl,Prkn,Mapt,Timm17b,Timm50,Aifm1,Mtch2,Aip,Pmpcb,Mff,Dnajc15	0.382978723404255
Canonical Pathways - Reactome	REACTOME_BIOSYNTHESIS_OF_SPECIALIZED_PRORESOLVING_MEDIATORS_SPMS	0.00512362342492459	0.103401689875304	0.407017918923954	-0.686871073389711	-1.78806620357331	15	Hpgd,Cyp3a11,Gstm4,Cyp2e1,Gpx4,Cyp2d22,Cyp1a1,Cyp1a2	0.533333333333333
Ontology - Biological Process	GOBP_RESPONSE_TO_STIMULUS_INVOLVED_IN_REGULATION_OF_MUSCLE_ADAPTATION	0.00220158310582174	0.0612318252555606	0.431707695803346	-0.829489928302422	-1.78793950166529	7	Agt,Nol3,Ndufs4	0.428571428571429
Ontology - Biological Process	GOBP_BRANCHED_CHAIN_AMINO_ACID_CATABOLIC_PROCESS	0.00353414475532088	0.0821021886485215	0.431707695803346	-0.660686734247972	-1.7871901717796	18	Bckdhb,Hmgcl,Ivd,Hibadh,Aldh6a1,Dbt,Bcat2,Hibch,Dld,Bckdha,Acat1,Auh	0.666666666666667
Curated - Chemical and Genetic Perturbation	WANG_ADIPOGENIC_GENES_REPRESSED_BY_SIRT1	0.00491285831306095	0.100186056664701	0.407017918923954	-0.605828727359061	-1.78633640852172	26	Ehhadh,Egln3,Ndrg1,Cbr1,Cox7a1,Eno1,Klf15,Klb,Chchd10,Aldoa,Rbp4,Pdxp,Pgk1	0.5
Ontology - Biological Process	GOBP_VALINE_METABOLIC_PROCESS	0.0031699656131593	0.0769629227049464	0.431707695803346	-0.872356973470478	-1.78282532905541	6	Ilvbl,Hibadh,Aldh6a1,Bcat2,Hibch	0.833333333333333
Ontology - Molecular Function	GOMF_ISOCITRATE_DEHYDROGENASE_NAD_P_PLUS_ACTIVITY	0.000644252908987835	0.0260712952072941	0.477270815362862	-0.924700280458968	-1.77700754930216	5	Idh2,Idh3b,Idh3g,Idh3a	0.8
Ontology - Biological Process	GOBP_ISOPRENOID_METABOLIC_PROCESS	0.000436933881026698	0.0197223338297797	0.49849310876659	-0.472088417389886	-1.77616581922829	78	Rdh16,Rdh9,Dhrs7,Aldh3a2,Rarres2,Cyp3a11,Rdh16f2,Hsd17b6,Hmgcs2,Cyp2e1,Dgat1,Aldh1a3,Retsat,Rdh1,Hmgcr,Rdh10,Rbp4,Adh1,Ttr,Rdh13,Bco2,Cyp1a1,Cyp1b1,Hmgcs1,Dhrs4,Cyp1a2	0.333333333333333
Ontology - Cellular Component	GOCC_ENVELOPE	5.0543885616196e-17	3.11505855043817e-14	1.06720998682811	-0.354594679029713	-1.77509113234698	1093	Mgst3,Idh2,Sult1e1,Cyp2b10,Acadm,Dmac2,Mpc1,Aldh3a2,Slc25a10,Ldhb,Slc27a1,Acadl,Slc25a32,Plaat3,Eci1,Bckdhb,Sorl1,Rtn4,Npc1,Hadh,Slc25a48,Slc25a22,Mpc2,Parp16,Ndufa12,Gpd2,Atp5g1,Ndufb4,App,Ndufa5,Sirt3,Bche,Hmgcl,Bdh1,Gstk1,Cox7b,Cox7a1,Ndufa9,Sdhc,Alpl,Ivd,Nup62cl,Eno1,Ndufc2,Maob,Uqcrc2,Suclg1,Hsd11b1,mt-Nd6,Aifm2,Ndufb8,Gchfr,Parp6,Ndufc1,Mtx3,Ndufa2,Mrps35,Miga1,Ndufs2,Atp5l,Hmgcs2,Uqcrc1,Nd…	0.315645013723696
Curated - Chemical and Genetic Perturbation	QI_HYPOXIA	8.86657982291284e-05	0.00579910510540226	0.538434096309916	-0.437323146400533	-1.77494885581409	124	Scd2,Vldlr,Bcl2l11,Egln3,Ndrg1,Casp6,Acer2,Slc19a2,Hmgcl,Fzd1,Pgm1,Nrn1,Trerf1,Hmox1,Egln1,Acat2,Triobp,Acap1,Aldoa,Gls2,Gbe1,Pdxp,Mxi1,Gch1,Pfkl,Zbtb8b,Pfkp,Kif21b,Ak4,Igfbp3,Dixdc1,Ciart,Naa80,Mt2,Sh3yl1,Cdc42ep2,Slc2a1,Foxo3,Cyp2s1,Pafah1b3,Spg21	0.330645161290323
Ontology - Molecular Function	GOMF_TETRAPYRROLE_BINDING	0.000157748475138637	0.00893201966650714	0.518848077743792	-0.434305455536298	-1.77488957039602	130	Cyp2a5,Cyp2c37,Cyp2a22,Cyp2a4,Cyp2b13,Cyp2b9,Cyp2b10,Flvcr2,Cyp3a25,Cyp39a1,Cyp2c55,Cyp3a11,Cyp2c68,Cyp4a14,Cyp2c38,Cyp2c39,Cyp2c29,Hbb-bs,Cyp2d26,Cyp17a1,Cyp2e1,Gucy1a1,Suox,Hmox1,Cyp4a10,Hba-a1,Cyp2c50,Cyb5a,Sdhd,Cyp4f15,Cyp2d22,Cyc1,Gucy1b1,Hebp1,Thap4,Cyp1a1,Cyp1b1,Cyp2a12,Fech,Hbb-bt,Cyp1a2	0.315384615384615
Curated - Chemical and Genetic Perturbation	NADLER_OBESITY_DN	0.00220270401029619	0.0612318252555606	0.431707695803346	-0.519253450809356	-1.77250932968694	49	Ldhb,Agt,Gpd2,Ddt,Cdkn2c,Fabp4,Gsta3,Uqcrc2,Hbb-bs,Cyp2e1,Sdhb,Pck1,Cox8a,Atp5k,Aldoa,Rbp4,Cyc1,Gbe1,Echs1,Bcat2,Fmo1,Scd1,Apoe,Fdft1,Aldh2,Nnat,Sod1,Dbi	0.571428571428571
Hallmark	HALLMARK_XENOBIOTIC_METABOLISM	1.57267521074646e-05	0.00142047233249702	0.575610261071129	-0.415352839462306	-1.77127102468406	191	Cd36,Nqo1,Serpina6,Abcc3,Gstt2,Abcd2,Casp6,Dhrs7,Cbr1,Atoh8,Abhd6,Cyp2c55,Igfbp1,Papss2,Npc1,Dcxr,Gabarapl1,Ddt,Gstm4,Lpin2,Ces1d,Aco2,Ech1,Vnn1,Entpd5,Hsd11b1,Arpp19,Cyp17a1,Tat,Cyp2e1,Retsat,Slc6a12,Hmox1,Pdk4,Jup,Ahcyl,Ephx1,Cyb5a,Mthfd1,Pts,Abcc2,Gsto1,Cdo1,Acox1,Rbp4,Blvrb,Ugdh,Cyp1a1,Gch1,Gcnt2,Cyp1a2,Etfdh,Bphl,Gclc,Tmem97,Angptl3,Rap1gap,Aqp9,Upb1,Fmo1,Gckr,Maoa,Apoe,Tdo2,Gss,Tnfrsf1a	0.345549738219895
Canonical Pathways - Reactome	REACTOME_METABOLISM_OF_AMINO_ACIDS_AND_DERIVATIVES	6.53791271735296e-06	0.00071267696178819	0.610526878385931	-0.406394843080554	-1.77117501904156	220	Nqo1,Tstd1,Slc25a10,Cth,Azin2,Bckdhb,Aldh4a1,Mat1a,Hpd,Hoga1,Dlat,Crym,Agxt,Bbox1,Ivd,Sms,Pdha1,Tat,Uroc1,Suox,Sardh,Slc3a2,Slc6a12,Hibadh,Ahcyl,Aldh6a1,Ppm1k,Ahcy,Amdhd1,Gpt,Gcdh,Sqor,Cdo1,Agxt2,Dhtkd1,Pcbd1,Pipox,Oaz1,Aass,Gls2,Chdh,Dbt,Qdpr,Echs1,Txn2,Dio3,Gls,Slc25a21,Bcat2,Hibch,Psmd9,Dld,Dlst,Psmb3,Psma7,Prodh,Bckdha,Psma6,Pah,Fmo1,Azin1,Tdo2,Psmd4,Ndufab1,Hgd,Got2,Gnmt,Psme2,Psmb10,Slc25a1…	0.377272727272727
Ontology - Molecular Function	GOMF_ATPASE_COUPLED_LIPID_TRANSMEMBRANE_TRANSPORTER_ACTIVITY	0.00391220095565585	0.0869474453723015	0.407017918923954	-0.866551962779866	-1.77096169936092	6	Abcc4,Abcc3	0.333333333333333
Ontology - Biological Process	GOBP_QUINONE_BIOSYNTHETIC_PROCESS	0.00398356884519815	0.0878028984531708	0.407017918923954	-0.654394099765795	-1.77016828543289	18	Ndufa9,Fdxr,Coq8b,Coq9,Pptc7,Coq10b,Coq8a,Coq5,Coq6,Coq10a	0.555555555555556
Ontology - Molecular Function	GOMF_OXIDOREDUCTASE_ACTIVITY_ACTING_ON_PAIRED_DONORS_WITH_OXIDATION_OF_A_PAIR_OF_DONORS_RESULTING_IN_THE_REDUCTION_OF_MOLECULAR_OXYGEN_TO_TWO_MOLECULES_OF_WATER	0.00579718628290767	0.112806729062798	0.407017918923954	-0.726445634373044	-1.76983656439653	12	Scd2,Cyb5a,9130409I23Rik,Scd1	0.333333333333333
Ontology - Molecular Function	GOMF_GLUTATHIONE_BINDING	0.00519299503884664	0.104407217694452	0.407017918923954	-0.66144470839175	-1.76976303206866	17	Gsta2,Gstm3,Gsta1,Gstm1,Gstm4,Gstm7,Gsta5,Gstm2	0.470588235294118
Ontology - Biological Process	GOBP_POSITIVE_REGULATION_OF_PROTEIN_KINASE_A_SIGNALING	0.00431443621561371	0.0925495661566186	0.407017918923954	-0.766073610774067	-1.76860768172811	9	Mif,Adrb2,Akap12	0.333333333333333
Ontology - Molecular Function	GOMF_UBIQUINOL_CYTOCHROME_C_REDUCTASE_ACTIVITY	0.00428478074889145	0.0924082459222566	0.407017918923954	-0.864449983006684	-1.76666590888208	6	Uqcrb,Uqcrh,Uqcr10,Cyc1,Uqcrfs1,mt-Cytb	1
Ontology - Biological Process	GOBP_FATTY_ACID_TRANSMEMBRANE_TRANSPORT	0.00658491694900677	0.121283573782626	0.407017918923954	-0.669959036036972	-1.76645501665704	16	Cd36,Abcd2,Slc27a1,Slc27a5,Abcd3,Abcd1,Acsl5,Abcd4,Slc2a1,Thbs1	0.625
Curated - Chemical and Genetic Perturbation	GAUSSMANN_MLL_AF4_FUSION_TARGETS_E_DN	0.00406528236882476	0.0891136589302981	0.407017918923954	-0.652867033990049	-1.76603749726264	18	Vldlr,Morc4,Sgk3,Stbd1,Itm2a,Plagl1,Angptl6	0.388888888888889
Ontology - Cellular Component	GOCC_TRIGLYCERIDE_RICH_PLASMA_LIPOPROTEIN_PARTICLE	0.00434009793518071	0.0928514410057887	0.407017918923954	-0.617579557945782	-1.76550230426401	22	Vldlr,Lpl,App,Apoa2,Apoc1	0.227272727272727
Ontology - Molecular Function	GOMF_ABC_TYPE_GLUTATHIONE_S_CONJUGATE_TRANSPORTER_ACTIVITY	0.00301559726018897	0.0750591302930604	0.431707695803346	-0.818981766147135	-1.76528948800474	7	Abcc4,Abcc3,Abcc2	0.428571428571429
Ontology - Biological Process	GOBP_TRABECULA_FORMATION	0.00717455540984194	0.127881063278429	0.407017918923954	-0.626806370704412	-1.76175410452209	20	Tgfbr3,Enpp1,Bmp10,Sfrp1,Egln1,Rbp4,Adamts1,Ppargc1b	0.4
Ontology - Biological Process	GOBP_THIOESTER_METABOLIC_PROCESS	0.00113067921847077	0.0388798364737674	0.45505986738723	-0.466507686621052	-1.76141927194971	80	Ehhadh,Mpc1,Nudt19,Pdk2,Acsm3,Mpc2,Acot1,Ces1d,Hmgcl,Acot12,Dlat,Acot2,Suclg2,Suclg1,Acot7,Pdha1,Mcee,Hmgcs2,Dgat1,Pdk4,Gcdh,Acot6,Acot3,Pipox,Vdac1,Mlycd,Acot4,Acsm5,Hmgcs1,Dld,Acaa2,Tdo2,Dgat2,Far1,Abcd1,Acsl5,Acat1	0.4625
Canonical Pathways - Wiki	WP_AMINO_ACID_METABOLISM	0.0011867809068997	0.0393726237104778	0.45505986738723	-0.463476161649799	-1.76085137391449	86	Gsta4,Ehhadh,Acadm,Cth,Hadh,Hmgcl,Aco2,Pkm,Suclg1,Sms,Pdha1,Tat,Hmgcs2,Acaa1a,Hibadh,Pdk4,Pck1,Fh1,Sdhd,Mdh2,Adh1,Gls,Hibch,Dld,Dlst,Prodh,Maoa,Mdh1,Tdo2,Gss,Got2,Aldh1a1,Oat,Sdha,Auh	0.406976744186047
Ontology - Cellular Component	GOCC_MITOCHONDRIAL_PROTON_TRANSPORTING_ATP_SYNTHASE_COMPLEX_CATALYTIC_SECTOR_F_1	0.00099242376170583	0.0352607502385238	0.45505986738723	-0.916284338714245	-1.76083453375226	5	Atp5e,Atp5c1,Atp5d,Atp5b,Atp5a1	1
Ontology - Biological Process	GOBP_SULFUR_COMPOUND_METABOLIC_PROCESS	1.31362060658074e-06	0.000179909885468802	0.643551836150722	-0.394185671847133	-1.76037456452245	265	Sult2a2,Sult1d1,Sult2a1,Gstm3,Gstp3,Ehhadh,Sult2a5,Sult2a3,Sult1e1,Mpc1,Cth,Gstm1,Nudt19,Papss2,Hexa,Enpp1,Ids,Pdk2,Sult1a1,Acsm3,Mpc2,Hexb,Mat1a,Sult1c2,Sult2a4,Acot1,Ces1d,Hmgcl,Acot12,Dlat,Agxt,Sult2a7,Acot2,Suclg2,Mamdc2,Suclg1,Pxylp1,Acot7,Pdha1,Mcee,Hmgcs2,Dgat1,Suox,Pdk4,Ahcyl,Isca1,Nfu1,Bpnt2,Stat5b,Ahcy,Gcdh,Acot6,Mthfd1,Acot3,Gstm2,Sqor,Abcc2,Cdo1,Dcn,Ednrb,Sult2a6,Pipox,Mat2b,Vdac1,Mly…	0.283018867924528
Ontology - Biological Process	GOBP_DERMATAN_SULFATE_CATABOLIC_PROCESS	0.00101132650533606	0.0356949249372358	0.45505986738723	-0.914857116207785	-1.75809182325232	5	Hexa,Ids,Hexb	0.6
Ontology - Molecular Function	GOMF_ARYL_SULFOTRANSFERASE_ACTIVITY	0.0001342644690475	0.00799796971010089	0.518848077743792	-0.970915894128609	-1.75783487614048	4	Sult1d1,Sult1a1,Sult1c2	0.75
Curated - Chemical and Genetic Perturbation	JACKSON_DNMT1_TARGETS_DN	0.00472180938403338	0.0982626929477283	0.407017918923954	-0.649818686590254	-1.75779156733749	18	Scd2,Fzd8,Jup,Mdh2,Gas2,Hmgb1,Ldlr	0.388888888888889
Ontology - Molecular Function	GOMF_COA_TRANSFERASE_ACTIVITY	0.00103022925925356	0.0358878122832154	0.45505986738723	-0.914190094968263	-1.75681000058694	5	Acaa1b,Sugct,Acsm3,Acaa1a	0.8
Cell Type Signatures	ZHANG_UTERUS_C11_SMOOTH_MUSCLE_CELL	0.00653820837047074	0.120913413593174	0.407017918923954	-0.553071918882485	-1.7566541060901	34	Tpm2,Sparcl1,Gadd45b,mt-Rnr1,Cox7c,Cox6c,Cox8a,Cpe,Tgfb1i1,mt-Cytb,mt-Nd4,Des,Pdlim3,Crip2,Myl9,Rps21,Rpl38,mt-Nd1,Smtn	0.558823529411765
Ontology - Molecular Function	GOMF_PALMITOYL_COA_OXIDASE_ACTIVITY	0.00103022925925356	0.0358878122832154	0.45505986738723	-0.914088755808868	-1.7566152559166	5	Acaa1b,Acadl,Acaa1a,Acox1	0.8
Ontology - Molecular Function	GOMF_PROTON_TRANSMEMBRANE_TRANSPORTER_ACTIVITY	0.000352395092105385	0.0167665092816718	0.49849310876659	-0.454369827282006	-1.75640981654851	93	Slc15a4,Slc25a22,Atp5g1,Atp6v0d2,Cox7b,Cox7a1,Atp6v1b2,Atp5l,Atp5e,Atp5h,Uqcrb,Atp5o,Cox7c,Atp5c1,Uqcrh,Uqcr10,Atp5k,Atp5j2,Cyc1,Cox6a1,Atp5d,Uqcrfs1,Cox5a,Slc25a5,Atp5pb,Atp5b,Cox5b,Atp5a1,mt-Atp8,Cox4i1,Atp5g3,Slc25a4,Atp5g2,Slc2a4,mt-Cytb,Slc25a13,mt-Co3,mt-Co1,mt-Atp6,Atp6v1g2,Slc9a5,Slc4a11,Asic5	0.462365591397849
Ontology - Biological Process	GOBP_REELIN_MEDIATED_SIGNALING_PATHWAY	0.0035336079450959	0.0821021886485215	0.431707695803346	-0.8143137705921	-1.75522777012044	7	Vldlr	0.142857142857143
Ontology - Biological Process	GOBP_REGULATION_OF_T_HELPER_2_CELL_DIFFERENTIATION	0.00772238683723765	0.133632318228829	0.407017918923954	-0.730039619060867	-1.75522024890184	11	Socs5,Rara,Hlx,Irf1,Anxa1	0.454545454545455
Ontology - Biological Process	GOBP_PROTEIN_TARGETING_TO_MITOCHONDRION	0.00113729632800166	0.0390236324623096	0.45505986738723	-0.480664113645548	-1.75512504750359	68	Mipep,Chchd4,Grpel2,Atpif1,Samm50,Tomm5,Nol3,Timm10,Immp2l,Tomm7,Timm8a1,Ndufa13,Bag4,Romo1,Tomm34,Timm44,Immp1l,Hspa1l,Tomm40,Pam16,Parl,Timm17b,Timm50,Aifm1,Aip,Pmpcb,Mff,Dnajc15,Timm17a,Gsk3a,Dnajc19,Lrrk2,Mfn2	0.485294117647059
Curated - Chemical and Genetic Perturbation	SAENZ_DETOX_PATHWAY_AND_CARCINOGENESIS_DN	0.00480392575623033	0.0991985906157664	0.407017918923954	-0.648678353665503	-1.75470691058562	18	Cyp2b9,Gstt1,Cyp2b10,Cyp3a25,Cyp3a11,Gstk1,Cyp2c29,Cyp2c50,Abcc2,Gsto1	0.555555555555556
Ontology - Biological Process	GOBP_REGULATION_OF_STEROL_TRANSPORT	0.00190800563581966	0.0545962184078111	0.45505986738723	-0.489491278959478	-1.75348202044972	60	Ces1g,Abcg5,Abcg8,Eepd1,Ces1d,Apoa2,Apoc1,Srebf2,Pparg,Ces1e,Acat2,Naxe,Abca3,Washc1,Gps2,Nr1h2,Anxa2,Furin,Lpcat3,Ces1c,Nfkbia,Pon1,Pcsk9,Abcb4,Apoe,Pltp,Zdhhc8	0.45
Curated - Chemical and Genetic Perturbation	SWEET_LUNG_CANCER_KRAS_DN	7.79575241971273e-08	1.40358580644356e-05	0.704975715167238	-0.381349229042842	-1.75304958133328	384	Cyp2a4,Cyp2b9,Sult1d1,Inmt,Tnfrsf19,Igfbp2,Cyp2b10,Lepr,Emp2,Cdkn1c,Sparcl1,Usp18,Enpp2,Papss2,Rarres2,Gbp2,Sult1a1,Lyve1,Gpc3,Ces1d,Adrb2,Sod3,Ntn1,Pdgfra,Cox7a1,Npr3,Gsta3,Pam,Hsd11b1,Npnt,Gadd45b,Hbb-bs,Tns2,Usf2,Ltbp4,Bcl6b,Klf4,Cyp2e1,Robo1,Ets1,Pck1,Fgl2,Vwf,Fhl1,Pdgfrb,Satb1,Akap12,Sparc,Gstm2,Sema3c,Epas1,Gbp3,Cdo1,Gmfg,Tcf21,Gng2,Tgtp1,Kank3,Ms4a4d,Dcn,Postn,Gucy1b1,Ednrb,Ndn,Sptan1,Adh1…	0.291666666666667
Curated - Chemical and Genetic Perturbation	TUOMISTO_TUMOR_SUPPRESSION_BY_COL13A1_DN	0.00794179373297037	0.136045333765954	0.380730400722792	-0.664867270642273	-1.75302975624364	16	Gsta2,Apoa2,Bbox1,Cyp2c29,Cyp2e1,Plscr2,Ttr,Bco2,Cyp1a1	0.5625
Ontology - Biological Process	GOBP_BRANCHED_CHAIN_AMINO_ACID_METABOLIC_PROCESS	0.00596949401661554	0.114557092361973	0.407017918923954	-0.618745636350315	-1.75230649150808	21	Bckdhb,Hmgcl,Ilvbl,Ivd,Hibadh,Aldh6a1,Dbt,Bcat2,Hibch,Dld,Bckdha,Acat1,Auh	0.619047619047619
Ontology - Biological Process	GOBP_SECONDARY_METABOLIC_PROCESS	0.00335678976601971	0.0797504433514227	0.431707695803346	-0.521315996393225	-1.75173572470113	45	Cyp2a5,Cyp2a22,Cyp2a4,Fmo2,Ddt,Gsta3,Pam,Abcc2,Cyp1a1,Cyp1b1,Cyp2a12,Cyp1a2,Akr1c20,Myo5a,Fmo1,Akr1c14	0.355555555555556
Ontology - Biological Process	GOBP_VERY_LONG_CHAIN_FATTY_ACID_CATABOLIC_PROCESS	0.00484248660724882	0.0996163303018335	0.407017918923954	-0.795815698982458	-1.75076899187059	8	Abcd2,Acot2,Acox1,Abcd3,Slc27a2,Abcd1,Abcd4	0.875
Ontology - Biological Process	GOBP_LOCOMOTION_INVOLVED_IN_LOCOMOTORY_BEHAVIOR	0.00713176944983938	0.127401865846406	0.407017918923954	-0.718387542547508	-1.75020466783429	12	Rcan2,Mecp2,Slc25a46,Myo5a,Cln6	0.416666666666667
Ontology - Molecular Function	GOMF_OXO_ACID_LYASE_ACTIVITY	0.00121925725898126	0.0396297631850029	0.45505986738723	-0.910364488668416	-1.74945828736792	5	Hoga1,Hmgcl,Clybl	0.6
Ontology - Biological Process	GOBP_ORGANIC_HYDROXY_COMPOUND_METABOLIC_PROCESS	2.49234297705292e-08	5.17541022246943e-06	0.73376198835648	-0.376875748257972	-1.74842876563695	428	Vldlr,Rdh16,Sult2a2,Sult1d1,Hao2,Nqo1,Sult2a1,Sult2a5,Sult2a3,Idh2,Rdh9,Sult1e1,Acaa1b,Dhrs7,Lepr,Cyp39a1,Aldh3a2,Slc16a10,Ldhb,Ces1g,Acadl,Akr1d1,Enpp1,Npc1,Sult1a1,Acer2,Rdh16f2,App,Sult2a4,Ddt,Chrnb2,Ces1d,Apoa2,Aco2,Crym,Grk3,Alpl,Sult2a7,Apoc1,Scarb1,Maob,Sptssa,Gatd1,Hsd17b6,Mogat1,Pctp,Galk1,Soat2,Hmgcs2,Acaa1a,Srebf2,Cyp2e1,Retsat,Rdh1,Slc27a5,Pck1,Hmgcr,Shpk,Pth1r,Ephx1,Bpnt2,Rdh10,Idh3b…	0.285046728971963
Ontology - Biological Process	GOBP_VERY_LOW_DENSITY_LIPOPROTEIN_PARTICLE_ASSEMBLY	0.00545983499731356	0.108379774709198	0.407017918923954	-0.757216715014101	-1.74816007244222	9	Ces1d,Soat2,Dgat1,Fech,Lpcat3,Mfsd2a,Acsl3	0.777777777777778
Ontology - Molecular Function	GOMF_FUCOSE_BINDING	0.00592413952208217	0.114233949099693	0.407017918923954	-0.854912877444244	-1.74717504232208	6	Fuom,Selp,Asgr2,Colec11	0.666666666666667
Curated - Chemical and Genetic Perturbation	HOFFMANN_IMMATURE_TO_MATURE_B_LYMPHOCYTE_DN	0.0110921385431704	0.166204176514859	0.380730400722792	-0.523157467435461	-1.7451147097951	40	Cd36,Atp1b1,Acy1,Usf2,Galk1,Atp5c1,Rbp4,Hes1,Tax1bp3,Tgfb1,Marcks,Abcd1,Pld4,Reln,Vpreb3,Stxbp2,Ppp1r14b	0.425
Ontology - Biological Process	GOBP_POSITIVE_REGULATION_OF_CHEMOKINE_C_X_C_MOTIF_LIGAND_2_PRODUCTION	0.00661639852241537	0.121583910462367	0.407017918923954	-0.692272774567201	-1.7448103437649	13	Lpl,Cd74,Mif,Postn,Ccl5,Mbp,Hmgb1	0.538461538461538
Ontology - Biological Process	GOBP_MITOCHONDRIAL_TRANSPORT	8.5716849861512e-05	0.00565237367152621	0.538434096309916	-0.422165177449003	-1.74419061257487	143	Bcl2l11,Casp6,Slc25a10,Crym,Mipep,Chchd4,Gimap3,Vdac2,Grpel2,Atpif1,Samm50,Chchd10,Zfp13,Tomm5,Dynlt1f,Plekhf1,Nol3,Timm10,Immp2l,Tomm7,Timm8a1,Slc25a5,Slc25a46,Them4,Ndufa13,Bag4,Siva1,Romo1,Gclc,Tomm34,Slc25a20,Timm44,Immp1l,Hspa1l,Tomm40,Pam16,Slc25a4,Parl,Prkn,Acaa2,Timm17b,Timm50,Ppif,Aifm1,Mtch2,Aip,Pmpcb,Slc25a31,Mff,Dnajc15,Tmem14c,Timm17a,Bcl2,Spg7,Gsk3a,Dnajc19,Bcl2l1,Mtx2,Lrrk2,Mfn2,Gi…	0.440559440559441
Ontology - Biological Process	GOBP_ACETYL_COA_BIOSYNTHETIC_PROCESS	0.0065139321736169	0.120809316145877	0.407017918923954	-0.635337774656608	-1.74195853081335	19	Mpc1,Pdk2,Mpc2,Dlat,Pdha1,Pdk4,Vdac1,Mlycd,Dld	0.473684210526316
Canonical Pathways - Reactome	REACTOME_PROTEIN_LOCALIZATION	0.00056908771538124	0.0241245014583836	0.477270815362862	-0.451381491165783	-1.73979340287083	99	Hao2,Ehhadh,Abcd2,Acaa1b,Aldh3a2,Nudt19,Decr2,App,Acot1,Hmgcl,Ech1,Agxt,Gstk1,Acot2,Eci2,Ndufb8,Pex7,Hmox1,Cyb5a,Acot3,Acox1,Pipox,Crat,Acbd5,Pitrm1,Mlycd,Atp5b,Acot4,Dhrs4,Hscb,Gm11808,Abcd3,Slc27a2,Emd,Pex14,Abcd1,Pecr,Atad1	0.383838383838384
Ontology - Biological Process	GOBP_FOLIC_ACID_CONTAINING_COMPOUND_BIOSYNTHETIC_PROCESS	0.00442490966935085	0.0940381333444006	0.407017918923954	-0.807057314649133	-1.73958670712517	7	Dhfr,Mthfsl,Gch1,Mthfs	0.571428571428571
Canonical Pathways - Wiki	WP_AFLATOXIN_B1_METABOLISM	0.00155950902699313	0.0472392677666123	0.45505986738723	-0.904842820730671	-1.73884723228611	5	Gstt1,Gstm1,Ephx1,Cyp1a2,Akr7a5	1
Ontology - Molecular Function	GOMF_OXIDOREDUCTASE_ACTIVITY_ACTING_ON_CH_OH_GROUP_OF_DONORS	0.000156613739429836	0.00891017890708125	0.518848077743792	-0.428324178336056	-1.73842504452942	124	Rdh16,Hao2,Ehhadh,Idh2,Rdh9,Dhrs7,Hpgd,Cbr1,Aldh3a2,Ldhb,Akr1d1,Hadh,Rdh16f2,Hsd17b11,Dcxr,Gpd2,Gpd1l,Cyp4a14,Bdh1,Hsd17b6,Hsd11b1,Me1,Akr1b7,Rdh1,Hibadh,Hmgcr,Rdh10,Idh3b,L2hgdh,Kcnab3,Kcnab1,Mdh2,Idh3g,H2-Ke6,Adh1,Idh3a,Chdh,Rdh13,Ugdh,Dhrs4,Akr7a5,Akr1c20,Sord,Hsd17b13,D2hgdh,Dhdh	0.370967741935484
Ontology - Biological Process	GOBP_OLEFINIC_COMPOUND_METABOLIC_PROCESS	0.00022755000285346	0.012066041825191	0.518848077743792	-0.427887817036267	-1.73641436907425	128	Cyp2a5,Cyp2c37,Rdh16,Cyp2a22,Cyp2a4,Cyp2b13,Cyp2b9,Ppargc1a,Gstp3,Rdh9,Dhrs7,Cyp2b10,Cyp2c55,Cyp2c68,Rdh16f2,Cyp4a14,Cyp2c38,Cyp2c39,Cyp2c29,Hsd17b6,Cyp2d26,Cyp4a31,Gstm7,Cyp17a1,Cyp2e1,Aldh1a3,Retsat,Rdh1,Cyp4a10,Cyp2c50,Ephx1,Rdh10,Stat5b,Gpx4,Cyp4f15,Cyp2d22,Rbp4,Ednrb,Adh1,Ttr,Rdh13,Bco2,Cyp1a1,Cyp1b1,Cyp2a12,Dhrs4,Cyp1a2,Akr1c20	0.375
Ontology - Biological Process	GOBP_REGULATION_OF_MYELOID_CELL_APOPTOTIC_PROCESS	0.00731294604094385	0.129074716078077	0.407017918923954	-0.557744261364188	-1.73632503077094	31	Mif,Thra,Stat5b,Apoh,Ccl5,Anxa1,Mef2c,Snai2,St6gal1,Maea,Trim35,Bcl2,Pik3cb,Itpkb	0.451612903225806
Ontology - Molecular Function	GOMF_PROTEIN_ANTIGEN_BINDING	0.00999529054090606	0.156097007220314	0.380730400722792	-0.72196357015969	-1.73580315948318	11	H2-Ab1,Lck	0.181818181818182
Canonical Pathways - Reactome	REACTOME_PYRUVATE_METABOLISM	0.00645679241770798	0.120027426567695	0.407017918923954	-0.612819180289235	-1.73552258740053	21	Ldhb,Pdk2,Dlat,Me1,Pdha1,Pdk4,Vdac1,Dld	0.380952380952381
Ontology - Biological Process	GOBP_PLASMA_LIPOPROTEIN_PARTICLE_ASSEMBLY	0.00990875122886358	0.155358695726007	0.380730400722792	-0.617432709994512	-1.7354077143099	20	Ces1g,Ces1d,Apoa2,Soat2,Dgat1,Nr1h2,Fech,Lpcat3,Mfsd2a,Apoe	0.5
Ontology - Biological Process	GOBP_REGULATION_OF_DIGESTIVE_SYSTEM_PROCESS	0.00697580242999804	0.125737073271416	0.407017918923954	-0.550935159925104	-1.73531099584282	32	Hamp2,Abcg5,Abcg8,Apoa2,Dgat1,Slc22a5,Acat2,Gpr39,Nr1h2,Ppp3ca,Lpcat3	0.34375
Ontology - Biological Process	GOBP_N_ACETYLNEURAMINATE_METABOLIC_PROCESS	0.00891031624297851	0.145990702942216	0.380730400722792	-0.736263008935809	-1.73478417475115	10	Hoga1,Gnpda1,Nagk,St6gal1,Renbp	0.5
Ontology - Biological Process	GOBP_CELLULAR_OXIDANT_DETOXIFICATION	0.00818803339028303	0.138256108583662	0.380730400722792	-0.588097801321722	-1.73405529785967	26	Cd36,Nqo1,Fbln5,Sod3,Dhfr,Prdx2,Gch1	0.269230769230769
Canonical Pathways - Biocarta	BIOCARTA_VOBESITY_PATHWAY	0.00711640477153892	0.127269274619575	0.407017918923954	-0.848413593156692	-1.73389253412766	6	Lpl,Hsd11b1,Pparg	0.5
Curated - Chemical and Genetic Perturbation	FUJIWARA_PARK2_HEPATOCYTE_PROLIFERATION_DN	0.00645251733351535	0.120027426567695	0.407017918923954	-0.750968894218606	-1.73373594439817	9	Rtn4,Acot1,Cyp4a14,Acot3,Mfsd2a,Fmo3	0.666666666666667
Ontology - Biological Process	GOBP_POSITIVE_REGULATION_OF_MYELOID_LEUKOCYTE_CYTOKINE_PRODUCTION_INVOLVED_IN_IMMUNE_RESPONSE	0.00583559094799104	0.113018053715409	0.407017918923954	-0.538719890294473	-1.73349920509006	37	Cd36,Cd74,Mif,Rtn4,Gprc5b,Mapkapk2,Panx1	0.189189189189189
Positional	chr19C1	0.00170707020138658	0.0505620940980011	0.45505986738723	-0.484340647611074	-1.7325552017958	59	Vldlr,Sgms1,Papss2,Gm36419,Rcl1,Spata6l,Stambpl1,Cd274,Pank1,Minpp1,Pum3,Gm9895,Jak2,Atad1,Gm10136,Gldc,Prkg1,Gm19241	0.305084745762712
Ontology - Biological Process	GOBP_REGULATION_OF_BEHAVIOR	0.00479758743595847	0.0991955368694175	0.407017918923954	-0.499915685461054	-1.73192552158019	52	Adora1,Lepr,Chrnb2,Dgat1,Alb,Adora2a,Mecp2,Mef2c,Gja1,Apoe,Eif2ak4,Dlg4,Dbn1,Reln,Nr4a3,Insr	0.307692307692308
Ontology - Biological Process	GOBP_CARDIOLIPIN_METABOLIC_PROCESS	0.0145059132591432	0.193058765834311	0.380730400722792	-0.680148335761303	-1.73053583260639	14	Slc27a1,Lclat1,Phb2,Mecp2,Pla2g6,Tamm41,Crls1,Hadha,Dnajc19,Tafazzin,Pnpla8	0.785714285714286
Ontology - Biological Process	GOBP_REGULATION_OF_PROTEIN_KINASE_A_SIGNALING	0.00677472608500918	0.123361603166122	0.407017918923954	-0.638937938450588	-1.72835860746589	18	Mif,Adrb2,Akap12,Akap7,Akap6,Aip,Akap5,Pja2,Lrrk2,Pde4a	0.555555555555556
Ontology - Molecular Function	GOMF_ACYL_COA_DESATURASE_ACTIVITY	0.00546604271400941	0.108379774709198	0.407017918923954	-0.801734270183044	-1.72811305187595	7	Scd2,Cyb5a	0.285714285714286
Curated - Chemical and Genetic Perturbation	ZEMEK_IMMUNE_CHECKPOINT_BLOCKADE_OVARIAN_CANCER_OVERLAP_UP	0.000808451784640484	0.0304745657337748	0.477270815362862	-0.448271434573811	-1.72778526834842	92	H2-Q1,H2-Eb1,H2-Ab1,Rnf145,H2-Aa,Gbp2,H2-DMb1,Tgtp2,Sh2d2a,Gbp2b,H2-DMa,Fgl2,Satb1,Irgm2,Gbp3,Tgtp1,Igtp,Ighm,H2-Q2,Tmem51,Tnfrsf4,Stat1,Trim65,Fcgr4,Il21r,Gbp6,Psap,Gm12250,Slamf8,Ighd,Trac,P2ry10,H2-K2,Itk,Dusp2	0.380434782608696
Ontology - Biological Process	GOBP_REGULATION_OF_INTESTINAL_LIPID_ABSORPTION	0.00691067907503392	0.124985012977814	0.407017918923954	-0.748333983084941	-1.727652816085	9	Abcg5,Abcg8,Apoa2,Dgat1,Acat2,Lpcat3	0.666666666666667
Canonical Pathways - Reactome	REACTOME_PURINE_RIBONUCLEOSIDE_MONOPHOSPHATE_BIOSYNTHESIS	0.0103203335914705	0.159780700936931	0.380730400722792	-0.718225924249174	-1.72681680913441	11	Adssl1,Ppat	0.181818181818182
Cell Type Signatures	TABULA_MURIS_SENIS_SKIN_BULGE_KERATINOCYTE_AGEING	1.08024006414851e-12	3.76299277998169e-10	0.910119734774459	-0.354548172082227	-1.72566795417837	827	Tpm2,H2-Eb1,H2-Ab1,Chil1,H2-Aa,Cd74,Cdkn1c,Cbr1,Sparcl1,Mpc1,Usp18,Enpp2,Ldhb,Mif,Eci1,Myo1d,Gstm1,Mpc2,Dcxr,Ndufa12,Atp5g1,Ndufb4,Ndufa5,Macrod1,Polr3gl,Sdhc,Apoc1,Ndufc2,Cnn3,Pcbp2,Ndufb8,Gadd45b,Ndufc1,Ltbp4,Chchd7,Atp5l,Tm4sf1,Klf4,Vim,Ndufb9,Bri3,Atp5h,Mrpl23,Ndufb5,Atp5o,Arl4a,Cdpf1,H2-DMa,Mrpl14,Etfb,Lck,Sfrp1,Ndufb11,Atpif1,Uqcrh,Uqcr10,Alad,Cox8a,Rabac1,Wdtc1,Ndufs7,Copz2,Ndufb10,Cyb5a,N…	0.298669891172914
Ontology - Biological Process	GOBP_SUCCINATE_METABOLIC_PROCESS	0.00583787680155351	0.113018053715409	0.407017918923954	-0.800475352971068	-1.72539949534462	7	Aldh5a1,Suclg2,Suclg1,Sdhb	0.571428571428571
Curated - Chemical and Genetic Perturbation	SHIN_B_CELL_LYMPHOMA_CLUSTER_3	0.00731401910876771	0.129074716078077	0.407017918923954	-0.580258455625843	-1.72465385879231	27	Fzd1,Ccnd3,Lck,Cxcr6,Cadm1,Ltb,Ccnd1,Nfkb2,Tgfb1,Jak2,Tnfrsf1a,Bcl2,Nfatc1,Cbx5,Irag2,Lfng,Zeb2,Il18	0.666666666666667
Cell Type Signatures	TABULA_MURIS_SENIS_LIVER_MYELOID_LEUKOCYTE_AGEING	0.00611128258936391	0.116027478924132	0.407017918923954	-0.515902606069785	-1.72400498886529	41	Inmt,H2-Eb1,H2-Ab1,H2-Aa,Cd74,Btg1,Rasgef1b	0.170731707317073
Ontology - Biological Process	GOBP_POSITIVE_REGULATION_OF_CATECHOLAMINE_METABOLIC_PROCESS	0.0075635047718664	0.132023529917633	0.407017918923954	-0.843467717270005	-1.72378470777526	6	Maob,Epas1,Abat,Park7	0.666666666666667
Canonical Pathways - Reactome	REACTOME_SULFIDE_OXIDATION_TO_SULFATE	0.00207063335418253	0.0580066938241622	0.431707695803346	-0.896812935743134	-1.72341610660742	5	Tstd1,Slc25a10,Suox,Sqor	0.8
Canonical Pathways - Reactome	REACTOME_TP53_REGULATES_METABOLIC_GENES	0.00117454989262801	0.0393726237104778	0.45505986738723	-0.460899227901911	-1.72335226955044	73	Cox7b,Sesn2,Cox7c,Cox8a,Rragb,Cox6b1,Cox6a1,Cox20,Gls2,Cox5a,Cox5b,Prdx2,Gls,Ndufa4,Cox4i1,Rragc,Tsc1,Cox16,Sco2,Gm10053,mt-Co3,mt-Co1,Cycs,Cox14,Prkab1,Rragd,Lamtor4,Sco1,mt-Co2,Prkag2,Prkag1,Sfn,Lamtor2,Lamtor3,Sesn1,Lamtor1,Gsr	0.506849315068493
Curated - Chemical and Genetic Perturbation	RAMJAUN_APOPTOSIS_BY_TGFB1_VIA_MAPK1_UP	0.0075635047718664	0.132023529917633	0.407017918923954	-0.843246514219442	-1.72333263779313	6	Bcl2l11,Card10,Bmf	0.5
Canonical Pathways - Reactome	REACTOME_ACYL_CHAIN_REMODELLING_OF_PE	0.0108078985583618	0.16387672958495	0.380730400722792	-0.716637108373506	-1.72299684960901	11	Pla2g12a,Plaat3,Pla2g6,Lpcat3,Pla2r1,Abhd4	0.545454545454545
Positional	chr9E2	0.00954111917060845	0.15319328015013	0.380730400722792	-0.730952552696293	-1.72227166857712	10	Bckdhb,Gm27216,Hmgn3	0.3
Ontology - Cellular Component	GOCC_MICOS_COMPLEX	0.00759792225174897	0.132227298055735	0.407017918923954	-0.745473309651368	-1.72104847814883	9	Chchd10,Immt,Chchd6,Micos10,Apoo,Chchd3	0.666666666666667
Canonical Pathways - Reactome	REACTOME_TRANSCRIPTIONAL_ACTIVATION_OF_MITOCHONDRIAL_BIOGENESIS	0.0109704203090028	0.165121297477501	0.380730400722792	-0.715177601622634	-1.71948778553132	11	Idh2,Sirt3,Sod2,Gm10053,Cycs	0.454545454545455
Ontology - Biological Process	GOBP_REGULATION_OF_RESPIRATORY_GASEOUS_EXCHANGE	0.0163294950435175	0.207505018697323	0.352487857583619	-0.675692342010791	-1.71919822219159	14	Adora1,Nr4a2,Mecp2,Gls,Slc5a3,Atp1a2,Nlgn2	0.5
Ontology - Biological Process	GOBP_NATURAL_KILLER_CELL_ACTIVATION	0.00103436548063305	0.0359537363593579	0.45505986738723	-0.459839277486757	-1.71872777205276	76	Pbx1,Tox,Emp2,Il2rb,Il15,Stat5b,Klrb1c,Il18r1,Ptpn22,Il11ra1,Coro1a,Irf1,Jak2,Cd2,Gata3,Cd160,Bloc1s6,Slamf7,Mertk,Rhbdd3,Nkg7,Raet1d,Flt3l,Ulbp1,Rasgrp1,Il12rb2,Sp3,Klrk1,Klrd1,Tyrobp,Klrc1,Prdm1,Il18,Rab27a,Elf4,Tyro3	0.473684210526316
Ontology - Biological Process	GOBP_HYALURONAN_CATABOLIC_PROCESS	0.0164952753023812	0.20878380050976	0.352487857583619	-0.674855248204327	-1.71706836205496	14	Hexa,Lyve1,Hexb,Hyal2,Tgfb1,Hyal3	0.428571428571429
Ontology - Molecular Function	GOMF_TRIPLET_CODON_AMINO_ACID_ADAPTOR_ACTIVITY	0.0101428113705567	0.158101565565954	0.380730400722792	-0.704737981701639	-1.71695029788571	12	mt-Ts1,mt-Tt,mt-Tw,mt-Tl1,mt-Tq,mt-Tp,mt-Tg,mt-Ty	0.666666666666667
Ontology - Biological Process	GOBP_LIPID_METABOLIC_PROCESS	4.7582300180245e-16	2.72306706460088e-13	1.02766987054358	-0.342015070898161	-1.71687842240957	1162	Scd2,Vldlr,Cyp2a5,Cyp2c37,Lpl,Rdh16,Cyp2a22,Cyp2a4,Cyp2b13,Cyp2b9,Sult2a2,Sult1d1,Adora1,Ppargc1a,Hao2,Pla2g12a,Pbx1,Serpina6,Sult2a1,Gstm3,Mgst3,Gstp3,Ehhadh,Sult2a5,Sult2a3,Slc16a11,Abcd2,Rdh9,Sult1e1,Acaa1b,Fmo2,Cyp3a59,Acad10,Dhrs7,Cyp2b10,Lepr,Hpgd,Cd74,Acadm,Cbr1,Abhd6,Ugt1a1,Cyp3a25,Acot13,Cyp39a1,Aldh3a2,Acss3,Irs1,Sgms1,Enpp2,Mif,Ces1g,Cyp2c55,Slc27a1,Acadl,Cth,Plaat3,Cers6,Eci1,Notum,Bc…	0.216867469879518
Ontology - Biological Process	GOBP_NEGATIVE_REGULATION_OF_BLOOD_VESSEL_ENDOTHELIAL_CELL_MIGRATION	0.00849777872223221	0.141253533449221	0.380730400722792	-0.544931937298279	-1.71640231294766	32	Card10,Spred1,Klf4,Jup,Pparg,Mecp2,Hmgb1,Tgfb1,Mef2c,Apoe,Robo4,Dll4,Thbs1,Notch1,Angpt2,Rhoa,Map2k5,Csnk2b	0.5625
Ontology - Biological Process	GOBP_STEROID_METABOLIC_PROCESS	1.02540459435131e-05	0.000994053697513386	0.593325476396405	-0.380665357995948	-1.71500031500151	276	Vldlr,Rdh16,Cyp2b13,Cyp2b9,Sult2a2,Ppargc1a,Pbx1,Serpina6,Sult2a1,Sult2a5,Sult2a3,Rdh9,Sult1e1,Acaa1b,Cyp3a59,Cyp2b10,Lepr,Cbr1,Ugt1a1,Cyp3a25,Cyp39a1,Ces1g,Acadl,Akr1d1,Enpp1,Npc1,Cyp3a11,Sult1a1,Rdh16f2,Hsd17b11,App,Sult2a4,Ces1d,Apoa2,Bdh1,Pdgfra,Sult2a7,Igf1r,Apoc1,Scarb1,Hsd17b6,Hsd11b1,Pctp,Soat2,Cyp17a1,Hmgcs2,Acaa1a,Srebf2,Cyp2e1,Rdh1,Slc27a5,Hmgcr,Stat5b,Fdxr,Ces1e,Nr5a2,Cyp2d22,Ednrb,H2…	0.326086956521739
Canonical Pathways - Reactome	REACTOME_ACYL_CHAIN_REMODELLING_OF_PS	0.0112954639404991	0.167827343634656	0.380730400722792	-0.713038159185062	-1.71434396512796	11	Pla2g12a,Osbpl5,Plaat3,Lpcat3,Pla2r1	0.454545454545455
Ontology - Biological Process	GOBP_LEUKOTRIENE_TRANSPORT	0.00816257540339602	0.137971633189892	0.380730400722792	-0.838845178396858	-1.71433768134203	6	Abcc4,Abcc3,Abcc2	0.5
Canonical Pathways - Reactome	REACTOME_RUNX3_REGULATES_YAP1_MEDIATED_TRANSCRIPTION	0.00816257540339602	0.137971633189892	0.380730400722792	-0.83877781534303	-1.71420001228881	6	Tead1,Runx3	0.333333333333333
Ontology - Molecular Function	GOMF_LYASE_ACTIVITY	5.72588888781561e-05	0.0041516580786587	0.557332238758646	-0.407244049637486	-1.71329705000521	172	Mgst3,Ehhadh,Car8,Cth,Azin2,Ddt,Gstm4,Hoga1,Hmgcl,Aco2,Ilvbl,Adcy1,Echdc3,Adcy5,Eno1,Gatd1,Adcy6,Pam,Clybl,Me1,Cyp17a1,Hacd2,Uroc1,Gucy1a1,Neil2,Pck1,Alad,Gucy2c,Fh1,Pts,L3hypdh,Apmap,Ptges2,Aldoa,Eno1b,Gucy1b1,Pcbd1,Echs1,Mlycd,Sgpl1,Cyp1a1,Cyp1b1,Fech,Umps,Cyp1a2,Aldob,Fahd1,Hmgb1,Azin1,Park7,Ggct,Cenpv,Paics,Hadha,Car3,Pisd,Auh,Shmt2,Neil3,Got1,Gldc,Hsd17b4,Thnsl2,Endou,Cyp2s1,Tpi1,Hacd3	0.38953488372093
Ontology - Molecular Function	GOMF_OXIDOREDUCTASE_ACTIVITY_ACTING_ON_THE_CH_CH_GROUP_OF_DONORS	0.00255396622108695	0.0682460825340662	0.431707695803346	-0.485437612431081	-1.71313504773604	57	Acaa1b,Acad10,Acadm,Acadl,Akr1d1,Decr2,Sdhc,Ivd,Decr1,Acad12,Acaa1a,Sdhb,Retsat,Gcdh,Sdhd,Acox1,Crat,Blvrb,Acadvl,Acads,Akr1c20,Dhdh,Akr1c14,Dhcr24,Ptgr2,Acad11,Pecr,Sdha,Rsad1	0.508771929824562
Ontology - Molecular Function	GOMF_OXIDOREDUCTASE_ACTIVITY_ACTING_ON_THE_CH_NH_GROUP_OF_DONORS	0.00815956152184389	0.137971633189892	0.380730400722792	-0.576256594809625	-1.71275946133524	27	Crym,Mthfd1l,Aifm2,Sardh,Mthfd1,Dhfr,Pipox,Aass,Blvrb,Qdpr,Etfdh,Prodh,Aifm1	0.481481481481482
Canonical Pathways - Reactome	REACTOME_ADENYLATE_CYCLASE_ACTIVATING_PATHWAY	0.00867148302409455	0.143397155808144	0.380730400722792	-0.741822723424498	-1.71262049583375	9	Adcy1,Adcy5,Adcy6	0.333333333333333
Ontology - Cellular Component	GOCC_MITOCHONDRIAL_LARGE_RIBOSOMAL_SUBUNIT	0.00294146346215766	0.0739937370763177	0.431707695803346	-0.481964067639889	-1.71202782318385	58	mt-Rnr2,Mrpl45,Mrpl23,Mrpl14,Mrpl51,Mrpl50,Mrpl12,Mrpl9,Mrpl48,Mrpl42,Ndufab1,Mrpl58,Mrpl47,Mrpl1,Mrpl52,Mrpl2,Mrpl34,Mrpl27,Mrpl30,Mrpl38,Mrpl46,Mrpl15,Mrpl11,Mrpl37,Mrpl21	0.431034482758621
Canonical Pathways - Reactome	REACTOME_BIOSYNTHESIS_OF_MARESINS	0.00846211120057517	0.141098006812892	0.380730400722792	-0.837207053288009	-1.71098986499501	6	Cyp3a11,Cyp2e1,Cyp2d22,Cyp1a2	0.666666666666667
Cell Type Signatures	TABULA_MURIS_SENIS_THYMUS_THYMOCYTE_AGEING	4.70133456326324e-10	1.12439082151836e-07	0.801215574617779	-0.352722838557597	-1.71011072951964	657	Pla2g12a,Limd2,H2-Ab1,Tagln2,Mif,Mpc2,Gmnn,Ndufa12,Atp5g1,Ddt,Cdkn2c,Ndufa9,Sdhc,Ndufc2,Uqcrc2,Ndufb8,Acot7,Arpp19,Ndufc1,Galk1,Ptp4a3,Atp5l,Etfa,Pmf1,Ndufb9,Vdac2,Sdhb,Atp5h,Mrpl23,Ndufb5,Atp5o,Mrpl14,Fmc1,Etfb,Atp5c1,Ndufb11,Atpif1,Gtf3a,Uqcrh,Cox6c,Cox8a,Ahcy,Ndufs7,Ndufb10,Esd,Bola3,Sin3b,Fh1,Gpx4,Tomm5,Naxe,Ndufa7,H2az2,Gmfg,Cisd1,Dhfr,Dctpp1,Fau,Mrps16,Anapc11,Mdh2,Bag1,Cyc1,Ndufv2,Chchd2,P…	0.290715372907154
Ontology - Biological Process	GOBP_DICARBOXYLIC_ACID_METABOLIC_PROCESS	0.00136068501166157	0.0427521894644412	0.45505986738723	-0.449152237155302	-1.70881431012799	85	Adssl1,Aldh4a1,Hoga1,Aldh5a1,Mthfd1l,Suclg2,Suclg1,Me1,Tat,Sdhb,Pck1,Amdhd1,Idh3b,Mthfd1,Fh1,Dhfr,Mdh2,Idh3g,Idh3a,Gls2,Mthfsl,Acot4,Gls,Dld,Gclc,Dlst,Mthfs,D2hgdh,Prodh,Mdh1,Got2,Mrps36,Oat,Sdha,Shmt2,Acsf3,Got1,Ass1	0.447058823529412
Cell Type Signatures	TABULA_MURIS_SENIS_LUNG_CLASSICAL_MONOCYTE_AGEING	1.35035180433929e-07	2.20796299109518e-05	0.690132458796796	-0.368705575198443	-1.7086549803494	417	H2-Eb1,H2-Ab1,H2-Aa,Cd74,Mif,Ndufa12,Atp5g1,Ndufb4,H2-DMb1,Ndufa5,Cox7b,Ndufc2,Pkm,Ndufb8,Arpp19,Ndufc1,Ndufa2,Uqcrc1,Ndufv1,Ndufb9,Atp5h,Mrpl23,Ndufb5,Atp5o,Mrpl14,Etfb,Ndufb11,Atpif1,Uqcrh,Uqcr10,Cox8a,Rabac1,Ndufs7,Ndufb10,Ndufa11,Uqcr11,S100a1,H2az2,Gmfg,Atp5j2,Cox6b1,Mrps16,Aldoa,Anapc11,Mdh2,Cyc1,Idh3g,Cox6a1,Chchd2,Mrpl51,Atp5d,Vamp8,Fth1,Cox5a,S100a13,Cuedc2,Ndufb7,Uqcrq,Rex1bd,Rpl41,Atp5…	0.28537170263789
Ontology - Biological Process	GOBP_MITOCHONDRIAL_TRANSMEMBRANE_TRANSPORT	0.000969316767465518	0.034825856237371	0.477270815362862	-0.452681999174511	-1.70781050957633	79	Mpc1,Slc25a32,Slc25a22,Mpc2,Chchd4,Grpel2,Slc8b1,Vdac1,Tomm7,Slc25a5,Slc25a21,Romo1,Slc25a36,Timm44,Slc25a37,Tomm40,Pam16,Slc25a4,Afg3l2,Sfxn2,Timm17b,Timm50,Aifm1,Micu1,Smdt1,Slc25a13,Slc25a31,Slc25a29,Slc25a3,Dnajc15	0.379746835443038
Ontology - Biological Process	GOBP_NAD_METABOLIC_PROCESS	0.0070984096283771	0.127231449535922	0.407017918923954	-0.532526454107256	-1.70771423224263	35	Ldhb,Gpd2,Gpd1l,Me1,Art2b,Idh3b,Mdh2,Idh3g,Idh3a,Dlst,Mdh1,Nadk2,Naprt,Nudt17,Nadk,Nmnat1,Nudt12,Nmnat3,Ogdh	0.542857142857143
Ontology - Biological Process	GOBP_POSITIVE_REGULATION_OF_NLRP3_INFLAMMASOME_COMPLEX_ASSEMBLY	0.00930457802364128	0.150650013873983	0.380730400722792	-0.622828074485795	-1.70765964319843	19	Cd36,Ptpn22,Usp50,Gbp5,1810058I24Rik,Btk	0.315789473684211
Curated - Chemical and Genetic Perturbation	YAO_TEMPORAL_RESPONSE_TO_PROGESTERONE_CLUSTER_1	0.001989288570995	0.0561203522211689	0.431707695803346	-0.467575397840091	-1.70733214535498	68	Bcl2l11,Inmt,Ndrg1,Lepr,Igf1r,Entpd5,Gadd45b,Tns2,Ro60,Tgfbi,Pdk4,Tnxb,Nbl1,Ccn3,Ddit3,Napsa,Igfbp3,Parm1,Aldh1a1	0.279411764705882
Ontology - Biological Process	GOBP_CRISTAE_FORMATION	0.00916016541672763	0.149169197802483	0.380730400722792	-0.630756686817867	-1.70622791866449	18	Samm50,Chchd10,Immt,Chchd6,Slc25a46,Apoo,Afg3l2,Chchd3,Uqcc3	0.5
Curated - Chemical and Genetic Perturbation	JOHANSSON_GLIOMAGENESIS_BY_PDGFB_DN	0.00930457383656548	0.150650013873983	0.380730400722792	-0.637592331870876	-1.70594355682294	17	Wipf3,Acot7,Arpp19,Hba-a1,Mat2b,Ctnnd1,Ppp3ca,Kifc2	0.470588235294118
Positional	chrXF4	0.00816234008845989	0.137971633189892	0.380730400722792	-0.602260029652702	-1.70561875112566	21	Ctps2,S100g,Syap1,Sms,Pdha1,Adgrg2,Gm7331,Map3k15,Gm15163,Eif1ax	0.476190476190476
Ontology - Cellular Component	GOCC_MITOCHONDRIAL_PERMEABILITY_TRANSITION_PORE_COMPLEX	0.00769778379912325	0.133350581186109	0.407017918923954	-0.791271899158442	-1.70556173956014	7	Vdac1,Slc25a5,Slc25a4,Ppif,Slc25a31,Spg7	0.857142857142857
Ontology - Biological Process	GOBP_CHOLESTEROL_EFFLUX	0.00264943886451677	0.0693702751062365	0.431707695803346	-0.483199014567297	-1.70523491729697	57	Ces1g,Abcg5,Abcg8,Npc1,Eepd1,Ces1d,Apoa2,Apoc1,Scarb1,Soat2,Srebf2,Pparg,Ces1e,Naxe,Abca3,Gps2,Nr1h2,Ces1c,Nfkbia,Pon1,Apoe,Pltp,Zdhhc8	0.403508771929825
Ontology - Molecular Function	GOMF_FATTY_ACID_BINDING	0.00333040897085745	0.0794224552341398	0.431707695803346	-0.504352092845406	-1.70355450949618	47	Cd36,Gsta2,Gstp3,Gsta1,Cyp4a14,Fabp4,Apoc1,Gstm7,Dgat1,Gsta5,Pparg,Cyp4f15,Acox1,Alb,Dbt	0.319148936170213
Cell Type Signatures	TABULA_MURIS_SENIS_KIDNEY_FENESTRATED_CELL_AGEING	0.00242835401257694	0.0658408539721368	0.431707695803346	-0.451059963798082	-1.70309243732626	80	Spink1,H2-Eb1,H2-Ab1,Egln3,H2-Aa,Emp2,Cd74,Car8,Plaat3,Vcam1,H2-DMb1,Alpl,Vim,Dnm3,Smad7,Rala,Fth1,Ndufb7	0.225
Curated - Chemical and Genetic Perturbation	ZEMEK_IMMUNE_CHECKPOINT_BLOCKADE_OVARIAN_CANCER_RENCA_UP	0.00120628757788581	0.0396297631850029	0.45505986738723	-0.43972901035438	-1.70299170569888	95	H2-Q1,H2-Eb1,H2-Ab1,Rnf145,H2-Aa,Gbp2,H2-DMb1,Tgtp2,Sh2d2a,Gbp2b,H2-DMa,Fgl2,Satb1,Irgm2,Gbp3,Tgtp1,Igtp,Ighm,H2-Q2,Tmem51,Tnfrsf4,Stat1,Trim65,Fcgr4,Il21r,Gbp6,Psap,Gm12250,Slamf8,Ighd,Trac,P2ry10,H2-K2,Itk,Dusp2	0.368421052631579
Ontology - Biological Process	GOBP_ALCOHOL_METABOLIC_PROCESS	5.56717650527904e-06	0.000615588583189204	0.610526878385931	-0.378006976175792	-1.70290882663435	294	Vldlr,Rdh16,Sult2a2,Sult2a1,Sult2a5,Sult2a3,Idh2,Rdh9,Sult1e1,Dhrs7,Lepr,Cyp39a1,Aldh3a2,Ces1g,Acadl,Akr1d1,Enpp1,Npc1,Acer2,Rdh16f2,App,Sult2a4,Ces1d,Apoa2,Aco2,Grk3,Sult2a7,Apoc1,Scarb1,Sptssa,Hsd17b6,Mogat1,Pctp,Galk1,Soat2,Hmgcs2,Srebf2,Retsat,Rdh1,Pck1,Hmgcr,Shpk,Pth1r,Ephx1,Bpnt2,Rdh10,Idh3b,Fdxr,Pts,Ces1e,Dhfr,Rbp4,Idh3g,Ednrb,Pcbd1,Sult2a6,Adh1,Idh3a,Ttr,Cln8,Mecp2,Qdpr,Cyp1a1,Acadvl,Cyp1…	0.295918367346939
Ontology - Molecular Function	GOMF_OXIDOREDUCTASE_ACTIVITY_ACTING_ON_THE_ALDEHYDE_OR_OXO_GROUP_OF_DONORS_DISULFIDE_AS_ACCEPTOR	0.00784725067815908	0.135418389256056	0.380730400722792	-0.789941328965151	-1.70269373727687	7	Bckdhb,Pdha1,Dhtkd1,Bckdha,Mrps36,Ogdh	0.857142857142857
Canonical Pathways - Reactome	REACTOME_REELIN_SIGNALLING_PATHWAY	0.00370430834883374	0.0843151093490226	0.431707695803346	-0.885761592757368	-1.70217860908456	5	Vldlr	0.2
Ontology - Biological Process	GOBP_MONOCARBOXYLIC_ACID_BIOSYNTHETIC_PROCESS	9.6177211200544e-05	0.00614001447122517	0.538434096309916	-0.401052372317368	-1.70181793614366	186	Scd2,Lpl,Rdh16,Gstm3,Gstp3,Abcd2,Rdh9,Cd74,Cyp39a1,Ldhb,Mif,Ces1g,Acadl,Gstm1,Akr1d1,Rdh16f2,Acsm3,Decr2,Agt,Gstm4,Hoga1,Ces1d,Agxt,Apoc1,Pkm,Acot7,Gstm7,Hacd2,Aldh1a3,Rdh1,Pdk4,Slc27a5,Rdh10,Wdtc1,Gstm2,Ces1e,Ptges2,H2-Ke6,Nr1h2,Mlycd,Cyp1a1,Acadvl,Acsm5,Elovl6,Gstm6,Myo5a,Ces1c,Anxa1,Abcd3	0.263440860215054
Positional	chr9E1	0.0104112616407346	0.160567908114659	0.380730400722792	-0.574619450771935	-1.69974338346596	25	Gsta2,Gsta4,Gsta1,Gm3776,Gsta5,Filip1,Cox7a2,Gm34654,Gclc	0.36
Ontology - Biological Process	GOBP_REGULATION_OF_REMOVAL_OF_SUPEROXIDE_RADICALS	0.00385627866749015	0.0862692555872963	0.431707695803346	-0.883838537301988	-1.69848305049747	5	Cd36,Fbln5,Dhfr,Gch1	0.8
Curated - Chemical and Genetic Perturbation	HEVNER_VENTRICULAR_ZONE_AND_UP_PROJECTION_NEURON_FATE_COMMITTED_CELLS	0.00385627866749015	0.0862692555872963	0.431707695803346	-0.883687602977831	-1.69819299820794	5	Enc1,Fzd1,Limch1	0.6
Cell Type Signatures	TABULA_MURIS_SENIS_HEART_AND_AORTA_ENDOTHELIAL_CELL_OF_CORONARY_ARTERY_AGEING	7.75260265114732e-06	0.000796331441551183	0.593325476396405	-0.386781171650531	-1.69784441411389	238	Cd36,Lpl,H2-Ab1,Ndrg1,Fmo2,Maff,Gstt1,H2-Aa,Emp2,Cd74,Tagln2,Sgms1,Plaat3,Gbp2,Abcb1a,App,Id1,Pkm,Klf3,Actg1,Klf4,Vim,Slc3a2,4930523C07Rik,Mfge8,H2-Q4,Smad7,Rdx,Akap12,Gstm2,Plscr2,Epas1,Klf6,Ddrgk1,Aldoa,Dcn,Gpihbp1,Rpl36,Pfdn5,Anxa2,Apold1,Snhg8,Lima1,Ehd1,Tmem140,Irf1,Esam,Fmo1,Psap,Sox18,Pkp4,Eng,Smad6,Rps28,Hrct1,Syf2,Aldh2,Rpl37a,Tppp3,Pde4b,Rps23,Rps29,Camk2n1,Sod1,Crip1,Pi16,Cyp4b1,Slfn2,…	0.302521008403361
Ontology - Biological Process	GOBP_RESPIRATORY_GASEOUS_EXCHANGE_BY_RESPIRATORY_SYSTEM	0.00457074482248769	0.0963705460993983	0.407017918923954	-0.496937720515581	-1.696332965172	49	Adora1,Adrb2,Ccbe1,Cfap54,Nr4a2,Zfand5,Ndn,Stard7,Mecp2,Stk40,Gls,Ndufs4,Slc5a3,Mafb,Atp1a2	0.306122448979592
Ontology - Biological Process	GOBP_REGULATION_OF_INTESTINAL_ABSORPTION	0.0122945228472692	0.175742581716898	0.380730400722792	-0.672656639884897	-1.69536966668531	13	Hamp2,Abcg5,Abcg8,Apoa2,Dgat1,Acat2	0.461538461538462
Ontology - Biological Process	GOBP_NEGATIVE_REGULATION_OF_LIPID_TRANSPORT	0.00987246306733769	0.155358695726007	0.380730400722792	-0.535197512996719	-1.69528960763478	33	Abcg5,Abcg8,Apoa2,Apoc1,Cry2,Srebf2,Nr1h2,Pla2r1,Pcsk9,Apoe,Igfbp3,Itgb3	0.363636363636364
Canonical Pathways - Reactome	REACTOME_SPHINGOLIPID_DE_NOVO_BIOSYNTHESIS	0.00977192686031991	0.155111976097232	0.380730400722792	-0.551983528780413	-1.69508754096566	29	Aldh3a2,Sgms1,Cers6,Acer2,Sptssa,Sgms2,Sgpl1,Sptlc2	0.275862068965517
Ontology - Biological Process	GOBP_ANTIGEN_PROCESSING_AND_PRESENTATION_OF_PEPTIDE_ANTIGEN	0.00275920801570843	0.0710828765976074	0.431707695803346	-0.473732810349167	-1.69460946315386	59	H2-Q1,H2-Eb1,H2-Ab1,H2-Aa,Cd74,H2-DMb1,Ctse,H2-Q6,H2-DMa,H2-Q4,H2-Ob,H2-Q2,Mill2	0.220338983050847
Cell Type Signatures	TABULA_MURIS_SENIS_LUNG_MATURE_NK_T_CELL_AGEING	0.0151599180960945	0.197980870066681	0.380730400722792	-0.64244229056897	-1.69390268067907	16	Slc3a2,Glrx,Serpina3g,Ctsb,Cd3e,Sh2d1a,Camk2n1,Cd3g,Tspan13,Rps9	0.625
Canonical Pathways - Reactome	REACTOME_CYTOPROTECTION_BY_HMOX1	0.00461860558978358	0.0966556760764304	0.407017918923954	-0.487298039534822	-1.69277076019018	53	Cox7b,Hbb-bs,Hmox1,Cox7c,Hba-a1,Cox8a,Smarcd3,Sin3b,Cox6b1,Alb,Cox6a1,Cox20,Cox5a,Blvrb,Cox5b,Ndufa4,Cox4i1,Hbb-bt,Cox16,Sco2,Gm10053,mt-Co3,mt-Co1,Cycs,Hmox2,Cox14,Sin3a,Sco1,mt-Co2,Carm1	0.566037735849057
Ontology - Biological Process	GOBP_INNER_MITOCHONDRIAL_MEMBRANE_ORGANIZATION	0.00824472293326966	0.138550822382227	0.380730400722792	-0.527450440236765	-1.6914363909019	35	Samm50,Chchd10,Timm10,Immt,Chchd6,Slc25a46,Ndufa13,Cibar1,Romo1,Tmem11,Apoo,Afg3l2,Chchd3,Uqcc3	0.4
Ontology - Biological Process	GOBP_ALDITOL_PHOSPHATE_METABOLIC_PROCESS	0.0124898598048371	0.177584306577382	0.380730400722792	-0.694080331013238	-1.69098510656733	12	Abhd6,Gpd2,Gpd1l	0.25
Ontology - Biological Process	GOBP_RESPONSE_TO_MUSCLE_ACTIVITY	0.0124898598048371	0.177584306577382	0.380730400722792	-0.694064679706549	-1.69094697535207	12	Ppargc1a,Agt,Tns2	0.25
Ontology - Biological Process	GOBP_HEART_TRABECULA_FORMATION	0.0128251530864636	0.180114156930318	0.380730400722792	-0.69353061569228	-1.68964583735157	12	Tgfbr3,Bmp10,Egln1,Rbp4,Adamts1	0.416666666666667
Ontology - Biological Process	GOBP_PYRIDINE_CONTAINING_COMPOUND_METABOLIC_PROCESS	0.00275865860793441	0.0710828765976074	0.431707695803346	-0.444690458050981	-1.68948021239848	86	Nqo1,Idh2,Fmo2,Ldhb,Dcxr,Gpd2,Gpd1l,Alpl,Hsd11b1,Me1,Shpk,Art2b,Idh3b,Fdxr,Naxe,Mdh2,Idh3g,Idh3a,Pdxp,Dlst,Noct,Fmo1,Mdh1,Nadk2,Naprt,Nudt17,Nadk,Nmnat1	0.325581395348837
Ontology - Biological Process	GOBP_NEUROTROPHIN_PRODUCTION	0.00439079594267846	0.0936859043748064	0.407017918923954	-0.879152867881336	-1.68947854372918	5	Adora1,Pcsk6,Furin	0.6
Ontology - Cellular Component	GOCC_TIM23_MITOCHONDRIAL_IMPORT_INNER_MEMBRANE_TRANSLOCASE_COMPLEX	0.0136633868168046	0.187130008848271	0.380730400722792	-0.692957247188495	-1.68824894198204	12	Grpel2,Romo1,Pam16,Timm17b,Timm50,Dnajc15,Timm17a,Dnajc19	0.666666666666667
Ontology - Biological Process	GOBP_NEGATIVE_REGULATION_OF_ENDOTHELIAL_CELL_PROLIFERATION	0.00932769695190471	0.150824435880243	0.380730400722792	-0.517135865105378	-1.68743430202342	38	Atoh8,Atpif1,Pparg,Sparc,Apoh,Atp5a1,Stat1,Gdf2,Nr2f2,Mef2c,Gja1,Apoe,Eng,Dll4,Sulf1,Thbs1,Cxcr3	0.447368421052632
Positional	chr7A1	0.000547240216736272	0.0234964973251656	0.477270815362862	-0.424900385307989	-1.68742422296464	115	Sult2a2,Sult2a1,Sult2a5,Sult2a3,Zbed4-ps1,Sult2a4,Zbed4-ps2,Sult2a-ps1,Sult2a7,Kat6b-ps2,Zswim9,Tmem167-ps1,Slc27a5,Ndufa3,Sult2a6,Zfp524,Lig1,Rdh13,Ppp1r12c,Rasl2-9	0.173913043478261
Ontology - Molecular Function	GOMF_MODIFIED_AMINO_ACID_TRANSMEMBRANE_TRANSPORTER_ACTIVITY	0.00977192686031991	0.155111976097232	0.380730400722792	-0.567500432847764	-1.68673425072552	27	Slc5a6,Slc25a32,Slc7a2,Slc47a1,Slc22a5,Slc66a1,Slc19a1,Slc1a4,Slc22a21,Slc38a4,Slc25a13,Slc25a29,Slc22a4	0.481481481481482
Ontology - Molecular Function	GOMF_ENOYL_COA_HYDRATASE_ACTIVITY	0.0119067875223637	0.173134630905949	0.380730400722792	-0.825252067520109	-1.68655760608761	6	Ehhadh,Echdc3,Echs1,Hadha,Auh,Hsd17b4	1
Ontology - Biological Process	GOBP_VISCERAL_SEROUS_PERICARDIUM_DEVELOPMENT	0.0109785721851226	0.165121297477501	0.380730400722792	-0.766585735091394	-1.68646400959969	8	Tgfbr3,Vcam1,Epor,Hand2,Wt1	0.625
Curated - Chemical and Genetic Perturbation	HEVNER_CORTEX_ROSTRAL_CORTICAL_PLATE	0.0108133956765833	0.16387672958495	0.380730400722792	-0.579305103220405	-1.68578861695559	24	Vldlr,Ndrg1,Map2k6,Robo1	0.166666666666667
Ontology - Molecular Function	GOMF_NADPLUS_BINDING	0.0162828648748572	0.207076687900565	0.352487857583619	-0.639211328570801	-1.68538372843976	16	Ehhadh,Hpgd,Hadh,Sirt3,Aldh1a3	0.3125
Cell Type Signatures	TABULA_MURIS_SENIS_MARROW_NK_CELL_AGEING	5.39787586052271e-08	1.02970908082162e-05	0.719512826338911	-0.357393501416999	-1.68514747818389	515	Limd2,H2-Eb1,H2-Ab1,Cd74,Mpc1,Tmem134,Acot13,Plaat3,Mpc2,Atp5g1,Ndufa5,Sdhc,Ndufc2,Ndufb8,Chchd7,Hacd2,Atp5l,Lsp1,Ndufb9,Sdhb,Bri3,Atp5h,Uqcrb,Atp5o,Mrpl14,2310061I04Rik,Etfb,Atp5c1,Ndufb11,Atpif1,Uqcr10,Rabac1,Ndufs7,Klf13,Ndufb10,Ndufa11,Sin3b,S1pr4,Pts,Gpx4,Gmfg,Atp5j2,Dctpp1,Cox6b1,Fau,Ddrgk1,Anapc11,Ndufa6,Bag1,Rala,Pih1d1,H2-Ke6,Mrpl51,Oaz1,Jchain,Atp5d,Tmsb10,Vamp8,Ptprcap,Fth1,Pttg1,Cox5a…	0.310679611650485
Curated - Chemical and Genetic Perturbation	WUNDER_INFLAMMATORY_RESPONSE_AND_CHOLESTEROL_DN	0.0238239388938988	0.254333642129137	0.352487857583619	-0.662230054278383	-1.68494544219514	14	H2-Aa,Cdkn1c,Cyp2e1,Alb,Jchain,Igkc	0.428571428571429
Ontology - Biological Process	GOBP_MITOCHONDRION_ORGANIZATION	2.51923363300434e-08	5.17541022246943e-06	0.73376198835648	-0.356215404566488	-1.68490949857958	519	Ppargc1a,Bcl2l11,Casp6,Dmac2,Enpp1,Bmf,Ndufa12,Gabarapl1,Ndufb4,Ndufa5,Hmgcl,Cox7a1,Sesn2,Ndufa9,Ndufc2,Fez1,mt-Nd6,Aifm2,Ndufb8,Ndufc1,Mtx3,Ndufa2,Miga1,Chchd7,Ndufs2,Mipep,Chchd4,Gimap3,Cox10,Ndufb9,Vdac2,Ndufb5,Grpel2,Norad,Retreg1,Cert1,Ndufb11,Atpif1,Afg1l,Ndufaf6,Wdr81,Slc22a5,Pparg,Ndufs7,Samm50,Chchd10,Tfam,Ndufb10,Zfp13,Ndufa11,Ndufs5,Epas1,Tomm5,Dynlt1f,Ndufa3,Plekhf1,Ndufa6,Dcn,Rala,Ch…	0.315992292870906
Ontology - Biological Process	GOBP_CELLULAR_LIPID_METABOLIC_PROCESS	1.54922335658967e-11	4.06963197803162e-09	0.863415391606693	-0.343093366515528	-1.68438050674865	858	Scd2,Cyp2a5,Cyp2c37,Lpl,Rdh16,Cyp2a22,Cyp2a4,Cyp2b13,Cyp2b9,Ppargc1a,Hao2,Pla2g12a,Gstm3,Gstp3,Ehhadh,Abcd2,Rdh9,Acaa1b,Fmo2,Acad10,Dhrs7,Cyp2b10,Hpgd,Cd74,Acadm,Abhd6,Aldh3a2,Irs1,Sgms1,Enpp2,Mif,Ces1g,Cyp2c55,Slc27a1,Acadl,Plaat3,Cers6,Eci1,Notum,Gstm1,Cds2,Sorl1,Nudt19,Hexa,Rarres2,Enpp1,Hadh,Cyp3a11,Pdk2,Acer2,Cyp2c68,Rdh16f2,Acsm3,Decr2,Hexb,Agt,Gstm4,Lpin2,Acot1,Cyp4a14,Sirt3,Pnpla2,Ces1d,G…	0.213286713286713
Canonical Pathways - Reactome	REACTOME_CLASS_B_2_SECRETIN_FAMILY_RECEPTORS	0.00977192686031991	0.155111976097232	0.380730400722792	-0.566388410260795	-1.68342907864731	27	Ramp1,Vipr1,Pth1r,Gng2,Gng7,Gnb2,Glp1r,Gnb1,Calcrl,Adm,Gnb5,Gng11,Crhr2,Ramp3,Gnb4,Gng5	0.592592592592593
Ontology - Biological Process	GOBP_VASCULAR_TRANSPORT	0.0158700070877475	0.204751202555608	0.352487857583619	-0.598933227629274	-1.68341153094012	20	Cd36,Slc5a6,Slc27a1,Abcb1a,Slc22a5,Abcc2,Slc5a1,Mfsd2a,Gja1,Apoe	0.5
Curated - Chemical and Genetic Perturbation	MORI_MATURE_B_LYMPHOCYTE_UP	0.0014468830533569	0.0448449788142959	0.45505986738723	-0.439825632538591	-1.68253466771728	91	H2-Eb1,H2-Aa,Cd74,Osbpl5,Sorl1,H2-DMb1,Adrb2,H2-DMa,Ets1,Smap2,Rasa3,H2-Ob,Gnpnat1,Grcc10,Cxcr5,Ifngr1,Rmi1,Il10rb,Dgcr6,Jak2,Mef2c,Ptpn6,Scd1,Apoe,Vps28,Ighd,Morf4l1	0.296703296703297
Ontology - Biological Process	GOBP_REGULATION_OF_EATING_BEHAVIOR	0.0126556325023984	0.178673000192451	0.380730400722792	-0.822433085659212	-1.68079648716887	6	Lepr,Dgat1	0.333333333333333
Curated - Chemical and Genetic Perturbation	MA_RAT_AGING_DN	0.000422830083488411	0.0192035516531781	0.49849310876659	-0.407771452393274	-1.67992548173788	146	Tpm2,Mgst3,H2-Ab1,H2-Aa,Rtn4,Hexa,Lyve1,Btg1,Fabp4,Apoc1,Sptssa,Pam,Hbb-bs,Klf4,Tgfbi,Hba-a1,Itm2a,Uqcr10,Fhl1,Sparc,Atp5k,Alb,Dcn,Postn,Dmpk,Wfdc1,Hes1,Ccl21a,Lgals1,Fbn1,Ccn3,Ppic,Timp2,Hspa8,Rps17,Ccdc80,Pltp,Ptms,Igfbp3,Des,Rps28,Map1lc3a,Ptov1,Tppp3,mt-Atp6,Rps29,Crip1,Myl9	0.328767123287671
Ontology - Biological Process	GOBP_ANTIGEN_PROCESSING_AND_PRESENTATION_OF_EXOGENOUS_ANTIGEN	0.0126118306680836	0.178450398477171	0.380730400722792	-0.52865633307187	-1.67910589291473	34	H2-Eb1,H2-Ab1,H2-Aa,Cd74,H2-DMb1,Ctse,H2-DMa,Cd1d1,H2-Ob	0.264705882352941
Cell Type Signatures	TABULA_MURIS_SENIS_SPLEEN_MATURE_NK_T_CELL_AGEING	0.000445205388773688	0.0199958905161892	0.49849310876659	-0.417914878895325	-1.67888013322736	119	Tox,Gstp3,Mif,Vim,Runx3,Gng2,Fau,Serpina3g,Jchain,S100a13,Rpl41,Rpl36,Anxa2,Rps27,Snhg8,Romo1,Ccl5,Lgals1,Snrpg,Bex3,Gpr183,Slc25a4,Thy1,Rps28,Rpl31,Mrpl52,Rpl37a,Rpl22,Rps23,Rps29,Crip1,Samd3,Rpl17,Bcl2,S100a6,S100a8,Nkg7,Gzmm,Rps21,Dpm3,Rpl38,Rps15a-ps4,Cd8b1,Ms4a6b,Klrk1,Nme2,Rpl36a,Rps2,Rpl35a	0.411764705882353
Canonical Pathways - Reactome	REACTOME_PARACETAMOL_ADME	0.0128071541647752	0.180019156435402	0.380730400722792	-0.539181498210125	-1.67853691435745	31	Sult2a2,Abcc4,Abcc3,Sult1e1,Gstt1,Ugt1a1,Sult1a1,Acy1,Cyp2e1,Gstm2,Abcc2	0.354838709677419
Canonical Pathways - Reactome	REACTOME_MITOCHONDRIAL_FATTY_ACID_BETA_OXIDATION_OF_SATURATED_FATTY_ACIDS	0.0131222362414476	0.182019464649466	0.380730400722792	-0.726641054308281	-1.67757110078506	9	Acadm,Acadl,Hadh,Hadhb,Echs1,Acadvl,Acads,Hadha	0.888888888888889
Ontology - Biological Process	GOBP_TETRAHYDROBIOPTERIN_METABOLIC_PROCESS	0.0103881977605393	0.160366551941119	0.380730400722792	-0.778156110481563	-1.67729106878915	7	Pts,Dhfr,Pcbd1,Qdpr,Gch1	0.714285714285714
Curated - Chemical and Genetic Perturbation	WANG_CLASSIC_ADIPOGENIC_TARGETS_OF_PPARG	0.0121545666584329	0.174833730821122	0.380730400722792	-0.575803514816494	-1.67559892962199	24	Cd36,Mgst3,Slc25a10,Pnpla2,Fabp4,Hsd11b1,Dgat1,S100a1,Crat,Ppargc1b	0.416666666666667
Ontology - Molecular Function	GOMF_LOW_DENSITY_LIPOPROTEIN_PARTICLE_RECEPTOR_ACTIVITY	0.0105376656716638	0.161894108075495	0.380730400722792	-0.777283873304112	-1.67541098893384	7	Cd36	0.142857142857143
Canonical Pathways - Reactome	REACTOME_VLDL_CLEARANCE	0.00507803481136836	0.102740441688594	0.407017918923954	-0.871660666091755	-1.67508069025998	5	Vldlr,Apoc1	0.4
Ontology - Molecular Function	GOMF_TESTOSTERONE_16_BETA_HYDROXYLASE_ACTIVITY	5.57041591128523e-06	0.000615588583189204	0.610526878385931	-0.993940080421363	-1.67393675689489	3	Cyp2b13,Cyp2b9,Cyp2b10	1
Cell Type Signatures	TABULA_MURIS_SENIS_KIDNEY_PODOCYTE_AGEING	7.94014606453627e-05	0.0053235523237711	0.538434096309916	-0.393912886319044	-1.6734574808179	183	Gsta2,Sult1d1,Spink1,Hao2,Ddah1,H2-Eb1,H2-Ab1,Ndrg1,H2-Aa,Cd74,Tagln2,Acot13,Ldhb,Mif,Vcam1,Slc4a4,Uqcr10,4931406C07Rik,Esd,Acox1,Neu1,Ttc36,Khk,Fth1,Mgat4b,Ivns1abp,Rpl41,Prxl2a,Cryz,Msra,Dhrs4,Akr7a5,Lgals1,Ccnd1,Aldob,Ctsb,Pah,Hint1,Slc27a2,Rps27l,Sh3bgrl3,Napsa,Psap,Tmem256,Apoe,Dhcr24,Rps17,Gss,Rps28,Cd63,Tmem205,Ggt1,Steap2,Iah1,Aldh2,Atox1	0.306010928961749
Ontology - Biological Process	GOBP_HISTIDINE_METABOLIC_PROCESS	0.0105376656716638	0.161894108075495	0.380730400722792	-0.776139418938316	-1.67294415347431	7	Uroc1,Amdhd1,Mthfd1	0.428571428571429
Cell Type Signatures	TABULA_MURIS_SENIS_SKIN_BASAL_CELL_OF_EPIDERMIS_AGEING	8.46640036168972e-12	2.38009823501256e-09	0.875325132024659	-0.336603547805235	-1.67282985958101	924	Pla2g12a,Inmt,Tceal8,Mgst3,H2-Eb1,H2-Ab1,H2-Aa,Emp2,Cd74,Cbr1,Mpc1,Tmem134,Ldhb,Mif,Eci1,Hyi,Gstm1,Cmtm8,Mpc2,Ndufa12,Atp5g1,Macrod1,Ech1,Akip1,Sdhc,Apoc1,Ndufc2,Pcbp2,Ndufb8,Arpp19,Ndufc1,Usf2,Hacd2,Atp5l,Mcee,Nbdy,Tm4sf1,Klf4,Pmf1,Ndufb9,Sdhb,Bri3,Atp5h,Mrpl23,Ndufb5,Atp5o,Arl4a,H2-DMa,Mrpl14,Etfb,Atp5c1,Lck,Ndufb11,Atpif1,Uqcrh,Uqcr10,Il34,Alad,Cox8a,Rgs4,Rabac1,Ndufs7,Chchd10,Klf13,Ndufb10,Cy…	0.278138528138528
Ontology - Biological Process	GOBP_CELLULAR_RESPONSE_TO_ACIDIC_PH	0.0130029584530605	0.181773937782154	0.380730400722792	-0.759854215304328	-1.67165488215168	8	Impact,Pck1,Rab11b	0.375
Ontology - Biological Process	GOBP_CAMP_BIOSYNTHETIC_PROCESS	0.0131586806562595	0.182085232155355	0.380730400722792	-0.759812047334309	-1.67156211397124	8	Adcy1,Adcy5,Adcy6	0.375
Ontology - Molecular Function	GOMF_DELTA_3_DELTA_2_ENOYL_COA_ISOMERASE_ACTIVITY	0.00350179668940145	0.0820060576678612	0.431707695803346	-0.923028998640689	-1.67113606370182	4	Ehhadh,Eci1,Eci2,Echs1	1
Curated - Chemical and Genetic Perturbation	KIM_GLIS2_TARGETS_UP	0.00300789235795139	0.0750591302930604	0.431707695803346	-0.44181080240369	-1.67110965041917	84	H2-Eb1,H2-Ab1,Igfbp2,H2-Aa,Cd74,Sparcl1,Vcam1,H2-DMb1,Pdgfra,Lsp1,Vim,H2-DMa,Tgfbi,Cxcl10,Sparc,Dcn,Postn,Ltb,Cmtm3,Ccl5,Pdgfrl,Irf1,Ccn2,Fbn1,Col14a1	0.297619047619048
Ontology - Biological Process	GOBP_REGULATION_OF_PHOSPHOLIPID_CATABOLIC_PROCESS	0.0137040163271386	0.187206442988976	0.380730400722792	-0.81755212619282	-1.67082132971451	6	Apoc1,Scarb1,Ldlr	0.5
Ontology - Molecular Function	GOMF_OXIDOREDUCTASE_ACTIVITY_ACTING_ON_CH_OR_CH2_GROUPS	0.0268227102296242	0.269979339647926	0.352487857583619	-0.656381522978164	-1.67006472801707	14	Cyp2c37,Cyp2c38,Cyp2c39,Cyp2c29,Cyp2c50	0.357142857142857
Regulatory Target Gene - miRDB	MIR_7066_3P	0.012143949494715	0.174833730821122	0.380730400722792	-0.527201767538248	-1.66996231471606	33	Pbx1,Pdzrn3,Ldlrad3,Ndufv2,Ldb2,Mecp2,Tspyl5,Cyp1b1,Ccdc127,Spata2l,St6gal1,Zfp955a,Asb4,Dnase1l1,Gm20604,Zfp955b,Upp2	0.515151515151515
Ontology - Biological Process	GOBP_LIPID_HOMEOSTASIS	0.000125925771680305	0.00755743282923299	0.518848077743792	-0.401415521011003	-1.66982903048507	158	Lpl,Adora1,Cyp39a1,Ces1g,Abcg5,Rtn4,Abcg8,Npc1,Pnpla2,Ces1d,Fabp4,Apoa2,Sesn2,Scarb1,Usf2,Soat2,Mylip,Srebf2,Dgat1,Cert1,Tm6sf2,Ces1e,Nr5a2,Abca3,Acox1,Gpr39,Rcn3,Mtln,Gpihbp1,Tlcd4,Slc25a27,Cln8,Nr1h2,Gramd1b,Slc25a46,Lncbate1,Asgr2,Lima1,Tmem97,Angptl3,Ehd1,Ces1c,Ldlr,Tgfb1,Pcsk9,Gckr,Scd1,Abcb4,Apoe,Dgat2,Abcd1,Abhd4,Raly,Mtch2,Cd320	0.348101265822785
Ontology - Biological Process	GOBP_DE_NOVO_AMP_BIOSYNTHETIC_PROCESS	0.0139372919804611	0.189263700588905	0.380730400722792	-0.758646924162643	-1.66899888039434	8	Adssl1,Ppat	0.25
Regulatory Target Gene - GTRD	MBTPS2_YY2_TARGET_GENES	0.0177639783342815	0.217865906654722	0.352487857583619	-0.64104342767209	-1.66876744770546	15	Ugt1a1,mt-Nd3,Ttc3,mt-Nd4l,mt-Tp,mt-Tg,mt-Nd4,mt-Ty,mt-Co2	0.6
Ontology - Biological Process	GOBP_NEGATIVE_REGULATION_OF_LENS_FIBER_CELL_DIFFERENTIATION	0.00599435597355391	0.114759331087489	0.407017918923954	-0.868130973458867	-1.66829763786137	5	Spred1,Spry1,Spred2,Spry2	0.8
Ontology - Molecular Function	GOMF_MONOOXYGENASE_ACTIVITY	0.000986087538533179	0.0351134815943459	0.45505986738723	-0.422424070595811	-1.66829364712536	109	Cyp2a5,Cyp2c37,Cyp2a22,Cyp2a4,Cyp2b13,Cyp2b9,Fmo2,Cyp3a59,Cyp2b10,Cyp3a25,Cyp39a1,Cyp2c55,Akr1d1,Cyp3a11,Cyp2c68,Cyp4a14,Cyp2c38,Cyp2c39,Cyp2c29,Agmo,Pam,Cyp2d26,Cyp4a31,Cyp17a1,Cyp2e1,Hmox1,Cyp4a10,Cyp2c50,Cyp4f15,Cyp2d22,Pcbd1	0.284403669724771
Ontology - Biological Process	GOBP_CELLULAR_MODIFIED_AMINO_ACID_CATABOLIC_PROCESS	0.0126260930607314	0.178450398477171	0.380730400722792	-0.616709349242446	-1.66822917833404	18	Acadl,Hoga1,Agxt,Sardh,Ahcyl,Ahcy,Cdo1,Dio3,Mthfsl,Mthfs	0.555555555555556
Regulatory Target Gene - GTRD	ZFP458_TARGET_GENES	0.0134836537650468	0.1851431601809	0.380730400722792	-0.707996988212136	-1.66818372784633	10	Trim24,Dhtkd1,Agap3,Park7,Morf4l1,Gzmm,Gamt,Ighg1	0.8
Ontology - Cellular Component	GOCC_MITOCHONDRIAL_ALPHA_KETOGLUTARATE_DEHYDROGENASE_COMPLEX	0.0146026316796786	0.193528006161079	0.380730400722792	-0.816096964489426	-1.66784743345234	6	Bckdhb,Dbt,Dld,Bckdha,Mrps36	0.833333333333333
Curated - Chemical and Genetic Perturbation	MCBRYAN_PUBERTAL_BREAST_4_5WK_DN	0.000139493612141544	0.00821833205892101	0.518848077743792	-0.392931034513087	-1.66749088850174	188	Scd2,Lpl,Ehhadh,H2-Aa,Rassf3,Dmac2,Slc25a10,Eci1,Bche,Fabp4,Aco2,Dlat,Ech1,Sod3,Cox7a1,Klf15,Mcrip2,Suclg1,Cyth1,Norad,Fmc1,Ets1,Pdk4,Mapk8ip1,Fhl1,Idh3b,Epas1,Kif1c,Cisd1,Ptges2,Zfand5,Dmpk,Ndn,Immt,Atp5d,Dbt,Cavin1,Stom,Ppargc1b,Acadvl,Eral1,Bcat2,Coq8a,Chrdl1,Etfdh,Art3,Ehd1,Lama4,Fscn1	0.26063829787234
Ontology - Biological Process	GOBP_VERY_LOW_DENSITY_LIPOPROTEIN_PARTICLE_CLEARANCE	0.0147524009548075	0.194401704687365	0.380730400722792	-0.815914563405421	-1.667474662577	6	Vldlr,Apoc1	0.333333333333333
Curated - Chemical and Genetic Perturbation	PLASARI_TGFB1_TARGETS_10HR_DN	6.3168169225012e-05	0.00442011678454844	0.538434096309916	-0.382338476465726	-1.66663254751472	231	Cd36,Lpl,Pbx1,Nqo1,Tox,Acadm,Tcea3,Usp18,Irs1,Tgfbr3,Gbp2,Il1rn,Vcam1,Serpinb1a,Gas1,Pdgfra,Npr3,Plekhh2,Adgrg2,Arhgap18,Pdk4,Cbx6,Ephx1,Tmem53,Rspo3,Glrx,Irgm2,Gstm2,Plscr2,Tgtp1,Ednrb,Zfp467,Ldb2,Adamts1,Zfp521,Lmo7,Epha7,Scara3,Ebf3,Mettl7a1,Cavin2,Adamts5,Cyp1b1,Trim21,Stat1,Mt1,Elovl6,Gas2,Pwwp3b,Rab30,Sord,Pcdh7,Mmp11,Serhl,Thsd7a,Pde1a,Lama4,S1pr3,Oasl2,Palmd,Lrrn3,Mef2c,Dbp,Rarb,Marcks,It…	0.307359307359307
Ontology - Biological Process	GOBP_ORGANOPHOSPHATE_METABOLIC_PROCESS	9.67939439879352e-11	2.35003963403435e-08	0.839088935621274	-0.340125931288973	-1.66578793496841	852	Sult2a2,Ppargc1a,Nt5e,Pla2g12a,Nqo1,Sult2a1,Ehhadh,Sult2a5,Sult2a3,Idh2,Adssl1,Sult1e1,Fmo2,Abhd6,Mpc1,Sgms1,Enpp2,Ldhb,Ctps2,Slc27a1,Plaat3,Notum,Cds2,Nudt19,Papss2,Enpp1,Pdk2,Atp1b1,Acsm3,Mpc2,Hexb,Dcxr,Ndufa12,Gpd2,Atp5g1,Slc4a4,Ndufb4,App,Sult2a4,Gpd1l,Ndufa5,Acot1,Ces1d,Hmgcl,Acot12,Apoa2,Dlat,Adcy1,Ndufa9,Grk3,Sdhc,Alpl,Sult2a7,Adcy5,Eno1,Apoc1,Ndufc2,Scarb1,Acot2,Suclg2,Entpd5,Ppat,Adcy6,P…	0.289906103286385
Canonical Pathways - Reactome	REACTOME_GLYCEROPHOSPHOLIPID_BIOSYNTHESIS	0.00196071637253334	0.0554118503588611	0.431707695803346	-0.435255691172036	-1.66505254705441	91	Pla2g12a,Osbpl5,Plaat3,Cds2,Gpd2,Lpin2,Gpd1l,Pnpla2,Pctp,Miga1,Dgat1,Cept1,Lclat1,Hadhb,Stard7,Ptdss1,Pla2g6,Pld6,Lpcat3,Mfsd2a,Pla2r1,Pitpnm2,Crls1,Acp6,Csnk2a2,Dgat2,Abhd4,Hadha	0.307692307692308
Ontology - Molecular Function	GOMF_ALDEHYDE_LYASE_ACTIVITY	0.0194360015496465	0.230016609181341	0.352487857583619	-0.691686289168159	-1.66300807372278	11	Hoga1,Cyp17a1,Aldoa,Sgpl1,Aldob,Shmt2	0.545454545454545
Ontology - Biological Process	GOBP_PROTEIN_KINASE_A_SIGNALING	0.0136806131659647	0.187205931145532	0.380730400722792	-0.541065326093731	-1.66155880617746	29	Mif,Adrb2,Rdx,Akap12,Akap7,Fbn1,Akap6,Aip,Akap5,Rab13,Pja2,Ednra,Lrrk2,Sfn,Pde4a,Prkaca	0.551724137931035
Canonical Pathways - Reactome	REACTOME_ENDOSOMAL_VACUOLAR_PATHWAY	0.0204743705230799	0.236881814629481	0.352487857583619	-0.628749534274873	-1.6577995210133	16	H2-Q1,H2-Q6,H2-Q4,H2-Q2	0.25
Ontology - Biological Process	GOBP_ANTEROGRADE_NEURONAL_DENSE_CORE_VESICLE_TRANSPORT	0.0117334101262697	0.171861210112748	0.380730400722792	-0.768910089894446	-1.65736156165849	7	Sybu,Kif1c,Mecp2,Kif1b,Map2	0.714285714285714
Canonical Pathways - Reactome	REACTOME_HYALURONAN_METABOLISM	0.0288218936294089	0.277793989706582	0.352487857583619	-0.651338324639657	-1.65723306325095	14	Hexa,Lyve1,Hexb,Hyal2,Hyal3	0.357142857142857
Ontology - Biological Process	GOBP_ORGANIC_ACID_BIOSYNTHETIC_PROCESS	3.00118047010311e-05	0.002380738408561	0.575610261071129	-0.368739900174617	-1.65639843209397	271	Scd2,Lpl,Rdh16,Gstm3,Mgst3,Gstp3,Abcd2,Rdh9,Cd74,Cyp39a1,Ldhb,Mif,Ces1g,Acadl,Cth,Gstm1,Akr1d1,Rdh16f2,Acsm3,Decr2,Agt,Gstm4,Hoga1,Cyp4a14,Ces1d,Ilvbl,Agxt,Mthfd1l,Apoc1,Pkm,Acot7,Cyp4a31,Gstm7,Hacd2,Aldh1a3,Rdh1,Cyp4a10,Pdk4,Slc27a5,Rdh10,Wdtc1,Mthfd1,Gstm2,Ces1e,Gsto1,Agxt2,Dhfr,Ptges2,H2-Ke6,Aass,Gls2,Nr1h2,Mlycd,Ugdh,Cyp1a1,Acadvl,Acsm5,Gls,Bcat2,Elovl6,Gstm6,Abat,Myo5a,Ces1c,Anxa1,Ggt5,Abcd3…	0.361623616236162
Canonical Pathways - Reactome	REACTOME_G_BETA_GAMMA_SIGNALLING_THROUGH_CDC42	0.0291550910221895	0.28014980716783	0.352487857583619	-0.65080213730472	-1.65586881467852	14	Gng2,Gng7,Arhgef6,Gnb2,Pak1,Gnb1,Gnb5,Gng11,Gnb4,Cdc42,Gng5	0.785714285714286
Ontology - Biological Process	GOBP_REGULATION_OF_RESPONSE_TO_REACTIVE_OXYGEN_SPECIES	0.00988179996613176	0.155358695726007	0.380730400722792	-0.51455660016971	-1.65574628566334	37	Cd36,Fbln5,Sesn2,Dhfr,Epor,Nol3,Gch1,Hgf,Park7,Psap,Hk3,Trap1	0.324324324324324
Ontology - Biological Process	GOBP_LUNG_GROWTH	0.00485523926396231	0.0996163303018335	0.407017918923954	-0.914476665156321	-1.65565213748111	4	Pdgfra,Tmem38b,Pdgfrb,Spry2	1
Ontology - Molecular Function	GOMF_CALCIUM_AND_CALMODULIN_RESPONSIVE_ADENYLATE_CYCLASE_ACTIVITY	0.00485523926396231	0.0996163303018335	0.407017918923954	-0.914169420437723	-1.65509587356049	4	Adcy1,Adcy5,Adcy6	0.75
Ontology - Biological Process	GOBP_TOXIN_METABOLIC_PROCESS	0.0210692420389038	0.239591295628346	0.352487857583619	-0.68836051000442	-1.65501196669084	11	Fmo2,Gsta3,Pam,Cyp1a1,Cyp1b1,Cyp1a2,Fmo1	0.636363636363636
Ontology - Biological Process	GOBP_ORGANIC_ACID_TRANSPORT	7.9366706298767e-05	0.0053235523237711	0.538434096309916	-0.371852977129616	-1.65476358156636	254	Cd36,Slc16a7,Slco1a4,Adora1,Abcc4,Pla2g12a,Abcc3,Slc16a11,Abcd2,Slc15a4,Slc5a6,Slc23a2,Mpc1,Slc25a10,Slc16a10,Mif,Ces1g,Slc27a1,Slc25a32,Il1rn,Slc25a22,Mpc2,Abcb1a,Agt,Slc7a2,Cyp4a14,Ces1d,Fabp4,Agxt,Cyp4a31,Map2k6,Slc25a11,Slc3a2,Slc6a12,Slc6a19,Cyp4a10,Slc27a5,Rgs4,Pparg,Ces1e,Slc16a5,Abcc2,Slc66a1,Llgl2,Lrrc8d,Adora2a,Cln8,Pla2g6,Lrrc8e,Slc25a21,Dtnbp1,Abat,Emb,Ces1c,Aqp9,Anxa1,Abcd3,Repin1,Se…	0.334645669291339
Ontology - Biological Process	GOBP_STEROL_METABOLIC_PROCESS	0.000532997471603738	0.023083112121563	0.477270815362862	-0.402038091736158	-1.65445532218605	136	Vldlr,Sult2a2,Sult2a1,Sult2a5,Sult2a3,Lepr,Cyp39a1,Ces1g,Acadl,Akr1d1,Npc1,App,Sult2a4,Ces1d,Apoa2,Sult2a7,Apoc1,Scarb1,Pctp,Soat2,Hmgcs2,Srebf2,Hmgcr,Fdxr,Ces1e,Sult2a6,Ebpl,Cln8,Acadvl,Hmgcs1,Fech,Lima1,Angptl3,Lpcat3,Ces1c,Cln6,Ldlr,Pon1,Pcsk9,Apoe,Dhcr24,Dgat2	0.308823529411765
Ontology - Cellular Component	GOCC_IMMUNOGLOBULIN_COMPLEX	0.029488288456418	0.281831257202192	0.352487857583619	-0.650099743257989	-1.65408167795766	14	Jchain,Pigr,Ighm,Igha,Cd79b,Igkc,Ighd,Iglc1,Ighg1,Iglc2,Cd79a,Ighg2b,Syk	0.928571428571429
Ontology - Molecular Function	GOMF_CULLIN_FAMILY_PROTEIN_BINDING	0.0150019738206782	0.19627224854691	0.380730400722792	-0.559022663949639	-1.65360757102712	25	Klhl3,Klhl21,Anapc11,Klhl13,Dcun1d4,Kctd2,Prkn,Rnf7,Btbd1,Klhl9	0.4
Curated - Chemical and Genetic Perturbation	SCHAEFFER_SOX9_TARGETS_IN_PROSTATE_DEVELOPMENT_UP	0.0138354012545698	0.18856049360108	0.380730400722792	-0.617760654913664	-1.65288187487504	17	Vldlr,Maob,Rdh10,Trmt9b,Hmgn3,Mbp	0.352941176470588
Ontology - Biological Process	GOBP_LIPID_MODIFICATION	0.000428285955533422	0.0193865936482134	0.49849310876659	-0.392606354862196	-1.65254430119837	173	Ppargc1a,Hao2,Ehhadh,Abcd2,Acaa1b,Fmo2,Acad10,Acadm,Irs1,Acadl,Eci1,Hadh,Cyp3a11,Ilvbl,Sesn2,Ivd,Decr1,Eci2,Pex7,Acad12,Acaa1a,Cyp2e1,St3gal2,Dgat1,Etfa,Etfb,Pdk4,Pparg,Gcdh,Acat2,Acox1,Mtln,Hadhb,Crat,Dgkz,Echs1,Mlycd,Cyp1a1,Acadvl,Etfdh,Acads,Lpcat3,Abcd3,Mtmr7,Inpp4b,Mfsd2a,Slc27a2,Fmo1,Acaa2,Dgat2,Acat3,Cpt2,Abcd1,Hadha,Dgkd,Acsl5,Acad11,Abcd4,Acat1,Auh	0.346820809248555
Ontology - Biological Process	GOBP_REGULATION_OF_TYPE_2_IMMUNE_RESPONSE	0.0151787795058372	0.198065767753693	0.380730400722792	-0.546240985329439	-1.65216979046487	28	Cd74,Ecm1,Socs5,Rara,Il27ra,Hlx,Irf1,Anxa1,Tbx21,Cd81,Gata3,Ccr2	0.428571428571429
Canonical Pathways - Reactome	REACTOME_VLDLR_INTERNALISATION_AND_DEGRADATION	0.01399721697921	0.1897558416877	0.380730400722792	-0.616899255780675	-1.65057711330982	17	Vldlr,Mylip,Nr1h2,Gm11808,Pcsk9	0.294117647058824
Ontology - Biological Process	GOBP_NEUTROPHIL_CLEARANCE	0.0167067815850915	0.210337859089331	0.352487857583619	-0.807618528097909	-1.65052015619169	6	Xkr8,Anxa1,Hmgb1,Ccr2,Mertk	0.833333333333333
Ontology - Molecular Function	GOMF_OXIDOREDUCTASE_ACTIVITY_ACTING_ON_PAIRED_DONORS_WITH_INCORPORATION_OR_REDUCTION_OF_MOLECULAR_OXYGEN	0.000116657825427749	0.00718971151790093	0.538434096309916	-0.388394777361737	-1.65001493543467	183	Scd2,Cyp2a5,Cyp2c37,Cyp2a22,Cyp2a4,Cyp2b13,Cyp2b9,Egln3,Fmo2,Cyp3a59,Cyp2b10,Cyp3a25,Cyp39a1,Cyp2c55,Akr1d1,Cyp3a11,Cyp2c68,Cyp4a14,Cyp2c38,Cyp2c39,Bbox1,Cyp2c29,Agmo,Pam,Cyp2d26,Cyp4a31,Cyp17a1,Cyp2e1,Peds1,Hmox1,Cyp4a10,Cyp2c50,Egln1,Ogfod3,Cyb5a,Cyp4f15,Cyp2d22	0.202185792349727
Canonical Pathways - Biocarta	BIOCARTA_ARENRF2_PATHWAY	0.0146066303892092	0.193528006161079	0.380730400722792	-0.609521806369733	-1.64878652069391	18	Gsta2,Maff,Hmox1,Cryz,Prkca,Hmox2,Mafg,Mafk,Creb1,Keap1,Por	0.611111111111111
Ontology - Biological Process	GOBP_NEGATIVE_REGULATION_OF_HORMONE_SECRETION	0.00376797363297058	0.085400296315022	0.431707695803346	-0.454591577351997	-1.64860927509459	65	Adora1,Irs1,Pde4c,Hadh,Map4k4,Cry2,Inhbb,Hmgcr,Sfrp1,Foxo1,Pparg,Stxbp5l,Pfkl,Psmd9,Ppp3ca,Fbn1,Npff,Ccn3,Tbc1d1,Prkn,Rab11fip1,Igfbp3	0.338461538461539
Ontology - Biological Process	GOBP_POSITIVE_REGULATION_OF_INTERLEUKIN_1_PRODUCTION	0.00281380982597522	0.0717969564513167	0.431707695803346	-0.455002629275919	-1.64846100153872	66	Cd36,Lpl,App,Fzd5,Panx1,S100a13,Usp50,Mndal,Hmgb1,Jak2,Ifi206,Gbp5,Ifi208,1810058I24Rik,Ighd,Ccr7,Ifi207,Ifi204	0.272727272727273
Ontology - Molecular Function	GOMF_HAPTOGLOBIN_BINDING	0.00598434419202204	0.114704702551389	0.407017918923954	-0.910058903488899	-1.64765381797637	4	Hbb-bs,Hba-a2,Hba-a1,Hbb-bt	1
Canonical Pathways - Reactome	REACTOME_COSTIMULATION_BY_THE_CD28_FAMILY	0.00635029396649252	0.119066914521055	0.407017918923954	-0.459921068353515	-1.64755401954909	60	H2-Eb1,H2-Ab1,H2-Aa,Lck,Ppp2r5a,Trbc2,Cd274,Ppp2cb,Trbc1,Them4,Grap2,Cd3e,Ptpn6,Pik3ca,Trac,Pak1,Trib3	0.283333333333333
Curated - Chemical and Genetic Perturbation	SERVITJA_ISLET_HNF1A_TARGETS_UP	0.000796562845219754	0.030228874626273	0.477270815362862	-0.399211609213796	-1.64638404611837	134	Spink1,Abcc3,Gsta4,H2-Aa,Sparcl1,Vcam1,Serpinb1a,Acot7,Itga7,Galk1,Nebl,Vim,Gucy1a1,Tmem47,Dnm3,Ntm,Irgm2,Akap12,Efemp1,Gbp3,Tgtp1,Ms4a4d,Postn,Rbms3,Nol3,Zfp521,Blvrb,Scara3,Anxa2,Cyp1b1,Stxbp5l,Lgals1,Anxa1,Fbn1,Septin4,Timp2,Scarf2,Snai2,Apoe,Cnn2	0.298507462686567
Canonical Pathways - Reactome	REACTOME_ORGANIC_CATION_TRANSPORT	0.0170077966057844	0.211966178980927	0.352487857583619	-0.805356651787545	-1.64589758710594	6	Slc22a15,Slc22a18,Slc22a5,Slc22a4	0.666666666666667
Ontology - Biological Process	GOBP_REGULATION_OF_ALKALINE_PHOSPHATASE_ACTIVITY	0.0182255920497542	0.221751622631178	0.352487857583619	-0.69844260365061	-1.64567167042166	10	Npnt,Sema4d,Ppargc1b,Mef2c	0.4
Canonical Pathways - Reactome	REACTOME_BETA_OXIDATION_OF_LAUROYL_COA_TO_DECANOYL_COA_COA	0.0079041161483781	0.135605521586307	0.380730400722792	-0.856188048711413	-1.64534677704143	5	Acadl,Hadh,Hadhb,Echs1,Hadha	1
Canonical Pathways - Reactome	REACTOME_BETA_OXIDATION_OF_HEXANOYL_COA_TO_BUTANOYL_COA	0.0079041161483781	0.135605521586307	0.380730400722792	-0.856188048711413	-1.64534677704143	5	Hadh,Hadhb,Echs1,Acads,Hadha	1
Canonical Pathways - Reactome	REACTOME_BETA_OXIDATION_OF_OCTANOYL_COA_TO_HEXANOYL_COA	0.0079041161483781	0.135605521586307	0.380730400722792	-0.856188048711413	-1.64534677704143	5	Acadm,Hadh,Hadhb,Echs1,Hadha	1
Cell Type Signatures	TABULA_MURIS_SENIS_LUNG_BRONCHIAL_SMOOTH_MUSCLE_CELL_AGEING	0.000469678637566717	0.0207331418412371	0.49849310876659	-0.398203907504698	-1.6451937641025	143	H2-Eb1,H2-Ab1,H2-Aa,Pcp4l1,Cd74,Plaat3,Gstm1,Gbp2,H2-DMb1,Dll1,Pkm,Klf3,Bcl6b,Lrrc32,Tm4sf1,Klf4,H2-DMa,Vwf,H2-Q4,Smad7,Akap12,Gstm2,Plscr2,Sema3c,Klf6,Aldoa,Adamts1,Spag7,Igtp,Adk,Anxa2,Nrarp,Lima1,Ccl5,Hilpda,Palmd	0.251748251748252
Ontology - Biological Process	GOBP_POSITIVE_REGULATION_OF_CD4_POSITIVE_ALPHA_BETA_T_CELL_ACTIVATION	0.0109900085789859	0.165121297477501	0.380730400722792	-0.511061911607503	-1.64450103566652	37	Gimap3,Socs5,Rara,Hlx,Irf1,Anxa1,Cd3e,Cd81,Tgfbr2,Ccr7,Cd160,Ccr2,Prkcq,Card11,Gimap5,Cd28,Cd24a,Foxp3,Il18,Sash3	0.540540540540541
Ontology - Biological Process	GOBP_NEGATIVE_REGULATION_OF_DENDRITIC_SPINE_MORPHOGENESIS	0.0170077966057844	0.211966178980927	0.352487857583619	-0.804651518692516	-1.64445651518194	6	Ngef,Dnm3,Dtnbp1	0.5
Ontology - Molecular Function	GOMF_TESTOSTERONE_6_BETA_HYDROXYLASE_ACTIVITY	0.0082110626522703	0.138353383743406	0.380730400722792	-0.855644662854266	-1.64430254596382	5	Cyp3a59,Cyp3a25,Cyp3a11	0.6
Canonical Pathways - Reactome	REACTOME_FGFRL1_MODULATION_OF_FGFR1_SIGNALING	0.00836453603193365	0.139909525444368	0.380730400722792	-0.855623655640507	-1.64426217615078	5	Fgfrl1,Spred1,Spred2	0.6
Canonical Pathways - Reactome	REACTOME_CYP2E1_REACTIONS	0.0179968189277907	0.219468056696285	0.352487857583619	-0.747005042404258	-1.64338711423332	8	Cyp2a5,Cyp2a4,Cyp2b10,Cyp2e1,Cyp2d22,Cyp2a12	0.75
Ontology - Molecular Function	GOMF_IRON_ION_BINDING	0.000823795110896861	0.0308422730304002	0.477270815362862	-0.398431516193729	-1.64316687338821	134	Scd2,Cyp2c37,Cyp2b9,Nt5e,Egln3,Cyp2b10,Cyp3a25,Cyp39a1,Cyp2c55,Cyp3a11,Hpd,Cyp4a14,Cyp2c38,Aco2,Cyp2c39,Bbox1,Cyp2c29,Agmo,Cyp2d26,Cyp17a1,Fbxl5,Cyp2e1,Cyp4a10,Cyp2c50,Egln1,Nfu1,Ogfod3,Cdo1,Cisd1,Fth1,Egln2,Cyp1a1,Cyp1b1,Cyp2a12,Fech,Cyp1a2	0.26865671641791
Ontology - Biological Process	GOBP_CARNITINE_TRANSPORT	0.0176098270572912	0.217061437512334	0.352487857583619	-0.803789620930295	-1.64269506521561	6	Slc22a5,Slc25a20,Slc22a21,Slc22a4	0.666666666666667
Ontology - Biological Process	GOBP_MEMBRANE_DISASSEMBLY	0.0179108424743221	0.219086518937815	0.352487857583619	-0.80354051706602	-1.64218597468008	6	Plaat3,Ndel1	0.333333333333333
Ontology - Biological Process	GOBP_POSITIVE_REGULATION_OF_T_HELPER_1_CELL_DIFFERENTIATION	0.0186227797274856	0.224503943157588	0.352487857583619	-0.746312866819762	-1.64186435016644	8	Socs5,Hlx,Irf1,Anxa1,Ccr7,Ccr2	0.75
Ontology - Biological Process	GOBP_HISTONE_H3_K36_METHYLATION	0.00882495662849509	0.145037030784621	0.380730400722792	-0.854224148487011	-1.64157272657493	5	Setbp1,Fh1	0.4
Curated - Chemical and Genetic Perturbation	LI_ADIPOGENESIS_BY_ACTIVATED_PPARG	0.0220011501474025	0.24624112050648	0.352487857583619	-0.630337496472896	-1.64089771421881	15	Agt,Gpd2,Fabp4,Dgat1,Pparg,Nr1h2,Scd1	0.466666666666667
Canonical Pathways - Reactome	REACTOME_BIOSYNTHESIS_OF_MARESIN_LIKE_SPMS	0.00696290420292019	0.125645919986028	0.407017918923954	-0.905811055731763	-1.63996312614489	4	Cyp3a11,Cyp2e1,Cyp2d22,Cyp1a2	1
Ontology - Biological Process	GOBP_PROTEIN_IMPORT_INTO_MITOCHONDRIAL_MATRIX	0.0170461357487112	0.212235648203067	0.352487857583619	-0.598076583816642	-1.63979641824728	19	Grpel2,Tomm7,Romo1,Timm44,Tomm40,Pam16,Timm17b,Timm50,Dnajc15,Timm17a,Dnajc19	0.578947368421053
Ontology - Biological Process	GOBP_POSITIVE_REGULATION_OF_NATURAL_KILLER_CELL_DIFFERENTIATION	0.0233557828894335	0.251683298601401	0.352487857583619	-0.681994991962108	-1.63970747379634	11	Tox,Il15,Stat5b,Irf1	0.363636363636364
Ontology - Molecular Function	GOMF_HIGH_DENSITY_LIPOPROTEIN_PARTICLE_BINDING	0.0194934284087745	0.230525975514541	0.352487857583619	-0.695888382826861	-1.63965341090016	10	Cd36,Apoa2,Scarb1,Gpihbp1,Pon1,Pltp	0.6
Ontology - Biological Process	GOBP_SENSORY_PERCEPTION_OF_TEMPERATURE_STIMULUS	0.0224089184616088	0.247813836027138	0.352487857583619	-0.621748675919504	-1.63934062920419	16	Adora1,Enpp1,Ntrk1,Cpeb3	0.25
Regulatory Target Gene - miRDB	MIR_7029_5P	0.0168116825885262	0.210955678777246	0.352487857583619	-0.710052458291384	-1.63927358220206	9	Fgd1,Zfpm2,Bin3,Dse	0.444444444444444
Ontology - Biological Process	GOBP_REGULATION_OF_MATURE_B_CELL_APOPTOTIC_PROCESS	0.0095923255950728	0.153400624087272	0.380730400722792	-0.852807100747228	-1.63884956904537	5	Cd74,Mif,Bcl10	0.6
Ontology - Biological Process	GOBP_PYRUVATE_TRANSMEMBRANE_TRANSPORT	0.0095923255950728	0.153400624087272	0.380730400722792	-0.85262503382253	-1.63849968886635	5	Slc16a7,Mpc1,Mpc2	0.6
Cell Type Signatures	TABULA_MURIS_SENIS_TRACHEA_BASAL_EPITHELIAL_CELL_OF_TRACHEOBRONCHIAL_TREE_AGEING	0.0173771183764996	0.215519307171075	0.352487857583619	-0.597573091613895	-1.63841595171002	19	Cbr1,Grk3,Mcee,Tm4sf1,Bri3	0.263157894736842
Ontology - Biological Process	GOBP_NEGATIVE_REGULATION_OF_ENDOTHELIAL_CELL_MIGRATION	0.00464310489883314	0.0970027547573693	0.407017918923954	-0.482399858336112	-1.63826792995177	48	Card10,Spred1,Bmp10,Klf4,Jup,Pparg,Dcn,Apoh,Mecp2,Gdf2,Nr2f2,Hmgb1,Tgfb1,Mef2c,Apoe,Robo4,Dll4,Thbs1,Notch1,Angpt2,Patz1,Rhoa,Map2k5,Csnk2b,Dab2ip,Adamts9	0.541666666666667
Canonical Pathways - Reactome	REACTOME_G_ALPHA_S_SIGNALLING_EVENTS	0.00558000417219373	0.109980303634972	0.407017918923954	-0.45666437485101	-1.63742922142664	61	Pde4c,Adrb2,Grk3,Ramp1,Vipr1,Pth1r,Gng2,Gpr39,Gng7,Adora2a,Ptger2,Pde4d,Gnb2,Glp1r,Pde3a,Pde1a,Pde7a,Pde8b,Arrb1,Gnb1,Calcrl	0.344262295081967
Ontology - Biological Process	GOBP_PULMONARY_VALVE_DEVELOPMENT	0.0142832347661301	0.192008853936634	0.380730400722792	-0.577887078653983	-1.63659381140377	21	Tnfrsf1b,Robo1,Tbx20,Adamts5,Tnfrsf1a,Smad6,Smad2,Notch1,Nfatc1,Bmpr2,Gja5,Robo2	0.571428571428571
Curated - Chemical and Genetic Perturbation	TSENG_IRS1_TARGETS_DN	0.00122039620452775	0.0396297631850029	0.45505986738723	-0.405425199781714	-1.63638393309632	121	Mgst3,Gstt1,Sparcl1,Enpp1,Hsd17b11,Tmem185a,Cdkn2c,Sirt3,Fabp4,Sms,Tgfbi,Thra,Ephx1,4931406C07Rik,Ctdsp2,Glrx,Tnxb,Fth1,Limch1,Gatd3a,Ebf3,Gas2,Art3,Rab9,B3galnt1,Hgf,Hlx,Ggt5,Tle3,Sntb1,Fmo1,Gja1,Maoa,Snai2,Smad6,Cd63,Ppl,Crip2,Cmbl,Tspan6,Phka2,Rbm10,Tmub2,H2-T10,Mesd,Adm	0.380165289256198
Ontology - Cellular Component	GOCC_NUCLEOID	0.00488619723029016	0.0999954334842523	0.407017918923954	-0.481620996185684	-1.63562285271791	48	Vdac2,Tfam,Hadhb,Vdac1,Slc25a5,Dbt,Atp5b,Acadvl,Atad3a,Mthfs,Uqcc2,Supv3l1,Dnaja3,Mterf1b,Sod2,Polg2,Hadha,Shmt2,Hspa9,Lonp1,Mterf2,Tert	0.458333333333333
Ontology - Biological Process	GOBP_L_ARGININE_IMPORT_ACROSS_PLASMA_MEMBRANE	0.00989927356784116	0.155358695726007	0.380730400722792	-0.850937228340719	-1.63525621295712	5	Agt,Slc7a2	0.4
Ontology - Biological Process	GOBP_RELAXATION_OF_VASCULAR_ASSOCIATED_SMOOTH_MUSCLE	0.0200179534272152	0.23396029699056	0.352487857583619	-0.799925848502411	-1.63479872053147	6	Adora1,Gucy1a1,Sod1,Prkg1	0.666666666666667
Ontology - Biological Process	GOBP_STEROL_HOMEOSTASIS	0.00285370134492191	0.0724686376402991	0.431707695803346	-0.427308764847811	-1.63465191086336	91	Lpl,Cyp39a1,Ces1g,Abcg5,Abcg8,Npc1,Ces1d,Fabp4,Apoa2,Scarb1,Soat2,Mylip,Srebf2,Ces1e,Nr5a2,Acox1,Gpr39,Gpihbp1,Nr1h2,Gramd1b,Lima1,Tmem97,Angptl3,Ehd1,Ces1c,Ldlr,Pcsk9,Scd1,Apoe,Dgat2,Abcd1,Raly,Cd320,Nfe2l1,Apoa5	0.384615384615385
Ontology - Biological Process	GOBP_KETONE_BODY_METABOLIC_PROCESS	0.0200179534272152	0.23396029699056	0.352487857583619	-0.799762203455748	-1.63446428114136	6	Hmgcl,Hmgcs2,Dgat1,Slc27a5	0.666666666666667
Hallmark	HALLMARK_REACTIVE_OXIGEN_SPECIES_PATHWAY	0.00488619723029016	0.0999954334842523	0.407017918923954	-0.481273216828865	-1.63444176661863	48	Nqo1,Txnrd2,Srxn1,Ndufs2,Lsp1,Glrx,Gpx4,Ndufa6,Egln2,Prdx2,Msra,Gclc,Mbp,Pfkp,Sod2,Atox1,Ipcef1,Hmox2,Sod1,Cdkn2d	0.416666666666667
Ontology - Biological Process	GOBP_NEGATIVE_REGULATION_OF_SYNAPTIC_TRANSMISSION_GLUTAMATERGIC	0.00989927356784116	0.155358695726007	0.380730400722792	-0.850184083828944	-1.63380888617305	5	Adora1,Pla2g6,Myo5a,Prkn,Atad1	1
Positional	chr12D1	0.0116668607474798	0.171193488870377	0.380730400722792	-0.467757409937447	-1.63374994728026	54	4732463B04Rik,Acot1,Acot2,Entpd5,Papln,Aldh6a1,Acot6,Acot3,Dcaf4,Arel1,Acot4,Gm5436,Dlst,Fcf1,Cox16,Dpf3,Isca2,Gm4787,Bbof1,Ptgr2,Abcd4	0.388888888888889
Canonical Pathways - Reactome	REACTOME_PEROXISOMAL_PROTEIN_IMPORT	0.00644724315055931	0.120027426567695	0.407017918923954	-0.45216862610884	-1.63364124496238	63	Hao2,Ehhadh,Acaa1b,Nudt19,Decr2,Acot1,Hmgcl,Ech1,Agxt,Gstk1,Acot2,Eci2,Pex7,Acot3,Acox1,Pipox,Crat,Mlycd,Acot4,Dhrs4,Gm11808	0.333333333333333
Ontology - Biological Process	GOBP_GAMMA_AMINOBUTYRIC_ACID_METABOLIC_PROCESS	0.0200179534272152	0.23396029699056	0.352487857583619	-0.798904885907186	-1.63271219170194	6	Aldh5a1,Abat,Aldh1a1,Phgdh	0.666666666666667
Ontology - Biological Process	GOBP_L_PHENYLALANINE_METABOLIC_PROCESS	0.0204443068936821	0.236704894266157	0.352487857583619	-0.692938616907862	-1.63270316734127	10	Hpd,Tat,Pcbd1,Qdpr,Pah,Hgd,Gstz1,Spr,Fah	0.9
Ontology - Cellular Component	GOCC_IMMUNOGLOBULIN_COMPLEX_CIRCULATING	0.0148722462063638	0.19565917340786	0.380730400722792	-0.75740780857925	-1.63256875535547	7	Jchain,Pigr,Ighm,Igha	0.571428571428571
Canonical Pathways - Reactome	REACTOME_ASSEMBLY_OF_ACTIVE_LPL_AND_LIPC_LIPASE_COMPLEXES	0.0246623793807828	0.260063707935499	0.352487857583619	-0.678966772517812	-1.6324267838886	11	Lpl,Pcsk6,Gpihbp1,Furin,Angptl3	0.454545454545455
Ontology - Biological Process	GOBP_NEGATIVE_REGULATION_OF_STEROL_TRANSPORT	0.0196676046010646	0.231399411009739	0.352487857583619	-0.647571710240824	-1.63214539104778	13	Abcg5,Abcg8,Apoa2,Apoc1,Srebf2,Pcsk9,Apoe	0.538461538461538
Canonical Pathways - Reactome	REACTOME_PYRIMIDINE_CATABOLISM	0.0204443068936821	0.236704894266157	0.352487857583619	-0.692650448404619	-1.63202418421565	10	Nt5e,Upb1,Nt5c,Dpys,Upp2	0.5
Ontology - Molecular Function	GOMF_PH_DOMAIN_BINDING	0.0177370710257402	0.217865906654722	0.352487857583619	-0.706770904972091	-1.63169757341272	9	Sesn2,Samd11,Lonp1,Epb41l2,Inpp5a	0.555555555555556
Curated - Chemical and Genetic Perturbation	SHETH_LIVER_CANCER_VS_TXNIP_LOSS_PAM2	0.000688710192046868	0.0273165646469282	0.477270815362862	-0.390087825462188	-1.63133158088357	163	Scd2,Lpl,Elapor1,Tceal8,Pls1,Abcd2,Rdh9,Tagln2,Tuba8,Cyp39a1,Map4k4,Lyve1,Il1rn,Abcb1a,App,Morc4,Vnn1,Pgm1,Arhgap18,Prss8,Inhbb,Bmp7,Sparc,Fgd1,Kcnj8,Smpdl3b,Pttg1,Bex2,Cox5b,Anxa2,Rasgrp2,Tax1bp3,Slc39a4,Lgals1,Ccnd1,Efnb2	0.220858895705521
Curated - Chemical and Genetic Perturbation	PLASARI_TGFB1_SIGNALING_VIA_NFIC_10HR_DN	0.0160598219100179	0.205706348273805	0.352487857583619	-0.548737928168566	-1.63096802141536	27	Pdgfra,Aldh1a3,Nr4a2,Mcf2l,Ptpn18,Mafb,Scd1,1810014B01Rik,Dock2,Ccn5,Fli1,Lyl1,Stc2,Ahr,AI467606	0.555555555555556
Ontology - Biological Process	GOBP_NEGATIVE_REGULATION_OF_BEHAVIOR	0.0196676046010646	0.231399411009739	0.352487857583619	-0.647051618693874	-1.63083454777305	13	Adora1,Lepr,Mecp2	0.230769230769231
Ontology - Molecular Function	GOMF_MALATE_DEHYDROGENASE_ACTIVITY	0.0103596958794295	0.160235296111948	0.380730400722792	-0.848512921260466	-1.63059739314872	5	Me1,Mdh2,Mdh1	0.6
Canonical Pathways - Wiki	WP_PROSTAGLANDIN_SYNTHESIS_AND_REGULATION	0.0183641127374667	0.223098212665023	0.352487857583619	-0.560220899497505	-1.63025322943548	24	Hpgd,Ptgfr,Hsd11b1,Anxa4,Ednrb,Anxa6,Anxa2,Ptger2,Anxa1	0.375
Ontology - Molecular Function	GOMF_NEUROTRANSMITTER_TRANSMEMBRANE_TRANSPORTER_ACTIVITY	0.0160724131327262	0.205706348273805	0.352487857583619	-0.756240397843989	-1.63005243816219	7	Slc29a1,Slc29a2	0.285714285714286
Ontology - Biological Process	GOBP_WATER_SOLUBLE_VITAMIN_METABOLIC_PROCESS	0.0122829219348131	0.175733518824505	0.380730400722792	-0.506522861057623	-1.62989522537097	37	Slc23a2,Vnn3,Alpl,Vnn1,Clybl,Gsto1,Dhfr,Gsto2,Pdxp,Mthfsl,Gclc,Mthfs,Mmadhc,Abcd4,Ugt1a6a,Shmt2,Gulo	0.45945945945946
Canonical Pathways - Reactome	REACTOME_BH3_ONLY_PROTEINS_ASSOCIATE_WITH_AND_INACTIVATE_ANTI_APOPTOTIC_BCL_2_MEMBERS	0.0160724131327262	0.205706348273805	0.352487857583619	-0.756095788328398	-1.62974073689082	7	Bcl2l11,Bmf	0.285714285714286
Canonical Pathways - Reactome	REACTOME_PLASMA_LIPOPROTEIN_ASSEMBLY_REMODELING_AND_CLEARANCE	0.00514381977502899	0.10366116185821	0.407017918923954	-0.45092581933107	-1.62916885966443	64	Vldlr,Lpl,Npc1,Apoa2,Apoc1,Scarb1,Soat2,Pcsk6,Mylip,Alb,Gpihbp1,Nr1h2,Furin,Angptl3,Gm11808,Ldlr,Pcsk9,Apoe,Pltp,Zdhhc8	0.3125
Ontology - Biological Process	GOBP_POSITIVE_REGULATION_OF_STEROL_TRANSPORT	0.0259786781945405	0.265995105041097	0.352487857583619	-0.488330816481029	-1.62894222893306	40	Ces1g,Eepd1,Ces1d,Pparg,Ces1e,Acat2,Abca3,Washc1,Gps2,Nr1h2,Anxa2,Lpcat3,Ces1c,Nfkbia,Pon1,Abcb4,Apoe,Pltp,Zdhhc8	0.475
Ontology - Biological Process	GOBP_POSITIVE_REGULATION_OF_TRIGLYCERIDE_BIOSYNTHETIC_PROCESS	0.0193630178041454	0.229322244858556	0.352487857583619	-0.593977838897669	-1.62855854768136	19	Slc27a1,Scarb1,Dgat1,Nr1h2,Ldlr,Mfsd2a,Dgat2,Acsl5	0.421052631578947
Ontology - Biological Process	GOBP_ENERGY_HOMEOSTASIS	0.0123134764669893	0.175856637172046	0.380730400722792	-0.484756838157267	-1.6280174469393	43	Cd36,Ppargc1a,Fmo2,Lepr,Dll1	0.116279069767442
Ontology - Biological Process	GOBP_POSITIVE_REGULATION_OF_ALKALINE_PHOSPHATASE_ACTIVITY	0.0108201185659559	0.16387672958495	0.380730400722792	-0.847121615485831	-1.62792370426037	5	Npnt,Ppargc1b,Mef2c	0.6
Curated - Chemical and Genetic Perturbation	HEVNER_CORTEX_COMMITTED_TO_CALLOSAL_PROJECTION_NEURON_FATE	0.0193630178041454	0.229322244858556	0.352487857583619	-0.59374194469359	-1.62791177688076	19	Lpl,Ndrg1,Lratd1,Limch1,Lhx2,Dusp14,Palmd	0.368421052631579
Ontology - Biological Process	GOBP_TOLL_LIKE_RECEPTOR_8_SIGNALING_PATHWAY	0.0109735928699614	0.165121297477501	0.380730400722792	-0.84691436553595	-1.62752542956173	5	Slc15a4	0.2
Ontology - Biological Process	GOBP_SKELETAL_MUSCLE_CONTRACTION	0.0221821061093676	0.246837547428129	0.352487857583619	-0.578867037024045	-1.62701182711906	20	Adrb2,Synm,Dmpk,Myh14,Grcc10,Chrne,Chrnb1,Atp8a2,Rcsd1,Kcnj2,Kbtbd13,Nr4a1,Slc8a3,Tnnt1	0.7
Curated - Chemical and Genetic Perturbation	JOHANSSON_BRAIN_CANCER_EARLY_VS_LATE_DN	0.02123837917858	0.240610702521115	0.352487857583619	-0.485358597800098	-1.62649583179628	42	Ndrg1,Sparcl1,Gstm1,Atp1b1,Acot7,Sparc,Dcn,Hdac11,Ndn,Clstn1,Mat2b,Qdpr,Tef	0.30952380952381
Ontology - Biological Process	GOBP_T_CELL_HOMEOSTASIS	0.0126837997101653	0.178913033939866	0.380730400722792	-0.484221742273255	-1.62622036979384	43	Bcl2l11,Gimap3,Stat5b,Tnfrsf4,Prdx2,Zc3h8,Tsc22d3,Coro1a,Siva1,Il2ra,Dnaja3,Tgfb1,Chst3,Bcl2,Slc39a3,Gpr174,Il7r,Gimap5,Tnfrsf23,Ahr,Cd24a,Ppp3cb	0.511627906976744
Ontology - Molecular Function	GOMF_OXIDOREDUCTASE_ACTIVITY_ACTING_ON_THE_CH_NH_GROUP_OF_DONORS_QUINONE_OR_SIMILAR_COMPOUND_AS_ACCEPTOR	0.0114340159862839	0.168737509235008	0.380730400722792	-0.846133973700391	-1.62602574127083	5	Aifm2,Etfdh,Prodh,Aifm1	0.8
Ontology - Molecular Function	GOMF_LONG_CHAIN_FATTY_ACID_TRANSPORTER_ACTIVITY	0.0184107992190476	0.223214593274097	0.352487857583619	-0.601101299440105	-1.62600863452496	18	Cd36,Abcd2,Slc27a1,Fabp4,Slc27a5,Abcd3,Mfsd2a,Slc27a2,Abcd1,Abcd4,Slc2a1	0.611111111111111
Ontology - Biological Process	GOBP_CARBOHYDRATE_DERIVATIVE_TRANSPORT	0.00938157339908446	0.151542673535211	0.380730400722792	-0.451979805293113	-1.62522612282705	62	Vldlr,Adora1,Abcc4,Slc15a4,Slc35a5,Scarb1,Slc35a4,Slc25a5,G6pc3,Slc5a1,Lrrc8e,Slc19a1,Slc25a4,Mfsd2a,Slc29a1,Slc29a2,Gja1,Psap,Pltp	0.306451612903226
Ontology - Molecular Function	GOMF_INSULIN_LIKE_GROWTH_FACTOR_II_BINDING	0.0208136461366651	0.238995146713705	0.352487857583619	-0.738672926059599	-1.62505672573817	8	Igfbp2,Igfbp1,Igf2r,Igfbp3,Insr,Igfbp6	0.75
Canonical Pathways - Reactome	REACTOME_GLYOXYLATE_METABOLISM_AND_GLYCINE_DEGRADATION	0.0212002262878838	0.240419268249858	0.352487857583619	-0.537201809761684	-1.62482974604337	28	Bckdhb,Aldh4a1,Hoga1,Dlat,Agxt,Pdha1,Agxt2,Dhtkd1,Dbt,Dld,Dlst,Bckdha,Ndufab1,Got2,Gnmt,Gldc,Amt,Ogdh	0.642857142857143
Ontology - Biological Process	GOBP_NEGATIVE_REGULATION_OF_INSULIN_SECRETION	0.00930750834593379	0.150650013873983	0.380730400722792	-0.484677188200254	-1.62479397378389	46	Irs1,Pde4c,Hadh,Map4k4,Inhbb,Hmgcr,Sfrp1,Foxo1,Stxbp5l,Pfkl,Psmd9,Ppp3ca,Fbn1,Npff,Ccn3,Tbc1d1,Prkn	0.369565217391304
Canonical Pathways - Reactome	REACTOME_VITAMIN_B5_PANTOTHENATE_METABOLISM	0.0220209389469412	0.24624112050648	0.352487857583619	-0.644524704951198	-1.62446569231895	13	Slc5a6,Vnn1,Pank3,Pank1	0.307692307692308
Ontology - Molecular Function	GOMF_COA_HYDROLASE_ACTIVITY	0.0165696528420097	0.209080055341839	0.352487857583619	-0.546499691766053	-1.6243154978527	27	Abcd2,Acot13,Acot1,Acot12,Acot2,Acot7,Acot6,Acot3,Ces1e,Pla2g6,Them4,Acot4,Hibch,Abcd3,Acaa2,Abcd1	0.592592592592593
Curated - Chemical and Genetic Perturbation	MADAN_DPPA4_TARGETS	0.0165696528420097	0.209080055341839	0.352487857583619	-0.546407646932428	-1.62404192066317	27	Spink1,Abcb1a,Acot1,Cisd3,Klhl13,Aard,Sntb1,Nefh,Iqcg,Slc25a31,Rhox5	0.407407407407407
Curated - Chemical and Genetic Perturbation	TSENG_ADIPOGENIC_POTENTIAL_DN	0.013054123145494	0.181863450413352	0.380730400722792	-0.483250138107533	-1.62295731415686	43	Gstt1,Sparcl1,Enpp1,Tmem185a,Cdkn2c,Fabp4,Sms,Tgfbi,Ebf3,Gas2,Art3,Rab9,B3galnt1,Hlx,Fmo1,Gja1,Snai2,Ppl,Cmbl,Tspan6,Phka2	0.488372093023256
Ontology - Biological Process	GOBP_RESPONSE_TO_COLD	0.0193214835436853	0.229322244858556	0.352487857583619	-0.510974446475352	-1.62294509784859	34	Acadm,Slc27a1,Acadl,Agt,Ces1d,Adrb2,Thra,Pparg,Slc25a27,Acadvl	0.294117647058824
Ontology - Biological Process	GOBP_ANTIMICROBIAL_HUMORAL_IMMUNE_RESPONSE_MEDIATED_BY_ANTIMICROBIAL_PEPTIDE	0.00841707820342956	0.140641565309442	0.380730400722792	-0.475302090416819	-1.62247817201861	49	Hamp2,Defb1,App,Cxcl10,Kng2,Fau,Ccl21a,Romo1,Lgals4,Ccl22,Ccl27a,Ang,Ppl	0.26530612244898
Ontology - Biological Process	GOBP_REGULATION_OF_MATRIX_METALLOPEPTIDASE_SECRETION	0.0220655718556139	0.24645747853546	0.352487857583619	-0.737471883856692	-1.62241447144554	8	Idh2	0.125
Ontology - Biological Process	GOBP_SERINE_FAMILY_AMINO_ACID_BIOSYNTHETIC_PROCESS	0.0249883201113947	0.2617077395196	0.352487857583619	-0.614989848180669	-1.62151989013839	16	Cth,Agxt,Mthfd1,Agxt2,Dhfr,Ggt1,Shmt2,Phgdh	0.5
Curated - Chemical and Genetic Perturbation	CHEN_ETV5_TARGETS_SERTOLI	0.0190742338081685	0.2277537425798	0.352487857583619	-0.599175351615297	-1.6207988507569	18	Cd36,Angptl2,Ms4a6d,Cd53,Clec7a	0.277777777777778
Canonical Pathways - Reactome	REACTOME_METABOLISM_OF_LIPIDS	6.37231109520783e-07	9.45462157311206e-05	0.659444398037935	-0.343949459176474	-1.6202139598782	502	Slco1a4,Hao2,Pla2g12a,Serpina6,Abcc3,Ehhadh,Acaa1b,Acad10,Hpgd,Acadm,Cbr1,Osbpl5,Acot13,Cyp39a1,Aldh3a2,Acss3,Sgms1,Acadl,Plaat3,Cers6,Eci1,Cds2,Nudt19,Hexa,Akr1d1,Hadh,Cyp3a11,Acer2,Decr2,Hexb,Hsd17b11,Plekha6,Gpd2,Gstm4,Lpin2,Gpd1l,Acot1,Pnpla2,Hmgcl,Acot12,Fabp4,Bdh1,Decr1,Acot2,Agmo,Sptssa,Eci2,Hsd11b1,Mogat1,Pctp,Acot7,Miga1,Cyp17a1,Hacd2,Mcee,Hmgcs2,Srebf2,Cyp2e1,Dgat1,Akr1b7,Cept1,Cyp4a10,…	0.322709163346614
Canonical Pathways - Reactome	REACTOME_HYALURONAN_UPTAKE_AND_DEGRADATION	0.0267878185003689	0.269797613859152	0.352487857583619	-0.664965726829668	-1.62005331400933	12	Hexa,Lyve1,Hexb,Hyal2,Hyal3	0.416666666666667
Cell Type Signatures	TABULA_MURIS_SENIS_MARROW_GRANULOCYTE_MONOCYTE_PROGENITOR_CELL_AGEING	0.000378259588203326	0.0176198594225875	0.49849310876659	-0.382287385498861	-1.61998123648185	180	Gstt3,H2-Eb1,H2-Ab1,H2-Aa,5031439G07Rik,Polr3gl,Sdhc,Haus7,Chchd4,H2-Q6,H2-DMa,Etfb,Wdtc1,Chchd10,Gpx4,Eno1b,Oaz1,Tmsb10,Fth1,Rdh13,Drap1,Dhrs4,Bcl7c,Atp5g3,Spc24,Sdr39u1,Brk1,Adrm1,Atp5g2,Park7,Ten1,Apoe,Timm17b,Zfpl1,Scand1,Cenpv,Uvssa,Fam104a,Naa80,Mrpl58,Pold4,Psmb6,Map1lc3a,Egfl7,Ppp1r35,Akap8,Rbm10,Lamtor4,Sgf29,Lmo2,Was,Gga1,Vps72,Chrac1,Swi5,Sac3d1,Csnk2b,Akt1s1,Spr,Arhgdia,Lyl1,Hmga1,Tle…	0.4
Cell Type Signatures	TABULA_MURIS_SENIS_LIMB_MUSCLE_MACROPHAGE_AGEING	0.00194351710610761	0.0553160179542954	0.45505986738723	-0.406311760959356	-1.61936699829719	116	H2-Eb1,H2-Ab1,H2-Aa,Cd74,Btg1,H2-DMb1,Itgb7,Pkm,Atp5h,H2-DMa,Fau,Aldoa,Ndufa6,Tmsb10,Ndufb7,Cd209a,Pfdn5,Anxa2,Ifngr1,Plp2,Pgk1,Coro1a,Emb,Psmb3,Anxa1,Napsa,Rab11fip1,Psap,Cytip,Tuba4a,Rps28,Rab5if,Ccr2,Supt4a,Got1	0.301724137931035
Ontology - Biological Process	GOBP_NEGATIVE_REGULATION_OF_HISTONE_METHYLATION	0.0271247677772551	0.271484871244682	0.352487857583619	-0.664484961791583	-1.61888202808919	12	Fh1,Phf1,Pih1d1,Mllt6,Brca1,Wdr5,Fendrr	0.583333333333333
Curated - Chemical and Genetic Perturbation	GAUSSMANN_MLL_AF4_FUSION_TARGETS_B_UP	0.0174317949285463	0.215937153097002	0.352487857583619	-0.560074200687356	-1.61868621047068	23	Enpp1,Btg1,Runx3,Clec2d,Zfp385b,Galnt12,Cd79b	0.304347826086957
Canonical Pathways - Wiki	WP_STATIN_PATHWAY	0.0210179378820997	0.239368469525775	0.352487857583619	-0.590298689785673	-1.61847111791184	19	Lpl,Apoc1,Scarb1,Dgat1,Hmgcr,Ldlr,Apoe,Pltp	0.421052631578947
Ontology - Cellular Component	GOCC_PROTON_TRANSPORTING_TWO_SECTOR_ATPASE_COMPLEX_CATALYTIC_DOMAIN	0.0431953875328241	0.344188408665328	0.321775918075361	-0.635839404104818	-1.61779837534241	14	Atp6v1b2,Atp5e,Atp5o,Atp5c1,Atp5d,Atp5b,Atp5a1	0.5
Ontology - Biological Process	GOBP_SMALL_MOLECULE_BIOSYNTHETIC_PROCESS	3.32159720121715e-07	5.11781476464458e-05	0.674962860011025	-0.343985458439463	-1.6171694192146	489	Scd2,Lpl,Rdh16,Ppargc1a,Nt5e,Gstm3,Mgst3,Gstp3,Abcd2,Rdh9,Lepr,Cd74,Acadm,Cyp39a1,Slc25a10,Ldhb,Mif,Ces1g,Acadl,Cth,Gstm1,Akr1d1,Pdk2,Acer2,Rdh16f2,Acsm3,Decr2,Agt,Gpd2,Gstm4,Hoga1,Cyp4a14,Ces1d,Hmgcl,Ilvbl,Agxt,Mthfd1l,Sesn2,Ndufa9,Eno1,Apoc1,Sptssa,Pkm,Gnpda1,Acot7,Arpp19,Cyp4a31,Gstm7,Hacd2,Hmgcs2,Srebf2,Aldh1a3,Slc25a11,Rdh1,Cyp4a10,Pdk4,Slc27a5,Pck1,Hmgcr,Pth1r,Ephx1,Foxo1,Rdh10,Wdtc1,Gpt,Mt…	0.331288343558282
Curated - Chemical and Genetic Perturbation	HOLLERN_MICROACINAR_BREAST_TUMOR_UP	0.0132519128901227	0.183059182889074	0.380730400722792	-0.482208670573999	-1.61618495273175	44	Ppargc1a,Elapor1,Dhrs7,Rassf3,Atp1b1,Fam234b,Pik3ap1,Hdac11,Tpd52l1,Aass,H2-Q2,Dhrs4,Rap1gap,Upb1,Bckdha	0.340909090909091
Curated - Chemical and Genetic Perturbation	SEKI_INFLAMMATORY_RESPONSE_LPS_DN	0.017770265851081	0.217865906654722	0.352487857583619	-0.559186267818601	-1.61611997069617	23	Gstt1,Selenbp1,Atoh8,Bmf,Plekha6,Mmp11,Septin4,Dbp,Tmem178,Wnt4,Bambi	0.478260869565217
Ontology - Molecular Function	GOMF_SULFUR_COMPOUND_BINDING	0.00017643151238928	0.00978248634784019	0.518848077743792	-0.374073468827815	-1.61604359714649	214	Lpl,Sult2a2,Sult2a1,Gstp3,Sult2a5,Sult2a3,Acadm,Fgfrl1,Lrtm2,Acadl,Tgfbr3,Sult1a1,App,Sult2a4,Hmgcl,Ilvbl,Sult2a7,Eci2,Ptprs,Acot7,Nrp2,Soat2,Pcsk6,Col5a1,Cxcl10,Bmp7,Sfrp1,Vegfb,Pank3,Adamtsl5,Gcdh,Rspo3,Chst15,Postn,Dhtkd1,Apoh,Sult2a6,Selp,Adamts1,Pank1,Tnxb,Fth1,Dbt,Hbegf,Anxa6,Acbd5,Acadvl,Adamts5,Furin,Acads,Dld,Ccl5,Angptl3,Lamc2,Ccn2,Fbn1,Abi3bp,Ccn3,Hmgb1,Mettl17,Park7,Pcif1,Apoe,Ccdc80,…	0.327102803738318
Ontology - Molecular Function	GOMF_ORGANIC_ANION_TRANSMEMBRANE_TRANSPORTER_ACTIVITY	0.000695847021692057	0.0274636765408707	0.477270815362862	-0.384530400111545	-1.61489528097731	169	Cd36,Slc22a29,Slc16a7,Slco1a4,Abcc4,Abcc3,Slc16a11,Slc15a4,Slc5a6,Slc23a2,Slc22a27,Mpc1,Slc25a10,Slc16a10,Slc27a1,Slc25a32,Slc25a22,Mpc2,Abcb1a,Slc4a4,Slc7a2,Slc4a9,Slc47a1,Slc25a11,Slc3a2,Slc6a12,Slc22a18,Slc6a19,Slc27a5,Slc22a26,Slc16a5,Abcc2,Slc66a1	0.195266272189349
Ontology - Biological Process	GOBP_POSITIVE_REGULATION_OF_PROTEIN_TYROSINE_KINASE_ACTIVITY	0.0165708730831338	0.209080055341839	0.352487857583619	-0.499899260899147	-1.61470157940166	36	Adora1,Agt,App,Gprc5b,Il34,Dvl2,Hbegf,Adra1a,Ace	0.25
Ontology - Biological Process	GOBP_NATURAL_KILLER_CELL_PROLIFERATION	0.0431953875328241	0.344188408665328	0.321775918075361	-0.634510448822272	-1.61441704715934	14	Emp2,Il15,Stat5b,Ptpn22,Jak2,Flt3l,Il12rb2,Il18,Elf4	0.642857142857143
Ontology - Biological Process	GOBP_POSITIVE_REGULATION_OF_COLD_INDUCED_THERMOGENESIS	0.00666216190379713	0.121917823259336	0.407017918923954	-0.427306611558793	-1.6134055712625	80	Cd36,Ppargc1a,Lepr,Acadl,Hadh,Adrb2,Fabp4,Alpl,Igf1r,Esrrg,Decr1,Thra,Fh1,Epas1	0.175
Ontology - Biological Process	GOBP_POSITIVE_REGULATION_OF_TOLL_LIKE_RECEPTOR_9_SIGNALING_PATHWAY	0.0196773450429494	0.231399411009739	0.352487857583619	-0.748422381620839	-1.61320094961111	7	Slc15a4,Rtn4,Ptpn22,Cd300ld3	0.571428571428571
Ontology - Molecular Function	GOMF_GPI_LINKED_EPHRIN_RECEPTOR_ACTIVITY	0.0135826604237801	0.186342937183778	0.380730400722792	-0.839407906439283	-1.61310017765558	5	Ntrk1,Epha7	0.4
Ontology - Biological Process	GOBP_MYELOID_CELL_APOPTOTIC_PROCESS	0.0167480999918758	0.210601533091066	0.352487857583619	-0.502775026434898	-1.61230688473198	35	Mif,Thra,Stat5b,Apoh,Ccl5,Anxa1,Mef2c,Plekho2,Snai2,St6gal1,Maea,Trim35,Bcl2,Pik3cb,Itpkb	0.428571428571429
Ontology - Biological Process	GOBP_ENDOCANNABINOID_SIGNALING_PATHWAY	0.010666173789611	0.162931142807175	0.380730400722792	-0.89051981511437	-1.61227846651654	4	Abhd6	0.25
Ontology - Biological Process	GOBP_NEGATIVE_REGULATION_OF_AMINO_ACID_TRANSPORT	0.0295621241620782	0.282137544388975	0.352487857583619	-0.670330594091933	-1.61166298580086	11	Adora1,Il1rn,Rgs4,Abat	0.363636363636364
Ontology - Biological Process	GOBP_DENDRITIC_CELL_ANTIGEN_PROCESSING_AND_PRESENTATION	0.028809514931327	0.277793989706582	0.352487857583619	-0.661442246883876	-1.61146907405122	12	Cd74,Fgl2,Washc1,Ccl21a,Fcgr4,Ccr7,Thbs1	0.583333333333333
Ontology - Biological Process	GOBP_ORGANIC_ANION_TRANSPORT	1.88371272159607e-05	0.00162282863714277	0.575610261071129	-0.35321739036318	-1.61108380667358	307	Cd36,Slc22a29,Slc16a7,Slco1a4,Adora1,Abcc4,Pla2g12a,Abcc3,Slc16a11,Abcd2,Slc15a4,Slc5a6,Slc23a2,Slc22a27,Mpc1,Slc25a10,Slc16a10,Mif,Ces1g,Slc27a1,Slc25a32,Il1rn,Slc25a22,Mpc2,Abcb1a,Agt,Slc4a4,Slc7a2,Cyp4a14,Ces1d,Slc2a9,Fabp4,Agxt,Slc4a9,Cyp4a31,Map2k6,Slc25a11,Slc3a2,Slc6a12,Slc6a19,Cyp4a10,Slc27a5,Rgs4,Pparg,Slc22a26,Slc17a1,Ces1e,Slc16a5,Abcc2,Slc66a1,Llgl2,Lrrc8d,Adora2a,Slc2a2,Slc25a5,Cln8,…	0.315960912052117
Ontology - Biological Process	GOBP_RESPONSE_TO_ALDOSTERONE	0.010666173789611	0.162931142807175	0.380730400722792	-0.889331258637907	-1.61012659523786	4	Sgk1	0.25
Ontology - Biological Process	GOBP_SEQUESTERING_OF_TRIGLYCERIDE	0.0206524085276284	0.238425211993312	0.352487857583619	-0.601224464286772	-1.60863760397616	17	Lpl,Enpp1,Pnpla2,Pparg	0.235294117647059
Ontology - Molecular Function	GOMF_CALCIUM_ACTIVATED_POTASSIUM_CHANNEL_ACTIVITY	0.0108174645161205	0.16387672958495	0.380730400722792	-0.888424641867667	-1.60848517337252	4	Kcnn2,Tmem38a	0.5
Ontology - Biological Process	GOBP_MONOCARBOXYLIC_ACID_TRANSPORT	0.00129447390568913	0.0410745541876487	0.45505986738723	-0.396252722080604	-1.60795830174565	126	Cd36,Slc16a7,Slco1a4,Abcc4,Pla2g12a,Abcc3,Slc16a11,Abcd2,Slc5a6,Mpc1,Mif,Ces1g,Slc27a1,Mpc2,Cyp4a14,Ces1d,Fabp4,Cyp4a31,Map2k6,Slc6a12,Cyp4a10,Slc27a5,Pparg,Ces1e,Slc16a5,Abcc2	0.206349206349206
Ontology - Biological Process	GOBP_REGULATION_OF_RESPIRATORY_GASEOUS_EXCHANGE_BY_NERVOUS_SYSTEM_PROCESS	0.0208789923015793	0.238995146713705	0.352487857583619	-0.74593028872128	-1.60782932159621	7	Adora1,Mecp2,Gls,Atp1a2,Nlgn2	0.714285714285714
Ontology - Molecular Function	GOMF_D_GLUCOSE_TRANSMEMBRANE_TRANSPORTER_ACTIVITY	0.0208789923015793	0.238995146713705	0.352487857583619	-0.745555318399186	-1.60702108483775	7	Slc2a2,Slc5a1,Slc2a4,Slc2a10,Slc2a1	0.714285714285714
Ontology - Biological Process	GOBP_ORGANIC_HYDROXY_COMPOUND_CATABOLIC_PROCESS	0.00861614229149473	0.142629198428628	0.380730400722792	-0.466333440289261	-1.60702076498586	50	Sult2a2,Sult2a1,Sult2a5,Sult2a3,Sult1e1,Cyp39a1,Akr1d1,Sult2a4,Sult2a7,Scarb1,Hsd17b6,Bpnt2,Cyp4f15,Sult2a6,Adh1,Pdxp,Dio3	0.34
Ontology - Biological Process	GOBP_NEGATIVE_REGULATION_OF_EPITHELIAL_CELL_MIGRATION	0.0105633034120719	0.16195911719136	0.380730400722792	-0.446904443773148	-1.60697617000075	62	Card10,Tgfbr3,Spred1,Bmp10,Klf4,Jup,Pparg,Dcn,Apoh,Mecp2,Gdf2,Nr2f2,Hmgb1,Tgfb1,Mef2c,Apoe,Ptpn23,Robo4,Macir,Cd63,Dll4,Mcc,Thbs1,Notch1,Angpt2,Patz1,Rhoa,Map2k5,Csnk2b,Dab2ip,Adamts9,Sema3a	0.516129032258065
Ontology - Biological Process	GOBP_RESPONSE_TO_NUTRIENT	0.0105633034120719	0.16195911719136	0.380730400722792	-0.446900843400045	-1.60696322380193	62	Lpl,Trim24,Bckdhb,Enpp1,Pdk2,Bche,Alpl,Usf2,Acaa1a,Suox,Ahcyl,Alad,Ahcy,Postn,Serpina7	0.241935483870968
Ontology - Biological Process	GOBP_9_CIS_RETINOIC_ACID_METABOLIC_PROCESS	0.0208789923015793	0.238995146713705	0.352487857583619	-0.745473024420384	-1.60684370274976	7	Rdh16,Rdh9,Cyp1a1,Aldh1a1,Aldh8a1	0.714285714285714
Canonical Pathways - Reactome	REACTOME_REGULATION_OF_FOXO_TRANSCRIPTIONAL_ACTIVITY_BY_ACETYLATION	0.0236301528371005	0.252732856722455	0.352487857583619	-0.786222905645921	-1.60679418299684	6	Sirt3,Foxo1,Foxo3,Kat2b	0.666666666666667
Ontology - Biological Process	GOBP_NEGATIVE_REGULATION_OF_MITOCHONDRIAL_FISSION	0.0245694266946422	0.259868312445509	0.352487857583619	-0.73034403370331	-1.60673342991394	8	Ppargc1a,Pparg,Prkn,Mapt	0.5
Curated - Chemical and Genetic Perturbation	HUMMERICH_MALIGNANT_SKIN_TUMOR_UP	0.047883169749474	0.364850172166225	0.321775918075361	-0.631209777020273	-1.60601898084835	14	Gsta4,Ecm1,Hba-a1,Gsto1,Ccnd1	0.357142857142857
Positional	chrXA7	0.00719279707231438	0.128063755874184	0.407017918923954	-0.427119899544215	-1.60597389577465	75	Ids,Fmr1nb,Plxna3,Tmem185a,Mpp1,Haus7,Eola1,Idh3g,Vbp1,Pls3,Dusp9,Mecp2,Dkc1,Fam50a,Zfp275,Emd,Abcd1,Ubl4a,Renbp,Dnase1l1,Naa10	0.28
Ontology - Molecular Function	GOMF_PHOSPHOLIPASE_A2_ACTIVITY	0.0285199038539501	0.276431713768779	0.352487857583619	-0.61685625732649	-1.60580328524392	15	Pla2g12a,Plaat3,Pnpla2,Pla2g6,Pgap6	0.333333333333333
Ontology - Molecular Function	GOMF_ANANDAMIDE_EPOXIDASE_ACTIVITY	0.0308687243722131	0.288925490268892	0.352487857583619	-0.667524016637886	-1.60491518547765	11	Cyp2b13,Cyp2b9,Cyp2b10,Cyp2d26,Cyp2d22	0.454545454545455
Curated - Chemical and Genetic Perturbation	MCBRYAN_TERMINAL_END_BUD_DN	0.024533204015972	0.259656579360592	0.352487857583619	-0.785016945673329	-1.60432957727883	6	Ets1,Lck,Coro1a,Phgdh,Gsn	0.833333333333333
Ontology - Molecular Function	GOMF_AZOLE_TRANSMEMBRANE_TRANSPORTER_ACTIVITY	0.0258326321947841	0.265517702558833	0.352487857583619	-0.680871052977821	-1.60426955234289	10	Slc15a4,Slc19a2,Slc47a1	0.3
Ontology - Biological Process	GOBP_ACYLGLYCEROL_TRANSPORT	0.0177370710257402	0.217865906654722	0.352487857583619	-0.833426559253565	-1.60160575148461	5	Cd36,Apoh,Lpcat3	0.6
Ontology - Cellular Component	GOCC_SODIUM_POTASSIUM_EXCHANGING_ATPASE_COMPLEX	0.0226814653742942	0.248679032452559	0.352487857583619	-0.742999568965364	-1.60151224716152	7	Atp1b1,Atp1a1,Atp1a2,Fxyd2,Atp1b3	0.714285714285714
Canonical Pathways - Reactome	REACTOME_O_GLYCOSYLATION_OF_TSR_DOMAIN_CONTAINING_PROTEINS	0.0210066169153917	0.239368469525775	0.352487857583619	-0.508445999981823	-1.60148053480686	32	Adamts7,Adamtsl4,Adamts13,Adamtsl5,Thsd4,Adamts1,Adamtsl1,Adamts5,Adamts14,Thsd7a	0.3125
Ontology - Biological Process	GOBP_PEPTIDE_ANTIGEN_ASSEMBLY_WITH_MHC_PROTEIN_COMPLEX	0.0485528535908016	0.366986285820285	0.321775918075361	-0.629078457487091	-1.60059615669518	14	H2-Eb1,H2-Ab1,H2-Aa,H2-DMb1,H2-DMa,H2-Ob	0.428571428571429
Canonical Pathways - Reactome	REACTOME_CYTOSOLIC_SULFONATION_OF_SMALL_MOLECULES	0.0222785500489735	0.24739534718278	0.352487857583619	-0.598168037744735	-1.60045982186421	17	Sult2a2,Sult1e1,Papss2,Sult1a1,Sult1c2,Bpnt2	0.352941176470588
Ontology - Biological Process	GOBP_RESPONSE_TO_PROSTAGLANDIN	0.0222785500489735	0.24739534718278	0.352487857583619	-0.598157055444462	-1.60043043759553	17	Tgfbr3,Ptgfr,Adcy6,Ptger2,Ccl21a,Ccr7,Akap8,P2ry6,Acaca	0.529411764705882
Ontology - Biological Process	GOBP_REGULATION_OF_MACROPHAGE_DERIVED_FOAM_CELL_DIFFERENTIATION	0.0230038455004126	0.2499075391855	0.352487857583619	-0.583702631176239	-1.60038615425505	19	Cd36,Lpl,Agt,Pparg,Agtr1a	0.263157894736842
Ontology - Biological Process	GOBP_GLYCINE_BIOSYNTHETIC_PROCESS	0.0248342211706345	0.260604819933364	0.352487857583619	-0.783050814364323	-1.60031141865278	6	Agxt,Agxt2,Dhfr,Shmt2	0.666666666666667
Canonical Pathways - Reactome	REACTOME_LYSINE_CATABOLISM	0.031168162799182	0.290565595624239	0.352487857583619	-0.656795056416768	-1.60014714268949	12	Crym,Gcdh,Pipox,Aass,Slc25a21,Dld,Dlst,Hykk,Ogdh	0.75
Ontology - Biological Process	GOBP_REGULATION_OF_INTESTINAL_CHOLESTEROL_ABSORPTION	0.0267603025721949	0.26975022351863	0.352487857583619	-0.727254539933576	-1.59993664279408	8	Abcg5,Abcg8,Apoa2,Acat2,Lpcat3	0.625
Canonical Pathways - Reactome	REACTOME_DARPP_32_EVENTS	0.0226037786221446	0.248679032452559	0.352487857583619	-0.597480285011534	-1.59861966901851	17	Pde4c,Ppp2cb,Pde4d,Pde4b,Pde4a,Prkaca,Prkar2b,Ppp2r1a,Prkar1b,Ppp2r1b,Prkacb,Ppp1r1b	0.705882352941177
Canonical Pathways - Reactome	REACTOME_BETA_DEFENSINS	0.00150248485897204	0.0459462163743662	0.45505986738723	-0.949109417253134	-1.59843553062232	3	Defb1	0.333333333333333
Ontology - Biological Process	GOBP_XENOBIOTIC_TRANSMEMBRANE_TRANSPORT	0.033811794822594	0.301523074888257	0.321775918075361	-0.664804244149495	-1.59837608866785	11	Abcc4,Abcc3,Slc47a1,Abcc2,Abca3,Slc19a1,Abcb4	0.636363636363636
Cell Type Signatures	TABULA_MURIS_SENIS_BRAIN_NON_MYELOID_INTERNEURON_AGEING	0.0158834579638687	0.204759879656502	0.352487857583619	-0.476876113541052	-1.59831219564098	44	H2-Aa,Adcy1,Hsd11b1,Gpm6a,Aldoa,Dcn,Atp5b,Ndufa4,Ppp3ca,Rtn1,Psap,Morf4l1,Nrxn2	0.295454545454545
Ontology - Biological Process	GOBP_POSITIVE_REGULATION_OF_MITOPHAGY	0.0263393075834267	0.268486682389841	0.352487857583619	-0.781727490649646	-1.59760695808352	6	Vdac1,Slc25a5,Slc25a4,Prkn	0.666666666666667
Curated - Chemical and Genetic Perturbation	GERHOLD_ADIPOGENESIS_UP	0.00796402836748862	0.136050736205371	0.380730400722792	-0.472907231726327	-1.59734292493098	47	Scd2,Vldlr,Cd36,Sparcl1,Ldhb,Agt,Fabp4,Itga7,Pdha1,Vegfb,Cox8a,Pparg,Gpx4,Crat,Acadvl,Stat1,Acads,Bckdha,Ddit3,Mnt,Apoe	0.446808510638298
Ontology - Biological Process	GOBP_REGULATION_OF_RESPIRATORY_SYSTEM_PROCESS	0.0271004759099771	0.271484871244682	0.352487857583619	-0.677689168327094	-1.59677239022695	10	Adora1,Mecp2,Gls,Atp1a2,Nlgn2	0.5
Hallmark	HALLMARK_BILE_ACID_METABOLISM	0.00277776829126137	0.0713316652230324	0.431707695803346	-0.406753313914274	-1.59618741792765	106	Slco1a4,Serpina6,Idh2,Abcd2,Slc23a2,Cyp39a1,Abcg8,Akr1d1,Npc1,Hsd17b11,Agxt,Gstk1,Bbox1,Hsd17b6,Soat2,Pex7,Retsat,Slc22a18,Slc27a5,Lck,Fdxr,Abca3,Klf1,Pipox,Ttr,Mlycd,Aqp9,Abcd3,Optn,Slc29a1,Slc27a2,Dhcr24,Gnmt,Abcd1,Aldh1a1,Acsl5,Pecr,Nr1i2,Abca4,Nudt12,Aldh8a1,Sod1,Hsd17b4	0.405660377358491
Ontology - Biological Process	GOBP_NADPH_OXIDATION	0.0223640284821562	0.247813836027138	0.352487857583619	-0.691376903148936	-1.59615797317841	9	Nqo1,Fmo2,Fdxr,Fmo1	0.444444444444444
Canonical Pathways - Reactome	REACTOME_PLASMA_LIPOPROTEIN_CLEARANCE	0.0187010893004234	0.224637372526225	0.352487857583619	-0.497702341186601	-1.59603971766941	35	Vldlr,Npc1,Apoc1,Scarb1,Soat2,Mylip,Nr1h2,Gm11808,Ldlr,Pcsk9,Apoe	0.314285714285714
Ontology - Biological Process	GOBP_NEGATIVE_REGULATION_OF_VASCULAR_PERMEABILITY	0.0311144122871195	0.290377019504253	0.352487857583619	-0.605272255207052	-1.5958978894865	16	Ddah1,Akap12,Adora2a,Pde3a,Apoe,Angpt1	0.375
Cell Type Signatures	TABULA_MURIS_SENIS_MAMMARY_GLAND_STROMAL_CELL_AGEING	5.96564159783468e-05	0.00426756432873674	0.557332238758646	-0.350260256569237	-1.59528133230251	324	Inmt,Gstt1,Sparcl1,Tmem134,Gstm1,Hexa,Tgfbr3,Rarres2,Mpc2,Ndufb4,App,Ecm1,Ndufa5,Sod3,Pam,Hsd11b1,Ndufb8,Ndufc1,Lsp1,Klf4,Etfa,Ndufb9,Mrpl23,Mapk3,Etfb,Fhl1,Rabac1,Ndufs7,Ndufb10,Ndufa11,Ctdsp2,Rbms1,Uqcr11,Atp5k,S100a16,Gpx4,S100a1,Triobp,Naxe,H2az2,Klf6,Atp5j2,Ndufa3,Ms4a4d,Anapc11,Dcn,Ndn,Rnase4,Tnxb,Angptl2,Tomm7,Tmem100,Blvrb,S100a13,Ndufb7,Scara3,Rex1bd,Cavin1,Il11ra1,Adamts5,Ndufa13,Grcc10…	0.339506172839506
Ontology - Biological Process	GOBP_VITAMIN_TRANSMEMBRANE_TRANSPORT	0.0232542360073055	0.251506937735061	0.352487857583619	-0.596187670856246	-1.5951611475159	17	Slc5a6,Slc23a2,Slc27a1,Slc25a32,Slc19a2,Scarb1,Rbp4	0.411764705882353
Canonical Pathways - Reactome	REACTOME_ACYL_CHAIN_REMODELLING_OF_PC	0.0325159623901429	0.296366591853108	0.321775918075361	-0.654619037303677	-1.59484571611474	12	Pla2g12a,Plaat3,Pla2g6,Lpcat3,Pla2r1	0.416666666666667
Curated - Chemical and Genetic Perturbation	TERAMOTO_OPN_TARGETS_CLUSTER_1	0.0512315903631705	0.373831969025248	0.321775918075361	-0.626706647103077	-1.59456143949913	14	Gsta4,Fmr1nb,Hmgcr,Plcd3,Tmem50b,Dclk3,Bnip3	0.5
Ontology - Biological Process	GOBP_IODIDE_TRANSPORT	0.0202047790337914	0.235462821263617	0.352487857583619	-0.829423889032237	-1.59391377241747	5	Slc5a6,Slc26a4	0.4
Canonical Pathways - Reactome	REACTOME_LIGAND_RECEPTOR_INTERACTIONS	0.0275433773971771	0.273769469997532	0.352487857583619	-0.779908246730894	-1.59388899142914	6	Gas1,Hhip	0.333333333333333
Curated - Chemical and Genetic Perturbation	ICHIBA_GRAFT_VERSUS_HOST_DISEASE_35D_UP	0.00117234456318313	0.0393726237104778	0.45505986738723	-0.385365812833793	-1.59285324158579	148	Scd2,Lpl,Sult2a1,H2-Eb1,H2-Ab1,H2-Aa,Cd74,Dclre1a,Gbp2,Vcam1,H2-DMb1,Pkm,H2-DMa,Snx12,Lck,Fgl2,Gbp3,Tgtp1,Serpina3g,Ms4a4d,Tmsb10,Trbc1,Stat1,Sptlc2,Mt1	0.168918918918919
Curated - Chemical and Genetic Perturbation	MODY_HIPPOCAMPUS_POSTNATAL	0.0170112647384843	0.211966178980927	0.352487857583619	-0.475002529845093	-1.59203263668264	44	Ldhb,Sirt3,Pkm,Atp6v1b2,Ndufs2,Mapk3,Cox8a,Kcnab1,Aldoa,Vdac1,Dgkz,Ndufb2,Pfkl,Ppp3ca,Mdh1,Aip,Sdha,Tpi1,Stxbp1,Pygm,Atp6v1e1,Cx3cl1	0.5
Ontology - Cellular Component	GOCC_MICROBODY	0.00213177641755831	0.0596153321377911	0.431707695803346	-0.387623492580607	-1.59179833207003	137	Hao2,Ehhadh,Idh2,Abcd2,Acaa1b,Aldh3a2,Plaat3,Nudt19,Decr2,Hmgcl,Ech1,Agxt,Gstk1,Eci2,Hsdl2,Pex7,Acaa1a,Vim,Hmgcr,Acot6,Acot3,Acox1,Pipox,Crat,Acbd5,Mlycd,Acot4,Dhrs4,Rab8b,Cd33,Serhl,Myo5a,Abcd3,Mtarc2,Slc27a2,Vwa8,Depp1,Slc22a21,Far1,Pex14,Abcd1,Acad11,Pecr,Atad1,Abcd4,Nudt17,Mff,Acsl3,Nudt12,Sod1,Hsd17b4	0.372262773722628
Canonical Pathways - Wiki	WP_CHOLESTEROL_METABOLISM_WITH_BLOCH_AND_KANDUTSCHRUSSELL_PATHWAYS	0.0113104901183989	0.167827343634656	0.380730400722792	-0.466138822217362	-1.59119869116269	49	Scd2,Acot1,Acot2,Soat2,Mylip,Hmgcs2,Srebf2,Hmgcr,Acat2,Nr1h2,Hmgcs1	0.224489795918367
Ontology - Biological Process	GOBP_N_ACETYLNEURAMINATE_CATABOLIC_PROCESS	0.0250847660037662	0.262203711966308	0.352487857583619	-0.73817631814505	-1.59111588142658	7	Hoga1,Gnpda1,Nagk,Renbp	0.571428571428571
Canonical Pathways - Reactome	REACTOME_TRIGLYCERIDE_BIOSYNTHESIS	0.0384074370163044	0.324351718942322	0.321775918075361	-0.6613547474223	-1.59008252987185	11	Lpin2,Agmo,Mogat1,Dgat1	0.363636363636364
Ontology - Biological Process	GOBP_PHOSPHATIDYLGLYCEROL_METABOLIC_PROCESS	0.0246587708222282	0.260063707935499	0.352487857583619	-0.579840127113094	-1.58979600493371	19	Slc27a1,Abca3,Lclat1,Phb2,Mecp2,Pla2g6,Tamm41,Crls1,Hadha	0.473684210526316
Canonical Pathways - Reactome	REACTOME_GLUCONEOGENESIS	0.0169871069054339	0.211966178980927	0.352487857583619	-0.515937759896235	-1.58916352177316	30	Slc25a10,Eno1,Slc25a11,Pck1,Aldoa,Eno1b,Mdh2,G6pc3,Pgk1,Aldob,Mdh1,Got2,Slc25a13,Got1,Tpi1,Slc37a4	0.533333333333333
Ontology - Biological Process	GOBP_DIOL_BIOSYNTHETIC_PROCESS	0.0246587708222282	0.260063707935499	0.352487857583619	-0.57954948791513	-1.58899913522051	19	Acer2,Sptssa,Ephx1,Pts,Dhfr,Pcbd1,Qdpr,Sptlc2,Gch1	0.473684210526316
Ontology - Molecular Function	GOMF_NON_MEMBRANE_SPANNING_PROTEIN_TYROSINE_PHOSPHATASE_ACTIVITY	0.0312209722361987	0.29069428187847	0.352487857583619	-0.673893887215059	-1.58782994230822	10	Ptpn22,Ptpn18,Ptpn12,Ptpn6	0.4
Ontology - Biological Process	GOBP_POSITIVE_REGULATION_OF_SMOOTH_MUSCLE_CELL_DIFFERENTIATION	0.0274000053841306	0.272946750724215	0.352487857583619	-0.629863204952091	-1.58751271974316	13	Cth,Smarcd3,Olfm2,Tgfb1,Tmsb4x,Sod2,Eng	0.538461538461538
Cell Type Signatures	TABULA_MURIS_SENIS_MAMMARY_GLAND_T_CELL_AGEING	5.3562654358516e-07	8.02138292935384e-05	0.659444398037935	-0.337375257948114	-1.5872567101544	504	H2-Aa,Tagln2,Tmem134,Plaat3,Il2rb,Ndufa12,Atp5g1,Impact,Ech1,Cox7b,Ccnd3,Itgb7,Sptssa,Cd82,Pkm,Suclg1,Hsd11b1,Ndufb8,Gadd45b,Ramp1,Ndufc1,Lbh,Atp5l,Lsp1,Klf4,Vim,Tnfrsf1b,Atp5e,Sh2d2a,Sdhb,Atp5h,Mrpl23,Slc3a2,Uqcrb,Etfb,Cox7c,Atp5c1,Ndufb11,Atpif1,Fgl2,Uqcr10,Cox6c,Cox8a,Atp5md,Ndufs7,Ndufb10,Nr4a2,Ndufa11,Glrx,Il18r1,Uqcr11,Atp5k,Ndufa7,Gmfg,Klf6,Atp5j2,Gng2,Cox6b1,Ndufa3,Spn,Aldoa,Anapc11,Dcn,P…	0.327380952380952
Curated - Chemical and Genetic Perturbation	IGLESIAS_E2F_TARGETS_UP	0.00170143648945288	0.0504885524203573	0.45505986738723	-0.385582469503985	-1.58715177517324	141	Lpl,Cd74,Cdkn1c,Acadm,Enpp2,Acadl,Ces1d,Cnn3,Actg1,Ctse,Hba-a1,Itm2a,Sparc,Gbp3,Cdo1,Dcn,Postn,Zfand5,Pcna,Angptl2,S100a13,Cadm1,Ugdh,Anxa2,Lgals1,Crtap,Lama4,Hspa1l,Nfkbia,Septin2,Slc25a4,Fmo1,Gja1,Apoe	0.24113475177305
Ontology - Biological Process	GOBP_POSITIVE_REGULATION_OF_FIBROBLAST_APOPTOTIC_PROCESS	0.0348779324971803	0.306910483434825	0.321775918075361	-0.651132142733668	-1.58635060895985	12	Bcl2l11,Btg1,Sfrp1	0.25
Curated - Chemical and Genetic Perturbation	RUAN_RESPONSE_TO_TNF_TROGLITAZONE_DN	0.0219069004974799	0.245479841658474	0.352487857583619	-0.49467581124825	-1.58633419372751	35	Lpl,Abcd2,Selenbp1,Cdkn2c,Alad,Pparg,Idh3g,Pla2g6	0.228571428571429
Ontology - Biological Process	GOBP_REGULATION_OF_TRANSCRIPTION_FROM_RNA_POLYMERASE_II_PROMOTER_IN_RESPONSE_TO_OXIDATIVE_STRESS	0.0298901287127437	0.282571930674339	0.352487857583619	-0.721036321952875	-1.58625676284295	8	Cd36,Ankrd2,Hmox1,Epas1	0.5
Ontology - Biological Process	GOBP_LIPID_TRANSPORT_ACROSS_BLOOD_BRAIN_BARRIER	0.021438635394199	0.241754182657737	0.352487857583619	-0.82543476082517	-1.58624781720053	5	Cd36,Slc27a1,Mfsd2a,Apoe	0.8
Ontology - Biological Process	GOBP_CIRCADIAN_SLEEP_WAKE_CYCLE	0.0270394230949688	0.271341137801863	0.352487857583619	-0.564362695809419	-1.58624471966363	20	Adora1,Chrnb2,Ahcyl,Ahcy,Alb,Adora2a	0.3
Ontology - Biological Process	GOBP_AMINO_ACID_BETAINE_TRANSPORT	0.0254486761274337	0.264336686867428	0.352487857583619	-0.686759852454794	-1.58549874773356	9	Slc6a12,Slc22a5,Slc25a20,Slc22a21,Slc22a4	0.555555555555556
Ontology - Biological Process	GOBP_PYRUVATE_TRANSPORT	0.029650500795746	0.282137544388975	0.352487857583619	-0.775697922774749	-1.58528440360464	6	Slc16a7,Mpc1,Mpc2	0.5
Ontology - Biological Process	GOBP_POSITIVE_REGULATION_OF_INTEGRIN_MEDIATED_SIGNALING_PATHWAY	0.0337381307815862	0.301523074888257	0.321775918075361	-0.608898858457117	-1.58508854482479	15	Emp2,Lama1,Lamb1,Cd63,Lims1,Lama2	0.4
Ontology - Biological Process	GOBP_NEGATIVE_REGULATION_OF_PEPTIDE_SECRETION	0.0133829067808043	0.184275973289982	0.380730400722792	-0.45313911242677	-1.58505203314492	55	Cd74,Irs1,Pde4c,Hadh,Map4k4,Inhbb,Hmgcr,Sfrp1,Foxo1,Pparg,Stxbp5l,Pfkl,Psmd9,Ppp3ca,Fbn1,Npff,Ccn3,Tbc1d1,Prkn	0.345454545454545
Ontology - Biological Process	GOBP_CARNITINE_TRANSMEMBRANE_TRANSPORT	0.0223640284821562	0.247813836027138	0.352487857583619	-0.824595184025283	-1.58463439245832	5	Slc22a5,Slc25a20,Slc22a21	0.6
Ontology - Biological Process	GOBP_NEGATIVE_REGULATION_OF_DIGESTIVE_SYSTEM_PROCESS	0.0552496991801311	0.386622892054219	0.321775918075361	-0.622496898124944	-1.58385036212101	14	Hamp2,Abcg5,Abcg8,Gpr39	0.285714285714286
Ontology - Biological Process	GOBP_MITOCHONDRIAL_ELECTRON_TRANSPORT_SUCCINATE_TO_UBIQUINONE	0.0226724929836021	0.248679032452559	0.352487857583619	-0.823664974193131	-1.58284679713787	5	Sdhc,Sdhb,Sdhd,Sdha	0.8
Ontology - Biological Process	GOBP_POSITIVE_REGULATION_OF_EXCITATORY_POSTSYNAPTIC_POTENTIAL	0.0271228313164872	0.271484871244682	0.352487857583619	-0.508223310810717	-1.58216035002057	31	App,Adrb2,Rims2,Rgs4,Stx1b,Ssh1,Igsf11,Neto1,Nlgn2,Tbc1d24,Dlg4,Cacnb3,Dbn1,Reln	0.451612903225806
Cell Type Signatures	TABULA_MURIS_SENIS_LUNG_T_CELL_AGEING	0.0265868303552845	0.26895667273553	0.352487857583619	-0.733829858050198	-1.58174722313329	7	Ramp1,Cxcr6,Emg1	0.428571428571429
Ontology - Molecular Function	GOMF_CALCIUM_DEPENDENT_PROTEIN_SERINE_THREONINE_PHOSPHATASE_REGULATOR_ACTIVITY	0.0141458672660898	0.190963249428663	0.380730400722792	-0.873300016600935	-1.5811021694036	4	Rcan2,Ppp3r1	0.5
Ontology - Cellular Component	GOCC_HAPTOGLOBIN_HEMOGLOBIN_COMPLEX	0.0226724929836021	0.248679032452559	0.352487857583619	-0.822522264630959	-1.58065083855372	5	Hbb-bs,Hba-a2,Hba-a1,Hbb-bt	0.8
Ontology - Biological Process	GOBP_CARDIAC_VENTRICLE_FORMATION	0.0226724929836021	0.248679032452559	0.352487857583619	-0.822316624185783	-1.58025565685945	5	Sox4,Smarcd3,Mef2c,Hand2,Notch1	1
Positional	chr4A2	0.026065606266723	0.26637453751146	0.352487857583619	-0.684454975066035	-1.58017755692648	9	Gm11837,Gm11844,Decr1	0.333333333333333
Curated - Chemical and Genetic Perturbation	WIEMANN_TELOMERE_SHORTENING_AND_CHRONIC_LIVER_DAMAGE_DN	0.0305535540921272	0.286813210762886	0.352487857583619	-0.773051857779797	-1.57987667278023	6	Cyp2c39,Hmgcr,Ccl5	0.5
Canonical Pathways - Reactome	REACTOME_REGULATION_OF_PYRUVATE_DEHYDROGENASE_PDH_COMPLEX	0.0343932197323827	0.3041234459217	0.321775918075361	-0.606862321856476	-1.57978702259009	15	Pdk2,Dlat,Pdha1,Pdk4,Dld,Pdk1,Gstz1,Pdpr,Pdk3	0.6
Canonical Pathways - Reactome	REACTOME_INTERLEUKIN_2_SIGNALING	0.0263740714010498	0.26848924814289	0.352487857583619	-0.684285490086884	-1.57978627280985	9	Il2rb,Lck,Stat5b,Il2ra	0.444444444444444
Ontology - Biological Process	GOBP_UNSATURATED_FATTY_ACID_BIOSYNTHETIC_PROCESS	0.0267662790435984	0.26975022351863	0.352487857583619	-0.497311766057811	-1.57955001153836	34	Scd2,Abcd2,Cd74,Mif,Decr2	0.147058823529412
Ontology - Biological Process	GOBP_POSITIVE_REGULATION_OF_CHOLESTEROL_EFFLUX	0.0257885154255674	0.265234384582344	0.352487857583619	-0.514335152286527	-1.57947305139317	29	Ces1g,Eepd1,Ces1d,Pparg,Ces1e,Abca3,Gps2,Nr1h2,Ces1c,Nfkbia,Pon1,Apoe,Pltp,Zdhhc8	0.482758620689655
Ontology - Molecular Function	GOMF_ALDO_KETO_REDUCTASE_NADP_ACTIVITY	0.0323979172895499	0.295808676152563	0.321775918075361	-0.535554747118589	-1.57912773087694	26	Dhrs7,Akr1d1,Akr1b7,Rdh10,Kcnab3,Kcnab1,Rdh13,Dhrs4,Akr7a5,Akr1c20,Akr1c14,Akr1c13,Akr1b10	0.5
Ontology - Molecular Function	GOMF_VITAMIN_TRANSMEMBRANE_TRANSPORTER_ACTIVITY	0.0323979172895499	0.295808676152563	0.321775918075361	-0.535499456459535	-1.57896470176845	26	Slc5a6,Slc23a2,Slc27a1,Slc25a32,Slc19a2,Slc47a1,Rbp4,Slc2a2,Slc19a1,Slc2a10,Abcd4,Slc2a1	0.461538461538462
Cell Type Signatures	TABULA_MURIS_SENIS_MARROW_HEMATOPOIETIC_STEM_CELL_AGEING	1.52897109551505e-07	2.47477099338719e-05	0.690132458796796	-0.323219061463213	-1.57855511088442	679	Limd2,H2-Eb1,H2-Ab1,H2-Aa,Cd74,Cdkn1c,Tagln2,Mpc1,Creg1,Gstm1,Sult1a1,Mpc2,Ndufa12,Serpinb1a,Gabarapl1,H2-DMb1,Macrod1,Polr3gl,Ech1,Ndufa9,Sdhc,Eno1,Gatd1,Galk1,Ndufs2,Uqcrc1,Chchd4,Pmf1,Atp5o,H2-Q6,H2-DMa,Trappc4,Etfb,Atp5c1,Nfu1,Gtf3a,Alad,Rabac1,Ndufs7,Samm50,Chchd10,Klf13,Esd,Cyb5a,Sin3b,Sparc,Sbds,S1pr4,Gpx4,S100a1,Sdhd,Klf6,Spn,Serpina3g,Ddrgk1,Aldoa,Eno1b,Mdh2,Ptp4a2,Cyc1,Idh3g,Ndufv2,Coq9…	0.256259204712813
Ontology - Biological Process	GOBP_BUD_ELONGATION_INVOLVED_IN_LUNG_BRANCHING	0.0317635570566673	0.293359791513566	0.321775918075361	-0.772199907305456	-1.57813555196507	6	Spry1,Rdh10,Spry2	0.5
Ontology - Biological Process	GOBP_MEMBRANE_LIPID_CATABOLIC_PROCESS	0.0267156233449012	0.269578808865678	0.352487857583619	-0.521581844599237	-1.5775853332977	28	Enpp2,Hexa,Acer2,Hexb,Naga,Neu1,Smpdl3b,Sgpl1,Neu2,Cyp1b1	0.357142857142857
Ontology - Biological Process	GOBP_ENDOPLASMIC_RETICULUM_TUBULAR_NETWORK_FORMATION	0.0229809575497879	0.2499075391855	0.352487857583619	-0.820645523526816	-1.57704428280736	5	Rtn4,Rtn1,Rtn3,Zfyve27	0.8
Ontology - Biological Process	GOBP_REGULATION_OF_ANTIGEN_PROCESSING_AND_PRESENTATION	0.0205054891234473	0.237070676561414	0.352487857583619	-0.556719813504826	-1.57664747166532	21	H2-Ab1,Cd74,Fgl2,Ptpn22,H2-Ob,Ccl21a,Ccr7,Thbs1,Was,H2-Oa	0.476190476190476
Regulatory Target Gene - miRDB	MIR_5620_5P_MIR_7689_5P	0.0317635570566673	0.293359791513566	0.321775918075361	-0.771177185784777	-1.576045428441	6	Rundc3b,Cox7c,Ebf3	0.5
Cell Type Signatures	TABULA_MURIS_SENIS_LUNG_INTERMEDIATE_MONOCYTE_AGEING	2.25260171897009e-05	0.00187998385129046	0.575610261071129	-0.341758089404592	-1.57531843830953	390	Pbx1,Mpc1,Mif,Creg1,Atp5g1,Ddt,Ndufa5,Pkm,Ndufb8,Ramp1,Ndufa2,Atp5h,Mrpl23,Ndufb5,Atp5o,Mrpl14,Etfb,Atp5c1,Ndufb11,Atpif1,Uqcrh,Uqcr10,Cox8a,Ndufb10,Esd,Cyb5a,Ndufa11,Uqcr11,H2az2,Gmfg,Atp5j2,Cox6b1,Fau,Aldoa,Atp5d,Vamp8,Fth1,Cox5a,Blvrb,S100a13,Cuedc2,Ndufb7,Uqcrq,Rex1bd,Rpl41,Pfdn5,Cox5b,Prdx2,Susd6,Ndufa13,Grcc10,Micos10,Atp5a1,Ndufb6,Cox7a2,Ndufa4,Cox4i1,Emg1,Pgk1,Asnsd1,Siva1,Fcgr4,Mrps24,Cc…	0.297435897435897
Ontology - Biological Process	GOBP_FOAM_CELL_DIFFERENTIATION	0.0265273059319411	0.268718243874787	0.352487857583619	-0.532480157102401	-1.57509395591439	25	Cd36,Lpl,Agt,Pparg,Agtr1a,Stat1,Nfkbia	0.28
Ontology - Biological Process	GOBP_MONOSACCHARIDE_CATABOLIC_PROCESS	0.0266500093706284	0.26942570987694	0.352487857583619	-0.476802942919449	-1.5748525538687	39	Hexa,Ids,Hexb,Eno1,Pkm,Galk1,Aldoa,Eno1b,Galm,Khk,Pfkl,Pgk1,Aldob,Dhdh,Pfkp,Aldh1a1,Foxk1,Tpi1,Pfkfb2,Eno3,Galt,Trp53	0.564102564102564
Curated - Chemical and Genetic Perturbation	ZHANG_GATA6_TARGETS_UP	0.0287447744483352	0.277793989706582	0.352487857583619	-0.624801908361764	-1.57475618363759	13	Cd36,Fabp4,Maob,Gsto1,Mpzl2,Mettl7a1,Emb,Dsc2	0.615384615384615
Ontology - Biological Process	GOBP_REGULATION_OF_VASCULOGENESIS	0.0340226031404389	0.302876773734663	0.321775918075361	-0.597205198780613	-1.57462779455886	16	Emp2,Rtn4,Tmem100,Rap1a	0.25
Ontology - Biological Process	GOBP_NEUTRAL_LIPID_CATABOLIC_PROCESS	0.0247590219412757	0.260156437761968	0.352487857583619	-0.497086674116231	-1.57456985927389	33	Lpl,Abhd6,Sorl1,Pnpla2,Ces1d,Apoa2,Apoh,Gpihbp1	0.242424242424242
Curated - Chemical and Genetic Perturbation	LEE_BMP2_TARGETS_UP	4.5358998321831e-08	8.86381206230512e-06	0.719512826338911	-0.323785884139459	-1.57397377831955	716	Vldlr,Lpl,Sult1d1,Elapor1,Bcl2l11,Gstt2,Fmo2,Dhrs7,Tmtc2,Gstt1,Lepr,Emp2,Hpgd,Rnf128,Usp18,Cyp39a1,Irs1,Enpp2,Ldhb,Plaat3,Hyi,Galnt15,Creg1,Gstm1,Hexa,Rarres2,Gbp2,Bmf,Pdk2,Sult1a1,Atp1b1,Hsd17b11,Abcb1a,Dcxr,Serpinb1a,Gabarapl1,Btg1,Slc7a2,Bche,Ilvbl,Fbln5,Scarb1,Mamdc2,Cry2,Adcy6,Cd82,Pam,Rnf167,Npnt,Pxylp1,Ramp1,Ltbp4,Fuom,Mylip,Mcee,Acaa1a,Col5a1,Gucy1a1,Prss8,Akr1b7,Gbp2b,Cd59a,H2-Q6,Inhbb,T…	0.272346368715084
Curated - Chemical and Genetic Perturbation	ZHENG_FOXP3_TARGETS_IN_THYMUS_DN	0.0342842259915778	0.3041234459217	0.321775918075361	-0.715428094201418	-1.57391884181532	8	Akr1d1,Map4k4,Nr4a2	0.375
Ontology - Molecular Function	GOMF_PROSTANOID_RECEPTOR_ACTIVITY	0.0285333284182202	0.276431713768779	0.352487857583619	-0.681653213005529	-1.57370922564226	9	Hpgd,Ptgfr,Ptger2	0.333333333333333
Cell Type Signatures	TABULA_MURIS_SENIS_LARGE_INTESTINE_LARGE_INTESTINE_GOBLET_CELL_AGEING	8.51643816102827e-09	1.86941650811393e-06	0.747739663149885	-0.322926382470958	-1.57317843263292	767	Mgst3,Tstd1,Idh2,Gstt2,Dhrs7,Tagln2,Tcea3,Mpc1,Acot13,Mif,Cyp2c55,Plaat3,Gstm1,Cmtm8,Mpc2,Dcxr,Ndufa12,Atp5g1,Ddt,Hmgcl,Ech1,Sdhc,Cd82,Pkm,Mcrip2,Suclg1,Ndufb8,Acot7,Gadd45b,Arpp19,Ramp1,Ndufc1,Ndufa2,Fuom,Ndufs2,Hacd2,Atp5l,Krtcap3,Ndufb9,Vdac2,Bri3,Atp5h,Mrpl23,Prss8,Slc25a11,Atp5o,Cdpf1,Mrpl14,Etfb,Atp5c1,Ndufb11,Atpif1,Nfu1,Uqcrh,Uqcr10,Alad,Cox8a,Rabac1,Ndufs7,Cisd3,Chchd10,Ndufb10,Cyb5a,Ndu…	0.279009126466754
Ontology - Biological Process	GOBP_CHEMOKINE_C_X_C_MOTIF_LIGAND_2_PRODUCTION	0.0255468194868726	0.264336686867428	0.352487857583619	-0.550082265231639	-1.57254477468713	22	Lpl,Cd74,Mif,Klf4,Postn,Ccl5,Mbp,Hmgb1	0.363636363636364
Canonical Pathways - Wiki	WP_TRIACYLGLYCERIDE_SYNTHESIS	0.0208335700059409	0.238995146713705	0.352487857583619	-0.555246457821226	-1.5724748834853	21	Lpl,Pnpla2,Mogat1,Dgat1	0.19047619047619
Ontology - Biological Process	GOBP_ORGANIC_HYDROXY_COMPOUND_TRANSPORT	0.000660300380564296	0.0263856690727239	0.477270815362862	-0.360501329551829	-1.57115908359818	220	Cd36,Slc16a7,Slco1a4,Abcc4,Abcc3,Ces1g,Abcg5,Rtn4,Abcg8,Npc1,Agt,Eepd1,Chrnb2,Ces1d,Apoa2,Apoc1,Scarb1,Maob,Soat2,Srebf2,Pparg,Ces1e,Acat2,Agtr1a,Sdhd,Abcc2,Naxe,Abca3,Rbp4,Syt3,Washc1,Gpihbp1,Adora2a,Gps2,Nr1h2,Mecp2,Gramd1b,Anxa2,Furin,Osbpl2,Dtnbp1,Lima1,Abat,Emb,Lpcat3,Myo5a,Ces1c,Aqp9,Abcd3,Nfkbia,Slc5a3,Ldlr,Pon1,Pcsk9,Park7,Prkn,Abcb4,Apoe,Pltp,Igfbp3,Zdhhc8,Itgb3	0.281818181818182
Ontology - Molecular Function	GOMF_RAGE_RECEPTOR_BINDING	0.028088895612508	0.274935421916343	0.352487857583619	-0.728904568356105	-1.57113091580905	7	App,S100a13,Hmgb1,S100a8,Fpr2	0.714285714285714
Ontology - Biological Process	GOBP_NEGATIVE_REGULATION_OF_DENDRITIC_SPINE_MAINTENANCE	0.0329735614164471	0.298513191037937	0.321775918075361	-0.768499145408188	-1.57057234991832	6	App,Apoe	0.333333333333333
Ontology - Biological Process	GOBP_ENTERIC_NERVOUS_SYSTEM_DEVELOPMENT	0.0329735614164471	0.298513191037937	0.321775918075361	-0.768374514810601	-1.57031764388293	6	Ednrb,Hlx,Kif26a,Ednra,Phactr4	0.833333333333333
Ontology - Molecular Function	GOMF_ACYL_COA_OXIDASE_ACTIVITY	0.028088895612508	0.274935421916343	0.352487857583619	-0.7285090762212	-1.57027844492729	7	Acaa1b,Acadl,Acaa1a,Acox1,Crat	0.714285714285714
Ontology - Biological Process	GOBP_NEGATIVE_REGULATION_OF_MYELOID_CELL_APOPTOTIC_PROCESS	0.0276376404200787	0.2738809833589	0.352487857583619	-0.572638410322247	-1.57005045776064	19	Mif,Stat5b,Apoh,Ccl5,Snai2,St6gal1,Maea,Bcl2,Itpkb	0.473684210526316
Ontology - Biological Process	GOBP_AROMATIC_AMINO_ACID_TRANSPORT	0.0347200424236741	0.306115000917104	0.321775918075361	-0.666052593300254	-1.56935427202752	10	Slc15a4,Slc16a10,Slc3a2	0.3
Ontology - Biological Process	GOBP_DETOXIFICATION	0.00896485213650718	0.146584480240195	0.380730400722792	-0.434251657958279	-1.56892608068613	64	Cd36,Nqo1,Gstm3,Gstm1,Abcb1a,Fbln5,Sod3,Gsta3,Slc47a1,Gstm7,Slc22a18,Esd,Gstm2,Abcc2,Dhfr,Prdx2,Gch1,Mt1,Gstm6	0.296875
Ontology - Biological Process	GOBP_MITOCHONDRIAL_RESPIRASOME_ASSEMBLY	0.028088895612508	0.274935421916343	0.352487857583619	-0.727878873615791	-1.56892006299423	7	Cox7a1,Cox7a2,1810058I24Rik,Rab5if	0.571428571428571
Ontology - Molecular Function	GOMF_TRANSFORMING_GROWTH_FACTOR_BETA_BINDING	0.0299552975496192	0.282912676839349	0.352487857583619	-0.542700082318848	-1.56847278198625	23	Cd36,Tgfbr3,Ltbp4,Lrrc32,Chrdl1,Ltbp3,Hyal2,Eng,Tgfbr2,Thbs1,Tgfb3	0.478260869565217
Ontology - Biological Process	GOBP_GLYCOLYTIC_PROCESS_THROUGH_GLUCOSE_6_PHOSPHATE	0.0287831337324602	0.277793989706582	0.352487857583619	-0.585740775892732	-1.56720941055018	17	Eno1,Pkm,Galk1,Aldoa,Eno1b,Pfkl,Pgk1,Pfkp,Foxk1,Tpi1,Eno3,Galt	0.705882352941177
Ontology - Cellular Component	GOCC_CIS_GOLGI_NETWORK_MEMBRANE	0.0366147258849027	0.315137026600932	0.321775918075361	-0.594271331215147	-1.56689217969219	16	H2-Q1,Gpr108,H2-Q6,H2-Q2	0.25
Curated - Chemical and Genetic Perturbation	SCHAEFFER_PROSTATE_DEVELOPMENT_AND_CANCER_BOX6_UP	0.0341835670233297	0.303969880483944	0.321775918075361	-0.766516304188714	-1.56652004145162	6	Sparcl1,Ldb2,Aldh1a1,Aspn	0.666666666666667
Ontology - Biological Process	GOBP_LEUCINE_METABOLIC_PROCESS	0.0266825365765043	0.269463451321653	0.352487857583619	-0.815075334918963	-1.56633998497555	5	Hmgcl,Ivd,Bcat2	0.6
Cell Type Signatures	TABULA_MURIS_SENIS_LIMB_MUSCLE_SKELETAL_MUSCLE_SATELLITE_CELL_AGEING	0.00359608262095434	0.0826737846745657	0.431707695803346	-0.393530730131802	-1.56624703942184	110	Ndrg1,Tagln2,Gstm1,Rarres2,Gadd45b,Rabac1,H2-Q4,Cyb5a,Gstm2,Gpx4,Plekhf1,Ms4a4d,Dcn,Rnase4,Fth1,Pttg1,Pfdn5,Smim3,Rps27,Mt1,Eif1,Anxa1,Nfkbia,Hint1,Gja1,Apoe,Emd,Tuba4a,Chmp2a,Pold4,Cd63,Mt2,Slc10a6,Map1lc3a,Slc25a3	0.318181818181818
Ontology - Biological Process	GOBP_TRICARBOXYLIC_ACID_METABOLIC_PROCESS	0.0639556130504894	0.411410976925348	0.287805130535564	-0.615541081789492	-1.56615232658873	14	Idh2,Aco2,Idh3b,Idh3g,Idh3a	0.357142857142857
Ontology - Molecular Function	GOMF_TAP_BINDING	0.0396184823276294	0.330133416962004	0.321775918075361	-0.642680203475531	-1.5657591834886	12	H2-Q1,H2-Q6,H2-Q2	0.25
Ontology - Biological Process	GOBP_AUTONOMIC_NERVOUS_SYSTEM_DEVELOPMENT	0.0278379050135573	0.274169999961428	0.352487857583619	-0.509817288609518	-1.56559913300361	29	Vcam1,Plxna3,Ntrk1,Nrp2,Sox4,Ednrb,Hes1,Hlx,Hand2,Nav2,Gata3,Kif26a	0.413793103448276
Ontology - Biological Process	GOBP_REGULATION_OF_MITOCHONDRIAL_MEMBRANE_PERMEABILITY_INVOLVED_IN_APOPTOTIC_PROCESS	0.0246871534821984	0.260063707935499	0.352487857583619	-0.468456638704575	-1.56545358114455	41	Bcl2l11,Casp6,Vdac2,Atpif1,Chchd10,Zfp13,Nol3,Slc25a5,Them4,Siva1,Gclc,Slc25a4,Acaa2,Mtch2,Slc25a31	0.365853658536585
Canonical Pathways - Wiki	WP_ETHANOL_METABOLISM_RESULTING_IN_PRODUCTION_OF_ROS_BY_CYP2E1	0.0372682333759903	0.319224293958731	0.321775918075361	-0.664189179209875	-1.56496369252568	10	Maff,Cyp2e1,Sp1,Mafg,Map2k2,Mafk	0.6
Positional	chr7A3	0.00070078014084419	0.0274808888671563	0.477270815362862	-0.376004947688207	-1.56412481429331	158	Cyp2a5,Cyp2a22,Cyp2a4,Cyp2b13,Cyp2b9,Cyp2a21-ps,Cyp2b10,Dmac2,Gm42375,Apoc1,Ltbp4,Erf,Igsf23,Rabac1,Coq8b,Dedd2,Dmpk,Cyp2b27-ps,Blvrb,Egln2,Mill2,Cyp2a12,Numbl,Rnf170-ps,Relb,Tomm40,Bckdha,Tgfb1,Apoe,Timm50,Rtn2,Zfp61,Cblc,Gm10175,Pgam1-ps2,Smg9,Cyp2s1,Pafah1b3,Opa3,Apoc4,Nova2,Gsk3a,Erich4,Gm15567,Zfp94,Cyp2t4,Ccdc61,Fbxo46,Lipe,Supt5,Ethe1,B3gnt8,Irf2bp1,Gpr4,Bcam,Sertad1,Zfp850,Gemin7,Krt8-ps,…	0.379746835443038
Ontology - Biological Process	GOBP_BONE_TRABECULA_FORMATION	0.0292905483767651	0.280618034455839	0.352487857583619	-0.725519943801092	-1.56383546382858	7	Enpp1,Sfrp1,Ppargc1b	0.428571428571429
Ontology - Molecular Function	GOMF_SULFUR_COMPOUND_TRANSMEMBRANE_TRANSPORTER_ACTIVITY	0.0298838980255372	0.282571930674339	0.352487857583619	-0.466533309997787	-1.56340999736045	42	Abcc4,Abcc3,Slc5a6,Slc25a10,Slc27a1,Slc19a2,Slc47a1,Slc25a11,Abcc2,Slc26a4	0.238095238095238
Canonical Pathways - Reactome	REACTOME_ACYL_CHAIN_REMODELLING_OF_PI	0.034788570253776	0.306292335025553	0.321775918075361	-0.764927966566908	-1.5632739751859	6	Pla2g12a,Plaat3	0.333333333333333
Cell Type Signatures	TABULA_MURIS_SENIS_BRAIN_NON_MYELOID_OLIGODENDROCYTE_AGEING	1.39219424371937e-09	3.1869315087656e-07	0.788186810800237	-0.313475374531359	-1.56231203087819	1058	Pla2g12a,Idh2,Dhrs7,Selenbp1,Mpc1,Acot13,Ldhb,Mif,Plaat3,Eci1,Creg1,Gstm1,Mpc2,Hexb,Ndufa12,Serpinb1a,Gabarapl1,Atp5g1,Ddt,Macrod1,Hmgcl,Impact,Ech1,Gstk1,Ndufa9,Sdhc,Acy1,Ndufc2,Sptssa,Ntan1,Pkm,Suclg1,Rnf167,Pcbp2,Ndufb8,Acot7,Galk1,Gstm7,Ndufs2,Atp5l,Uqcrc1,Ndufb9,Vdac2,Sdhb,Bri3,Atp5h,Ndufb5,Cnbp,Atp5o,Mrpl14,Trappc4,Praf2,Etfb,Atp5c1,Samd4,Ndufb11,Mfge8,Gtf3a,Uqcrh,Cox8a,Rabac1,Dnajb2,Smad7,…	0.272211720226843
Ontology - Biological Process	GOBP_L_ASCORBIC_ACID_METABOLIC_PROCESS	0.0319294887190681	0.293715760273689	0.321775918075361	-0.67636406644092	-1.56149835567834	9	Slc23a2,Gsto1,Gsto2,Gclc,Ugt1a6a,Gulo	0.666666666666667
Curated - Chemical and Genetic Perturbation	LE_EGR2_TARGETS_DN	0.00572771622537271	0.112064621239771	0.407017918923954	-0.404965155057349	-1.5608874509712	99	Lpl,Mgst3,Ndrg1,Emp2,Osbpl5,Myo1d,Sult1a1,Abcb1a,Me1,Pck1,Hmgcr,Mapk8ip1,Fgl2,Nr4a2,S100a1,Tlcd4,Fth1,Limch1,Pcmt1,Hmgcs1,Elovl6,Rtn1,Mbp,Sema6c,Scd1,Sema3b,Car3,Mt2,Fdft1,Slc2a1	0.303030303030303
Ontology - Molecular Function	GOMF_RETINAL_DEHYDROGENASE_ACTIVITY	0.0402890350589478	0.331753082109239	0.321775918075361	-0.599441959713222	-1.56047029885452	15	Aldh1a3,Akr1b7,Dhrs4,Akr1c20,Akr1c14,Akr1c13,Aldh1a1,Akr1b10,Aldh8a1,Akr1c19	0.666666666666667
Canonical Pathways - Wiki	WP_ONECARBON_METABOLISM_AND_RELATED_PATHWAYS	0.0114895480094553	0.169061999360433	0.380730400722792	-0.461980342554232	-1.56043507506191	47	Cth,Gpx6,Mat1a,Sod3,Sardh,Cept1,Gpx4,Cdo1,Agxt2,Dhfr,Chdh,Bcat2,Gclc,Sod2,Gss,Gnmt,Shmt2,Sod1,Dmgdh	0.404255319148936
Ontology - Biological Process	GOBP_TOLL_LIKE_RECEPTOR_9_SIGNALING_PATHWAY	0.038558821155113	0.32536416544999	0.321775918075361	-0.591707007787452	-1.56013092752672	16	Slc15a4,Rtn4,Gramd4,Ptprs,Pik3ap1,Ptpn22	0.375
Ontology - Cellular Component	GOCC_IGA_IMMUNOGLOBULIN_COMPLEX	0.00537359229563884	0.107097565852384	0.407017918923954	-0.92631817409526	-1.56005182881896	3	Jchain,Pigr,Igha	1
Ontology - Biological Process	GOBP_GLYCINE_METABOLIC_PROCESS	0.0659646718231814	0.416241578050166	0.287805130535564	-0.613126294502038	-1.56000826108222	14	Agxt,Agxt2,Dhfr,Gnmt,Shmt2,Phgdh,Gldc,Amt	0.571428571428571
Ontology - Biological Process	GOBP_ACTIVATION_OF_PHOSPHOLIPASE_C_ACTIVITY	0.0402890350589478	0.331753082109239	0.321775918075361	-0.598841381632604	-1.55890687100006	15	Agt,Gpr55,Phb2,Adra1a,Phb,Itk,Ang	0.466666666666667
Canonical Pathways - Wiki	WP_SREBF_AND_MIR33_IN_CHOLESTEROL_AND_LIPID_HOMEOSTASIS	0.0443161392019295	0.349125769209301	0.321775918075361	-0.648359045059721	-1.5588372120289	11	Ppargc1a,Srebf2,Hmgcr,Ldlr	0.363636363636364
Ontology - Cellular Component	GOCC_OUTER_MITOCHONDRIAL_MEMBRANE_PROTEIN_COMPLEX	0.030425736778049	0.285831105274801	0.352487857583619	-0.618463247401158	-1.55878016722326	13	Mtx3,Samm50,Tomm5,Tomm7,Mtx1,Tomm40	0.461538461538462
Ontology - Biological Process	GOBP_NUCLEOSIDE_TRANSPORT	0.0366035814837752	0.315137026600932	0.321775918075361	-0.762666163710455	-1.55865155621701	6	Adora1,Slc29a1,Slc29a2,Slc28a1	0.666666666666667
Ontology - Biological Process	GOBP_POSITIVE_REGULATION_OF_MUSCLE_TISSUE_DEVELOPMENT	0.0322205729705369	0.295452212861258	0.321775918075361	-0.554437897860596	-1.5583492573006	20	Ppargc1a,Adrb2,Dll1,Hmgcr,Lmod3,Mef2c,Gja1,Usp2,Bcl2,Flot1,Creb1,Naca	0.6
Ontology - Molecular Function	GOMF_SUPEROXIDE_DISMUTASE_ACTIVITY	0.0285333284182202	0.276431713768779	0.352487857583619	-0.810597728588912	-1.55773531552811	5	Nqo1,Sod3,Sod2,Sod1	0.8
Ontology - Molecular Function	GOMF_PHOSPHOLIPASE_INHIBITOR_ACTIVITY	0.0285333284182202	0.276431713768779	0.352487857583619	-0.810327272714338	-1.55721557725072	5	Apoc1,Anxa2,Angptl3,Anxa1	0.8
Ontology - Biological Process	GOBP_REGULATION_OF_ARACHIDONIC_ACID_SECRETION	0.0372085856983039	0.319224293958731	0.321775918075361	-0.761710898504083	-1.55669929234147	6	Mif,Pla2g6,Pla2r1	0.5
Ontology - Biological Process	GOBP_RESPONSE_TO_MUSCLE_ACTIVITY_INVOLVED_IN_REGULATION_OF_MUSCLE_ADAPTATION	0.00606944185213705	0.115506812634969	0.407017918923954	-0.923935357053073	-1.55603882530855	3	Agt	0.333333333333333
Ontology - Biological Process	GOBP_LONG_CHAIN_FATTY_ACID_BIOSYNTHETIC_PROCESS	0.0312784862001629	0.291060663688391	0.321775918075361	-0.567509273118847	-1.55598747478752	19	Gstm3,Gstp3,Gstm1,Gstm4,Acot7,Gstm7,Gstm2,Elovl6,Gstm6,Myo5a	0.526315789473684
Ontology - Molecular Function	GOMF_PROSTAGLANDIN_E_RECEPTOR_ACTIVITY	0.0288417938454206	0.277793989706582	0.352487857583619	-0.809600248748071	-1.55581844663025	5	Hpgd,Ptger2	0.4
Ontology - Biological Process	GOBP_HISTIDINE_CATABOLIC_PROCESS	0.0288417938454206	0.277793989706582	0.352487857583619	-0.809528493813884	-1.55568055431807	5	Uroc1,Amdhd1	0.4
Ontology - Molecular Function	GOMF_LIPASE_INHIBITOR_ACTIVITY	0.0391793794323242	0.327667210868248	0.321775918075361	-0.659913450205022	-1.55488921245114	10	Apoa2,Apoc1,Anxa2,Angptl3,Anxa1	0.5
Canonical Pathways - Reactome	REACTOME_DIGESTION_AND_ABSORPTION	0.0316997748135817	0.293277824256832	0.321775918075361	-0.721367347675849	-1.55488467323613	7	Pir,Gucy2c,Slc2a2,Slc5a1	0.571428571428571
Ontology - Biological Process	GOBP_ANTIGEN_PROCESSING_AND_PRESENTATION_OF_ENDOGENOUS_ANTIGEN	0.0228186303975366	0.249077475129513	0.352487857583619	-0.504496279726099	-1.55392209473528	30	H2-Q1,H2-Q6,H2-Q4,Cd1d1,H2-Q2,Mill2,Tap1,H2-T10,Raet1d,Cd1d2,Ulbp1,H2-T23,Tapbp	0.433333333333333
Ontology - Molecular Function	GOMF_GLUCOSE_SODIUM_SYMPORTER_ACTIVITY	0.0190050874802683	0.2270973316807	0.352487857583619	-0.858284693395162	-1.55391705587601	4	Slc5a1,Slc5a3	0.5
Ontology - Cellular Component	GOCC_INTERMEDIATE_FILAMENT	0.0161180549556131	0.205797380564737	0.352487857583619	-0.443248460197945	-1.55373943467888	56	Krt23,Synm,Krt20,Vim,Jup,Adora2a,Nes,Fbf1,Myo5a,Nefh,Gja1,Hspa8,Slc1a4,Prph,Des,Shank2,Ppl,Rtn2	0.321428571428571
Ontology - Biological Process	GOBP_NEGATIVE_REGULATION_OF_SMOOTH_MUSCLE_CONTRACTION	0.0422543115517168	0.339390019200356	0.321775918075361	-0.596850245797094	-1.55372353626355	15	Adora1,Adrb2,Gucy1a1,Calcrl,Sod1,Prkg1	0.4
Ontology - Biological Process	GOBP_NEGATIVE_REGULATION_OF_CALCIUM_ION_IMPORT	0.0323035619653597	0.295452212861258	0.321775918075361	-0.720737077853101	-1.5535261464182	7	Spink1,Hes1,Ace	0.428571428571429
Canonical Pathways - Reactome	REACTOME_SMOOTH_MUSCLE_CONTRACTION	0.0292041658207972	0.28014980716783	0.352487857583619	-0.493126873335398	-1.55322903290623	32	Tpm2,Sorbs3,Gucy1a1,Myl6b,Gucy1b1,Tpm4,Pak1,Aldh2,Pxn,Myl9	0.3125
Ontology - Biological Process	GOBP_ANTIGEN_PROCESSING_AND_PRESENTATION_VIA_MHC_CLASS_IB	0.0288626005464855	0.277793989706582	0.352487857583619	-0.522376816118998	-1.55261708455688	27	H2-Q1,H2-Q6,H2-Q4,Cd1d1,H2-Q2,Mill2	0.222222222222222
Ontology - Molecular Function	GOMF_FERROUS_IRON_BINDING	0.0324588081398365	0.296027286074411	0.321775918075361	-0.52484443468466	-1.55250723588586	25	Nt5e,Egln3,Egln1,Cdo1,Fth1,Egln2	0.24
Ontology - Cellular Component	GOCC_SPERM_HEAD	0.0443590461677255	0.349292066728075	0.321775918075361	-0.637157391219774	-1.55230397830044	12	Pcdh11x,Aldoa,Gm4787,Park7,Adam1a,Actr3	0.5
Ontology - Molecular Function	GOMF_SUGAR_TRANSMEMBRANE_TRANSPORTER_ACTIVITY	0.0319404586310253	0.293715760273689	0.321775918075361	-0.566160324892656	-1.55228895100384	19	Slc23a2,Slc2a9,Slc2a2,Slc5a1,Slc50a1,Slc5a3,Slc2a4,Slc2a10,Slc2a1	0.473684210526316
Ontology - Cellular Component	GOCC_ENDOLYSOSOME_MEMBRANE	0.0323035619653597	0.295452212861258	0.321775918075361	-0.720122422887659	-1.55220127693503	7	Slc15a4,Rnf167	0.285714285714286
Ontology - Cellular Component	GOCC_ALPHA_BETA_T_CELL_RECEPTOR_COMPLEX	0.0393166407832722	0.328130131203726	0.321775918075361	-0.705356768812854	-1.55176224925264	8	Trbc2,Trbc1,Cd3e,Ptpn6,Trac,Cd3g	0.75
Ontology - Biological Process	GOBP_PHOSPHATIDYLGLYCEROL_BIOSYNTHETIC_PROCESS	0.0325494594993065	0.296366591853108	0.321775918075361	-0.672049079003187	-1.551536493239	9	Slc27a1,Pla2g6,Tamm41,Crls1	0.444444444444444
Ontology - Biological Process	GOBP_NEGATIVE_REGULATION_OF_ORGANIC_ACID_TRANSPORT	0.0354715584934506	0.310089594917772	0.321775918075361	-0.551823649746195	-1.55100143417524	20	Adora1,Il1rn,Rgs4,Abat,Pla2r1,Gabbr1,Thbs1	0.35
Ontology - Biological Process	GOBP_VERY_LONG_CHAIN_FATTY_ACID_METABOLIC_PROCESS	0.0235048922535042	0.252677905928677	0.352487857583619	-0.503520643650212	-1.5509169933784	30	Abcd2,Acaa1b,Acot2,Hacd2,Acaa1a,Slc27a5,Acot3,Acox1,Acot4,Elovl6,Abcd3,Slc27a2,Abcd1,Abcd4,Elovl7,Hsd17b4,Hacd3	0.566666666666667
Ontology - Biological Process	GOBP_REGULATION_OF_T_HELPER_1_CELL_DIFFERENTIATION	0.0398164285898392	0.331223236988605	0.321775918075361	-0.658219907816928	-1.55089888494795	10	Socs5,Hlx,Irf1,Anxa1,Ccr7,Ccr2	0.6
Ontology - Biological Process	GOBP_GLUCOSAMINE_CONTAINING_COMPOUND_CATABOLIC_PROCESS	0.0323035619653597	0.295452212861258	0.321775918075361	-0.719479768771699	-1.55081605616184	7	Chil1,Gnpda1	0.285714285714286
Ontology - Molecular Function	GOMF_UBIQUINONE_BINDING	0.0384185947673819	0.324351718942322	0.321775918075361	-0.758808202107171	-1.55076708704438	6	Sdhd,Coq10b,Etfdh,mt-Nd4,Coq10a,Dhodh	1
Ontology - Biological Process	GOBP_GLYCOLYTIC_PROCESS_THROUGH_FRUCTOSE_6_PHOSPHATE	0.032663093441682	0.29667350764667	0.321775918075361	-0.536381543732833	-1.55021139578607	23	Eno1,Pkm,Galk1,Aldoa,Eno1b,Pfkl,Pgk1,Aldob,Pfkp,Foxk1,Tpi1,Eno3,Galt,Prkaca	0.608695652173913
Ontology - Biological Process	GOBP_LEUCINE_CATABOLIC_PROCESS	0.01961323750776	0.231399411009739	0.352487857583619	-0.856063287522676	-1.54989521964866	4	Hmgcl,Ivd	0.5
Ontology - Biological Process	GOBP_T_CELL_ACTIVATION_VIA_T_CELL_RECEPTOR_CONTACT_WITH_ANTIGEN_BOUND_TO_MHC_MOLECULE_ON_ANTIGEN_PRESENTING_CELL	0.0331694306365961	0.299609332875319	0.321775918075361	-0.671208825021825	-1.54959662789821	9	H2-DMb1,Fgl2,Cd81,H2-DMb2	0.444444444444444
Ontology - Biological Process	GOBP_OVULATION_FROM_OVARIAN_FOLLICLE	0.0393166407832722	0.328130131203726	0.321775918075361	-0.704327738231075	-1.54949841500488	8	Agt,Adamts1,Foxo3	0.375
Ontology - Molecular Function	GOMF_OXIDOREDUCTASE_ACTIVITY_ACTING_ON_A_SULFUR_GROUP_OF_DONORS_NAD_P_AS_ACCEPTOR	0.0469422340993751	0.360077721018854	0.321775918075361	-0.644463269533584	-1.54947067367931	11	Txnrd2,Glrx,Pgk1,Dld	0.363636363636364
Hallmark	HALLMARK_HYPOXIA	0.00192135939676935	0.0548803261565634	0.45505986738723	-0.369011008173236	-1.54944816570387	175	Vldlr,Ppargc1a,Ndrg1,Casp6,Maff,Cdkn1c,Selenbp1,Mif,Igfbp1,Hexa,Ids,Gpc3,Btg1,Ilvbl,Scarb1,Pgm1,Pam,Ugp2,Galk1,Col5a1,Stbd1,Tgfbi,Hmox1,Ets1,Pck1,Glrx,Akap12,Klf6,Aldoa,Eno1b,Dcn,Gbe1,Cavin1,Anxa2,Mxi1,Mt1,Pfkl,Gcnt2,Pgk1,Nagk,Prkca,Aldob,Noct,Ccn2	0.251428571428571
Ontology - Biological Process	GOBP_NADP_METABOLIC_PROCESS	0.0099183690544	0.155358695726007	0.380730400722792	-0.456189658356678	-1.54925602557013	48	Nqo1,Idh2,Fmo2,Dcxr,Hsd11b1,Me1,Shpk,Fdxr,Noct,Fmo1,Mdh1,Nadk2,Nudt17,Nadk,Nudt12	0.3125
Ontology - Cellular Component	GOCC_ATPASE_DEPENDENT_TRANSMEMBRANE_TRANSPORT_COMPLEX	0.0469422340993751	0.360077721018854	0.321775918075361	-0.644255352921375	-1.54897078375786	11	Abcg5,Abcg8,Atp1b1,Atp1a1,Atp1a2	0.454545454545455
Ontology - Biological Process	GOBP_NEGATIVE_REGULATION_OF_ANTIGEN_RECEPTOR_MEDIATED_SIGNALING_PATHWAY	0.0325757506047779	0.296418982220875	0.321775918075361	-0.511808222756004	-1.54802387015871	28	Cblb,Ptpn22,Plcl2,Dgkz,Gps2,Ptpn6,Cd160,Thy1,Sh2d1a,Sla2	0.357142857142857
Curated - Chemical and Genetic Perturbation	COATES_MACROPHAGE_M1_VS_M2_DN	0.00951596907732426	0.15319328015013	0.380730400722792	-0.410237644997037	-1.54768283878612	79	Scd2,Egln3,Atp6v0d2,Gprc5b,Mfge8,Snhg6,Cblb,Ighm,Prdx2,Ptger2,Fam241a,Hilpda,Igf2r,Ak4,Cytip,Itgb3,Col20a1,Ang,Slc2a1,Tmem267,Thbs1,Adam8	0.278481012658228
Curated - Chemical and Genetic Perturbation	IKEDA_MIR30_TARGETS_DN	0.0320112800470586	0.294121990524121	0.321775918075361	-0.57194386331387	-1.54713633305759	18	Bcl2l11,Esrrg,Cpeb3,Smim36,Pank1,Rabgap1l,Igf2r,Gja1	0.444444444444444
Canonical Pathways - Wiki	WP_OSTEOBLAST_SIGNALING	0.0402336098267059	0.331662892346653	0.321775918075361	-0.756948689912426	-1.54696682460446	6	Pdgfra,Tnfrsf11b,Pth1r,Pdgfrb	0.666666666666667
Ontology - Biological Process	GOBP_CYCLIC_NUCLEOTIDE_TRANSPORT	0.0402336098267059	0.331662892346653	0.321775918075361	-0.756838387209564	-1.54674140031314	6	Abcc4,Lrrc8e,Slc19a1	0.5
Cell Type Signatures	TABULA_MURIS_SENIS_HEART_ENDOCARDIAL_CELL_AGEING	0.0161692785441954	0.206287037732633	0.352487857583619	-0.448806297694173	-1.54662088870055	50	H2-Eb1,Casp6,Maff,Polr3gl,Sdhc,Bri3,H2-Q6,Anapc11,Oaz1,Tmsb10,Fth1,Drap1	0.24
Ontology - Biological Process	GOBP_MUCOSA_ASSOCIATED_LYMPHOID_TISSUE_DEVELOPMENT	0.034409373905145	0.3041234459217	0.321775918075361	-0.669859734243564	-1.54648202862181	9	Tox,Stat5b	0.222222222222222
Cell Type Signatures	TABULA_MURIS_SENIS_LUNG_CD8_POSITIVE_ALPHA_BETA_T_CELL_AGEING	0.0255636798432274	0.264336686867428	0.352487857583619	-0.501723646483808	-1.54538198011217	30	Vim,Serpina3g,Ccl5,Lgals1,Ms4a4b,Gpr183,Crip1,Cxcr3,S100a6,Nkg7,Gzmm,Fasl,Cd8b1,Klrk1	0.466666666666667
Ontology - Biological Process	GOBP_NATURAL_KILLER_CELL_DIFFERENTIATION	0.0309119928452781	0.289161572301656	0.352487857583619	-0.490603357356096	-1.54528057481969	32	Pbx1,Tox,Il15,Stat5b,Il11ra1,Irf1	0.1875
Ontology - Biological Process	GOBP_GLYCEROL_3_PHOSPHATE_METABOLIC_PROCESS	0.034409373905145	0.3041234459217	0.321775918075361	-0.669230308020376	-1.54502889404342	9	Gpd2,Gpd1l	0.222222222222222
Ontology - Molecular Function	GOMF_HYDROLASE_ACTIVITY_ACTING_ON_CARBON_NITROGEN_BUT_NOT_PEPTIDE_BONDS_IN_LINEAR_AMIDINES	0.0408386152001684	0.33319652238671	0.321775918075361	-0.755964809626995	-1.54495608044013	6	Ddah1,Padi2,Agmat	0.5
Ontology - Biological Process	GOBP_DIET_INDUCED_THERMOGENESIS	0.0475987582145632	0.363894323296832	0.321775918075361	-0.642452080302438	-1.54463520999938	11	Sorl1,Adrb2,Pparg,Gpr39	0.363636363636364
Cell Type Signatures	TABULA_MURIS_SENIS_SPLEEN_T_CELL_AGEING	0.000787143890596115	0.0299914850908259	0.477270815362862	-0.347752070594628	-1.54418864917253	247	Tox,Gstp3,H2-Ab1,Cd74,Tmem134,Plaat3,Il2rb,Cd82,Pkm,Acot7,Actg1,Lbh,Vim,Tnfrsf1b,Gimap3,Slc3a2,Etfb,Cox7c,Atpif1,Coro1b,Cox6c,Cox8a,H2-Q4,Glrx,Gpx4,Atp5j2,Gng2,Cox6b1,Serpina3g,Aldoa,Ptpn22,Clec2d,Oaz1,Jchain,Cox20,Vamp8,Ptprcap,Fth1,Tomm7,S100a13,Ndufa1,Pfdn5,Cox5b,Tnfrsf4,Prdx2,Anxa2,Ndufa13,Rap1a,Cox7a2,Sumo1,Ccl5,Lgals1,Prkca,Trim8,Ctsb,Psenen,Rabgap1l,Nfkbia,Hmgb1,Atp5g2,Rps27l,Timp2,Tmem256…	0.295546558704453
Ontology - Biological Process	GOBP_NUCLEOTIDE_BINDING_OLIGOMERIZATION_DOMAIN_CONTAINING_1_SIGNALING_PATHWAY	0.0414436207375682	0.336419746048021	0.321775918075361	-0.755082908940559	-1.54315375074104	6	Slc15a4,Nfkbia,Peli3,Tnfaip3	0.666666666666667
Cell Type Signatures	TABULA_MURIS_SENIS_AORTA_AORTIC_ENDOTHELIAL_CELL_AGEING	0.000232976236605164	0.0122400367716759	0.518848077743792	-0.341834223755729	-1.54266969903785	286	Cd36,Lpl,H2-Eb1,Idh2,Gstt2,H2-Ab1,Ndrg1,H2-Aa,Cd74,Sparcl1,Gstm1,Fabp4,Tgtp2,Sdhc,Ybx3,Pcbp2,Actg1,Klf4,Vim,Bri3,Atp5c1,Klf13,Irgm2,Sparc,Gstm2,Gpx4,Ddrgk1,Anapc11,Dock6,Dcn,Gpihbp1,Oaz1,Tmsb10,Fth1,Qdpr,Cavin1,Cavin2,Hes1,Drap1,Furin,Apold1,Plp2,Gnb2,Cd79b,Abat,Eif1,Mtarc2,Inka1,Slc19a1,Ppic,Fmo1,Tmsb4x,Apoe,Depp1,Pltp,Ptms,Myl12a,Des,Cd63,Map1lc3a,Syf2,Gnb1,Egfl7,Rps14,Pde4b,Sod1,Crip1,Arf5	0.237762237762238
Ontology - Biological Process	GOBP_FATTY_ACID_BIOSYNTHETIC_PROCESS	0.00514941867443431	0.10366116185821	0.407017918923954	-0.376100592207359	-1.54265689296098	133	Scd2,Lpl,Gstm3,Gstp3,Abcd2,Cd74,Mif,Acadl,Gstm1,Acsm3,Decr2,Agt,Gstm4,Apoc1,Acot7,Gstm7,Hacd2,Pdk4,Wdtc1,Gstm2,Ptges2,H2-Ke6,Nr1h2,Mlycd,Acadvl,Acsm5,Elovl6,Gstm6,Myo5a,Anxa1,Abcd3,Scd1,Brca1,Ndufab1,Abcd1,Erlin2,Pecr,Cbr4,Apoa5,Trib3,Acsf3,Acsl3,Elovl7,Mapk9,Thnsl2,Prkab1,Hacd3,Scd3,Sco1	0.368421052631579
Ontology - Molecular Function	GOMF_CARBON_CARBON_LYASE_ACTIVITY	0.013846325869363	0.18856049360108	0.380730400722792	-0.456646678945768	-1.54241951247928	47	Azin2,Ddt,Hoga1,Hmgcl,Clybl,Me1,Cyp17a1,Pck1,Aldoa,Mlycd,Sgpl1,Umps,Aldob,Fahd1,Azin1,Paics,Pisd,Shmt2,Got1	0.404255319148936
Ontology - Cellular Component	GOCC_MITOCHONDRIAL_SMALL_RIBOSOMAL_SUBUNIT	0.031080379147727	0.290228435584602	0.352487857583619	-0.486913868018229	-1.54234651734941	33	mt-Rnr1,Mrps35,Mrps16,Mrps24,Mrps9,Chchd1,Mrpl42,Dap3,Mrps18c,Mrps6,Mrps31,Mrps14,Mrps27,Mrps5	0.424242424242424
Curated - Chemical and Genetic Perturbation	WANG_IMMORTALIZED_BY_HOXA9_AND_MEIS1_DN	0.0355551528314497	0.310313599657489	0.321775918075361	-0.530011216537465	-1.54234249056443	24	Itgb7,Erg,Satb1,Flt3,Tmsb10,Ptprcap,Meis1,Calcrl,Ednra,Oaf,Il7r,Cxxc5	0.5
Curated - Chemical and Genetic Perturbation	STARK_PREFRONTAL_CORTEX_22Q11_DELETION_DN	3.09330771806916e-06	0.000375508809654092	0.627256739718528	-0.327794789451901	-1.54207959280852	506	Tceal8,Mgst3,Emp2,Cbr1,Txnrd2,Acot13,Bckdhb,Nudt19,Mpc2,Ndufa12,Ndufb4,Impact,Ndufa9,Ntan1,Uqcrc2,Ugp2,ENSMUSG00000120113,Ndufa2,Atp5l,Atp5e,Vdac2,Atp5h,Atp5o,Fmc1,Praf2,Hibadh,Cox7c,Atp5c1,Ndufb11,Atpif1,Nfu1,Gtf3a,Uqcr10,Alad,Rad23a,Ndufs7,Ogfod3,Cisd3,Ndufb10,Ndufa11,Fh1,Kxd1,Sbds,Uqcr11,Pcdh11x,Atp5k,Acat2,C1qtnf4,Naxe,Ndufa7,Cisd1,Atp5j2,Ddrgk1,Aldoa,Mdh2,Cyc1,Idh3g,Ndufv2,Mtln,Mrpl51,Tpd52l…	0.286561264822134
Ontology - Biological Process	GOBP_REGULATION_OF_SEQUESTERING_OF_TRIGLYCERIDE	0.0679737311218754	0.4198970696649	0.287805130535564	-0.6057198710697	-1.54116372310835	14	Lpl,Pnpla2,Pparg	0.214285714285714
Ontology - Biological Process	GOBP_T_HELPER_1_CELL_DIFFERENTIATION	0.0333400427499678	0.300472916212308	0.321775918075361	-0.533207125636615	-1.54103692070346	23	Il18r1,Socs5,Spn,Tmem98,Hlx,Irf1,Anxa1,Relb,Hmgb1,Tbx21,Ccr7,Ccr2	0.521739130434783
Canonical Pathways - Reactome	REACTOME_SYNTHESIS_OF_PA	0.0398879958128513	0.331247817872835	0.321775918075361	-0.522549261278218	-1.54077997379972	26	Pla2g12a,Gpd2,Gpd1l,Miga1,Lclat1,Pld6,Pla2r1,Acp6,Agpat3,Gpat3,Agpat4,Agpat5,Agpat1,Lpcat1,Gnpat	0.576923076923077
Ontology - Molecular Function	GOMF_INTRAMOLECULAR_OXIDOREDUCTASE_ACTIVITY_TRANSPOSING_C_C_BONDS	0.0356257826608135	0.310760773738092	0.321775918075361	-0.575805870034599	-1.54062755285031	17	Gsta2,Ehhadh,Gsta1,Mif,Eci1,Ech1,Eci2,Gsta5,Ebpl,Echs1	0.588235294117647
Ontology - Molecular Function	GOMF_MONOCARBOXYLIC_ACID_BINDING	0.0105335063011408	0.161894108075495	0.380730400722792	-0.421789201521273	-1.54014575113971	68	Cd36,Gsta2,Gstp3,Gsta1,Ugt1a1,Cyp4a14,Fabp4,Apoc1,Gstm7,Dgat1,Gsta5,Pparg,Cyp4f15,Acox1,Alb,Rara,Dbt	0.25
Cell Type Signatures	DESCARTES_ORGANOGENESIS_ISTHMIC_ORGANIZER_CELLS	0.0495683313987335	0.371681301980957	0.321775918075361	-0.640580045105394	-1.5401343116937	11	Spry1,Egfem1,Wfdc1	0.272727272727273
Canonical Pathways - Wiki	WP_OMEGA9_FATTY_ACID_SYNTHESIS	0.0679737311218754	0.4198970696649	0.287805130535564	-0.605266428497251	-1.54001000622279	14	Scd2,Acot1,Acot2	0.214285714285714
Curated - Chemical and Genetic Perturbation	GUO_TARGETS_OF_IRS1_AND_IRS2	0.00711381904750775	0.127269274619575	0.407017918923954	-0.398334246814812	-1.53964589744993	96	Ppargc1a,Casp6,Sgk2,Igfbp1,Abcg5,Abcg8,Slc7a2,Sirt3,Scarb1,Eci2,Tat,Tnfrsf1b,Pck1,Hmgcr,Dnajb2,Tm4sf4,Rbms1,Acat2,Agtr1a,Ppm1a,Il6ra,Ppargc1b,Mxi1,Gch1,Dkc1,Ppp3ca,Pcbp4,Nudt4,Pcsk9,Elk4,Abcb4,Dhcr24	0.333333333333333
Ontology - Biological Process	GOBP_REGULATION_OF_ADIPOSE_TISSUE_DEVELOPMENT	0.0679737311218754	0.4198970696649	0.287805130535564	-0.605112062362759	-1.53961724465442	14	Plaat3,Sorl1,Trpm4,Pparg	0.285714285714286
Ontology - Biological Process	GOBP_CELLULAR_RESPONSE_TO_ALDOSTERONE	0.00878010285320638	0.144448016550081	0.380730400722792	-0.914008404584579	-1.53932042251115	3	Sgk1	0.333333333333333
Ontology - Biological Process	GOBP_CELLULAR_RESPONSE_TO_MINERALOCORTICOID_STIMULUS	0.00878010285320638	0.144448016550081	0.380730400722792	-0.914008404584579	-1.53932042251115	3	Sgk1	0.333333333333333
Ontology - Biological Process	GOBP_ERYTHROSE_4_PHOSPHATE_PHOSPHOENOLPYRUVATE_FAMILY_AMINO_ACID_CATABOLIC_PROCESS	0.0412038002060044	0.335017640618116	0.321775918075361	-0.699614231343362	-1.5391288511567	8	Hpd,Tat,Qdpr,Pah,Hgd	0.625
Ontology - Biological Process	GOBP_RELAXATION_OF_SMOOTH_MUSCLE	0.0356493183837664	0.31079688671462	0.321775918075361	-0.666662876669369	-1.53910155397343	9	Adora1,Gucy1a1,Sod1,Prkg1	0.444444444444444
Curated - Chemical and Genetic Perturbation	LIN_TUMOR_ESCAPE_FROM_IMMUNE_ATTACK	0.0679737311218754	0.4198970696649	0.287805130535564	-0.604879485106657	-1.53902548657111	14	Khdrbs3,Vcam1,Nrp2,Mmd,St3gal6	0.357142857142857
Regulatory Target Gene - miRDB	MIR_8091	0.0257744115371138	0.265234384582344	0.352487857583619	-0.444228891374519	-1.53900222931642	52	Klb,Pkm,Fam163b,Dr1,Tbx20,Aldoa,Oaz1,Tfdp2,Slc25a5,Fam241a,Snai2,Leprot,Hsdl1,Mospd1,Luzp1,Ipo5	0.307692307692308
Ontology - Biological Process	GOBP_GLUTAMATE_METABOLIC_PROCESS	0.0322782551654649	0.295452212861258	0.321775918075361	-0.517638369124778	-1.53853339337748	27	Aldh4a1,Aldh5a1,Tat,Amdhd1,Gls2,Mthfsl,Gls,Gclc,Mthfs,Prodh,Got2,Oat,Got1	0.481481481481482
Canonical Pathways - Reactome	REACTOME_BIOSYNTHESIS_OF_EPA_DERIVED_SPMS	0.034409373905145	0.3041234459217	0.321775918075361	-0.800415705317612	-1.53816840006087	5	Hpgd,Gpx4	0.4
Canonical Pathways - Reactome	REACTOME_BIOSYNTHESIS_OF_E_SERIES_18_S_RESOLVINS	0.034409373905145	0.3041234459217	0.321775918075361	-0.800415705317612	-1.53816840006087	5	Hpgd,Gpx4	0.4
Ontology - Biological Process	GOBP_SPERM_CAPACITATION	0.0463352224515384	0.35695942527089	0.321775918075361	-0.583330136760164	-1.53804395645223	16	Spink1,Defb1,Pcsk4,Ropn1l,Dld,Catspere2,Septin4,Catsper2	0.5
Regulatory Target Gene - miRDB	MIR_135B_3P	0.0349887474280812	0.307286741745436	0.321775918075361	-0.50841081222616	-1.5377480043889	28	Abcc4,Cyp4a31,Epas1,Tmem255a,Dbt,Crebl2,Map10,Rabgap1l,Ophn1	0.321428571428571
Regulatory Target Gene - GTRD	DZIP3_TARGET_GENES	0.037509237108116	0.319752562919358	0.321775918075361	-0.665540027013422	-1.53650926976079	9	mt-Nd6,mt-Tt,mt-Cytb,Nadk,Rnf19b,Por,mt-Te	0.777777777777778
Ontology - Biological Process	GOBP_NEGATIVE_REGULATION_OF_LYMPHOCYTE_DIFFERENTIATION	0.0117682341072879	0.172050823117511	0.380730400722792	-0.444932926457398	-1.53640570020412	51	Cd74,Runx3,Sfrp1,Fgl2,Smad7,Socs5,Flt3,Prdx2,Zc3h8,Nrarp,Hlx,Irf1,Anxa1,Tmem131l,Hmgb1,Tbx21,Gli3	0.333333333333333
Ontology - Molecular Function	GOMF_SPLICING_FACTOR_BINDING	0.0350293460012265	0.307286741745436	0.321775918075361	-0.799490747012618	-1.53639089666275	5	Rbm20,Sf3b5,Uhmk1	0.6
Ontology - Biological Process	GOBP_NEUROMUSCULAR_PROCESS_CONTROLLING_POSTURE	0.050224856054724	0.372388692048896	0.321775918075361	-0.638815926138444	-1.53589287430946	11	Hexa,Cln8,Mecp2,Gch1	0.363636363636364
Ontology - Biological Process	GOBP_NEGATIVE_REGULATION_OF_DENDRITIC_SPINE_DEVELOPMENT	0.0388537514969139	0.326427895657948	0.321775918075361	-0.609226798898193	-1.5355005417928	13	Ngef,Ptprs,Dnm3,Mecp2,Dtnbp1,Apoe	0.461538461538462
Ontology - Biological Process	GOBP_REGULATION_OF_LIPID_CATABOLIC_PROCESS	0.0144414003993429	0.193001668055939	0.380730400722792	-0.429227820060645	-1.53540879971467	59	Adora1,Abcd2,Hpgd,Irs1,Sorl1,Rarres2,Pnpla2,Apoa2,Apoc1,Scarb1,Gimap3,Fmc1,Thra,Apoh,Mtln,Mlycd	0.271186440677966
Ontology - Biological Process	GOBP_GLOMERULAR_MESANGIUM_DEVELOPMENT	0.051131296803198	0.373371776165757	0.321775918075361	-0.630105103654471	-1.53512251859425	12	Bmp7,Pdgfrb,Il6ra,Pdgfd,Itgb3,Cflar,Notch1,Wt1,Gpr4,Pdgfb	0.833333333333333
Ontology - Biological Process	GOBP_PROTEIN_NITROSYLATION	0.0388537514969139	0.326427895657948	0.321775918075361	-0.609003250688728	-1.53493710893435	13	Ddah1,Snta1,Ace,Tbc1d24,S100a8	0.384615384615385
Cell Type Signatures	TABULA_MURIS_SENIS_DIAPHRAGM_B_CELL_AGEING	0.051131296803198	0.373371776165757	0.321775918075361	-0.629906732692336	-1.53463922822056	12	Gstm1,Atp5l,Bri3,Tmsb10	0.333333333333333
Ontology - Biological Process	GOBP_POSITIVE_REGULATION_OF_GLUCAGON_SECRETION	0.00940168736644507	0.151714640845837	0.380730400722792	-0.911222814918844	-1.53462909249745	3	Irs1	0.333333333333333
Ontology - Biological Process	GOBP_RENAL_SYSTEM_VASCULATURE_DEVELOPMENT	0.0350357511962626	0.307286741745436	0.321775918075361	-0.53096546661413	-1.53455823887198	23	Pdgfra,Bmp7,Pdgfrb,Tcf21,Il6ra,Hes1,Pdgfd,Angpt1,Itgb3,Cflar,Notch1,Angpt2,Wt1,Ednra	0.608695652173913
Ontology - Biological Process	GOBP_REGULATION_OF_INTEGRIN_MEDIATED_SIGNALING_PATHWAY	0.0406782560484937	0.332978394488394	0.321775918075361	-0.545919274989727	-1.53440610753528	20	Emp2,Lama1,Lamb1,Slc2a10,Cd63,Lims1,Lama2,Phactr4	0.4
Canonical Pathways - Reactome	REACTOME_RELEASE_OF_HH_NP_FROM_THE_SECRETING_CELL	0.0253906777842999	0.264023504747321	0.352487857583619	-0.847300802075648	-1.53403081510692	4	Notum,Disp2	0.5
Curated - Chemical and Genetic Perturbation	ZHONG_SECRETOME_OF_LUNG_CANCER_AND_MACROPHAGE	0.010242675399503	0.159193628129618	0.380730400722792	-0.409997253801448	-1.53302426012861	73	Gsta4,Enpp2,Creg1,Gstm1,Vcam1,App,Eno1,Gsto1,Dhfr,Aldoa,Mdh2,Clstn1,Anxa2,Gprasp1,Pgk1,Ctsb,Psma7,Psma6,Timp2,Mdh1,Cd81,Cytip,Got2	0.315068493150685
Curated - Chemical and Genetic Perturbation	TORCHIA_TARGETS_OF_EWSR1_FLI1_FUSION_TOP20_UP	0.0720116463218539	0.426106316108098	0.287805130535564	-0.602387465369333	-1.53268491463371	14	Car8,Hmgcs2,Eps8,Fmo1,Apoe,Fam174b	0.428571428571429
Ontology - Biological Process	GOBP_SHORT_CHAIN_FATTY_ACID_METABOLIC_PROCESS	0.0720116463218539	0.426106316108098	0.287805130535564	-0.60232532825272	-1.53252681602318	14	Ces1d,Pck1,Crat,Acot4,Acads	0.357142857142857
Ontology - Biological Process	GOBP_STEM_CELL_FATE_COMMITMENT	0.0438636443908852	0.346925487521986	0.321775918075361	-0.749806333134332	-1.53237007698808	6	Sfrp1,Sox18,Ednra	0.5
Ontology - Biological Process	GOBP_ARF_PROTEIN_SIGNAL_TRANSDUCTION	0.0362794485739028	0.313794098281372	0.321775918075361	-0.572321378264097	-1.53130443839683	17	Psd4,Map4k4,Cyth1,Arfgef2,Git1,Iqsec2	0.352941176470588
Ontology - Biological Process	GOBP_REGULATION_OF_RECEPTOR_CATABOLIC_PROCESS	0.0720116463218539	0.426106316108098	0.287805130535564	-0.601764692025409	-1.53110036089655	14	Hamp2,Mylip,Anxa2,Furin,Git1,Pcsk9,Apoe	0.5
Ontology - Biological Process	GOBP_RESPONSE_TO_AMINE	0.0518085226870801	0.374549097943192	0.321775918075361	-0.628262875036049	-1.53063430445325	12	Nqo1,Nr4a2,Adora2a	0.25
Ontology - Biological Process	GOBP_CD8_POSITIVE_ALPHA_BETA_T_CELL_ACTIVATION	0.0382640378617001	0.323558281106007	0.321775918075361	-0.52590107411492	-1.53038189972642	24	Tox,Runx3,Mapk8ip1,Satb1,Ptpn22,Cd274,Irf1	0.291666666666667
Ontology - Biological Process	GOBP_REGULATION_OF_BLOOD_VOLUME_BY_RENIN_ANGIOTENSIN	0.0381292104990867	0.322758832032417	0.321775918075361	-0.796132718586394	-1.52993773341594	5	Agt,Agtr1a	0.4
Canonical Pathways - Reactome	REACTOME_G_PROTEIN_BETA_GAMMA_SIGNALLING	0.0419334854695171	0.337999080062144	0.321775918075361	-0.518840183614024	-1.52984344970574	26	Gng2,Gng7,Arhgef6,Gnb2,Btk,Pak1,Gnb1,Gnb5,Rhoa,Pik3r6,Gng11,Pik3cg,Gnb4,Cdc42,Gng5	0.576923076923077
Ontology - Cellular Component	GOCC_GLYCINERGIC_SYNAPSE	0.0359262911967318	0.312701189644992	0.321775918075361	-0.709630153442127	-1.52958551951146	7	Arhgef9,Hspa8,Itgb3,Nlgn2	0.571428571428571
Ontology - Biological Process	GOBP_MACROPHAGE_CYTOKINE_PRODUCTION	0.0226381038091684	0.248679032452559	0.352487857583619	-0.456027434978891	-1.52875077736832	46	Cd36,Cd74,Rtn4,Gprc5b,Mapkapk2,Panx1,Cuedc2	0.152173913043478
Regulatory Target Gene - miRDB	MIR_201_5P	0.0270124963721226	0.271341137801863	0.352487857583619	-0.456054755766799	-1.52852671233531	44	Scd2,Lpl,Spred1,Cblb,Immt	0.113636363636364
Ontology - Molecular Function	GOMF_L_ARGININE_TRANSMEMBRANE_TRANSPORTER_ACTIVITY	0.0387491841121734	0.326111830994468	0.321775918075361	-0.661996309985909	-1.52832801267454	9	Slc7a2,Slc47a1,Slc66a1,Slc38a4,Slc25a29	0.555555555555556
Ontology - Biological Process	GOBP_RETINOL_METABOLIC_PROCESS	0.0439789773293379	0.347568064689653	0.321775918075361	-0.518293159246284	-1.52823050284417	26	Rdh16,Rdh9,Dhrs7,Rdh16f2,Hsd17b6,Retsat,Rdh1,Rdh10,Rbp4,Adh1,Ttr,Cyp1a1,Cyp1b1,Cyp1a2	0.538461538461538
Curated - Chemical and Genetic Perturbation	GREENBAUM_E2A_TARGETS_DN	0.0399359219106528	0.331293215681481	0.321775918075361	-0.534527065643882	-1.5280764299012	22	Cd74,Gbp2,Tgtp2,Alpl,Tmsb10,Slfn2,H2-T10,Tmem229b,Blk	0.409090909090909
Ontology - Biological Process	GOBP_ANTIGEN_PROCESSING_AND_PRESENTATION	0.00523731177576714	0.104772389381889	0.407017918923954	-0.392398201266947	-1.52789603988292	103	H2-Q1,H2-Eb1,H2-Ab1,H2-Aa,Cd74,H2-DMb1,Ctse,H2-Q6,H2-DMa,Fgl2,H2-Q4,Cd1d1,Ptpn22,H2-Ob,Flt3,Washc1,Ighm,H2-Q2,Mill2,Ccl21a,Fcgr4,Rab8b,Relb,Psap,H2-DMb2,Ccr7,Psme2	0.262135922330097
Ontology - Biological Process	GOBP_ANTERIOR_POSTERIOR_AXON_GUIDANCE	0.0101786693090381	0.158504087982356	0.380730400722792	-0.907062354873421	-1.52762228481074	3	Ntn1,Unc5b,Unc5a	1
Ontology - Biological Process	GOBP_RESPIRATORY_CHAIN_COMPLEX_IV_ASSEMBLY	0.0377600461381894	0.321152784839033	0.321775918075361	-0.50502439460364	-1.52750538795387	28	Cox10,Cox20,Slc25a46,Cox16,Coa5,1810058I24Rik,Sco2,Pet100,mt-Co3,Smim4,1190007I07Rik,Cox14,Sco1,Coa3,Coa8,Fastkd3,Cox17,Tmem223,Coa6,Smim20	0.714285714285714
Canonical Pathways - Reactome	REACTOME_AFLATOXIN_ACTIVATION_AND_DETOXIFICATION	0.0747035935274653	0.43481670275485	0.287805130535564	-0.600242137738883	-1.52722644896971	14	Mgst3,Cyp3a11,Acy1,Cyp2a12,Cyp1a2,Akr7a5,Ggt5	0.5
Curated - Chemical and Genetic Perturbation	WANG_LSD1_TARGETS_UP	0.0310041135141965	0.289685081604364	0.352487857583619	-0.539180878747564	-1.52697667412956	21	Igfbp2,Cdkn1c,Mycl,Cd1d1,Lgals1,Heph,Epb41l2,Reln	0.380952380952381
Ontology - Biological Process	GOBP_NADH_OXIDATION	0.0444686506494594	0.349811319591034	0.321775918075361	-0.746915993091036	-1.52646312422049	6	Nqo1,Gpd1l,Aldob	0.5
Ontology - Cellular Component	GOCC_CAVEOLA	0.0115578346879995	0.169910773431655	0.380730400722792	-0.405588482138405	-1.52640300958441	81	Cd36,Emp2,Irs1,Slc27a1,Atp1b1,Adrb2,Igf1r,Scarb1,Mapk3,Hmox1,Cavin1,Cavin2,Ctnnd1,Plvap,Atp1a1,Ctsb,Ldlr,Akap6,Jak2,Atp1a2,Tgfbr2,Fxyd1	0.271604938271605
Ontology - Biological Process	GOBP_POSITIVE_REGULATION_OF_CALCIUM_ION_IMPORT_ACROSS_PLASMA_MEMBRANE	0.0461869306404024	0.356539652334526	0.321775918075361	-0.64776582827255	-1.526266964649	10	Adrb2,Agtr1a,Ppp3r1,Ppp3ca,Akap5	0.5
Ontology - Biological Process	GOBP_NUCLEOSIDE_BISPHOSPHATE_BIOSYNTHETIC_PROCESS	0.0309980483123463	0.289685081604364	0.352487857583619	-0.474190883772599	-1.52585700823378	37	Mpc1,Papss2,Pdk2,Mpc2,Dlat,Acot7,Pdha1,Pdk4,Pank3,Gcdh,Pank1,Vdac1,Mlycd,Dld	0.378378378378378
Positional	chr9F3	0.0188506699864941	0.226095161574537	0.352487857583619	-0.446996902440271	-1.52585635912786	49	Dlec1,Acaa1b,Cmtm8,Gpd1l,Acaa1a,Rbms3,Cmc1,Gm9385,Xylb,Crtap,Clasp2,Tgfbr2	0.244897959183673
Regulatory Target Gene - miRDB	MIR_6921_3P	0.0389412599462313	0.326427895657948	0.321775918075361	-0.524343882506309	-1.52585044320442	24	Dsg1c,Npr3,Usp36,Pear1,Cutc,Bbof1,Zfp606,Tmem128	0.333333333333333
Regulatory Target Gene - miRDB	MIR_7087_5P	0.0162207052049766	0.206614133707906	0.352487857583619	-0.410510506636274	-1.52566128874141	71	Ppargc1a,Ndrg1,Myo1d,Tgfbr3,Mpp1,Igf1r,Esrrg,Zfp704,Cd1d1,Ppp2r3a,Crat,Adamts1,Lrit1	0.183098591549296
Ontology - Molecular Function	GOMF_OXIDOREDUCTASE_ACTIVITY_ACTING_ON_THE_CH_NH_GROUP_OF_DONORS_NAD_OR_NADP_AS_ACCEPTOR	0.0502234319428401	0.372388692048896	0.321775918075361	-0.578164365404961	-1.52442356739191	16	Crym,Mthfd1l,Mthfd1,Dhfr,Aass,Blvrb,Qdpr	0.4375
Ontology - Biological Process	GOBP_MYELOID_LEUKOCYTE_CYTOKINE_PRODUCTION	0.0168552874618759	0.211337344514162	0.352487857583619	-0.425532719069265	-1.52436622280007	60	Cd36,Cd74,Mif,Rtn4,Gprc5b,Hmox1,Mapkapk2,Panx1,Cuedc2	0.15
Ontology - Biological Process	GOBP_NEGATIVE_REGULATION_OF_CIRCADIAN_RHYTHM	0.0747035935274653	0.43481670275485	0.287805130535564	-0.599072823529847	-1.52425130364932	14	Adora1,Lepr,Cry2	0.214285714285714
Ontology - Biological Process	GOBP_ORGANOPHOSPHATE_BIOSYNTHETIC_PROCESS	1.72205185797148e-05	0.00153300883178527	0.575610261071129	-0.325268270549455	-1.5239383241138	477	Ppargc1a,Idh2,Adssl1,Mpc1,Sgms1,Ctps2,Slc27a1,Plaat3,Cds2,Papss2,Pdk2,Mpc2,Hexb,Dcxr,Ndufa12,Atp5g1,Ndufb4,Ndufa5,Apoa2,Dlat,Adcy1,Ndufa9,Sdhc,Adcy5,Eno1,Ndufc2,Ppat,Adcy6,Pkm,mt-Nd6,Ndufb8,Acot7,Ndufc1,Ndufa2,Pdha1,Ndufs2,Atp5l,Hmgcs2,Ndufv1,Gucy1a1,Atp5e,Ndufb9,Sdhb,Atp5h,Ndufb5,Cept1,Atp5o,Pdk4,Atp5c1,Ndufb11,Pank3,Pth1r,Bpnt2,Tmem38b,Ndufs7,Gcdh,Ndufb10,Ndufa11,Gucy2c,Mthfd1,Ndufs5,mt-Nd3,Atp…	0.291404612159329
Ontology - Biological Process	GOBP_ACYLGLYCEROL_HOMEOSTASIS	0.0336616089582705	0.301495878998152	0.321775918075361	-0.475139557155466	-1.52368502596948	35	Lpl,Adora1,Sesn2,Scarb1,Mtln,Gpihbp1,Slc25a27,Angptl3,Gckr,Apoe,Dgat2,Apoa5,Apoc4,Rora,Fitm2	0.428571428571429
Ontology - Molecular Function	GOMF_CARNITINE_TRANSMEMBRANE_TRANSPORTER_ACTIVITY	0.0412290805853048	0.335017640618116	0.321775918075361	-0.79279239676761	-1.52351859716767	5	Slc22a5,Slc22a21,Slc22a4	0.6
Ontology - Biological Process	GOBP_NEGATIVE_REGULATION_OF_CIRCADIAN_SLEEP_WAKE_CYCLE_SLEEP	0.0109556524102058	0.165121297477501	0.380730400722792	-0.90436952208681	-1.52308717060168	3	Adora1	0.333333333333333
Ontology - Biological Process	GOBP_PROTEIN_TRANSMEMBRANE_IMPORT_INTO_INTRACELLULAR_ORGANELLE	0.0343740173838654	0.3041234459217	0.321775918075361	-0.474921185127949	-1.52298474710739	35	Pex7,Chchd4,Grpel2,Tomm7,Romo1,Timm44,Tomm40,Pam16,Timm17b,Timm50,Pex14,Aifm1,Dnajc15,Timm17a,Dnajc19	0.428571428571429
Ontology - Molecular Function	GOMF_SPHINGOLIPID_BINDING	0.0460244710986025	0.356539652334526	0.321775918075361	-0.516298483827876	-1.52234903641286	26	Vdac2,Cert1,Lama1,Vdac1,Phb2,Cln8,Cerkl,Lamb1,Laptm4b,Psap,Gltp,Pltp	0.461538461538462
Ontology - Biological Process	GOBP_NEGATIVE_REGULATION_OF_SMAD_PROTEIN_SIGNAL_TRANSDUCTION	0.0462362329974504	0.356539652334526	0.321775918075361	-0.691269171795389	-1.52076998802974	8	Pbld1,Pparg,Pbld2,Ccn3,Slc2a10	0.625
Regulatory Target Gene - miRDB	MIR_135A_2_3P	0.046289049986217	0.356775246262213	0.321775918075361	-0.455574122010169	-1.51967457450086	40	Abcc4,Synm,Cyp4a31,Cert1,Ndufv2,Dbt,Zfand2b,Rabgap1l,Bmp5,Chrm1,Grk4	0.275
Ontology - Molecular Function	GOMF_CYTOKINE_BINDING	0.00609930894379236	0.115937516625538	0.407017918923954	-0.388693733226233	-1.51964586914207	104	Cd36,Lepr,Cd74,Tgfbr3,Gbp2,Il2rb,Il1rn,Ltbp4,Lrrc32,Tnfrsf1b,Gbp2b,Il18r1,Il6ra,Cxcr6,Il11ra1,Ifngr1,Nbl1,Plp2,Chrdl1,Ltbp3,Il27ra,Hyal2,Hmgb1,Il2ra,Park7,Ackr1,Tnfrsf1a,Eng,Tgfbr2,Ccr7,Scube3,Itgb3	0.307692307692308
Ontology - Biological Process	GOBP_POSITIVE_REGULATION_OF_SEQUESTERING_OF_TRIGLYCERIDE	0.0462362329974504	0.356539652334526	0.321775918075361	-0.690756584112235	-1.519642311581	8	Lpl	0.125
Ontology - Biological Process	GOBP_LONG_CHAIN_FATTY_ACID_IMPORT_ACROSS_PLASMA_MEMBRANE	0.0558718804772047	0.386901906986486	0.321775918075361	-0.623592781606093	-1.51925657469565	12	Cd36,Slc27a1,Slc27a5	0.25
Canonical Pathways - Reactome	REACTOME_NUCLEAR_EVENTS_KINASE_AND_TRANSCRIPTION_FACTOR_ACTIVATION	0.0360422097195517	0.3129594728703	0.321775918075361	-0.511110688764238	-1.51913171294764	27	Sgk1,Mapk3,Nab2,Mapkapk2,Ppp2cb,Dusp7,Mapk7,Dusp6,Creb1,Mapk11,Ppp2r1a,Atf1,Ppp2r1b,Dusp3	0.518518518518519
Ontology - Biological Process	GOBP_MITOCHONDRIAL_MEMBRANE_ORGANIZATION	0.00704114716179757	0.126346407749882	0.407017918923954	-0.386721840761621	-1.51877635874944	107	Bcl2l11,Casp6,Gimap3,Vdac2,Atpif1,Samm50,Chchd10,Zfp13,Dynlt1f,Plekhf1,Nol3,Timm10,Immt,Chchd6,Slc25a5,Cln8,Slc25a46,Them4,Ndufa13,Cibar1,Siva1,Romo1,Gclc,Tmem11,Tomm40,Apoo,Slc25a4,Afg3l2,Chchd3,Acaa2,Uqcc3,Timm50,Ppif,Mtch2,Slc25a31	0.327102803738318
Curated - Chemical and Genetic Perturbation	CADWELL_ATG16L1_TARGETS_UP	0.0133076833364389	0.183671247013864	0.380730400722792	-0.399554959543581	-1.51800018573181	86	Cd36,Lpl,Hao2,Inmt,Acaa1b,4931408D14Rik,Fabp4,Npr3,Vnn1,Hbb-bs,Cyp2e1,Akr1b7,Hba-a1,G530011O06Rik,Rbp4	0.174418604651163
Positional	chr19C2	0.0397977514784331	0.331223236988605	0.321775918075361	-0.525146695037221	-1.51774124337056	23	Pde6c,Cpeb3,Rbp4,Marchf5	0.173913043478261
Ontology - Biological Process	GOBP_MUSCULAR_SEPTUM_MORPHOGENESIS	0.0424690299104565	0.340091821731712	0.321775918075361	-0.789637092048289	-1.51745501048443	5	Tgfbr3,Fzd1	0.4
Ontology - Biological Process	GOBP_POSITIVE_REGULATION_OF_UTERINE_SMOOTH_MUSCLE_CONTRACTION	0.0121988272293994	0.175155920720337	0.380730400722792	-0.900945800532367	-1.51732113553754	3	Lck,Adra2b,Abat	1
Ontology - Biological Process	GOBP_GLUCOSAMINE_CONTAINING_COMPOUND_METABOLIC_PROCESS	0.032644527878044	0.29667350764667	0.321775918075361	-0.535768594937643	-1.51731298242862	21	Chil1,Hexb,Gnpda1,Gnpnat1,Nagk,Chst3,Renbp	0.333333333333333
Ontology - Biological Process	GOBP_REFLEX	0.0612520525987172	0.403415262222798	0.321775918075361	-0.582786424866567	-1.517112527483	15	Npnt,Aldh1a3,Satb1,Adra1a,Afg3l2,Gja1,Nr4a3,Auts2	0.533333333333333
Canonical Pathways - Reactome	REACTOME_YAP1_AND_WWTR1_TAZ_STIMULATED_GENE_EXPRESSION	0.0407566099487624	0.332978394488394	0.321775918075361	-0.703744134488708	-1.51689839042732	7	Tead1,Wwtr1,Kat2b	0.428571428571429
Canonical Pathways - Reactome	REACTOME_CHEMOKINE_RECEPTORS_BIND_CHEMOKINES	0.0361550390090172	0.313330635522169	0.321775918075361	-0.472914516442086	-1.51654973031562	35	Cxcl10,Cxcr6,Cxcr5,Ccl21a,Xcr1,Ccl5,Ccl22,Ccr7,Ccl27a,Cxcr3,Ccl28,Cx3cl1,Cxcr4	0.371428571428571
Ontology - Biological Process	GOBP_NEGATIVE_REGULATION_OF_TYPE_2_IMMUNE_RESPONSE	0.0415565552630495	0.33699506150562	0.321775918075361	-0.601570668303393	-1.51620396341245	13	Socs5,Il27ra,Hlx,Irf1,Anxa1,Tbx21,Ccr2	0.538461538461538
Ontology - Molecular Function	GOMF_NATURAL_KILLER_CELL_LECTIN_LIKE_RECEPTOR_BINDING	0.0409129802921616	0.333583608937198	0.321775918075361	-0.552660688800135	-1.51527587356334	19	H2-Q1,H2-Q6,H2-Q4,Clec2d,H2-Q2,Mill2,Ptpn6	0.368421052631579
Ontology - Biological Process	GOBP_CARBOHYDRATE_DERIVATIVE_METABOLIC_PROCESS	8.51945431891419e-08	1.48386669572045e-05	0.704975715167238	-0.305006490103937	-1.51514832198246	899	Sult2a2,Ppargc1a,Nt5e,Sult2a1,Ehhadh,Sult2a5,Sult2a3,Adssl1,Sult1e1,Chil1,Tmtc2,Abhd6,Mpc1,Adamts7,Ctps2,Notum,Galnt15,Nudt19,Papss2,Hexa,Enpp1,Npc1,Ids,Pdk2,Lyve1,Acer2,Atp1b1,Acsm3,Mpc2,Hexb,Dcxr,Ndufa12,Gpd2,Atp5g1,Slc4a4,Ndufb4,App,Sult2a4,Gpd1l,Ndufa5,Hoga1,Macrod1,Acot1,Ces1d,Gal3st1,Hmgcl,Acot12,Dlat,Adcy1,Ndufa9,Sdhc,Ccnd3,Sult2a7,Adcy5,Eno1,Ndufc2,Acot2,Suclg2,Mamdc2,Entpd5,Ppat,Adcy6,Pk…	0.245828698553949
Curated - Chemical and Genetic Perturbation	LANDIS_BREAST_CANCER_PROGRESSION_DN	0.0127404657274757	0.179554285679042	0.380730400722792	-0.414902704085719	-1.51499999177141	68	Dhrs7,Bckdhb,Sult1a1,Decr1,Pgm1,Acaa1a,Klf4,Col5a1,Dgat1,Tgfbi,Etfb,Alad,Vwf,Sqor,Ppp2r5a,Angptl2,St3gal6,Lamb1,Gja1,Ccdc80,Map4,Heph,Mfng,Crip1,Man1a	0.367647058823529
Canonical Pathways - Reactome	REACTOME_PLASMA_LIPOPROTEIN_REMODELING	0.0467063027359896	0.359077209218944	0.321775918075361	-0.513778265459249	-1.51491796286683	26	Lpl,Apoa2,Pcsk6,Alb,Gpihbp1,Furin,Angptl3,Apoe,Pltp,Apoa5	0.384615384615385
Ontology - Biological Process	GOBP_REGULATION_OF_URINE_VOLUME	0.0403369844732512	0.331815556787774	0.321775918075361	-0.559919067062065	-1.51460866666917	18	Adrb2,Npr3,Adcy6,Ednrb,Adora2a,Mllt6	0.333333333333333
Ontology - Biological Process	GOBP_ELASTIC_FIBER_ASSEMBLY	0.061385790704828	0.403415262222798	0.321775918075361	-0.629684959115486	-1.51393946549123	11	Fbln5,Ltbp4,Thsd4,Tnxb	0.363636363636364
Ontology - Biological Process	GOBP_REGULATION_OF_DELAYED_RECTIFIER_POTASSIUM_CHANNEL_ACTIVITY	0.0455689059232604	0.355997018690517	0.321775918075361	-0.655663473082095	-1.51370761087804	9	Kcnab1,Sumo1,Akap7,Akap6,Ank3,Kcne3,Kcne4	0.777777777777778
Ontology - Molecular Function	GOMF_AMYLOID_BETA_BINDING	0.0242767762768907	0.25762322057013	0.352487857583619	-0.426097519998998	-1.51357924502575	58	Cd36,Cd74,Sorl1,Adrb2,Scarb1,Ldlrad3,Hba-a1,Itm2a,Vbp1,Clstn1,Fzd5,Pfdn5	0.206896551724138
Ontology - Biological Process	GOBP_POSITIVE_REGULATION_OF_T_CELL_APOPTOTIC_PROCESS	0.0800874955551107	0.445907584702951	0.287805130535564	-0.59413185494859	-1.51167974722836	14	Bcl2l11,Cd274,Zc3h8,Ccl5	0.285714285714286
Ontology - Molecular Function	GOMF_L_GLUTAMATE_TRANSMEMBRANE_TRANSPORTER_ACTIVITY	0.0502008032128514	0.372388692048896	0.287857117255149	-0.701157073287297	-1.51132206121896	7	Slc25a22,Slc38a7,Slc25a13,Slc1a2	0.571428571428571
Ontology - Molecular Function	GOMF_TRIGLYCERIDE_LIPASE_ACTIVITY	0.0592580147789653	0.396721286498922	0.321775918075361	-0.620335226762478	-1.51132020698972	12	Lpl,Pnpla2,Ces1d	0.25
Curated - Chemical and Genetic Perturbation	HEVNER_CORTEX_CAJAL_RETZIUS_CELLS	0.0131312095066639	0.182019464649466	0.380730400722792	-0.897261475781587	-1.51111620754827	3	Rcan2	0.333333333333333
Curated - Chemical and Genetic Perturbation	WANG_MLL_TARGETS	0.00116066519230311	0.0393493709968098	0.45505986738723	-0.345357001640509	-1.51105856168434	234	Gstt3,Slc16a7,Tox,Cables1,Gstt2,Chil1,Fam13a,Ldhb,Notum,Tgfbr3,Enpp1,Eda,Il1rn,Agt,Hoga1,Slc7a2,Cdkn2c,Gal3st1,Fabp4,Ptgfr,Clmp,Igf2bp3,Dll1,Ugp2,Hsd11b1,Eva1a,Arhgap18,Mylip,Tgfbi,Pdk4,Sfrp1,Fam20a,Nr4a2,Hlf,Cdo1,Ptpn22,Postn,Pcbd1,Lama1,Adh1,Mst1r,Smpdl3b,Zcwpw1,Ebf3,Baiap2l1,Tmem51,Arhgef6,Galnt12,Emb,Tmem140,Rabgap1l,S1pr3,Abi3bp,Col14a1,Plek2,Pla2r1,Scarf2,Mafb,Angpt1,Serpinb10,Nadk2,Ccdc80,…	0.282051282051282
Ontology - Biological Process	GOBP_NEGATIVE_REGULATION_OF_MUSCLE_ADAPTATION	0.0592580147789653	0.396721286498922	0.321775918075361	-0.620150878937325	-1.51087108112801	12	Klf4,Foxo1,Pparg,Nol3	0.333333333333333
Ontology - Molecular Function	GOMF_AMINO_ACID_BINDING	0.0157865782470144	0.204003330508193	0.352487857583619	-0.437524808390225	-1.51082459763926	51	Ddah1,Mat1a,Agxt,Sesn2,Gchfr,Tat,Gclc,Castor1,Prodh,Pah,Tdo2,Gss,Got2,Gnmt,Fmo3,Shmt2,Gldc,Thnsl2,Ass1	0.372549019607843
Cell Type Signatures	TABULA_MURIS_SENIS_MESENTERIC_ADIPOSE_TISSUE_CD8_POSITIVE_ALPHA_BETA_T_CELL_AGEING	0.0422434548659044	0.339390019200356	0.321775918075361	-0.550875377719307	-1.51038093737119	19	H2-Aa,Klf13,Dcn,Tmsb10,Ccl5,Apoe,Ccdc80,Sod1,Arhgdia,Tle5,Cst3	0.578947368421053
Regulatory Target Gene - miRDB	MIR_3113_5P	0.0169714255389389	0.211966178980927	0.352487857583619	-0.421105499082514	-1.50992827002571	61	Spred1,Adcy1,Trp53i11,Zfp704,Gprc5b,Col5a1,Cbx6,Ppp1r42,Naga,Pipox,Phb2,Rhobtb3,Pcdh7,Lpcat3,Mbnl1,C2cd2,Rfx5,Map3k20,Fam104a,Ubl4a	0.327868852459016
Canonical Pathways - Reactome	REACTOME_CHYLOMICRON_REMODELING	0.048048809116449	0.365478884853589	0.321775918075361	-0.653732095698683	-1.50924870663101	9	Lpl,Apoa2,Gpihbp1,Apoe,Apoa5	0.555555555555556
Ontology - Biological Process	GOBP_NEGATIVE_REGULATION_OF_B_CELL_APOPTOTIC_PROCESS	0.0435836606791866	0.346077591042263	0.321775918075361	-0.598795069087291	-1.50920831892039	13	Cd74,Mif,Bcl10	0.230769230769231
Ontology - Biological Process	GOBP_POSITIVE_REGULATION_OF_PEPTIDYL_THREONINE_PHOSPHORYLATION	0.0427196674058106	0.341757339246485	0.321775918075361	-0.510090983284708	-1.50886603758206	25	Chil1,App,Bmp7,Irgm2,Igtp,Tgfb1,Axin1,Gsk3a,Stox1,Prkag2	0.4
Ontology - Cellular Component	GOCC_CUL3_RING_UBIQUITIN_LIGASE_COMPLEX	0.0329492006734209	0.298513191037937	0.321775918075361	-0.467039592412841	-1.50856307760028	36	Enc1,Klhl3,Klhl21,Kctd10,Klhl13,Kctd2,Klhl7,Klhl15,Spopl,Klhl9,Kctd13,Klhl42,Cul3	0.361111111111111
Ontology - Biological Process	GOBP_AMYLOID_BETA_CLEARANCE_BY_CELLULAR_CATABOLIC_PROCESS	0.0506396187901408	0.373316084188253	0.321775918075361	-0.685615729906243	-1.50833259735058	8	Cd36,Lrp4,Ldlr	0.375
Ontology - Molecular Function	GOMF_PUTRESCINE_TRANSMEMBRANE_TRANSPORTER_ACTIVITY	0.0142189898008098	0.191627495852124	0.380730400722792	-0.895382463025913	-1.50795168226113	3	Slc47a1	0.333333333333333
Curated - Chemical and Genetic Perturbation	SASAI_TARGETS_OF_CXCR6_AND_PTCH1_UP	0.0499087376942006	0.372388692048896	0.321775918075361	-0.653118656511508	-1.5078324807704	9	Uqcr10,Ttr,Mndal	0.333333333333333
Ontology - Molecular Function	GOMF_GAMMA_CATENIN_BINDING	0.0626441511934316	0.407225102930445	0.287805130535564	-0.618764593087731	-1.50749367851283	12	Dsg1c	0.0833333333333333
Canonical Pathways - Reactome	REACTOME_MET_ACTIVATES_RAP1_AND_RAC1	0.0640118962699652	0.411607795276855	0.287805130535564	-0.62698900890146	-1.5074576441186	11	Dock7,Rap1a,Hgf,Crkl,Rap1b,Crk,Met,Rac1	0.727272727272727
Ontology - Biological Process	GOBP_ANTIFUNGAL_HUMORAL_RESPONSE	0.035753264539568	0.311533611191972	0.321775918075361	-0.832559011897497	-1.50734093077337	4	Rarres2,App	0.5
Ontology - Biological Process	GOBP_PROTEIN_LIPID_COMPLEX_ASSEMBLY	0.0430045981968216	0.343693606736095	0.321775918075361	-0.517956984085656	-1.50726445009762	24	Ces1g,Ces1d,Apoa2,Soat2,Dgat1,Nr1h2,Fech,Lpcat3,Mfsd2a,Apoe	0.416666666666667
Curated - Chemical and Genetic Perturbation	GROSS_ELK3_TARGETS_DN	0.0313969233174243	0.291485689014141	0.321775918075361	-0.489169377777587	-1.50671300214382	30	Vldlr,Maff,Cth,Pgm1,Adamts1,Fth1,Gbe1	0.233333333333333
Ontology - Molecular Function	GOMF_ACETYL_COA_C_ACYLTRANSFERASE_ACTIVITY	0.0505287140899773	0.373316084188253	0.321775918075361	-0.652499492704204	-1.50640303867704	9	Acaa1b,Acaa1a,Acat2,Hadhb,Acaa2,Acat3,Hadha,Acat1	0.888888888888889
Canonical Pathways - Reactome	REACTOME_CELLULAR_RESPONSE_TO_CHEMICAL_STRESS	0.00292626533827849	0.0737271631770039	0.431707695803346	-0.362570284771144	-1.50614329492821	157	Txnrd2,Gpx6,Sod3,Cox7b,Sesn2,Srxn1,Hbb-bs,Hmox1,Cox7c,Hba-a1,Cox8a,Smarcd3,Sin3b,Cox6b1,Alb,Cox6a1,Cox20,Cox5a,Blvrb,Txn2,Prdx3,Cox5b,Prdx2,Trim21,Ndufa4,Cox4i1,Hbb-bt,Psmd9,Gm11808,Psmb3,Cox16,Psma7,Psma6,Sod2,Psmd4,Psme2,Sco2,Psmb10,Psmb6,Gm10053,mt-Co3,mt-Co1,Cycs,Psmc5,Hmox2,Sod1,Cox14,Sin3a,Gpx8	0.312101910828025
Ontology - Biological Process	GOBP_REGULATION_OF_ACTIVATION_OF_JANUS_KINASE_ACTIVITY	0.0455689059232604	0.355997018690517	0.321775918075361	-0.783671093513663	-1.50599007999918	5	Agt,Il6ra	0.4
Ontology - Biological Process	GOBP_CD4_POSITIVE_CD25_POSITIVE_ALPHA_BETA_REGULATORY_T_CELL_DIFFERENTIATION	0.0505287140899773	0.373316084188253	0.321775918075361	-0.65221627869642	-1.5057491922807	9	Tox,Gimap3,Tgfb1	0.333333333333333
Ontology - Biological Process	GOBP_NATURAL_KILLER_CELL_CYTOKINE_PRODUCTION	0.0455689059232604	0.355997018690517	0.321775918075361	-0.783347493627868	-1.50536821424206	5	Gimap3,Cd96,Cd160,Cd226,Gimap5	1
Ontology - Biological Process	GOBP_MUSCLE_CONTRACTION	0.00128677038982557	0.0409390784990483	0.45505986738723	-0.348714784918315	-1.50434973717035	206	Adora1,Tpm2,Atp1b1,Agt,Gpd1l,Chrnb2,Adrb2,Synm,Eno1,Bmp10,Npnt,Map2k6,Gucy1a1,Cert1,Trpm4,Jup,Kcnn2,Lck,Vegfb,Tmem38b,Smad7,Kcnj8,Myl6b,Tbx20,Aldoa,Eno1b,Ednrb,Dmpk,Tmem38a,Myh14,Anxa6,Lmod3,Snta1,Pla2g6,Adra2b,Grcc10,Pde4d,Adra1a,Tpm4,Sumo1,Abat,Setd3,Prkca,Atp1a1,Ccn2,Akap6,Dsc2,Atp1a2,Ndufs6,Mkks,Chrne,Pik3ca	0.252427184466019
Ontology - Biological Process	GOBP_CELLULAR_KETONE_BODY_METABOLIC_PROCESS	0.0461888815389699	0.356539652334526	0.321775918075361	-0.782724440668366	-1.5041708859444	5	Hmgcl,Hmgcs2,Slc27a5,Acat1,Oxct1	1
Canonical Pathways - Wiki	WP_SYNTHESIS_AND_DEGRADATION_OF_KETONE_BODIES	0.0461888815389699	0.356539652334526	0.321775918075361	-0.782724440668366	-1.5041708859444	5	Hmgcl,Bdh1,Hmgcs2,Acat1,Oxct1	1
Ontology - Biological Process	GOBP_CORTICOSTEROID_HORMONE_SECRETION	0.0800874955551107	0.445907584702951	0.287805130535564	-0.590969557189728	-1.50363375299835	14	Agt,Cry2,Agtr1a	0.214285714285714
Ontology - Molecular Function	GOMF_OXIDOREDUCTASE_ACTIVITY_ACTING_ON_THE_CH_CH_GROUP_OF_DONORS_OXYGEN_AS_ACCEPTOR	0.0538315513996832	0.383036457603508	0.321775918075361	-0.638132345044561	-1.50356853480964	10	Acaa1b,Acadl,Acaa1a,Acox1,Crat	0.5
Ontology - Biological Process	GOBP_LOW_DENSITY_LIPOPROTEIN_PARTICLE_CLEARANCE	0.0372570894969185	0.319224293958731	0.321775918075361	-0.530725666446539	-1.50303125531488	21	Cd36,Scarb1,Mylip,Washc1,Anxa2,Ehd1,Ldlr,Pcsk9,Dgat2	0.428571428571429
Ontology - Biological Process	GOBP_NEGATIVE_REGULATION_OF_INTESTINAL_ABSORPTION	0.0461888815389699	0.356539652334526	0.321775918075361	-0.782038188415954	-1.50285210681236	5	Hamp2,Abcg5,Abcg8	0.6
Ontology - Biological Process	GOBP_CELLULAR_RESPONSE_TO_CAFFEINE	0.0461888815389699	0.356539652334526	0.321775918075361	-0.781959301256036	-1.50270050841699	5	Gstm7,Tmem38b,Tmem38a	0.6
Ontology - Molecular Function	GOMF_NADP_RETINOL_DEHYDROGENASE_ACTIVITY	0.0679575244981541	0.4198970696649	0.287805130535564	-0.62490968186115	-1.50245835801145	11	Dhrs7,Akr1b7,Rdh10,Rdh13,Dhrs4	0.454545454545455
Ontology - Biological Process	GOBP_RENAL_SODIUM_ION_ABSORPTION	0.0502008032128514	0.372388692048896	0.287857117255149	-0.696910560027981	-1.5021688351922	7	Klhl3,Ednrb,Maged2,Ednra	0.571428571428571
Ontology - Biological Process	GOBP_HISTONE_H3_K9_TRIMETHYLATION	0.053784897464619	0.383036457603508	0.321775918075361	-0.682668370160972	-1.50184850052199	8	Pih1d1,Mecp2	0.25
Ontology - Biological Process	GOBP_POSITIVE_REGULATION_OF_INTESTINAL_ABSORPTION	0.0167099410022915	0.210337859089331	0.352487857583619	-0.891424304764652	-1.50128557961204	3	Acat2,Lpcat3	0.666666666666667
Ontology - Biological Process	GOBP_PROTEIN_PROCESSING_INVOLVED_IN_PROTEIN_TARGETING_TO_MITOCHONDRION	0.0543259557344064	0.384302613033436	0.276500599254472	-0.73371625601473	-1.49948698221421	6	Mipep,Immp2l,Immp1l,Pmpcb	0.666666666666667
Ontology - Biological Process	GOBP_PEROXISOME_ORGANIZATION	0.0404505543109401	0.332229462982319	0.321775918075361	-0.467555981175617	-1.49936589490623	35	Abcd2,Plaat3,Pex7,Acox1,Rab8b,Abcd3,Pex14,Abcd1,Abcd4,Mff	0.285714285714286
Ontology - Biological Process	GOBP_CELL_PROLIFERATION_INVOLVED_IN_KIDNEY_DEVELOPMENT	0.0467381374293778	0.359077209218944	0.321775918075361	-0.560375579061649	-1.49934222969096	17	Gpc3,Bmp7,Pdgfrb,Il6ra,Pdgfd,Gata3,Itgb3,Cflar,Wt1	0.529411764705882
Ontology - Biological Process	GOBP_REGULATION_OF_T_HELPER_1_TYPE_IMMUNE_RESPONSE	0.0433819746662337	0.345160259211385	0.321775918075361	-0.50682013816178	-1.49919076928307	25	H2-Ab1,Il18r1,Socs5,Il27ra,Hlx,Irf1,Anxa1,Tbx21,Ccr7,Ccr2	0.4
Ontology - Molecular Function	GOMF_INSULIN_LIKE_GROWTH_FACTOR_I_BINDING	0.0606741573033708	0.402584967548329	0.276500599254472	-0.594615581343334	-1.4986743015284	13	Igfbp2,Igfbp1,Igf1r,Itgb4,Igfbp3,Itgb3	0.461538461538462
Ontology - Molecular Function	GOMF_KETOSTEROID_MONOOXYGENASE_ACTIVITY	0.0502008032128514	0.372388692048896	0.287857117255149	-0.695266464917612	-1.49862503979213	7	Akr1d1,Akr1c20,Akr1c14,Akr1c13,Akr1c19	0.714285714285714
Canonical Pathways - Reactome	REACTOME_WNT_MEDIATED_ACTIVATION_OF_DVL	0.0502008032128514	0.372388692048896	0.287857117255149	-0.695040764585525	-1.49813854981135	7	Dvl2,Csnk1e,Csnk2a2,Csnk2b,Csnk2a1	0.714285714285714
Ontology - Biological Process	GOBP_POSITIVE_REGULATION_OF_ATP_BIOSYNTHETIC_PROCESS	0.0560557537836553	0.387672593279798	0.321775918075361	-0.568159093176366	-1.49804305400147	16	Ppargc1a,Eno1,Ndufc2,Eno1b	0.25
Ontology - Biological Process	GOBP_ETHER_BIOSYNTHETIC_PROCESS	0.0557427088175012	0.386763161146812	0.321775918075361	-0.635503390284763	-1.49737418705879	10	Pex7,Peds1,Far1,Dhrs7b,Gnpat,Chpt1	0.6
Ontology - Biological Process	GOBP_POSITIVE_REGULATION_OF_CYTOPLASMIC_TRANSPORT	0.0841254277807099	0.456363605903738	0.287805130535564	-0.588371535845247	-1.49702347580718	14	Sorl1,Rdx,Mecp2,Rab21,Vps11,Ptpn23,Map2,Nf2	0.571428571428571
Ontology - Biological Process	GOBP_RESPONSE_TO_PLATELET_DERIVED_GROWTH_FACTOR	0.0392352917016939	0.327963648527879	0.321775918075361	-0.528429112027954	-1.4965273432396	21	Enpp1,Syap1,Coro1b,Pparg,Mtss2,Ddit3,Snai2,Itgb3	0.380952380952381
Ontology - Biological Process	GOBP_ASTROCYTE_CELL_MIGRATION	0.0543259557344064	0.384302613033436	0.276500599254472	-0.732043460927476	-1.4960683112543	6	Hexb,Gpr183,Ccr2	0.5
Canonical Pathways - Biocarta	BIOCARTA_ACETAMINOPHEN_PATHWAY	0.0556701030927835	0.386763161146812	0.276500599254472	-0.77850431265297	-1.49606101564279	5	Cyp3a11,Cyp2e1,Cyp1a2,Nr1i3	0.8
Ontology - Biological Process	GOBP_ALPHA_AMINO_ACID_METABOLIC_PROCESS	0.0042500127931172	0.0919058097124291	0.407017918923954	-0.355414452628595	-1.4959975073788	173	Ddah1,Adssl1,Ctps2,Cth,Azin2,Aldh4a1,Mat1a,Hpd,Hoga1,Aldh5a1,Hmgcl,Ilvbl,Agxt,Ivd,Ppat,Tat,Sardh,Hibadh,Ahcyl,Aldh6a1,Ahcy,Amdhd1,Mthfd1,Fh1,Cdo1,Agxt2,Dhfr,Cyp2d22,Pcbd1,Pipox,Ttc36,Aass,Gls2,Thap4,Mecp2,Qdpr,Mthfsl,Pcmt1,Gls,Bcat2,Hibch,Gclc,Mthfs,Prodh,Pah,Azin1,Park7,Tdo2,Hgd,Got2,Gnmt,Gcat,Oat,Agmat,Ggt1,Acat1,Shmt2,Phgdh,Got1,Gldc,Thnsl2,Amt,Ass1	0.364161849710983
Positional	chr16C4	0.0146319201935295	0.193610147961285	0.380730400722792	-0.440444491058497	-1.49578419677377	48	1810053B23Rik,Cbr1,Atp5o,Erg,Pigp,Tmprss2,Ttc3,Setd4,1810044K17Rik,Slc5a3,Smim11,C2cd2,Dop1b,Morc3,Ets2,D430001F17Rik,Psmg1,Mrps6,Ripk4,2310043M15Rik,Get1	0.4375
Canonical Pathways - Reactome	REACTOME_GLYCOGEN_SYNTHESIS	0.0543259557344064	0.384302613033436	0.276500599254472	-0.731871631539204	-1.49571714562486	6	Pgm1,Ugp2,Gbe1,Gys1,Gyg	0.833333333333333
Ontology - Biological Process	GOBP_GLOMERULAR_MESANGIAL_CELL_PROLIFERATION	0.0563797614523499	0.388071004086106	0.321775918075361	-0.634716143245328	-1.49551927422322	10	Bmp7,Pdgfrb,Il6ra,Pdgfd,Itgb3,Cflar,Wt1	0.7
Ontology - Biological Process	GOBP_CYTOCHROME_COMPLEX_ASSEMBLY	0.0347302216467358	0.306115000917104	0.321775918075361	-0.462943979289233	-1.49533402627619	36	Cox10,Cox20,Slc25a46,Uqcc1,Cox16,Uqcc2,Coa5,1810058I24Rik,Uqcc3,Sco2,Pet100,mt-Co3,Smim4,1190007I07Rik,Cox14,Sco1,Coa3,Coa8,Hccs,Fastkd3,Cox17,Tmem223,Coa6,Smim20	0.666666666666667
Cell Type Signatures	ZHANG_UTERUS_C8_NK_CELL	0.00436889235848771	0.0933428415365426	0.407017918923954	-0.355213066692248	-1.49514984106538	173	Bcl2l11,Fam107b,Il2rb,Actg1,Dgat1,Sh2d2a,Cnbp,H2-Q6,Ets1,Lck,Nr4a2,Gmfg,Ptpn22,Oaz1,Tmsb10,Ptprcap,Rpl36,Trbc1,Anxa2,Ifngr1,Coro1a,Ptpn18,Sumo1,Ccl5,Ctsw,Eif1,Hilpda,Ms4a4b,Sh3bgrl3,Tmsb4x,Gm9843,Mbnl1,Cd2,Klri2,Mdh1,Rps18-ps5,Psme2,Saraf,Thy1,Tnfaip3,Tiprl,Gm13436,Gm14303,Rps23,Ccr2,Supt4a,Crip1,Cd53,Rps23-ps1,Actr3,Gzmb,Nkg7,Rac2,Gimap6,Fasl,Dusp5,Cd47,Cd52,Gm15427,Hcst,Prdx6,Srsf5,Isy1,Rpl37rt…	0.410404624277457
Ontology - Molecular Function	GOMF_BETA_N_ACETYLHEXOSAMINIDASE_ACTIVITY	0.0543259557344064	0.384302613033436	0.276500599254472	-0.731462594880188	-1.49488120238329	6	Hexa,Hexb	0.333333333333333
Curated - Chemical and Genetic Perturbation	DELACROIX_RAR_TARGETS_DN	0.0486612304961382	0.367632040297086	0.321775918075361	-0.522700179274509	-1.49426638086582	22	Tpm2,Echdc3,Lsp1,Plscr2,Gas2,Ccnd1,Fign,Palmd,Fubp1	0.409090909090909
Ontology - Biological Process	GOBP_FATTY_ACID_TRANSPORT	0.00968533318853015	0.154425650759211	0.380730400722792	-0.395915350590744	-1.49347381129519	77	Cd36,Abcc4,Pla2g12a,Abcd2,Mif,Slc27a1,Cyp4a14,Fabp4,Cyp4a31,Map2k6,Cyp4a10,Slc27a5,Pparg,Abcc2,Pla2g6,Anxa1,Abcd3,Repin1,Ace,Mfsd2a,Slc27a2,Pla2r1,Apoe,Abcd1,Acsl5,Abcd4,Slc2a1,Acsl3,Thbs1,Mapk9	0.38961038961039
Ontology - Biological Process	GOBP_POSITIVE_REGULATION_OF_CD4_POSITIVE_ALPHA_BETA_T_CELL_PROLIFERATION	0.0576538669492779	0.392958555506265	0.321775918075361	-0.633847479458092	-1.49347252710569	10	Cd3e,Cd81,Tgfbr2,Prkcq,Card11,Cd28,Cd24a	0.7
Ontology - Biological Process	GOBP_INDUCTION_OF_POSITIVE_CHEMOTAXIS	0.0576538669492779	0.392958555506265	0.321775918075361	-0.633813877350161	-1.49339335376089	10	Vegfb,Ccl21a,Prkca,Hmgb1,Vegfd	0.5
Ontology - Molecular Function	GOMF_ACTIVE_TRANSMEMBRANE_TRANSPORTER_ACTIVITY	0.000303209450292096	0.0150768624422432	0.49849310876659	-0.327331011104986	-1.49301168572448	307	Slc22a29,Slc16a7,Slco1a4,Abcc4,Abcc3,Slc16a11,Abcd2,Slc15a4,Slc5a6,Slc23a2,Slc22a27,Slc25a10,Slc16a10,Abcg5,Abcg8,Slc25a22,Atp1b1,Abcb1a,Slc4a4,Atp6v0d2,Slc4a9,Cox7b,Cox7a1,Slc47a1,Atp6v1b2,mt-Nd6,Ndufa2,Ndufs2,Atp5l,Ndufv1,Atp5e,Slc25a11,Uqcrb,Slc8b1,Slc6a12,Slc22a18,Slc6a19,Cox7c,Uqcrh,Uqcr10,Slc22a5,Slc22a26,Ndufs7,Atp2a3,mt-Nd3,Slc17a1,Kcnj8,Slc16a5,Abcc2,Abca3,Cyc1,Ndufv2,Cox6a1,Slc26a4,Uqcr…	0.221498371335505
Ontology - Biological Process	GOBP_ADRENAL_GLAND_DEVELOPMENT	0.0493528169143911	0.370544167379876	0.321775918075361	-0.557996558771341	-1.49297691735433	17	Pbx1,Cdkn1c,Pdgfra,Igf1r,Pdgfrb	0.294117647058824
Ontology - Biological Process	GOBP_B_1_B_CELL_DIFFERENTIATION	0.0542168674698795	0.384302613033436	0.276500599254472	-0.69262418159998	-1.49292968104575	7	Plcl2,Slamf8,Nfatc1,Cd19,Dpp4	0.714285714285714
Ontology - Molecular Function	GOMF_CCR5_CHEMOKINE_RECEPTOR_BINDING	0.0550430095436414	0.386453705441879	0.321775918075361	-0.678469566387839	-1.49261126700379	8	Nes,Stat1,Ccl5,Cnih4	0.5
Canonical Pathways - Wiki	WP_GENE_REGULATORY_NETWORK_MODELLING_SOMITOGENESIS	0.0542168674698795	0.384302613033436	0.276500599254472	-0.692456743296002	-1.49256877303764	7	Dll1,Hes1,Notch1,Mesp2,Lfng	0.714285714285714
Ontology - Biological Process	GOBP_MICTURITION	0.0577319587628866	0.393156356658094	0.271288554688953	-0.776609943934802	-1.49242058470048	5	Chrnb2,Adra1a,Psap	0.6
Curated - Chemical and Genetic Perturbation	MCMURRAY_TP53_HRAS_COOPERATION_RESPONSE_UP	0.0445597658336428	0.350184250965322	0.321775918075361	-0.515941053513035	-1.49113575971241	23	Sod3,Sms,Cadm1,Hbegf,Slc14a1,Arap3,Oaf,Parvb,Eno3,Mrpl15,Hmga1	0.478260869565217
Ontology - Biological Process	GOBP_ENERGY_COUPLED_PROTON_TRANSMEMBRANE_TRANSPORT_AGAINST_ELECTROCHEMICAL_GRADIENT	0.0597938144329897	0.398724961495725	0.266350657088526	-0.77590550223057	-1.4910668506821	5	Ndufs7,mt-Cytb,mt-Nd4,mt-Co1	0.8
Ontology - Biological Process	GOBP_GLIAL_CELL_MIGRATION	0.0213441646402603	0.240858376194036	0.352487857583619	-0.41575191217286	-1.49073229125427	61	Idh2,Rtn4,Enpp1,Hexb,Ntn1,Vim,Srgap2,Efemp1,Ndn,Sun2,Lamb1,Gpr183,Fubp1,Gli3,Bmerb1,Sun1,Ccr2,Reln,Matn2,Cx3cl1,Crkl,Ccl2	0.360655737704918
Ontology - Biological Process	GOBP_PROTEIN_CONTAINING_COMPLEX_REMODELING	0.0460312055872675	0.356539652334526	0.321775918075361	-0.503530588505312	-1.48946017235383	25	Lpl,Apoa2,Apoc1,Scarb1,Gpihbp1,Apoe,Pltp,Apoa5	0.32
Cell Type Signatures	TABULA_MURIS_SENIS_KIDNEY_KIDNEY_PROXIMAL_CONVOLUTED_TUBULE_EPITHELIAL_CELL_AGEING	0.00448777197378627	0.0950886605401365	0.407017918923954	-0.353771084824267	-1.48908030375695	173	Tceal8,Gsta4,Tstd1,H2-Eb1,H2-Ab1,Ndrg1,Sgk1,Gstt1,H2-Aa,Cd74,Creg1,Rtn4,Sult1c2,Gabarapl1,Ddt,Bex4,Gsta3,Sptssa,Cnn3,Gnpda1,Actg1,Slc3a2	0.127167630057803
Ontology - Molecular Function	GOMF_POTASSIUM_CHANNEL_REGULATOR_ACTIVITY	0.0510413842327513	0.373371776165757	0.321775918075361	-0.478293325135498	-1.48898470143319	31	Sgk1,Sgk2,Adrb2,Arpp19,Sgk3,Kcnab3,Kcnab1,Amigo1,Sumo1,Slc5a3	0.32258064516129
Ontology - Biological Process	GOBP_NEGATIVE_REGULATION_OF_URINE_VOLUME	0.0562248995983936	0.388071004086106	0.271288554688953	-0.690703356691405	-1.48878940325257	7	Adrb2,Adcy6,Mllt6	0.428571428571429
Ontology - Biological Process	GOBP_POSITIVE_REGULATION_OF_BLOOD_PRESSURE	0.0434100166480212	0.34518820861678	0.321775918075361	-0.469956058235398	-1.4886310235458	33	Adora1,Rarres2,Agt,Adrb2,Agtr1a,Adra2b,Glp1r,Adra1a,Nr2f2,Npff,Ace,Eng	0.363636363636364
Ontology - Biological Process	GOBP_CANALICULAR_BILE_ACID_TRANSPORT	0.0597938144329897	0.398724961495725	0.266350657088526	-0.774604913636885	-1.48856749408153	5	Abcc3,Abcc2,Aqp9	0.6
Curated - Chemical and Genetic Perturbation	RUAN_RESPONSE_TO_TNF_DN	0.0228111825488749	0.249077475129513	0.352487857583619	-0.397532839985428	-1.4884121411577	74	Lpl,Abcd2,Acadm,Selenbp1,Cdkn2c,Ech1,Scarb1,Entpd5,Me1,Hipk3,Dgat1,Arl4a,Pck1,Alad,Pparg,Acox1,Idh3g	0.22972972972973
Canonical Pathways - Reactome	REACTOME_IMMUNOREGULATORY_INTERACTIONS_BETWEEN_A_LYMPHOID_AND_A_NON_LYMPHOID_CELL	0.0111975095636768	0.166910598370565	0.380730400722792	-0.383853631223292	-1.48809213178306	94	H2-Q1,Vcam1,Itgb7,H2-Q6,H2-Q4,Cd1d1,Trbc2,H2-Q2,Trbc1,Fcgr4,Cd33,Cd96,Col17a1,Igkv1-110,Cd3e,Cd81,Siglecf,Trac,Slamf7,Ighv3-6,Pianp,Ighv1-82,H2-T10,Cd226,Cd3g,Hcst,Ifitm1,Iglc1,Sell,Igkv14-111,Cd8b1,Cd200,H2-T23,Klrk1	0.361702127659575
Ontology - Biological Process	GOBP_POSITIVE_REGULATION_OF_KILLING_OF_CELLS_OF_ANOTHER_ORGANISM	0.0583501006036217	0.395182591746591	0.266350657088526	-0.728091466452397	-1.48799166824608	6	Bcl2l11,Prf1,Clec7a	0.5
Ontology - Molecular Function	GOMF_AMIDE_BINDING	0.000639123159075789	0.0260593117074566	0.477270815362862	-0.329644689804414	-1.48784269773657	295	Cd36,H2-Q1,H2-Eb1,H2-Ab1,H2-Aa,Lepr,Cd74,Acadm,Acadl,Sorl1,Nqo2,Adrb2,Hmgcl,Npr3,Igf1r,Scarb1,Eci2,Acot7,Ramp1,Soat2,Pex7,Vdac2,Sardh,Ldlrad3,H2-Q6,Cert1,Vipr1,Hba-a1,Itm2a,Pank3,Pth1r,H2-Q4,Pparg,Cd1d1,Gcdh,Dhfr,Ednrb,Ppp3r1,Vbp1,Clstn1,Fzd5,Nln,Pank1,Vdac1,Brap,Phb2,Cln8,H2-Q2,Acbd5,Pfdn5,Acadvl,Mthfsl,Furin,Glp1r,Acads,Dld,Gclc,Ppp3ca,Mthfs,Ctsb,Nfkbia,Laptm4b,Hmgb1,Slc19a1,Ldlr,Ppic,Ppil1,Psa…	0.271186440677966
Ontology - Biological Process	GOBP_REGULATION_OF_G_PROTEIN_COUPLED_RECEPTOR_INTERNALIZATION	0.0198332106945909	0.232485272984729	0.352487857583619	-0.883414124899239	-1.48779529506655	3	App	0.333333333333333
Ontology - Biological Process	GOBP_POSITIVE_REGULATION_OF_SODIUM_ION_TRANSPORT	0.0445340149156495	0.35015360893443	0.321775918075361	-0.468166716370927	-1.4869801857043	34	Sgk1,Atp1b1,Gpd1l,Adrb2,Prss8,Glrx,Mllt6	0.205882352941176
Ontology - Biological Process	GOBP_POSITIVE_REGULATION_OF_CIRCADIAN_SLEEP_WAKE_CYCLE_SLEEP	0.0597938144329897	0.398724961495725	0.266350657088526	-0.773713875845869	-1.48685517613937	5	Alb,Adora2a	0.4
Curated - Chemical and Genetic Perturbation	TERAO_AOX4_TARGETS_HG_UP	0.0536950977453405	0.382744771473015	0.321775918075361	-0.491569314265674	-1.48680892273118	28	Cyp2b9,5031439G07Rik,Pam,Cyth1,Sgpl1	0.178571428571429
Ontology - Biological Process	GOBP_POLYAMINE_TRANSMEMBRANE_TRANSPORT	0.0582329317269076	0.39492844227292	0.266350657088526	-0.689647325200788	-1.48651316052477	7	Azin2,Oaz1,Azin1	0.428571428571429
Ontology - Biological Process	GOBP_POSITIVE_REGULATION_OF_POTASSIUM_ION_TRANSPORT	0.0442802032014567	0.349103400678218	0.321775918075361	-0.484053827849087	-1.48648205963069	29	Adora1,Atp1b1,Adrb2,Kcnn2,Fhl1,Amigo1,Akap7,Akap6	0.275862068965517
Ontology - Biological Process	GOBP_STRIATED_MUSCLE_CONTRACTION	0.0112090536022321	0.166927393050341	0.380730400722792	-0.372915633335255	-1.48626578848309	116	Adora1,Atp1b1,Gpd1l,Adrb2,Synm,Bmp10,Map2k6,Trpm4,Jup,Kcnn2,Vegfb,Tmem38b,Smad7,Kcnj8,Aldoa,Dmpk,Tmem38a,Myh14,Lmod3,Snta1,Grcc10,Pde4d,Adra1a,Sumo1,Atp1a1,Ccn2,Akap6,Dsc2,Atp1a2,Chrne,Pik3ca,Fxyd1,Abcc9	0.28448275862069
Ontology - Biological Process	GOBP_DETECTION_OF_TEMPERATURE_STIMULUS_INVOLVED_IN_SENSORY_PERCEPTION_OF_PAIN	0.0719160943026457	0.426106316108098	0.287805130535564	-0.618117290017616	-1.48612754062707	11	Adora1,Ntrk1	0.181818181818182
Ontology - Biological Process	GOBP_NEURON_PROJECTION_MAINTENANCE	0.0589279727328043	0.395750978654843	0.321775918075361	-0.630442949175366	-1.48545076696665	10	Abcd2,App	0.2
Positional	chr1A2	0.0526211690906246	0.378456738558424	0.321775918075361	-0.555153415447081	-1.4853697963262	17	Tcf24,Sgk3,Ppp1r42,Snhg6	0.235294117647059
Curated - Chemical and Genetic Perturbation	WENG_POR_TARGETS_GLOBAL_DN	0.0490996199600674	0.369203336574435	0.321775918075361	-0.510318874476733	-1.48503740917876	24	Ehhadh,Hsd17b11,Acot1,Cyp2c39,Acot2,Vnn1,Hsdl2,Cyp4a31,Retsat,Slc22a5,Rad51b	0.458333333333333
Ontology - Cellular Component	GOCC_AXOLEMMA	0.0948932658693942	0.476368951219039	0.287805130535564	-0.583607769062694	-1.48490278289074	14	Adora1,Myo1d,Robo1,Adora2a,Mapt,Thy1,Gabbr1,Slc1a2	0.571428571428571
Ontology - Molecular Function	GOMF_THIOLESTER_HYDROLASE_ACTIVITY	0.0372128759987014	0.319224293958731	0.321775918075361	-0.442916578097332	-1.48449240446931	44	Abcd2,Acot13,Acot1,Acot12,Acot2,Acot7,Aldh6a1,Esd,Acot6,Acot3,Ces1e,Pla2g6,Them4,Acot4,Hibch,Abcd3	0.363636363636364
Ontology - Cellular Component	GOCC_U7_SNRNP	0.0602409638554217	0.400881924570867	0.261663521711573	-0.688648527109729	-1.48436028259309	7	Lsm10,Snrpg,Snrpb,Snrpe	0.571428571428571
Ontology - Molecular Function	GOMF_LIPOPROTEIN_LIPASE_ACTIVATOR_ACTIVITY	0.0400313343464839	0.331293215681481	0.321775918075361	-0.819765844037353	-1.48417901038781	4	Apoh,Gpihbp1,Apoa5	0.75
Ontology - Biological Process	GOBP_NUCLEOSIDE_TRANSMEMBRANE_TRANSPORT	0.0400313343464839	0.331293215681481	0.321775918075361	-0.819754226239577	-1.48415797646485	4	Slc29a1,Slc29a2,Slc28a1	0.75
Ontology - Molecular Function	GOMF_URIDINE_TRANSMEMBRANE_TRANSPORTER_ACTIVITY	0.0400313343464839	0.331293215681481	0.321775918075361	-0.819754226239577	-1.48415797646485	4	Slc29a1,Slc29a2,Slc28a1	0.75
Ontology - Biological Process	GOBP_BRAIN_RENIN_ANGIOTENSIN_SYSTEM	0.0400313343464839	0.331293215681481	0.321775918075361	-0.819450419677306	-1.48360793729669	4	Agt,Agtr1a	0.5
Ontology - Biological Process	GOBP_CELLULAR_KETONE_METABOLIC_PROCESS	0.00276568400646909	0.0711353459384602	0.431707695803346	-0.344513661611282	-1.48296289399007	203	Rdh16,Cyp2b13,Cyp2b9,Ppargc1a,Nqo1,Abcd2,Rdh9,Fmo2,Cyp2b10,Cd74,Cbr1,Ugt1a1,Irs1,Ces1g,Acadl,Nqo2,Pdk2,Rdh16f2,Agt,Ces1d,Ndufa9,Apoc1,Gatd1,Hsd17b6,Aifm2,Cyp17a1,Dgat1,Rdh1,Pdk4,Hmgcr,Rdh10,Stat5b,Pparg,Wdtc1,Fh1,Fdxr,Coq8b,Ces1e,Aldoa,Coq9,Ednrb,Mtln,Pptc7,Coq10b,Nr1h2,Mlycd	0.226600985221675
Ontology - Biological Process	GOBP_APOPTOTIC_PROCESS_INVOLVED_IN_DEVELOPMENT	0.0545135353896623	0.384643280970475	0.321775918075361	-0.476079209923608	-1.48209189422794	31	Bcl2l11,Tgfbr3,Enpp1,Tnfrsf1b,Bmp7,Fzd5,Zpr1,Xkr8,Hand2,Tnfrsf1a	0.32258064516129
Curated - Chemical and Genetic Perturbation	MEISSNER_NPC_HCP_WITH_H3K4ME3_AND_H3K27ME3	0.0107923181201927	0.16387672958495	0.380730400722792	-0.392867769903309	-1.48197771260212	77	Adora1,Ndrg1,Atoh8,Myo1d,Epb41l1,Bmf,Synm,Rasgef1b,Plekhg3,Satb1,Efcc1,Adra2b,Ccno,Gch1,Unc5a,Nrarp,Rab20,Emb,Pltp,Smad6,Tuba4a,Galnt3,Rnf152,Bhlhe22,Dll4,Col27a1	0.337662337662338
Ontology - Molecular Function	GOMF_BASIC_AMINO_ACID_TRANSMEMBRANE_TRANSPORTER_ACTIVITY	0.0651685393258427	0.414718297917912	0.266350657088526	-0.587987918042331	-1.48196988109267	13	Slc15a4,Slc7a2,Slc47a1,Slc66a1,Slc38a4,Slc38a7,Slc25a29	0.538461538461538
Ontology - Biological Process	GOBP_POSITIVE_REGULATION_OF_CELL_KILLING	0.0230012819451443	0.2499075391855	0.352487857583619	-0.398697296843075	-1.48175752358581	71	H2-Q1,Bcl2l11,Gimap3,H2-Q6,Stat5b,H2-Q4,Cd1d1,Klrb1c,Il18rap,Cadm1,H2-Q2,Mill2,Klri2,Cd160,Sh2d1a,Prf1,Clec7a,H2-T10,Cd226,Raet1d,Gimap5,Cd1d2,Ulbp1,Ccl2,Rasgrp1,H2-T23,Klrk1,Klrd1,Tyrobp,Klrc1	0.422535211267606
Ontology - Biological Process	GOBP_HYDROGEN_PEROXIDE_METABOLIC_PROCESS	0.0579959725398619	0.394052166499992	0.321775918075361	-0.448606120207144	-1.48172007866299	39	Hbb-bs,Hba-a1,Zfp13,Acox1,Prdx3,Cyp1a1,Prdx2,Hbb-bt,Cyp1a2,Pxdn,Park7,Sod2,Cycs,Sod1,Nnt,mt-Co2,Insr,Mfn2,Prdx6	0.487179487179487
Curated - Chemical and Genetic Perturbation	WAKABAYASHI_ADIPOGENESIS_PPARG_RXRA_BOUND_36HR	0.00639908735343318	0.119648746501066	0.407017918923954	-0.358938440447718	-1.48155369894331	144	Lpl,Acadm,Tmem134,Ech1,Ilvbl,Decr1,Eci2,Pcbp2,Ramp1,Hsdl2,Acaa1a,St3gal2,Vim,Etfa,Bfar,Etfb,Crtc2,Map3k12,Acox1,Cblb,Acadvl,Ltbp3,Etfdh,Acads,Lpcat3,Fnip1,Bmp2k,Acaa2,Bcl2l13,Cpt2,Ptgr2,Pold4,Ugt1a6a,Filip1l,Cmss1,Cpt1a,Dbi,Cmpk1,Naa50,Hcfc1r1,Dlg4,Rbm4b,Gsk3a,Fitm2,Dnajc19,Sf1,Tarbp2,Spaar	0.333333333333333
Regulatory Target Gene - miRDB	MIR_6366	0.0497415524474449	0.372283342558551	0.321775918075361	-0.441017017447423	-1.48112072339371	43	Dsg1c,Tox,Tceal8,Slc23a2,Lyve1,Usf2	0.13953488372093
Ontology - Biological Process	GOBP_NK_T_CELL_DIFFERENTIATION	0.0651685393258427	0.414718297917912	0.266350657088526	-0.587623265884953	-1.48105080861222	13	Tox,Cd1d1,Psap,Tgfbr2,Itk	0.384615384615385
Ontology - Biological Process	GOBP_AMINOGLYCAN_CATABOLIC_PROCESS	0.059661130525761	0.398348465196714	0.321775918075361	-0.502274984667706	-1.4809995823619	26	Chil1,Hexa,Ids,Lyve1,Hexb	0.192307692307692
Ontology - Biological Process	GOBP_POSITIVE_REGULATION_OF_NUCLEOTIDE_BIOSYNTHETIC_PROCESS	0.0554323725055432	0.386622892054219	0.287857117255149	-0.547492655633907	-1.48099461143893	18	Ppargc1a,Eno1,Ndufc2,Eno1b	0.222222222222222
Ontology - Biological Process	GOBP_POSITIVE_REGULATION_OF_ARACHIDONIC_ACID_SECRETION	0.0217071777999718	0.244438381635101	0.352487857583619	-0.879367956051424	-1.48098097004598	3	Mif,Pla2g6,Pla2r1	1
Curated - Chemical and Genetic Perturbation	BURTON_ADIPOGENESIS_5	0.00560979265602681	0.110204482550704	0.407017918923954	-0.372730052348641	-1.48078786174908	114	Pla2g12a,Mgst3,Slc5a6,Acadm,Mpc2,Fabp4,Mknk2,Aco2,Ivd,Esrra,Etfb,Uqcrh,Atp5md,Pparg,Ndufb10,Uqcr11,Sdhd,Cisd1,Ptges2,Aldoa,Mdh2,Cyc1,Cox6a1,Coq9,Crat,Timm8a1,Phb2,Echs1,Cavin1,Prdx3,Ifngr1,Tmem97,Mrpl12,Phb,Tomm40,Isca2,Bcl2l13,Ndufab1,Ppif,Pex14,Aifm1	0.359649122807018
Ontology - Molecular Function	GOMF_CARBONYL_REDUCTASE_NADPH_ACTIVITY	0.0583501006036217	0.395182591746591	0.266350657088526	-0.724531210114216	-1.48071561570031	6	Dhrs7,Cbr1,Dcxr,Dhrs4	0.666666666666667
Curated - Chemical and Genetic Perturbation	YAO_TEMPORAL_RESPONSE_TO_PROGESTERONE_CLUSTER_3	0.0606060606060606	0.402299716301373	0.271288554688953	-0.526725972449735	-1.48045981549112	20	Hpgd,Ptpn22,Jchain,Igha,Minpp1,Rabgap1l,Nfkbia,Igkc	0.4
Ontology - Biological Process	GOBP_THYMOCYTE_MIGRATION	0.0639175257731959	0.411331097586221	0.257206466468838	-0.770212705447784	-1.48012693525931	5	Coro1a,Ccr7,Ccr2,Adam8	0.8
Regulatory Target Gene - miRDB	MIR_544_3P	0.0088466826229032	0.145197649790763	0.380730400722792	-0.364580225616525	-1.47992601038037	125	Slco1a4,Tox,Sgms1,Tead1,Tut4,Hsdl2,Col5a1,Spry1,Samd4,Bpnt2,Foxo1,Mpzl1,Gucy2c,Slc26a4,Kif16b,Amer2,Cuedc2,Cadm1,Rap1gap2,Clcc1,Nipsnap1,Crebl2,Pwwp3b,Catspere2,Slc5a3,C1d,Timp2,Pik3ca,Map2,Dusp2,Galnt3,Sntg1	0.256
Cell Type Signatures	DESCARTES_ORGANOGENESIS_INHIBITORY_NEURONS	0.0785137238083946	0.443306522306453	0.287805130535564	-0.615479932914545	-1.4797865935469	11	Ciita,Lypd1,Esrrb,Gm5148,Ccdc120,Btbd6,Fgf12	0.636363636363636
Ontology - Molecular Function	GOMF_PHOSPHATIDYLSERINE_1_ACYLHYDROLASE_ACTIVITY	0.0622489959839357	0.406057999597446	0.257206466468838	-0.686391101967788	-1.47949447356321	7	Lpl,Plaat3	0.285714285714286
Ontology - Biological Process	GOBP_REACTIVE_OXYGEN_SPECIES_METABOLIC_PROCESS	0.00167709241960741	0.0499511690181955	0.45505986738723	-0.346460188009037	-1.47944834646643	200	Cd36,Nqo1,Abcd2,Cbr1,Nqo2,Agt,Dcxr,App,Sirt3,Plau,Fbln5,Sod3,Sesn2,Ndufc2,Hbb-bs,Norad,Pdk4,Hba-a1,Atpif1,Foxo1,Pdgfrb,Zfp13,Agtr1a,Dhfr,Acox1,Immp2l,Vdac1,Gls2,Ndufs1,Bco2,Prdx3,Cyp1a1,Prdx2,Cyp1b1,Ndufa13,Noxo1,Ndufs4,Gch1,Hbb-bt,Ndufs3,Romo1,Cyp1a2,Pxdn,Ccn2,Slc5a3,Tgfb1,Pla2r1,Parl,Park7,Prkn,Brca1,Mapt,Sod2,Tgfbr2	0.27
Cell Type Signatures	TABULA_MURIS_SENIS_HEART_AND_AORTA_ENDOCARDIAL_CELL_AGEING	0.0458875113946825	0.356539652334526	0.321775918075361	-0.453151981392082	-1.47865241811272	38	H2-Eb1,H2-Ab1,H2-Aa,Cd74,H2-Q4,Rpl36,Rps28,Rpl31,Rpl37a,Rps23,Rps29	0.289473684210526
Ontology - Biological Process	GOBP_N_ACETYLGLUCOSAMINE_METABOLIC_PROCESS	0.0588235294117647	0.395215192995437	0.276500599254472	-0.567992770414134	-1.47860161243864	15	Hexb,Gnpda1,Gnpnat1,Nagk,Chst3,Renbp	0.4
Ontology - Biological Process	GOBP_SLEEP	0.0554323725055432	0.386622892054219	0.287857117255149	-0.546421931923562	-1.47809825104205	18	Adora1,Chrnb2,Alb,Adora2a,Slc29a1	0.277777777777778
Ontology - Biological Process	GOBP_SHORT_CHAIN_FATTY_ACID_CATABOLIC_PROCESS	0.0603621730382294	0.400881924570867	0.261663521711573	-0.723210231156119	-1.47801594708153	6	Ces1d,Pck1,Acads	0.5
Curated - Chemical and Genetic Perturbation	ZHENG_FOXP3_TARGETS_IN_T_LYMPHOCYTE_UP	0.0798332513905741	0.445886378627591	0.287805130535564	-0.614674075417393	-1.47784908582841	11	Cc2d2a,Gata3,Cenpk,Zfp608,Samsn1,Cpm	0.545454545454545
Ontology - Biological Process	GOBP_SULFUR_COMPOUND_TRANSPORT	0.055902396724451	0.386946006528122	0.321775918075361	-0.474534729165296	-1.47728373969195	31	Slc5a6,Slc25a10,Slc27a1,Slc19a2,Slc25a11,Slc3a2,Lrrc8d,Slc26a4	0.258064516129032
Ontology - Biological Process	GOBP_POST_EMBRYONIC_ANIMAL_MORPHOGENESIS	0.0811527794693288	0.448606230425696	0.287805130535564	-0.614421251511401	-1.47724122616214	11	Bcl2l11,Enpp1	0.181818181818182
Curated - Chemical and Genetic Perturbation	RAFFEL_VEGFA_TARGETS_DN	0.0232688192309961	0.251506937735061	0.352487857583619	-0.877057431571399	-1.47708971751375	3	Il18r1,Hes1	0.666666666666667
Ontology - Biological Process	GOBP_NEGATIVE_REGULATION_OF_MAMMARY_GLAND_EPITHELIAL_CELL_PROLIFERATION	0.0603621730382294	0.400881924570867	0.261663521711573	-0.722555794720743	-1.47667848330383	6	Robo1,Phb2,Gata3,Etv4,Zfas1,Brca2	1
Ontology - Biological Process	GOBP_AMINE_METABOLIC_PROCESS	0.015981261537025	0.205524666829284	0.352487857583619	-0.384387462916148	-1.47663227292697	90	Sult1d1,Inmt,Azin2,Sult1a1,Vcam1,Chrnb2,Maob,Sms,Nr4a2,Fh1,Agtr1a,Epas1,Abcc2,Cyp2d22,Oaz1,Mecp2,Cyp1a1,Ndufs4,Gch1,Abat,Myo5a,Azin1,Park7,Prkn,Maoa,Hand2,Tdo2,Gata3,Abhd4,Agmat	0.333333333333333
Ontology - Biological Process	GOBP_NEGATIVE_REGULATION_OF_VASCULATURE_DEVELOPMENT	0.0130156307760901	0.181773937782154	0.380730400722792	-0.381228685431446	-1.47643042414014	95	Spred1,Agt,Adrb2,Fbln5,Klf4,Hhip,Cd59a,Cxcl10,Pparg,Sparc,Naxe,Dcn,Apoh,Adamts1,Mecp2,Spry2,Stat1,Pgk1,Hgs,Cd160,Sulf1,Ccr2,Thbs1,Cxcr3,Angpt2,Wnt4,Foxo4,Pik3cb,Col4a3,Fasl,Ccl2,Angptl7,Foxj2,Serpine1,Gpr4,Dab2ip,Adamts9,Crhr2,Creb3l1	0.410526315789474
Canonical Pathways - Reactome	REACTOME_CA2_ACTIVATED_K_CHANNELS	0.0242058048678228	0.257381431454541	0.352487857583619	-0.876550533698678	-1.47623602925039	3	Kcnn2	0.333333333333333
Ontology - Biological Process	GOBP_ESTROUS_CYCLE	0.0639175257731959	0.411331097586221	0.257206466468838	-0.767756309048877	-1.47540644902482	5	Enpp2,Igf1r,Anxa1	0.6
Ontology - Molecular Function	GOMF_ALPHA_TUBULIN_BINDING	0.0579959725398619	0.394052166499992	0.321775918075361	-0.446655448922339	-1.47527712418829	39	Ppargc1a,Dlec1,Lrrc61,Bex4,Pacrg,Washc1,Ndel1,Ino80,Fam110c,Gja1	0.256410256410256
Ontology - Biological Process	GOBP_OXIDATIVE_DEMETHYLATION	0.0610021786492375	0.403415262222798	0.271288554688953	-0.566688390387812	-1.47520604384937	15	Cyp3a59,Cyp3a25,Cyp3a11	0.2
Ontology - Cellular Component	GOCC_PLASMA_MEMBRANE_RAFT	0.0111544862659276	0.166579205894896	0.380730400722792	-0.377279654100575	-1.47502112551836	104	Cd36,Emp2,Irs1,Slc27a1,Myo1d,Atp1b1,Chrnb2,Adrb2,Igf1r,Scarb1,Mapk3,Hmox1,Lrp4,Cavin1,Cavin2,Ctnnd1,Plvap,Atp1a1,Ctsb,Ldlr,Akap6,Jak2,Atp1a2,Tgfbr2,Fxyd1	0.240384615384615
Ontology - Biological Process	GOBP_POSITIVE_REGULATION_OF_FATTY_ACID_OXIDATION	0.0558035714285714	0.386763161146812	0.287857117255149	-0.515904317402723	-1.47483874658012	22	Ppargc1a,Abcd2,Irs1,Dgat1,Pparg,Mtln,Mlycd	0.318181818181818
Curated - Chemical and Genetic Perturbation	HOUSTIS_ROS	0.0480966629253168	0.365478884853589	0.321775918075361	-0.464336884064675	-1.47481596181817	34	Txnrd2,Sod3,Hmox1,Glrx,Gpx4,Fth1,Txn2,Prdx3,Prdx2,Cyp1b1,Mt1,Sod2,Mt2,Hmox2,Sod1	0.441176470588235
Ontology - Molecular Function	GOMF_CALCITONIN_FAMILY_RECEPTOR_ACTIVITY	0.062374245472837	0.406057999597446	0.257206466468838	-0.721617835836615	-1.47476158814842	6	Ramp1,Crcp,Calcrl	0.5
Ontology - Biological Process	GOBP_NEGATIVE_REGULATION_OF_NEUROTROPHIN_TRK_RECEPTOR_SIGNALING_PATHWAY	0.0508130081300813	0.373316084188253	0.287857117255149	-0.81437475705143	-1.47441849376482	4	Agt,Spry1,Spry2	0.75
Ontology - Molecular Function	GOMF_THIAMINE_TRANSMEMBRANE_TRANSPORTER_ACTIVITY	0.0639175257731959	0.411331097586221	0.257206466468838	-0.767241612894275	-1.4744173512905	5	Slc19a2,Slc47a1	0.4
Ontology - Molecular Function	GOMF_FIBRINOGEN_BINDING	0.062374245472837	0.406057999597446	0.257206466468838	-0.721437020873156	-1.47439205880833	6	Itga2b,Itgb3,Thbs1	0.5
Ontology - Cellular Component	GOCC_MITOCHONDRIAL_PYRUVATE_DEHYDROGENASE_COMPLEX	0.0642570281124498	0.412307125221852	0.252961123069611	-0.683969200118304	-1.47427414015337	7	Pdk2,Dlat,Pdha1,Dld	0.571428571428571
Ontology - Biological Process	GOBP_REGULATION_OF_AMINO_ACID_TRANSPORT	0.0473797558297489	0.362579701653221	0.321775918075361	-0.458067084918728	-1.47397365846375	37	Adora1,Il1rn,Agt,Rgs4,Adora2a,Dtnbp1,Abat,Septin2	0.216216216216216
Regulatory Target Gene - miRDB	MIR_6396	0.0558035714285714	0.386763161146812	0.287857117255149	-0.515586548836878	-1.47393032736837	22	Mospd2,Zfp704,Slc25a27,Mecp2,Septin1,Snx15,Phb	0.318181818181818
Cell Type Signatures	TABULA_MURIS_SENIS_MARROW_HEMATOPOIETIC_PRECURSOR_CELL_AGEING	0.0130913030480442	0.181863450413352	0.380730400722792	-0.379748403938739	-1.473553471575	97	H2-Eb1,H2-Ab1,H2-Aa,Cd74,Btg1,Cd82,Lsp1,Gimap3,Lck,4930523C07Rik,Rabac1,H2-Q4,Glrx,Fau,Serpina3g,Aldoa,Ltb,Pfdn5,Anxa2,Ptpn18,Ccl5,Anxa1,Ctsb,Ms4a4b,Lat,Tmsb4x,Cd3e,Cd2,Cnn2,Saraf,Thy1,Sh2d1a	0.329896907216495
Curated - Chemical and Genetic Perturbation	YAO_TEMPORAL_RESPONSE_TO_PROGESTERONE_CLUSTER_0	0.0282317714119224	0.275341390812321	0.352487857583619	-0.391874739844798	-1.47345184168615	75	Nt5e,Gstt2,Mycl,Enpp2,Hsd17b11,Gabarapl1,Pnpla2,Adrb2,Ngef,Ephx1,Lamb3,Rad51b,Crebrf,Angptl2,AU020206,Tef,Mxi1,Epb41l4aos,Txndc16,Eps8,Tmem159,Atp1a2,Dbp,St6gal1,Igfbp3	0.333333333333333
Ontology - Molecular Function	GOMF_FATTY_ACID_TRANSMEMBRANE_TRANSPORTER_ACTIVITY	0.0811527794693288	0.448606230425696	0.287805130535564	-0.612785396055527	-1.4733081702766	11	Cd36,Slc22a29,Slc22a27,Slc27a1,Slc27a5,Slc22a26	0.545454545454545
Regulatory Target Gene - miRDB	MIR_669D_5P	0.0707292370927826	0.424407960297833	0.287805130535564	-0.441618161476054	-1.47312118755067	40	Tcf24,Hipk3,Foxo1,Smad7,Acbd5,Pcdh7,Slc25a20,Aldob,Sh2d1a,Slc25a31,Rora,Col4a3,Phf3,Pdzd4,Csgalnact1,Zfp773,Emc7,Cdyl,Zbtb10,Per2	0.5
Canonical Pathways - Reactome	REACTOME_ATORVASTATIN_ADME	0.0543933054393306	0.384302613033436	0.282013350011725	-0.669249694978727	-1.47232784586402	8	Cyp3a11,Abcb1a,Abcc2,Pon1,Slco1b2,Ugt1a5	0.75
Ontology - Molecular Function	GOMF_PYRIMIDINE_NUCLEOSIDE_TRANSMEMBRANE_TRANSPORTER_ACTIVITY	0.065979381443299	0.416241578050166	0.252961123069611	-0.766086858934824	-1.47219824684456	5	Slc29a1,Slc29a2,Slc28a1	0.6
Curated - Chemical and Genetic Perturbation	ICHIBA_GRAFT_VERSUS_HOST_DISEASE_D7_DN	0.0286523506726147	0.277249557474625	0.352487857583619	-0.427089184282499	-1.47178205195218	50	Rdh16,Cyp2b13,Cyp2b9,Serpina6,Tenm3,Acaa1b,Osbpl5,Slc25a10,Papss2,Hbb-bs,Me1,Cyp4a31,Hmgcs2,Acaa1a,Cyp4a10	0.3
Ontology - Biological Process	GOBP_REGULATION_OF_EXIT_FROM_MITOSIS	0.0851113664541149	0.458806013103373	0.287805130535564	-0.612122722640863	-1.47171491730038	11	Cdkn1c,Cdc14a,Phb2,Tgfb1,Cdc14b	0.454545454545455
Curated - Chemical and Genetic Perturbation	CUI_TCF21_TARGETS_DN	0.0557735893587265	0.386763161146812	0.321775918075361	-0.486515294618162	-1.47152244880063	28	Scd2,Adamts5,Fam241a,Art3	0.142857142857143
Curated - Chemical and Genetic Perturbation	RAMPON_ENRICHED_LEARNING_ENVIRONMENT_EARLY_DN	0.0639175257731959	0.411331097586221	0.257206466468838	-0.637362678315055	-1.47145719818726	9	Casp6,Cit	0.222222222222222
Ontology - Biological Process	GOBP_PURINE_NUCLEOSIDE_TRANSMEMBRANE_TRANSPORT	0.0263921065539888	0.26848924814289	0.352487857583619	-0.873355305868267	-1.47085481018364	3	Slc29a1,Slc29a2	0.666666666666667
Ontology - Biological Process	GOBP_MEMBRANE_RAFT_LOCALIZATION	0.065979381443299	0.416241578050166	0.252961123069611	-0.765364176848985	-1.47080946006746	5	Naxe,Rala,Dock2,Gsn	0.8
Canonical Pathways - Reactome	REACTOME_PROSTACYCLIN_SIGNALLING_THROUGH_PROSTACYCLIN_RECEPTOR	0.0674157303370787	0.4198970696649	0.261663521711573	-0.583351725268669	-1.4702847803573	13	Gng2,Gng7,Gnb2,Gnb1,Gnb5,Gng11,Gnb4,Gng5	0.615384615384615
Ontology - Biological Process	GOBP_N_ACYLPHOSPHATIDYLETHANOLAMINE_METABOLIC_PROCESS	0.0548780487804878	0.385854833161335	0.276500599254472	-0.811957191312178	-1.47004151178573	4	Plaat3,Abhd4,Naaa	0.75
Ontology - Biological Process	GOBP_POSITIVE_REGULATION_OF_BLOOD_CIRCULATION	0.0511452227086768	0.373371776165757	0.321775918075361	-0.478688268572613	-1.47000495079384	29	Adrb2,Trpm4,Rgs4,Ptger2,Gch1,Glp1r,Adra1a,Atp1a1,Ccn2,Adm,Gsk3a,Dusp5,Smtn,Crhr2	0.482758620689655
Ontology - Biological Process	GOBP_LENS_FIBER_CELL_DIFFERENTIATION	0.0458626240455799	0.356539652334526	0.321775918075361	-0.477031798999527	-1.46932748990564	30	Cdkn1c,Plaat3,Spred1,Vim,Spry1,Tbc1d20,Spred2,Spry2,Tgfb1	0.3
Ontology - Biological Process	GOBP_PROTEIN_MATURATION_BY_IRON_SULFUR_CLUSTER_TRANSFER	0.065359477124183	0.415273696049924	0.261663521711573	-0.5644263697169	-1.46931754035848	15	Isca1,Cisd3,Bola3,Cisd1,Glrx3,Isca2	0.4
Regulatory Target Gene - miRDB	MIR_376C_3P	0.0159347082093751	0.205255437577996	0.352487857583619	-0.379491765870623	-1.46927188055842	101	Vldlr,Dsg1c,Defb1,Adssl1,Tgfbr3,Slc4a4,Arhgef17,Hacd2,Cpeb3,Neil2,Ccdc82,Sbds,Arfgef2,Flt3,Tmem255a,Ndufaf5,Hbegf,Susd6	0.178217821782178
Ontology - Molecular Function	GOMF_VERY_LOW_DENSITY_LIPOPROTEIN_PARTICLE_BINDING	0.0548780487804878	0.385854833161335	0.276500599254472	-0.811510118795058	-1.46923209083844	4	Vldlr,Pcsk9,Pltp	0.75
Curated - Chemical and Genetic Perturbation	MARSON_FOXP3_TARGETS_DN	0.0205759941904823	0.237714297698838	0.352487857583619	-0.425405888121612	-1.46897654128329	51	Gstt2,Enc1,Fam107b,Btg1,Ddt,Rcl1,Gadd45b,Itm2a,Ptpn22,Gramd1b,Gch1,Emb,Dennd2d,Mbp,Slc29a1,Jak2,Pou2af1,Itk	0.352941176470588
Curated - Chemical and Genetic Perturbation	PARK_OSTEOBLAST_DIFFERENTIATION_BY_PHENYLAMIL_DN	0.0680412371134021	0.4198970696649	0.248911114434702	-0.764327990143456	-1.46881820772643	5	Serpinb1a,Arhgap18,Mcf2l	0.6
Regulatory Target Gene - miRDB	MIR_219A_5P	0.0137404441421323	0.187544188188695	0.380730400722792	-0.378238606043612	-1.4676949402246	97	Slc16a7,Ppargc1a,Ddah1,Rassf3,Sdk1,Pdgfra,Klb,Zfp704,Gprc5b,Erg,Rbms3,Tmem98,Pigr,Epha7,Sp4,Ankrd44,Mef2d,Akap6,Mbnl1,Pcdh17,Rhbg	0.216494845360825
Ontology - Biological Process	GOBP_MODIFIED_AMINO_ACID_TRANSPORT	0.0404505543109401	0.332229462982319	0.321775918075361	-0.454257241428005	-1.46727539438475	36	Slc5a6,Slc25a32,Agt,Slc7a2,Slc6a12,Slc22a5,Slc66a1,Slc25a20,Slc19a1,Slc1a4,Slc22a21,Slc38a4,Slc25a29,Slc22a4	0.388888888888889
Ontology - Biological Process	GOBP_GLUCOSE_CATABOLIC_PROCESS	0.0649350649350649	0.414054707727609	0.261663521711573	-0.521829657092628	-1.46669782441926	20	Eno1,Pkm,Aldoa,Eno1b,Pfkl,Pgk1,Pfkp,Foxk1,Tpi1,Pfkfb2,Eno3,Trp53	0.6
Ontology - Cellular Component	GOCC_RIBOSOMAL_SUBUNIT	0.00356544395757134	0.0822933976149518	0.431707695803346	-0.345544454735715	-1.46639531936721	188	mt-Rnr2,mt-Rnr1,Mrps35,Mrpl45,Mrpl23,Mrpl14,Fau,Mrps16,Mrpl51,Rpl41,Rpl36,Rps27,Mrpl50,Mrps24,Mrpl12,Mrps9,Mrpl9,Mrpl48,Chchd1,Mrpl42,Dap3,Rps27l,Rps17,Ndufab1,Rps18-ps5,Rps15,Mrpl58,Mrpl47,Rps28,Rpl31,Mrpl1,Mrpl52,Mrpl2,Rpl37a,Rps14,Rpl22,Mrpl34,Rps23,Rps29,Mrpl27,Mrps18c,Mrpl30,Rpl17,Mrpl38,Mrps6,Mrps31,Mrps14,Rps21,Rpl26,Mrps27,Rpl38,Mrps5,Rpl34,Mrpl46,Mrpl15,Mrpl11,Mrpl37,Mrpl21,Gm2000,Rpl36a…	0.404255319148936
Ontology - Biological Process	GOBP_PERICARDIUM_DEVELOPMENT	0.0500050567855064	0.372388692048896	0.321775918075361	-0.495694525289116	-1.46628083760235	25	Tgfbr3,Vcam1,Bmp7,Tbx20,Epor,Bmp5,Hand2,Dll4,Smad2,Notch1,Wt1	0.44
Ontology - Biological Process	GOBP_GLOMERULUS_MORPHOGENESIS	0.0656779661016949	0.415573882578169	0.257206466468838	-0.622136444687686	-1.46587896672973	10	Pdgfra,Pdgfrb,Tcf21,Ctnnd1,Mef2c	0.5
Ontology - Biological Process	GOBP_FATTY_ACID_DERIVATIVE_BIOSYNTHETIC_PROCESS	0.0543478260869565	0.384302613033436	0.287857117255149	-0.54783728760273	-1.46579474729709	17	Hmgcl,Pam,Hmgcs2,Slc27a5,Gcdh,Ggt5,Far1,Acsl5,Acat1	0.529411764705882
Ontology - Molecular Function	GOMF_AROMATIC_AMINO_ACID_TRANSMEMBRANE_TRANSPORTER_ACTIVITY	0.0656779661016949	0.415573882578169	0.257206466468838	-0.622089249198486	-1.46576776463647	10	Slc15a4,Slc16a10,Slc3a2	0.3
Curated - Chemical and Genetic Perturbation	LIM_MAMMARY_STEM_CELL_UP	0.000144152450356885	0.00839963223461354	0.518848077743792	-0.318089619713769	-1.46557704132536	401	Cd36,Tpm2,Nt5e,Bcl2l11,Tenm3,Tox,Enc1,Card10,Igfbp2,Fgfrl1,Enpp2,Tgfbr3,Rarres2,Spred1,Acer2,Gpc3,Eepd1,Gypc,Clmp,Synm,Dll1,Fzd8,Fez1,Maob,Mamdc2,Eva1a,Ltbp4,Nrp2,Lbh,Erf,Col5a1,Vim,Tmem47,Klhl21,Pcdh18,Ets1,Bmp7,Itm2a,Fgl2,Cdh4,Fhl1,Pamr1,Rflnb,Lamb3,Antxr1,L3hypdh,Sema3c,Epas1,C1qtnf4,Cblb,Lrp4,Large2,Postn,Dchs1,Ednrb,Rcn3,Ndn,Lama1,Syde1,Pls3,Adamts1,Angptl2,Cadm1,Ebf3,Cavin2,Nbl1,Lima1,Lgals…	0.27930174563591
Ontology - Molecular Function	GOMF_ADENYLATE_CYCLASE_BINDING	0.0696629213483146	0.422993047247212	0.257206466468838	-0.581440855008514	-1.4654686062739	13	Adrb2,Adcy5,Akap12,Akap6,Akap5	0.384615384615385
Ontology - Biological Process	GOBP_EMBRYONIC_VISCEROCRANIUM_MORPHOGENESIS	0.0642570281124498	0.412307125221852	0.252961123069611	-0.679762920721311	-1.46520763695384	7	Mthfd1l,Rdh10,Mef2c	0.428571428571429
Ontology - Biological Process	GOBP_NEGATIVE_REGULATION_OF_ACUTE_INFLAMMATORY_RESPONSE	0.0680412371134021	0.4198970696649	0.248911114434702	-0.634631377775908	-1.46515153898336	9	Adora1,Pparg,Spn	0.333333333333333
Ontology - Molecular Function	GOMF_ORGANIC_CATION_TRANSMEMBRANE_TRANSPORTER_ACTIVITY	0.0558035714285714	0.386763161146812	0.287857117255149	-0.512429575565945	-1.46490534667945	22	Slc19a2,Slc47a1,Slc22a5,Slc25a20,Slc22a21,Slc25a26,Slc25a29,Slc22a4,Slc44a1	0.409090909090909
Curated - Chemical and Genetic Perturbation	SHETH_LIVER_CANCER_VS_TXNIP_LOSS_PAM3	0.032637931959624	0.29667350764667	0.321775918075361	-0.396467220352165	-1.46439856222129	70	Scd2,Spink1,Maff,Igfbp1,Spred1,Esm1,Gpc3,Fabp4,Cyp17a1,Robo1,Bmp7,Sparc,Unc5b	0.185714285714286
Ontology - Biological Process	GOBP_AMYLOID_FIBRIL_FORMATION	0.0506673657996995	0.373316084188253	0.321775918075361	-0.494979480083565	-1.46416571018127	25	Cd36,App,Vbp1,Pfdn5,Ldlr,Apoe,Mapt,Hspg2,Pfdn1,Gsn	0.4
Curated - Chemical and Genetic Perturbation	MIKKELSEN_NPC_HCP_WITH_H3K4ME3_AND_H3K27ME3	0.0114092152737005	0.16865430400902	0.380730400722792	-0.371574276751737	-1.46391799250409	108	Adora1,Ndrg1,Bmf,Synm,Ptgfrn,Gchfr,Rasgef1b,Plekhg3,Satb1,Lama1,Slc26a4,Efcc1,Hrk,Baiap2l1,Adra2b,Ccno,Gch1,Unc5a,Nrarp,Rab20,Emb,Hs3st3a1,Sntb1,Tgfb1,Pltp,Smad6,Tuba4a,Foxf1,Bhlhe22,Mmp24,Dll4,Col27a1,Bicdl1,Reln,Oaf,Gpat3,Plag1,Galnt14,Cxcr4,Camkk1,Fli1,Esrrb,Smoc2,Egflam	0.407407407407407
Ontology - Biological Process	GOBP_POSITIVE_REGULATION_OF_VOLTAGE_GATED_CALCIUM_CHANNEL_ACTIVITY	0.0538793103448276	0.383036457603508	0.287857117255149	-0.55518535636864	-1.46383570513972	16	S100a1,Ppp3r1,Ppp3ca,Nipsnap2,Akap5,Cacnb3,Ppp3cb,Kcne3,Cacnb2	0.5625
Positional	chr17B3	0.0551946539045923	0.386622892054219	0.321775918075361	-0.50296962434347	-1.46365095470263	24	Rcan2,Cyp39a1,Mrpl14,Supt3,Slc25a27,Tmem63b,Slc29a1	0.291666666666667
Canonical Pathways - Reactome	REACTOME_INWARDLY_RECTIFYING_K_CHANNELS	0.0570175438596491	0.390186095683741	0.282013350011725	-0.516811166457634	-1.46362496745729	21	Kcnj8,Gng2,Gng7,Gnb2,Abcc9,Gnb1,Gabbr1,Kcnj5,Gnb5,Gng11,Kcnj2,Gnb4,Gng5	0.619047619047619
Curated - Chemical and Genetic Perturbation	XU_CREBBP_TARGETS_DN	0.0509467848756251	0.373316084188253	0.321775918075361	-0.460378752791699	-1.46224423775168	34	Hsd11b1,Cyth1,Aldh1a3,Ets1,Ciita,Nr1h2,Tbc1d10a,Atp1a1,Relb,Tgfb1,Anp32a,Ccr7,Arhgef2	0.382352941176471
Ontology - Molecular Function	GOMF_STRUCTURAL_CONSTITUENT_OF_RIBOSOME	0.00561434234120114	0.110204482550704	0.407017918923954	-0.350568996737346	-1.46186228424135	159	mt-Rnr2,mt-Rnr1,Mrps35,Mrpl23,Mrpl14,Ndufa7,Fau,Mrps16,Mrpl51,Rpl41,Rpl36,Rps27,Mrps24,Mrpl12,Mrps9,Mrpl9,Dap3,Rps27l,Rps17,Rps15,Mrpl47,Rps28,Rpl31,Mrpl1,Mrpl52,Mrpl2,Rpl37a,Rps14,Rpl22,Mrpl34,Rps23,Rps29,Mrpl27,Mrps18c,Mrpl30,Rpl17,Mrps6,Mrps31,Mrps14,Rps21,Rpl26,Rpl38,Mrps5,Rpl34,Mrpl46,Mrpl15,Mrpl11,Mrpl37,Mrpl21,Gm2000,Rpl36a,Rps2,Rpl35a,Mrpl10,Rps9,Mrpl33,Mrpl41,Rpl39,Rpl11,Rpl23,Rps3,Mrps21	0.389937106918239
Ontology - Molecular Function	GOMF_SOLUTE_BICARBONATE_SYMPORTER_ACTIVITY	0.0643863179074447	0.412778986671323	0.252961123069611	-0.715132787759037	-1.46150817432305	6	Slc4a4,Slc4a9	0.333333333333333
Ontology - Biological Process	GOBP_ALDITOL_METABOLIC_PROCESS	0.0570175438596491	0.390186095683741	0.282013350011725	-0.516054187174149	-1.46148117906597	21	Mogat1,Galk1,Pck1,Shpk,Angptl3,Sord,Dgat2,Got1,Tpi1	0.428571428571429
Ontology - Biological Process	GOBP_MEMBRANE_REPOLARIZATION_DURING_CARDIAC_MUSCLE_CELL_ACTION_POTENTIAL	0.0662650602409639	0.417002864007472	0.248911114434702	-0.677989155459587	-1.46138434161305	7	Kcnn2,Kcnj8,Kcnj5,Kcne3,Kcnj2	0.714285714285714
Ontology - Biological Process	GOBP_PROTEIN_HOMOTETRAMERIZATION	0.0444207226097663	0.349605922936589	0.321775918075361	-0.435911576491019	-1.46101423229852	44	Acot13,Cth,Mat1a,Pkm,Me1,Aldh1a3,Trpm4,Crtc2,Gls,Cryz,Osbpl2,Upb1,Gbp5,Tdo2,Sod2,Gnmt,Cbr4,Shmt2	0.409090909090909
Cell Type Signatures	TABULA_MURIS_SENIS_HEART_ATRIAL_MYOCYTE_AGEING	0.00606135940419499	0.115490158255435	0.407017918923954	-0.36000798691685	-1.46088039021707	126	H2-Eb1,H2-Ab1,H2-Aa,Cd74,Tagln2,Macrod1,Zfp704,Igsf23,Cpeb3,Bri3,Esrra,Hba-a1,Isca1,Vegfb,Lamb3,Dmpk,Nol3,Oaz1,Tmsb10,Gatd3a,Prxl2a,Fech,Pfkl,Coro1a,Nr2f2,Ccnd1,Aldob,Rbfox2,Olfm1,Zfp579,Ptms,Gnmt,Ube2r2,Slc38a4	0.26984126984127
Canonical Pathways - Biocarta	BIOCARTA_HES_PATHWAY	0.0677966101694915	0.4198970696649	0.252961123069611	-0.61998425957513	-1.46080798444611	10	Fzd1,Dll1,Hes1	0.3
Ontology - Biological Process	GOBP_NEGATIVE_REGULATION_OF_LIPOPROTEIN_PARTICLE_CLEARANCE	0.0680412371134021	0.4198970696649	0.248911114434702	-0.632745563084273	-1.46079782374891	9	Apoc1,Mylip,Ldlr,Pcsk9	0.444444444444444
Canonical Pathways - Reactome	REACTOME_ERKS_ARE_INACTIVATED	0.0696629213483146	0.422993047247212	0.257206466468838	-0.57956200076493	-1.46073312563813	13	Mapk3,Ppp2cb,Dusp7,Mapk7,Dusp6,Ppp2r1a,Ppp2r1b,Dusp3,Vrk3,Ppp2r5d,Dusp4,Mapk1	0.923076923076923
Curated - Chemical and Genetic Perturbation	GROSS_HYPOXIA_VIA_HIF1A_ONLY	0.0627615062761506	0.407327005495763	0.261663521711573	-0.663644889957435	-1.45999745473287	8	Vldlr,Maff	0.25
Ontology - Biological Process	GOBP_REGULATION_OF_T_CELL_ACTIVATION_VIA_T_CELL_RECEPTOR_CONTACT_WITH_ANTIGEN_BOUND_TO_MHC_MOLECULE_ON_ANTIGEN_PRESENTING_CELL	0.0701030927835052	0.423982108545689	0.245041785430996	-0.759561041473855	-1.45965750565677	5	H2-DMb1,Cd81,H2-DMb2	0.6
Ontology - Biological Process	GOBP_REGULATION_OF_DENDRITIC_CELL_ANTIGEN_PROCESSING_AND_PRESENTATION	0.0699152542372881	0.423583075906373	0.248911114434702	-0.619480945255002	-1.45962207437473	10	Cd74,Fgl2,Ccl21a,Ccr7,Thbs1	0.5
Ontology - Biological Process	GOBP_REGULATION_OF_ACYL_COA_BIOSYNTHETIC_PROCESS	0.0701030927835052	0.423982108545689	0.245041785430996	-0.759506543755967	-1.45955277674282	5	Pdk2,Pdk4,Pdk1,Pdk3	0.8
Regulatory Target Gene - miRDB	MIR_3083_3P	0.0680412371134021	0.4198970696649	0.248911114434702	-0.631791636505806	-1.45859552640991	9	Mst1r,Smim19,Rassf4,Pde8b	0.444444444444444
Ontology - Biological Process	GOBP_LIPID_STORAGE	0.0200320473958467	0.23396029699056	0.352487857583619	-0.385615277496715	-1.45855512827643	84	Cd36,Lpl,Ces1g,Cds2,Hexa,Enpp1,Hexb,Pnpla2,Ces1d,Scarb1,Cry2,Srebf2,Dgat1,Stat5b,Pparg,Ces1e,Nr1h2,Angptl3,Ehd1,Ces1c,Hilpda,Nfkbia,Tmem159,Apoe,Dgat2,Itgb3	0.30952380952381
Ontology - Biological Process	GOBP_POSITIVE_REGULATION_OF_METALLOPEPTIDASE_ACTIVITY	0.0721649484536082	0.426106316108098	0.241339976815091	-0.758949864095528	-1.45848299880498	5	Antxr1,Ddrgk1,Mbp	0.6
Regulatory Target Gene - GTRD	STFA1_TARGET_GENES	9.84710188810202e-05	0.0062615063751963	0.538434096309916	-0.312145032932963	-1.45841405875013	445	Slc5a6,Igfbp2,Sgk1,Septin6,Sorbs3,Mpc1,Khdrbs3,Car8,Slc25a10,Ldhb,Nqo2,Serpinb1a,Mknk2,Aco2,Klf16,Gsta3,Alpl,Eci2,AA986860,Fam234b,Sgk3,Cyth1,Atp5l,Vim,Etfa,Ndufb5,Fbxo21,Esrra,Efcab2,Slc27a5,Igsf9,B330016D10Rik,Thra,Uqcr10,Ephx1,Ei24,Cox8a,Dnm3,Ndufs7,Kxd1,Gpx4,Sdhd,Triobp,Dedd2,Sema4b,Aldoa,Coq9,Zfand5,Rpa2,Rnf44,Crat,Timm10,Clec2d,Cox20,Khk,Efcc1,Pptc7,Acbd5,Rdh13,Kif1b,Atp5b,Grcc10,Micos10,Ra…	0.285393258426966
Ontology - Molecular Function	GOMF_BETA_2_MICROGLOBULIN_BINDING	0.0645879732739421	0.412778986671323	0.266350657088526	-0.573141722195375	-1.45827349016541	14	H2-Q1,H2-Q6,H2-Q4,H2-Q2	0.285714285714286
Ontology - Biological Process	GOBP_MITOCHONDRIAL_CYTOCHROME_C_OXIDASE_ASSEMBLY	0.0588235294117647	0.395215192995437	0.282013350011725	-0.50448292170067	-1.45802029047697	23	Cox20,Cox16,Coa5,1810058I24Rik,Sco2,Pet100,Smim4,1190007I07Rik,Cox14,Sco1,Coa3,Coa8,Fastkd3,Cox17,Tmem223,Smim20	0.695652173913044
Ontology - Cellular Component	GOCC_NUCLEAR_ENVELOPE_LUMEN	0.0567685589519651	0.389575755308903	0.282013350011725	-0.606385782780979	-1.45792170286942	11	Sorl1,App,Bche,Igf2r,Tubb5,Nradd	0.545454545454545
Ontology - Biological Process	GOBP_NEGATIVE_REGULATION_OF_PROTEIN_SECRETION	0.0202360071332491	0.235655362138942	0.352487857583619	-0.397147931297642	-1.45690378522834	69	Idh2,Irs1,Pde4c,Hadh,Map4k4,Inhbb,Hmgcr,Sfrp1,Foxo1,Rhbdf1,Stxbp5l,Pfkl,Psmd9,Ppp3ca,Anxa1,Fbn1,Npff,Ccn3,Tbc1d1,Prkn,Rab11fip1,Apoe	0.318840579710145
Regulatory Target Gene - miRDB	MIR_7216_5P	0.0230646401327513	0.250276142069784	0.352487857583619	-0.386110539564694	-1.45665972698103	79	Cyp2b9,Rdh9,Cyp2b10,Npc1,Igf1r,Zfp704,Cpeb3,Ctf1,Slc22a15,Jup,Slc22a5,Clstn1,Sun2,Tmprss2,Lsm3,Flacc1,S1pr3,Rere	0.227848101265823
Regulatory Target Gene - miRDB	MIR_8098	0.0592105263157895	0.396721286498922	0.276500599254472	-0.514250269730355	-1.45637242991091	21	Tcf24,Arhgef9,Qpct,Zfp629,Trdmt1,Map2	0.285714285714286
Ontology - Molecular Function	GOMF_CYCLASE_ACTIVITY	0.0619469026548673	0.404662522683079	0.271288554688953	-0.531103782073721	-1.45617150566971	19	Adcy1,Rcl1,Adcy5,Adcy6,Gucy1a1,Gucy2c,Gucy1b1	0.368421052631579
Ontology - Biological Process	GOBP_VENTRAL_SPINAL_CORD_DEVELOPMENT	0.0627019013826248	0.407327005495763	0.287805130535564	-0.481386556367393	-1.4560099797097	28	Vldlr,Sox4,Tbx20,Cln8,Gli3,Nfe2l1,Dll4	0.25
Regulatory Target Gene - miRDB	MIR_7066_5P	0.0246715119796622	0.260063707935499	0.352487857583619	-0.430895756238529	-1.45544039387562	47	Serpina6,Tenm3,Epb41l1,Coro1b,Nol3,Neu2,Micos10,Ppp3ca	0.170212765957447
Ontology - Biological Process	GOBP_COENZYME_A_BIOSYNTHETIC_PROCESS	0.0699152542372881	0.423583075906373	0.248911114434702	-0.617680233689464	-1.45537923467034	10	Acot7,Pank3,Pank1,Acat1,Coasy	0.5
Canonical Pathways - Reactome	REACTOME_ACTIVATION_OF_BH3_ONLY_PROTEINS	0.057649667405765	0.392958555506265	0.282013350011725	-0.537979500867517	-1.45526105903083	18	Bcl2l11,Bmf,Ppp3r1	0.166666666666667
Ontology - Biological Process	GOBP_AZOLE_TRANSMEMBRANE_TRANSPORT	0.0721649484536082	0.426106316108098	0.241339976815091	-0.630051107684245	-1.4545772276449	9	Slc15a4,Slc19a2,Slc25a29,Slc28a1	0.444444444444444
Ontology - Molecular Function	GOMF_GLYCERALDEHYDE_3_PHOSPHATE_DEHYDROGENASE_NADPLUS_NON_PHOSPHORYLATING_ACTIVITY	0.0721649484536082	0.426106316108098	0.241339976815091	-0.630000559318504	-1.45446052837907	9	Aldh3a2,Aldh4a1,Aldh1b1,Aldh1a1,Aldh2,Aldh3b3	0.666666666666667
Ontology - Biological Process	GOBP_ACTIVATION_OF_NF_KAPPAB_INDUCING_KINASE_ACTIVITY	0.0543478260869565	0.384302613033436	0.287857117255149	-0.543429662137082	-1.45400169413732	17	Chil1,Card10,Agt	0.176470588235294
Ontology - Biological Process	GOBP_NEGATIVE_REGULATION_OF_T_CELL_RECEPTOR_SIGNALING_PATHWAY	0.0588235294117647	0.395215192995437	0.282013350011725	-0.502743148828731	-1.45299212393456	23	Cblb,Ptpn22,Dgkz,Ptpn6,Cd160,Thy1,Sh2d1a,Sla2	0.347826086956522
Positional	chr10A4	0.0423346680493398	0.339680617077954	0.321775918075361	-0.433349624435082	-1.45272745543931	46	Vnn3,Enpp1,Vnn1,Arhgap18,Gm36172,Rspo3,Hint3,Tpd52l1,Hddc2,Akap7,Ccn2,Smlr1,Gm20300,Nkain2,Supt4b,Gm29571,Gm15270,Lama2,Samd3,Epb41l2,Gm4739	0.456521739130435
Ontology - Biological Process	GOBP_NEGATIVE_REGULATION_OF_AMYLOID_PRECURSOR_PROTEIN_BIOSYNTHETIC_PROCESS	0.072289156626506	0.426181547381579	0.237793834423688	-0.673606846917704	-1.4519384131175	7	Ago2,Itm2a,Aatf,Itm2b	0.571428571428571
Ontology - Biological Process	GOBP_S_ADENOSYLHOMOCYSTEINE_METABOLIC_PROCESS	0.072289156626506	0.426181547381579	0.237793834423688	-0.673584545897968	-1.45189034396952	7	Ahcyl,Ahcy,Pcmt1,Gnmt	0.571428571428571
Ontology - Biological Process	GOBP_POSITIVE_REGULATION_OF_REACTIVE_OXYGEN_SPECIES_BIOSYNTHETIC_PROCESS	0.0543478260869565	0.384302613033436	0.287857117255149	-0.542568461374138	-1.45169746333146	17	Cd36,Zfp13,Slc5a3,Park7,Sod2,Foxo3,mt-Co2,Mfn2	0.470588235294118
Ontology - Molecular Function	GOMF_INTERLEUKIN_2_RECEPTOR_BINDING	0.0335849141101234	0.301323999832373	0.321775918075361	-0.861867814464518	-1.45150823740322	3	Ecm1,Timm50,Gata3	1
Canonical Pathways - Reactome	REACTOME_PHASE_I_FUNCTIONALIZATION_OF_COMPOUNDS	0.0217834665022623	0.244781393571003	0.352487857583619	-0.383733423546101	-1.45143718484806	84	Cyp2a5,Cyp2a4,Fmo2,Cyp3a59,Cyp2b10,Cyp3a25,Cyp39a1,Nqo2,Cyp3a11,Ces1d,Cyp2c29,Maob,Cyp2e1,Cyp4a10,Ephx1,Fdxr,Aldh1b1,Cyp4f15,Cyp2d22,Adh1,Cyp1a1,Cyp1b1,Cyp2a12,Cyp1a2,Bphl	0.297619047619048
Curated - Chemical and Genetic Perturbation	TORCHIA_TARGETS_OF_EWSR1_FLI1_FUSION_DN	0.000671961388998539	0.02678484899829	0.477270815362862	-0.318624817484122	-1.45141176955344	317	Pbx1,Gsta4,Limd2,Gstt2,Enc1,Septin6,Khdrbs3,Mif,Ctps2,Bckdhb,Gstm1,Nqo2,Tgfbr3,Spred1,Map4k4,Igf2bp3,Cnn3,Pxylp1,Ptprs,Acot7,Zfp704,Vim,Zkscan17,H2-DMa,Runx3,Nck2,Itm2a,Vegfb,Sox4,Satb1,Smim36,N4bp2l1,Mpzl1,Hlf,Sqor,Cdc14a,Mmd,Gmfg,Socs5,Acap1,Prkd3,Lclat1,Lrrc8d,Tmsb10,Ptprcap,Dcun1d4,Arrdc4,Panx1,Pdxp,Rhobtb3,Sgpl1,Cavin2,Hpcal1,Ifngr1,Susd2,Itprid2,Mndal,Plp2,Bcl7c,Gcnt2,Mob3a,Ptpn18,Dennd11,L…	0.287066246056782
Ontology - Molecular Function	GOMF_RETINYL_PALMITATE_ESTERASE_ACTIVITY	0.0669456066945607	0.418220819365942	0.252961123069611	-0.659639140371386	-1.45118493422917	8	Pnpla2,Ces1d,Ces1e,Ces2a	0.5
Ontology - Biological Process	GOBP_DRINKING_BEHAVIOR	0.0670731707317073	0.418691269109808	0.248911114434702	-0.801524094457807	-1.45115247965877	4	Agt,Agtr1a	0.5
Ontology - Biological Process	GOBP_NEGATIVE_REGULATION_OF_GLUTAMATE_SECRETION	0.0335849141101234	0.301323999832373	0.321775918075361	-0.86154163365789	-1.45095890243588	3	Adora1,Il1rn	0.666666666666667
Ontology - Biological Process	GOBP_RESPONSE_TO_BACTERIAL_LIPOPROTEIN	0.072289156626506	0.426181547381579	0.237793834423688	-0.672956451127725	-1.45053650540899	7	Cd36	0.142857142857143
Ontology - Molecular Function	GOMF_PHOSPHOLIPASE_A1_ACTIVITY	0.0669456066945607	0.418220819365942	0.252961123069611	-0.659302650769447	-1.45044466790631	8	Lpl,Plaat3	0.25
Canonical Pathways - Reactome	REACTOME_ABC_TRANSPORTERS_IN_LIPID_HOMEOSTASIS	0.0718954248366013	0.426106316108098	0.248911114434702	-0.557172363998114	-1.45043387649668	15	Abcd2,Abcg5,Abcg8,Abca3,Abcd3,Abcd1	0.4
Ontology - Biological Process	GOBP_CELLULAR_RESPONSE_TO_TOXIC_SUBSTANCE	0.0455715185322991	0.355997018690517	0.321775918075361	-0.418641947628542	-1.4503579195224	52	Cd36,Nqo1,Gstm3,Gstm1,Fbln5,Sod3,Gstm7,Esd,Gstm2,Dhfr,Prdx2,Gch1,Gstm6,Mtarc2,Park7,Prkn,Sod2	0.326923076923077
Curated - Chemical and Genetic Perturbation	MARSHALL_VIRAL_INFECTION_RESPONSE_DN	0.0654732285400789	0.415573882578169	0.287805130535564	-0.479507609402366	-1.4503268847079	28	Sgk1,Itgb7,Klf3,Stat5b,S1pr4,Il18rap,Rasa3,Pcna,Relb,Nfkbia	0.357142857142857
Ontology - Biological Process	GOBP_RETINAL_METABOLIC_PROCESS	0.0719101123595506	0.426106316108098	0.252961123069611	-0.575115865943448	-1.44952704862442	13	Aldh1a3,Rdh10,Rbp4,Rdh13,Bco2,Cyp1b1,Dhrs4,Abca4,Aldh8a1	0.692307692307692
Ontology - Biological Process	GOBP_ALPHA_BETA_T_CELL_LINEAGE_COMMITMENT	0.057649667405765	0.392958555506265	0.282013350011725	-0.535796000004379	-1.44935458160304	18	Tox,Spn,Il6ra,Tgfb1,Tbx21,Bcl2,Rhoa,Irf4,Foxp3,Ctsl,Batf	0.611111111111111
Ontology - Cellular Component	GOCC_MICROBODY_MEMBRANE	0.0482172767661333	0.36583032334305	0.321775918075361	-0.432367815551576	-1.44913685751057	44	Abcd2,Decr2,Hmgcr,Acox1,Dhrs4,Rab8b,Abcd3,Slc27a2,Slc22a21,Far1,Pex14,Abcd1,Pecr,Atad1,Abcd4	0.340909090909091
Ontology - Biological Process	GOBP_AXON_CHOICE_POINT_RECOGNITION	0.0373513424133036	0.319379888383552	0.321775918075361	-0.860377377723362	-1.44899812950638	3	App,Robo1	0.666666666666667
Ontology - Biological Process	GOBP_AXON_MIDLINE_CHOICE_POINT_RECOGNITION	0.0373513424133036	0.319379888383552	0.321775918075361	-0.860377377723362	-1.44899812950638	3	App,Robo1	0.666666666666667
Canonical Pathways - Reactome	REACTOME_G_BETA_GAMMA_SIGNALLING_THROUGH_PI3KGAMMA	0.0663716814159292	0.417238063165496	0.261663521711573	-0.528481867084915	-1.44898278281392	19	Gng2,Gng7,Gnb2,Gnb1,Gnb5,Rhoa,Pik3r6,Gng11,Pik3cg,Gnb4,Gng5,Pik3r5	0.631578947368421
Ontology - Biological Process	GOBP_T_CELL_DIFFERENTIATION_INVOLVED_IN_IMMUNE_RESPONSE	0.0275072438258902	0.273769469997532	0.352487857583619	-0.401048453105357	-1.44896482526792	64	Pck1,Fgl2,Smad7,Il18r1,Socs5,Spn,Il6ra,Tmem98,Rara,Tsc1,Hlx,Irf1,Anxa1,Relb,Hmgb1,Gpr183,Tgfb1,Tbx21,Ccr7,Gata3	0.3125
Ontology - Biological Process	GOBP_CATECHOL_CONTAINING_COMPOUND_METABOLIC_PROCESS	0.0766839328485479	0.439479020016141	0.287805130535564	-0.432307076602815	-1.44871371669842	42	Sult1d1,Sult1a1,Chrnb2,Maob,Nr4a2,Agtr1a,Epas1,Cyp2d22,Ndufs4,Gch1,Abat,Myo5a,Park7,Prkn,Maoa,Hand2,Gata3	0.404761904761905
Cell Type Signatures	TABULA_MURIS_SENIS_LUNG_ENDOTHELIAL_CELL_OF_LYMPHATIC_VESSEL_AGEING	0.0669456066945607	0.418220819365942	0.252961123069611	-0.658364508947591	-1.44838078601282	8	H2-Aa	0.125
Regulatory Target Gene - GTRD	NR2F2_TARGET_GENES	0.00256117525782066	0.0682460825340662	0.431707695803346	-0.325369443821209	-1.44815864433762	253	Rcan2,Tenm3,Fam13a,Rarres2,Mpc2,Gmnn,Dcaf6,Ppat,Adcy6,Pcbp2,Pctp,Mtx3,Ndufa2,Cyth1,Josd1,Acad12,Ptp4a3,Mrpl45,Gucy1a1,Etfa,Bfar,Hibadh,Samd4,Isca1,B330016D10Rik,Fhl1,Arfgef2,Socs5,Crtc2,Zpr1,Ccdc84,Khk,Ndufs1,Ing2,Dusp28,Atp5pb,Susd6,Adra2b,Micos10,Glrx3,Shld1,Mylk3,Pum3,Ktn1,Ggnbp2,Ccn2,Chchd1,Pam16,Ccdc127,Slc25a4,Tbc1d9b,1600020E01Rik,Ndufs6,Gm15722,Smad6,1700025G04Rik,Paics,1700056E22Rik,Sdha…	0.316205533596838
Regulatory Target Gene - miRDB	MIR_434_3P	0.0389683369434243	0.326427895657948	0.321775918075361	-0.400707445689467	-1.44771700786747	63	Ehhadh,Plaat3,Il1rn,Dcaf6,Klb,Prrg4,Lsamp,Tafa2,Ppm1k,Il18r1,Lclat1,Nr2f2,Timp2,Gja1,Adamtsl3,Cnppd1,Supt4a,Rpl17,Usp37	0.301587301587302
Ontology - Biological Process	GOBP_PULMONARY_VALVE_MORPHOGENESIS	0.0565217391304348	0.388881214180372	0.282013350011725	-0.540830244245632	-1.44704668545584	17	Robo1,Tbx20,Adamts5,Smad6,Smad2,Notch1,Nfatc1,Gja5,Robo2	0.529411764705882
Cell Type Signatures	TABULA_MURIS_SENIS_GONADAL_ADIPOSE_TISSUE_MESENCHYMAL_STEM_CELL_OF_ADIPOSE_AGEING	6.04846140606095e-05	0.00429032634190859	0.557332238758646	-0.298247217649834	-1.44673836402929	664	Inmt,H2-Eb1,H2-Ab1,Gstt1,H2-Aa,Cd74,Cdkn1c,Cbr1,Tagln2,Usp18,Ldhb,Plaat3,Gstm1,Rarres2,Vcam1,Gabarapl1,Ecm1,Ces1d,Impact,Polr3gl,Clmp,Sod3,Sdhc,Ntan1,Ybx3,Hsd11b1,Gadd45b,Pcsk6,Gprc5b,Tm4sf1,Lsp1,Bri3,Spry1,Etfb,Ets1,Atp5c1,Vegfb,Sox4,Mfge8,Thra,Il34,Pamr1,Rabac1,Ndufs7,Idh3b,Klf13,Cyb5a,Rbms1,Sbds,S100a16,Gpx4,Naxe,Klf6,Ddrgk1,Anapc11,Mdh2,Bag1,Dcn,Qpct,Ptp4a2,Rala,Pih1d1,Rnase4,Oaz1,Atp5d,Spag7…	0.27710843373494
Ontology - Biological Process	GOBP_THYROID_STIMULATING_HORMONE_SECRETION	0.0373513424133036	0.319379888383552	0.321775918075361	-0.858560921160559	-1.44593895776386	3	Slc16a10	0.333333333333333
Curated - Chemical and Genetic Perturbation	CASTELLANO_HRAS_TARGETS_UP	0.0711382113821138	0.425342798204102	0.241339976815091	-0.798583563903629	-1.44582867437991	4	Prdx2,Gnb1,Nnat	0.75
Canonical Pathways - Reactome	REACTOME_NGF_STIMULATED_TRANSCRIPTION	0.0704225352112676	0.424407960297833	0.241339976815091	-0.70737980157425	-1.4456634908203	6	Sgk1,Nab2	0.333333333333333
Ontology - Biological Process	GOBP_RESPONSE_TO_TYPE_II_INTERFERON	0.0144676041514222	0.193050247755356	0.380730400722792	-0.356114329519352	-1.44556073504434	125	H2-Eb1,H2-Ab1,H2-Aa,Cd74,Gbp2,Actg1,Vim,Gbp2b,Ciita,Slc22a5,Pparg,Irgm2,Gbp3,Tgtp1,Vamp8,Igtp,Kif16b,Ifngr1,Trim21,Stat1,Ccl21a,Gch1,Ccl5,Ccl22,Rab20,Irf1,Dnaja3,Jak2,Gbp6,Gbp5,Slc22a21	0.248
Ontology - Molecular Function	GOMF_15_HYDROXYPROSTAGLANDIN_D_DEHYDROGENASE_NADPPLUS_ACTIVITY	0.0711382113821138	0.425342798204102	0.241339976815091	-0.797882695760863	-1.44455975863512	4	Cbr1,Akr1c20,Akr1c14	0.75
Curated - Chemical and Genetic Perturbation	WAKABAYASHI_ADIPOGENESIS_PPARG_RXRA_BOUND_8D	3.20303479684325e-06	0.000385905485598619	0.627256739718528	-0.296152501211315	-1.44453553665407	813	Cd36,Gstt3,Lpl,Abcc4,Slc5a6,Fam13a,Pcsk4,Hpgd,Acadm,Tmem134,Slc25a10,Ldhb,Acadl,Plaat3,Rarres2,Npc1,Hadh,Mpc2,Gabarapl1,Slc19a2,Ndufa5,Pnpla2,Srsf4,Fbxo31,Fabp4,Mknk2,Aco2,Ech1,Ilvbl,Ntn1,Pdgfra,Ndufc2,Klf15,Eci2,Adcy6,Suclg1,Hsd11b1,Pcbp2,Aifm2,Tns2,Hsdl2,Cyth1,Pdha1,Gprc5b,Acaa1a,Cpeb3,Srebf2,St3gal2,Dgat1,Etfa,Bfar,Cept1,Ldlrad3,Esrra,Hibadh,Etfb,Hmox1,Spata6l,Tmco4,Aldh6a1,Pck1,Samd4,Pank3,Uq…	0.20910209102091
Regulatory Target Gene - miRDB	MIR_8099	0.0598669623059867	0.399046673873183	0.276500599254472	-0.533879217798459	-1.44416959128571	18	Ddah1,Fam107b,Erg,Cyp4f15,Abhd4,Xpo6,Pip4k2c,Lrrtm3	0.444444444444444
Ontology - Biological Process	GOBP_POLYAMINE_TRANSPORT	0.0633187772925764	0.40961650679703	0.266350657088526	-0.600559538897528	-1.44391377648807	11	Azin2,Oaz1,Azin1	0.272727272727273
Canonical Pathways - Reactome	REACTOME_ACYL_CHAIN_REMODELING_OF_DAG_AND_TAG	0.0704225352112676	0.424407960297833	0.241339976815091	-0.706468066389851	-1.44380018872085	6	Pnpla2,Dgat1,Dgat2	0.5
Ontology - Molecular Function	GOMF_THIOREDOXIN_DISULFIDE_REDUCTASE_ACTIVITY	0.0783505154639175	0.442696988643799	0.231126709673834	-0.751138803268819	-1.44347239012405	5	Txnrd2	0.2
Ontology - Biological Process	GOBP_KILLING_OF_CELLS_OF_ANOTHER_ORGANISM	0.0530843780720389	0.380082249430899	0.321775918075361	-0.454457564031103	-1.44343749636034	34	Hamp2,Bcl2l11,Cxcl10,Kng2,Ccl21a,Romo1,Ccl22,Ccl27a,Prf1,Clec7a,Ccl28,Bcl2l1	0.352941176470588
Ontology - Biological Process	GOBP_RESPONSE_TO_INSECTICIDE	0.0711382113821138	0.425342798204102	0.241339976815091	-0.797108983785616	-1.4431589597581	4	Nr4a2,Cyp1a1,Scn3a	0.75
Ontology - Biological Process	GOBP_REGULATION_OF_NATURAL_KILLER_CELL_PROLIFERATION	0.0741525423728814	0.433511146192725	0.241339976815091	-0.612408624450739	-1.44295825986674	10	Il15,Stat5b,Ptpn22,Jak2,Flt3l,Il12rb2,Il18	0.7
Ontology - Biological Process	GOBP_NEGATIVE_REGULATION_OF_EATING_BEHAVIOR	0.0386068206514761	0.32542645666452	0.321775918075361	-0.856733885362923	-1.44286196908208	3	Lepr	0.333333333333333
Ontology - Biological Process	GOBP_NEGATIVE_REGULATION_OF_PROTEIN_IMPORT_INTO_NUCLEUS	0.0581896551724138	0.39492844227292	0.276500599254472	-0.547152866846847	-1.44265675142943	16	Cd36,Ei24,Sumo1,Angpt1,Pkia,Gbp4	0.375
Regulatory Target Gene - miRDB	MIR_6372	0.0283941199315334	0.276431713768779	0.352487857583619	-0.40259457732315	-1.44219597613125	60	Cyp2c37,Abcc4,Pam,Ugp2,Ro60,Dr1,Sema4b,Lrit1,Mecp2,Arel1	0.166666666666667
Ontology - Biological Process	GOBP_MITOCHONDRIAL_OUTER_MEMBRANE_PERMEABILIZATION_INVOLVED_IN_PROGRAMMED_CELL_DEATH	0.0555871154997529	0.386763161146812	0.321775918075361	-0.448096282442965	-1.44188949287559	37	Bcl2l11,Casp6,Vdac2,Atpif1,Chchd10,Zfp13,Slc25a5,Siva1,Gclc,Slc25a4,Acaa2,Ppif,Slc25a31,Spg7,Gsk3a,Bcl2l1	0.432432432432432
Ontology - Molecular Function	GOMF_OXIDATIVE_PHOSPHORYLATION_UNCOUPLER_ACTIVITY	0.0521920668058455	0.376109360398148	0.287857117255149	-0.855192060243063	-1.44026531583137	3	Slc25a5,Slc25a4	0.666666666666667
Regulatory Target Gene - GTRD	SIX6_TARGET_GENES	0.0619266055045872	0.404662522683079	0.276500599254472	-0.467583525608774	-1.44022543034841	30	Rdm1,Mogat1,Mpzl1,Uqcr11,Dnajb4,Scd1,Gm15722,Adam19,Thbs1,Glt28d2	0.333333333333333
Ontology - Molecular Function	GOMF_CERAMIDE_BINDING	0.0586956521739131	0.395215192995437	0.276500599254472	-0.53823934865233	-1.44011447905551	17	Vdac2,Cert1,Vdac1,Cln8,Laptm4b,Psap,Gltp,Pltp	0.470588235294118
Ontology - Biological Process	GOBP_REGULATION_OF_CHONDROCYTE_DEVELOPMENT	0.0521920668058455	0.376109360398148	0.287857117255149	-0.854876796874065	-1.43973436738502	3	Smad7,Rflnb	0.666666666666667
Canonical Pathways - Reactome	REACTOME_BINDING_AND_UPTAKE_OF_LIGANDS_BY_SCAVENGER_RECEPTORS	0.0623022421209531	0.406057999597446	0.321775918075361	-0.441205142950491	-1.43966942283552	38	Cd36,Scarb1,Hbb-bs,Hba-a1,Sparc,Alb,Jchain,Igha,Apol7a,Hbb-bt,Igkv1-110,Colec11,Apoe	0.342105263157895
Ontology - Molecular Function	GOMF_ABC_TYPE_XENOBIOTIC_TRANSPORTER_ACTIVITY	0.0603448275862069	0.400881924570867	0.271288554688953	-0.546016626570547	-1.43966087074385	16	Abcc4,Abcc3,Abcb1a,Abcc2,Abca3	0.3125
Ontology - Molecular Function	GOMF_LIPASE_ACTIVITY	0.0271431654934544	0.271499428131782	0.352487857583619	-0.375055234984358	-1.4391832680143	89	Lpl,Pla2g12a,Abhd6,Enpp2,Ces1g,Plaat3,Notum,Pnpla2,Ces1d,Hmox1,Ces1e,Plcl2,Smpdl3b,Pla2g6,Pld6,Ccl5,Ces1c	0.191011235955056
Ontology - Biological Process	GOBP_HORMONE_METABOLIC_PROCESS	0.00806413381394174	0.137321658060151	0.380730400722792	-0.341907355486724	-1.43914392839034	173	Rdh16,Sult2a2,Ppargc1a,Sult2a1,Sult2a5,Sult2a3,Rdh9,Sult1e1,Dhrs7,Pcsk4,Ugt1a1,Slc16a10,Papss2,Akr1d1,Enpp1,Cyp3a11,Sult1a1,Rdh16f2,Hsd17b11,Agt,Sult2a4,Crym,Pdgfra,Sult2a7,Igf1r,Scarb1,Hsd17b6,Hsd11b1,Cyp17a1,Pcsk6,Aldh1a3,Retsat,Rdh1,Rdh10,Stat5b,Cyp2d22,Rbp4,Ednrb,H2-Ke6,Sult2a6,Adh1,Ttr,Bco2,Dio3,Sgpl1,Cyp1a1,Cyp1b1	0.271676300578035
Ontology - Biological Process	GOBP_POSITIVE_REGULATION_OF_LIPID_METABOLIC_PROCESS	0.0066966541893052	0.122278559719574	0.407017918923954	-0.346278849607661	-1.43846749007915	157	Rdh16,Adora1,Ppargc1a,Abcd2,Rdh9,Cd74,Abhd6,Irs1,Ces1g,Slc27a1,Rdh16f2,Agt,Sirt3,Pnpla2,Ces1d,Apoa2,Pdgfra,Igf1r,Scarb1,Cyp17a1,Srebf2,Dgat1,Rdh1,Pdgfrb,Rdh10,Pparg,Ces1e,Apoh,Mtln,Dgkz,Nr1h2,Mlycd,Pla2g6,Ccl21a,Crebl2,Angptl3,Ces1c,Anxa1,Hsd17b13,Tnfaip8l3,Ldlr,Mfsd2a,Tgfb1	0.273885350318471
Ontology - Molecular Function	GOMF_DIACYLGLYCEROL_O_ACYLTRANSFERASE_ACTIVITY	0.0833333333333333	0.453886245184682	0.222056046145248	-0.794405698446207	-1.4382646849002	4	Mogat1,Dgat1,Dgat2	0.75
Positional	chr1H3	0.0201553065804809	0.235057228999728	0.352487857583619	-0.370922260498902	-1.43796085917582	94	Tstd1,Pcp4l1,Tagln2,Apoa2,Sdhc,Ndufs2,Igsf9,Fh1,Cadm3,Dusp23,Mndal,Fcgr4,Gm2962,Ifi206,Atp1a2,Ackr1,Olfml2b,Slamf8,Ifi208,Nr1i3,Nit1,Uhmk1,Fcrla,Ifi207,Slamf7,Cfap45,Ifi204	0.287234042553192
Ontology - Biological Process	GOBP_RESPONSE_TO_REACTIVE_OXYGEN_SPECIES	0.00986450353809559	0.155358695726007	0.380730400722792	-0.343919866256048	-1.43794819436794	160	Cd36,Nqo1,Casp6,Txnrd2,Aldh3a2,Pdk2,Impact,Fbln5,Sod3,Pdgfra,Sesn2,Mapk3,Hmox1,Lck,Pdgfrb,Dhfr,Epor,Nol3,Ppp2cb,Lig1,Prdx3,Ppargc1b,Prdx2,Cyp1b1,Gch1,Agap3,Romo1,Hyal2,Hgf,Prkca,Adprs,Anxa1,Park7,Psap,Hk3,Sod2,Ppif,Trap1,Btk	0.24375
Ontology - Biological Process	GOBP_RESPONSE_TO_TOXIC_SUBSTANCE	0.011378186818146	0.168350937741433	0.380730400722792	-0.361512147931245	-1.43793701501704	111	Cd36,Inmt,Nqo1,Gstm3,Gstm1,Abcb1a,Ces1d,Fbln5,Sod3,Gsta3,Slc47a1,Gstm7,Mapk3,Slc22a18,Trpm6,Ephx1,Esd,Nr4a2,Gucy2c,Gstm2,Abcc2,Dhfr,Cyp1a1,Prdx2,Cyp1b1,Gch1,Mt1,Gstm6,Ccl5,Mtarc2,Mbp,Pon1,Scn3a,Park7,Prkn	0.315315315315315
Ontology - Biological Process	GOBP_CAMP_METABOLIC_PROCESS	0.0655021834061135	0.415573882578169	0.261663521711573	-0.597943595594674	-1.4376243141969	11	Adcy1,Adcy5,Adcy6	0.272727272727273
Ontology - Biological Process	GOBP_NEGATIVE_REGULATION_OF_PHOSPHOLIPASE_ACTIVITY	0.0903614457831325	0.468138314655324	0.211400189384923	-0.666360256146841	-1.43631861419102	7	Angptl3,Anxa1,Pla2r1	0.428571428571429
Hallmark	HALLMARK_MYOGENESIS	0.0136935179106401	0.187206442988976	0.380730400722792	-0.347305515614881	-1.43580970657121	147	Cd36,Tpm2,Nqo1,Sorbs3,App,Ankrd2,Sod3,Cox7a1,Cnn3,Itga7,Gadd45b,Ptp4a3,Lsp1,Ctf1,Mybph,Vipr1,Fhl1,Sparc,Myl6b,Bag1,Dmpk,Crat,Tpd52l1,Sptan1,Hbegf,Mef2d,Wwtr1,Tgfb1,Mef2c,Itgb4,Igfbp3,Speg,Nav2,Fxyd1,Des,Sh2b1,Pkia,Lama2,Notch1,Aebp1,Dapk2,Foxo4,Agl,Pygm,Gsn,Sirt2,Myl7,Igfbp7,Flii,Eno3,Klf5,Fst,Smtn,Chrnb1	0.36734693877551
Ontology - Biological Process	GOBP_POSITIVE_REGULATION_OF_CILIUM_MOVEMENT	0.0626304801670146	0.407225102930445	0.261663521711573	-0.852446348669802	-1.43564114620903	3	Defb1	0.333333333333333
Tumor Phenotype Ontology	MP_INCREASED_RENAL_CARCINOMA_INCIDENCE	0.0732217573221757	0.429939699278323	0.241339976815091	-0.652554988193933	-1.4356000268419	8	Cdkn2c,Dkc1,Tsc1,Nf2	0.5
Ontology - Biological Process	GOBP_OVULATION	0.0608695652173913	0.403380443773151	0.271288554688953	-0.536525438650532	-1.43552873738581	17	Agt,Plau,Inhbb,Adamts1,Immp2l,Gas2	0.352941176470588
Regulatory Target Gene - miRDB	MIR_1247_3P	0.0783505154639175	0.442696988643799	0.231126709673834	-0.746923367141541	-1.43537153627976	5	Ahcyl,Ahcy,Lactb,Scimp	0.8
Canonical Pathways - Reactome	REACTOME_ACYL_CHAIN_REMODELING_OF_CL	0.0783505154639175	0.442696988643799	0.231126709673834	-0.746916799698704	-1.43535891554659	5	Lclat1,Hadhb,Hadha,Tafazzin	0.8
Ontology - Biological Process	GOBP_CERAMIDE_CATABOLIC_PROCESS	0.0625	0.406617945594803	0.266350657088526	-0.544361617728851	-1.43529717309403	16	Hexa,Acer2,Hexb,Neu1,Neu2,Psap	0.375
Ontology - Biological Process	GOBP_HOMOPHILIC_CELL_ADHESION_VIA_PLASMA_MEMBRANE_ADHESION_MOLECULES	0.0254694582378259	0.264336686867428	0.352487857583619	-0.393273832865738	-1.43527297050657	67	Dsg1c,Tenm3,Robo1,Pcdh18,Igsf9,Cdh4,Cadm3,Amigo1,Celsr2,Dchs1,Clstn1,Cadm1,Pcdh20,Igsf21,Emb,Esam,Hmcn2,Dsc2,Cdhr2,Ptpn23,Clstn2,Igsf11	0.328358208955224
Ontology - Biological Process	GOBP_REGULATION_OF_NUCLEOTIDE_BINDING_OLIGOMERIZATION_DOMAIN_CONTAINING_1_SIGNALING_PATHWAY	0.0833333333333333	0.453886245184682	0.222056046145248	-0.792590150413378	-1.43497765080104	4	Slc15a4,Peli3,Tnfaip3	0.75
Ontology - Biological Process	GOBP_REGULATION_OF_CHOLESTEROL_EFFLUX	0.0645406197409828	0.412778986671323	0.287805130535564	-0.439749942035962	-1.43492104604481	38	Ces1g,Eepd1,Ces1d,Srebf2,Pparg,Ces1e,Naxe,Abca3,Gps2,Nr1h2,Ces1c,Nfkbia,Pon1,Apoe,Pltp,Zdhhc8	0.421052631578947
Canonical Pathways - Reactome	REACTOME_ABC_FAMILY_PROTEINS_MEDIATED_TRANSPORT	0.0196846708514101	0.231399411009739	0.352487857583619	-0.370354855985886	-1.43431803009989	95	Abcc4,Abcc3,Abcd2,Abcg5,Abcg8,Abcb1a,Abcc2,Abca3,Psmd9,Gm11808,Psmb3,Abcd3,Psma7,Psma6,Abcb4,Psmd4,Psme2,Abcd1,Psmb10,Abcc9,Erlin2,Psmb6,Abca4,Psmc5	0.252631578947368
Ontology - Biological Process	GOBP_REGULATION_OF_TOLL_LIKE_RECEPTOR_SIGNALING_PATHWAY	0.0619266055045872	0.404662522683079	0.276500599254472	-0.465552721463286	-1.43397025749864	30	Cd36,App,Gpr108,Nfkbil1,Pik3ap1,Smpdl3b,Gps2,Irf1	0.266666666666667
Ontology - Biological Process	GOBP_REGULATION_OF_PROTEIN_TYROSINE_KINASE_ACTIVITY	0.0262716295747689	0.267967277088541	0.352487857583619	-0.392793693031288	-1.43352067561976	67	Adora1,Agt,App,Gprc5b,Il34,Socs5,Cblb,Dvl2,Hbegf,Adra1a,Hyal2,Sh3bp5l,Ggnbp2,Ace,Itgb3,Thy1,Fam72a,Cblc,Dlg4,Reln	0.298507462686567
Ontology - Biological Process	GOBP_REGULATION_OF_NUCLEOTIDE_BIOSYNTHETIC_PROCESS	0.0616438356164384	0.404331077330253	0.276500599254472	-0.455087025253951	-1.43341281593997	32	Ppargc1a,Pdk2,Eno1,Ndufc2,Pdk4,Eno1b	0.1875
Canonical Pathways - Reactome	REACTOME_FOXO_MEDIATED_TRANSCRIPTION_OF_CELL_CYCLE_GENES	0.0764587525150906	0.438816278761394	0.231126709673834	-0.701208131230285	-1.43305052325494	6	Foxo1,Smad2,Foxo3,Foxo4,Smad4	0.833333333333333
Ontology - Biological Process	GOBP_METANEPHRIC_GLOMERULUS_VASCULATURE_DEVELOPMENT	0.0764587525150906	0.438816278761394	0.231126709673834	-0.701094494119466	-1.43281828447466	6	Pdgfra,Pdgfrb,Tcf21	0.5
Ontology - Biological Process	GOBP_REGULATION_OF_SMAD_PROTEIN_SIGNAL_TRANSDUCTION	0.064188794846601	0.412248997443661	0.287805130535564	-0.466570693043402	-1.43279305907008	29	D130043K22Rik,Pbld1,Bmp7,Pparg,Pbld2,Wwtr1,Ccn3,Tgfb1,Jak2,Slc2a10,Sh2b1,Tgfb3	0.413793103448276
Ontology - Biological Process	GOBP_NEGATIVE_REGULATION_OF_AXON_EXTENSION	0.093035263727928	0.471621975949484	0.287805130535564	-0.429462579769303	-1.43257338738918	40	Rtn4,D130043K22Rik,Plxna3,Ntn1,Ptprs,Sema4d,Sema3c,Sema4b,Sema3d,Sema6c,Map2,Sema3b,Sema6d	0.325
Ontology - Biological Process	GOBP_GLYCEROLIPID_CATABOLIC_PROCESS	0.0251910484097399	0.262935105309325	0.352487857583619	-0.414826610523055	-1.43244505206337	51	Lpl,Abhd6,Enpp2,Sorl1,Pnpla2,Ces1d,Apoa2,Apoc1,Scarb1,Apoh,Gpihbp1,Pla2g6	0.235294117647059
Ontology - Biological Process	GOBP_NEGATIVE_REGULATION_OF_CD4_POSITIVE_ALPHA_BETA_T_CELL_DIFFERENTIATION	0.0692640692640693	0.421790450978254	0.252961123069611	-0.509597588025847	-1.43231735400224	20	Runx3,Smad7,Socs5,Hlx,Irf1,Anxa1,Hmgb1,Tbx21	0.4
Regulatory Target Gene - miRDB	MIR_7019_3P	0.061151193843844	0.403415262222798	0.321775918075361	-0.410026080947686	-1.43211005085177	54	Setbp1,Sgms1,Atp1b1,Hsd17b6,Klf4,Uroc1,Cd1d1,Cdc42se1,Abca3,Pank1,Kansl3	0.203703703703704
Ontology - Biological Process	GOBP_CHOLESTEROL_IMPORT	0.0786516853932584	0.443572362025789	0.241339976815091	-0.568118397929913	-1.43189056916325	13	Cd36,Apoa2,Scarb1,Washc1	0.307692307692308
Canonical Pathways - Reactome	REACTOME_ORGANIC_ANION_TRANSPORTERS	0.0804123711340206	0.446475341320702	0.227987202850442	-0.745110723890493	-1.43188815814159	5	Slc25a10,Slc25a22,Slc17a1	0.6
Ontology - Biological Process	GOBP_REGULATION_OF_NATURAL_KILLER_CELL_DIFFERENTIATION	0.0668103448275862	0.418220819365942	0.257206466468838	-0.543002399743865	-1.43171337572858	16	Tox,Il15,Stat5b,Irf1	0.25
Ontology - Biological Process	GOBP_POSITIVE_REGULATION_OF_LIPID_STORAGE	0.0714285714285714	0.425839324101959	0.252961123069611	-0.500724197409775	-1.43144265860774	22	Cd36,Lpl,Scarb1,Srebf2,Nr1h2,Ehd1,Hilpda	0.318181818181818
Ontology - Biological Process	GOBP_NEGATIVE_REGULATION_OF_T_HELPER_CELL_DIFFERENTIATION	0.0668103448275862	0.418220819365942	0.257206466468838	-0.542844118447884	-1.43129604157188	16	Smad7,Socs5,Hlx,Irf1,Anxa1,Tbx21	0.375
Ontology - Biological Process	GOBP_MITOCHONDRIAL_TRANSCRIPTION	0.0714285714285714	0.425839324101959	0.252961123069611	-0.500619987802467	-1.43114474994244	22	Sirt3,Chchd10,Tfam,Ppargc1b,Mrpl12,Mthfs,Mterf1b,Foxo3,Mterf2,Thap11	0.454545454545455
Curated - Chemical and Genetic Perturbation	HAN_JNK_SINGALING_UP	0.0657276995305164	0.415573882578169	0.271288554688953	-0.451602430348291	-1.43049414162124	33	Sgk1,Usp18,Impact,Tgfbi,Cxcl10,Sox4,Irgm2,Gbp3,Angptl2,Igtp,Tnc,Ccl5,Efnb2	0.393939393939394
Ontology - Biological Process	GOBP_AMYLOID_BETA_CLEARANCE	0.0657276995305164	0.415573882578169	0.271288554688953	-0.451486322052792	-1.43012635742581	33	Cd36,App,Igf1r,Hmgcr,Lrp4,Ifngr1,Rab11b,Ldlr,Apoe	0.272727272727273
Curated - Chemical and Genetic Perturbation	GAVIN_FOXP3_TARGETS_CLUSTER_P2	0.0358017304355259	0.311786374184166	0.321775918075361	-0.384669525922775	-1.42962334744548	71	Gstt2,Abcb1a,Serpinb1a,Btg1,Ramp1,Ctse,Bmp7,Lck,Fam20a,Tmem38b,Chst15,Gucy1b1,Slfn5,Cxcr5,Crybg2,Ccl5,Cpe,Gja1,Tbx21,Airn	0.28169014084507
Canonical Pathways - Wiki	WP_WHITE_FAT_CELL_DIFFERENTIATION	0.0619266055045872	0.404662522683079	0.276500599254472	-0.464031205937341	-1.42928376784894	30	Klf15,Klf4,Foxo1,Stat5b,Pparg,Rara,Nr2f2,Tle3,Ddit3,Gata3,Irf3,Rora,Klf5,Creb1,Irf4	0.5
Ontology - Molecular Function	GOMF_DELTA4_3_OXOSTEROID_5BETA_REDUCTASE_ACTIVITY	0.0853658536585366	0.459027664102144	0.219250346703755	-0.789013403171028	-1.4285019806799	4	Akr1d1,Akr1c20,Akr1c14	0.75
Ontology - Biological Process	GOBP_NEGATIVE_REGULATION_OF_SECRETION	0.00859540165837587	0.142433005350377	0.380730400722792	-0.345538157588279	-1.42823145197743	148	Adora1,Idh2,Cd74,Irs1,Pde4c,Hadh,Map4k4,Il1rn,Maob,Cry2,Tnfrsf1b,Inhbb,Hmox1,Hmgcr,Sfrp1,Foxo1,Pparg,Rhbdf1,Gpr39,Vamp8,Stxbp5l,Rap1a,Pfkl,Psmd9,Abat,Ppp3ca,Myo5a,Anxa1,Fbn1,Npff,Ccn3,Ace,Pla2r1,Tbc1d1,Prkn,Rab11fip1,Apoe,Tnfrsf1a,Igfbp3	0.263513513513514
Ontology - Biological Process	GOBP_SOMATOSTATIN_SECRETION	0.0688935281837161	0.420944850351939	0.248911114434702	-0.848019427778822	-1.42818558048102	3	Irs1,Npff	0.666666666666667
Ontology - Biological Process	GOBP_EXPORT_ACROSS_PLASMA_MEMBRANE	0.0282241386896057	0.275341390812321	0.352487857583619	-0.422744699392064	-1.42790849731976	47	Abcc4,Hamp2,Slc27a1,Atp1b1,Abcb1a,Slc4a4,Slc47a1,Slc22a18,Abcc2	0.191489361702128
Ontology - Molecular Function	GOMF_OXYGEN_BINDING	0.0827886710239651	0.45369550769084	0.231126709673834	-0.548488436769277	-1.4278278338291	15	Hbb-bs,Ndufs2,Hba-a1,Alb,Egln2,Hbb-bt,Park7,Tdo2,Sod2	0.6
Ontology - Molecular Function	GOMF_POLYSACCHARIDE_BINDING	0.0746606334841629	0.43481670275485	0.248911114434702	-0.4939784933633	-1.4276611464962	23	Ppp1r3g,H2-Eb1,Enpp2,Enpp1,Stbd1	0.217391304347826
Cell Type Signatures	ZHANG_UTERUS_C5_MACROPHAGE	0.00725613980647316	0.128585540457517	0.407017918923954	-0.341436385381218	-1.42758102521967	161	Lpl,H2-Eb1,H2-Ab1,H2-Aa,Cd74,Creg1,Hexa,Il1rn,Hexb,H2-DMb1,H2-DMa,Hmox1,Klf6,Vamp8,Fth1,Ighm,Blvrb,Coro1a,Ptpn18,Ctsb,Sh3bgrl3,Tmsb4x,Mafb,Psap,Apoe,Ms4a6d,Marcks,Pltp,Dazap2,Kctd12,Snx2	0.192546583850932
Regulatory Target Gene - miRDB	MIR_6922_3P	0.0429001571308225	0.343029998934281	0.321775918075361	-0.395101686101777	-1.42746394398154	63	Dsg1c,Tgfbr3,Tead1,Arpp19,Galk1,Klf4,Retreg1,Ppm1k,Ppp3r1,Coq8a,Crebl2,Rab30,Pcdh7,Plekho2,Csnk2a2,Stau1,Cysltr1,Rpl31,Nadk	0.301587301587302
Tumor Phenotype Ontology	MP_INCREASED_LARGE_INTESTINE_ADENOCARCINOMA_INCIDENCE	0.0804123711340206	0.446475341320702	0.227987202850442	-0.742583846454535	-1.42703222765823	5	Ltbp4,Tgfb1,Mcc	0.6
Ontology - Biological Process	GOBP_ACTIVATION_OF_ADENYLATE_CYCLASE_ACTIVITY	0.088659793814433	0.465950979364537	0.216542836735348	-0.617975455767758	-1.42669858721008	9	Adrb2,Adcy1	0.222222222222222
Canonical Pathways - Biocarta	BIOCARTA_PGC1A_PATHWAY	0.0675675675675676	0.4198970696649	0.261663521711573	-0.585575214330215	-1.42663452912121	12	Ppargc1a,Esrra,Ppp3ca,Slc2a4	0.333333333333333
Ontology - Biological Process	GOBP_TOLL_LIKE_RECEPTOR_7_SIGNALING_PATHWAY	0.074235807860262	0.433511146192725	0.245041785430996	-0.593136238045561	-1.42606607667991	11	Slc15a4,Pik3ap1,Ptpn22	0.272727272727273
Canonical Pathways - Reactome	REACTOME_LIPID_PARTICLE_ORGANIZATION	0.0804123711340206	0.446475341320702	0.227987202850442	-0.742056284699849	-1.4260184059469	5	Hsd17b13,Hilpda,Fitm2,Fitm1	0.8
Ontology - Biological Process	GOBP_VESICLE_MEDIATED_TRANSPORT_BETWEEN_ENDOSOMAL_COMPARTMENTS	0.05633134693093	0.388071004086106	0.321775918075361	-0.424364233241219	-1.42595660366678	45	Emp2,Sorl1,Mapk3,Snx12,Wdr81,Rdx,Ighm,Kif16b,Coro1a,Rab21,Rilp,Hook2,Vps11,Ptpn23,Nf2	0.333333333333333
Ontology - Biological Process	GOBP_ATRIAL_CARDIAC_MUSCLE_CELL_MEMBRANE_REPOLARIZATION	0.0804123711340206	0.446475341320702	0.227987202850442	-0.742008641563289	-1.42592684956357	5	Kcnn2,Kcnj5	0.4
Ontology - Biological Process	GOBP_POSITIVE_REGULATION_OF_ANTIGEN_PROCESSING_AND_PRESENTATION	0.074235807860262	0.433511146192725	0.245041785430996	-0.593046398445389	-1.42585007705296	11	H2-Ab1,Cd74,Ccl21a,Ccr7	0.363636363636364
Ontology - Biological Process	GOBP_LONG_TERM_MEMORY	0.0680272108843538	0.4198970696649	0.261663521711573	-0.483527091745634	-1.42571986022698	26	Sgk1,Adcy1,Cpeb3,Trpm4,Mecp2,Ldlr,Slc2a4,Apoe,Lrrn4,Eif2ak4,Camk2n1,Pja2,Reln,Nfatc4	0.538461538461538
Curated - Chemical and Genetic Perturbation	WANG_NEOPLASTIC_TRANSFORMATION_BY_CCND1_MYC	0.0767543859649123	0.43972552045111	0.241339976815091	-0.503422848354446	-1.42570884272957	21	Bmf,S100g,Col5a1,Ddit3,Igfbp3,Clstn2,Trib3,Arhgap24,Tspan6	0.428571428571429
Ontology - Biological Process	GOBP_T_HELPER_1_TYPE_IMMUNE_RESPONSE	0.0628140703517588	0.407503102557321	0.287857117255149	-0.425402923927635	-1.42557705939151	42	H2-Ab1,Il18r1,Il18rap,Socs5,Spn,Tmem98,Il27ra,Hlx,Irf1,Anxa1,Relb,Hmgb1,Tbx21,Ccr7	0.333333333333333
Ontology - Biological Process	GOBP_REGULATION_OF_ADENYLATE_CYCLASE_ACTIVITY	0.0680272108843538	0.4198970696649	0.261663521711573	-0.483404826527648	-1.42535935105909	26	Adrb2,Adcy1,Npr3,Gng7,Akap6,Timp2,Akap5,Gabbr1	0.307692307692308
Curated - Chemical and Genetic Perturbation	MIKKELSEN_IPS_LCP_WITH_H3K27ME3	0.0865191146881288	0.462744423819284	0.216542836735348	-0.697300493342481	-1.42506453126426	6	Ugt1a1	0.166666666666667
Ontology - Biological Process	GOBP_AMINO_SUGAR_CATABOLIC_PROCESS	0.0779510022271715	0.441373448653073	0.241339976815091	-0.55989046695045	-1.42455765080709	14	Chil1,Hoga1,Gnpda1,Nagk,Aldh1a1,Renbp,Mgat1	0.5
Ontology - Biological Process	GOBP_CD4_POSITIVE_ALPHA_BETA_T_CELL_DIFFERENTIATION	0.0292981759638429	0.280618034455839	0.352487857583619	-0.377465351458075	-1.4240444625511	79	Tox,Gimap3,Runx3,Smad7,Satb1,Il18r1,Socs5,Spn,Il6ra,Tmem98,Rara,Hlx,Irf1,Anxa1,Relb,Hmgb1,Gpr183,Tgfb1,Tbx21,Ccr7,Gata3	0.265822784810127
Ontology - Molecular Function	GOMF_OXIDOREDUCTASE_ACTIVITY_ACTING_ON_PAIRED_DONORS_WITH_INCORPORATION_OR_REDUCTION_OF_MOLECULAR_OXYGEN_REDUCED_PTERIDINE_AS_ONE_DONOR_AND_INCORPORATION_OF_ONE_ATOM_OF_OXYGEN	0.0853658536585366	0.459027664102144	0.219250346703755	-0.786502765884723	-1.42395649346531	4	Agmo,Pcbd1,Pah	0.75
Cell Type Signatures	TABULA_MURIS_SENIS_BRAIN_NON_MYELOID_ASTROCYTE_AGEING	0.000241656419156307	0.0126545832044466	0.518848077743792	-0.305047053184159	-1.42385386070864	436	Tenm3,Limd2,Idh2,Tmtc2,Tagln2,Mpc1,Ldhb,Mif,Gstm1,Rarres2,Ndufa12,Ddt,Bdh1,Sod3,Sdhc,Tut4,Suclg1,Pcbp2,Fuom,Hacd2,Mylip,Tm4sf1,Lsp1,Vim,Ndufb9,Inhbb,Tgfbi,Etfb,2700097O09Rik,Atpif1,Vegfb,Rdh10,Arhgef40,Chchd10,Mpzl1,Sparc,S100a16,Gpx4,Gsto1,Mrps16,Eno1b,Anapc11,Mdh2,Dcn,Megf9,Oaz1,Vamp8,Hebp1,Lsm10,Cox5a,Cuedc2,Pfdn5,Prxl2a,Hpcal1,Grcc10,Gm1673,Ifngr1,Drap1,Kansl3,Ppp5c,Stat1,Olfm2,Snx6,Hmgn3,Hya…	0.302752293577982
Ontology - Cellular Component	GOCC_INTERMEDIATE_FILAMENT_CYTOSKELETON	0.0318450411761347	0.293492369405526	0.321775918075361	-0.370984509776668	-1.42356284984353	89	Krt23,Synm,Adcy5,Krt20,Vim,Jup,Adora2a,Ndel1,Pfdn5,Nes,Fbf1,Myo5a,Carmil2,Nefh,Gja1,Hspa8,Slc1a4,Hsdl1,Prph,Des,Shank2,Nr1i2,Ppl,Rtn2	0.269662921348315
Positional	chr19C3	0.0132208162905412	0.182787196065256	0.380730400722792	-0.34517900405602	-1.4235487952168	134	Scd2,Cyp2c37,Cnnm1,Cyp2c55,Cyp2c68,Ankrd2,Hoga1,Cyp2c38,Cyp2c39,Cyp2c29,Ndufb8,Wbp1l,Cyp17a1,Gm8783,Cyp2c50,Atp5md,Abcc2,Pik3ap1	0.134328358208955
Ontology - Biological Process	GOBP_POSITIVE_REGULATION_OF_RECEPTOR_CLUSTERING	0.088659793814433	0.465950979364537	0.216542836735348	-0.616415442391667	-1.42309703821825	9	Lrp4,Tgfb1,Cd81,Ssh1,Dlg4,Mesd	0.666666666666667
Ontology - Biological Process	GOBP_DUCTUS_ARTERIOSUS_CLOSURE	0.0688935281837161	0.420944850351939	0.248911114434702	-0.84485812628309	-1.42286149819722	3	Hpgd,Foxf1	0.666666666666667
Curated - Chemical and Genetic Perturbation	HEVNER_CORTEX_QUIESCENCE	0.074235807860262	0.433511146192725	0.245041785430996	-0.591517209313848	-1.42217347696442	11	Cdkn1c,Btg1	0.181818181818182
Ontology - Biological Process	GOBP_INNATE_IMMUNE_RESPONSE_IN_MUCOSA	0.0923694779116466	0.471144848845619	0.208955027549354	-0.659640291327681	-1.42183394097194	7	Defb1,Fau	0.285714285714286
Ontology - Biological Process	GOBP_CHRONIC_INFLAMMATORY_RESPONSE_TO_ANTIGENIC_STIMULUS	0.0688935281837161	0.420944850351939	0.248911114434702	-0.8441059407578	-1.42159471056727	3	Ahcyl,Ahcy	0.666666666666667
Ontology - Biological Process	GOBP_POSITIVE_REGULATION_OF_EARLY_ENDOSOME_TO_LATE_ENDOSOME_TRANSPORT	0.088659793814433	0.465950979364537	0.216542836735348	-0.615699076414303	-1.42144318883266	9	Rdx,Rab21,Vps11,Ptpn23,Nf2	0.555555555555556
Curated - Chemical and Genetic Perturbation	HOWLIN_PUBERTAL_MAMMARY_GLAND	0.0666040958240619	0.418043098897284	0.287805130535564	-0.406878396280851	-1.42111604081742	54	Limd2,Mycl,Pdgfra,Npr3,Gsta3,Hsd11b1,Sms,Lsp1,Klf4,Inhbb,Pck1,Pi4ka,Angptl2,Eps8,Elovl6,Ctsb,Dbp,Vegfd,Fcrla,Ifi207	0.37037037037037
Ontology - Biological Process	GOBP_NEGATIVE_REGULATION_OF_LOW_DENSITY_LIPOPROTEIN_PARTICLE_CLEARANCE	0.0885311871227364	0.465950979364537	0.213927855492356	-0.695226854674111	-1.42082666115637	6	Mylip,Ldlr,Pcsk9	0.5
Ontology - Biological Process	GOBP_T_CELL_ACTIVATION_INVOLVED_IN_IMMUNE_RESPONSE	0.0509723447748502	0.373316084188253	0.321775918075361	-0.371802371741709	-1.42048333503043	87	Cd74,H2-DMb1,Pck1,Fgl2,Smad7,Il18r1,Socs5,Spn,Il6ra,Tmem98,Rara,Tsc1,Hlx,Irf1,Anxa1,Relb,Hmgb1,Gpr183,Tgfb1,Tbx21,Cd81,H2-DMb2,Ccr7,Gata3	0.275862068965517
Curated - Chemical and Genetic Perturbation	SAFFORD_T_LYMPHOCYTE_ANERGY	0.0341900496448901	0.303969880483944	0.321775918075361	-0.377529907907488	-1.420402817483	78	Tnfrsf19,Ndrg1,Agt,Hsd17b6,Gadd45b,Ctse,Jup,Nr4a2,Hlf,Cdc14a,Mmd,Tinag,Mpzl2,Myh14,Adora2a,Angptl2,Zfp629,Tnfrsf4,Furin,Gch1,Noct,Pfkp,Anp32a	0.294871794871795
Ontology - Biological Process	GOBP_POSITIVE_REGULATION_OF_BEHAVIOR	0.0754310344827586	0.435594124104762	0.241339976815091	-0.53838787863536	-1.41954644682229	16	Alb,Adora2a,Mef2c,Gja1,Nr4a3	0.3125
Ontology - Biological Process	GOBP_POSITIVE_REGULATION_OF_AUTOPHAGOSOME_MATURATION	0.0794979079497908	0.445254972732418	0.231126709673834	-0.645052730218144	-1.41909530011959	8	Adrb2,Irgm2,Igtp	0.375
Ontology - Biological Process	GOBP_PURINE_CONTAINING_COMPOUND_TRANSMEMBRANE_TRANSPORT	0.0846325167037862	0.458042324513344	0.231126709673834	-0.557717901993502	-1.41902988383483	14	Slc25a5,Lrrc8e,Slc19a1,Slc25a4,Slc29a1,Slc29a2,Slc25a31,Slc25a51,Lrrc8a	0.642857142857143
Ontology - Biological Process	GOBP_ARTERIAL_ENDOTHELIAL_CELL_DIFFERENTIATION	0.0885311871227364	0.465950979364537	0.213927855492356	-0.694106118041526	-1.41853622534106	6	Dll1,Tmem100,Notch1	0.5
Ontology - Biological Process	GOBP_RESPONSE_TO_DIETARY_EXCESS	0.0707762557077626	0.424407960297833	0.257206466468838	-0.477166635726865	-1.41824263242435	27	Ppargc1a,Sorl1,Enpp1,Adrb2,Pparg,Gpr39,Rmi1	0.259259259259259
Hallmark	HALLMARK_UV_RESPONSE_DN	0.0175343559269699	0.216357880930019	0.352487857583619	-0.345019668875951	-1.41803010433281	135	Vldlr,Arhgef9,Ddah1,Irs1,Bckdhb,Tgfbr3,Ptgfr,Fbln5,Id1,Igf1r,Slc22a18,Anxa4,Pdgfrb,Rgs4,Smad7,Pparg,Efemp1,Anxa2,Mt1,Prkca,Inpp4b,Ldlr,Dmac2l,Gja1,Dbp,Snai2,Tgfbr2,Pex14,Itgb3	0.214814814814815
Ontology - Molecular Function	GOMF_FLAVIN_ADENINE_DINUCLEOTIDE_BINDING	0.0325514978570563	0.296366591853108	0.321775918075361	-0.372715516341032	-1.41800831710002	85	Fmo2,Acad10,Acadm,Txnrd2,Acadl,Nqo2,Ilvbl,Ivd,Maob,Cry2,Aifm2,Etfa,Sardh,Gcdh,Sqor,Acox1,Pipox,Chdh,Acadvl,Acads,Dld,D2hgdh,Prodh,Fmo1,Maoa,Dhcr24,Aifm1,Acad11,Sdha,Fmo3	0.352941176470588
Ontology - Biological Process	GOBP_NEGATIVE_REGULATION_OF_T_CELL_MEDIATED_IMMUNITY	0.0735930735930736	0.43117199680271	0.245041785430996	-0.504478181287877	-1.41792832374526	20	Smad7,Spn,Tbx21,Il7r,Ahr,Klrd1,Vsir,Ppp3cb,Foxp3	0.45
Ontology - Molecular Function	GOMF_QUATERNARY_AMMONIUM_GROUP_TRANSMEMBRANE_TRANSPORTER_ACTIVITY	0.0898876404494382	0.466963138018858	0.224966093540314	-0.56241132416393	-1.41750641062728	13	Slc22a5,Slc25a20,Slc22a21,Slc25a29,Slc22a4,Slc44a1	0.461538461538462
Ontology - Biological Process	GOBP_POSITIVE_REGULATION_OF_PHAGOCYTOSIS_ENGULFMENT	0.0754310344827586	0.435594124104762	0.241339976815091	-0.537470463716959	-1.41712753447423	16	Cd36,Pparg	0.125
Curated - Chemical and Genetic Perturbation	WIEMANN_TELOMERE_SHORTENING_AND_CHRONIC_LIVER_DAMAGE_UP	0.0764192139737991	0.438816278761394	0.241339976815091	-0.589381688471923	-1.41703908517823	11	Cyp2b9,Cyp4a10,Alad,Ces1c	0.363636363636364
Ontology - Biological Process	GOBP_LONG_CHAIN_FATTY_ACID_IMPORT_INTO_CELL	0.0717391304347826	0.426106316108098	0.248911114434702	-0.529593033772998	-1.41698037843768	17	Cd36,Slc27a1,Slc27a5,Slc27a2,Acsl5,Slc2a1,Acsl3,Thbs1	0.470588235294118
Curated - Chemical and Genetic Perturbation	VERNOCHET_ADIPOGENESIS	0.0849673202614379	0.458577413226433	0.227987202850442	-0.54420382348811	-1.41667410716883	15	Vnn3,Rarres2,Sult1a1,Agt,Fabp4,Pank3,Pparg	0.466666666666667
Ontology - Cellular Component	GOCC_CYTOPLASMIC_MICROTUBULE	0.0242323364717859	0.257492678795687	0.352487857583619	-0.37897330128742	-1.41647738607532	76	Cyp2a5,Cyp2a4,Dcxr,Clmp,Arhgap18,Sybu,Bcl10,Dynlt1f,Arfgef2	0.118421052631579
Ontology - Cellular Component	GOCC_MHC_CLASS_I_PROTEIN_COMPLEX	0.0921348314606742	0.470789403712784	0.222056046145248	-0.561899642919609	-1.4162167647527	13	H2-Q1,H2-Q6,H2-Q4,H2-Q2	0.307692307692308
Ontology - Biological Process	GOBP_HIGH_DENSITY_LIPOPROTEIN_PARTICLE_CLEARANCE	0.0805084745762712	0.446699375557538	0.231126709673834	-0.601057879378663	-1.41621361470097	10	Apoa2,Scarb1,Ldlr,Apoe	0.4
Ontology - Biological Process	GOBP_REGULATION_OF_MEMORY_T_CELL_DIFFERENTIATION	0.0894308943089431	0.466643748242053	0.213927855492356	-0.78198574959738	-1.41577847432483	4	Pck1,Fgl2	0.5
Ontology - Biological Process	GOBP_PYRUVATE_BIOSYNTHETIC_PROCESS	0.0925553319919517	0.471271940143993	0.208955027549354	-0.692412470846717	-1.41507493918273	6	Hoga1,Agxt,Pkm	0.5
Canonical Pathways - Reactome	REACTOME_VITAMIN_C_ASCORBATE_METABOLISM	0.0794979079497908	0.445254972732418	0.231126709673834	-0.642872534092937	-1.414298938629	8	Slc23a2,Cyb5a,Gsto1,Gsto2	0.5
Ontology - Biological Process	GOBP_REGULATION_OF_ARTERY_MORPHOGENESIS	0.0794979079497908	0.445254972732418	0.231126709673834	-0.642836536924121	-1.41421974601312	8	Rtn4,Efnb2,Notch1,Ephb4	0.5
Ontology - Biological Process	GOBP_NITRIC_OXIDE_CGMP_MEDIATED_SIGNALING_PATHWAY	0.0252922293479617	0.263341574445574	0.352487857583619	-0.938611394268887	-1.41413755883711	2	Gucy1a1,Gucy1b1	1
Ontology - Biological Process	GOBP_CHOLESTEROL_CATABOLIC_PROCESS	0.0794979079497908	0.445254972732418	0.231126709673834	-0.642736427051936	-1.41399950750787	8	Cyp39a1,Akr1d1,Scarb1	0.375
Ontology - Cellular Component	GOCC_PAM_COMPLEX_TIM23_ASSOCIATED_IMPORT_MOTOR	0.0925553319919517	0.471271940143993	0.208955027549354	-0.691827975056577	-1.41388041225044	6	Grpel2,Pam16,Dnajc15,Dnajc19	0.666666666666667
Hallmark	HALLMARK_APOPTOSIS	0.0117785667099295	0.172050823117511	0.380730400722792	-0.341308106855551	-1.41253804689137	154	Bcl2l11,Casp6,Cth,Tgfbr3,Bmf,App,Fez1,Gadd45b,Vdac2,Retsat,Hmox1,Pdgfrb,Smad7,Satb1,Bcl10,Fdxr,Gstm2,Gpx4,Dcn,Ppp3r1,Sptan1,Rara,Ifngr1,Gch1,Ccnd1,Hgf,Irf1,Anxa1,Igf2r,Nefh,Ddit3,Dap3,Timp2,Cd2,Brca1,Sod2	0.233766233766234
Ontology - Molecular Function	GOMF_PHOSPHOLIPASE_ACTIVITY	0.032689014466322	0.29667350764667	0.321775918075361	-0.38701554796124	-1.41243303961236	67	Lpl,Pla2g12a,Abhd6,Enpp2,Plaat3,Pnpla2,Hmox1,Plcl2,Smpdl3b,Pla2g6,Pld6,Ccl5	0.17910447761194
Ontology - Biological Process	GOBP_NEGATIVE_REGULATION_OF_SYNCYTIUM_FORMATION_BY_PLASMA_MEMBRANE_FUSION	0.0925553319919517	0.471271940143993	0.208955027549354	-0.691091254833403	-1.4123747860971	6	Cxcl10,Stat1,Cflar,Nfe2,Rapgef3	0.833333333333333
Ontology - Molecular Function	GOMF_TROPOMYOSIN_BINDING	0.0805084745762712	0.446699375557538	0.231126709673834	-0.599348591792515	-1.4121861883349	10	Nebl,Lmod3,Tmod1,S100a6	0.4
Curated - Chemical and Genetic Perturbation	VARELA_ZMPSTE24_TARGETS_UP	0.0631313131313131	0.408899014396185	0.287857117255149	-0.421288430004642	-1.41200285868564	44	Lepr,Mknk2,Cyp2c39,Klf3,Gadd45b,Erf,Tnfrsf1b,Mapkapk2,Snhg6,Susd6,Crcp	0.25
Ontology - Biological Process	GOBP_REGULATION_OF_SOMATOSTATIN_SECRETION	0.0255987980940073	0.264336686867428	0.352487857583619	-0.937162870312567	-1.41195517308725	2	Irs1	0.5
Curated - Chemical and Genetic Perturbation	VANLOO_SP3_TARGETS_DN	0.0569689575039113	0.390186095683741	0.321775918075361	-0.369568411804745	-1.41194841674382	87	Slc39a5,Ehhadh,Dhrs7,Hsd17b11,Cd82,Krt20,Fuom,Hipk3,Anxa4,Cisd3,Glrx,Cdo1,Il18rap,Khk,Dhrs4,Akap7,Crtap,Aldob,Mthfs,Upb1,Ugt2b34,Maoa,Speg,Acbd4,Gcat	0.28735632183908
Ontology - Biological Process	GOBP_RESPONSE_TO_INTERLEUKIN_2	0.0865979381443299	0.463011465073321	0.219250346703755	-0.734414666183588	-1.41133341657332	5	Il2rb,Stat5b	0.4
Cell Type Signatures	TABULA_MURIS_SENIS_LUNG_ADVENTITIAL_CELL_AGEING	0.00977677832365227	0.155111976097232	0.380730400722792	-0.326589437446062	-1.4112289221712	213	Idh2,H2-Ab1,H2-Aa,Cd74,Cdkn1c,Cbr1,Selenbp1,Tagln2,Enpp2,Ldhb,Hadh,Ces1d,Sod3,Sdhc,Gsta3,Cd82,Hsd11b1,Ndufv1,Rabac1,Samm50,Cyb5a,Sbds,Efemp1,Cdo1,Ddrgk1,Mdh2,Chchd2,Fth1,Cox5a,Slc25a5,Atp5pb,Cuedc2,Echs1,Txn2,Mettl7a1,Nbl1,Mt1,Anxa1,Sarnp,Nfkbia,Phb,Adrm1,Psma6,Hint1,Fxyd6,Apoe,Emd,Sod2,Psmd4,Myl12a,Chmp2a,Cd63,Map1lc3a,Ube2l6,Syf2,Tubb6,Slc25a3	0.267605633802817
Canonical Pathways - Reactome	REACTOME_PKA_MEDIATED_PHOSPHORYLATION_OF_CREB	0.0775862068965517	0.441178629989477	0.237793834423688	-0.53513154119659	-1.41096058814253	16	Adcy1,Adcy5,Adcy6	0.1875
Regulatory Target Gene - miRDB	MIR_7049_3P	0.0400733326693106	0.331339051957189	0.321775918075361	-0.376787058680278	-1.41073736899669	74	Egln3,Slc25a10,Lrtm2,Cds2,Epb41l1,Ngef,Tgfbi,Sfrp1,Rims2,Zfand5,Adamtsl1,Snx6,Ube2g1,Tsc1,Ankrd13a,Iqsec2,Mbnl1,Slc2a4,Chrm1,Rxrb,Cdc42ep4,Mrm1,Ets2,Tmem229b,Coq10a,Il17ra,Mapk7,Nptxr,Get4	0.391891891891892
Canonical Pathways - Reactome	REACTOME_ERYTHROCYTES_TAKE_UP_OXYGEN_AND_RELEASE_CARBON_DIOXIDE	0.0963855421686747	0.480997174621876	0.204294756516886	-0.654285578665772	-1.41029202592074	7	Hbb-bs,Hba-a1,Hbb-bt	0.428571428571429
Curated - Chemical and Genetic Perturbation	KOHOUTEK_CCNT2_TARGETS	0.0714285714285714	0.425839324101959	0.266350657088526	-0.422723549352822	-1.41009376730995	40	Nt5e,Gstt2,Dcxr,Gabarapl1,Retsat,Arl4a,Ccno,St3gal6,Sp5	0.225
Ontology - Biological Process	GOBP_CD4_POSITIVE_OR_CD8_POSITIVE_ALPHA_BETA_T_CELL_LINEAGE_COMMITMENT	0.0757575757575758	0.436983223160329	0.241339976815091	-0.501540361772861	-1.40967104393633	20	Tox,Spn,Il6ra,Tgfb1,Tbx21,Bcl2,Irf4,Foxp3,Ctsl,Batf	0.5
Ontology - Molecular Function	GOMF_GERANYLGERANYL_REDUCTASE_ACTIVITY	0.096579476861167	0.481515101811867	0.204294756516886	-0.689746379487974	-1.40962628072239	6	Akr1b7,Akr1c20,Akr1c14,Akr1b10	0.666666666666667
Ontology - Biological Process	GOBP_ARGININE_CATABOLIC_PROCESS	0.0948453608247423	0.476305734539639	0.208955027549354	-0.610569796213067	-1.40960139681939	9	Ddah1	0.111111111111111
Ontology - Cellular Component	GOCC_PROTEIN_LIPID_COMPLEX	0.0719602977667494	0.426106316108098	0.266350657088526	-0.421731355577702	-1.40931050245273	41	Vldlr,Lpl,App,Apoa2,Apoc1	0.121951219512195
Ontology - Molecular Function	GOMF_ORGANIC_HYDROXY_COMPOUND_TRANSMEMBRANE_TRANSPORTER_ACTIVITY	0.068075117370892	0.4198970696649	0.266350657088526	-0.44479867101867	-1.40894257943298	33	Slc16a7,Slco1a4,Abcc4,Abcc3	0.121212121212121
Ontology - Biological Process	GOBP_REGULATION_OF_CYTOPLASMIC_TRANSPORT	0.0711009174311927	0.425342798204102	0.257206466468838	-0.457416831823656	-1.40891053123423	30	Sorl1,Mapk3,Snx12,Rdx,Mecp2,Rab21,Vps11,Ptpn23,Map2,Nf2,Lrrk2,Map2k2,Usp7,Snx3	0.466666666666667
Ontology - Molecular Function	GOMF_FRUCTOSE_6_PHOSPHATE_BINDING	0.088659793814433	0.465950979364537	0.216542836735348	-0.733089785740211	-1.4087873780357	5	Pfkl,Pfkp,Gckr	0.6
Ontology - Biological Process	GOBP_GLUTAMINE_FAMILY_AMINO_ACID_METABOLIC_PROCESS	0.0476229842864824	0.363905913307865	0.321775918075361	-0.389891447375388	-1.40863985847881	63	Ddah1,Ctps2,Aldh4a1,Aldh5a1,Ppat,Tat,Amdhd1,Fh1,Gls2,Mecp2,Mthfsl,Gls,Gclc,Mthfs,Prodh,Got2,Oat,Agmat,Phgdh,Got1,Ass1	0.333333333333333
Ontology - Molecular Function	GOMF_PORIN_ACTIVITY	0.088659793814433	0.465950979364537	0.216542836735348	-0.732865284500607	-1.408355951328	5	Vdac2,Vdac1,Tomm40	0.6
Ontology - Biological Process	GOBP_POSITIVE_REGULATION_OF_INTERLEUKIN_1_ALPHA_PRODUCTION	0.0985915492957746	0.486958008171871	0.20207170902116	-0.689050084573007	-1.40820327127941	6	Panx1,S100a13	0.333333333333333
Ontology - Molecular Function	GOMF_LONG_CHAIN_FATTY_ACID_BINDING	0.0731707317073171	0.429797582433302	0.248911114434702	-0.52053315959812	-1.40806784622072	18	Cd36,Cyp4a14,Fabp4,Pparg	0.222222222222222
Curated - Chemical and Genetic Perturbation	SCHAEFFER_PROSTATE_DEVELOPMENT_48HR_UP	0.000403282777332025	0.0185163416159552	0.49849310876659	-0.306829533879625	-1.40779826095505	380	Vldlr,Gstt3,Krt23,Slc16a7,Abcc4,Nt5e,Nqo1,Gsta4,Sult1e1,Igfbp2,Sgk1,Emp2,Hpgd,Rnf128,Esm1,Sult1a1,Acsm3,Dcxr,Ecm1,Acot1,Bdh1,Id1,Gsta3,Ripor3,Klf15,Sptssa,AA986860,Ramp1,Ccbe1,Nrn1,Tmem184a,Adgrg2,Gprc5b,Hhip,Col4a5,Suox,Aldh1a3,Endod1,Bri3,Aldh6a1,Nck2,4930523C07Rik,Rdh10,4931406C07Rik,Rspo3,Rasl11b,Pts,Agtr1a,Plscr2,Efemp1,Lratd2,Llgl2,Rnase4,Pls3,Zfyve21,Tpd52l1,Adh1,Vamp8,Tmem35b,Dcdc2a,Tmprs…	0.228947368421053
Ontology - Molecular Function	GOMF_ADRENERGIC_RECEPTOR_ACTIVITY	0.0963855421686747	0.480997174621876	0.204294756516886	-0.653078264738112	-1.40768969864885	7	Adrb2,Adra2b,Adra1a	0.428571428571429
Canonical Pathways - Reactome	REACTOME_ADRENOCEPTORS	0.0963855421686747	0.480997174621876	0.204294756516886	-0.653078264738112	-1.40768969864885	7	Adrb2,Adra2b,Adra1a	0.428571428571429
Ontology - Biological Process	GOBP_CARBOHYDRATE_DERIVATIVE_BIOSYNTHETIC_PROCESS	0.000219418003168817	0.0117572149397093	0.518848077743792	-0.296670057443625	-1.40750551039591	529	Ppargc1a,Nt5e,Adssl1,Tmtc2,Mpc1,Ctps2,Galnt15,Papss2,Hexa,Npc1,Pdk2,Acer2,Mpc2,Dcxr,Ndufa12,Atp5g1,Ndufb4,Ndufa5,Gal3st1,Dlat,Adcy1,Ndufa9,Sdhc,Ccnd3,Adcy5,Eno1,Ndufc2,Entpd5,Ppat,Adcy6,Pkm,Gnpda1,Pxylp1,mt-Nd6,Ndufb8,Acot7,Ago2,Ramp1,Ndufc1,Ndufa2,Pdha1,Ndufs2,Atp5l,Ndufv1,St3gal2,Gucy1a1,Atp5e,Ndufb9,Sdhb,Atp5h,Ndufb5,Il15,Atp5o,Pdk4,Atp5c1,Itm2a,Ndufb11,Vegfb,Pank3,Pdgfrb,Ndufs7,Gcdh,Ndufb10,N…	0.215500945179584
Ontology - Molecular Function	GOMF_G_PROTEIN_COUPLED_CHEMOATTRACTANT_RECEPTOR_ACTIVITY	0.0760869565217391	0.438409705611057	0.241339976815091	-0.526034269770528	-1.40745854102403	17	Cxcr6,Cxcr5,Xcr1,Ccr7,Ccr2,Cxcr3,Cxcr4,Ackr3,Cxcr2,Ackr4,Ccr1	0.647058823529412
Ontology - Biological Process	GOBP_IMPORT_ACROSS_PLASMA_MEMBRANE	0.0196428536330311	0.231399411009739	0.352487857583619	-0.341657638374182	-1.40705057788171	142	Cd36,Slc39a5,Slc15a4,Slc5a6,Slc27a1,Atp1b1,Agt,Slc7a2,Adrb2,Slc3a2,Trpm4,Slc27a5,Rgs4,Kcnj8,Agtr1a,Ppp3r1,Cln8,Slc5a1,Lrrc8e,Slc39a4,Ppp3ca,Atp1a1,Septin2,Slc19a1,Atp1a2,Slc1a4,Slc2a10,Abcc9,Slc38a4,Acsl5,Steap2,Akap5,Slc22a4,Slc12a9,Slc2a1,Thbs1,Slc12a8,Slc9a5,Slc1a2	0.274647887323944
Ontology - Biological Process	GOBP_NEGATIVE_REGULATION_OF_ALPHA_BETA_T_CELL_DIFFERENTIATION	0.0833333333333333	0.453886245184682	0.234392647294686	-0.483174302918324	-1.40604620145261	24	Runx3,Smad7,Socs5,Hlx,Irf1,Anxa1,Hmgb1,Tbx21,Gli3	0.375
Ontology - Biological Process	GOBP_AMINE_TRANSPORT	0.0417173527027121	0.33725733846207	0.321775918075361	-0.375480324426951	-1.40584479426503	74	Adora1,Rtn4,Il1rn,Agt,Chrnb2,Rgs4,Sdhd,Syt3,Adora2a,Dtnbp1,Abat,Myo5a,Aqp9,Septin2	0.189189189189189
Ontology - Biological Process	GOBP_POSITIVE_REGULATION_OF_MITOCHONDRION_ORGANIZATION	0.0378061351757541	0.321152784839033	0.321775918075361	-0.37793957550226	-1.405461634242	72	Ppargc1a,Bcl2l11,Bmf,Atpif1,Chchd10,Zfp13,Dcn,Rala,Vdac1,Slc25a5,Hrk,Marchf5,Pla2g6,Pld6,Siva1	0.208333333333333
Ontology - Biological Process	GOBP_NEGATIVE_REGULATION_OF_AMINE_TRANSPORT	0.0833333333333333	0.453886245184682	0.231126709673834	-0.496228590589885	-1.40533448557567	21	Adora1,Il1rn,Rgs4,Abat,Myo5a	0.238095238095238
Ontology - Biological Process	GOBP_KETONE_BIOSYNTHETIC_PROCESS	0.0738095238095238	0.43212415400943	0.257206466468838	-0.435064240833669	-1.40528096711277	36	Ppargc1a,Ndufa9,Fdxr,Coq8b,Aldoa,Coq9,Pptc7,Coq10b,Coq8a,Bmp5,Coq5,Coq6,Wnt4,Coq10a	0.388888888888889
Ontology - Biological Process	GOBP_GLUCOSAMINE_METABOLIC_PROCESS	0.088659793814433	0.465950979364537	0.216542836735348	-0.73094709600917	-1.40466974564352	5	Gnpda1,Gnpnat1	0.4
Ontology - Biological Process	GOBP_ADENYLATE_CYCLASE_ACTIVATING_G_PROTEIN_COUPLED_RECEPTOR_SIGNALING_PATHWAY	0.058349800301902	0.395182591746591	0.321775918075361	-0.372010743939724	-1.40462185841765	80	App,Adrb2,Ptgfr,Adcy1,Adcy5,Adcy6,Ramp1,Adgrg2,Cxcl10,Pth1r,S1pr4,Adora2a,Adra2b,Ptger2,Glp1r,Adra1a,Adgrd1	0.2125
Ontology - Biological Process	GOBP_NEGATIVE_REGULATION_OF_INTERLEUKIN_10_PRODUCTION	0.098876404494382	0.487561786957003	0.213927855492356	-0.557273414583339	-1.40455677847231	13	Dll1,Cd274,Btk,Trib2,Tnfrsf21,Tyrobp,Vsir,Foxp3	0.615384615384615
Ontology - Molecular Function	GOMF_G_PROTEIN_COUPLED_ADENOSINE_RECEPTOR_ACTIVITY	0.081419624217119	0.449111207729816	0.227987202850442	-0.833674762358824	-1.40402711943807	3	Adora1,Adora2a	0.666666666666667
Ontology - Biological Process	GOBP_RAB_PROTEIN_SIGNAL_TRANSDUCTION	0.0849673202614379	0.458577413226433	0.227987202850442	-0.539197992226143	-1.40364290226433	15	Dennd1a,Rab30,Rab9,Rab21	0.266666666666667
Ontology - Molecular Function	GOMF_CARNITINE_O_ACYLTRANSFERASE_ACTIVITY	0.0907216494845361	0.46848975550764	0.213927855492356	-0.730380514537697	-1.40358093927741	5	Crat,Cpt1c,Cpt2,Cpt1a	0.8
Ontology - Molecular Function	GOMF_AMIDE_TRANSMEMBRANE_TRANSPORTER_ACTIVITY	0.0704225352112676	0.424407960297833	0.261663521711573	-0.443002205400104	-1.40325210176881	33	Slc15a4,Slc5a6,Slc27a1,Slc25a32,Slc25a22,Slc47a1,Aqp9,Slc19a1,Abcd1,Slc38a7,Slc25a13,Slc14a1,Tap1,Slco1b2,Slc1a2	0.454545454545455
Canonical Pathways - Biocarta	BIOCARTA_TSP1_PATHWAY	0.104627766599598	0.499420712538562	0.195789002148949	-0.686481394448142	-1.40295367053525	6	Cd36	0.166666666666667
Ontology - Biological Process	GOBP_MOTOR_LEARNING	0.081419624217119	0.449111207729816	0.227987202850442	-0.832657452610938	-1.4023138248304	3	Git1	0.333333333333333
Ontology - Biological Process	GOBP_RENAL_PROTEIN_ABSORPTION	0.0907216494845361	0.46848975550764	0.213927855492356	-0.729628711462304	-1.40213619034763	5	Ednrb,Kirrel,Ednra,Gsn	0.8
Ontology - Biological Process	GOBP_POSITIVE_REGULATION_OF_CYTOKINE_PRODUCTION_INVOLVED_IN_IMMUNE_RESPONSE	0.0509304994428295	0.373316084188253	0.321775918075361	-0.379552361474859	-1.40192153070756	70	Cd36,Cd74,Mif,Rtn4,Gprc5b,Gimap3,Il18r1,Mapkapk2,Fzd5,Panx1	0.142857142857143
Ontology - Cellular Component	GOCC_MICROFIBRIL	0.0829694323144105	0.453755011401404	0.231126709673834	-0.583085030408236	-1.40190015100913	11	Ltbp4,Adamtsl5,Thsd4,Fbn1,Mfap1b,Efemp2,Mfap1a,Ltbp1	0.727272727272727
Curated - Chemical and Genetic Perturbation	GAVIN_PDE3B_TARGETS	0.0800865800865801	0.445907584702951	0.234392647294686	-0.498753694500412	-1.40183860518869	20	Nt5e,Fgl2,Il2ra,Tgfb1,Hmox2,Sytl2,Sypl,Gzmb	0.4
Ontology - Biological Process	GOBP_NEGATIVE_REGULATION_OF_GLYCOPROTEIN_BIOSYNTHETIC_PROCESS	0.0833333333333333	0.453886245184682	0.234392647294686	-0.575390179231856	-1.40182076925563	12	Ago2,Itm2a,Hbegf,Slc2a10,Aatf,Itm2b	0.5
Ontology - Molecular Function	GOMF_ATPASE_INHIBITOR_ACTIVITY	0.0927835051546392	0.471271940143993	0.211400189384923	-0.729390086779006	-1.40167762244987	5	Fnip2,Atpif1,Tsc1,Fnip1	0.8
Ontology - Biological Process	GOBP_REGULATION_OF_FEAR_RESPONSE	0.102409638554217	0.494520360823438	0.197822021315103	-0.650222204833941	-1.40153355118093	7	Mef2c,Gja1,Apoe	0.428571428571429
Ontology - Biological Process	GOBP_MITOCHONDRIAL_PROTON_TRANSPORTING_ATP_SYNTHASE_COMPLEX_ASSEMBLY	0.102409638554217	0.494520360823438	0.197822021315103	-0.650179707166066	-1.40144194879188	7	Atp5d,Tmem70,Tmem242,Oxa1l	0.571428571428571
Ontology - Biological Process	GOBP_NEGATIVE_REGULATION_OF_VASCULAR_ENDOTHELIAL_CELL_PROLIFERATION	0.0927835051546392	0.471271940143993	0.211400189384923	-0.729251316231703	-1.40141094543529	5	Pparg,Mef2c,Col4a3	0.6
Ontology - Biological Process	GOBP_RESPONSE_TO_STILBENOID	0.0855263157894737	0.459224733898775	0.227987202850442	-0.494622044543003	-1.40078469822935	21	Cyp2a5,Cd36,Gsta2,Cyp2a4,Cyp2b9,Gsta1,Usp18	0.333333333333333
Canonical Pathways - Reactome	REACTOME_TYROSINE_CATABOLISM	0.0948453608247423	0.476305734539639	0.208955027549354	-0.728462192013594	-1.39989447602076	5	Hpd,Tat,Hgd,Gstz1,Fah	1
Ontology - Biological Process	GOBP_REGULATION_OF_CELLULAR_KETONE_METABOLIC_PROCESS	0.0174425022175592	0.215937153097002	0.352487857583619	-0.339403212453669	-1.39972891891976	134	Rdh16,Ppargc1a,Abcd2,Rdh9,Fmo2,Cd74,Ugt1a1,Irs1,Ces1g,Acadl,Pdk2,Rdh16f2,Agt,Ces1d,Apoc1,Dgat1,Rdh1,Pdk4,Rdh10,Pparg,Wdtc1,Fh1,Ces1e,Mtln,Pptc7,Nr1h2,Mlycd,Acadvl	0.208955223880597
Curated - Chemical and Genetic Perturbation	JECHLINGER_EPITHELIAL_TO_MESENCHYMAL_TRANSITION_UP	0.0456198401480915	0.356070296411602	0.321775918075361	-0.385920468884674	-1.39956852733213	65	Vldlr,Adssl1,Gas1,Pdgfra,Galk1,Vim,Slc3a2,Pdgfrb,Sparc,Gbp3,Ptpn22,Dcn,Tnxb,Tnc,Cyp1b1,Stat1,Lamb1,Ppic,Fmo1	0.292307692307692
Cell Type Signatures	TABULA_MURIS_SENIS_TONGUE_KERATINOCYTE_AGEING	0.0730593607305936	0.429458252511751	0.252961123069611	-0.444235870504468	-1.39923433265542	32	Nqo1,Gsta4,Gstm1,Ces1d,Apoc1	0.15625
Ontology - Biological Process	GOBP_RENAL_SYSTEM_PROCESS_INVOLVED_IN_REGULATION_OF_SYSTEMIC_ARTERIAL_BLOOD_PRESSURE	0.0855263157894737	0.459224733898775	0.227987202850442	-0.493908379984853	-1.39876357845971	21	Adora1,Emp2,Agt,Agtr1a,Ednrb	0.238095238095238
Curated - Chemical and Genetic Perturbation	DURCHDEWALD_SKIN_CARCINOGENESIS_UP	0.0276037122010953	0.273769469997532	0.352487857583619	-0.374198990877147	-1.39863258617179	76	Plekhh2,Cyp17a1,Pth1r,Ndufs7,Pts,Bola1,Amigo1,Adh1,Smpdl3b,Pttg1,Elovl6,Gas2,Ltbp3,Lgals4,Bphl,Dbp,Maoa,Scd1,Mdh1,Col16a1,Calhm5,Sema3b,Pecr,Acat1,Mt2	0.328947368421053
Canonical Pathways - Reactome	REACTOME_GLUCAGON_TYPE_LIGAND_RECEPTORS	0.0847826086956522	0.458577413226433	0.227987202850442	-0.522716860925635	-1.39858247404297	17	Vipr1,Gng2,Gng7,Gnb2,Glp1r,Gnb1,Gnb5,Gng11	0.470588235294118
Regulatory Target Gene - miRDB	MIR_6998_3P	0.0316554877629082	0.293037282445316	0.321775918075361	-0.382981205505276	-1.39843996550388	68	Wipf3,Npc1,Btg1,Nrp2,Dnm3,Zfand5,Lama1,Apol7a,Rap1a,Hlx,Meis1,Pde7a,Dap3,Kif21b,Rhbdl3,Cenpv,Macir,Ptbp3,Gpr174,Rinl,Pik3r6,Dpf2,Hoxa4,Sdf4,Dpysl2,Cdk6	0.382352941176471
Canonical Pathways - Reactome	REACTOME_PRESYNAPTIC_FUNCTION_OF_KAINATE_RECEPTORS	0.089086859688196	0.466548196339468	0.224966093540314	-0.549598455242835	-1.39837116454642	14	Gng2,Gng7,Gnb2,Gnb1,Gnb5,Gng11,Gnb4,Gng5	0.571428571428571
Ontology - Cellular Component	GOCC_IGM_IMMUNOGLOBULIN_COMPLEX	0.0335816803769963	0.301323999832373	0.321775918075361	-0.928134556574923	-1.39835286905885	2	Jchain,Ighm	1
Regulatory Target Gene - miRDB	MIR_191_5P	0.0889830508474576	0.466548196339468	0.219250346703755	-0.593263583630266	-1.39784868158122	10	Sall1,Map3k12	0.2
Ontology - Biological Process	GOBP_REGULATION_OF_NEUTROPHIL_APOPTOTIC_PROCESS	0.0941422594142259	0.474233123185651	0.211400189384923	-0.635346593925031	-1.39774211184424	8	Anxa1,Pik3cb,Itpkb,Il18,Cxcr2,Cd44	0.75
Ontology - Biological Process	GOBP_DIOL_METABOLIC_PROCESS	0.0748299319727891	0.435077949902748	0.248911114434702	-0.474025430240469	-1.39770342072581	26	Acer2,Sptssa,Ephx1,Pts,Dhfr,Pcbd1,Qdpr,Sptlc2,Gch1	0.346153846153846
Regulatory Target Gene - miRDB	MIR_3620_5P	0.0714285714285714	0.425839324101959	0.261663521711573	-0.435849628034721	-1.39768946156924	35	Dsg1c,Gsta4,Wbp1l,Vwf,Rad51b,Pcmt1,Jade1	0.2
Regulatory Target Gene - miRDB	MIR_7666_3P	0.0600534142813335	0.400123039685691	0.321775918075361	-0.370154979189253	-1.39761494322754	80	Fam13a,Septin6,Gpd2,Ngef,Eva1a,Klf4,Hipk3,Rdh10,Kcnab1,Tc2n,Gnpnat1,Sptan1,Mecp2,Hdgfl3	0.175
Ontology - Biological Process	GOBP_REGULATION_OF_MITOCHONDRIAL_MEMBRANE_PERMEABILITY	0.0391549753696525	0.327634112440372	0.321775918075361	-0.390677470285581	-1.39750873007718	59	Bcl2l11,Casp6,Gimap3,Vdac2,Atpif1,Chchd10,Zfp13,Dynlt1f,Plekhf1,Nol3,Slc25a5,Them4,Siva1,Gclc,Slc25a4,Acaa2,Ppif,Mtch2,Slc25a31,Bcl2,Spg7,Gsk3a,Bcl2l1,Gimap5,Bnip3	0.423728813559322
Ontology - Biological Process	GOBP_REGULATION_OF_CD4_POSITIVE_ALPHA_BETA_T_CELL_ACTIVATION	0.0401722655655747	0.331662892346653	0.321775918075361	-0.386785427101655	-1.39743333868264	64	Gimap3,Runx3,Smad7,Socs5,Cblb,Cd274,Rara,Hlx,Irf1,Anxa1,Hmgb1,Il2ra,Tgfb1,Cd3e,Tbx21,Cd81,Tgfbr2,Ccr7,Gata3,Cd160	0.3125
Ontology - Biological Process	GOBP_TOLERANCE_INDUCTION	0.0814977973568282	0.449387716739785	0.234392647294686	-0.472371926803777	-1.39729181816099	25	Cblb,Cd274,Xkr8,Hmgb1,Il2ra,Tgfb1,Cd3e,Tgfbr2,Ccr7,Tnfaip3	0.4
Curated - Chemical and Genetic Perturbation	SERVITJA_ISLET_HNF1A_TARGETS_DN	0.0458764845431638	0.356539652334526	0.321775918075361	-0.362442819348533	-1.39724377071105	100	Vldlr,Sult1d1,Ugt1a1,Sgk2,Sult1c2,Igf1r,Bcl6b,Ndufs2,Tat,Anxa4,Pamr1,Tm4sf4,Fh1,Cdo1,Rnase4,Adh1,Slc2a2,Pigr,Tmprss2,Ttr,Rnf186,Pfkl,Pgk1,Glp1r,Ugt2b34,Pfkp,Pcsk9,Cdhr2,Sfxn2	0.29
Ontology - Biological Process	GOBP_REGULATION_OF_FEEDING_BEHAVIOR	0.0797413793103448	0.445528543259751	0.234392647294686	-0.52986129231553	-1.39706472724027	16	Lepr,Dgat1,Eif2ak4,Nr4a3,Insr,Crhr2,Ttc21b	0.4375
Curated - Chemical and Genetic Perturbation	RAMJAUN_APOPTOSIS_BY_TGFB1_VIA_MAPK1_DN	0.0941422594142259	0.474233123185651	0.211400189384923	-0.634986007092444	-1.39694883238748	8	Egln3,Sgpl1,Ddit3,Trib3	0.5
Ontology - Biological Process	GOBP_ALDEHYDE_CATABOLIC_PROCESS	0.0797413793103448	0.445528543259751	0.234392647294686	-0.529766883213401	-1.39681580242084	16	Hoga1,Agxt,Gatd1,Esd,Agxt2,Pdxp,Park7,Aldh2	0.5
Canonical Pathways - Reactome	REACTOME_MISCELLANEOUS_SUBSTRATES	0.106639839034205	0.502418185381148	0.193813302725311	-0.683461999023088	-1.39678296885472	6	Cyp3a59,Cyp3a25,Cyp2d22	0.5
Ontology - Biological Process	GOBP_DIGESTION	0.0355317350819699	0.310278214143589	0.321775918075361	-0.370206758085439	-1.3966603340257	79	Cd36,Hamp2,Pls1,Cyp39a1,Abcg5,Abcg8,Akr1d1,Npc1,Apoa2,Npr3,Scarb1,Pbld1,Dgat1,Slc22a5,Acat2,Gpr39,Rbp4,Vamp8,Pbld2,Nr1h2,Slc5a1,Lima1,Ppp3ca,Lpcat3	0.30379746835443
Ontology - Biological Process	GOBP_NEGATIVE_REGULATION_OF_INTRINSIC_APOPTOTIC_SIGNALING_PATHWAY_IN_RESPONSE_TO_DNA_DAMAGE_BY_P53_CLASS_MEDIATOR	0.0855855855855856	0.459224733898775	0.231126709673834	-0.573192281326566	-1.39646603946783	12	Cd74,Mif	0.166666666666667
Curated - Chemical and Genetic Perturbation	LEIN_OLIGODENDROCYTE_MARKERS	0.0401722655655747	0.331662892346653	0.321775918075361	-0.386500612091766	-1.39640431855342	64	Scd2,Ndrg1,Sgk1,Npc1,Serpinb1a,Olig1,Map2k6,Plekhg3,S100a16,Qdpr,Hmgcs1,Daam2,Mbp,Septin4,Pacs2,Cd81,Gltp	0.265625
Ontology - Biological Process	GOBP_REGULATION_OF_MITOCHONDRIAL_TRANSCRIPTION	0.106639839034205	0.502418185381148	0.193813302725311	-0.68316421081397	-1.39617438271618	6	Sirt3,Chchd10,Thap11	0.5
Ontology - Biological Process	GOBP_POSITIVE_REGULATION_OF_MACROPHAGE_CHEMOTAXIS	0.0800865800865801	0.445907584702951	0.234392647294686	-0.496676744031972	-1.39600095550343	20	Rarres2,Mapk3,Il34,Ccl21a,Ccl5,Ccr7,Thbs1,Cx3cl1,Ccl2	0.45
Canonical Pathways - Reactome	REACTOME_RECYCLING_OF_BILE_ACIDS_AND_SALTS	0.0871459694989107	0.463929240947025	0.224966093540314	-0.536012337175336	-1.39534998914967	15	Slco1a4,Abcc3,Slc27a5,Alb	0.266666666666667
Ontology - Biological Process	GOBP_REGULATION_OF_METALLOPEPTIDASE_ACTIVITY	0.101123595505618	0.492286769946667	0.211400189384923	-0.55361744955101	-1.39534225229245	13	Sorl1,Antxr1,Ddrgk1,Mbp,Timp2	0.384615384615385
Curated - Chemical and Genetic Perturbation	BERENJENO_TRANSFORMED_BY_RHOA_REVERSIBLY_UP	0.105154639175258	0.499920946777352	0.197822021315103	-0.60409008640803	-1.39464191462945	9	Mgst3,Gsta4,Tnfrsf1b	0.333333333333333
Canonical Pathways - Reactome	REACTOME_TRIGLYCERIDE_METABOLISM	0.0869565217391304	0.463536694726489	0.224966093540314	-0.521118782975346	-1.39430665288528	17	Gpd2,Lpin2,Fabp4,Agmo,Mogat1,Dgat1	0.352941176470588
Canonical Pathways - Reactome	REACTOME_SYNTHESIS_OF_BILE_ACIDS_AND_BILE_SALTS_VIA_24_HYDROXYCHOLESTEROL	0.101123595505618	0.492286769946667	0.211400189384923	-0.553164030895628	-1.39419945195561	13	Cyp39a1,Akr1d1,Slc27a5,Akr1c20,Slc27a2,Akr1c14	0.461538461538462
Ontology - Biological Process	GOBP_LYMPH_NODE_DEVELOPMENT	0.0821917808219178	0.451350615452506	0.237793834423688	-0.469060948448326	-1.39415077351637	27	Tox,Il15,Flt3,Ltb,Cxcr5,Ccl21a,Nfkb2,Tgfb1,Ccr7	0.333333333333333
Cell Type Signatures	TABULA_MURIS_SENIS_MARROW_NAIVE_B_CELL_AGEING	0.00262205982932979	0.0691865416847851	0.431707695803346	-0.31045597759014	-1.39384898706022	298	Idh2,Adssl1,Mif,Creg1,Gstm1,Rtn4,Ndufa12,Cdkn2c,Ech1,Sdhc,Acot7,Ramp1,Uqcrc1,Lsp1,Vim,Vdac2,Sdhb,Bri3,Atp5o,Etfb,Atpif1,Coro1b,Esd,S100a1,Gsto1,Herpud1,Spn,Aldoa,Mdh2,Ndufv2,H2-Ke6,Mrpl51,Jchain,Atp5d,Tmsb10,Ptprcap,Fth1,Phb2,Blvrb,Slc25a5,Ndufb7,Echs1,Txn2,Htatip2,Adk,Prdx2,Anxa2,Ndufa10,Glrx3,Plp2,Ccdc115,Atp5g3,Mrpl12,Lgals1,Ctsb,BC004004,Mtarc2,Psma7,Uqcc2,Adrm1,C1d,Atp5g2,Hint1,Lat,Napsa,Tme…	0.295302013422819
Canonical Pathways - Reactome	REACTOME_SIGNALING_BY_RETINOIC_ACID	0.0645161290322581	0.412778986671323	0.282013350011725	-0.433063972438947	-1.39351834877622	37	Pdk2,Dlat,Pdha1,Aldh1a3,Rdh1,Pdk4,Rdh10,Adh1,Rara,Rdh13,Dhrs4,Dld,Rarb,Rxrb,Aldh1a1,Cpt1a,Aldh8a1,Rdh5	0.486486486486487
Ontology - Biological Process	GOBP_POSITIVE_REGULATION_OF_B_CELL_PROLIFERATION	0.0728643216080402	0.428783653855026	0.266350657088526	-0.415817739257877	-1.39345593702338	42	Cd74,Mif,Chrnb2,Ighm,Tnfrsf4,Gpr183,Mef2c,Cd81,Ighd,Btk,Cd320,Peli1,Tnfrsf13c,Bcl2,Card11,Bst1	0.380952380952381
Ontology - Biological Process	GOBP_GLYCOLIPID_CATABOLIC_PROCESS	0.101123595505618	0.492286769946667	0.211400189384923	-0.552790297004448	-1.39325748979401	13	Hexa,Hexb,Naga,Neu1,Neu2,Psap	0.461538461538462
Ontology - Molecular Function	GOMF_C_X_C_CHEMOKINE_RECEPTOR_ACTIVITY	0.110441767068273	0.509540205469608	0.190023305279108	-0.646379572441315	-1.39325087768395	7	Cxcr6,Cxcr5,Cxcr3,Cxcr4,Ackr3,Cxcr2	0.857142857142857
Curated - Chemical and Genetic Perturbation	KANG_GLIS3_TARGETS	0.0873362445414847	0.46432514350788	0.224966093540314	-0.579382223245014	-1.39299756279204	11	Rbp4,Slc2a2,Ldlr,Mafb,Psmb10	0.454545454545455
Ontology - Biological Process	GOBP_METANEPHRIC_NEPHRON_TUBULE_EPITHELIAL_CELL_DIFFERENTIATION	0.0876826722338205	0.465394879057549	0.219250346703755	-0.826919991460669	-1.3926511225208	3	Wwtr1	0.333333333333333
Ontology - Biological Process	GOBP_L_ALANINE_TRANSMEMBRANE_TRANSPORT	0.0975609756097561	0.484230279014566	0.204294756516886	-0.769139338731148	-1.39252015793465	4	Slc3a2,Slc1a4,Slc38a4	0.75
Ontology - Biological Process	GOBP_ETHER_METABOLIC_PROCESS	0.082039911308204	0.450980287753915	0.234392647294686	-0.514674065820739	-1.3922187088434	18	Plaat3,Agmo,Pex7,Peds1,Ephx1	0.277777777777778
Ontology - Molecular Function	GOMF_FRUCTOSE_BINDING	0.108651911468813	0.506023715914294	0.191892240384838	-0.681134911210039	-1.39202712781462	6	Aldoa,Pfkl,Aldob	0.5
Ontology - Biological Process	GOBP_REGULATION_OF_MEMBRANE_INVAGINATION	0.0800865800865801	0.445907584702951	0.234392647294686	-0.495135204170316	-1.39166817538904	20	Cd36,Pparg	0.1
Curated - Chemical and Genetic Perturbation	LEI_HOXC8_TARGETS_DN	0.0883620689655172	0.465950979364537	0.222056046145248	-0.527797880981624	-1.39162421057262	16	Nqo1,Gas1,Cxcl10,Plagl1	0.25
Canonical Pathways - Reactome	REACTOME_GABA_B_RECEPTOR_ACTIVATION	0.0762124711316397	0.438700238295486	0.248911114434702	-0.446963382464288	-1.3914508181807	31	Adcy1,Adcy5,Adcy6,Gng2,Gng7,Gnb2,Gnb1,Gabbr1,Kcnj5,Gnb5,Gng11,Gnai2,Adcy2,Adcy9,Kcnj2,Gnb4,Adcy3,Gng5	0.580645161290323
Regulatory Target Gene - miRDB	MIR_702_3P	0.0441278774301165	0.348327639379402	0.321775918075361	-0.40755116369567	-1.39120546786808	49	Eepd1,Adcy5,Adcy6,Srxn1,Gprc5b,Tnfrsf1b,Nr4a2,Kxd1,Sdhd,Dio3,Dap3,Zfp275,Osbpl3,Map3k20,Ipcef1,Fbrs,Fuca1,Tmem229b	0.36734693877551
Ontology - Biological Process	GOBP_PTERIDINE_CONTAINING_COMPOUND_METABOLIC_PROCESS	0.0829493087557604	0.453755011401404	0.237793834423688	-0.459927632813086	-1.39110495393442	28	Mthfd1l,Sardh,Mthfd1,Pts,Dhfr,Pcbd1,Qdpr,Mthfsl,Gch1,Mthfs	0.357142857142857
Ontology - Biological Process	GOBP_RECEPTOR_CLUSTERING	0.0751729517142869	0.435594124104762	0.287805130535564	-0.39826277763116	-1.39102401829531	54	Arhgef9,Itgb7,Lrp4,Pigr,Chrdl1,Dnaja3,Tgfb1,Apoe,Cd81,Ssh1,Pak1,Thy1,Nrxn2,Akap5,Nlgn2,Dlg4,Reln,Ssna1,Mesd,Gsn,Crkl	0.388888888888889
Regulatory Target Gene - miRDB	MIR_151_3P	0.0839002267573696	0.45551196770709	0.234392647294686	-0.471687356416958	-1.39080941552576	26	Ago2,Hipk3,Triobp,Pls3,Tnc,Mocs2,Pcdh7,Clasp2,Map3k20,Btbd1	0.384615384615385
Curated - Chemical and Genetic Perturbation	WAKABAYASHI_ADIPOGENESIS_PPARG_BOUND_8D	0.000118205732785398	0.00725719793928434	0.538434096309916	-0.289857515937476	-1.39073672627041	614	Rdh16,Pla2g12a,Gstm3,Gstt2,Dhrs7,Cbr1,Sparcl1,Acot13,Sgms1,Ctps2,Igfbp1,Slc27a1,Cth,Azin2,Gstm1,Epb41l1,Lpin2,Gypc,Dlat,Npr3,Rcl1,Fzd8,Eno1,Decr1,Klb,Pgm1,Syap1,Itga7,Me1,Ndufa2,Gstm7,Arhgap18,Chchd4,Calr3,Disp2,Slc3a2,Gbp2b,Per1,Pdk4,Sox4,Coro1b,Supt3,Ei24,Tmem38b,Arhgef40,Cd1d1,N4bp2l1,Rasl11b,Ndufb10,Gstm2,Rad51b,Pts,Atp5k,Gbp3,Hddc3,Coq9,Megf9,Il6ra,Hadhb,Hint3,Uqcrfs1,Tmem98,Rara,Dcun1d4,Chc…	0.201954397394137
Ontology - Biological Process	GOBP_POSITIVE_REGULATION_OF_MONOCYTE_CHEMOTAXIS	0.0883620689655172	0.465950979364537	0.222056046145248	-0.527439811226691	-1.3906801019318	16	App,Mospd2,Cxcl10,Ccl5,Hmgb1,Ccr2,Aif1,Ccl2,Serpine1	0.5625
Curated - Chemical and Genetic Perturbation	PASQUALUCCI_LYMPHOMA_BY_GC_STAGE_DN	0.011747068348805	0.171904130795663	0.380730400722792	-0.332403018064924	-1.39059444542933	164	Limd2,Tnfrsf19,Rassf3,Nudt19,Serpinb1a,Btg1,Gpd1l,Gypc,Cdkn2c,Mknk2,Cnn3,Sms,Lsp1,Ets1,Chchd10,Fh1,S1pr4,Gmfg,Tmem243,Tmsb10,Ptprcap,Blvrb,Coro7,Ankrd44,Rasgrp2,Coro1a,Emb,Ankrd13a,Slc25a37,Napsa,Lactb,Ighd,Ccr7,Snx2,Fcrla,Btbd1,Smim4,B3gnt5,Tnfaip8,Crip1,Cdkn2d,Mterf2,Trib2,Sypl,Tmem229b,Mtpn,Ptbp3,Vpreb3,Was,Snn,Rbm38,Cpm,Mir142hg,Cxxc5	0.329268292682927
Curated - Chemical and Genetic Perturbation	DURAND_STROMA_S_UP	0.00470680304148417	0.0982054842926332	0.407017918923954	-0.311346903496357	-1.39042894961023	265	Gstt3,Lpl,Cables1,Ndrg1,Dhrs7,Cdkn1c,Myo1d,Eda,Serpinb1a,Slc4a4,Morc4,Fabp4,Fzd1,Pdgfra,Npr3,Fzd8,Alpl,Ivd,Pxylp1,Il15,Tmem47,H2-DMa,Tgfbi,Pdk4,Jup,Nck2,Itm2a,Fam20a,Pdgfrb,Rgs4,Glrx,Rassf2,S100a16,Tbx20,Il18rap,Postn,Selp,Plagl1,Ebf3,Nes,Trim21,Stat1,Pde4d,Arhgef6,Tsc22d3,Gas2,Pear1,Mtss2,Ccl5,Emb,B3galnt1,Thsd7a,Pde1a,Oasl2,Inpp4b,Castor1,Akap6,Snai2,Zdhhc15,St6gal1,Cdk18,Marcks,Nadk2,Ccdc80,It…	0.252830188679245
Ontology - Biological Process	GOBP_CARDIAC_RIGHT_VENTRICLE_MORPHOGENESIS	0.091304347826087	0.46948315541668	0.219250346703755	-0.519614718553087	-1.39028237454638	17	Sox4,Smarcd3,Sema3c,Tbx20,Zfpm2,Hand2,Gata3,Notch1	0.470588235294118
Ontology - Biological Process	GOBP_IMMUNOLOGICAL_MEMORY_PROCESS	0.0889830508474576	0.466548196339468	0.219250346703755	-0.590037203238026	-1.39024667852219	10	Pck1,Fgl2,Ebag9,Tsc1,Cd81,Cd160	0.6
Ontology - Biological Process	GOBP_REGULATION_OF_POLYAMINE_TRANSMEMBRANE_TRANSPORT	0.101030927835052	0.492286769946667	0.20207170902116	-0.72339655172788	-1.39015977471269	5	Azin2,Oaz1,Azin1	0.6
Ontology - Molecular Function	GOMF_ORNITHINE_DECARBOXYLASE_REGULATOR_ACTIVITY	0.101030927835052	0.492286769946667	0.20207170902116	-0.72339655172788	-1.39015977471269	5	Azin2,Oaz1,Azin1	0.6
Ontology - Molecular Function	GOMF_PLATELET_DERIVED_GROWTH_FACTOR_BINDING	0.0895196506550218	0.466643748242053	0.222056046145248	-0.577807711425618	-1.38921199423468	11	Pdgfra,Col5a1,Pdgfrb	0.272727272727273
[truncated: 14,624 more rows]
