# Supplementary material for: GH-resistant (Laron) mice: gene therapy with a liver-specific GH receptor causes unbalanced upregulation of female-biased and growth-related genes
Source: Front Endocrinol (Lausanne). 2026 May 28;17:1808977. doi: 10.3389/fendo.2026.1808977 (PMC13253266; doi:10.3389/fendo.2026.1808977)
Supplement: Supplementary file 10 [file DataSheet10.zip › 8A 20250713_WTvsGHR_male_deseq_fpkm.xlsx]

## Sheet: df
	baseMean	log2FoldChange	lfcSE	stat	pvalue	padj	symbol	fpkm_reference	fpkm_condition	sex_related
ENSMUSG00000078672	63930.6	6.14247	0.140866	43.6052	0	0	Mup20	55.9772	3967.03	male
ENSMUSG00000066071	4337.94	7.97649	0.189073	42.1873	0	0	Cyp4a12a	0.412446	104.176	male
ENSMUSG00000082644	20417.3	8.14423	0.221543	36.7614	7.65047e-296	4.24167e-292	Mup-ps19	8.05248	2289.76	male
ENSMUSG00000091867	3153.51	-8.48213	0.235534	-36.0123	5.37055e-284	2.23321e-280	Cyp2a22	53.1462	0.149203	female
ENSMUSG00000072849	211367	8.36782	0.261148	32.0425	2.79155e-225	9.28636e-222	Serpina1e	22.9603	7610.6	male
ENSMUSG00000022181	7122.5	4.92785	0.171736	28.6944	4.48708e-181	1.24389e-177	C6	3.70317	113.24	male
ENSMUSG00000073842	208208	17.9712	0.690645	26.0209	2.87403e-149	6.82911e-146	Mup7	0.0465858	11776	male
ENSMUSG00000025004	1210.03	-4.31673	0.189594	-22.7683	9.45051e-115	1.96488e-111	Cyp2c40	32.9198	1.65784	female
ENSMUSG00000061292	2330.96	-2.87708	0.127823	-22.5083	3.44521e-112	6.36713e-109	Cyp3a59	59.6634	8.14185	female
ENSMUSG00000024924	740.911	-7.69985	0.348575	-22.0895	3.98737e-108	6.63219e-105	Vldlr	4.26241	0.020362	female
ENSMUSG00000043671	949.48	4.16079	0.192126	21.6566	5.27104e-104	7.97028e-101	Dpy19l3	0.25732	4.62138	male
ENSMUSG00000042248	28378.7	-2.73938	0.131602	-20.8157	3.12269e-96	4.32831e-93	Cyp2c37	787.864	118.31	female
ENSMUSG00000038576	904.393	4.30666	0.207692	20.7358	1.64851e-95	2.1092e-92	Susd4	0.66005	13.0291	male
ENSMUSG00000002944	5846.19	-3.37233	0.164584	-20.4899	2.64729e-93	3.14517e-90	Cd36	86.4624	8.36849	female
ENSMUSG00000029656	10241	3.64332	0.178256	20.4388	7.56449e-93	8.38801e-90	C8b	17.3703	217.626	male
ENSMUSG00000039519	9558.04	3.8185	0.190293	20.0665	1.44997e-89	1.50733e-86	Cyp7b1	17.01	240.72	male
ENSMUSG00000026691	4309.61	-12.0522	0.612285	-19.684	2.9555e-86	2.89169e-83	Fmo3	103.991	0.0245053	female
ENSMUSG00000026249	490.033	3.72937	0.194056	19.2181	2.61383e-82	2.41533e-79	Serpine2	0.240782	3.21069	male
ENSMUSG00000022149	18236.6	2.82991	0.151357	18.6969	5.243e-78	4.58984e-75	C9	51.2223	365.272	male
ENSMUSG00000020122	16749.4	4.29143	0.230591	18.6106	2.63797e-77	2.19387e-74	Egfr	4.18243	82.2057	male
ENSMUSG00000035031	21654.4	4.34356	0.233436	18.6071	2.81471e-77	2.22938e-74	C8a	16.2743	331.33	male
ENSMUSG00000070811	8302.72	-13.5836	0.731613	-18.5667	5.97892e-77	4.52034e-74	Sult2a2	652.305	0.0525007	female
ENSMUSG00000118631	321.247	5.03806	0.27389	18.3944	1.4555e-75	1.05258e-72	Gm53019	0.342671	11.4354	male
ENSMUSG00000120786	370.248	3.47762	0.193412	17.9804	2.77339e-72	1.92208e-69	ENSMUSG00000120786	0.770679	8.63608	neither
ENSMUSG00000066154	168727	3.78497	0.212621	17.8015	6.88331e-71	4.5796e-68	Mup3	621.841	8603.47	male
ENSMUSG00000042589	344.328	-5.88081	0.334412	-17.5855	3.18088e-69	2.03491e-66	Cux2	1.9553	0.0332073	female
ENSMUSG00000069456	5488.97	-2.3824	0.137973	-17.2672	8.30804e-67	5.11806e-64	Rdh16	43.118	8.29417	female
ENSMUSG00000031767	12960.6	3.09859	0.179672	17.2458	1.20295e-66	7.14598e-64	Nudt7	14.0376	120.671	male
ENSMUSG00000028464	529	-3.64606	0.211692	-17.2234	1.77315e-66	1.01699e-63	Tpm2	9.8031	0.784378	female
ENSMUSG00000035948	1701.77	-3.05092	0.17838	-17.1035	1.39861e-65	7.75435e-63	Acss3	12.2855	1.48556	female
ENSMUSG00000097148	335.229	6.47093	0.378783	17.0835	1.96929e-65	1.05662e-62	Gm3839	0.128888	11.3117	male
ENSMUSG00000060807	31197.8	-3.39817	0.200094	-16.9829	1.09921e-64	5.71351e-62	Serpina6	942.352	89.6193	female
ENSMUSG00000039601	712.054	-2.81325	0.166859	-16.86	8.85703e-64	4.46421e-61	Rcan2	8.30249	1.18291	neither
ENSMUSG00000078597	849.777	9.54855	0.567624	16.822	1.68487e-63	8.2425e-61	Cyp4a12b	0.0278543	20.697	male
ENSMUSG00000103653	2926.35	2.56548	0.152751	16.7952	2.64751e-63	1.25817e-60	Gstp-ps	39.0203	231.723	male
ENSMUSG00000001665	2244.93	-2.87812	0.172153	-16.7184	9.62462e-63	4.44684e-60	Gstt3	29.9424	4.08351	female
ENSMUSG00000032849	475.442	-3.2206	0.194365	-16.5699	1.15107e-61	5.17455e-59	Abcc4	3.91448	0.420995	neither
ENSMUSG00000040612	3234.59	-2.24137	0.139134	-16.1094	2.1912e-58	9.3452e-56	Ildr2	18.8391	3.99411	neither
ENSMUSG00000057933	2179.27	-3.12008	0.193663	-16.1109	2.13894e-58	9.3452e-56	Gsta2	96.6657	11.1614	neither
ENSMUSG00000117780	352.452	4.76165	0.295791	16.098	2.63363e-58	1.09513e-55	Gm3734	0.259504	7.11808	neither
ENSMUSG00000032827	209.825	3.82337	0.240289	15.9116	5.2692e-57	2.13762e-54	Ppp1r9a	0.0550322	0.788047	male
ENSMUSG00000068877	18026.4	9.11181	0.572968	15.9028	6.05563e-57	2.39817e-54	Selenbp2	0.834834	463.198	male
ENSMUSG00000021594	1529.02	2.56778	0.164068	15.6508	3.28271e-55	1.2698e-52	Srd5a1	4.41525	26.2739	male
ENSMUSG00000025203	1186.14	-3.41265	0.218141	-15.6443	3.63614e-55	1.37455e-52	Scd2	11.5432	1.08847	female
ENSMUSG00000005547	79050.1	-3.64739	0.235178	-15.5091	3.01157e-54	1.11314e-51	Cyp2a5	2056.49	164.614	female
ENSMUSG00000055737	11998.6	2.68975	0.176061	15.2774	1.08113e-52	3.90921e-50	Ghr	10.3522	67.0251	neither
ENSMUSG00000063590	206.006	5.89165	0.389105	15.1416	8.61567e-52	3.04903e-49	Slc22a28	0.100753	5.90441	male
ENSMUSG00000020102	4889.57	-2.4999	0.165582	-15.0976	1.67838e-51	5.81592e-49	Slc16a7	20.4352	3.62115	female
ENSMUSG00000024694	4481.38	3.1497	0.210589	14.9566	1.40988e-50	4.78581e-48	Keg1	4.66471	41.5478	male
ENSMUSG00000073834	34692.3	11.9297	0.798328	14.9434	1.72083e-50	5.72453e-48	Mup11	0.328308	1287.17	male
ENSMUSG00000040170	717.814	-3.01871	0.204362	-14.7714	2.24137e-49	7.30996e-47	Fmo2	6.63509	0.819838	female
ENSMUSG00000074254	17258.7	-11.879	0.808397	-14.6946	6.98462e-49	2.23414e-46	Cyp2a4	577.911	0.154301	female
ENSMUSG00000038092	5472.5	12.7275	0.866791	14.6834	8.22948e-49	2.58266e-46	Hsd3b5	0.0300776	206.439	male
ENSMUSG00000029833	1010.26	-1.67318	0.114406	-14.6249	1.9495e-48	6.00482e-46	Trim24	5.25428	1.65256	female
ENSMUSG00000075044	348.594	-8.19778	0.563691	-14.543	6.46743e-48	1.95587e-45	Slc22a29	8.90233	0.0300163	female
ENSMUSG00000058207	241516	3.12365	0.216062	14.4572	2.25771e-47	6.70579e-45	Serpina3k	704.065	6151.22	male
ENSMUSG00000067219	326.73	-4.11552	0.285991	-14.3904	5.94508e-47	1.73482e-44	Nipal1	4.09288	0.237502	female
ENSMUSG00000040583	11137.3	-16.8647	1.19575	-14.1039	3.59365e-45	1.03057e-42	Cyp2b13	345.988	0	female
ENSMUSG00000021338	339.287	3.70282	0.264177	14.0164	1.23706e-44	3.48746e-42	Carmil1	0.156046	2.05095	male
ENSMUSG00000078683	2407.66	7.7704	0.56298	13.8023	2.47004e-43	6.84736e-41	Mup1	0.403052	88.4126	male
ENSMUSG00000068747	685.619	2.81581	0.204808	13.7486	5.19405e-43	1.41627e-40	Sort1	0.654829	4.63381	neither
ENSMUSG00000078798	6603.66	-16.1106	1.18379	-13.6094	3.52325e-42	9.45197e-40	Sult2a1	376.912	0	female
ENSMUSG00000090306	854.51	2.70796	0.200495	13.5064	1.43427e-41	3.78669e-39	Adh6-ps1	2.14614	14.0375	male
ENSMUSG00000032420	531.692	-3.40774	0.257831	-13.2169	7.00514e-40	1.82057e-37	Nt5e	3.28723	0.310694	female
ENSMUSG00000040660	9234.57	-15.6326	1.18485	-13.1938	9.5292e-40	2.43845e-37	Cyp2b9	286.575	0.00512211	female
ENSMUSG00000060803	28305.3	2.57493	0.195306	13.1841	1.08388e-39	2.73153e-37	Gstp1	152.99	914.574	male
ENSMUSG00000089873	1806.49	6.47536	0.492508	13.1477	1.75356e-39	4.35328e-37	Mup13	1.18367	106.067	male
ENSMUSG00000005268	6865.72	-2.49651	0.191433	-13.0412	7.13542e-39	1.74534e-36	Prlr	22.1436	3.93435	female
ENSMUSG00000016756	5946.89	1.88361	0.144958	12.9942	1.31979e-38	3.18147e-36	Cmah	6.92385	25.6376	male
ENSMUSG00000032348	2654.21	-1.48615	0.115765	-12.8376	1.00898e-37	2.39748e-35	Gsta4	89.9311	32.2059	female
ENSMUSG00000085995	396.468	2.97492	0.233937	12.7168	4.7711e-37	1.11771e-34	Gm2788	0.213254	1.67933	neither
ENSMUSG00000027820	2498.58	-1.6139	0.127604	-12.6477	1.15206e-36	2.66141e-34	Mme	9.50084	3.11297	female
ENSMUSG00000025270	2945.81	1.88989	0.150298	12.5743	2.92244e-36	6.65876e-34	Alas2	15.17	56.3874	male
ENSMUSG00000026688	693.495	-2.05223	0.16348	-12.5534	3.8092e-36	8.56195e-34	Mgst3	29.6642	7.16421	female
ENSMUSG00000069922	38458.3	2.04869	0.16539	12.3871	3.07085e-35	6.81033e-33	Ces3a	165.962	688.486	male
ENSMUSG00000031561	1335.76	-1.66352	0.134559	-12.3627	4.15867e-35	9.10148e-33	Tenm3	5.77317	1.82752	female
ENSMUSG00000074375	2357.65	-14.6247	1.18786	-12.3118	7.82305e-35	1.68988e-32	Sult2a3	134.825	0	female
ENSMUSG00000070605	98.7881	4.74456	0.385998	12.2917	1.00418e-34	2.14134e-32	Zfp992	0.0452033	1.22205	male
ENSMUSG00000045776	383.561	-2.91052	0.237015	-12.2799	1.162e-34	2.44652e-32	Lrtm1	2.48434	0.331217	female
ENSMUSG00000066477	148.153	4.32839	0.35261	12.2753	1.22906e-34	2.55538e-32	Gm16551	0.111682	2.22241	male
ENSMUSG00000042429	1370.65	-1.79918	0.146702	-12.2641	1.41093e-34	2.89728e-32	Adora1	10.7122	3.08958	neither
ENSMUSG00000029272	1061.71	-11.0294	0.899449	-12.2624	1.44204e-34	2.92506e-32	Sult1e1	49.7962	0.0241283	neither
ENSMUSG00000078799	1618	-14.0815	1.18304	-11.9028	1.14467e-32	2.27797e-30	Sult2a5	90.0569	0	neither
ENSMUSG00000108546	778.917	-5.8448	0.491062	-11.9024	1.15042e-32	2.27797e-30	Gm44662	108.142	1.88661	female
ENSMUSG00000116284	161.613	-3.11623	0.261953	-11.8962	1.23913e-32	2.42475e-30	Gm3787	6.24767	0.720829	female
ENSMUSG00000112930	8468.16	-16.4694	1.38947	-11.853	2.07534e-32	4.01386e-30	Gm7086	330.356	0	neither
ENSMUSG00000024424	8480.07	2.26393	0.192234	11.7769	5.13316e-32	9.81377e-30	Ttc39c	11.7682	56.6625	male
ENSMUSG00000100277	135.054	-6.03391	0.513537	-11.7497	7.08622e-32	1.33938e-29	1810053B23Rik	1.34083	0.020552	female
ENSMUSG00000089943	1311.05	-1.75552	0.149536	-11.7398	7.96567e-32	1.48868e-29	Ugt1a5	26.718	7.94395	female
ENSMUSG00000022347	5130.08	-13.8892	1.18637	-11.7072	1.17038e-31	2.163e-29	A1bg	124.409	0.00820203	female
ENSMUSG00000022003	1050.57	2.41341	0.208582	11.5705	5.81181e-31	1.06228e-28	Slc25a30	2.11229	11.2939	neither
ENSMUSG00000031613	4255.41	-1.33983	0.117204	-11.4316	2.90769e-30	5.25691e-28	Hpgd	105.527	41.8056	female
ENSMUSG00000054793	400.804	2.80635	0.247863	11.3222	1.0192e-29	1.82284e-27	Cadm4	1.34923	9.47282	neither
ENSMUSG00000051041	425.92	1.99149	0.176635	11.2746	1.75216e-29	3.1004e-27	Olfml1	2.9603	11.7948	neither
ENSMUSG00000024421	162.404	3.247	0.288049	11.2724	1.79574e-29	3.14405e-27	Lama3	0.0843137	0.797943	male
ENSMUSG00000001761	159.451	2.40196	0.213419	11.2547	2.19682e-29	3.80622e-27	Smo	0.262363	1.39313	male
ENSMUSG00000078687	100.283	5.78801	0.515755	11.2224	3.16599e-29	5.42885e-27	Mup8	0.106261	5.82838	male
ENSMUSG00000003355	349.089	2.13466	0.191236	11.1625	6.22409e-29	1.05638e-26	Fkbp11	1.39686	6.13366	male
ENSMUSG00000020865	11020.4	-1.47601	0.132423	-11.1462	7.47444e-29	1.25578e-26	Abcc3	82.8351	29.8587	female
ENSMUSG00000074639	4982.89	-1.33866	0.120224	-11.1347	8.49911e-29	1.39966e-26	Rdh16f2	164.342	65.1685	female
ENSMUSG00000038599	151.944	7.5454	0.677614	11.1353	8.45071e-29	1.39966e-26	Capn8	0.0125508	2.34058	male
ENSMUSG00000092075	797.399	13.123	1.19184	11.0107	3.39173e-28	5.53085e-26	Serpina4-ps1	0	36.1692	male
ENSMUSG00000092008	2159.21	-6.31915	0.575157	-10.9868	4.42264e-28	7.14192e-26	Cyp2c69	72.7031	0.912361	female
ENSMUSG00000079507	495.246	-2.39708	0.218406	-10.9754	5.01998e-28	8.0286e-26	H2-Q1	8.47282	1.61339	female
ENSMUSG00000027035	691.717	-1.94834	0.177535	-10.9744	5.07464e-28	8.03871e-26	Cers6	3.60384	0.935906	female
ENSMUSG00000068086	31540.8	2.31661	0.211152	10.9713	5.25185e-28	8.24095e-26	Cyp2d9	115.45	577.167	male
ENSMUSG00000081207	224.197	-3.06031	0.279123	-10.964	5.69152e-28	8.84738e-26	Gm13775	15.5097	1.86655	neither
ENSMUSG00000090175	1867.14	-1.7451	0.159396	-10.9482	6.7765e-28	1.04364e-25	Ugt1a9	38.2237	11.4401	female
ENSMUSG00000006777	362.006	-5.82282	0.535965	-10.8642	1.70756e-27	2.60567e-25	Krt23	13.2367	0.235046	female
ENSMUSG00000020010	2606.58	-1.5731	0.145042	-10.8459	2.0867e-27	3.15527e-25	Vnn3	62.7367	21.1321	female
ENSMUSG00000074183	188.88	-2.69321	0.248456	-10.8398	2.2293e-27	3.34053e-25	Gsta1	9.96961	1.54091	neither
ENSMUSG00000030378	16045.6	1.86772	0.172437	10.8313	2.44679e-27	3.63369e-25	Sult2a8	61.171	224.037	male
ENSMUSG00000027870	1313.44	-12.8188	1.18559	-10.8122	3.01233e-27	4.43399e-25	Hao2	37.3064	0.00491742	female
ENSMUSG00000066153	5038.53	4.24431	0.393073	10.7978	3.52698e-27	5.14598e-25	Mup21	21.7201	413.055	male
ENSMUSG00000030541	4177.94	-1.41482	0.131595	-10.7513	5.84111e-27	8.44827e-25	Idh2	68.357	25.7039	female
ENSMUSG00000027261	6660.09	1.45071	0.135064	10.7409	6.54176e-27	9.3801e-25	Hao1	45.4769	124.689	male
ENSMUSG00000037606	184.273	-2.41294	0.22515	-10.717	8.46892e-27	1.20396e-24	Osbpl5	1.83772	0.346382	neither
ENSMUSG00000024548	71.1509	-4.40093	0.412428	-10.6708	1.3944e-26	1.96552e-24	Setbp1	0.397284	0.01895	female
ENSMUSG00000044378	152.544	2.98198	0.279591	10.6655	1.47636e-26	2.06355e-24	Slc15a5	0.324964	2.55946	male
ENSMUSG00000067656	825.148	-8.01201	0.751966	-10.6548	1.65689e-26	2.29658e-24	Slc22a27	22.2351	0.0858625	female
ENSMUSG00000022747	273.353	-2.86918	0.271258	-10.5773	3.79803e-26	5.22087e-24	St3gal6	2.26987	0.311421	female
ENSMUSG00000072568	425.189	-1.91887	0.182129	-10.5357	5.91125e-26	8.05916e-24	Lratd2	3.30367	0.87628	female
ENSMUSG00000027999	492.412	-1.49525	0.142079	-10.5241	6.69195e-26	9.04936e-24	Pla2g12a	5.74747	2.04418	female
ENSMUSG00000041698	10131.8	7.44897	0.707863	10.5232	6.75551e-26	9.06164e-24	Slco1a1	0.636644	111.564	neither
ENSMUSG00000041567	1821.56	3.77718	0.360638	10.4736	1.14188e-25	1.51944e-23	Serpina12	1.95428	26.8788	neither
ENSMUSG00000078686	127.081	4.34467	0.415162	10.465	1.25076e-25	1.65111e-23	Mup9	0.230558	4.71391	male
ENSMUSG00000052534	828.72	-1.21012	0.116168	-10.417	2.07379e-25	2.71601e-23	Pbx1	2.43362	1.05452	female
ENSMUSG00000051579	410.228	-2.09025	0.201408	-10.3782	3.11714e-25	4.05057e-23	Tceal8	7.54759	1.77778	female
ENSMUSG00000112249	329.528	1.77413	0.171655	10.3354	4.87463e-25	6.28525e-23	Gm30262	2.11961	7.25183	male
ENSMUSG00000003849	359.019	-2.22993	0.216414	-10.304	6.76076e-25	8.65013e-23	Nqo1	11.1035	2.3708	female
ENSMUSG00000001763	319.523	2.07048	0.201465	10.2771	8.93436e-25	1.13439e-22	Tspan33	0.686545	2.90232	male
ENSMUSG00000020458	2381.06	-1.185	0.116177	-10.1999	1.98423e-24	2.50028e-22	Rtn4	13.7705	6.07426	female
ENSMUSG00000031565	323.744	2.49808	0.24494	10.1987	2.0086e-24	2.51196e-22	Fgfr1	0.287519	1.62707	male
ENSMUSG00000022853	13835.9	-1.671	0.16387	-10.1971	2.04194e-24	2.5346e-22	Ehhadh	205.552	64.7802	female
ENSMUSG00000031665	1063.1	-1.39379	0.137273	-10.1534	3.19966e-24	3.94222e-22	Sall1	8.51051	3.25096	female
ENSMUSG00000029273	4659.98	-1.32108	0.130329	-10.1365	3.80459e-24	4.65308e-22	Sult1d1	78.763	31.631	female
ENSMUSG00000089960	10997.9	-1.38781	0.137719	-10.0771	6.97519e-24	8.46849e-22	Ugt1a1	208.284	79.847	female
ENSMUSG00000003477	18643.5	-1.53101	0.15195	-10.0757	7.07388e-24	8.52607e-22	Inmt	503.933	174.959	neither
ENSMUSG00000000567	163.794	2.74109	0.272878	10.0451	9.65214e-24	1.15499e-21	Sox9	0.299474	2.01324	male
ENSMUSG00000028995	531.397	-1.42247	0.14215	-10.0068	1.42332e-23	1.69101e-21	Fam126a	2.22754	0.832778	female
ENSMUSG00000027792	5831.73	-1.15539	0.115749	-9.98194	1.82852e-23	2.15701e-21	Bche	34.7655	15.652	female
ENSMUSG00000025780	639.162	1.99234	0.200334	9.94512	2.64852e-23	3.10232e-21	Itih5	0.945743	3.77659	neither
ENSMUSG00000024029	75.5413	5.84181	0.587779	9.93878	2.82268e-23	3.2832e-21	Tff3	0.152777	8.79881	male
ENSMUSG00000078496	136.029	2.25839	0.230356	9.80391	1.08311e-22	1.25107e-20	Zfp982	0.91683	4.41785	male
ENSMUSG00000026669	2177.14	1.74875	0.17844	9.8002	1.12366e-22	1.28896e-20	Mcm10	3.77847	12.7435	male
ENSMUSG00000038155	132.093	2.23939	0.229091	9.77511	1.44005e-22	1.64057e-20	Gstp2	1.21147	5.71604	male
ENSMUSG00000075551	912.634	-13.2554	1.35825	-9.75921	1.68463e-22	1.90616e-20	Cyp3a41a	25.816	0	female
ENSMUSG00000004038	3083.67	-1.71041	0.175454	-9.74846	1.87289e-22	2.10485e-20	Gstm3	104.896	32.1635	female
ENSMUSG00000038754	1903.83	5.84352	0.604268	9.67041	4.02752e-22	4.49596e-20	Elovl3	0.960786	55.3524	male
ENSMUSG00000075552	866.224	-13.1801	1.36536	-9.65324	4.76275e-22	5.28125e-20	Cyp3a41b	24.4673	0	female
ENSMUSG00000006538	86.1415	2.86757	0.297697	9.6325	5.82911e-22	6.4209e-20	Ihh	0.198932	1.45068	male
ENSMUSG00000038656	388.517	-7.68899	0.803128	-9.57381	1.03036e-21	1.1275e-19	Cyp3a16	13.0063	0.0636899	female
ENSMUSG00000024430	57.4868	4.40749	0.464314	9.49247	2.25626e-21	2.45283e-19	Cabyr	0.0601027	1.2795	male
ENSMUSG00000020000	1680.86	14.1987	1.49884	9.47314	2.71562e-21	2.93304e-19	Moxd1	0	30.725	male
ENSMUSG00000026958	415.66	1.2598	0.133434	9.4414	3.67816e-21	3.94702e-19	Dpp7	2.13584	5.13078	neither
ENSMUSG00000037664	107.19	-2.55438	0.273674	-9.33367	1.02264e-20	1.09036e-18	Cdkn1c	2.61594	0.446997	female
ENSMUSG00000085651	69.3399	-5.47874	0.590297	-9.28133	1.67379e-20	1.77326e-18	Gm11695	9.71411	0.216114	female
ENSMUSG00000036019	537.276	-1.421	0.153138	-9.27921	1.70743e-20	1.79745e-18	Tmtc2	2.92736	1.096	neither
ENSMUSG00000022032	356.953	11.0008	1.18692	9.26837	1.89019e-20	1.97732e-18	Scara5	0.00165114	3.41884	male
ENSMUSG00000003279	67.6401	3.01147	0.32521	9.26006	2.0432e-20	2.12403e-18	Dlgap1	0.0243525	0.196364	neither
ENSMUSG00000034774	1275.73	-3.49332	0.377782	-9.24692	2.31051e-20	2.387e-18	Dsg1c	16.6924	1.48568	female
ENSMUSG00000085189	90.2359	2.43356	0.26398	9.2187	3.00725e-20	3.08763e-18	Gm11963	0.336344	1.8201	male
ENSMUSG00000056978	8900.64	-8.1866	0.888817	-9.21067	3.24084e-20	3.30705e-18	Hamp2	885.228	3.05243	female
ENSMUSG00000041272	259.576	-2.20299	0.239786	-9.18734	4.02691e-20	4.0679e-18	Tox	1.63223	0.354796	female
ENSMUSG00000047767	212.462	2.18347	0.237667	9.18711	4.03537e-20	4.0679e-18	Atg16l2	0.262943	1.20134	male
ENSMUSG00000054417	589.39	-12.6247	1.37803	-9.16138	5.12382e-20	5.134e-18	Cyp3a44	17.4805	0	female
ENSMUSG00000022587	7762.24	1.05799	0.116045	9.11707	7.7186e-20	7.68764e-18	Ly6e	38.7777	80.951	neither
ENSMUSG00000061132	69.3783	3.16246	0.347249	9.10717	8.456e-20	8.37195e-18	Blnk	0.0679382	0.608108	female
ENSMUSG00000039878	74.7136	-3.49269	0.383898	-9.09796	9.20463e-20	9.05921e-18	Slc39a5	1.79652	0.159795	female
ENSMUSG00000034783	240.846	1.89618	0.208591	9.09044	9.8637e-20	9.65076e-18	Cd207	1.94618	7.28712	male
ENSMUSG00000074063	4906.46	1.54785	0.170493	9.07866	1.09922e-19	1.0692e-17	Osgin1	27.2057	79.8309	male
ENSMUSG00000096674	20223.6	8.23552	0.909962	9.0504	1.42441e-19	1.37746e-17	Mup15	4.20234	1272.78	male
ENSMUSG00000020173	882.092	1.49661	0.165574	9.03893	1.58215e-19	1.52115e-17	Cobl	1.64831	4.67275	male
ENSMUSG00000057074	13902.7	-1.60581	0.177726	-9.03529	1.63575e-19	1.56365e-17	Ces1g	255.224	84.0776	female
ENSMUSG00000010025	17998.6	-1.82029	0.203166	-8.9596	3.25844e-19	3.09701e-17	Aldh3a2	145.344	41.2519	female
ENSMUSG00000118168	473.781	-1.61168	0.181104	-8.89924	5.62308e-19	5.31413e-17	Gm36419	9.29505	3.04837	female
ENSMUSG00000056148	522.393	-1.48387	0.166856	-8.8931	5.94294e-19	5.58468e-17	Rdh9	6.24083	2.23627	female
ENSMUSG00000066829	87.9812	2.38811	0.269543	8.85984	8.01261e-19	7.48729e-17	Zfp810	0.134279	0.703031	neither
ENSMUSG00000046402	343.7	1.83826	0.20796	8.8395	9.61454e-19	8.934e-17	Rbp1	1.64883	5.91624	neither
ENSMUSG00000005125	414.16	-1.4682	0.166355	-8.82572	1.08762e-18	1.00502e-16	Ndrg1	2.68436	0.973671	female
ENSMUSG00000063354	1515.47	-1.45886	0.165892	-8.79405	1.44259e-18	1.32567e-16	Slc39a4	20.824	7.59865	female
ENSMUSG00000069668	206.816	-9.25438	1.05438	-8.77705	1.67822e-18	1.53372e-16	Sult3a1	10.4068	0.0166247	female
ENSMUSG00000092220	732.852	-1.30406	0.149372	-8.73023	2.54146e-18	2.30995e-16	Gm20528	28.5977	11.6175	female
ENSMUSG00000048376	1084.63	1.57269	0.180463	8.71475	2.91391e-18	2.63408e-16	F2r	4.76598	14.2102	male
ENSMUSG00000034220	316.939	2.36615	0.272112	8.69551	3.45262e-18	3.10419e-16	Gpc1	0.583343	3.00171	male
ENSMUSG00000096688	48130.1	7.69843	0.885986	8.68911	3.65288e-18	3.26657e-16	Mup17	14.4816	3017.17	male
ENSMUSG00000062908	13193.3	-1.05439	0.121372	-8.68727	3.71238e-18	3.30203e-16	Acadm	132.507	63.9767	neither
ENSMUSG00000026610	251.124	-2.17666	0.250609	-8.68547	3.77183e-18	3.33707e-16	Esrrg	1.92994	0.427058	neither
ENSMUSG00000029189	429.189	1.72741	0.198928	8.68361	3.83415e-18	3.3565e-16	Sel1l3	0.587178	1.95477	neither
ENSMUSG00000118155	55.9719	6.09737	0.702155	8.68379	3.82789e-18	3.3565e-16	Gm50136	0.0123729	0.893212	male
ENSMUSG00000052560	150.741	2.32984	0.268468	8.67828	4.01785e-18	3.49889e-16	Cpne8	0.350386	1.76139	male
ENSMUSG00000064215	2028.87	1.45213	0.167442	8.67242	4.23021e-18	3.66464e-16	Ifi27	21.5638	59.1235	neither
ENSMUSG00000064246	61.2381	-6.15981	0.710525	-8.66938	4.34469e-18	3.74431e-16	Chil1	1.25297	0.0176339	neither
ENSMUSG00000029630	19628.5	-1.04448	0.120583	-8.66186	4.64111e-18	3.96148e-16	Cyp3a25	369.42	179.668	neither
ENSMUSG00000039835	262.924	1.86963	0.215848	8.66179	4.64431e-18	3.96148e-16	Nhsl1	0.290055	1.06223	male
ENSMUSG00000110488	148.477	2.05906	0.237923	8.6543	4.95931e-18	4.20858e-16	Gm45724	3.98844	16.6389	neither
ENSMUSG00000000303	1056.67	3.3142	0.383007	8.65309	5.0123e-18	4.23196e-16	Cdh1	1.22689	12.2595	male
ENSMUSG00000023861	2148.89	-1.04011	0.120797	-8.6104	7.28053e-18	6.11601e-16	Mpc1	40.4335	19.7139	female
ENSMUSG00000028445	871.112	1.87233	0.218353	8.57479	9.92675e-18	8.29707e-16	Enho	8.58229	31.4784	neither
ENSMUSG00000094793	105273	8.23157	0.961567	8.56058	1.12305e-17	9.33986e-16	Mup12	21.9371	6622.76	male
ENSMUSG00000023232	230.363	1.69127	0.198726	8.51055	1.73103e-17	1.43245e-15	Serinc2	1.3698	4.42598	neither
ENSMUSG00000115852	232.081	1.98279	0.233644	8.48639	2.13159e-17	1.75518e-15	Gm52969	0.358248	1.42565	neither
ENSMUSG00000021094	1595.7	-1.26595	0.149291	-8.47974	2.25696e-17	1.84926e-15	Dhrs7	18.536	7.72419	female
ENSMUSG00000079494	196.049	2.74635	0.324084	8.47417	2.36756e-17	1.93037e-15	Nat8f5	1.50867	10.0913	male
ENSMUSG00000029802	2584.41	0.878503	0.103718	8.4701	2.45185e-17	1.98935e-15	Abcg2	6.50297	11.9868	male
ENSMUSG00000022769	951.701	1.80542	0.213378	8.46114	2.64784e-17	2.13794e-15	Sdf2l1	11.1224	38.9901	male
ENSMUSG00000060961	3754.88	-1.01009	0.119715	-8.43742	3.24429e-17	2.60687e-15	Slc4a4	12.8859	6.41824	female
ENSMUSG00000108431	103.485	-10.1152	1.2008	-8.42375	3.64633e-17	2.91583e-15	Gm42375	8.08553	0	female
ENSMUSG00000060548	282.067	-1.56636	0.186134	-8.41523	3.92111e-17	3.12056e-15	Tnfrsf19	2.59278	0.876891	female
ENSMUSG00000030659	165.545	2.36732	0.281585	8.4071	4.20273e-17	3.32877e-15	Nucb2	0.671682	3.47186	male
ENSMUSG00000040147	8891.05	-1.08441	0.129066	-8.40198	4.39028e-17	3.46083e-15	Maob	126.132	59.6558	female
ENSMUSG00000034875	2339.45	-1.03484	0.123264	-8.39532	4.64609e-17	3.64521e-15	Nudt19	34.1507	16.717	neither
ENSMUSG00000028238	328.716	-3.94548	0.470156	-8.39185	4.78557e-17	3.73701e-15	Atp6v0d2	6.61954	0.430082	female
ENSMUSG00000055782	1721.27	-4.35115	0.521341	-8.34606	7.05759e-17	5.48546e-15	Abcd2	16.0649	0.788456	female
ENSMUSG00000093916	42.2181	5.17781	0.620896	8.33925	7.4763e-17	5.78387e-15	Gm379	0.0255173	0.912645	male
ENSMUSG00000015451	511.02	3.55538	0.426377	8.33859	7.51789e-17	5.78912e-15	C4a	0.375697	4.42879	male
ENSMUSG00000053553	150.324	2.70099	0.323994	8.33654	7.64979e-17	5.86355e-15	3110082I17Rik	0.405312	2.63797	neither
ENSMUSG00000021665	717.709	-1.46421	0.176116	-8.31391	9.26029e-17	7.06543e-15	Hexb	16.0969	5.84843	female
ENSMUSG00000033318	1719.13	-1.16698	0.140806	-8.2879	1.15264e-16	8.7543e-15	Gstt2	16.6605	7.44403	female
ENSMUSG00000074882	7831.51	-1.15202	0.139337	-8.26789	1.36345e-16	1.03083e-14	Cyp2c68	182.396	82.3363	female
ENSMUSG00000029032	136.146	1.83445	0.221893	8.26724	1.37092e-16	1.03179e-14	Arhgef16	0.316072	1.13318	neither
ENSMUSG00000037370	1521.94	-0.983422	0.118972	-8.26598	1.38549e-16	1.03806e-14	Enpp1	5.73634	2.90981	female
ENSMUSG00000091498	1855.52	-1.09919	0.132986	-8.26544	1.39178e-16	1.03809e-14	Mpc1-ps	223.242	104.478	female
ENSMUSG00000059022	176.703	1.83259	0.222237	8.2461	1.63649e-16	1.21517e-14	Kcp	0.290306	1.03925	male
ENSMUSG00000021416	90.7653	-9.92673	1.20648	-8.22786	1.90585e-16	1.40889e-14	Eci3	3.72466	0	female
ENSMUSG00000030004	431.179	3.77961	0.46027	8.21172	2.18035e-16	1.60468e-14	Nat8	1.52146	20.8889	male
ENSMUSG00000030237	3966.97	-3.01533	0.3683	-8.18715	2.67492e-16	1.95999e-14	Slco1a4	32.0455	3.97711	female
ENSMUSG00000057069	1922.61	0.953071	0.116454	8.18412	2.74291e-16	2.001e-14	Ero1b	5.72848	11.1278	neither
ENSMUSG00000051483	2055.43	-1.13516	0.138887	-8.17326	3.0017e-16	2.18023e-14	Cbr1	32.1837	14.7008	female
ENSMUSG00000010122	3730.88	-1.11497	0.136952	-8.14128	3.91128e-16	2.82853e-14	Slc47a1	43.942	20.3385	female
ENSMUSG00000069520	4616.86	1.1312	0.139355	8.11743	4.76178e-16	3.42869e-14	Tmem19	22.9324	50.3524	male
ENSMUSG00000105987	158.905	2.07295	0.256484	8.08218	6.36181e-16	4.56103e-14	AI506816	0.310112	1.3088	male
ENSMUSG00000041782	87.9042	2.17311	0.269532	8.06252	7.47403e-16	5.33543e-14	Lad1	0.274384	1.23478	male
ENSMUSG00000026568	6052.04	-0.854418	0.106007	-8.05999	7.62979e-16	5.42334e-14	Mpc2	30.8929	17.1363	female
ENSMUSG00000005873	576.072	1.20159	0.149215	8.05273	8.09667e-16	5.73072e-14	Reep5	3.2266	7.43781	male
ENSMUSG00000060560	74.3003	9.6985	1.20981	8.01655	1.08759e-15	7.66517e-14	Ces4a	0	1.78396	male
ENSMUSG00000032561	327.025	1.64829	0.206751	7.97232	1.55717e-15	1.09285e-13	Acpp	0.628599	1.97501	neither
ENSMUSG00000044734	442.758	-4.21739	0.5294	-7.96636	1.6342e-15	1.14209e-13	Serpinb1a	10.6199	0.572806	female
ENSMUSG00000085006	55.4817	5.80596	0.730605	7.94678	1.91415e-15	1.33214e-13	BC021767	0.0319826	1.77573	male
ENSMUSG00000030091	534.829	1.27859	0.160969	7.94303	1.97298e-15	1.36736e-13	Nup210	0.867276	2.11176	neither
ENSMUSG00000038135	41.2975	3.56106	0.449275	7.92623	2.2589e-15	1.55902e-13	Crygn	0.23237	2.7727	male
ENSMUSG00000025969	1029.41	-1.33465	0.168536	-7.91909	2.39258e-15	1.64446e-13	Nrp2	3.62461	1.44011	female
ENSMUSG00000022340	41.9277	-3.96246	0.502191	-7.89035	3.01332e-15	2.06257e-13	Sybu	0.298026	0.0189565	female
ENSMUSG00000115231	75.8829	-9.66726	1.23122	-7.85178	4.10178e-15	2.7961e-13	4930402D18Rik	2.85211	0	female
ENSMUSG00000025078	1543.58	-1.19757	0.152634	-7.84606	4.29326e-15	2.91469e-13	Nhlrc2	7.17911	3.13909	neither
ENSMUSG00000108487	51.1975	-5.20555	0.666557	-7.80961	5.73656e-15	3.8787e-13	Cyp2a21-ps	1.97318	0.0533511	female
ENSMUSG00000068220	662.397	-1.57291	0.202406	-7.77108	7.78192e-15	5.24035e-13	Lgals1	31.9578	10.7665	neither
ENSMUSG00000001663	7394.77	-1.04981	0.135396	-7.75362	8.93125e-15	5.99006e-13	Gstt1	189.995	92.0364	female
ENSMUSG00000040584	428.288	-3.44865	0.44487	-7.75204	9.0426e-15	6.04038e-13	Abcb1a	4.16827	0.382517	female
ENSMUSG00000028671	429.726	1.62524	0.20977	7.74774	9.3544e-15	6.22367e-13	Gale	2.58301	7.99939	male
ENSMUSG00000119971	37.2178	3.39107	0.437792	7.74586	9.4936e-15	6.29112e-13	ENSMUSG00000119971	0.387178	4.06516	neither
ENSMUSG00000042207	662.107	1.24473	0.161013	7.73064	1.0701e-14	7.06306e-13	Kdm5b	0.690905	1.64273	male
ENSMUSG00000026749	1722.87	1.0217	0.132176	7.72984	1.0768e-14	7.07924e-13	Nek6	3.08808	6.29062	male
ENSMUSG00000020052	244.935	-11.3578	1.46949	-7.72904	1.08363e-14	7.09607e-13	Ascl1	5.75186	0	neither
ENSMUSG00000020484	6203.22	0.981765	0.127281	7.71335	1.22556e-14	7.99401e-13	Xbp1	37.3749	74.0442	male
ENSMUSG00000020053	13056.6	1.58062	0.20524	7.70134	1.34652e-14	8.7487e-13	Igf1	19.2402	57.7153	neither
ENSMUSG00000026888	1344.09	0.881106	0.114517	7.69409	1.4251e-14	9.18746e-13	Grb14	3.83168	7.08027	male
ENSMUSG00000048782	449.675	1.41332	0.183684	7.69429	1.42282e-14	9.18746e-13	Insc	1.923	5.1281	neither
ENSMUSG00000038641	8560.4	-1.23803	0.161753	-7.6538	1.95131e-14	1.25313e-12	Akr1d1	120.992	51.4499	female
ENSMUSG00000067144	1382.59	1.21525	0.158825	7.6515	1.98655e-14	1.27086e-12	Slc22a7	11.5396	26.8615	male
ENSMUSG00000038949	410.601	-1.10508	0.144449	-7.65033	2.00464e-14	1.27752e-12	Cnst	1.84181	0.858663	female
ENSMUSG00000006476	2227.17	1.15372	0.150823	7.64949	2.01774e-14	1.28096e-12	Nsmf	8.20894	18.3273	male
ENSMUSG00000066000	49.2171	5.91253	0.773729	7.6416	2.14545e-14	1.35685e-12	Zfp979	0.0110583	0.68713	male
ENSMUSG00000039648	2490.16	1.54919	0.202758	7.6406	2.16213e-14	1.36223e-12	Kyat1	12.6288	37.0787	male
ENSMUSG00000040938	387.253	-1.38592	0.181418	-7.6394	2.1823e-14	1.36974e-12	Slc16a11	6.38336	2.45033	neither
ENSMUSG00000046532	515.731	-1.115	0.146073	-7.63315	2.29079e-14	1.43243e-12	Ar	2.04443	0.946395	female
ENSMUSG00000060969	36.9458	3.93319	0.515739	7.62633	2.41533e-14	1.50465e-12	Irx1	0.0508011	0.772169	neither
ENSMUSG00000040181	6239.72	-1.10998	0.145576	-7.62472	2.4456e-14	1.51294e-12	Fmo1	39.3915	18.2966	female
ENSMUSG00000062624	7015.08	1.19119	0.156229	7.62466	2.44683e-14	1.51294e-12	Cyp2c67	71.8061	164.497	male
ENSMUSG00000087141	3437.2	1.43491	0.188255	7.62215	2.49479e-14	1.53688e-12	Plcxd2	7.56034	20.5239	male
ENSMUSG00000025498	924.015	1.29907	0.170948	7.5992	2.9796e-14	1.82877e-12	Irf7	4.11676	10.1615	neither
ENSMUSG00000022883	820.061	-1.49507	0.196967	-7.59045	3.18785e-14	1.94939e-12	Robo1	2.13527	0.75923	neither
ENSMUSG00000078817	576.461	1.60236	0.211632	7.57142	3.69164e-14	2.24919e-12	Nlrp12	1.10282	3.35514	male
ENSMUSG00000027533	787.67	3.86943	0.511921	7.55866	4.07247e-14	2.47217e-12	Fabp5	0.822517	12.0679	neither
ENSMUSG00000061906	1709.9	1.36639	0.180888	7.55378	4.22809e-14	2.5573e-12	Ugt2b38	14.7098	38.0632	neither
ENSMUSG00000030711	8158.83	-1.4174	0.188548	-7.51747	5.58449e-14	3.36547e-12	Sult1a1	229.389	86.0888	female
ENSMUSG00000000326	21159.9	1.07158	0.142662	7.51136	5.85152e-14	3.50449e-12	Comt	156.872	330.725	male
ENSMUSG00000025189	38.9635	-3.47633	0.462818	-7.51123	5.85731e-14	3.50449e-12	Cnnm1	0.36422	0.0327059	neither
ENSMUSG00000031980	27931.8	-1.26364	0.16846	-7.50113	6.32718e-14	3.77204e-12	Agt	607.266	253.548	female
ENSMUSG00000063232	853.971	1.35711	0.18113	7.49243	6.76124e-14	4.01642e-12	Serpina11	8.52301	21.8853	male
ENSMUSG00000031438	3822.07	-0.751436	0.100306	-7.49144	6.81221e-14	4.0323e-12	Rnf128	40.297	24.007	female
ENSMUSG00000022892	2945.21	-0.858237	0.114639	-7.48641	7.07852e-14	4.17507e-12	App	8.50505	4.70363	female
ENSMUSG00000040713	15340.8	-0.842198	0.113153	-7.44299	9.84351e-14	5.78541e-12	Creg1	242.717	135.797	neither
ENSMUSG00000025656	143.09	-1.93307	0.259992	-7.43512	1.04477e-13	6.11888e-12	Arhgef9	0.75244	0.197713	female
ENSMUSG00000026655	2937.32	-1.10379	0.148505	-7.43272	1.06384e-13	6.20871e-12	Fam107b	26.954	12.5756	neither
ENSMUSG00000027796	273.879	6.01205	0.813547	7.38993	1.46905e-13	8.54362e-12	Smad9	0.0452254	2.93548	neither
ENSMUSG00000005968	106.513	2.33607	0.316672	7.37695	1.61961e-13	9.3864e-12	Tuft1	0.328535	1.66705	male
ENSMUSG00000021973	1181.36	1.00791	0.136954	7.35951	1.8459e-13	1.06607e-11	Micu2	7.41147	14.9385	neither
ENSMUSG00000052974	33430.4	1.45959	0.198586	7.3499	1.9835e-13	1.14158e-11	Cyp2f2	256.193	707.095	male
ENSMUSG00000060224	460.508	1.25025	0.170361	7.33884	2.15456e-13	1.23575e-11	Pyroxd2	1.64559	3.93246	male
ENSMUSG00000099032	122.824	-5.30415	0.724896	-7.31712	2.53346e-13	1.44808e-11	Tcf24	1.66118	0.0421465	female
ENSMUSG00000036833	3309.08	1.12864	0.154451	7.30745	2.72258e-13	1.55085e-11	Pnpla7	8.0684	17.6913	male
ENSMUSG00000020900	735.656	1.30984	0.179405	7.30103	2.85574e-13	1.62114e-11	Myh10	1.17783	2.9272	male
ENSMUSG00000029771	398.745	1.8206	0.249875	7.28605	3.1918e-13	1.80576e-11	Irf5	1.75979	6.25155	neither
ENSMUSG00000050103	3174.49	-0.861407	0.118375	-7.27691	3.41564e-13	1.92584e-11	Agmo	18.6383	10.2861	female
ENSMUSG00000020432	4823.21	-1.07277	0.147552	-7.27047	3.58232e-13	2.013e-11	Tcn2	87.4058	41.6624	female
ENSMUSG00000078675	13429.4	3.93813	0.541839	7.26808	3.64635e-13	2.03633e-11	Mup16	46.0862	709.144	neither
ENSMUSG00000102758	367.113	-1.16989	0.160964	-7.26801	3.64834e-13	2.03633e-11	Naaladl2	1.42204	0.633212	female
ENSMUSG00000113543	76.2923	2.74473	0.378083	7.2596	3.88238e-13	2.15972e-11	Gm36264	0.188271	1.26441	male
ENSMUSG00000119973	132.73	1.85767	0.256114	7.25328	4.06797e-13	2.25542e-11	ENSMUSG00000119973	0.588917	2.14369	neither
ENSMUSG00000023122	211.218	-1.53631	0.211896	-7.2503	4.15841e-13	2.2979e-11	Sult1c2	4.95326	1.71397	female
ENSMUSG00000031808	252.301	-1.68335	0.232684	-7.23448	4.67328e-13	2.57386e-11	Slc27a1	1.92132	0.598794	female
ENSMUSG00000084309	80.2769	8.84535	1.22608	7.21435	5.41932e-13	2.9749e-11	Mup-ps20	0.0239952	12.0239	male
ENSMUSG00000053168	233.828	-1.96899	0.273799	-7.19136	6.41514e-13	3.50997e-11	9030619P08Rik	6.56378	1.67851	female
ENSMUSG00000039202	4480.27	-1.34443	0.187374	-7.1751	7.22531e-13	3.94028e-11	Abhd2	17.7098	6.98854	female
ENSMUSG00000022332	613.188	-0.982464	0.137028	-7.16978	7.51173e-13	4.08309e-11	Khdrbs3	6.47171	3.28456	female
ENSMUSG00000049047	169.741	1.52034	0.21247	7.15554	8.33429e-13	4.51545e-11	Armcx3	0.720668	2.07677	neither
ENSMUSG00000026365	27760.2	1.36185	0.190344	7.15465	8.38876e-13	4.5302e-11	Cfh	53.9916	139.157	male
ENSMUSG00000026950	372.957	1.65189	0.230923	7.15344	8.46312e-13	4.55557e-11	Neb	0.196333	0.619642	neither
ENSMUSG00000029456	1483.04	-1.26194	0.176634	-7.14438	9.04045e-13	4.85064e-11	Acad10	10.0441	4.20007	female
ENSMUSG00000021209	229.944	-1.34507	0.188333	-7.14196	9.201e-13	4.92091e-11	Ppp4r4	2.29079	0.90433	neither
ENSMUSG00000028552	1246.74	0.86663	0.121387	7.13939	9.37488e-13	4.99783e-11	Eps15	3.70769	6.78364	neither
ENSMUSG00000026003	7134.58	-0.885081	0.123982	-7.13881	9.41457e-13	5.00296e-11	Acadl	134.398	72.9695	female
ENSMUSG00000032735	378.807	1.48557	0.208728	7.11724	1.10112e-12	5.83279e-11	Ablim3	1.28037	3.59528	neither
ENSMUSG00000042010	3049.33	1.24865	0.175625	7.10975	1.16257e-12	6.13876e-11	Acacb	5.458	13.0124	neither
ENSMUSG00000030946	2012.18	-1.2774	0.179791	-7.10494	1.20374e-12	6.33603e-11	Lhpp	34.3474	14.2027	female
ENSMUSG00000120841	181.405	9.14418	1.28851	7.09673	1.27745e-12	6.70277e-11	ENSMUSG00000120841	0.0145809	8.62659	male
ENSMUSG00000040722	520.428	1.01787	0.143442	7.09605	1.28369e-12	6.71437e-11	Scamp5	2.70183	5.48771	male
ENSMUSG00000103288	37.8164	-8.66088	1.22158	-7.08991	1.34201e-12	6.99736e-11	Gm37273	4.08639	0	female
ENSMUSG00000020604	466.498	1.53371	0.216337	7.08947	1.34622e-12	6.9974e-11	Arsg	1.78716	5.18413	male
ENSMUSG00000025810	2487.18	0.852698	0.12041	7.0816	1.42495e-12	7.38357e-11	Nrp1	5.27267	9.55199	male
ENSMUSG00000028194	6603.12	-1.2143	0.171601	-7.07631	1.48045e-12	7.64729e-11	Ddah1	67.4187	29.1589	female
ENSMUSG00000086868	635.414	1.21812	0.172558	7.05918	1.67491e-12	8.62503e-11	Gm15883	6.57767	15.3596	male
ENSMUSG00000026767	894.276	0.788601	0.111752	7.05671	1.70491e-12	8.75241e-11	Mindy3	3.03176	5.25498	male
ENSMUSG00000037798	112692	-1.35648	0.192755	-7.03736	1.95911e-12	1.00264e-10	Mat1a	1360.9	532.714	female
ENSMUSG00000062181	8307.79	3.06267	0.435485	7.03277	2.02472e-12	1.02988e-10	Ces3b	20.1536	168.995	male
ENSMUSG00000044042	234.956	1.5969	0.22706	7.03295	2.02214e-12	1.02988e-10	Fmn1	0.211133	0.641825	neither
ENSMUSG00000025277	1517.32	-1.24795	0.178289	-6.99958	2.56732e-12	1.3019e-10	Abhd6	27.9244	11.7864	neither
ENSMUSG00000020672	173.073	2.07781	0.296917	6.99797	2.59704e-12	1.31297e-10	Sntg2	0.568054	2.3955	male
ENSMUSG00000028970	49.4846	2.31855	0.332098	6.98154	2.91971e-12	1.47162e-10	Abcb1b	0.060317	0.301121	male
ENSMUSG00000030499	137.01	1.66039	0.238317	6.96716	3.23409e-12	1.62516e-10	Kctd15	0.451036	1.4348	male
ENSMUSG00000084923	31.3039	3.58138	0.51475	6.95751	3.46338e-12	1.73513e-10	Gm15611	0.342077	4.15812	neither
ENSMUSG00000030968	159.121	1.84316	0.265579	6.94017	3.9164e-12	1.9562e-10	Pdilt	0.882949	3.1883	male
ENSMUSG00000030587	261.613	1.43586	0.207475	6.92063	4.49629e-12	2.23912e-10	2200002D01Rik	2.62899	7.12775	male
ENSMUSG00000078673	534.52	6.85785	0.991456	6.91695	4.61484e-12	2.2913e-10	Mup19	0.25049	29.0347	male
ENSMUSG00000022848	938.89	0.84625	0.122387	6.91457	4.69298e-12	2.32316e-10	Slc49a4	3.61988	6.53108	male
ENSMUSG00000052085	1433.26	1.05233	0.1523	6.90963	4.85918e-12	2.3983e-10	Dock8	2.69505	5.60937	neither
ENSMUSG00000031974	1381.07	0.795476	0.115414	6.89235	5.48775e-12	2.70053e-10	Abcb10	6.82391	11.8822	male
ENSMUSG00000045775	1041.45	-4.21228	0.611544	-6.88794	5.66062e-12	2.77738e-10	Slc16a5	15.568	0.840599	female
ENSMUSG00000062061	56.709	8.34386	1.21187	6.88511	5.7743e-12	2.82482e-10	Obp2a	0.0120037	4.43665	male
ENSMUSG00000032482	51.5189	7.3086	1.06188	6.88271	5.87251e-12	2.86444e-10	Cspg5	0.00177304	0.296913	male
ENSMUSG00000074240	34.5551	6.13062	0.892548	6.86867	6.48034e-12	3.15168e-10	Cib3	0.0137655	0.953135	neither
ENSMUSG00000029185	834.896	0.905858	0.132075	6.85864	6.95175e-12	3.37109e-10	Fam114a1	5.68723	10.6787	male
ENSMUSG00000024697	145.322	1.60942	0.235749	6.82684	8.68077e-12	4.19731e-10	Gna14	0.608515	1.86105	neither
ENSMUSG00000090298	35.5931	-8.57382	1.25628	-6.82477	8.80667e-12	4.24584e-10	Sult3a2	2.22957	0	female
ENSMUSG00000005089	8938.81	-1.1678	0.171359	-6.81496	9.42921e-12	4.53283e-10	Slc1a2	27.4293	12.2379	neither
ENSMUSG00000025497	2112.03	1.21222	0.178847	6.77797	1.21874e-11	5.84188e-10	Cdhr5	13.543	31.4387	male
ENSMUSG00000038312	1967.9	0.861859	0.127309	6.76984	1.28926e-11	6.16216e-10	Edem2	11.7477	21.4029	male
ENSMUSG00000027580	2271.62	1.21674	0.179823	6.76632	1.321e-11	6.29574e-10	Helz2	3.44841	8.04462	male
ENSMUSG00000023073	878.725	1.35477	0.200337	6.76247	1.35658e-11	6.44684e-10	Slc10a2	3.46249	8.88069	neither
ENSMUSG00000045917	194.49	1.34739	0.199706	6.74685	1.51085e-11	7.15955e-10	Tmem268	0.803225	2.05213	neither
ENSMUSG00000058569	1789.38	0.839009	0.124371	6.74602	1.5196e-11	7.18053e-10	Tmed9	10.8617	19.4848	male
ENSMUSG00000027984	13356.9	-1.01447	0.150595	-6.73639	1.62365e-11	7.65046e-10	Hadh	104.53	51.8715	female
ENSMUSG00000097328	122.484	1.46847	0.218371	6.72465	1.76018e-11	8.27035e-10	Tnfsf12	1.24953	3.46685	neither
ENSMUSG00000035561	3585.85	-1.13185	0.168415	-6.72057	1.8102e-11	8.48142e-10	Aldh1b1	62.3869	28.559	female
ENSMUSG00000035105	640.893	-1.033	0.153993	-6.70813	1.97129e-11	9.21026e-10	Egln3	9.41964	4.61192	female
ENSMUSG00000025792	9123.78	-1.13488	0.169289	-6.70382	2.03041e-11	9.45991e-10	Slc25a10	105.678	48.2348	neither
ENSMUSG00000015599	40.868	2.54264	0.37949	6.70016	2.08186e-11	9.67253e-10	Ttbk1	0.024711	0.144507	male
ENSMUSG00000031776	191.579	1.28321	0.191828	6.68936	2.24144e-11	1.03849e-09	Arl2bp	1.15791	2.83043	neither
ENSMUSG00000055401	750.782	0.835618	0.124996	6.68518	2.30649e-11	1.06566e-09	Fbxo6	7.11384	12.7292	male
ENSMUSG00000022178	155.109	1.36747	0.204753	6.6786	2.41242e-11	1.11152e-09	Ajuba	0.692602	1.78984	neither
ENSMUSG00000113769	110.28	1.57482	0.235855	6.67709	2.43732e-11	1.11989e-09	5033406O09Rik	0.888877	2.66398	male
ENSMUSG00000050627	1404.62	-0.846417	0.126804	-6.67501	2.47215e-11	1.13276e-09	Gpd1l	10.3512	5.77256	female
ENSMUSG00000010651	37905.1	-1.2935	0.194655	-6.64509	3.03027e-11	1.38468e-09	Acaa1b	798.669	326.701	neither
ENSMUSG00000006782	515.532	1.26435	0.190442	6.63904	3.1573e-11	1.43878e-09	Cnp	2.42513	5.84177	neither
ENSMUSG00000032392	786.822	-0.97228	0.146581	-6.63307	3.28775e-11	1.49413e-09	Parp16	7.8105	3.98972	neither
ENSMUSG00000040721	352.749	1.0656	0.160703	6.63087	3.33721e-11	1.51248e-09	Zfhx2	0.365051	0.767652	male
ENSMUSG00000082586	26.2883	-8.13886	1.23028	-6.61547	3.70379e-11	1.67405e-09	Sult2a-ps1	4.48687	0	neither
ENSMUSG00000046598	8257.99	-0.798104	0.120815	-6.60601	3.94819e-11	1.77968e-09	Bdh1	78.5185	45.2829	female
ENSMUSG00000003555	1157.26	-3.87322	0.58649	-6.60407	4.00029e-11	1.79829e-09	Cyp17a1	22.788	1.55692	female
ENSMUSG00000052302	408.326	1.61943	0.245896	6.58583	4.52354e-11	2.02803e-09	Tbc1d30	0.86595	2.67353	male
ENSMUSG00000021556	141.136	1.37357	0.20863	6.58377	4.58661e-11	2.05078e-09	Golm1	0.517027	1.344	male
ENSMUSG00000004631	135.657	1.55929	0.237809	6.5569	5.49379e-11	2.44982e-09	Sgce	0.188272	0.557436	neither
ENSMUSG00000049404	1474.07	2.26904	0.346119	6.55567	5.53913e-11	2.46343e-09	Rarres1	11.1313	53.8156	male
ENSMUSG00000078674	21944.3	3.96471	0.605114	6.55201	5.67696e-11	2.518e-09	Mup18	82.6147	1294.01	male
ENSMUSG00000058260	27.132	8.24518	1.25905	6.5487	5.80386e-11	2.56744e-09	Serpina9	0	0.431649	male
ENSMUSG00000032091	25.21	-4.33894	0.663087	-6.54355	6.00738e-11	2.65042e-09	Tmprss4	0.540454	0.0268316	neither
ENSMUSG00000029309	198.402	-1.37773	0.210743	-6.53749	6.25606e-11	2.75283e-09	Sparcl1	2.84173	1.0957	female
ENSMUSG00000035236	67.0117	2.21813	0.339976	6.52437	6.82882e-11	2.99693e-09	Scai	0.0555846	0.261321	male
ENSMUSG00000020553	3385.2	-1.05534	0.16186	-6.52006	7.0278e-11	3.07614e-09	Pctp	48.8883	23.5786	female
ENSMUSG00000029705	801.372	0.771079	0.118327	6.51651	7.196e-11	3.1415e-09	Cux1	0.8607	1.47335	male
ENSMUSG00000032763	979.657	-0.83651	0.12842	-6.51385	7.32486e-11	3.18938e-09	Ilvbl	8.27488	4.6447	female
ENSMUSG00000035836	14756	1.41455	0.217307	6.50943	7.54356e-11	3.27603e-09	Ugt2b1	91.0678	243.673	male
ENSMUSG00000030945	47.4751	7.19221	1.10515	6.50788	7.6221e-11	3.30152e-09	Acsm2	0.00240592	0.371417	male
ENSMUSG00000026874	33985.9	0.991893	0.152808	6.4911	8.52104e-11	3.68131e-09	Hc	105.66	210.743	male
ENSMUSG00000005681	184981	-0.959378	0.147993	-6.48257	9.01721e-11	3.88558e-09	Apoa2	13246.2	6831.38	neither
ENSMUSG00000024516	725.696	0.875503	0.135521	6.46029	1.04504e-10	4.49152e-09	Sec11c	2.18991	4.02758	male
ENSMUSG00000032028	684.356	1.13813	0.176253	6.45735	1.06553e-10	4.56777e-09	Nxpe2	3.03644	6.69546	neither
ENSMUSG00000022299	1463.79	-0.963625	0.149249	-6.45648	1.07169e-10	4.58237e-09	Slc25a32	9.25876	4.76552	neither
ENSMUSG00000017057	1488.91	0.914589	0.141775	6.45099	1.11125e-10	4.73935e-09	Il13ra1	8.09396	15.298	neither
ENSMUSG00000115919	925.541	3.92511	0.610057	6.434	1.2429e-10	5.28724e-09	Gm31583	0.603066	9.19557	male
ENSMUSG00000072082	312.792	1.32581	0.206208	6.42949	1.28032e-10	5.43255e-09	Ccnf	0.665886	1.67432	neither
ENSMUSG00000032372	849.99	-0.822353	0.128079	-6.42068	1.35668e-10	5.74188e-09	Plscr2	9.94263	5.6376	female
ENSMUSG00000021539	4132.45	-1.08759	0.169433	-6.41902	1.37154e-10	5.77541e-09	Lect2	178.118	84.0046	female
ENSMUSG00000049086	142.608	1.96976	0.306863	6.41903	1.37148e-10	5.77541e-09	Bmyc	1.72357	6.74644	male
ENSMUSG00000035441	723.124	-0.940094	0.14647	-6.41834	1.37766e-10	5.78653e-09	Myo1d	4.28283	2.23656	female
ENSMUSG00000022034	30.3702	3.64798	0.56928	6.40806	1.4738e-10	6.17474e-09	Esco2	0.019317	0.247442	male
ENSMUSG00000021236	14092.5	-0.959186	0.149983	-6.39529	1.60244e-10	6.68004e-09	Entpd5	89.7439	46.2726	neither
ENSMUSG00000038060	591.5	-1.23787	0.19355	-6.39563	1.59887e-10	6.68004e-09	Dlec1	3.61081	1.53483	neither
ENSMUSG00000041895	536.845	1.25981	0.19709	6.39206	1.63671e-10	6.80585e-09	Wipi1	2.08494	5.0169	male
ENSMUSG00000037263	24.2015	-8.02046	1.25573	-6.38709	1.69072e-10	7.01289e-09	Aldh3b3	0.336945	0	female
ENSMUSG00000020873	1350.38	0.722766	0.113236	6.38285	1.73819e-10	7.19188e-09	Slc35b1	13.345	22.0856	male
ENSMUSG00000036904	684.202	-1.03735	0.16284	-6.37035	1.88593e-10	7.78381e-09	Fzd8	4.48462	2.19048	female
ENSMUSG00000024899	9150.37	-1.08233	0.169954	-6.36839	1.91025e-10	7.84524e-09	Papss2	97.262	46.0665	female
ENSMUSG00000045790	56.7954	2.38822	0.37501	6.36843	1.90977e-10	7.84524e-09	Ccdc149	0.158052	0.837428	male
ENSMUSG00000101532	59.2863	-9.31171	1.46363	-6.36205	1.99077e-10	8.15577e-09	Zbed4-ps1	0.994258	0	neither
ENSMUSG00000032263	2253.45	-0.76724	0.120637	-6.35992	2.01853e-10	8.2492e-09	Bckdhb	45.7892	26.9807	female
ENSMUSG00000097762	142.06	-5.16419	0.813157	-6.35079	2.14206e-10	8.73259e-09	4732463B04Rik	2.74733	0.0764037	female
ENSMUSG00000027253	1115.94	-0.820288	0.129353	-6.34148	2.2757e-10	9.25472e-09	Lrp4	3.94819	2.24283	neither
ENSMUSG00000064294	23428.7	1.65271	0.260682	6.33995	2.29838e-10	9.32415e-09	Aox3	46.7898	147.708	male
ENSMUSG00000031645	1854.92	1.34925	0.213389	6.32297	2.56589e-10	1.03841e-08	F11	13.5992	34.7387	neither
ENSMUSG00000028179	16444.8	-1.10495	0.175121	-6.30966	2.79646e-10	1.12624e-08	Cth	234.205	109.233	neither
ENSMUSG00000046159	133.907	3.87008	0.613349	6.30976	2.79475e-10	1.12624e-08	Chrm3	0.0793442	1.17015	male
ENSMUSG00000040451	525.016	-0.929847	0.147535	-6.30253	2.92817e-10	1.17643e-08	Sgms1	1.89971	1.00083	female
ENSMUSG00000084981	30.3994	3.22897	0.512496	6.30048	2.96733e-10	1.18643e-08	Gm15962	0.195549	1.82473	male
ENSMUSG00000030650	21.0419	7.88005	1.2507	6.30052	2.96656e-10	1.18643e-08	Tmc5	0	0.2747	male
ENSMUSG00000086136	66.667	2.87949	0.457661	6.29175	3.139e-10	1.25206e-08	Gm12718	0.654859	4.82493	male
ENSMUSG00000002076	23.5528	4.29668	0.682956	6.2913	3.14817e-10	1.25271e-08	Hsf2bp	0.0189923	0.364061	male
ENSMUSG00000059325	992.476	1.05694	0.168271	6.28116	3.36066e-10	1.33408e-08	Hopx	12.3776	25.8171	male
ENSMUSG00000037780	5639.99	0.905779	0.144528	6.26715	3.67727e-10	1.45628e-08	Mbl1	72.772	136.727	male
ENSMUSG00000012187	42.3792	-2.72563	0.435262	-6.26203	3.79987e-10	1.50127e-08	Mogat1	1.3763	0.207773	neither
ENSMUSG00000019590	339.734	2.89118	0.46254	6.25066	4.08732e-10	1.611e-08	Cyb561	0.643293	4.78039	male
ENSMUSG00000024610	3524.16	-1.20699	0.19319	-6.2477	4.16549e-10	1.63793e-08	Cd74	85.2198	37.0409	neither
ENSMUSG00000063730	1388.67	0.690176	0.110604	6.24006	4.37401e-10	1.71587e-08	Hsd3b2	8.37228	13.5487	male
ENSMUSG00000090523	306.379	-1.19172	0.190998	-6.23946	4.39071e-10	1.71837e-08	Gypc	5.32479	2.33428	female
ENSMUSG00000022425	3767.38	-0.986582	0.158335	-6.23098	4.6352e-10	1.8098e-08	Enpp2	25.2279	12.7702	male
ENSMUSG00000034258	149.499	-1.6948	0.272037	-6.23004	4.6632e-10	1.81647e-08	Flvcr2	1.89718	0.587759	female
ENSMUSG00000116270	38.0361	-2.64068	0.424387	-6.22235	4.89756e-10	1.9033e-08	Gm1600	0.403869	0.0650015	female
ENSMUSG00000057596	152.852	1.35391	0.218316	6.20161	5.58884e-10	2.16688e-08	Trim30d	0.664467	1.70821	neither
ENSMUSG00000054827	33241.8	-1.00393	0.161972	-6.19818	5.712e-10	2.20436e-08	Cyp2c50	442.69	221.354	neither
ENSMUSG00000017830	265.545	1.11008	0.179096	6.19826	5.70917e-10	2.20436e-08	Dhx58	1.49753	3.23744	neither
ENSMUSG00000035936	3063.85	-0.683953	0.110445	-6.19269	5.91448e-10	2.27721e-08	Aldh5a1	19.4683	12.1558	neither
ENSMUSG00000017978	598.768	0.856858	0.138488	6.18723	6.12318e-10	2.35212e-08	Cadps2	1.29721	2.35389	male
ENSMUSG00000036698	1312.44	-0.861335	0.139705	-6.1654	7.03039e-10	2.6882e-08	Ago2	3.51039	1.93919	female
ENSMUSG00000043067	1440.32	0.950389	0.154146	6.16553	7.02482e-10	2.6882e-08	Dpy19l1	4.50412	8.72363	male
ENSMUSG00000053702	36.1411	-2.45074	0.39802	-6.15733	7.39816e-10	2.82233e-08	Nebl	0.116778	0.0214296	female
ENSMUSG00000028456	546.766	3.2201	0.523176	6.1549	7.51236e-10	2.85934e-08	Unc13b	0.135422	1.26717	male
ENSMUSG00000022550	544.358	1.43497	0.233209	6.15313	7.59696e-10	2.8806e-08	Adck5	2.35196	6.38958	neither
ENSMUSG00000027950	110.18	-1.47719	0.240076	-6.153	7.60286e-10	2.8806e-08	Chrnb2	0.563338	0.202895	neither
ENSMUSG00000030483	358.185	-5.14468	0.8364	-6.15098	7.70038e-10	2.91092e-08	Cyp2b10	9.59501	0.272098	female
ENSMUSG00000032285	161.67	1.21222	0.19714	6.14904	7.79545e-10	2.94018e-08	Dnaja4	0.789795	1.8376	neither
ENSMUSG00000120279	59.2666	2.19195	0.356691	6.14525	7.98386e-10	3.00443e-08	ENSMUSG00000120279	1.02527	4.65369	male
ENSMUSG00000107369	738.535	-1.0675	0.173824	-6.14129	8.18536e-10	3.0733e-08	Gstm2-ps1	44.2988	21.2152	female
ENSMUSG00000049858	4945.41	-0.901637	0.146895	-6.13796	8.35894e-10	3.1314e-08	Suox	75.1293	40.327	neither
ENSMUSG00000038736	455.732	0.818557	0.133394	6.1364	8.441e-10	3.15504e-08	Nudcd1	0.724161	1.281	neither
ENSMUSG00000040562	2411.73	-1.20718	0.197007	-6.12761	8.92108e-10	3.327e-08	Gstm2	58.3632	25.3631	neither
ENSMUSG00000045868	57.9184	2.3448	0.382954	6.12292	9.18756e-10	3.41872e-08	Gvin1	0.0614705	0.314045	male
ENSMUSG00000058325	642.194	0.739947	0.120885	6.1211	9.29337e-10	3.44395e-08	Dock1	1.50105	2.51349	neither
ENSMUSG00000100468	18.5944	-7.63857	1.24792	-6.12104	9.29678e-10	3.44395e-08	Tmem167-ps1	5.05826	0	neither
ENSMUSG00000035357	184.864	-1.68697	0.275659	-6.11975	9.3723e-10	3.46421e-08	Pdzrn3	1.13205	0.351983	neither
ENSMUSG00000058216	596.255	-1.33246	0.218168	-6.10748	1.01215e-09	3.73284e-08	Gstp3	27.3628	10.9006	female
ENSMUSG00000039485	66.7488	2.028	0.332722	6.09517	1.09321e-09	4.02285e-08	Tspyl4	0.197493	0.807201	neither
ENSMUSG00000106069	77.0728	-2.34515	0.385579	-6.08215	1.18579e-09	4.35394e-08	Gm6135	4.99041	0.986536	female
ENSMUSG00000025151	2664.83	0.769114	0.126797	6.06574	1.31349e-09	4.81218e-08	Maged1	13.1818	22.54	neither
ENSMUSG00000026034	823.733	0.770059	0.127112	6.05814	1.37708e-09	5.03406e-08	Clk1	2.17839	3.72886	neither
ENSMUSG00000020123	499.183	1.11326	0.184034	6.0492	1.45566e-09	5.30966e-08	Avpr1a	3.43806	7.46684	female
ENSMUSG00000027962	446.981	-0.943594	0.156093	-6.04507	1.49342e-09	5.43546e-08	Vcam1	1.93093	1.00591	female
ENSMUSG00000013629	305.767	1.08502	0.179745	6.03645	1.57541e-09	5.72135e-08	Cad	0.695975	1.48348	male
ENSMUSG00000120200	371.285	3.163	0.524262	6.03324	1.60707e-09	5.82166e-08	ENSMUSG00000120200	1.13111	10.1556	neither
ENSMUSG00000058613	40.2478	3.03517	0.503099	6.03294	1.61003e-09	5.82166e-08	Cyp2d41-ps	0.170042	1.39168	male
ENSMUSG00000006641	506.078	-1.14175	0.189301	-6.03139	1.62554e-09	5.86499e-08	Slc5a6	5.08119	2.30869	neither
ENSMUSG00000023963	1433.47	-2.19782	0.364741	-6.02571	1.68372e-09	6.06176e-08	Cyp39a1	22.4362	4.90262	female
ENSMUSG00000020571	8969.61	0.851723	0.141599	6.01505	1.79829e-09	6.46024e-08	Pdia6	49.7245	89.9793	male
ENSMUSG00000035775	17.8536	-7.57907	1.26167	-6.00718	1.88779e-09	6.76717e-08	Krt20	0.539443	0	neither
ENSMUSG00000057614	65.7066	2.19545	0.366846	5.98466	2.16839e-09	7.7563e-08	Gnai1	0.218483	1.00375	male
ENSMUSG00000091393	55.3538	-2.03859	0.340923	-5.97961	2.23673e-09	7.98359e-08	5330438I03Rik	0.911626	0.222084	neither
ENSMUSG00000022863	100.058	1.5391	0.257684	5.97281	2.33196e-09	8.30569e-08	Btg3	0.370865	1.08299	neither
ENSMUSG00000019256	1642.22	-0.885394	0.148573	-5.95933	2.5328e-09	9.00173e-08	Ahr	10.0658	5.46185	neither
ENSMUSG00000038764	1510.7	0.725915	0.122064	5.94701	2.73084e-09	9.68488e-08	Ptpn3	4.57719	7.59615	male
ENSMUSG00000030513	5688.28	-0.852199	0.143848	-5.92429	3.13656e-09	1.11001e-07	Pcsk6	41.0646	22.8066	neither
ENSMUSG00000070047	1298.49	0.723283	0.122265	5.91568	3.305e-09	1.16713e-07	Fat1	1.82088	3.01687	male
ENSMUSG00000019558	157.672	1.71311	0.289897	5.90938	3.43397e-09	1.21011e-07	Slc6a8	0.410749	1.35402	male
ENSMUSG00000024365	17.5808	7.62157	1.29073	5.90484	3.52992e-09	1.24129e-07	Cyp21a1	0	0.479272	male
ENSMUSG00000048772	623.569	-0.820654	0.139489	-5.88329	4.02196e-09	1.41134e-07	Tmem53	13.5363	7.68035	female
ENSMUSG00000029864	3451.09	-0.83354	0.141732	-5.8811	4.07551e-09	1.42412e-07	Gstk1	87.6387	49.3002	neither
ENSMUSG00000090290	116.936	1.53296	0.260658	5.88113	4.07463e-09	1.42412e-07	Tarbp1	0.273577	0.795667	neither
ENSMUSG00000028637	89.3505	1.64192	0.27941	5.87638	4.19331e-09	1.46221e-07	Ccdc30	0.102223	0.318878	male
ENSMUSG00000030934	36200.7	-1.44262	0.246205	-5.85944	4.64442e-09	1.61612e-07	Oat	653.406	240.88	neither
ENSMUSG00000030470	301.467	1.49769	0.255975	5.85094	4.88808e-09	1.69382e-07	Csrp3	1.7224	4.86195	neither
ENSMUSG00000044646	43.1071	3.32123	0.56763	5.85104	4.88512e-09	1.69382e-07	Zbtb7c	0.0485181	0.483405	male
ENSMUSG00000036372	564.077	0.802987	0.137419	5.84335	5.11621e-09	1.76919e-07	Tmem258	7.43262	12.9923	neither
ENSMUSG00000039286	755.273	1.00788	0.172719	5.83537	5.36704e-09	1.85207e-07	Fndc3b	1.27135	2.56433	neither
ENSMUSG00000041362	1006.19	0.827258	0.141981	5.82655	5.6584e-09	1.94857e-07	Shtn1	3.4185	6.0894	neither
ENSMUSG00000033684	11973.8	1.04326	0.179193	5.82199	5.81519e-09	1.99843e-07	Qsox1	27.4766	56.7513	male
ENSMUSG00000037166	71.2352	1.90586	0.328107	5.80866	6.29731e-09	2.15965e-07	Ppp1r14a	0.641891	2.39859	male
ENSMUSG00000039137	24.6654	2.89779	0.499032	5.80681	6.36751e-09	2.17923e-07	Whrn	0.0232626	0.172929	neither
ENSMUSG00000024132	3917.25	-0.630879	0.108737	-5.8019	6.5569e-09	2.23944e-07	Eci1	65.1541	42.1922	neither
ENSMUSG00000043681	452.19	1.40752	0.242735	5.7986	6.68725e-09	2.27928e-07	Fam25c	17.6867	46.9739	neither
ENSMUSG00000019838	4660.75	-0.985647	0.170027	-5.79701	6.75058e-09	2.29616e-07	Slc16a10	24.5047	12.4098	neither
ENSMUSG00000085468	120.183	1.28506	0.221983	5.78899	7.08098e-09	2.40363e-07	Gm15343	1.00993	2.47463	neither
ENSMUSG00000061838	10943.8	-0.662629	0.114473	-5.78852	7.10113e-09	2.40556e-07	Suclg2	84.459	53.507	neither
ENSMUSG00000071204	1528.25	0.957053	0.165443	5.7848	7.26006e-09	2.4544e-07	Gm10319	3.95078	7.69743	male
ENSMUSG00000057229	1172.46	-0.847535	0.146602	-5.7812	7.417e-09	2.50237e-07	Dmac2	14.5284	8.09491	neither
ENSMUSG00000026571	1035.67	-0.737174	0.127567	-5.77873	7.52647e-09	2.53417e-07	Dcaf6	5.86473	3.53016	female
ENSMUSG00000006395	1263.56	-0.911946	0.157872	-5.77648	7.62814e-09	2.56321e-07	Hyi	21.7397	11.5952	female
ENSMUSG00000011148	960.117	-1.00957	0.175063	-5.76691	8.07405e-09	2.70757e-07	Adssl1	17.8755	8.90145	female
ENSMUSG00000039745	1123.71	-0.754512	0.13088	-5.76492	8.16985e-09	2.73419e-07	Htatip2	20.2965	12.0634	female
ENSMUSG00000086929	190.964	-1.36759	0.237284	-5.7635	8.23857e-09	2.75165e-07	Gm11788	14.2711	5.53864	neither
ENSMUSG00000021993	1324.98	-0.625458	0.108544	-5.76224	8.30047e-09	2.76677e-07	Mipep	8.68497	5.64661	neither
ENSMUSG00000038370	568.076	-3.28445	0.570113	-5.76106	8.35895e-09	2.78069e-07	Pcp4l1	19.009	1.95518	neither
ENSMUSG00000056035	97282.5	-0.995298	0.172798	-5.7599	8.41642e-09	2.79422e-07	Cyp3a11	740.422	372.473	neither
ENSMUSG00000027822	2207.39	0.619671	0.107617	5.75813	8.50511e-09	2.81804e-07	Slc33a1	14.2766	22.0087	male
ENSMUSG00000060181	541.889	1.11545	0.19388	5.7533	8.75197e-09	2.89407e-07	Slc35e3	2.82323	6.13799	male
ENSMUSG00000024130	4242.72	-0.674235	0.117362	-5.74493	9.19591e-09	3.03483e-07	Abca3	16.1981	10.1793	female
ENSMUSG00000025077	584.369	-0.975022	0.169787	-5.74263	9.32156e-09	3.07021e-07	Dclre1a	3.52273	1.79559	neither
ENSMUSG00000032757	1502.92	0.667113	0.116204	5.74087	9.41893e-09	3.09615e-07	Bet1	9.06441	14.4367	male
ENSMUSG00000049971	1054.98	-1.07544	0.187538	-5.73453	9.77856e-09	3.20802e-07	Glt1d1	9.51234	4.52602	neither
ENSMUSG00000058897	18.5489	3.94081	0.688032	5.72765	1.01832e-08	3.3342e-07	Col25a1	0.00508962	0.0780642	neither
ENSMUSG00000039063	2475.09	-0.737334	0.128839	-5.72291	1.04717e-08	3.42193e-07	Echdc3	33.5507	20.1846	female
ENSMUSG00000036027	115.519	-2.16808	0.378984	-5.72076	1.06047e-08	3.45858e-07	1810046K07Rik	3.68013	0.819679	neither
ENSMUSG00000028737	8687.22	-0.849297	0.148562	-5.71678	1.08562e-08	3.53367e-07	Aldh4a1	66.2933	36.8989	female
ENSMUSG00000020099	205.544	-1.5976	0.279505	-5.71581	1.09181e-08	3.54688e-07	Unc5b	1.43913	0.475481	female
ENSMUSG00000006732	251.101	0.971189	0.170056	5.711	1.12314e-08	3.64154e-07	Mettl1	1.70061	3.33814	male
ENSMUSG00000048826	261.287	0.95946	0.168348	5.69925	1.20334e-08	3.894e-07	Dact2	1.52829	2.98193	female
ENSMUSG00000052957	629.533	-1.25171	0.219773	-5.69545	1.23044e-08	3.97395e-07	Gas1	8.71462	3.66832	female
ENSMUSG00000026603	355.159	0.888761	0.156215	5.68933	1.2754e-08	4.11118e-07	Smyd2	2.66716	4.95739	neither
ENSMUSG00000022575	895.068	0.708138	0.124485	5.68856	1.28117e-08	4.12179e-07	Gsdmd	8.32739	13.6347	male
ENSMUSG00000120233	22.6721	5.51549	0.973286	5.66687	1.45429e-08	4.66974e-07	ENSMUSG00000120233	0.00912184	0.423448	neither
ENSMUSG00000058135	53994.4	-1.00138	0.176737	-5.66592	1.4624e-08	4.68152e-07	Gstm1	1423.07	713.291	female
ENSMUSG00000089991	523.632	0.855219	0.150945	5.66578	1.46359e-08	4.68152e-07	Gm16332	3.65378	6.63895	male
ENSMUSG00000027351	878.558	-0.800748	0.141372	-5.66411	1.47792e-08	4.71829e-07	Spred1	4.78733	2.75808	neither
ENSMUSG00000044071	263.661	-6.6145	1.16824	-5.66194	1.49674e-08	4.7692e-07	Tafa2	3.24329	0.0329969	female
ENSMUSG00000097662	25.9374	-6.23997	1.10245	-5.66009	1.51291e-08	4.81152e-07	Gm2093	0.422872	0.00564139	neither
ENSMUSG00000047907	491.297	0.83924	0.148331	5.65787	1.5326e-08	4.86483e-07	Tshz2	1.31791	2.36555	neither
ENSMUSG00000015189	774.184	0.749052	0.13241	5.65708	1.53969e-08	4.87505e-07	Casd1	4.16175	7.02234	neither
ENSMUSG00000108884	60.4893	9.40232	1.66211	5.65686	1.54168e-08	4.87505e-07	Gm45792	0	0.828899	male
ENSMUSG00000041261	3638.41	-0.640303	0.113247	-5.65406	1.56699e-08	4.94567e-07	Car8	33.4848	21.5538	neither
ENSMUSG00000053303	1897.52	-8.39083	1.48549	-5.64852	1.61832e-08	5.09802e-07	Slc22a26	37.3414	0.111243	female
ENSMUSG00000094222	13.1629	7.20272	1.27552	5.64687	1.63394e-08	5.13751e-07	Mup-ps6	0	1.40949	male
ENSMUSG00000028603	104309	0.941723	0.166803	5.64571	1.64504e-08	5.16264e-07	Scp2	597.949	1151.94	male
ENSMUSG00000024845	1514.99	-0.789183	0.139807	-5.64478	1.65388e-08	5.18061e-07	Tmem134	30.2433	17.5425	neither
ENSMUSG00000057400	104135	-0.778149	0.137891	-5.64322	1.66899e-08	5.21809e-07	Ces1c	1648.68	964.217	female
ENSMUSG00000025555	719.142	0.726584	0.128811	5.64068	1.69381e-08	5.28577e-07	Farp1	2.85465	4.73889	neither
ENSMUSG00000019189	1107.98	-1.17211	0.207966	-5.63607	1.73979e-08	5.41908e-07	Rnf145	5.734	2.55395	female
ENSMUSG00000002588	29684.9	-0.852658	0.151517	-5.62748	1.82857e-08	5.68498e-07	Pon1	383.909	213.184	female
ENSMUSG00000056851	5995.31	-0.59461	0.105714	-5.62469	1.85842e-08	5.76699e-07	Pcbp2	40.3587	26.807	female
ENSMUSG00000053898	9827.44	-0.846855	0.15063	-5.62207	1.88679e-08	5.84412e-07	Ech1	161.021	89.7432	neither
ENSMUSG00000029311	6607.58	-0.655455	0.116627	-5.62011	1.90832e-08	5.88888e-07	Hsd17b11	72.06	45.888	neither
ENSMUSG00000027381	234.932	-0.912354	0.162328	-5.62043	1.90488e-08	5.88888e-07	Bcl2l11	1.1122	0.592879	female
ENSMUSG00000021687	1992.35	0.744077	0.132483	5.61639	1.94986e-08	6.00592e-07	Scamp1	9.46024	15.9008	male
ENSMUSG00000035944	2367.82	-0.990272	0.17645	-5.61218	1.99793e-08	6.14261e-07	Ttc38	23.867	12.0424	neither
ENSMUSG00000034780	1169.23	1.99777	0.356453	5.6046	2.08734e-08	6.40568e-07	B3galt1	2.36866	9.49184	male
ENSMUSG00000048218	239.848	-1.25904	0.224673	-5.60389	2.09589e-08	6.42006e-07	Amigo2	3.11549	1.30329	female
ENSMUSG00000022844	1965.47	0.841491	0.150175	5.60341	2.10179e-08	6.42629e-07	Pdia5	14.7963	26.5709	male
ENSMUSG00000020064	1456.68	0.606114	0.108203	5.60162	2.12353e-08	6.48086e-07	Herc4	3.85157	5.88152	male
ENSMUSG00000001666	1401.51	-0.647828	0.11587	-5.591	2.25761e-08	6.87745e-07	Ddt	64.4399	41.238	female
ENSMUSG00000025479	265885	-0.990377	0.177371	-5.58365	2.3552e-08	7.1616e-07	Cyp2e1	4772.64	2409.01	neither
ENSMUSG00000002014	2220.66	0.595804	0.106741	5.58175	2.38109e-08	7.22714e-07	Ssr4	16.6307	25.2002	male
ENSMUSG00000072964	49.9213	-1.79477	0.321617	-5.58044	2.39911e-08	7.26855e-07	Bhlhb9	0.469752	0.136013	female
ENSMUSG00000044674	382.067	-0.980436	0.175702	-5.58011	2.40364e-08	7.26904e-07	Fzd1	3.5163	1.78856	neither
ENSMUSG00000114818	17.8933	4.74296	0.850162	5.57889	2.42059e-08	7.30701e-07	Gm35164	0.0117421	0.324255	neither
ENSMUSG00000048538	1397.06	-0.847386	0.151983	-5.57553	2.46776e-08	7.43591e-07	Gm9826	40.2636	22.4346	neither
ENSMUSG00000029368	2.89267e+06	-0.70516	0.126485	-5.57506	2.47439e-08	7.4424e-07	Alb	44573	27424.6	female
ENSMUSG00000027808	9761.34	0.66271	0.118954	5.57114	2.53075e-08	7.59819e-07	Serp1	47.7125	75.7563	male
ENSMUSG00000024479	1077.88	0.642405	0.115716	5.55156	2.83135e-08	8.48538e-07	Mal2	8.30659	13.0014	neither
ENSMUSG00000033577	1877.68	0.762186	0.137323	5.55031	2.85157e-08	8.53061e-07	Myo6	3.35572	5.71261	male
ENSMUSG00000027947	2365.52	-1.02168	0.184564	-5.53567	3.10048e-08	9.25858e-07	Il6ra	10.6796	5.27274	neither
ENSMUSG00000022762	134.611	1.51309	0.273783	5.52661	3.26483e-08	9.73188e-07	Ncam2	0.179878	0.513742	male
ENSMUSG00000024382	718.958	0.642777	0.116402	5.52203	3.35108e-08	9.9711e-07	Ercc3	5.76584	9.02564	male
ENSMUSG00000010095	1342.89	-0.682287	0.12374	-5.51387	3.51028e-08	1.04262e-06	Slc3a2	13.6506	8.52825	female
ENSMUSG00000070327	1752.33	0.92671	0.168175	5.5104	3.58013e-08	1.06147e-06	Rnf213	2.08152	3.97113	neither
ENSMUSG00000016194	25442.1	-0.838487	0.152179	-5.50986	3.59111e-08	1.06283e-06	Hsd11b1	223.464	125.361	neither
ENSMUSG00000031938	8235.85	-0.723644	0.131397	-5.50732	3.64329e-08	1.07635e-06	4931406C07Rik	27.4755	16.682	neither
ENSMUSG00000035112	61.3249	2.09731	0.380844	5.50701	3.64975e-08	1.07635e-06	Wnk4	0.161664	0.701023	neither
ENSMUSG00000004798	2517.78	0.611979	0.111141	5.50631	3.66439e-08	1.07876e-06	Ulk2	9.69639	14.8695	male
ENSMUSG00000086040	337.752	-1.31426	0.238945	-5.50028	3.79198e-08	1.11435e-06	Wipf3	1.97175	0.79476	female
ENSMUSG00000092416	211.132	1.17502	0.213836	5.49496	3.90796e-08	1.1464e-06	Zfp141	0.774216	1.75644	male
ENSMUSG00000028076	6961.79	-0.678143	0.123456	-5.49301	3.95151e-08	1.15714e-06	Cd1d1	97.0514	60.8197	female
ENSMUSG00000005667	43.95	2.10055	0.383404	5.4787	4.28474e-08	1.25032e-06	Mthfd2	0.137507	0.597823	male
ENSMUSG00000092499	20.5753	-3.19889	0.583859	-5.47888	4.28017e-08	1.25032e-06	1700092C10Rik	1.84536	0.201229	female
ENSMUSG00000041372	78.0854	1.56959	0.287814	5.45347	4.93963e-08	1.43889e-06	B4galnt3	0.303654	0.902224	male
ENSMUSG00000056973	30492.9	-1.19444	0.219198	-5.44913	5.06163e-08	1.46929e-06	Ces1d	521.575	228.399	neither
ENSMUSG00000109089	185.863	1.12612	0.206649	5.44944	5.05299e-08	1.46929e-06	4833411C07Rik	0.764688	1.66963	neither
ENSMUSG00000028527	4549.84	-0.885015	0.162491	-5.44655	5.13556e-08	1.48595e-06	Ak4	36.9852	20.0816	neither
ENSMUSG00000029416	803.05	-0.777417	0.142737	-5.44651	5.13691e-08	1.48595e-06	Slc15a4	5.55639	3.25228	neither
ENSMUSG00000054469	2190.19	-0.623377	0.114538	-5.44254	5.25271e-08	1.51681e-06	Lclat1	15.8004	10.2861	neither
ENSMUSG00000029445	67795.5	-1.0812	0.198973	-5.43391	5.51339e-08	1.58933e-06	Hpd	1259.83	597.184	female
ENSMUSG00000049532	109.899	1.20761	0.222387	5.43025	5.62753e-08	1.61942e-06	Sall2	0.356077	0.823865	neither
ENSMUSG00000022391	1904.65	0.924873	0.170412	5.42728	5.72204e-08	1.64378e-06	Rangap1	7.868	14.9822	male
ENSMUSG00000094156	538.888	-4.13249	0.76416	-5.40789	6.37712e-08	1.82881e-06	Sult2a7	23.2321	1.32658	neither
ENSMUSG00000023341	71.3861	1.44308	0.267569	5.39332	6.91671e-08	1.98013e-06	Mx2	0.308884	0.844002	neither
ENSMUSG00000078974	887.557	0.661772	0.122992	5.38062	7.42293e-08	2.1214e-06	Sec61g	8.12582	12.8835	male
ENSMUSG00000059908	81699.1	1.11386	0.207036	5.38003	7.44723e-08	2.1247e-06	Mug1	260.503	565.763	male
ENSMUSG00000096971	73.3095	1.61642	0.300468	5.37968	7.46197e-08	2.12526e-06	4930556M19Rik	0.147601	0.4548	neither
ENSMUSG00000041773	204.406	-1.18827	0.221106	-5.37419	7.69284e-08	2.18726e-06	Enc1	1.74608	0.767979	female
ENSMUSG00000035847	632.129	-0.712962	0.13277	-5.3699	7.87795e-08	2.23607e-06	Ids	4.47968	2.74149	female
ENSMUSG00000028461	1398.35	-0.63194	0.117923	-5.35893	8.37161e-08	2.37215e-06	Ccdc107	31.991	20.6997	neither
ENSMUSG00000029571	8443.42	-0.671845	0.125573	-5.35024	8.78382e-08	2.47541e-06	Tmem106b	43.5589	27.4315	neither
ENSMUSG00000003949	2327.28	-0.844748	0.157905	-5.34971	8.8095e-08	2.47541e-06	Hlf	13.0317	7.27243	neither
ENSMUSG00000026072	973.785	1.11713	0.208775	5.35089	8.75205e-08	2.47541e-06	Il1r1	2.80964	6.11483	male
ENSMUSG00000074377	11.0797	-6.88946	1.28779	-5.34985	8.80291e-08	2.47541e-06	Sult2a4	0.655786	0	neither
ENSMUSG00000039552	17.2649	-3.55026	0.663639	-5.34969	8.81047e-08	2.47541e-06	Rsph4a	0.253601	0.0218848	female
ENSMUSG00000054843	1107.5	0.799395	0.149468	5.34828	8.87934e-08	2.48636e-06	Atrnl1	3.57376	6.23745	male
ENSMUSG00000031535	10.6401	6.89554	1.2893	5.34829	8.87873e-08	2.48636e-06	Dkk4	0	0.472264	male
ENSMUSG00000063873	28.5325	-2.58844	0.484452	-5.34303	9.14071e-08	2.55525e-06	Slc24a3	0.311751	0.052228	female
ENSMUSG00000034456	14138	-0.778844	0.145965	-5.33582	9.51157e-08	2.65446e-06	Uroc1	149.753	87.5518	female
ENSMUSG00000036151	1053.59	-0.948156	0.177889	-5.33006	9.81824e-08	2.73546e-06	Tm6sf2	21.2641	11.0402	female
ENSMUSG00000006494	3531.84	-0.70469	0.132282	-5.32719	9.97438e-08	2.77431e-06	Pdk1	16.3849	10.0826	female
ENSMUSG00000000901	1136.91	-0.828024	0.155447	-5.32674	9.99907e-08	2.77654e-06	Mmp11	15.2492	8.60647	neither
ENSMUSG00000056131	539.073	1.01084	0.189864	5.32402	1.01499e-07	2.81373e-06	Pgm3	2.32318	4.68591	male
ENSMUSG00000034118	693.902	0.643988	0.121077	5.31883	1.04437e-07	2.89034e-06	Tpst1	5.65405	8.85689	male
ENSMUSG00000046718	3588.71	0.666243	0.125312	5.31668	1.0568e-07	2.91988e-06	Bst2	89.444	142.334	neither
ENSMUSG00000027875	76086.9	-0.729242	0.137234	-5.31385	1.07334e-07	2.96066e-06	Hmgcs2	839.904	508.057	neither
ENSMUSG00000060613	16531.9	1.09393	0.206067	5.30861	1.10466e-07	3.04202e-06	Cyp2c70	154.94	332.025	neither
ENSMUSG00000001604	2751.33	-0.776818	0.146627	-5.29791	1.17134e-07	3.22032e-06	Tcea3	72.2624	42.2924	neither
ENSMUSG00000046603	736.974	0.673147	0.127126	5.29511	1.18943e-07	3.26464e-06	Tcaim	3.57823	5.72596	male
ENSMUSG00000025232	1855.7	-0.652069	0.123178	-5.29371	1.19858e-07	3.2792e-06	Hexa	33.0838	21.104	neither
ENSMUSG00000042988	1042.83	-0.642675	0.121404	-5.2937	1.19867e-07	3.2792e-06	Notum	15.3674	9.87585	female
ENSMUSG00000116718	291.105	1.02442	0.193529	5.29334	1.20104e-07	3.28027e-06	Gm49668	1.63067	3.32478	male
ENSMUSG00000028766	510.664	-1.06788	0.201962	-5.28755	1.23964e-07	3.38015e-06	Alpl	4.99337	2.38606	neither
ENSMUSG00000025003	202.557	-3.96282	0.75005	-5.2834	1.26805e-07	3.45196e-06	Cyp2c39	6.09876	0.391205	female
ENSMUSG00000047109	224.01	0.920279	0.174243	5.28159	1.28066e-07	3.48058e-06	Cldn14	2.11897	4.01835	neither
ENSMUSG00000052726	32.4975	2.47512	0.468885	5.27874	1.30073e-07	3.52938e-06	Kcnt2	0.0409178	0.230518	male
ENSMUSG00000037709	954.393	-1.06453	0.201851	-5.27383	1.33607e-07	3.61935e-06	Fam13a	3.57498	1.71684	female
ENSMUSG00000053414	72.7848	1.89028	0.358892	5.267	1.38672e-07	3.75045e-06	Hunk	0.107451	0.397808	neither
ENSMUSG00000024211	81.1445	5.47313	1.03943	5.26549	1.39819e-07	3.77535e-06	Grm8	0.0105201	0.468427	male
ENSMUSG00000024014	303.472	1.17285	0.222861	5.26268	1.41972e-07	3.82727e-06	Pim1	1.61592	3.65013	male
ENSMUSG00000041268	699.098	0.972935	0.184929	5.26113	1.43172e-07	3.85337e-06	Dmxl2	1.03283	2.03658	male
ENSMUSG00000003053	64484.8	-0.942122	0.179094	-5.26048	1.43678e-07	3.86074e-06	Cyp2c29	806.81	420.943	neither
ENSMUSG00000036452	566.706	1.17462	0.223499	5.25557	1.47563e-07	3.95873e-06	Arhgap26	1.04083	2.36019	neither
ENSMUSG00000034645	117.037	1.54335	0.293952	5.25034	1.51815e-07	4.06624e-06	Zyg11a	0.668805	1.96139	male
ENSMUSG00000046179	142.815	3.49644	0.666093	5.24917	1.52786e-07	4.08567e-06	E2f8	0.123927	1.40621	neither
ENSMUSG00000098747	419.463	-0.945809	0.180321	-5.24515	1.56158e-07	4.16913e-06	Gm27216	7.34662	3.82048	female
ENSMUSG00000031661	192.422	-0.980189	0.186925	-5.24377	1.57331e-07	4.19373e-06	Nkd1	1.63196	0.828527	female
ENSMUSG00000036687	486.516	-0.699806	0.133478	-5.24285	1.58115e-07	4.20788e-06	Tmem184a	3.32281	2.05083	neither
ENSMUSG00000008090	1266.81	-0.672124	0.128239	-5.24117	1.5956e-07	4.23955e-06	Fgfrl1	16.2818	10.2529	female
ENSMUSG00000103560	18.1981	6.694	1.27728	5.24083	1.59857e-07	4.24066e-06	Gm38070	0.00137821	0.162725	male
ENSMUSG00000058793	4442.85	-0.591586	0.112934	-5.23832	1.62043e-07	4.29181e-06	Cds2	17.0371	11.3409	female
ENSMUSG00000041930	53.3109	2.26917	0.433271	5.2373	1.62941e-07	4.30874e-06	Fam222a	0.170784	0.819418	neither
ENSMUSG00000025492	9688.02	0.665674	0.127123	5.23644	1.63702e-07	4.322e-06	Ifitm3	321.699	511.632	neither
ENSMUSG00000055137	1063.16	-0.614865	0.117454	-5.23493	1.65046e-07	4.35056e-06	Sugct	10.9162	7.15356	neither
ENSMUSG00000036278	1484.53	-0.821948	0.157148	-5.2304	1.69141e-07	4.45145e-06	Macrod1	44.9559	25.5098	female
ENSMUSG00000047067	303.705	-0.785502	0.150406	-5.22254	1.76487e-07	4.63745e-06	Dusp28	8.51713	4.953	neither
ENSMUSG00000029552	44.2628	2.15186	0.412796	5.2129	1.85915e-07	4.87748e-06	Tes	0.0686209	0.309317	male
ENSMUSG00000032946	401.564	-0.909351	0.174603	-5.20812	1.90764e-07	4.99682e-06	Rasgrp2	1.23275	0.657358	neither
ENSMUSG00000049493	23.5291	-2.8404	0.546171	-5.20057	1.98682e-07	5.19604e-06	Pls1	0.309269	0.0432129	female
ENSMUSG00000047036	3016.69	0.956384	0.184106	5.19474	2.05001e-07	5.35288e-06	Zfp445	8.05786	15.6977	male
ENSMUSG00000031378	1319.12	-1.00256	0.193038	-5.19358	2.06291e-07	5.37811e-06	Abcd1	12.2285	6.11566	neither
ENSMUSG00000028072	37.0445	-2.78769	0.536857	-5.19261	2.07364e-07	5.39763e-06	Ntrk1	0.727611	0.105183	neither
ENSMUSG00000111055	16.8839	3.81473	0.735487	5.18666	2.14095e-07	5.56412e-06	D030034A15Rik	0.0160188	0.233475	neither
ENSMUSG00000039323	14492.2	-1.09249	0.21075	-5.18383	2.17376e-07	5.64059e-06	Igfbp2	310.835	146.317	neither
ENSMUSG00000057572	672.781	0.647138	0.124856	5.18307	2.18264e-07	5.65481e-06	Zbtb8os	3.39288	5.32788	male
ENSMUSG00000024165	979.124	0.664343	0.128314	5.17747	2.24911e-07	5.81796e-06	Jpt2	4.55419	7.24459	male
ENSMUSG00000029167	349.25	-1.05474	0.203937	-5.17189	2.31735e-07	5.98518e-06	Ppargc1a	2.08083	1.00609	female
ENSMUSG00000110935	290.531	-1.08138	0.209183	-5.16955	2.34655e-07	6.04183e-06	Gm8834	20.3289	9.64333	neither
ENSMUSG00000087612	22.6962	2.83819	0.548999	5.16976	2.34399e-07	6.04183e-06	A230005M16Rik	0.0924237	0.653061	male
ENSMUSG00000025512	986.767	0.767592	0.148673	5.16296	2.43079e-07	6.24904e-06	Chid1	1.95945	3.3432	male
ENSMUSG00000026098	166.892	1.39073	0.269744	5.15576	2.52604e-07	6.48389e-06	Pms1	0.355463	0.935936	male
ENSMUSG00000000278	1859.27	-0.625104	0.121256	-5.15523	2.53317e-07	6.48398e-06	Scpep1	31.3204	20.3587	female
ENSMUSG00000020651	26.5062	-2.26518	0.439398	-5.15518	2.53387e-07	6.48398e-06	Slc26a4	0.411177	0.085517	neither
ENSMUSG00000026639	200.385	-1.33595	0.259362	-5.15091	2.59228e-07	6.61309e-06	Lamb3	1.26462	0.501343	neither
ENSMUSG00000015027	225.448	1.15782	0.22478	5.15092	2.59218e-07	6.61309e-06	Galns	1.53572	3.42676	male
ENSMUSG00000006587	15.4273	-4.87867	0.947368	-5.14971	2.60895e-07	6.64544e-06	Snai3	0.53373	0.0181208	female
ENSMUSG00000034177	912.756	-0.736916	0.14317	-5.14715	2.64476e-07	6.72635e-06	Rnf43	5.06499	3.0476	neither
ENSMUSG00000036782	231.169	-0.879289	0.170989	-5.14236	2.71306e-07	6.88275e-06	Klhl13	2.05076	1.1174	female
ENSMUSG00000062074	9.67635	6.7571	1.31403	5.14226	2.71453e-07	6.88275e-06	Ccn6	0	0.398045	neither
ENSMUSG00000050379	61.4449	-1.80928	0.351888	-5.14162	2.72379e-07	6.89572e-06	Septin6	0.28138	0.0805569	female
ENSMUSG00000028223	6639.84	-0.665722	0.129527	-5.13962	2.753e-07	6.94849e-06	Decr1	61.1418	38.6402	neither
ENSMUSG00000007812	956.418	0.753124	0.146526	5.13987	2.74926e-07	6.94849e-06	Zfp655	3.70446	6.26123	male
ENSMUSG00000091192	252.061	-1.2281	0.238964	-5.13927	2.75811e-07	6.95087e-06	Sardhos	38.8343	16.6057	female
ENSMUSG00000057982	473.525	1.16839	0.227458	5.13674	2.79538e-07	7.03412e-06	Zfp809	2.8641	6.46704	male
ENSMUSG00000021620	4298.78	-0.605073	0.117831	-5.1351	2.81989e-07	7.06522e-06	Acot12	45.8552	30.237	female
ENSMUSG00000021228	3012.43	-6.29111	1.22513	-5.13506	2.82048e-07	7.06522e-06	Acot3	50.419	0.643469	female
ENSMUSG00000021373	19.0452	-5.18375	1.00941	-5.13545	2.81472e-07	7.06522e-06	Cap2	0.259966	0.00720541	neither
ENSMUSG00000026586	17.8493	2.9015	0.565395	5.1318	2.86987e-07	7.17813e-06	Prrx1	0.0111113	0.0830556	neither
ENSMUSG00000059895	249.114	-0.948422	0.184898	-5.12943	2.90624e-07	7.25818e-06	Ptp4a3	1.02163	0.530936	female
ENSMUSG00000086432	4625.93	0.712671	0.138966	5.12839	2.92226e-07	7.28725e-06	B430119L08Rik	51.1949	84.1185	male
ENSMUSG00000025791	10274.2	-0.757081	0.147791	-5.12266	3.01259e-07	7.49254e-06	Pgm1	128.689	76.342	neither
ENSMUSG00000022241	3539.44	0.853352	0.166586	5.12259	3.01359e-07	7.49254e-06	Tars	12.4346	22.5483	neither
ENSMUSG00000039652	583.575	-0.675064	0.131838	-5.12042	3.04849e-07	7.56799e-06	Cpeb3	2.81745	1.76963	neither
ENSMUSG00000079547	130.515	-1.3597	0.266008	-5.11151	3.19595e-07	7.92224e-06	H2-DMb1	3.2519	1.27024	female
ENSMUSG00000037712	3508.77	0.734261	0.143688	5.11009	3.22006e-07	7.97013e-06	Fermt2	14.7661	24.6536	male
ENSMUSG00000020709	705.938	0.590481	0.115617	5.1072	3.2697e-07	8.07269e-06	Adap2	9.18611	13.8776	male
ENSMUSG00000086587	82.1076	-1.30296	0.255126	-5.10711	3.2712e-07	8.07269e-06	Gm11837	3.17737	1.29297	female
ENSMUSG00000037379	141.885	1.23748	0.242522	5.10252	3.35156e-07	8.25875e-06	Spon2	0.833624	1.97446	neither
ENSMUSG00000028354	17.2039	3.63778	0.713091	5.10142	3.37113e-07	8.29468e-06	Fmn2	0.00911757	0.117101	male
ENSMUSG00000001247	6068.01	0.7931	0.155507	5.10008	3.39512e-07	8.34136e-06	Lsr	59.4939	103.4	neither
ENSMUSG00000052062	182.444	1.14939	0.225527	5.09645	3.46081e-07	8.49022e-06	Pard3b	0.251044	0.558264	male
ENSMUSG00000070332	30.0398	-2.48611	0.488324	-5.0911	3.55984e-07	8.7203e-06	Trim80	0.768002	0.13667	female
ENSMUSG00000120314	81.2361	-1.37554	0.270377	-5.08747	3.62879e-07	8.87612e-06	ENSMUSG00000120314	1.9271	0.744791	neither
ENSMUSG00000098330	15.6187	6.47438	1.2727	5.08713	3.63516e-07	8.87864e-06	Gtpbp4-ps1	0.0358666	3.62372	male
ENSMUSG00000047904	27.0039	2.72614	0.535926	5.08678	3.642e-07	8.8823e-06	Sstr2	0.0959752	0.638884	neither
ENSMUSG00000026880	2162.1	-0.568798	0.111848	-5.08547	3.66725e-07	8.9308e-06	Stom	26.5915	17.9864	neither
ENSMUSG00000021476	2828.7	0.554865	0.109156	5.08322	3.7108e-07	9.02365e-06	Habp4	12.441	18.3282	male
ENSMUSG00000047216	18.4958	-3.01378	0.59293	-5.08286	3.7179e-07	9.02771e-06	Cdh19	0.223851	0.0279103	neither
ENSMUSG00000031431	3057.22	-1.00449	0.197701	-5.08084	3.75761e-07	9.11084e-06	Tsc22d3	27.3665	13.6738	neither
ENSMUSG00000020649	128.604	1.1944	0.235322	5.0756	3.86276e-07	9.35216e-06	Rrm2	0.821589	1.88554	neither
ENSMUSG00000024485	17.0201	-4.60718	0.90788	-5.07466	3.88185e-07	9.38471e-06	Slc4a9	0.148551	0.00600286	female
ENSMUSG00000026442	24.6627	3.08112	0.607649	5.07056	3.96653e-07	9.57552e-06	Nfasc	0.0108207	0.0908829	male
ENSMUSG00000028803	351.224	0.778902	0.15363	5.06999	3.97842e-07	9.59031e-06	Nipal3	0.992109	1.70789	male
ENSMUSG00000028937	771.104	-0.655793	0.129456	-5.06574	4.06823e-07	9.7926e-06	Acot7	12.9325	8.22865	neither
ENSMUSG00000028982	495.123	1.02134	0.201742	5.06264	4.13498e-07	9.93889e-06	Slc25a33	5.03547	10.2649	male
ENSMUSG00000033860	123359	0.979433	0.193668	5.05728	4.25284e-07	1.02074e-05	Fgg	1154.84	2282.38	male
ENSMUSG00000026576	2411.64	-0.776532	0.15359	-5.05589	4.28395e-07	1.02673e-05	Atp1b1	28.7582	16.8454	female
ENSMUSG00000044361	231.041	-1.23274	0.244028	-5.05163	4.38054e-07	1.04837e-05	BC024139	2.06691	0.881896	neither
ENSMUSG00000027579	21.306	2.6595	0.5265	5.05128	4.38862e-07	1.04879e-05	Srms	0.0661781	0.418944	male
ENSMUSG00000029752	116.961	5.86974	1.16231	5.05008	4.41631e-07	1.0539e-05	Asns	0.0420755	2.45246	male
ENSMUSG00000032366	728.941	0.797524	0.158181	5.04184	4.61085e-07	1.09621e-05	Tpm1	2.38907	4.16503	neither
ENSMUSG00000046032	390.418	-0.7268	0.144157	-5.04173	4.61342e-07	1.09621e-05	Snx12	4.79873	2.90667	female
ENSMUSG00000026426	376.572	0.883928	0.175315	5.04195	4.60811e-07	1.09621e-05	Arl8a	3.35067	6.20346	neither
ENSMUSG00000031885	450.992	0.77774	0.154374	5.03804	4.70335e-07	1.11599e-05	Cbfb	2.77815	4.78091	neither
ENSMUSG00000032870	1557.91	-0.543912	0.108039	-5.03442	4.79302e-07	1.13564e-05	Smap2	17.0259	11.7117	neither
ENSMUSG00000076613	34.5142	2.28502	0.453994	5.03314	4.82503e-07	1.1416e-05	Ighg2b	0.128702	0.623129	neither
ENSMUSG00000042213	657.254	1.20052	0.238702	5.02938	4.92074e-07	1.16259e-05	Zfand4	2.77285	6.3986	male
ENSMUSG00000019891	115	-1.1526	0.229194	-5.02893	4.93224e-07	1.16366e-05	Dcbld1	0.634556	0.285789	female
ENSMUSG00000022899	32.1336	2.3156	0.46057	5.02769	4.96427e-07	1.16956e-05	Slc15a2	0.0427886	0.211841	neither
ENSMUSG00000027983	725.054	2.05928	0.410294	5.01904	5.19314e-07	1.22175e-05	Cyp2u1	1.55732	6.51543	male
ENSMUSG00000019796	81.9234	1.46097	0.291141	5.0181	5.2185e-07	1.22598e-05	Lrp11	0.372644	1.0261	neither
ENSMUSG00000022383	5374.56	-0.720313	0.14357	-5.01716	5.24408e-07	1.22852e-05	Ppara	50.7794	30.8936	neither
ENSMUSG00000029086	59.5477	-2.40541	0.479431	-5.01721	5.24269e-07	1.22852e-05	Prom1	0.405821	0.0770527	female
ENSMUSG00000021238	17268.9	-0.684336	0.136421	-5.01637	5.26574e-07	1.23186e-05	Aldh6a1	107.156	66.8801	neither
ENSMUSG00000032557	897.233	0.679221	0.135427	5.0154	5.29237e-07	1.23635e-05	Uba5	3.4453	5.52864	male
ENSMUSG00000022620	1589.67	0.756235	0.15081	5.01451	5.31699e-07	1.24036e-05	Arsa	9.34588	15.8486	male
ENSMUSG00000042659	575.923	-1.18264	0.235923	-5.01283	5.36358e-07	1.24947e-05	Arrdc4	5.75919	2.54856	female
ENSMUSG00000022865	2524.54	0.655415	0.130858	5.00859	5.483e-07	1.27551e-05	Cxadr	7.71038	12.1834	neither
ENSMUSG00000022641	378.794	0.90052	0.17996	5.004	5.61532e-07	1.30446e-05	Bbx	0.54069	1.01446	male
ENSMUSG00000022994	1128.78	-0.775519	0.15507	-5.00111	5.70023e-07	1.32234e-05	Adcy6	6.11503	3.58301	male
ENSMUSG00000052632	206.732	1.56299	0.312616	4.99973	5.74119e-07	1.32999e-05	Asap2	0.436808	1.29543	neither
ENSMUSG00000024236	1220.85	0.706304	0.14129	4.99898	5.76338e-07	1.33142e-05	Svil	2.52257	4.13108	neither
ENSMUSG00000020681	80.9405	-1.73174	0.346401	-4.99923	5.7561e-07	1.33142e-05	Ace	0.685138	0.206668	neither
ENSMUSG00000022948	167.448	-1.35898	0.271873	-4.99857	5.77556e-07	1.33239e-05	Setd4	1.30279	0.510355	female
ENSMUSG00000006717	1239.47	-0.654534	0.13097	-4.9976	5.80491e-07	1.3373e-05	Acot13	59.3186	37.7852	female
ENSMUSG00000085525	16.7921	5.66951	1.13497	4.99529	5.87478e-07	1.35152e-05	Gm13166	0.0134498	0.680228	male
ENSMUSG00000033596	605.088	0.692995	0.138845	4.99114	6.00225e-07	1.37894e-05	Rfwd3	1.94192	3.14626	neither
ENSMUSG00000003809	20486.7	-0.69281	0.138818	-4.99077	6.0138e-07	1.37969e-05	Gcdh	267.597	166.02	neither
ENSMUSG00000055003	18.9595	-5.18326	1.03914	-4.98803	6.09968e-07	1.39746e-05	Lrtm2	0.262581	0.00714138	female
ENSMUSG00000109093	492.744	-0.799504	0.160386	-4.98488	6.20018e-07	1.41854e-05	Gm39079	4.02215	2.32023	neither
ENSMUSG00000038390	17.3682	2.84896	0.571688	4.98341	6.24733e-07	1.42736e-05	Gpr162	0.0324365	0.231712	male
ENSMUSG00000039533	255.946	-1.12538	0.225908	-4.98158	6.30688e-07	1.43899e-05	Mmd2	1.96944	0.903382	neither
ENSMUSG00000022445	39986.3	-0.895257	0.179775	-4.97988	6.3623e-07	1.44965e-05	Cyp2d26	845.102	455.521	neither
ENSMUSG00000037646	1335.9	0.57106	0.114691	4.97913	6.38704e-07	1.45329e-05	Vps13b	1.47095	2.19149	male
ENSMUSG00000038482	449.449	0.797136	0.160165	4.97697	6.45881e-07	1.46761e-05	Tfdp1	2.6012	4.54018	male
ENSMUSG00000037470	2891.58	0.586033	0.117815	4.97419	6.55195e-07	1.48472e-05	Uggt1	5.23577	7.88472	male
ENSMUSG00000025375	163.56	1.61546	0.324767	4.97422	6.55122e-07	1.48472e-05	Aatk	0.327612	1.00456	male
ENSMUSG00000025795	4496.11	-0.736352	0.148048	-4.97373	6.56781e-07	1.48629e-05	Rassf3	42.7385	25.7413	male
ENSMUSG00000016382	3750.55	-0.505775	0.101699	-4.97327	6.58341e-07	1.4878e-05	Pls3	30.2271	21.3545	neither
ENSMUSG00000029003	322.066	0.843483	0.16971	4.97014	6.6905e-07	1.50995e-05	Mad2l2	2.55968	4.6051	neither
ENSMUSG00000052102	736.559	-0.824365	0.165907	-4.96883	6.7357e-07	1.51809e-05	Gnpda1	6.35301	3.60291	female
ENSMUSG00000018846	3918.51	-0.601345	0.121093	-4.96596	6.83603e-07	1.53805e-05	Pank3	18.6467	12.3234	neither
ENSMUSG00000039450	3180	-0.876855	0.17658	-4.96577	6.84278e-07	1.53805e-05	Dcxr	104.814	57.2337	neither
ENSMUSG00000051169	388.759	0.70144	0.141277	4.96501	6.86986e-07	1.54206e-05	Rpusd3	3.99132	6.51025	male
ENSMUSG00000097451	13.6865	4.76761	0.960939	4.9614	6.99861e-07	1.56884e-05	Rian	0.000873079	0.0241256	neither
ENSMUSG00000100094	4265.71	0.927808	0.187047	4.96028	7.03901e-07	1.57365e-05	1810008I18Rik	21.5511	41.1596	neither
ENSMUSG00000057842	117.406	1.15515	0.23287	4.96048	7.03176e-07	1.57365e-05	Zfp595	0.388537	0.870508	male
ENSMUSG00000037111	255.143	1.0716	0.216204	4.95642	7.18027e-07	1.60308e-05	Setd7	0.442649	0.933779	neither
ENSMUSG00000068874	12668.2	-0.882529	0.178314	-4.94931	7.44787e-07	1.6606e-05	Selenbp1	210.453	114.469	female
ENSMUSG00000061740	7362.88	-0.781218	0.157954	-4.94584	7.58155e-07	1.68814e-05	Cyp2d22	69.3401	40.461	neither
ENSMUSG00000046408	22.1351	-2.55999	0.517735	-4.9446	7.62988e-07	1.69663e-05	1700067K01Rik	0.56375	0.0952391	neither
ENSMUSG00000062762	6570.07	-0.58113	0.117578	-4.9425	7.71285e-07	1.71279e-05	Ei24	47.0991	31.5698	neither
ENSMUSG00000075704	1252.86	-0.609756	0.123473	-4.93839	7.87705e-07	1.74692e-05	Txnrd2	10.0139	6.57918	female
ENSMUSG00000056870	29.7504	2.54085	0.515114	4.9326	8.11407e-07	1.79709e-05	Gulp1	0.0674067	0.394762	male
ENSMUSG00000030643	379.025	-1.22289	0.248301	-4.92505	8.43392e-07	1.86544e-05	Rab30	1.60219	0.687815	neither
ENSMUSG00000120174	578.488	-0.799992	0.162488	-4.9234	8.50539e-07	1.87875e-05	4931408D14Rik	6.59896	3.79726	female
ENSMUSG00000074622	3348.27	-0.811015	0.164791	-4.92149	8.58899e-07	1.8947e-05	Mafb	36.9095	21.109	neither
ENSMUSG00000015944	132.041	1.12014	0.227658	4.92026	8.64296e-07	1.90408e-05	Castor2	0.319903	0.698806	male
ENSMUSG00000053886	204.99	-1.11375	0.22639	-4.91962	8.67113e-07	1.90776e-05	Sh2d4a	2.99467	1.39103	female
ENSMUSG00000025582	24.0957	-2.45444	0.499323	-4.91553	8.85416e-07	1.94546e-05	Nptx1	0.227654	0.0414996	neither
ENSMUSG00000037499	157.278	1.05993	0.21571	4.91368	8.93835e-07	1.95984e-05	Nenf	4.00322	8.36333	neither
ENSMUSG00000110663	26.8532	2.28779	0.465607	4.91357	8.94319e-07	1.95984e-05	Gm39157	0.226891	1.10107	neither
ENSMUSG00000017765	555.426	0.726716	0.147997	4.91034	9.09203e-07	1.98984e-05	Slc12a4	2.84741	4.72313	neither
ENSMUSG00000054453	15.802	-4.91851	1.00245	-4.90647	9.27286e-07	2.02675e-05	Sytl5	0.386662	0.0128208	female
ENSMUSG00000000154	3651.64	-0.734725	0.149849	-4.90311	9.43322e-07	2.05909e-05	Slc22a18	78.1798	47.1072	neither
ENSMUSG00000026981	149.561	-1.40602	0.286965	-4.89962	9.60214e-07	2.09322e-05	Il1rn	1.14266	0.431584	neither
ENSMUSG00000121030	24.5382	2.26688	0.463107	4.89494	9.83335e-07	2.14081e-05	ENSMUSG00000121030	0.210847	1.01428	neither
ENSMUSG00000046814	2711.58	-0.581428	0.118892	-4.89039	1.00635e-06	2.18805e-05	Gchfr	146.739	98.3301	female
ENSMUSG00000028551	199.108	-0.975691	0.199555	-4.88934	1.01172e-06	2.19687e-05	Cdkn2c	2.8619	1.45751	female
ENSMUSG00000048087	9898.61	-0.87066	0.178235	-4.88491	1.03475e-06	2.24395e-05	Ahcyl	178.058	97.6473	neither
ENSMUSG00000102595	927.145	0.895438	0.183437	4.88145	1.0531e-06	2.28075e-05	Gm30097	24.5904	45.8171	neither
ENSMUSG00000074521	61.6267	1.53347	0.314194	4.88064	1.05741e-06	2.28712e-05	Gm14327	0.634653	1.8423	male
ENSMUSG00000073139	767.261	-0.761395	0.156095	-4.87777	1.07293e-06	2.31767e-05	Tmem185a	11.1797	6.61127	neither
ENSMUSG00000040488	1781.73	-0.779857	0.159974	-4.87491	1.08858e-06	2.34843e-05	Ltbp4	10.1435	5.92706	female
ENSMUSG00000074971	27.5026	-2.19884	0.451142	-4.87395	1.0939e-06	2.35684e-05	Fibin	0.579902	0.127002	female
ENSMUSG00000055320	324.282	-0.922437	0.189401	-4.87029	1.11432e-06	2.39773e-05	Tead1	0.909947	0.482355	female
ENSMUSG00000019970	710.903	-0.990373	0.203658	-4.86291	1.1567e-06	2.48571e-05	Sgk1	5.61214	2.83529	female
ENSMUSG00000085132	74.1271	1.36231	0.28018	4.86227	1.16049e-06	2.49064e-05	Gm12265	0.817775	2.11615	neither
ENSMUSG00000040699	776.929	-0.908993	0.187021	-4.86037	1.17167e-06	2.51139e-05	Limd2	7.96304	4.25221	female
ENSMUSG00000115869	19.3346	2.49761	0.513915	4.85997	1.17403e-06	2.51322e-05	Gm31814	0.0537308	0.305428	neither
ENSMUSG00000054757	2946.93	-0.606352	0.124791	-4.85894	1.18014e-06	2.51658e-05	Akr1c20	55.6485	36.6638	female
ENSMUSG00000052562	3394.89	0.808332	0.166356	4.85906	1.17947e-06	2.51658e-05	Slc22a30	21.3275	37.4797	male
ENSMUSG00000028036	13.9172	-3.94718	0.812323	-4.85913	1.17904e-06	2.51658e-05	Ptgfr	0.112325	0.00730631	female
ENSMUSG00000043252	2194.79	-0.819069	0.168703	-4.8551	1.20329e-06	2.56265e-05	Tmem64	17.4592	9.92514	neither
ENSMUSG00000021226	241.341	-3.18233	0.655834	-4.85234	1.22013e-06	2.5952e-05	Acot2	5.76874	0.635477	female
ENSMUSG00000029344	657.342	0.601554	0.124054	4.84913	1.24003e-06	2.63415e-05	Tpst2	5.44409	8.28288	neither
ENSMUSG00000025936	209.556	3.24179	0.668973	4.84592	1.26025e-06	2.6737e-05	Gm4956	0.363169	3.44639	male
ENSMUSG00000026879	607.09	-0.989733	0.20432	-4.84404	1.27223e-06	2.69412e-05	Gsn	7.45008	3.76201	female
ENSMUSG00000059327	88.3588	-1.52853	0.315558	-4.8439	1.27312e-06	2.69412e-05	Eda	0.560398	0.194125	neither
ENSMUSG00000042677	107.099	1.09153	0.225555	4.83928	1.30307e-06	2.754e-05	Zc3h12a	0.690038	1.47783	male
ENSMUSG00000032092	1358.42	-0.810709	0.167569	-4.83807	1.31104e-06	2.76732e-05	Mpzl2	7.22944	4.13362	female
ENSMUSG00000012123	79.4457	-1.84422	0.381379	-4.83567	1.32697e-06	2.79741e-05	Crybg2	0.464374	0.129505	neither
ENSMUSG00000059173	96.4038	-1.3204	0.273566	-4.82663	1.38861e-06	2.92364e-05	Pde1a	0.66682	0.267634	female
ENSMUSG00000069755	107.952	1.12617	0.233644	4.82003	1.43539e-06	3.01831e-05	Zfp125	0.634949	1.39015	male
ENSMUSG00000034723	842.869	0.644294	0.13374	4.81751	1.45364e-06	3.05025e-05	Tmx4	1.75514	2.75252	male
ENSMUSG00000075324	259.835	-0.862777	0.179095	-4.81742	1.45425e-06	3.05025e-05	Fign	0.978935	0.539754	neither
ENSMUSG00000079243	18.0962	3.47792	0.722007	4.81701	1.45723e-06	3.05266e-05	Xirp1	0.0144169	0.1553	male
ENSMUSG00000071454	580.155	0.667772	0.138748	4.81285	1.48793e-06	3.11305e-05	Dtnb	1.35776	2.16547	male
ENSMUSG00000031617	427.692	0.796427	0.16551	4.81196	1.49461e-06	3.12309e-05	Tmem184c	3.34363	5.81882	neither
ENSMUSG00000034653	276.048	0.854171	0.177555	4.81075	1.50365e-06	3.13804e-05	Ythdc2	0.644025	1.16952	male
ENSMUSG00000002455	1713.3	0.810185	0.168473	4.80899	1.51695e-06	3.16183e-05	Prpf6	9.38837	16.5165	male
ENSMUSG00000110750	1504.16	-0.792385	0.1649	-4.80524	1.54564e-06	3.21761e-05	Gm48702	69.3475	40.1302	female
ENSMUSG00000070720	89.0531	-1.63388	0.340048	-4.80485	1.54871e-06	3.21997e-05	Tmem200b	2.65385	0.858148	neither
ENSMUSG00000029104	813.496	0.539121	0.112223	4.80402	1.5551e-06	3.22921e-05	Htt	0.789969	1.15139	male
ENSMUSG00000033096	1461.37	-0.525355	0.109462	-4.79943	1.59115e-06	3.29995e-05	Apmap	20.6799	14.4056	neither
ENSMUSG00000094786	407.872	0.984911	0.205246	4.7987	1.59702e-06	3.30799e-05	Gm14403	4.81298	9.55756	neither
ENSMUSG00000051236	447.961	0.762317	0.158868	4.79845	1.59902e-06	3.30801e-05	Msrb3	2.38704	4.06622	neither
ENSMUSG00000108368	251.135	-1.14613	0.238914	-4.79724	1.60864e-06	3.32378e-05	Gm45053	4.031	1.82406	neither
ENSMUSG00000055817	417.581	0.711425	0.148352	4.79553	1.62242e-06	3.34811e-05	Mta3	1.73222	2.84677	neither
ENSMUSG00000096842	150.201	1.32907	0.277359	4.79188	1.65228e-06	3.4055e-05	Gm10736	31.8588	80.462	neither
ENSMUSG00000055116	65.503	1.83867	0.383763	4.79115	1.65826e-06	3.4136e-05	Arntl	0.110513	0.397274	neither
ENSMUSG00000063445	144.017	1.03257	0.215652	4.78812	1.68347e-06	3.46121e-05	Nmral1	0.708245	1.45136	male
ENSMUSG00000061322	17.7407	3.89553	0.8139	4.78625	1.69924e-06	3.48931e-05	Dnai1	0.0228775	0.349509	neither
ENSMUSG00000113047	137.543	1.36114	0.284474	4.78476	1.7119e-06	3.51098e-05	Gm47469	0.495507	1.28254	neither
ENSMUSG00000061778	1105.24	-0.503223	0.105181	-4.78436	1.71537e-06	3.51376e-05	Mospd2	4.76674	3.37362	neither
ENSMUSG00000001986	28.0329	2.63104	0.551226	4.77307	1.81442e-06	3.71209e-05	Gria3	0.0230498	0.143086	neither
ENSMUSG00000073830	15404	8.37115	1.75541	4.76876	1.85365e-06	3.78768e-05	Mup14	1.96228	649.031	male
ENSMUSG00000041293	384.439	3.17526	0.666071	4.76714	1.86855e-06	3.81345e-05	Adgrf1	0.57912	5.25244	neither
ENSMUSG00000016933	1384.48	0.656963	0.137867	4.76519	1.88672e-06	3.84582e-05	Plcg1	3.98142	6.29678	neither
ENSMUSG00000024251	240.035	0.756701	0.158809	4.76486	1.88982e-06	3.84742e-05	Thada	0.452488	0.766421	male
ENSMUSG00000028760	1692.41	0.744695	0.156342	4.76323	1.90517e-06	3.87392e-05	Eif4g3	3.32586	5.59527	male
ENSMUSG00000036046	1986.44	-0.676811	0.142137	-4.76166	1.92004e-06	3.89388e-05	5031439G07Rik	7.40975	4.64631	neither
ENSMUSG00000020085	883.031	-0.793368	0.166618	-4.7616	1.92063e-06	3.89388e-05	Aifm2	7.91297	4.57578	neither
ENSMUSG00000063696	109.068	1.16659	0.245008	4.76146	1.92201e-06	3.89388e-05	Gm8730	2.0535	4.61728	male
ENSMUSG00000032808	2760.67	-3.68568	0.774232	-4.76043	1.9318e-06	3.90895e-05	Cyp2c38	51.9663	4.04494	female
ENSMUSG00000062825	2881.94	-1.02745	0.215852	-4.75999	1.93601e-06	3.91271e-05	Actg1	42.3893	20.835	female
ENSMUSG00000093610	7.99741	6.48174	1.36188	4.75942	1.94154e-06	3.91914e-05	Cyp2c53-ps	0	0.261911	male
ENSMUSG00000028715	25944.6	-6.1512	1.2925	-4.75917	1.94393e-06	3.91921e-05	Cyp4a14	572.579	8.06113	female
ENSMUSG00000020333	11.8519	6.06866	1.27525	4.75881	1.94734e-06	3.92133e-05	Acsl6	0.000941509	0.0688698	male
ENSMUSG00000030304	1178.86	0.514133	0.108165	4.75323	2.00195e-06	4.02641e-05	Ergic2	4.20013	6.01932	neither
ENSMUSG00000105703	183.381	1.19653	0.251817	4.75157	2.01841e-06	4.05462e-05	Gm43305	0.646294	1.48654	neither
ENSMUSG00000001670	48898.4	-0.948279	0.199688	-4.74881	2.04618e-06	4.10545e-05	Tat	779.476	405.318	female
ENSMUSG00000031770	15524.7	-0.921062	0.193984	-4.74813	2.05307e-06	4.11431e-05	Herpud1	253.528	134.291	neither
ENSMUSG00000055980	861.199	-0.745658	0.157119	-4.74581	2.07672e-06	4.15669e-05	Irs1	3.43305	2.05414	neither
ENSMUSG00000070348	1350.43	-0.721501	0.152064	-4.74473	2.08781e-06	4.17386e-05	Ccnd1	10.3951	6.32244	female
ENSMUSG00000040746	1382.77	-0.564536	0.119086	-4.74057	2.13115e-06	4.25539e-05	Rnf167	13.5744	9.20326	female
ENSMUSG00000032548	3201.22	0.614047	0.129544	4.74005	2.13663e-06	4.26121e-05	Slco2a1	5.43741	8.34825	neither
ENSMUSG00000000168	2118.59	-0.53343	0.112591	-4.73777	2.16078e-06	4.30423e-05	Dlat	14.9256	10.3475	female
ENSMUSG00000036206	64.1243	1.43637	0.303271	4.73625	2.17707e-06	4.33149e-05	Sh3bp4	0.196969	0.534638	neither
ENSMUSG00000019944	1950.86	-0.91547	0.193358	-4.73458	2.1951e-06	4.36213e-05	Rhobtb1	12.2233	6.49364	neither
ENSMUSG00000028211	3296.33	-0.931609	0.196846	-4.73269	2.21563e-06	4.39157e-05	Trp53inp1	19.4429	10.2231	neither
ENSMUSG00000022814	1302.12	-0.695443	0.146948	-4.73257	2.21696e-06	4.39157e-05	Umps	13.4568	8.32862	female
ENSMUSG00000021823	1267.74	0.536963	0.113463	4.73249	2.21783e-06	4.39157e-05	Vcl	3.67631	5.35019	male
ENSMUSG00000033831	155938	0.94079	0.198882	4.73038	2.24095e-06	4.43207e-05	Fgb	816.233	1570.53	neither
ENSMUSG00000031958	5998.4	0.802724	0.169705	4.7301	2.2441e-06	4.43302e-05	Ldhd	23.8743	41.7687	male
ENSMUSG00000110277	83.7535	1.19499	0.25271	4.72869	2.25977e-06	4.45868e-05	Gm45871	0.616912	1.41562	male
ENSMUSG00000049230	45.1034	1.63977	0.34684	4.72773	2.27043e-06	4.47441e-05	Myef2l	0.347726	1.09051	neither
ENSMUSG00000032041	851.862	0.686275	0.145176	4.7272	2.27635e-06	4.48077e-05	Tirap	3.8532	6.22607	male
ENSMUSG00000040412	60.972	-2.04696	0.433706	-4.71968	2.36216e-06	4.64418e-05	Elapor1	0.452817	0.110265	female
ENSMUSG00000053931	5034.54	-0.541231	0.114682	-4.71941	2.36525e-06	4.64477e-05	Cnn3	57.1957	39.4281	neither
ENSMUSG00000118671	154.654	1.48508	0.314712	4.71886	2.37169e-06	4.65192e-05	Eppk1	0.191731	0.540119	male
ENSMUSG00000033170	464.667	-0.912094	0.193443	-4.71507	2.41633e-06	4.73389e-05	Card10	3.56377	1.9019	female
ENSMUSG00000017210	400.512	0.700593	0.148605	4.71445	2.42368e-06	4.74272e-05	Med24	1.35994	2.21845	male
ENSMUSG00000067225	5448.33	1.01064	0.214398	4.71387	2.43054e-06	4.75054e-05	Cyp2c54	58.9434	119.057	neither
ENSMUSG00000037035	85.8806	-1.65418	0.351033	-4.71232	2.44909e-06	4.78119e-05	Inhbb	0.892394	0.284162	female
ENSMUSG00000027201	232.304	1.40856	0.299703	4.69985	2.60348e-06	5.07663e-05	Myef2	0.621526	1.66078	male
ENSMUSG00000049799	8.41503	-6.49472	1.382	-4.69951	2.60792e-06	5.07934e-05	Lrrc19	0.171985	0	neither
ENSMUSG00000030137	56.9726	-1.98296	0.42319	-4.68574	2.78945e-06	5.42654e-05	Tuba8	1.1686	0.297009	neither
ENSMUSG00000026153	696.963	0.853667	0.182297	4.68284	2.82922e-06	5.49748e-05	Fam135a	1.85738	3.37148	male
ENSMUSG00000022664	658.142	-0.596081	0.127377	-4.67965	2.87368e-06	5.57735e-05	Slc35a5	2.84557	1.88774	neither
ENSMUSG00000027070	46.3158	6.517	1.39365	4.6762	2.92245e-06	5.6654e-05	Lrp2	0.00180715	0.159922	male
ENSMUSG00000095061	8.82633	6.6282	1.41761	4.67562	2.93069e-06	5.67475e-05	E030018B13Rik	0	0.507115	male
ENSMUSG00000054823	1409.44	0.748161	0.160031	4.6751	2.93815e-06	5.68259e-05	Nsd3	1.88676	3.18175	male
ENSMUSG00000034993	1307.2	-0.653782	0.139949	-4.67156	2.98919e-06	5.77459e-05	Vat1	16.8281	10.7202	neither
ENSMUSG00000027997	787.438	-0.768972	0.164712	-4.6686	3.03266e-06	5.84707e-05	Casp6	5.17368	3.04618	female
ENSMUSG00000109291	53.6068	1.65198	0.353856	4.66852	3.03374e-06	5.84707e-05	Gm2814	0.569175	1.78162	neither
ENSMUSG00000078920	685.153	1.05701	0.226464	4.66743	3.04992e-06	5.87145e-05	Ifi47	5.23577	10.9279	neither
ENSMUSG00000005897	596.181	0.839875	0.180123	4.6628	3.11941e-06	5.99829e-05	Nr2c1	2.69854	4.85043	neither
ENSMUSG00000025934	55147.1	-0.716749	0.153901	-4.65721	3.20517e-06	6.15607e-05	Gsta3	459.591	280.386	neither
ENSMUSG00000078234	1297.29	0.695697	0.149397	4.65669	3.21337e-06	6.16471e-05	Klhdc7a	3.69063	6.00149	male
ENSMUSG00000041660	5841.73	-0.537264	0.115388	-4.65616	3.22163e-06	6.17343e-05	Bbox1	45.7363	31.6055	neither
ENSMUSG00000022672	233.863	0.928067	0.19942	4.65382	3.25834e-06	6.23659e-05	Prkdc	0.355354	0.679003	male
ENSMUSG00000040564	92128.3	-0.625378	0.13446	-4.65102	3.30298e-06	6.31477e-05	Apoc1	4373.97	2843.64	neither
ENSMUSG00000070565	529.059	0.831086	0.178712	4.65042	3.31265e-06	6.32599e-05	Rasal2	0.806283	1.43976	male
ENSMUSG00000033446	398.136	0.745017	0.160232	4.64962	3.32552e-06	6.34328e-05	Lpar6	1.6043	2.69541	male
ENSMUSG00000027597	50114.5	-0.865596	0.186257	-4.64733	3.36263e-06	6.40672e-05	Ahcy	671.796	369.695	neither
ENSMUSG00000036155	472.903	0.780583	0.167987	4.64668	3.37314e-06	6.41939e-05	Mgat5	0.984681	1.695	male
ENSMUSG00000045319	646.628	-0.673069	0.144899	-4.6451	3.39916e-06	6.46152e-05	Proser2	2.4195	1.52146	neither
ENSMUSG00000028469	1541.77	0.616842	0.132896	4.64154	3.45821e-06	6.56625e-05	Npr2	7.59408	11.6741	neither
ENSMUSG00000029999	728.526	0.627069	0.135142	4.64009	3.48266e-06	6.60514e-05	Tgfa	2.56672	3.98007	male
ENSMUSG00000048058	411.526	-0.790891	0.170622	-4.63533	3.56366e-06	6.75107e-05	Ldlrad3	2.51922	1.46136	female
ENSMUSG00000033355	324.149	0.763405	0.164705	4.63498	3.56965e-06	6.75473e-05	Rtp4	3.28519	5.58781	neither
ENSMUSG00000020460	2573.23	0.922274	0.199011	4.63428	3.58183e-06	6.77006e-05	Rps27a	26.2419	49.8439	neither
ENSMUSG00000020003	2330.39	-0.46566	0.100495	-4.63368	3.59229e-06	6.78213e-05	Pex7	6.50751	4.72611	neither
ENSMUSG00000041012	1980.07	-0.508287	0.109709	-4.63303	3.60358e-06	6.79573e-05	Cmtm8	19.9011	14.0365	neither
ENSMUSG00000034243	1976.81	0.495701	0.107187	4.62462	3.75281e-06	7.06914e-05	Golgb1	4.0247	5.69411	neither
ENSMUSG00000022864	317.657	1.04078	0.22559	4.61361	3.95726e-06	7.44582e-05	D16Ertd472e	0.925336	1.90461	male
ENSMUSG00000009614	45252.1	-0.986811	0.213989	-4.61149	3.99785e-06	7.5137e-05	Sardh	322.461	163.123	neither
ENSMUSG00000044927	11.7464	3.7654	0.816797	4.60996	4.02738e-06	7.56066e-05	H1f10	0.0379514	0.525211	neither
ENSMUSG00000032959	4303.57	-0.562353	0.122012	-4.60901	4.04585e-06	7.58677e-05	Pebp1	84.5126	57.3774	neither
ENSMUSG00000009108	36.6858	1.89563	0.411364	4.60817	4.06231e-06	7.60906e-05	Gnat2	0.151132	0.563945	male
ENSMUSG00000020253	406.903	0.619823	0.134606	4.60473	4.13006e-06	7.72725e-05	Ppm1m	3.44586	5.3116	male
ENSMUSG00000032462	881.652	-0.649624	0.141139	-4.60273	4.16984e-06	7.79291e-05	Pik3cb	4.35892	2.78548	neither
ENSMUSG00000042842	55.7544	1.39429	0.303064	4.60065	4.21183e-06	7.86256e-05	Serpinb6b	0.395408	1.04226	male
ENSMUSG00000043013	702.751	2.84998	0.620199	4.59527	4.32185e-06	8.05889e-05	Onecut1	1.2121	8.7672	neither
ENSMUSG00000069919	1547.69	-0.878426	0.191209	-4.59406	4.34704e-06	8.09678e-05	Hba-a1	71.9264	39.1899	neither
ENSMUSG00000003531	1453.44	-0.527219	0.11488	-4.58932	4.44697e-06	8.27363e-05	Dgcr6	16.737	11.6475	neither
ENSMUSG00000112384	15.6479	-4.12459	0.898782	-4.58908	4.45193e-06	8.27363e-05	Gm34921	0.613924	0.035222	neither
ENSMUSG00000048924	142.843	0.994892	0.216859	4.58774	4.48061e-06	8.31764e-05	Ccdc125	1.12481	2.25022	neither
ENSMUSG00000046949	4075.3	-0.592089	0.129082	-4.58691	4.49854e-06	8.34161e-05	Nqo2	35.2826	23.4854	female
ENSMUSG00000039458	304.464	-0.743076	0.162049	-4.58549	4.52927e-06	8.38923e-05	Mtmr12	1.5767	0.943841	female
ENSMUSG00000023960	891.18	0.649644	0.141712	4.58427	4.55583e-06	8.42905e-05	Enpp5	4.15894	6.54255	male
ENSMUSG00000066361	14.3984	3.15485	0.688246	4.58389	4.56394e-06	8.43467e-05	Serpina3c	0.0382162	0.341264	male
ENSMUSG00000038900	3550.09	0.498923	0.108908	4.58116	4.62414e-06	8.53063e-05	Rpl12	23.8042	33.7418	neither
ENSMUSG00000028164	591.051	0.747436	0.163158	4.58107	4.62612e-06	8.53063e-05	Manba	1.84273	3.10124	male
ENSMUSG00000056671	36.0747	-2.07791	0.453652	-4.58042	4.64047e-06	8.54762e-05	Prelid2	1.44592	0.342113	female
ENSMUSG00000030282	1196.88	0.55504	0.121217	4.5789	4.67434e-06	8.60048e-05	Cmas	5.98889	8.82205	neither
ENSMUSG00000037419	138.337	-1.12353	0.245614	-4.57438	4.77642e-06	8.77859e-05	Endod1	1.18912	0.546255	female
ENSMUSG00000049422	15575.9	-0.77316	0.169163	-4.57052	4.86525e-06	8.93198e-05	Chchd10	363.292	213.112	neither
ENSMUSG00000069682	687.095	0.584901	0.128022	4.56877	4.90594e-06	8.99674e-05	Gm10275	24.2748	36.5294	neither
ENSMUSG00000046229	718.071	-0.671278	0.147056	-4.56477	5.00043e-06	9.14986e-05	Scand1	31.9899	20.1321	female
ENSMUSG00000120511	13.3511	-3.35856	0.735731	-4.56493	4.99665e-06	9.14986e-05	ENSMUSG00000120511	0.622736	0.0611642	female
ENSMUSG00000040613	327.637	1.17943	0.25841	4.56419	5.01429e-06	9.16513e-05	Apobec1	2.15869	4.91607	male
ENSMUSG00000028383	3012.73	-0.705546	0.154684	-4.5612	5.08632e-06	9.28659e-05	Hsdl2	38.8951	23.9145	neither
ENSMUSG00000061143	118.266	1.30899	0.287111	4.55918	5.13547e-06	9.36603e-05	Maml3	0.1885	0.469678	male
ENSMUSG00000042682	2052.92	0.493794	0.108355	4.55718	5.18455e-06	9.4452e-05	Selenok	26.2471	37.0699	neither
ENSMUSG00000032224	90.9826	1.51395	0.332306	4.5559	5.21621e-06	9.48779e-05	Fam81a	0.312487	0.893953	neither
ENSMUSG00000030257	95.958	1.73207	0.380193	4.55577	5.21934e-06	9.48779e-05	Srgap3	0.131787	0.436633	female
ENSMUSG00000009281	14233.6	-0.75864	0.166545	-4.55515	5.2347e-06	9.50533e-05	Rarres2	196.102	116.268	female
ENSMUSG00000034687	125.439	1.2733	0.279822	4.55039	5.35467e-06	9.71256e-05	Fras1	0.120798	0.292558	neither
ENSMUSG00000026944	2017.57	0.796673	0.175186	4.54759	5.42648e-06	9.83209e-05	Abca2	5.13802	8.9618	neither
ENSMUSG00000046470	187.935	-0.922212	0.203027	-4.54231	5.56409e-06	0.000100705	Sox18	4.42088	2.3402	neither
ENSMUSG00000113581	11.2074	-4.39931	0.968617	-4.54185	5.57624e-06	0.000100815	Dio3os	0.227845	0.0107863	female
ENSMUSG00000079015	80453	0.727954	0.160348	4.53985	5.62933e-06	0.000101664	Serpina1c	1295.82	2151.96	male
ENSMUSG00000105813	152.928	-0.873314	0.192399	-4.53909	5.64986e-06	0.000101924	Gm42928	1.7251	0.944417	neither
ENSMUSG00000014773	133.798	-1.15412	0.254435	-4.53599	5.73348e-06	0.000103321	Dll1	1.27372	0.57362	female
ENSMUSG00000109482	3645.25	-0.607827	0.134037	-4.53477	5.76653e-06	0.000103804	Gm4756	37.7922	24.868	female
ENSMUSG00000037461	576.592	0.690052	0.152181	4.53442	5.77633e-06	0.000103868	Ints7	1.75552	2.83912	neither
ENSMUSG00000028553	21605.9	-0.677366	0.149439	-4.53273	5.82251e-06	0.000104472	Angptl3	216.224	135.577	female
ENSMUSG00000026109	12.363	4.18111	0.922423	4.53275	5.82217e-06	0.000104472	Tmeff2	0.0055548	0.102186	male
ENSMUSG00000029616	1417.58	0.544276	0.120151	4.52994	5.90012e-06	0.000105751	Erp29	3.70608	5.41875	male
ENSMUSG00000037266	4005.97	0.851032	0.187901	4.52916	5.92193e-06	0.0001058	Rsrp1	24.8168	44.9313	neither
ENSMUSG00000074476	415.264	-0.894235	0.19742	-4.5296	5.90955e-06	0.0001058	Spc24	6.11374	3.29563	female
ENSMUSG00000042834	483.495	2.86024	0.631508	4.52923	5.91993e-06	0.0001058	Nrep	0.873622	6.3534	neither
ENSMUSG00000052392	4684.8	-2.71277	0.599394	-4.52585	6.0153e-06	0.000107353	Acot4	35.4778	5.41924	female
ENSMUSG00000031536	344.791	0.67208	0.148691	4.51997	6.18487e-06	0.00011026	Polb	1.96339	3.14035	male
ENSMUSG00000030747	23338.1	-0.917017	0.202929	-4.51892	6.21572e-06	0.000110692	Dgat2	288.214	153.064	neither
ENSMUSG00000022505	440.951	-0.877309	0.194314	-4.5149	6.33475e-06	0.000112612	Emp2	1.92266	1.04931	female
ENSMUSG00000028402	802.318	0.795279	0.176149	4.51482	6.33708e-06	0.000112612	Mpdz	1.37411	2.39001	neither
ENSMUSG00000022453	974.522	-0.544132	0.12054	-4.51411	6.35831e-06	0.000112868	Naga	13.0636	8.9815	female
ENSMUSG00000032551	255.453	0.81571	0.180967	4.50751	6.55915e-06	0.000116309	1110059G10Rik	0.962851	1.70109	male
ENSMUSG00000029098	999.565	0.591968	0.131424	4.50426	6.66046e-06	0.00011798	Acox3	2.01511	3.04566	male
ENSMUSG00000021518	1985.81	-0.51567	0.114594	-4.49998	6.7961e-06	0.000120255	Ptdss1	15.8432	11.1116	neither
ENSMUSG00000031987	1126.49	-0.550724	0.122521	-4.49492	6.95953e-06	0.000123016	Egln1	10.8454	7.42371	neither
ENSMUSG00000085023	347.298	-1.2221	0.272245	-4.48897	7.15695e-06	0.000126371	Gm12744	27.2977	11.7077	neither
ENSMUSG00000061959	6658.13	-0.726449	0.161997	-4.48433	7.31428e-06	0.000128741	Ces1e	110.363	66.9319	neither
ENSMUSG00000044748	40.1877	-1.86772	0.4165	-4.48433	7.31442e-06	0.000128741	Defb1	2.10369	0.580188	female
ENSMUSG00000001281	67.5675	-1.34968	0.300972	-4.48439	7.3123e-06	0.000128741	Itgb7	1.01991	0.400939	neither
ENSMUSG00000022139	1124.91	0.877768	0.195838	4.4821	7.39105e-06	0.000129953	Mbnl2	1.9259	3.5465	neither
ENSMUSG00000029265	795.888	-0.537679	0.119988	-4.4811	7.42596e-06	0.000130429	Dr1	7.88978	5.44978	neither
ENSMUSG00000002603	444.365	-0.621313	0.138682	-4.48012	7.46027e-06	0.000130893	Tgfb1	3.11031	2.02691	female
ENSMUSG00000032434	4063.69	0.649098	0.144917	4.4791	7.496e-06	0.000131381	Cmtm6	26.7818	42.1246	male
ENSMUSG00000053317	1573.32	0.576778	0.128782	4.47873	7.509e-06	0.000131471	Sec61b	28.9402	43.2668	male
ENSMUSG00000024228	2585.14	-0.457985	0.102266	-4.47837	7.52139e-06	0.000131549	Nudt12	19.7917	14.4494	neither
ENSMUSG00000034403	1741.6	0.520889	0.116517	4.4705	7.80356e-06	0.000136341	Pja1	12.5329	18.0255	male
ENSMUSG00000082039	19.091	-3.06872	0.686474	-4.47027	7.81226e-06	0.00013635	Gm15653	1.09701	0.130616	neither
ENSMUSG00000111771	19.5799	2.5989	0.581514	4.4692	7.85143e-06	0.00013689	Gm47465	0.222452	1.33378	male
ENSMUSG00000034601	108.77	0.995376	0.222739	4.46881	7.86564e-06	0.000136994	2700049A03Rik	0.359418	0.719851	neither
ENSMUSG00000025935	4739.57	0.495057	0.110788	4.46851	7.87674e-06	0.000137044	Tram1	36.2229	51.1932	male
ENSMUSG00000019845	22.4147	2.05394	0.459686	4.46813	7.8907e-06	0.000137143	Tube1	0.0321849	0.134653	neither
ENSMUSG00000096852	11.4442	3.42761	0.767308	4.46706	7.93013e-06	0.000137685	Cyp2d12	0.0147046	0.157428	male
ENSMUSG00000021903	77.5001	-1.17075	0.262106	-4.46669	7.94395e-06	0.000137781	Galnt15	0.493791	0.220051	female
ENSMUSG00000046876	500.846	0.92985	0.20828	4.46442	8.02876e-06	0.000139107	Atxn1	0.72052	1.3792	neither
ENSMUSG00000034487	257.337	0.787743	0.176459	4.46417	8.03802e-06	0.000139122	Poglut3	1.50894	2.61264	neither
ENSMUSG00000097426	163.787	1.46131	0.327818	4.45768	8.28513e-06	0.00014325	Gm8941	2.82426	7.79752	neither
ENSMUSG00000023150	3600.74	-0.583634	0.131016	-4.45468	8.40166e-06	0.000145114	Ivns1abp	23.1368	15.4775	neither
ENSMUSG00000025732	910.023	-0.791221	0.177966	-4.44592	8.75163e-06	0.000151002	Mcrip2	25.7065	14.8805	neither
ENSMUSG00000025486	2242.39	-0.483481	0.108846	-4.44189	8.91738e-06	0.000153702	Sirt3	12.74	9.14197	neither
ENSMUSG00000049313	108.669	-1.0207	0.229875	-4.44025	8.98546e-06	0.000154716	Sorl1	0.374095	0.185166	female
ENSMUSG00000013275	185.304	0.970635	0.218633	4.43955	9.01453e-06	0.000155056	Slc41a1	0.740453	1.45956	male
ENSMUSG00000041439	446.972	0.855158	0.192947	4.43208	9.33272e-06	0.000160363	Mfsd6	1.12422	2.04236	neither
ENSMUSG00000034429	534.003	0.986127	0.222518	4.43168	9.3501e-06	0.000160425	Zfp707	2.98263	5.93351	neither
ENSMUSG00000037887	36.0782	1.84235	0.415735	4.43155	9.35565e-06	0.000160425	Dusp8	0.0936187	0.338478	male
ENSMUSG00000027801	2619.16	-0.491061	0.110927	-4.42687	9.56099e-06	0.000163778	Tm4sf4	59.5415	42.4944	female
ENSMUSG00000025224	1797.76	0.510401	0.115343	4.42509	9.64024e-06	0.000164965	Gbf1	3.97573	5.68205	male
ENSMUSG00000058997	7043.17	-0.547806	0.123804	-4.42477	9.65435e-06	0.000165037	Vwa8	19.2679	13.2155	male
ENSMUSG00000067071	2138.62	0.870123	0.196668	4.42433	9.67414e-06	0.000165205	Hes6	24.3645	44.6494	neither
ENSMUSG00000087213	28.1314	2.36155	0.53406	4.42189	9.78422e-06	0.000166914	2810408I11Rik	0.112974	0.575767	male
ENSMUSG00000015217	248.612	0.715905	0.161983	4.41963	9.88689e-06	0.000168492	Hmgb3	2.45222	4.03791	neither
ENSMUSG00000086437	48.1547	-1.88775	0.42719	-4.41901	9.9155e-06	0.000168807	Gm13021	5.42216	1.46547	neither
ENSMUSG00000057722	85.8377	-1.35209	0.306033	-4.41812	9.95644e-06	0.000169331	Lepr	0.508675	0.200406	female
ENSMUSG00000031790	1981.5	0.584594	0.132409	4.41508	1.00974e-05	0.000171378	Mmp15	8.55259	12.8619	neither
ENSMUSG00000040035	95.0942	-1.11143	0.25173	-4.41515	1.0094e-05	0.000171378	Disp2	0.396337	0.183689	female
ENSMUSG00000046167	10.0609	5.83005	1.32103	4.41326	1.01825e-05	0.000172646	Gldn	0.00215981	0.123871	neither
ENSMUSG00000021259	60.5089	-1.43303	0.324978	-4.40961	1.03558e-05	0.000175406	Cyp46a1	0.781889	0.290354	female
ENSMUSG00000027695	318.299	0.65841	0.149485	4.40452	1.06016e-05	0.000179386	Pld1	0.554461	0.87774	neither
ENSMUSG00000041444	431.77	0.825829	0.187523	4.40389	1.06328e-05	0.000179731	Arhgap32	0.527164	0.938826	male
ENSMUSG00000039952	4634.07	-0.546594	0.124128	-4.40347	1.06533e-05	0.000179895	Dag1	25.1956	17.2952	neither
ENSMUSG00000031950	1319.29	0.447503	0.101655	4.40216	1.07178e-05	0.000180801	Gabarapl2	13.9777	19.1139	male
ENSMUSG00000072774	45.8313	1.51165	0.34362	4.39918	1.0866e-05	0.000183114	Zfp951	0.145963	0.419249	male
ENSMUSG00000051748	4961.61	2.10766	0.479595	4.39466	1.10946e-05	0.000186589	Wfdc21	125.212	541.586	neither
ENSMUSG00000100660	6.49021	-6.12528	1.39376	-4.39479	1.10882e-05	0.000186589	Kat6b-ps2	0.23581	0	neither
ENSMUSG00000072949	844.831	-2.32262	0.529261	-4.38842	1.14178e-05	0.00019183	Acot1	10.4608	2.09503	neither
ENSMUSG00000020459	842.011	0.51029	0.1164	4.38393	1.16555e-05	0.000195429	Mtif2	5.22587	7.46935	male
ENSMUSG00000048330	50.2969	-1.41116	0.32189	-4.38399	1.16526e-05	0.000195429	Ric3	0.248553	0.0938318	neither
ENSMUSG00000025289	2463.79	0.582427	0.132862	4.38369	1.16686e-05	0.000195453	Prdx4	27.279	40.9634	neither
ENSMUSG00000001103	17.4521	2.41233	0.550472	4.38229	1.17438e-05	0.000196514	Sebox	0.118782	0.630408	male
ENSMUSG00000110755	163.445	2.6801	0.611987	4.37934	1.19042e-05	0.000198997	BC049987	0.708615	4.53882	male
ENSMUSG00000035227	2301.79	0.459458	0.10493	4.37873	1.19373e-05	0.00019935	Spcs2	13.3688	18.4326	male
ENSMUSG00000003161	964.596	0.779594	0.178073	4.37795	1.19803e-05	0.000199868	Sri	4.2643	7.3346	neither
ENSMUSG00000023087	1924.49	-1.9023	0.434565	-4.37748	1.20058e-05	0.000199893	Noct	8.29471	2.22569	neither
ENSMUSG00000020830	124.213	1.159	0.26476	4.37754	1.20028e-05	0.000199893	Vmo1	3.31875	7.46054	male
ENSMUSG00000037921	141.655	1.02654	0.23474	4.37312	1.22486e-05	0.000203621	Ddx60	0.313013	0.638902	neither
ENSMUSG00000045730	39.124	-1.68688	0.385747	-4.37302	1.22542e-05	0.000203621	Adrb2	0.81	0.252461	neither
ENSMUSG00000022035	1129.21	0.48792	0.111638	4.37055	1.23933e-05	0.000205521	Ccdc25	5.58726	7.85923	neither
ENSMUSG00000053613	100.934	-1.07435	0.245809	-4.37067	1.23867e-05	0.000205521	Notumos	1.49965	0.713117	female
ENSMUSG00000036862	145.573	-0.957483	0.219115	-4.36977	1.24376e-05	0.000206051	Dchs1	0.50648	0.26139	neither
ENSMUSG00000032386	2136.54	0.687512	0.157391	4.36818	1.25285e-05	0.00020735	Trip4	5.67269	9.17079	male
ENSMUSG00000024942	679.581	0.517579	0.118527	4.36675	1.2611e-05	0.000208507	Capn1	4.86405	6.98075	male
ENSMUSG00000040505	2343.88	-0.621531	0.142341	-4.36651	1.2625e-05	0.000208532	Abcg5	30.5025	19.8833	female
ENSMUSG00000108934	14.1459	-2.87746	0.659019	-4.36628	1.26378e-05	0.000208537	Gm44732	1.14296	0.155445	neither
ENSMUSG00000022707	5601.54	-0.530795	0.121583	-4.36568	1.26727e-05	0.000208905	Gbe1	36.009	24.9976	neither
ENSMUSG00000116383	7.47438	6.38495	1.46412	4.36094	1.29502e-05	0.000213268	Apol10c-ps	0	0.474901	neither
ENSMUSG00000028999	458.942	0.605527	0.139051	4.35472	1.33239e-05	0.000219205	Rint1	1.43073	2.18423	male
ENSMUSG00000039976	1081.36	-0.634105	0.145625	-4.35436	1.33454e-05	0.000219342	Tbc1d16	5.37524	3.4768	neither
ENSMUSG00000033307	3456.14	-0.65417	0.150294	-4.3526	1.34529e-05	0.000220891	Mif	165.113	105.253	neither
ENSMUSG00000033161	17327	-0.677408	0.155651	-4.3521	1.34839e-05	0.000221181	Atp1a1	135.873	85.2039	neither
ENSMUSG00000032360	15.0069	3.01456	0.693382	4.34762	1.37622e-05	0.000225524	Hcrtr2	0.0160908	0.126062	male
ENSMUSG00000029304	1072.65	0.540089	0.124447	4.33992	1.42537e-05	0.000233348	Spp1	15.4386	22.522	neither
ENSMUSG00000095385	45.751	-1.40512	0.323868	-4.33856	1.43418e-05	0.00023456	D630033O11Rik	0.501263	0.190119	neither
ENSMUSG00000098557	676.88	-0.614274	0.141641	-4.33684	1.44544e-05	0.000236169	Kctd12	3.93412	2.5789	neither
ENSMUSG00000021747	15.4973	4.18192	0.964701	4.33494	1.45803e-05	0.000237992	Cfap20dc	0.0143317	0.261996	neither
ENSMUSG00000028672	6771.84	-0.535823	0.123761	-4.32948	1.49462e-05	0.000243726	Hmgcl	95.8714	66.3205	neither
ENSMUSG00000026890	160.667	1.30722	0.302095	4.32719	1.51022e-05	0.000246028	Lhx6	0.559161	1.39012	male
ENSMUSG00000089635	1119.4	-0.606743	0.140269	-4.32556	1.52142e-05	0.00024761	Gm16559	25.1648	16.563	female
ENSMUSG00000037440	2057.32	-2.66915	0.617292	-4.32397	1.53246e-05	0.000248919	Vnn1	42.8384	6.74574	neither
ENSMUSG00000038751	29.8367	1.8574	0.429542	4.32415	1.53124e-05	0.000248919	Ptk6	0.101539	0.370261	neither
ENSMUSG00000034190	1225.68	0.64716	0.149721	4.32245	1.54307e-05	0.000250154	Chmp7	4.41239	6.9322	male
ENSMUSG00000006800	290.164	-0.942649	0.218078	-4.32254	1.54244e-05	0.000250154	Sulf2	1.89363	0.987851	female
ENSMUSG00000073155	2523.82	-0.741012	0.17171	-4.31549	1.59251e-05	0.000257918	1810058I24Rik	33.0363	19.8075	neither
ENSMUSG00000020697	635.745	0.530504	0.123024	4.31219	1.61644e-05	0.00026154	Lig3	2.07932	3.01078	neither
ENSMUSG00000020092	354.91	0.613591	0.142341	4.3107	1.62735e-05	0.000263049	Pald1	1.80084	2.76344	neither
ENSMUSG00000030189	770.632	-0.506792	0.117598	-4.30954	1.63594e-05	0.000264181	Ybx3	8.56475	6.04304	female
ENSMUSG00000038286	4010.59	-0.557483	0.129463	-4.30612	1.66142e-05	0.000268035	Bphl	47.2061	32.1754	female
ENSMUSG00000047731	9219.26	-0.475074	0.110394	-4.30345	1.68158e-05	0.000271025	Wbp1l	69.9314	50.4679	neither
ENSMUSG00000027108	1233.83	0.504731	0.117329	4.30185	1.69378e-05	0.000272727	Ola1	8.33836	11.87	male
ENSMUSG00000034761	688.394	0.698377	0.162393	4.30053	1.70389e-05	0.000274089	Map4k5	1.77271	2.88868	male
ENSMUSG00000036083	1429.26	0.498982	0.116071	4.29895	1.71608e-05	0.000275784	Slc17a3	5.0853	7.21221	male
ENSMUSG00000026608	299.481	0.725031	0.16869	4.29801	1.72337e-05	0.000276688	Kctd3	0.807648	1.34054	neither
ENSMUSG00000042348	311.947	0.7131	0.165928	4.29765	1.72622e-05	0.000276877	Arl15	1.95645	3.21973	male
ENSMUSG00000026417	68241.4	-0.632222	0.147145	-4.29659	1.73449e-05	0.000277936	Pigr	599.948	388.234	neither
ENSMUSG00000032776	573.66	0.649267	0.151122	4.29632	1.73659e-05	0.000278005	Mctp2	1.05204	1.65672	male
ENSMUSG00000066324	2166.76	-0.490659	0.114288	-4.29319	1.76125e-05	0.000281099	Bpnt2	11.261	8.04062	neither
ENSMUSG00000041075	648.651	0.700383	0.163129	4.29343	1.75931e-05	0.000281099	Fzd7	3.17364	5.17175	neither
ENSMUSG00000026495	161.811	-0.917823	0.213795	-4.29301	1.76268e-05	0.000281099	Efcab2	1.48366	0.788071	neither
ENSMUSG00000040966	6.13423	-6.03235	1.40495	-4.29363	1.75773e-05	0.000281099	Slc22a2	0.144064	0	neither
ENSMUSG00000031278	2210.84	0.5765	0.134389	4.28978	1.78848e-05	0.00028494	Acsl4	9.56184	14.2986	neither
ENSMUSG00000021939	23801.8	-0.542938	0.126602	-4.28853	1.79861e-05	0.00028628	Ctsb	135.797	93.4704	female
ENSMUSG00000055172	8567.58	0.491568	0.114644	4.28778	1.80468e-05	0.000286971	C1ra	69.5454	98.0783	neither
ENSMUSG00000023262	1092.35	-0.79946	0.186592	-4.28454	1.83119e-05	0.000290909	Acy1	13.6248	7.84571	female
ENSMUSG00000055675	38.563	-1.55838	0.364003	-4.28123	1.8586e-05	0.000294981	Kbtbd11	0.234751	0.0799091	neither
ENSMUSG00000026278	186.98	0.949631	0.222004	4.27754	1.88967e-05	0.000299627	Bok	2.02007	3.90955	male
ENSMUSG00000042506	1185.33	-0.512789	0.119993	-4.27348	1.92443e-05	0.000304849	Usp22	8.306	5.83701	female
ENSMUSG00000032328	5726.26	0.521795	0.122119	4.27285	1.9299e-05	0.000305424	Tmem30a	24.2395	34.9101	neither
ENSMUSG00000054408	2481.36	0.454191	0.106326	4.2717	1.9399e-05	0.000306423	Spcs3	17.5857	24.167	male
ENSMUSG00000026000	506.662	0.634334	0.14849	4.27191	1.93807e-05	0.000306423	Lancl1	1.68492	2.62133	neither
ENSMUSG00000019856	22.7263	2.45146	0.574239	4.26905	1.96305e-05	0.000309786	Fam184a	0.0377289	0.209363	male
ENSMUSG00000032300	431.983	0.749015	0.175576	4.26604	1.98973e-05	0.000313699	1700017B05Rik	1.79116	3.02019	male
ENSMUSG00000045392	106.839	1.47232	0.345251	4.2645	2.00349e-05	0.000315569	Olfr1033	0.386822	1.07563	neither
ENSMUSG00000082173	19.7091	-7.72306	1.81184	-4.26255	2.02103e-05	0.000318031	Mup-ps10	2.05991	0	neither
ENSMUSG00000025494	659.317	-0.76192	0.178929	-4.25822	2.06061e-05	0.000323952	Sigirr	7.93958	4.68974	female
ENSMUSG00000032076	1182.76	-0.482311	0.113332	-4.25574	2.08361e-05	0.000327057	Cadm1	3.40115	2.4421	female
ENSMUSG00000018566	23.1629	-2.16981	0.509864	-4.25566	2.0843e-05	0.000327057	Slc2a4	0.317435	0.0704784	female
ENSMUSG00000020331	19.7755	2.03109	0.477465	4.25391	2.10074e-05	0.000329327	Hcn2	0.070924	0.290252	male
ENSMUSG00000049624	1082.94	0.486833	0.114525	4.25091	2.12907e-05	0.000333454	Slc17a5	7.23779	10.1742	male
ENSMUSG00000021432	204.789	0.820006	0.192923	4.25042	2.13369e-05	0.000333864	Slc35b3	0.743104	1.31678	male
ENSMUSG00000017754	1762.82	-0.684676	0.161094	-4.25016	2.1362e-05	0.000333941	Pltp	24.6943	15.4009	female
ENSMUSG00000004018	188.391	0.86152	0.20281	4.24792	2.15761e-05	0.000336972	Fancl	1.15647	2.10288	male
ENSMUSG00000041550	5.25473	5.87657	1.38367	4.24709	2.16567e-05	0.000337913	Serpina5	0	0.141928	male
ENSMUSG00000045039	507.493	0.80144	0.188767	4.24565	2.17964e-05	0.000339775	Megf8	1.05909	1.85389	male
ENSMUSG00000020044	1252.49	-0.741963	0.175002	-4.23974	2.23783e-05	0.000348518	Timp3	5.6075	3.36017	female
ENSMUSG00000024503	12.6095	-3.50885	0.827674	-4.23941	2.24107e-05	0.000348698	Spink1	0.924438	0.0823932	neither
ENSMUSG00000027006	984.58	0.487872	0.115104	4.23852	2.25001e-05	0.000349749	Dnajc10	4.77023	6.70513	male
ENSMUSG00000073096	694.365	-0.695084	0.164	-4.23832	2.25203e-05	0.000349749	Lrrc61	8.58213	5.31491	neither
ENSMUSG00000027309	1092.95	0.669028	0.157888	4.23736	2.26159e-05	0.000350905	Dnaaf9	2.30357	3.67633	male
ENSMUSG00000007656	1431.86	-0.446304	0.105339	-4.23684	2.2669e-05	0.000351401	Arpp19	9.69999	7.1386	neither
ENSMUSG00000042406	2116.04	0.620236	0.14643	4.23571	2.27833e-05	0.000352844	Atf4	20.5782	31.7458	neither
ENSMUSG00000033060	967.347	-0.635231	0.150014	-4.23448	2.29082e-05	0.000354448	Lmo7	2.86728	1.8504	neither
ENSMUSG00000027332	7629.15	-0.56956	0.134523	-4.23391	2.29661e-05	0.000355014	Ivd	48.2021	32.5816	neither
ENSMUSG00000032383	6859.46	0.57361	0.135518	4.23271	2.30895e-05	0.00035626	Ppib	48.5765	72.4779	male
ENSMUSG00000036892	5047.72	-0.580011	0.137028	-4.23279	2.30807e-05	0.00035626	Prodh2	71.62	48.0454	female
ENSMUSG00000025235	57.0578	1.35725	0.320897	4.22954	2.34171e-05	0.00036098	Bbs4	0.155081	0.39635	neither
ENSMUSG00000091366	10.8134	3.33049	0.787704	4.2281	2.35673e-05	0.000362959	Gm17040	0.0502436	0.49903	neither
ENSMUSG00000031489	54.6495	1.60152	0.378807	4.22781	2.3598e-05	0.000363095	Adrb3	0.232217	0.711638	neither
ENSMUSG00000033326	690.358	0.660191	0.156226	4.22587	2.38016e-05	0.000365889	Kdm4a	2.6932	4.26969	male
ENSMUSG00000020570	2376.13	-0.446519	0.105839	-4.21886	2.4554e-05	0.000376759	Sypl	9.56201	7.03612	neither
ENSMUSG00000064061	43.3115	1.39563	0.330808	4.21887	2.45532e-05	0.000376759	Dzip3	0.0763297	0.201851	neither
ENSMUSG00000023942	5211.94	-0.574215	0.136138	-4.21787	2.4662e-05	0.000378067	Slc29a1	45.2981	30.509	female
ENSMUSG00000029095	44.3953	1.48176	0.351378	4.21699	2.47589e-05	0.000379204	Ablim2	0.0962808	0.271167	neither
ENSMUSG00000059851	177.028	1.03524	0.245539	4.21619	2.48467e-05	0.000380198	Kmt5c	0.843612	1.73734	neither
ENSMUSG00000028334	413.402	0.608311	0.144296	4.21571	2.48989e-05	0.000380298	Nans	2.08199	3.1814	male
ENSMUSG00000001076	11.8875	3.50564	0.831562	4.21573	2.48971e-05	0.000380298	C1ql4	0.0373932	0.432848	neither
ENSMUSG00000104445	88.0031	-1.22264	0.290152	-4.21377	2.51139e-05	0.000383229	Rhbg	1.85367	0.794533	neither
ENSMUSG00000070737	149.441	-0.88217	0.209435	-4.21215	2.52956e-05	0.000385648	Tmem35b	2.95421	1.60588	female
ENSMUSG00000090213	708.755	-0.911817	0.216608	-4.20953	2.55907e-05	0.00038979	Peds1	8.25395	4.39481	neither
ENSMUSG00000089678	4323.95	-0.63663	0.151378	-4.20556	2.60442e-05	0.000395971	Agxt2	48.4086	31.2301	neither
ENSMUSG00000033021	557.745	0.617607	0.146853	4.20561	2.60384e-05	0.000395971	Gmppa	5.35342	8.22901	male
ENSMUSG00000038859	1168.29	-0.627389	0.149258	-4.20338	2.62962e-05	0.000399438	Baiap2l1	12.2649	7.96397	neither
ENSMUSG00000022253	6904.34	-0.470504	0.11203	-4.19981	2.67144e-05	0.00040542	Nadk2	45.6318	33.0261	neither
ENSMUSG00000016262	16.9331	2.46279	0.586526	4.19894	2.68163e-05	0.000406595	Sertad4	0.0395669	0.217089	male
ENSMUSG00000117105	25.3353	2.17285	0.517549	4.19834	2.68882e-05	0.000407314	Dreh	0.372598	1.66103	male
ENSMUSG00000004460	3248.46	0.702755	0.167564	4.19396	2.74131e-05	0.000414888	Dnajb11	22.2415	36.2997	male
ENSMUSG00000069917	368.736	-0.922887	0.22012	-4.19266	2.75707e-05	0.000416894	Hba-a2	21.0921	11.1349	neither
ENSMUSG00000058317	590.32	-0.632692	0.151049	-4.18866	2.80611e-05	0.000423924	Ube2e2	4.51617	2.91878	neither
ENSMUSG00000039616	1699.84	0.518076	0.123698	4.18824	2.81132e-05	0.000424297	Mocos	12.6152	18.1254	male
ENSMUSG00000042745	186.357	-1.22205	0.291795	-4.18804	2.81368e-05	0.000424297	Id1	6.54943	2.81689	neither
ENSMUSG00000114828	173.82	1.26125	0.301235	4.18692	2.82767e-05	0.000426021	AI463229	1.12709	2.71848	male
ENSMUSG00000057554	3223.93	0.60432	0.144493	4.18233	2.88535e-05	0.000434316	Lgals8	20.2044	30.7883	male
ENSMUSG00000020576	835.335	0.611781	0.146297	4.18177	2.89244e-05	0.00043499	Nbas	2.02102	3.09929	male
ENSMUSG00000091586	225.804	0.790788	0.189168	4.18035	2.91061e-05	0.000437328	Cyp4f17	1.50454	2.6132	male
ENSMUSG00000024292	6604.52	0.803449	0.192324	4.17758	2.94626e-05	0.000442285	Cyp4f14	57.9254	101.401	neither
ENSMUSG00000042225	75.2827	1.1331	0.271475	4.17385	2.99489e-05	0.000449179	Ammecr1	0.252254	0.55548	neither
ENSMUSG00000029063	7304.09	-0.512333	0.122759	-4.1735	2.99957e-05	0.000449476	Nadk	66.7214	46.9062	neither
ENSMUSG00000078606	34.6151	1.62505	0.389751	4.16945	3.05342e-05	0.000457134	Gvin2	0.0533932	0.164448	male
ENSMUSG00000074472	13.8994	2.63122	0.631112	4.16919	3.05689e-05	0.000457241	Zfp872	0.0368143	0.230225	neither
ENSMUSG00000038301	802.102	0.582649	0.139831	4.16682	3.08874e-05	0.000461591	Snx10	2.01099	3.01928	neither
ENSMUSG00000020182	1447.65	0.870452	0.209175	4.16137	3.16348e-05	0.000472299	Ddc	6.67877	12.2565	neither
ENSMUSG00000054484	408.444	0.647583	0.155625	4.16118	3.16608e-05	0.000472299	Tmem62	2.76886	4.34639	male
ENSMUSG00000038375	5811.42	0.698063	0.167834	4.15926	3.1928e-05	0.000475858	Trp53inp2	24.5482	39.9165	male
ENSMUSG00000029178	1971.68	-0.441025	0.106059	-4.1583	3.20629e-05	0.000477441	Klf3	5.88001	4.3431	neither
ENSMUSG00000087241	213.346	-0.769897	0.185157	-4.15808	3.20936e-05	0.000477471	Gm11844	5.37863	3.16069	female
ENSMUSG00000072999	17.378	2.22857	0.536191	4.15631	3.23431e-05	0.000480752	Gm15401	0.11073	0.52369	neither
ENSMUSG00000000915	495.794	0.847349	0.203914	4.15542	3.24684e-05	0.000482185	Hip1r	1.39862	2.52463	neither
ENSMUSG00000031931	158.37	0.805117	0.193797	4.15444	3.2609e-05	0.00048384	Ankrd49	0.640605	1.12273	neither
ENSMUSG00000021417	5496.14	-0.542872	0.130762	-4.1516	3.30152e-05	0.000489344	Eci2	34.2501	23.5713	neither
ENSMUSG00000000686	1719.25	-0.756355	0.182191	-4.15144	3.30387e-05	0.000489344	Abhd15	20.7262	12.2948	neither
ENSMUSG00000021508	53.7542	1.38546	0.333782	4.15079	3.31337e-05	0.000490313	Cxcl14	0.474004	1.24193	neither
ENSMUSG00000035671	271.673	0.8443	0.203454	4.14983	3.32729e-05	0.000491855	Zswim4	1.22161	2.20414	male
ENSMUSG00000018339	203.499	-0.868619	0.209323	-4.14966	3.3297e-05	0.000491855	Gpx3	4.22657	2.31725	neither
ENSMUSG00000038007	470.565	-0.667228	0.160845	-4.14828	3.34985e-05	0.000494392	Acer2	2.34835	1.4831	neither
ENSMUSG00000036813	1640.86	0.466767	0.112534	4.1478	3.35688e-05	0.000494992	Entpd8	14.766	20.4786	neither
ENSMUSG00000039221	481.639	0.618177	0.149118	4.14556	3.38979e-05	0.000499401	Rpl22l1	5.56243	8.56267	neither
ENSMUSG00000008604	1262.81	-0.532156	0.128481	-4.14191	3.44424e-05	0.000506779	Ubqln4	10.4771	7.26782	neither
ENSMUSG00000071719	84.0151	1.56103	0.376896	4.1418	3.44596e-05	0.000506779	Nalf2	0.318273	0.935866	male
ENSMUSG00000037072	5296.47	0.497467	0.120208	4.1384	3.49743e-05	0.000513578	Selenof	21.9739	31.1109	male
ENSMUSG00000031842	312.165	-0.607313	0.146753	-4.13833	3.49837e-05	0.000513578	Pde4c	1.96049	1.291	female
ENSMUSG00000036138	7653.36	-0.76168	0.184079	-4.13779	3.50673e-05	0.000514352	Acaa1a	63.519	37.5487	neither
ENSMUSG00000031626	1633.47	0.743196	0.179715	4.13542	3.54302e-05	0.000519216	Sorbs2	1.24087	2.08588	neither
ENSMUSG00000018672	521.23	-0.764091	0.184943	-4.13148	3.60432e-05	0.000527734	Copz2	8.65351	5.10527	female
ENSMUSG00000040640	220.667	0.824439	0.199587	4.13073	3.61616e-05	0.000529003	Erc2	0.476307	0.846583	male
ENSMUSG00000041598	1785.92	-0.63771	0.154474	-4.12826	3.65523e-05	0.000534248	Cdc42ep4	17.3724	11.2039	neither
ENSMUSG00000099242	9.74943	3.47478	0.842711	4.12334	3.73422e-05	0.000545314	Obox4-ps3	0.0888209	1.00595	neither
ENSMUSG00000020952	1146.9	0.618645	0.150194	4.11898	3.80552e-05	0.000555239	Scfd1	2.00081	3.08233	male
ENSMUSG00000053279	58534	-0.925556	0.224824	-4.1168	3.84164e-05	0.000560018	Aldh1a1	452.418	238.651	neither
ENSMUSG00000019842	74.6047	1.11596	0.271215	4.11467	3.8774e-05	0.000564735	Traf3ip2	0.372297	0.808242	neither
ENSMUSG00000040813	2265.02	-0.559911	0.136218	-4.1104	3.94978e-05	0.000574775	Tex264	27.3461	18.597	neither
ENSMUSG00000046079	1331.31	-0.463888	0.112937	-4.10749	3.9999e-05	0.000580986	Lrrc8d	3.57455	2.59799	neither
ENSMUSG00000040712	673.679	0.634804	0.154545	4.10756	3.99857e-05	0.000580986	Camta2	2.94853	4.59533	male
ENSMUSG00000030055	410.238	-0.584617	0.142343	-4.10711	4.00644e-05	0.000580986	Rab43	2.59395	1.73353	neither
ENSMUSG00000037169	11.6278	2.97785	0.725039	4.10715	4.00563e-05	0.000580986	Mycn	0.0236422	0.182429	neither
ENSMUSG00000002324	61.804	1.21229	0.295255	4.1059	4.02743e-05	0.000583521	Rec8	0.368475	0.859652	neither
ENSMUSG00000044167	1532.82	-0.540872	0.131784	-4.10425	4.0563e-05	0.000587192	Foxo1	6.10404	4.20756	neither
ENSMUSG00000029672	825.929	0.691544	0.168585	4.10206	4.09489e-05	0.000592263	Fam3c	4.95546	8.02154	neither
ENSMUSG00000083524	8.15148	5.51713	1.34693	4.09607	4.20215e-05	0.00060725	Mup-ps21	0.0224562	1.0394	male
ENSMUSG00000024118	1447.74	0.681623	0.166481	4.09431	4.23426e-05	0.000611359	Tedc2	12.6906	20.4049	neither
ENSMUSG00000119989	414.77	-0.733199	0.179158	-4.09248	4.26791e-05	0.000615683	Gm39213	8.25237	4.97629	neither
ENSMUSG00000031889	1620.52	0.630607	0.154105	4.09206	4.2756e-05	0.000616257	Phaf1	7.86506	12.225	male
ENSMUSG00000009013	446.693	0.849657	0.207672	4.09134	4.28885e-05	0.000616677	Dynll1	2.38706	4.30874	male
ENSMUSG00000066113	25.8403	-1.74727	0.427046	-4.09152	4.2855e-05	0.000616677	Adamtsl1	0.0907491	0.027177	female
ENSMUSG00000097615	24.2207	1.95953	0.478952	4.0913	4.28964e-05	0.000616677	Gm2061	0.100171	0.395585	neither
ENSMUSG00000052040	2542.56	-0.782305	0.191348	-4.0884	4.34364e-05	0.000623901	Klf13	12.4275	7.24939	neither
ENSMUSG00000030562	1749.07	0.673796	0.165159	4.07968	4.50983e-05	0.000647214	Nox4	4.63092	7.41344	male
ENSMUSG00000056133	129.557	-1.11937	0.274454	-4.07855	4.53172e-05	0.000649794	Unc93a2	1.75144	0.811108	neither
ENSMUSG00000028393	4453.81	-0.678619	0.166498	-4.07583	4.58503e-05	0.000656872	Alad	85.3203	53.434	neither
ENSMUSG00000040127	2001.84	1.5099	0.37078	4.07223	4.6565e-05	0.000666536	Sdr9c7	9.96212	28.4767	male
ENSMUSG00000040963	6399.26	-0.594227	0.145962	-4.07111	4.67896e-05	0.000669176	Asgr2	142.404	94.5896	female
ENSMUSG00000033854	43.4821	1.78029	0.437346	4.07066	4.68792e-05	0.000669881	Kcnk10	0.0648671	0.224461	neither
ENSMUSG00000021193	1065.82	-0.468887	0.115197	-4.07032	4.69492e-05	0.000670305	Pitrm1	7.52607	5.45328	female
ENSMUSG00000120963	103.261	1.11358	0.273728	4.06819	4.738e-05	0.000675876	ENSMUSG00000120963	3.62524	7.86873	male
ENSMUSG00000045087	363.181	-0.821034	0.202133	-4.06186	4.86838e-05	0.000693879	S1pr5	5.4055	3.06315	neither
ENSMUSG00000029776	12377.1	-0.554737	0.136592	-4.06128	4.88051e-05	0.000695012	Hibadh	42.1198	28.7645	neither
ENSMUSG00000042073	6745.16	-0.620126	0.152838	-4.05741	4.96197e-05	0.00070519	Abhd14b	89.0961	58.1296	female
ENSMUSG00000017718	1031.19	-0.708625	0.174655	-4.05728	4.96469e-05	0.00070519	Afmid	10.5275	6.45982	female
ENSMUSG00000085599	58.8248	1.16488	0.287088	4.05757	4.95853e-05	0.00070519	Gm13449	0.858952	1.92868	male
ENSMUSG00000042251	5313.09	-0.483423	0.119295	-4.05234	5.07082e-05	0.00071965	Pm20d1	25.6596	18.4084	neither
ENSMUSG00000038967	4621.77	-0.745345	0.183939	-4.05212	5.07553e-05	0.000719704	Pdk2	53.3036	31.8853	neither
ENSMUSG00000017376	351.757	0.754702	0.186291	4.05121	5.09537e-05	0.000721901	Nlk	1.39771	2.36869	male
ENSMUSG00000064289	358.966	0.629139	0.15537	4.04931	5.13698e-05	0.000727178	Tank	1.34529	2.0887	male
ENSMUSG00000020277	1338.5	-0.564052	0.13935	-4.04773	5.17169e-05	0.000731469	Pfkl	6.96559	4.72275	neither
ENSMUSG00000103711	334.162	-0.901945	0.222957	-4.04539	5.2237e-05	0.000738197	Tstd1	14.6161	7.84699	female
ENSMUSG00000009145	244.388	-1.10865	0.274343	-4.04112	5.31976e-05	0.000751133	Dqx1	2.84553	1.32105	neither
ENSMUSG00000057236	3391.45	0.537336	0.133075	4.03783	5.3947e-05	0.000761069	Rbbp4	9.20891	13.4122	male
ENSMUSG00000022442	98.4827	0.995909	0.24676	4.03594	5.43847e-05	0.000766593	Ttll1	0.65838	1.31478	male
ENSMUSG00000021996	7507.33	-0.471781	0.116903	-4.03566	5.44484e-05	0.000766841	Esd	75.459	54.5616	neither
ENSMUSG00000023031	514.241	1.73544	0.430074	4.03521	5.45536e-05	0.000767674	Cela1	2.9992	10.021	male
ENSMUSG00000035769	4533.81	-0.495527	0.122818	-4.03464	5.46854e-05	0.000768878	Xylb	37.6109	26.7501	neither
ENSMUSG00000113204	199.03	0.782808	0.194045	4.03417	5.47965e-05	0.000769788	Gm46430	0.512223	0.884899	male
ENSMUSG00000029177	96.235	0.929663	0.230616	4.03122	5.54888e-05	0.000778857	Cenpa	0.328905	0.628951	neither
ENSMUSG00000031608	73.9808	1.29011	0.320375	4.02688	5.65223e-05	0.000792694	Galnt7	0.237217	0.584055	neither
ENSMUSG00000035248	2841	0.671936	0.166874	4.02662	5.65855e-05	0.000792911	Tut7	4.32649	6.91935	male
ENSMUSG00000022389	6560.64	-0.684024	0.170033	-4.02289	5.7489e-05	0.000804894	Tef	29.9259	18.6847	neither
ENSMUSG00000026979	140.416	-0.909512	0.226305	-4.01896	5.84562e-05	0.000817747	Psd4	0.452754	0.24145	neither
ENSMUSG00000106040	5.39819	-5.85827	1.45824	-4.01735	5.88565e-05	0.000822656	Cyp3a63-ps	0.268285	0	neither
ENSMUSG00000021376	1462.99	0.582616	0.145035	4.01708	5.89232e-05	0.000822896	Tpmt	9.26554	13.911	male
ENSMUSG00000063760	778.422	0.516581	0.128634	4.01591	5.92177e-05	0.000826315	Rnf217	1.69244	2.4299	male
ENSMUSG00000024254	3967.55	-0.633578	0.157775	-4.01571	5.92683e-05	0.000826329	Abcg8	37.471	24.2282	female
ENSMUSG00000028476	155.587	0.813225	0.202635	4.01325	5.98885e-05	0.000834276	Reck	0.687603	1.21151	neither
ENSMUSG00000030323	115.282	0.984221	0.245465	4.00961	6.0819e-05	0.000846114	Ift122	0.218812	0.432847	neither
ENSMUSG00000087478	66.3693	-1.22322	0.305078	-4.00953	6.084e-05	0.000846114	4930506C21Rik	1.22629	0.525196	female
ENSMUSG00000026893	137.214	0.971661	0.242465	4.00743	6.13833e-05	0.000852956	Gca	0.789465	1.55763	neither
ENSMUSG00000026398	2453.71	-0.448899	0.112056	-4.00603	6.17485e-05	0.000857164	Nr5a2	13.9723	10.2706	neither
ENSMUSG00000085826	141.924	1.18969	0.296986	4.00587	6.17892e-05	0.000857164	Gm15638	0.38739	0.887873	male
ENSMUSG00000085400	35.7173	-1.72871	0.431585	-4.0055	6.1887e-05	0.000857805	Pard3bos3	1.85685	0.558642	female
ENSMUSG00000032047	10779.1	-0.483646	0.120795	-4.00385	6.23204e-05	0.000863094	Acat1	97.3631	69.8453	neither
ENSMUSG00000032050	9452.36	-0.508491	0.127032	-4.00287	6.25796e-05	0.000865962	Rdx	68.2686	48.1447	neither
ENSMUSG00000104025	4.67609	-5.64807	1.41152	-4.0014	6.29676e-05	0.000870607	E330040D14Rik	0.198066	0	female
ENSMUSG00000037343	500.571	0.663503	0.165864	4.00029	6.32641e-05	0.00087398	Taf2	1.63906	2.60624	male
ENSMUSG00000063704	149.123	1.3238	0.331018	3.99917	6.35638e-05	0.000877391	Mapk15	0.963405	2.4296	neither
ENSMUSG00000025921	1043.73	-0.480309	0.120118	-3.99863	6.37112e-05	0.000878697	Rdh10	8.50609	6.1161	neither
ENSMUSG00000060586	965.296	-1.46163	0.36568	-3.99701	6.41465e-05	0.000883968	H2-Eb1	21.1971	7.72364	neither
ENSMUSG00000031357	2061.85	-0.403206	0.101014	-3.99157	6.56368e-05	0.000903756	Syap1	29.0695	22.0501	neither
ENSMUSG00000032558	136.463	0.821816	0.205964	3.99008	6.60498e-05	0.00090869	Nphp3	0.434101	0.768831	neither
ENSMUSG00000007594	422.884	0.659246	0.165334	3.98736	6.68127e-05	0.000918426	Hapln4	2.43252	3.85228	neither
ENSMUSG00000028398	637.39	0.534603	0.134113	3.98622	6.71354e-05	0.000920579	Dmac1	20.4656	29.7032	male
ENSMUSG00000042487	334.819	0.787705	0.197591	3.98655	6.7042e-05	0.000920579	Leo1	1.47411	2.55405	neither
ENSMUSG00000022262	9.69554	4.24653	1.06529	3.98626	6.71238e-05	0.000920579	Dnah5	0.00179078	0.0344332	neither
ENSMUSG00000040446	246.098	0.641715	0.161052	3.98452	6.76171e-05	0.000926421	Rprd1a	0.865042	1.35409	male
ENSMUSG00000029455	80389.1	-0.606309	0.152283	-3.98148	6.8488e-05	0.00093681	Aldh2	551.104	363.033	neither
ENSMUSG00000038546	1137.2	0.419129	0.105265	3.98165	6.84398e-05	0.00093681	Ranbp9	5.5212	7.40524	male
ENSMUSG00000032042	7886.74	0.525269	0.131955	3.98067	6.87225e-05	0.000939246	Srpr	55.9704	80.7699	male
ENSMUSG00000070368	121.177	3.30488	0.83166	3.97384	7.0723e-05	0.000965793	Prok1	0.200829	1.98444	neither
ENSMUSG00000026626	5931.85	-0.431961	0.10874	-3.97242	7.11467e-05	0.000970782	Ppp2r5a	20.6432	15.3475	female
ENSMUSG00000029407	3399.54	0.474489	0.119463	3.97184	7.13184e-05	0.000972326	Uso1	14.163	19.7431	male
ENSMUSG00000025967	4063.87	0.402641	0.10143	3.96965	7.19788e-05	0.000979724	Eef1b2	40.2452	53.3524	neither
ENSMUSG00000034755	8.03743	-5.43281	1.36856	-3.96974	7.19518e-05	0.000979724	Pcdh11x	0.0328673	0.000713162	neither
ENSMUSG00000001552	1737.74	-0.554673	0.139781	-3.96816	7.24301e-05	0.000985061	Jup	9.35419	6.38448	female
ENSMUSG00000009035	1503.09	-0.592382	0.149307	-3.96755	7.26143e-05	0.00098676	Tmem184b	11.1921	7.44211	neither
ENSMUSG00000040706	4395.93	-0.505678	0.127472	-3.96698	7.27899e-05	0.000988338	Agmat	106.753	75.3875	neither
ENSMUSG00000035914	118.595	3.14458	0.792778	3.96653	7.29259e-05	0.000989377	Cd276	0.191152	1.70123	neither
ENSMUSG00000020747	1570.49	-0.44473	0.112156	-3.96527	7.33121e-05	0.000993806	Tmem94	8.51705	6.27514	neither
ENSMUSG00000027227	66247.7	-0.698586	0.176227	-3.96414	7.36618e-05	0.000997733	Sord	1014.86	627.039	neither
ENSMUSG00000025860	3283.48	0.585209	0.147642	3.9637	7.37972e-05	0.000998754	Xiap	8.07012	12.1515	male
ENSMUSG00000021611	225.663	-0.897838	0.226928	-3.95649	7.6058e-05	0.00102851	Tert	1.49322	0.802656	neither
ENSMUSG00000041673	9.18025	3.70314	0.936022	3.95626	7.61337e-05	0.0010287	Lrrc18	0.0124759	0.158546	neither
ENSMUSG00000028199	3166.41	-0.493716	0.124999	-3.94976	7.82308e-05	0.00105618	Cryz	17.4039	12.3933	female
ENSMUSG00000029381	274.994	0.648695	0.164246	3.94953	7.83055e-05	0.00105633	Shroom3	0.470931	0.73996	female
ENSMUSG00000032602	3885.86	-0.625675	0.158527	-3.9468	7.92037e-05	0.00106758	Slc25a20	28.3487	18.4127	neither
ENSMUSG00000034265	162.619	0.925663	0.234566	3.94628	7.9375e-05	0.00106902	Zdhhc14	1.05878	2.02309	male
ENSMUSG00000079470	295.176	-0.778879	0.197433	-3.94504	7.9787e-05	0.0010737	Utp14b	1.41493	0.826107	female
ENSMUSG00000108207	148.43	-0.81261	0.206042	-3.9439	8.0166e-05	0.00107793	1810059H22Rik	1.09452	0.625253	neither
ENSMUSG00000034382	919.262	0.68576	0.173956	3.94215	8.07531e-05	0.00108495	AI661453	4.05538	6.54666	male
ENSMUSG00000032812	1695.59	0.560534	0.142244	3.94066	8.12584e-05	0.00109086	Arap1	4.72843	6.99758	neither
ENSMUSG00000015134	14.6867	-2.63807	0.669655	-3.93944	8.16721e-05	0.00109553	Aldh1a3	0.159813	0.0256593	female
ENSMUSG00000028035	1449.38	-0.695192	0.176598	-3.93658	8.26518e-05	0.00110777	Dnajb4	5.95069	3.6854	neither
ENSMUSG00000042102	22338.4	-0.766964	0.194955	-3.93405	8.35249e-05	0.00111854	Dmgdh	240.008	141.471	neither
ENSMUSG00000055027	121.759	1.23203	0.313186	3.93387	8.35893e-05	0.00111854	Smyd1	0.466613	1.09535	neither
ENSMUSG00000021585	1674.36	0.430131	0.10936	3.93317	8.38343e-05	0.00112001	Cast	3.62073	4.89274	neither
ENSMUSG00000028066	493.195	-0.600255	0.152608	-3.93332	8.37798e-05	0.00112001	Pmf1	4.25794	2.81817	female
ENSMUSG00000029102	7269.55	-0.517277	0.13153	-3.93278	8.39695e-05	0.00112092	Hgfac	73.0757	51.193	female
ENSMUSG00000025815	1744.78	-0.768607	0.195675	-3.92798	8.56632e-05	0.00114261	Dhtkd1	10.111	5.9528	neither
ENSMUSG00000090150	13691	-0.517185	0.131697	-3.92709	8.59783e-05	0.0011459	Acad11	47.8966	33.5588	neither
ENSMUSG00000052131	14.3571	-2.4747	0.630708	-3.92369	8.72036e-05	0.00116129	Akr1b7	0.552651	0.0996005	female
ENSMUSG00000040570	19.2312	-2.14841	0.547576	-3.92349	8.72742e-05	0.00116131	Rundc3b	0.238664	0.0540841	female
ENSMUSG00000054477	926.217	-0.519897	0.132526	-3.92298	8.74588e-05	0.00116283	Kcnn2	4.25292	2.97635	neither
ENSMUSG00000038776	17355	-0.592251	0.151089	-3.91989	8.85901e-05	0.00117693	Ephx1	311.553	207.211	neither
ENSMUSG00000028538	2410.11	0.458708	0.117046	3.91904	8.89023e-05	0.00118014	St3gal3	21.3532	29.4206	male
ENSMUSG00000039801	178.306	0.865407	0.220886	3.91789	8.9326e-05	0.00118482	Cplane1	0.280576	0.513435	neither
ENSMUSG00000057110	306.076	0.744365	0.190001	3.91769	8.93999e-05	0.00118485	Cntrl	0.653318	1.0976	neither
ENSMUSG00000104785	4.42484	5.62742	1.43664	3.91706	8.96347e-05	0.00118702	Gm31121	0	0.182921	male
ENSMUSG00000027177	3862.7	-0.458373	0.11715	-3.91269	9.12748e-05	0.00120778	Hipk3	16.2923	11.8944	neither
ENSMUSG00000045954	474.804	-0.590223	0.150866	-3.91223	9.14486e-05	0.00120911	Cavin2	5.43637	3.6236	female
ENSMUSG00000026547	491.23	-0.552222	0.141169	-3.91178	9.16172e-05	0.00121038	Tagln2	8.16744	5.5841	female
ENSMUSG00000045211	318.833	0.70984	0.181512	3.9107	9.20284e-05	0.00121485	Nudt18	1.58826	2.60032	neither
ENSMUSG00000085711	512.005	-0.506344	0.129486	-3.91042	9.2137e-05	0.00121532	Gm15163	13.4346	9.48545	neither
ENSMUSG00000031683	714.579	0.530572	0.135728	3.90909	9.2646e-05	0.00122106	Lsm6	4.17535	6.04816	neither
ENSMUSG00000047676	701.438	0.481365	0.123185	3.90766	9.31944e-05	0.00122732	Rpsa-ps10	19.2574	26.9647	neither
ENSMUSG00000027670	19.2714	2.28737	0.585423	3.90721	9.33676e-05	0.00122863	Ocstamp	0.0527693	0.254673	neither
ENSMUSG00000057729	88.3047	8.0315	2.05659	3.90526	9.41246e-05	0.00123761	Prtn3	0.0116171	2.95872	male
ENSMUSG00000098014	35.8918	1.85664	0.475557	3.90413	9.45664e-05	0.00124243	Gm26967	0.194536	0.714416	male
ENSMUSG00000017550	35.9822	1.5547	0.3983	3.90335	9.48717e-05	0.00124546	Atad5	0.0702849	0.208308	neither
ENSMUSG00000028607	4713.26	-0.576254	0.147686	-3.9019	9.544e-05	0.00125193	Cpt2	68.7119	46.1946	neither
ENSMUSG00000003032	63.0678	-1.23041	0.315429	-3.90076	9.58894e-05	0.00125684	Klf4	0.844827	0.360899	female
ENSMUSG00000028032	574.451	0.567331	0.145542	3.89805	9.6972e-05	0.00127003	Papss1	4.41708	6.55837	male
ENSMUSG00000073988	16392.4	-0.517062	0.132681	-3.89703	9.738e-05	0.00127437	Ttpa	161.051	112.869	neither
ENSMUSG00000066357	700.66	0.695264	0.178529	3.8944	9.84413e-05	0.00128724	Wdr6	3.7377	6.07644	neither
ENSMUSG00000037896	737.616	0.61753	0.158657	3.89224	9.93235e-05	0.00129737	Rcor1	2.97867	4.58805	male
ENSMUSG00000033998	13.2085	2.4186	0.62141	3.89212	9.93714e-05	0.00129737	Kcnk1	0.0534986	0.291307	neither
ENSMUSG00000024112	18.7917	-6.67962	1.71637	-3.89171	9.95386e-05	0.00129853	Cacna1h	0.110782	0.00103204	neither
ENSMUSG00000058013	371.958	0.67015	0.172281	3.88987	0.000100298	0.00130434	Septin11	0.881971	1.4088	neither
ENSMUSG00000097121	430.395	-0.562028	0.144482	-3.88997	0.000100258	0.00130434	D130020L05Rik	3.2559	2.2109	neither
ENSMUSG00000091561	115.438	-1.02417	0.263287	-3.88994	0.000100267	0.00130434	Gm6665	6.85073	3.37659	neither
ENSMUSG00000015850	55.8295	-1.15945	0.298069	-3.88987	0.000100297	0.00130434	Adamtsl4	0.534801	0.24024	female
ENSMUSG00000073421	1229.02	-1.40615	0.361654	-3.8881	0.000101033	0.00131287	H2-Ab1	20.2206	7.65556	neither
ENSMUSG00000028024	2110.8	-0.806122	0.207369	-3.88738	0.000101332	0.00131574	Enpep	16.6264	9.52676	female
ENSMUSG00000023050	87.5418	-0.967212	0.248913	-3.88575	0.000102016	0.00132359	Map3k12	0.375197	0.19246	neither
ENSMUSG00000058076	6029.93	-0.474709	0.122176	-3.88544	0.000102143	0.00132397	Sdhc	62.8243	45.3397	neither
ENSMUSG00000026471	202.436	0.760949	0.195854	3.8853	0.000102205	0.00132397	Mr1	0.731547	1.24293	neither
ENSMUSG00000078566	6264.2	-0.581709	0.149787	-3.88358	0.000102932	0.00133234	Bnip3	96.5538	64.6739	female
ENSMUSG00000042195	9.93157	4.89017	1.25928	3.8833	0.000103049	0.00133283	Slc35f2	0.00699233	0.206207	male
ENSMUSG00000024661	51889.4	-0.553736	0.14268	-3.88096	0.000104046	0.00134468	Fth1	518.02	353.869	neither
ENSMUSG00000025608	432.07	-0.645475	0.166368	-3.8798	0.000104543	0.00135005	Podxl	2.79713	1.79279	neither
ENSMUSG00000063488	372.355	0.709539	0.182928	3.8788	0.000104973	0.00135455	Zkscan7	1.13391	1.86104	male
ENSMUSG00000028001	148927	0.905242	0.233469	3.87736	0.000105596	0.00136153	Fga	1002.69	1882.1	neither
ENSMUSG00000027312	2439.29	0.55096	0.142124	3.87662	0.000105918	0.00136462	Atrn	4.3604	6.41049	neither
ENSMUSG00000027746	1635.62	0.421965	0.108867	3.87597	0.000106201	0.00136623	Ufm1	6.83261	9.17721	male
ENSMUSG00000035960	832.593	0.583884	0.150643	3.87596	0.000106207	0.00136623	Apex1	13.641	20.5083	neither
ENSMUSG00000087541	56.3587	1.22119	0.315283	3.87332	0.000107361	0.00138001	Hopxos	0.594155	1.38558	neither
ENSMUSG00000048482	45.7317	1.35414	0.349643	3.87292	0.000107538	0.00138122	Bdnf	0.120856	0.308281	male
ENSMUSG00000037649	156.717	-0.815634	0.210698	-3.8711	0.000108344	0.0013905	H2-DMa	1.68652	0.961648	neither
ENSMUSG00000023764	153.163	0.900577	0.232888	3.86699	0.000110186	0.00141305	Sfi1	0.411718	0.770392	neither
ENSMUSG00000041132	1297.12	-0.668089	0.172819	-3.86583	0.000110712	0.00141775	N4bp2l1	12.149	7.67219	female
ENSMUSG00000019997	195.847	-1.03562	0.267894	-3.86581	0.000110723	0.00141775	Ccn2	2.67937	1.31085	neither
ENSMUSG00000097509	99.3519	-0.994244	0.257348	-3.86342	0.000111812	0.00143059	B230322F03Rik	2.45508	1.23555	neither
ENSMUSG00000063065	1308.9	-0.454006	0.117531	-3.86287	0.000112061	0.00143267	Mapk3	19.5218	14.2876	neither
ENSMUSG00000023007	186.09	0.782123	0.202511	3.86212	0.000112406	0.00143598	Prpf40b	0.803214	1.38847	neither
ENSMUSG00000000739	186.506	3.14071	0.813507	3.8607	0.000113061	0.00144324	Sult5a1	0.249306	2.21464	male
ENSMUSG00000033898	14018.3	0.503635	0.130583	3.8568	0.000114879	0.00146532	Cfhr2	145.112	206.398	neither
ENSMUSG00000029664	1909.32	0.550543	0.142836	3.85438	0.000116025	0.00147881	Tfpi2	25.8139	37.9329	neither
ENSMUSG00000029471	282.711	0.751648	0.195047	3.85367	0.000116359	0.00148193	Camkk2	0.561072	0.948828	neither
ENSMUSG00000078921	84.1636	-1.14346	0.296799	-3.85262	0.000116859	0.00148716	Tgtp2	1.14843	0.520973	neither
ENSMUSG00000092545	2207.09	0.471493	0.122421	3.8514	0.000117443	0.00149345	Gm20319	20.5981	28.6292	neither
ENSMUSG00000024992	56.3073	-3.61471	0.938815	-3.85028	0.000117981	0.00149914	Pde6c	1.02053	0.0837287	neither
ENSMUSG00000033467	226.972	0.846553	0.219901	3.8497	0.000118264	0.00150159	Crlf2	3.15852	5.69367	neither
ENSMUSG00000057346	1935.61	0.788816	0.20494	3.84901	0.000118595	0.00150465	Apol9a	6.94467	12.0264	neither
ENSMUSG00000043487	32.656	-1.8008	0.468062	-3.84736	0.000119399	0.00151369	Acot6	0.230792	0.0661195	female
ENSMUSG00000030583	259.859	0.648123	0.168478	3.84694	0.000119603	0.00151513	Sipa1l3	0.35561	0.559787	neither
ENSMUSG00000006315	1600.43	0.41974	0.109229	3.84274	0.000121668	0.00153994	Tmem147	35.8458	48.0908	male
ENSMUSG00000018604	969.246	-0.662651	0.17245	-3.84258	0.000121747	0.00153994	Tbx3	5.22356	3.30692	neither
ENSMUSG00000043183	185.741	0.988473	0.257421	3.83991	0.000123079	0.0015556	Simc1	0.636819	1.27167	male
ENSMUSG00000068227	90.9915	-1.11715	0.291174	-3.8367	0.000124696	0.00157485	Il2rb	0.845316	0.391082	neither
ENSMUSG00000020101	308.92	-0.612211	0.159683	-3.8339	0.000126125	0.00159169	Vsir	2.16861	1.42266	neither
ENSMUSG00000031844	4067.02	1.67779	0.438205	3.82878	0.000128779	0.00162395	Hsd17b2	29.3073	94.0912	neither
ENSMUSG00000074264	9683.2	-0.521926	0.136334	-3.82829	0.000129037	0.00162593	Amy1	96.4592	67.359	neither
ENSMUSG00000073424	4327.78	-0.56848	0.148502	-3.82811	0.000129132	0.00162593	Cyp4f15	65.9537	44.6062	neither
ENSMUSG00000038712	2516.76	0.485429	0.126825	3.82756	0.000129421	0.00162833	Mindy1	9.45358	13.274	male
ENSMUSG00000020142	164.43	-0.911075	0.238066	-3.82698	0.000129723	0.00162967	Slc1a4	1.59377	0.847782	neither
ENSMUSG00000019487	244.887	0.607567	0.158758	3.82701	0.000129709	0.00162967	Trip10	1.77634	2.71454	neither
ENSMUSG00000024063	292.775	-0.5888	0.153975	-3.82401	0.000131299	0.00164822	Lbh	3.18636	2.12603	female
ENSMUSG00000020534	6213.12	-0.514889	0.134665	-3.82348	0.00013158	0.00165051	Shmt1	54.8205	38.4646	female
ENSMUSG00000121106	13.8251	2.3307	0.609896	3.82147	0.00013266	0.0016628	ENSMUSG00000121106	0.10156	0.504213	neither
ENSMUSG00000084883	694.658	-0.49898	0.130627	-3.81988	0.000133517	0.00167228	Ccdc85c	5.45806	3.87651	neither
ENSMUSG00000100733	6.75846	-5.17396	1.35519	-3.81789	0.000134597	0.00168454	4932411K12Rik	0.0852257	0.00223708	female
ENSMUSG00000019966	133.305	0.902049	0.236354	3.81652	0.000135349	0.00169141	Kitl	0.457931	0.857208	neither
ENSMUSG00000019737	46.1578	1.6831	0.440992	3.81663	0.000135286	0.00169141	Syne4	0.216494	0.696842	male
ENSMUSG00000034926	46429.8	-0.981476	0.257281	-3.81481	0.000136289	0.00170188	Dhcr24	445.746	226.13	neither
ENSMUSG00000028271	531.503	0.626144	0.164385	3.809	0.000139527	0.00173909	Gtf2b	2.64861	4.1062	male
ENSMUSG00000097039	26.7037	1.78659	0.469057	3.80891	0.000139583	0.00173909	Pvt1	0.0283312	0.0976164	male
ENSMUSG00000100301	9.06228	-3.2911	0.864028	-3.80902	0.00013952	0.00173909	6030407O03Rik	0.196229	0.0198125	neither
ENSMUSG00000054630	23791.8	0.595164	0.156318	3.80738	0.000140445	0.00174852	Ugt2b5	296.902	450.025	neither
ENSMUSG00000061589	437.516	0.570623	0.149907	3.80652	0.000140936	0.00175299	Dot1l	1.17634	1.75433	male
ENSMUSG00000035435	7.05248	-5.24624	1.37827	-3.80638	0.000141015	0.00175299	Abca17	0.0719176	0.00172453	neither
ENSMUSG00000097493	20.5393	-1.87079	0.491736	-3.80446	0.000142111	0.0017653	9930014A18Rik	0.133383	0.036555	female
ENSMUSG00000030382	35517.1	-0.590096	0.155171	-3.80288	0.000143025	0.00177532	Slc27a5	509.698	339.533	neither
ENSMUSG00000053617	1081.23	0.682166	0.179405	3.80237	0.000143318	0.00177764	Sh3pxd2a	2.08268	3.35598	neither
ENSMUSG00000071669	149.408	0.947376	0.249362	3.7992	0.000145167	0.00179922	Snx29	0.460822	0.893714	male
ENSMUSG00000012422	1112.33	0.390157	0.102729	3.79793	0.000145908	0.00180707	Tmem167	2.59341	3.40881	male
ENSMUSG00000033389	18.3625	1.90632	0.502216	3.79581	0.000147162	0.00182124	Arhgap44	0.0385674	0.145537	neither
ENSMUSG00000020072	5069.57	-0.428524	0.112903	-3.79552	0.000147334	0.00182186	Pbld2	68.2789	50.8844	neither
ENSMUSG00000021096	4369.27	-0.415021	0.109352	-3.79526	0.000147486	0.00182186	Ppm1a	11.3278	8.5224	neither
ENSMUSG00000025068	3217.32	-0.476795	0.125632	-3.79517	0.000147541	0.00182186	Gsto1	53.884	38.8325	female
ENSMUSG00000019579	1575.68	0.442685	0.116662	3.79459	0.000147889	0.0018248	Mydgf	17.5069	23.8492	male
ENSMUSG00000051674	1549	-0.472242	0.124487	-3.79352	0.000148529	0.00183134	Dcun1d4	9.02101	6.52536	neither
ENSMUSG00000038831	217.626	0.97999	0.25867	3.78857	0.000151515	0.0018654	Ralgps1	0.556588	1.10156	male
ENSMUSG00000075025	28.4716	-1.77481	0.468453	-3.78867	0.000151456	0.0018654	Gm10804	0.393403	0.115035	neither
ENSMUSG00000097761	15.9389	2.17768	0.575034	3.78705	0.000152445	0.00187545	4930534D22Rik	0.0612006	0.281448	male
ENSMUSG00000033953	1317.63	-0.455795	0.1205	-3.78252	0.000155246	0.0019085	Ppp3r1	13.743	10.0487	female
ENSMUSG00000027513	80497.2	-0.654566	0.173072	-3.78204	0.00015555	0.00190973	Pck1	835.612	532.586	neither
ENSMUSG00000046688	479.299	1.68235	0.444832	3.782	0.000155576	0.00190973	Tifa	2.06913	6.66829	male
ENSMUSG00000025176	5147.29	-0.631131	0.166927	-3.78088	0.000156276	0.00191692	Hoga1	80.6269	52.2123	neither
ENSMUSG00000040557	304.919	0.583653	0.154496	3.77779	0.000158228	0.00193943	Mettl27	2.1239	3.18954	neither
ENSMUSG00000020340	91.2632	-1.25875	0.333408	-3.77542	0.00015974	0.00195652	Cyfip2	0.527098	0.221269	female
ENSMUSG00000038372	75.4684	1.10547	0.292967	3.77334	0.000161074	0.00197141	Gmds	0.416249	0.897106	neither
ENSMUSG00000023249	865.605	0.530408	0.140588	3.77277	0.000161443	0.00197447	Parp3	5.57712	8.07056	neither
ENSMUSG00000086593	300.06	0.601539	0.159463	3.77228	0.000161762	0.00197691	Gm16548	5.66213	8.61224	neither
ENSMUSG00000021061	41.1943	1.36184	0.361446	3.76775	0.000164727	0.00201168	Sptb	0.0554025	0.142433	neither
ENSMUSG00000064352	19.0274	-2.11546	0.56183	-3.76531	0.000166345	0.00202994	mt-Ts1	13.0599	3.01765	neither
ENSMUSG00000006711	293.179	-0.930329	0.247112	-3.76481	0.000166675	0.00203249	D130043K22Rik	2.11924	1.11743	female
ENSMUSG00000028268	224.696	-0.795001	0.211208	-3.76407	0.00016717	0.00203654	Gbp3	2.54198	1.46923	female
ENSMUSG00000090570	16.4345	2.50444	0.665376	3.76395	0.000167253	0.00203654	Gm17041	0.30342	1.69981	neither
ENSMUSG00000014294	1882.5	-0.427543	0.113646	-3.76205	0.000168526	0.00205054	Ndufa2	109.921	81.9419	neither
ENSMUSG00000032182	669.348	0.479905	0.127583	3.7615	0.000168899	0.00205358	Yipf2	7.48643	10.4714	neither
ENSMUSG00000073436	130.053	0.9214	0.245022	3.76049	0.000169584	0.0020604	Eme2	0.435232	0.828594	neither
ENSMUSG00000027215	2662.49	-0.402124	0.106992	-3.75843	0.000170979	0.00207433	Cd82	29.3681	22.2849	neither
ENSMUSG00000039206	952.585	0.582834	0.15507	3.75852	0.000170919	0.00207433	Daglb	2.32183	3.48539	male
ENSMUSG00000042328	257.248	0.900757	0.239811	3.75611	0.000172576	0.00209217	Hps4	1.32274	2.47921	neither
ENSMUSG00000028893	344.527	-0.69594	0.185313	-3.75548	0.000173007	0.00209472	Sesn2	3.56653	2.21065	neither
ENSMUSG00000024537	367.645	0.781181	0.208013	3.75544	0.000173038	0.00209472	Psmg2	4.53453	7.80693	male
ENSMUSG00000044197	3741.28	0.809439	0.215645	3.75357	0.00017433	0.00210729	Gpr146	11.6578	20.5104	neither
ENSMUSG00000028378	82.4065	1.03437	0.275562	3.75369	0.000174251	0.00210729	Ptgr1	0.68546	1.40808	neither
ENSMUSG00000025422	41.9081	1.39366	0.371671	3.74972	0.000177036	0.00213844	Agap2	0.11281	0.298534	male
ENSMUSG00000001300	136.392	-0.834758	0.222768	-3.74721	0.000178814	0.00215679	Efnb2	0.741438	0.417765	female
ENSMUSG00000002055	10.9081	2.87223	0.766468	3.74735	0.00017871	0.00215679	Spag5	0.0138515	0.0992926	neither
ENSMUSG00000055652	513.735	-0.849121	0.226656	-3.74629	0.000179468	0.00216311	Klhl25	4.98948	2.77715	female
ENSMUSG00000027692	81.0345	1.15862	0.309358	3.74525	0.000180216	0.00217055	Tnik	0.075653	0.169621	female
ENSMUSG00000066440	1351.64	0.646547	0.172798	3.74163	0.000182833	0.00219953	Zfyve26	1.617	2.54148	male
ENSMUSG00000087185	53.4674	-1.32439	0.353967	-3.74155	0.000182887	0.00219953	Gm13872	1.22062	0.487393	neither
ENSMUSG00000010601	4973	-0.505954	0.135269	-3.74036	0.000183754	0.00220837	Apol7a	56.0909	39.6176	neither
ENSMUSG00000063663	367.957	0.702445	0.187824	3.73991	0.000184086	0.00221076	Brwd3	0.64197	1.04906	male
ENSMUSG00000023243	1559	-0.777516	0.20821	-3.73428	0.00018825	0.00225914	Kcnk5	16.8441	9.85672	neither
ENSMUSG00000079845	8.08979	4.59949	1.232	3.73335	0.000188946	0.00226586	Xlr4a	0.0116362	0.295745	neither
ENSMUSG00000034867	830.835	0.505679	0.135482	3.73245	0.000189629	0.0022724	Ankrd27	3.30066	4.69793	neither
ENSMUSG00000005951	2234.06	-0.636563	0.170574	-3.73189	0.000190052	0.00227583	Shpk	26.5241	17.1106	neither
ENSMUSG00000002985	676673	-0.571655	0.153225	-3.73083	0.000190852	0.00228336	Apoe	11017.6	7433	neither
ENSMUSG00000055912	1847.16	0.570962	0.153045	3.73069	0.000190955	0.00228336	Tmem150a	27.9441	41.6356	male
ENSMUSG00000021198	14.3926	-3.09741	0.830325	-3.73035	0.000191211	0.00228478	Unc79	0.0525192	0.00613332	female
ENSMUSG00000110344	154.327	-0.872662	0.234145	-3.72702	0.00019376	0.00231357	Smim36	2.65788	1.45389	neither
ENSMUSG00000049680	977.047	-0.550415	0.147819	-3.72357	0.000196424	0.0023437	Urgcp	5.75898	3.94271	neither
ENSMUSG00000029050	1253.02	-0.40403	0.108514	-3.72331	0.000196627	0.00234444	Ski	7.46951	5.66145	female
ENSMUSG00000046840	245.826	-1.0522	0.282735	-3.72151	0.000198038	0.00235957	Hnf4aos	10.0547	4.85506	neither
ENSMUSG00000030519	8.041	4.55922	1.2252	3.7212	0.000198281	0.00236078	Apba2	0.0052617	0.117413	male
ENSMUSG00000036168	49.9824	-1.94158	0.522191	-3.71815	0.000200691	0.00238776	Ccdc38	0.535402	0.140328	neither
ENSMUSG00000027357	1238.42	-0.578309	0.155566	-3.71746	0.000201238	0.00239256	Crls1	20.7384	13.9267	female
ENSMUSG00000066072	14785.9	-4.1841	1.12598	-3.71597	0.000202426	0.00240496	Cyp4a10	386.879	21.2991	neither
ENSMUSG00000030298	1491.14	0.39346	0.105934	3.7142	0.000203847	0.00242012	Sec13	11.788	15.5239	male
ENSMUSG00000046070	3212.99	0.780438	0.210175	3.71328	0.000204594	0.00242725	Igfals	21.7505	37.4553	neither
ENSMUSG00000029151	8.67892	3.29455	0.887439	3.71242	0.000205286	0.00243372	Slc30a3	0.0162974	0.162314	neither
ENSMUSG00000020777	106417	-0.651576	0.175617	-3.71021	0.000207086	0.00245332	Acox1	744.995	475.421	male
ENSMUSG00000030180	896.565	0.562836	0.151721	3.70967	0.00020753	0.00245683	Kdm5a	1.4874	2.2058	neither
ENSMUSG00000019188	3998.53	0.422532	0.113932	3.70863	0.000208387	0.00246523	H13	11.1994	15.0501	male
ENSMUSG00000074179	7.47646	-4.39772	1.18589	-3.70838	0.000208593	0.0024659	Gsta5	0.386914	0.018521	neither
ENSMUSG00000120954	63.1027	1.59852	0.43128	3.70647	0.00021017	0.00248278	ENSMUSG00000120954	0.509666	1.54588	neither
ENSMUSG00000035875	12674.7	0.483039	0.130365	3.70529	0.000211152	0.00249261	AI182371	100.899	141.456	male
ENSMUSG00000034738	507.007	0.561396	0.151534	3.70475	0.000211602	0.00249615	Nostrin	6.31982	9.3436	neither
ENSMUSG00000022477	6724.92	-0.733046	0.197882	-3.70447	0.000211836	0.00249714	Aco2	56.8424	34.2889	neither
ENSMUSG00000025059	3870.22	-0.609231	0.16448	-3.70398	0.000212243	0.00250017	Gk	17.5814	11.552	neither
ENSMUSG00000021928	2620.4	-0.390635	0.105487	-3.70316	0.000212932	0.00250651	Ebpl	6.05432	4.63103	female
ENSMUSG00000090622	56.8365	-1.50762	0.407261	-3.70186	0.000214026	0.0025176	A930033H14Rik	0.824965	0.29035	neither
ENSMUSG00000024843	369.931	0.77978	0.210786	3.6994	0.000216113	0.00254007	Chka	0.658364	1.1354	neither
ENSMUSG00000031934	19.0998	-1.81115	0.4896	-3.69925	0.000216241	0.00254007	Panx1	0.143389	0.0411024	neither
ENSMUSG00000114425	20.5366	-2.25463	0.609543	-3.69889	0.000216544	0.00254184	Gm33447	1.05889	0.221613	neither
ENSMUSG00000025396	6681.38	-2.48794	0.672865	-3.69752	0.000217712	0.00255374	Hsd17b6	209.422	37.5069	female
ENSMUSG00000038351	322.27	-0.679419	0.183788	-3.69675	0.000218374	0.00255971	Sgsm2	1.67788	1.05051	neither
ENSMUSG00000035270	274.038	-0.806219	0.21811	-3.69639	0.000218687	0.00256157	Impg2	1.0942	0.627465	female
ENSMUSG00000029270	325.061	0.699296	0.1892	3.69607	0.000218961	0.00256297	Dipk1a	2.49013	4.06436	neither
ENSMUSG00000026259	1453.99	-0.58822	0.159209	-3.69465	0.00022019	0.00257554	Ngef	13.0195	8.68456	neither
ENSMUSG00000004552	12.6587	-2.39708	0.649147	-3.69266	0.000221921	0.00259396	Ctse	0.195459	0.0370292	neither
ENSMUSG00000092035	67.8476	3.09504	0.838341	3.69187	0.000222613	0.00260023	Peg10	0.0617683	0.531836	male
ENSMUSG00000021999	12144.5	0.622347	0.168699	3.68911	0.000225043	0.00262676	Cpb2	170.948	263.776	male
ENSMUSG00000026295	2462.51	-0.529608	0.143608	-3.68788	0.000226128	0.00263757	Spp2	85.4028	59.3244	female
ENSMUSG00000030123	1007.23	-0.465636	0.126278	-3.68738	0.000226575	0.00264094	Plxnd1	4.65818	3.38431	neither
ENSMUSG00000028185	949.653	-0.468347	0.127129	-3.68403	0.000229577	0.00267405	Dnase2b	11.5003	8.34019	neither
ENSMUSG00000025279	2717.88	-0.36911	0.100233	-3.68252	0.000230942	0.00268566	Dnase1l3	17.3136	13.444	neither
ENSMUSG00000037608	1124.65	0.465342	0.126376	3.68221	0.000231219	0.00268566	Bclaf1	1.79655	2.48942	neither
ENSMUSG00000039167	648.994	-0.46708	0.126836	-3.68254	0.000230923	0.00268566	Adgrl4	3.84341	2.78929	neither
ENSMUSG00000035245	115.668	0.795171	0.215941	3.68236	0.000231089	0.00268566	Eogt	0.501925	0.87469	neither
ENSMUSG00000000399	3693.71	-0.449258	0.122033	-3.68145	0.000231914	0.00269087	Ndufa9	59.0883	43.3977	neither
ENSMUSG00000079104	848.77	-0.511465	0.138934	-3.68136	0.000231991	0.00269087	Prps1l3	16.8911	11.8765	neither
ENSMUSG00000005803	5632.5	-0.502026	0.136391	-3.68078	0.000232523	0.00269516	Sqor	47.0673	33.3328	female
ENSMUSG00000032369	363.169	0.651112	0.176978	3.67905	0.000234103	0.00271158	Plscr1	3.34214	5.26229	neither
ENSMUSG00000110151	58.0996	4.27499	1.16235	3.67789	0.00023517	0.00272205	Gm38416	0.0437229	0.854281	male
ENSMUSG00000027422	11708.4	0.482513	0.131222	3.67708	0.000235921	0.00272884	Rrbp1	32.3573	45.3605	neither
ENSMUSG00000021669	1542.37	-0.521818	0.141953	-3.676	0.000236917	0.00273846	Cert1	6.4229	4.49037	female
ENSMUSG00000039438	17407.9	-0.634238	0.172583	-3.67498	0.000237865	0.00274751	Ttc36	671.657	433.898	female
ENSMUSG00000060675	190.501	-0.777703	0.211668	-3.67417	0.000238628	0.00275441	Plaat3	1.09496	0.640828	female
ENSMUSG00000032607	1409.13	-0.433563	0.118039	-3.67304	0.000239681	0.00276465	Amt	19.3384	14.3658	neither
ENSMUSG00000074207	78541.2	-0.542335	0.147669	-3.67264	0.000240057	0.00276706	Adh1	1214.32	836.117	neither
ENSMUSG00000039196	31145.7	1.94289	0.529405	3.66995	0.000242594	0.00279436	Orm1	482.935	1860.26	male
ENSMUSG00000096107	4.0536	5.50322	1.50038	3.66789	0.000244564	0.00281511	Gm16505	0	0.145314	male
ENSMUSG00000004207	18597.3	-0.474884	0.129508	-3.66683	0.000245575	0.00282283	Psap	229.496	165.572	neither
ENSMUSG00000028028	52.8924	1.4774	0.402904	3.66688	0.000245525	0.00282283	Alpk1	0.117755	0.331262	neither
ENSMUSG00000047368	605.746	0.602412	0.164476	3.66262	0.000249647	0.00286766	Abhd17b	4.93943	7.52944	male
ENSMUSG00000026131	3493.92	0.46891	0.128046	3.66205	0.000250204	0.00287208	Dst	2.04973	2.84615	male
ENSMUSG00000034055	195.126	0.679723	0.185623	3.66184	0.000250409	0.00287245	Phka1	0.69795	1.12065	neither
ENSMUSG00000099889	8.12565	-3.46875	0.947491	-3.66098	0.000251248	0.00288009	Mrgprb11-ps	0.436996	0.039007	neither
ENSMUSG00000004341	88.9296	-3.44568	0.941653	-3.65918	0.000253022	0.00289843	Gpx6	3.46919	0.319445	neither
ENSMUSG00000012519	111.035	0.863881	0.236175	3.65781	0.000254382	0.00291199	Mlkl	0.995543	1.81696	neither
ENSMUSG00000054099	111.134	0.907239	0.248114	3.65655	0.000255635	0.00292433	Slc25a40	0.268441	0.504751	neither
ENSMUSG00000121137	541.937	0.762865	0.208724	3.6549	0.000257278	0.0029411	ENSMUSG00000121137	3.42807	5.84234	neither
ENSMUSG00000042215	68.8253	1.20506	0.329788	3.65404	0.000258142	0.00294896	Bag2	0.395765	0.917386	neither
ENSMUSG00000031962	6.33116	5.15208	1.41061	3.65238	0.000259823	0.00296612	Cdh15	0.00274709	0.110805	male
ENSMUSG00000042675	962.858	0.438854	0.120191	3.65131	0.000260911	0.0029765	Ypel3	12.8799	17.5062	neither
ENSMUSG00000116993	182.881	0.891407	0.244158	3.65094	0.000261281	0.00297867	Gm32461	1.33697	2.49041	neither
ENSMUSG00000025037	532.18	-0.584269	0.160045	-3.65065	0.000261577	0.00298001	Maoa	4.46221	2.98179	female
ENSMUSG00000041912	118.966	0.782838	0.214459	3.65029	0.000261945	0.00298215	Tdrkh	0.41408	0.715602	neither
ENSMUSG00000052305	2568.42	-0.72302	0.198152	-3.64881	0.00026346	0.00299735	Hbb-bs	121.333	73.6448	neither
ENSMUSG00000067274	12762.2	0.425467	0.116617	3.64841	0.000263872	0.00299999	Rplp0	191.166	257.484	neither
ENSMUSG00000009092	117.818	3.38362	0.927587	3.64777	0.000264528	0.00300539	Derl3	0.301375	3.14727	neither
ENSMUSG00000023939	1423.07	-0.457746	0.125637	-3.64341	0.000269049	0.00305467	Mrpl14	50.5352	36.8916	neither
ENSMUSG00000114325	3.74477	5.38662	1.47906	3.64192	0.00027061	0.0030703	Rpl13-ps2	0	0.356287	neither
ENSMUSG00000024592	277.743	-0.668524	0.18363	-3.6406	0.000272	0.00308397	C330018D20Rik	3.07172	1.93666	neither
ENSMUSG00000032661	49.9636	1.14859	0.31574	3.63777	0.000275012	0.00311599	Oas3	0.127938	0.284352	neither
ENSMUSG00000022791	646.297	0.66479	0.182835	3.63602	0.000276884	0.00313507	Tnk2	2.28032	3.63011	male
ENSMUSG00000020639	19.8284	1.74419	0.479764	3.63551	0.000277434	0.00313915	Pfn4	0.0557407	0.186341	neither
ENSMUSG00000063684	1612.15	-0.42858	0.117921	-3.63445	0.00027857	0.00314987	Hadhb-ps	37.7201	28.0975	neither
ENSMUSG00000028849	1475.46	0.5825	0.160391	3.63175	0.00028151	0.00318094	Map7d1	9.41777	14.138	male
ENSMUSG00000036819	251.756	0.613075	0.168822	3.6315	0.000281782	0.00318186	Jmjd4	0.814463	1.24933	male
ENSMUSG00000020715	2400.38	0.711366	0.195908	3.63113	0.000282184	0.00318423	Ern1	6.4773	10.6513	male
ENSMUSG00000024513	1217.92	0.414669	0.114246	3.62962	0.00028384	0.00320075	Mbd2	9.45583	12.6444	neither
ENSMUSG00000026315	131.079	-0.776943	0.214067	-3.62944	0.000284036	0.00320079	Serpinb8	1.00431	0.588482	female
ENSMUSG00000001829	1547.26	-0.422817	0.116575	-3.62698	0.000286751	0.00322921	Clpb	5.18085	3.8745	neither
ENSMUSG00000022236	426.383	-0.669855	0.184815	-3.62447	0.000289559	0.00325862	Ropn1l	15.9301	10.0446	neither
ENSMUSG00000057465	24779.5	5.93542	1.63779	3.62405	0.000290025	0.00326166	Saa2	9.2117	563.983	male
ENSMUSG00000034308	3114.66	0.539321	0.148918	3.6216	0.000292788	0.0032905	Sdr42e1	25.0045	36.4401	neither
ENSMUSG00000042349	487.36	0.612391	0.169149	3.62042	0.000294121	0.00330325	Ikbke	1.24455	1.90786	male
ENSMUSG00000102752	209.626	1.02146	0.282691	3.61334	0.000302274	0.00339253	Gm7694	1.05101	2.14212	male
ENSMUSG00000061808	205793	-0.644911	0.17853	-3.61233	0.000303455	0.00340349	Ttr	6162.38	3953.03	neither
ENSMUSG00000024646	26084.9	-0.604694	0.167464	-3.61088	0.000305158	0.00342006	Cyb5a	295.245	194.678	neither
ENSMUSG00000025745	12706.6	-0.485109	0.134352	-3.61072	0.000305344	0.00342006	Hadha	49.4366	35.4124	neither
ENSMUSG00000073684	252.127	0.713905	0.197732	3.61047	0.000305638	0.00342028	Faap20	3.19338	5.24416	neither
ENSMUSG00000060550	189.593	0.864179	0.239361	3.61036	0.000305775	0.00342028	H2-Q7	0.91742	1.67462	neither
ENSMUSG00000027860	251.196	0.763068	0.211432	3.60904	0.000307333	0.00343309	Vangl1	0.75906	1.28871	neither
ENSMUSG00000069733	68.922	1.03066	0.28557	3.60912	0.000307235	0.00343309	Ube2u	0.857463	1.75839	neither
ENSMUSG00000071649	747.391	0.424898	0.117767	3.60795	0.000308624	0.0034452	B3gat3	7.17442	9.66544	neither
ENSMUSG00000026701	17997.3	-0.62952	0.174708	-3.60327	0.000314236	0.0035055	Prdx6	132.513	85.8821	neither
ENSMUSG00000112265	9.80244	-2.64418	0.73392	-3.60282	0.000314783	0.00350924	Gm34983	0.608649	0.0972634	female
ENSMUSG00000035472	464.881	-0.663931	0.184301	-3.60243	0.000315259	0.00351002	Slc25a21	3.40651	2.15653	neither
ENSMUSG00000045680	108.921	-0.869538	0.241388	-3.60224	0.000315486	0.00351002	Tcf21	1.74665	0.956434	female
ENSMUSG00000020431	19.897	-2.29937	0.638294	-3.60236	0.000315336	0.00351002	Adcy1	0.0768153	0.0156475	neither
ENSMUSG00000029767	3650.25	0.362888	0.10076	3.60151	0.000316376	0.00351527	Calu	19.9356	25.7133	neither
ENSMUSG00000099858	233.629	-0.718821	0.199589	-3.6015	0.000316381	0.00351527	Gm6652	7.91363	4.81486	neither
ENSMUSG00000026047	119.502	0.916499	0.254489	3.60133	0.000316593	0.00351528	Poglut2	0.753684	1.42504	neither
ENSMUSG00000057265	144.456	-0.762219	0.211753	-3.59956	0.000318757	0.00353695	Bbof1	1.24373	0.734314	neither
ENSMUSG00000033022	40650.8	-0.745618	0.207219	-3.59821	0.000320411	0.00355294	Cdo1	901.733	539.585	female
ENSMUSG00000032310	24703.8	-0.679664	0.188969	-3.59669	0.00032229	0.00357138	Cyp1a2	439.87	275.514	neither
ENSMUSG00000052707	1149.2	0.609652	0.169528	3.59617	0.000322934	0.00357614	Tnrc6a	2.08286	3.19125	male
ENSMUSG00000025916	5.91868	-4.97961	1.38479	-3.59592	0.000323246	0.00357721	Ppp1r42	0.220177	0.00630931	neither
ENSMUSG00000062604	500.675	0.688896	0.191613	3.59525	0.000324083	0.00358409	Srpk2	0.802931	1.29846	neither
ENSMUSG00000026728	591.828	-0.640793	0.178362	-3.59266	0.000327325	0.00361754	Vim	4.42892	2.84546	female
ENSMUSG00000113629	5.76225	-4.93759	1.37462	-3.59197	0.000328193	0.00362473	Gm48558	0.331387	0.01025	female
ENSMUSG00000028549	224.869	-0.725445	0.202004	-3.59125	0.0003291	0.00363233	Itgb3bp	1.76252	1.06787	neither
ENSMUSG00000027965	163.092	0.872576	0.243073	3.58977	0.000330965	0.0036505	Olfm3	0.680273	1.24686	male
ENSMUSG00000024955	847.884	-0.510476	0.142231	-3.58906	0.000331869	0.00365804	Esrra	6.57242	4.62444	neither
ENSMUSG00000055884	149.283	0.787147	0.219501	3.58607	0.000335699	0.00369781	Fancm	0.304858	0.528924	male
ENSMUSG00000099413	10.789	2.69571	0.751877	3.58531	0.000336677	0.00370612	Gm17767	0.0207883	0.137551	neither
ENSMUSG00000038628	489.546	0.52714	0.147059	3.58456	0.000337649	0.00371436	Polr3k	3.73941	5.40131	neither
ENSMUSG00000018927	312.334	0.781555	0.218082	3.58377	0.000338666	0.00372309	Ccl6	3.72058	6.42389	male
ENSMUSG00000021759	554.363	-0.564902	0.157891	-3.57781	0.00034649	0.00380658	Plpp1	11.0079	7.46119	neither
ENSMUSG00000009216	3.97776	-5.40761	1.51169	-3.57719	0.000347313	0.00381311	Fam163b	0.0783803	0	neither
ENSMUSG00000030082	6303.97	0.447621	0.125188	3.5756	0.000349431	0.00383383	Sec61a1	23.0653	31.5446	male
ENSMUSG00000030352	1193.07	0.377609	0.105699	3.57248	0.000353619	0.00387722	Tspan9	6.07283	7.91135	neither
ENSMUSG00000055435	1460.19	-0.466285	0.130573	-3.57108	0.000355508	0.0038928	Maf	5.98106	4.34452	female
ENSMUSG00000039753	958.754	-0.405288	0.113487	-3.57122	0.000355318	0.0038928	Fbxl5	3.26536	2.47232	female
ENSMUSG00000028792	9224.23	-0.477222	0.133739	-3.5683	0.000359308	0.00393183	Ak2	146.055	105.209	neither
ENSMUSG00000114715	6.73003	4.30056	1.20572	3.56681	0.000361358	0.00395166	Gm34471	0.00763563	0.146972	male
ENSMUSG00000024727	8.95633	-4.06121	1.13872	-3.56648	0.000361803	0.00395392	Trpm6	0.0635538	0.00385551	neither
ENSMUSG00000026389	805.307	0.525814	0.147655	3.56109	0.000369314	0.00403336	Steap3	3.36449	4.85549	male
ENSMUSG00000028070	1572.98	-0.526303	0.14781	-3.56068	0.000369893	0.00403449	Naxe	59.5431	41.4522	female
ENSMUSG00000034853	404.13	-0.852876	0.239527	-3.56067	0.000369903	0.00403449	Acot11	2.50149	1.38874	neither
ENSMUSG00000028104	255.055	-0.74858	0.210369	-3.55841	0.000373108	0.00406678	Polr3gl	5.83266	3.47714	female
ENSMUSG00000045795	1031.07	0.454922	0.127951	3.55545	0.000377339	0.0041102	Whamm	7.97061	10.9635	neither
ENSMUSG00000041084	1304.38	0.464435	0.130641	3.55506	0.000377899	0.00411361	Ostc	11.602	16.0465	neither
ENSMUSG00000062785	102.604	0.953864	0.268369	3.5543	0.000378982	0.0041227	Kcnc3	0.33824	0.659803	neither
ENSMUSG00000090264	19.3149	1.98738	0.559206	3.55392	0.000379534	0.004126	Eif4ebp3	0.304573	1.21183	male
ENSMUSG00000006057	2927.19	-0.523587	0.147594	-3.54748	0.000388937	0.00422375	Atp5g1	20.4659	14.2747	neither
ENSMUSG00000038587	257.714	-0.854852	0.240979	-3.54741	0.000389033	0.00422375	Akap12	1.43773	0.795892	female
ENSMUSG00000006526	381.976	0.536183	0.151336	3.543	0.000395606	0.00429232	Stimate	2.08121	3.02509	neither
ENSMUSG00000029596	280.471	0.569514	0.160789	3.542	0.000397112	0.00430585	Sdsl	4.38971	6.53629	neither
ENSMUSG00000071266	419.898	0.500628	0.141468	3.53881	0.00040194	0.00435535	Zfp946	2.887	4.10061	male
ENSMUSG00000023959	80.0554	1.11421	0.315032	3.53683	0.000404962	0.00438525	Clic5	0.152637	0.330654	male
ENSMUSG00000068290	4700.2	-0.434455	0.12293	-3.53415	0.000409088	0.00442416	Ddrgk1	75.477	56.0053	neither
ENSMUSG00000068246	3064.71	0.702298	0.198715	3.53419	0.000409026	0.00442416	Apol9b	37.3215	60.8771	neither
ENSMUSG00000059434	3362.63	-0.458353	0.12981	-3.53096	0.000414056	0.00447498	Gckr	26.1375	19.0815	female
ENSMUSG00000027412	143.017	0.807876	0.228915	3.52915	0.000416895	0.00450274	Lpin3	0.820765	1.43831	neither
ENSMUSG00000041827	296.305	0.919354	0.260575	3.52817	0.000418444	0.00451472	Oasl1	2.29205	4.33891	neither
ENSMUSG00000029403	216.041	0.625014	0.177153	3.5281	0.000418547	0.00451472	Cdkl2	0.815864	1.26214	neither
ENSMUSG00000027709	1987.88	-0.543763	0.154135	-3.52785	0.000418957	0.00451621	Mccc1	6.26865	4.31354	neither
ENSMUSG00000063524	15292.2	-0.63444	0.179879	-3.52704	0.000420232	0.00452702	Eno1	100.68	65.0293	neither
ENSMUSG00000047228	567.167	0.560236	0.158857	3.52667	0.000420819	0.00453041	A2ml1	1.72043	2.54515	male
ENSMUSG00000024587	3747.17	0.371841	0.105443	3.52648	0.00042113	0.00453082	Nars	21.834	28.3423	male
ENSMUSG00000034684	271.858	-0.558478	0.158395	-3.52586	0.000422104	0.00453837	Sema3f	1.81442	1.23497	neither
ENSMUSG00000114433	31.1783	-1.51648	0.430151	-3.52547	0.00042274	0.00454227	Gm48488	0.252056	0.0878347	neither
ENSMUSG00000053461	36.8037	-1.4925	0.423602	-3.52336	0.000426106	0.00457548	Hhipl2	0.572651	0.203171	female
ENSMUSG00000027007	2328.22	-0.511337	0.145151	-3.52279	0.000427026	0.0045824	Itprid2	14.22	10.0105	neither
ENSMUSG00000040524	882.216	0.640685	0.181888	3.52241	0.000427641	0.00458604	Zfp609	2.42554	3.79766	male
ENSMUSG00000030528	49.5604	1.27723	0.362886	3.51965	0.000432119	0.00463108	Blm	0.0957503	0.233629	neither
ENSMUSG00000030527	404.912	0.615307	0.17484	3.51926	0.000432755	0.00463491	Crtc3	0.944262	1.45257	neither
ENSMUSG00000078695	879.332	-0.611564	0.173874	-3.51729	0.000435978	0.00466642	Cisd3	37.165	24.3778	neither
ENSMUSG00000096188	2329.52	-0.520914	0.14816	-3.5159	0.000438271	0.00468493	Cmtm4	10.3301	7.22243	neither
ENSMUSG00000029710	1097.36	-0.391163	0.111254	-3.51596	0.000438174	0.00468493	Ephb4	7.81197	5.97333	neither
ENSMUSG00000039197	19505.5	-0.456456	0.12984	-3.51552	0.000438888	0.00468852	Adk	77.0515	56.308	neither
ENSMUSG00000020607	52.2181	-1.38583	0.394338	-3.51431	0.000440895	0.00470693	Lratd1	0.510623	0.196043	female
ENSMUSG00000113019	222.196	0.847506	0.241181	3.51398	0.000441448	0.00470982	Gm47467	1.31871	2.38544	neither
ENSMUSG00000020228	299.973	0.544672	0.155017	3.51364	0.000442019	0.00471289	Helb	1.41639	2.07446	male
ENSMUSG00000020893	909.811	-1.3671	0.389292	-3.51176	0.000445142	0.00474315	Per1	6.77802	2.63673	neither
ENSMUSG00000058799	1336.44	0.429274	0.122246	3.51156	0.000445486	0.00474377	Nap1l1	6.64104	8.96421	neither
ENSMUSG00000046607	8.11182	-3.10274	0.8838	-3.51068	0.000446957	0.00475638	Hrk	0.0744726	0.0087098	neither
ENSMUSG00000020644	3725.09	0.699592	0.199325	3.50981	0.000448423	0.00476894	Id2	33.8918	55.211	neither
ENSMUSG00000104600	9.34526	-2.7797	0.792168	-3.50898	0.000449823	0.00478077	Dmrt1i	0.579292	0.0848094	neither
ENSMUSG00000063171	291.695	0.821074	0.234099	3.50738	0.000452547	0.00480665	Rps4l	4.60259	8.15635	neither
ENSMUSG00000060530	7.14675	-4.33788	1.23797	-3.50402	0.000458299	0.00486464	A930017M01Rik	0.0556684	0.00276862	female
ENSMUSG00000003948	4090.89	-0.62376	0.178094	-3.50241	0.00046107	0.00489093	Mmd	40.3375	26.2375	neither
ENSMUSG00000036078	3088.65	0.498218	0.14232	3.50069	0.000464052	0.00491942	Sigmar1	23.7645	33.6744	neither
ENSMUSG00000108961	31.9628	1.59087	0.454498	3.50029	0.00046476	0.00492379	Gm32540	0.0950125	0.289749	neither
ENSMUSG00000025439	783.484	0.412214	0.11783	3.49837	0.000468107	0.00495609	Clns1a	5.07562	6.7741	neither
ENSMUSG00000050069	525.916	1.61806	0.462834	3.49599	0.000472308	0.00499739	Grem2	2.00756	6.19039	neither
ENSMUSG00000031379	635.385	-0.447814	0.128113	-3.49545	0.00047326	0.00500428	Pir	3.84366	2.82676	neither
ENSMUSG00000034252	1187.67	0.565561	0.161828	3.49483	0.000474371	0.00501284	Senp6	3.97035	5.90049	male
ENSMUSG00000033624	963.104	-0.430465	0.123197	-3.49412	0.000475633	0.00502298	Pdpr	6.39899	4.76572	neither
ENSMUSG00000028073	284.962	-0.821849	0.235233	-3.49377	0.000476249	0.0050263	Pear1	1.56155	0.886769	female
ENSMUSG00000022698	3223.94	-0.360722	0.103312	-3.4916	0.000480144	0.00506419	Naa50	22.6976	17.7323	neither
ENSMUSG00000044452	421.73	0.627788	0.17981	3.49139	0.000480507	0.00506481	Zfp507	1.17069	1.81732	neither
ENSMUSG00000042570	177.88	0.747685	0.214257	3.48966	0.000483638	0.00509458	Mier2	0.858301	1.44844	neither
ENSMUSG00000115867	302.235	0.713877	0.204749	3.4866	0.000489201	0.00514666	Gm17753	2.57983	4.24416	neither
ENSMUSG00000037406	19.8379	1.96558	0.563729	3.48675	0.000488924	0.00514666	Htra4	0.0978077	0.384203	neither
ENSMUSG00000046318	173.072	-0.839148	0.240768	-3.4853	0.000491578	0.00516514	Ccbe1	0.596979	0.3347	female
ENSMUSG00000041323	10.5646	2.30867	0.662379	3.48542	0.000491372	0.00516514	Ak7	0.0244327	0.122022	neither
ENSMUSG00000031841	138.96	-0.811483	0.2329	-3.48425	0.000493524	0.00518232	Cdh13	0.459309	0.261947	neither
ENSMUSG00000037797	4569.74	0.560772	0.160982	3.48346	0.000494986	0.00519439	Adh4	74.1053	109.659	male
ENSMUSG00000041763	1264.73	0.523808	0.150465	3.48127	0.000499044	0.00523367	Tpp2	2.99535	4.32364	male
ENSMUSG00000093661	124.74	0.801649	0.230361	3.47997	0.000501478	0.00525588	Eif4e3	1.05275	1.83952	neither
ENSMUSG00000029513	658.143	-0.499133	0.143531	-3.47753	0.000506064	0.00530061	Prkab1	7.31949	5.19462	female
ENSMUSG00000020766	1490.61	-0.399694	0.11498	-3.4762	0.000508572	0.00532353	Galk1	35.1143	26.6854	neither
ENSMUSG00000029422	652.86	0.508157	0.146292	3.47357	0.000513587	0.00536926	Rsrc2	1.91862	2.74003	neither
ENSMUSG00000028556	499.369	-0.692923	0.199478	-3.47369	0.000513363	0.00536926	Dock7	1.06728	0.662712	female
ENSMUSG00000030109	2549.09	-0.621762	0.179046	-3.47264	0.00051536	0.00538441	Slc6a12	29.4822	19.2141	female
ENSMUSG00000025002	216.38	-0.831627	0.239578	-3.47122	0.000518104	0.00540968	Cyp2c55	4.04259	2.28019	neither
ENSMUSG00000021591	895.865	-0.481149	0.138633	-3.47066	0.000519187	0.00541759	Glrx	5.53361	3.97227	neither
ENSMUSG00000024812	645.89	0.480807	0.138616	3.46861	0.000523154	0.00544911	Tjp2	2.53205	3.54437	neither
ENSMUSG00000031298	35.8886	-1.35324	0.39014	-3.46859	0.000523191	0.00544911	Adgrg2	0.284286	0.111646	neither
ENSMUSG00000087259	22.7841	1.93824	0.558783	3.46868	0.00052302	0.00544911	2610035D17Rik	0.0376197	0.144422	neither
ENSMUSG00000019873	4766.04	-0.354337	0.102174	-3.46798	0.000524388	0.00545134	Reep3	18.7692	14.7276	neither
ENSMUSG00000024012	2092.13	-0.401371	0.11573	-3.46818	0.000523998	0.00545134	Mtch1	12.3474	9.37442	female
ENSMUSG00000050097	76.5272	6.06613	1.7491	3.46814	0.000524069	0.00545134	Ces2b	0.0191722	1.29227	male
ENSMUSG00000024772	1529.27	-0.487386	0.140625	-3.46586	0.000528544	0.00548768	Ehd1	14.0275	10.0311	neither
ENSMUSG00000000317	117.352	-0.912463	0.263266	-3.46593	0.0005284	0.00548768	Bcl6b	1.20127	0.638183	female
ENSMUSG00000001995	290.543	-0.673972	0.194488	-3.46536	0.000529516	0.00549434	Sipa1l2	1.08128	0.679258	female
ENSMUSG00000026667	2941.25	-0.343479	0.0991305	-3.46491	0.000530399	0.00550008	Uhmk1	11.8198	9.34458	neither
ENSMUSG00000042510	54.3778	-1.30416	0.376748	-3.46163	0.000536915	0.00556418	AA986860	0.618625	0.251514	neither
ENSMUSG00000111923	15.5656	-2.26166	0.653447	-3.46112	0.00053793	0.00557123	Gm34777	0.281628	0.0588028	female
ENSMUSG00000068606	29.8065	-2.16167	0.624617	-3.46079	0.000538597	0.00557466	Gm4841	0.498664	0.112382	neither
ENSMUSG00000042451	14.0845	-1.95808	0.565878	-3.46025	0.000539683	0.00558243	Mybph	0.279934	0.0724094	neither
ENSMUSG00000051615	867.879	0.580868	0.167913	3.45933	0.000541523	0.00559798	Rap2a	4.82976	7.24437	neither
ENSMUSG00000072941	840.424	-0.603955	0.174667	-3.45775	0.000544715	0.00562748	Sod3	7.89754	5.21048	female
ENSMUSG00000032719	3.52816	5.30437	1.53467	3.45636	0.000547532	0.00565308	Sbspon	0	0.0748657	neither
ENSMUSG00000045975	6006.02	-0.369342	0.10691	-3.45471	0.000550894	0.00568425	C2cd2	25.376	19.7028	neither
ENSMUSG00000038884	447.841	1.51798	0.439497	3.4539	0.000552545	0.00569776	Shfl	1.97288	5.67163	male
ENSMUSG00000023043	3825.5	0.471781	0.136663	3.45216	0.000556125	0.00572757	Krt18	64.9639	90.3015	neither
ENSMUSG00000026484	581.918	0.4147	0.120126	3.45221	0.000556023	0.00572757	Rnf2	3.51783	4.70456	neither
ENSMUSG00000040213	4661.65	0.468021	0.135608	3.45128	0.000557927	0.00574257	Kyat3	11.9674	16.6013	neither
ENSMUSG00000024222	1170.1	-0.688039	0.199415	-3.45028	0.000560004	0.00576039	Fkbp5	4.44195	2.76454	female
ENSMUSG00000062382	709.557	-0.492765	0.142874	-3.44894	0.000562793	0.0057855	Ftl1-ps1	19.7556	14.0682	neither
ENSMUSG00000028910	689.523	0.391331	0.113472	3.4487	0.000563289	0.00578702	Mecr	5.71058	7.51196	male
ENSMUSG00000049804	72.9217	0.929848	0.269697	3.44775	0.000565277	0.00580386	Armcx4	0.182858	0.349066	male
ENSMUSG00000060131	52.543	1.33487	0.387194	3.44754	0.000565726	0.00580489	Atp8b4	0.13054	0.329765	male
ENSMUSG00000031527	404.421	0.510116	0.148002	3.44667	0.00056754	0.00581991	Eri1	1.09486	1.56455	male
ENSMUSG00000020658	25.595	1.88062	0.545793	3.44566	0.000569659	0.00583804	Efr3b	0.0305996	0.113128	neither
ENSMUSG00000032294	695.696	-0.51923	0.150759	-3.44411	0.00057294	0.00586804	Pkm	4.76922	3.33744	neither
ENSMUSG00000041445	495.127	-0.500061	0.145212	-3.44365	0.000573917	0.00587263	Mmrn2	4.24872	3.01422	neither
ENSMUSG00000014470	333.565	-0.531332	0.154297	-3.44357	0.000574094	0.00587263	Rnf166	5.78087	4.01372	female
ENSMUSG00000024201	438.979	0.525589	0.152685	3.4423	0.000576786	0.00589655	Kdm4b	2.13849	3.09089	neither
ENSMUSG00000019718	602.872	-0.46849	0.136105	-3.44212	0.00057718	0.00589695	L3hypdh	7.60715	5.51039	neither
ENSMUSG00000037965	526.095	0.462994	0.134522	3.44178	0.000577906	0.00590075	Zc3h7a	1.40501	1.94389	male
ENSMUSG00000021509	688.208	-0.685158	0.199179	-3.43991	0.000581915	0.00593505	Slc25a48	7.32591	4.56742	neither
ENSMUSG00000033386	899.047	0.522132	0.151788	3.43988	0.000581979	0.00593505	Frrs1	2.95732	4.26329	neither
ENSMUSG00000042712	300.993	0.56782	0.165331	3.43444	0.000593776	0.00605164	Tceal9	6.80893	10.1174	neither
ENSMUSG00000026638	990.568	1.59866	0.465611	3.43347	0.000595909	0.00606966	Irf6	2.02264	6.15222	neither
ENSMUSG00000031788	467.528	0.670597	0.195419	3.43159	0.00060006	0.0061082	Kifc3	1.98207	3.16327	neither
ENSMUSG00000074129	185.812	0.681341	0.198599	3.43073	0.000601952	0.00612371	Rpl13a	1.96359	3.16179	neither
ENSMUSG00000032193	7538.6	-0.611422	0.178336	-3.42848	0.000606965	0.00617093	Ldlr	27.5758	18.1007	female
ENSMUSG00000082248	16.0751	1.90188	0.554775	3.4282	0.00060759	0.00617351	Gm13161	0.353112	1.32479	male
ENSMUSG00000023010	56758.2	-0.499478	0.145807	-3.42562	0.000613403	0.00622877	Tmbim6	422.819	299.902	neither
ENSMUSG00000056492	1421.19	-0.436719	0.12751	-3.42497	0.000614868	0.00623984	Adgrf5	5.28135	3.91443	neither
ENSMUSG00000070594	10728.7	0.393056	0.114783	3.42434	0.000616291	0.00624666	Cfhr4	84.7134	111.601	male
ENSMUSG00000031732	162.427	0.978081	0.285621	3.42441	0.000616145	0.00624666	Phlpp2	0.375899	0.744993	male
ENSMUSG00000035504	28225.2	-0.726347	0.212226	-3.42251	0.000620456	0.00628211	Reep6	408.869	247.708	neither
ENSMUSG00000117084	67.1884	-1.23796	0.361714	-3.42247	0.000620544	0.00628211	Gm22146	1.25528	0.531845	female
ENSMUSG00000009112	2028.07	-0.366717	0.107272	-3.41857	0.000629518	0.00636908	Bcl2l13	7.31583	5.68995	neither
ENSMUSG00000041684	425.346	0.560183	0.163886	3.41812	0.000630548	0.00637562	Bivm	2.37996	3.51913	male
ENSMUSG00000022463	2503.71	-0.644292	0.18854	-3.41727	0.000632536	0.00638796	Srebf2	12.3824	7.93935	female
ENSMUSG00000031627	1538.08	0.414635	0.121332	3.41737	0.000632282	0.00638796	Irf2	5.18744	6.93872	neither
ENSMUSG00000032314	9776.12	-0.392637	0.114905	-3.41705	0.000633038	0.00638915	Etfa	176.059	134.519	neither
ENSMUSG00000029470	1858.46	0.436856	0.127918	3.41514	0.000637501	0.00643029	P2rx4	6.54511	8.88513	male
ENSMUSG00000049878	519.601	0.662554	0.194054	3.41428	0.000639499	0.00644654	Rlf	1.23289	1.95957	male
ENSMUSG00000005107	1896.33	-0.604249	0.177011	-3.41362	0.000641062	0.00645447	Slc2a9	13.1081	8.64488	female
ENSMUSG00000025245	282.432	0.523786	0.153436	3.41371	0.000640841	0.00645447	Lztfl1	0.604928	0.872154	neither
ENSMUSG00000031816	225.286	0.682998	0.200149	3.41244	0.000643834	0.00647846	Mthfsd	0.475934	0.765475	neither
ENSMUSG00000025395	73.7655	0.954299	0.279787	3.4108	0.000647722	0.00651364	Prim1	0.378194	0.734044	neither
ENSMUSG00000021951	167.576	0.810335	0.237634	3.41002	0.000649579	0.00652837	Eef1akmt1	3.74946	6.57596	male
ENSMUSG00000008734	23.751	-1.87967	0.551482	-3.40839	0.000653465	0.00656346	Gprc5b	0.235391	0.0638285	female
ENSMUSG00000003526	6063.94	-0.698216	0.204951	-3.40674	0.000657431	0.0065993	Prodh	28.0305	17.3167	neither
ENSMUSG00000120276	36.7396	-1.22871	0.36075	-3.40599	0.000659234	0.00661341	ENSMUSG00000120276	0.918767	0.391841	neither
ENSMUSG00000059277	159.687	-0.679748	0.199643	-3.40482	0.000662078	0.00663794	R74862	1.46626	0.91746	neither
ENSMUSG00000040033	1079.79	0.492717	0.144762	3.40364	0.000664939	0.00666261	Stat2	4.40692	6.21704	neither
ENSMUSG00000078452	494.458	-1.44699	0.425204	-3.40304	0.000666398	0.00666919	Raet1d	14.6141	5.37906	neither
ENSMUSG00000005553	31.1086	1.8171	0.53395	3.40313	0.000666177	0.00666919	Atp4a	0.105925	0.37667	male
ENSMUSG00000026987	374.625	0.665188	0.195488	3.40271	0.000667213	0.00667333	Baz2b	0.47845	0.762449	male
ENSMUSG00000041881	2128.44	-0.399129	0.117356	-3.40101	0.000671376	0.00671094	Ndufa7	38.5604	29.3147	female
ENSMUSG00000045658	2145.85	0.450665	0.132642	3.39759	0.000679817	0.00678715	Pid1	6.45749	8.85201	neither
ENSMUSG00000020131	537.389	-1.66796	0.490923	-3.3976	0.000679796	0.00678715	Pcsk4	8.05025	2.54043	neither
ENSMUSG00000116165	8.63784	-3.19914	0.942277	-3.39511	0.000686001	0.00684478	Pdxp	0.227107	0.0246837	neither
ENSMUSG00000025085	891.704	0.526758	0.155231	3.39339	0.000690334	0.00688388	Ablim1	1.77922	2.57282	neither
ENSMUSG00000029093	11.0996	-2.64083	0.778442	-3.39245	0.000692705	0.00690339	Sorcs2	0.063331	0.0102138	neither
ENSMUSG00000028655	2330.48	-2.6016	0.767007	-3.39189	0.000694125	0.0069134	Mfsd2a	51.7975	8.54149	neither
ENSMUSG00000039395	1176.39	-0.599368	0.176946	-3.3873	0.000705847	0.00702174	Mreg	18.0549	11.9532	neither
ENSMUSG00000022025	86.1518	0.84711	0.250075	3.38743	0.000705513	0.00702174	Cnmd	0.973012	1.75361	neither
ENSMUSG00000027203	188.021	0.633971	0.187246	3.38577	0.000709781	0.00705244	Dut	1.78126	2.7697	neither
ENSMUSG00000101969	3.46147	-5.20822	1.53819	-3.38593	0.000709374	0.00705244	Gm20125	0.0385306	0	neither
ENSMUSG00000038145	2171.68	-0.4353	0.128638	-3.3839	0.000714634	0.00709642	Snrk	12.5749	9.32803	neither
ENSMUSG00000030279	132.63	0.903858	0.267132	3.38357	0.000715505	0.00710084	C2cd5	0.212516	0.400217	neither
ENSMUSG00000063434	7.27685	-3.29104	0.972753	-3.38323	0.000716394	0.00710541	Sorcs3	0.0539125	0.00550347	neither
ENSMUSG00000018669	2274.32	0.54781	0.162032	3.38088	0.00072254	0.0071621	Cdk5rap3	14.1186	20.687	male
ENSMUSG00000001774	1045.26	-0.731878	0.2165	-3.3805	0.000723552	0.00716359	Chordc1	5.06497	3.05862	neither
ENSMUSG00000018995	623.647	0.582741	0.172377	3.38063	0.000723203	0.00716359	Nars2	2.0874	3.13503	male
ENSMUSG00000070574	12.3025	-2.48327	0.734744	-3.37978	0.000725443	0.00717804	2310016G11Rik	0.384388	0.0685459	neither
ENSMUSG00000091479	8.50149	-2.62425	0.776884	-3.37792	0.000730358	0.00722238	Gm17035	1.01654	0.165482	neither
ENSMUSG00000110350	2039.89	-0.502251	0.148699	-3.37763	0.000731143	0.00722585	Gm10252	83.7131	59.2476	neither
ENSMUSG00000014609	6.21815	-4.11321	1.21791	-3.37726	0.000732116	0.00723116	Chrne	0.202511	0.0118471	neither
ENSMUSG00000043881	474.157	-0.470844	0.139448	-3.37648	0.000734192	0.00724737	Kbtbd7	3.54237	2.56418	neither
ENSMUSG00000075543	954.245	1.48293	0.439228	3.37623	0.000734874	0.0072498	Urad	19.1373	53.5799	neither
ENSMUSG00000052934	1753.16	-0.598508	0.177285	-3.37596	0.000735577	0.00725243	Fbxo31	11.2201	7.42649	neither
ENSMUSG00000026648	115.742	0.839089	0.248617	3.37503	0.000738088	0.00727288	Dclre1c	0.258902	0.465807	male
ENSMUSG00000059447	5033.71	-0.369346	0.109587	-3.37035	0.000750725	0.00739302	Hadhb	25.0509	19.4453	neither
ENSMUSG00000036875	210.222	0.852499	0.253017	3.36934	0.000753476	0.00741572	Dna2	0.740579	1.34455	neither
ENSMUSG00000029581	175.987	-0.764469	0.226944	-3.36853	0.000755692	0.00743313	Fscn1	2.14339	1.26363	female
ENSMUSG00000005836	249.567	-0.733699	0.217878	-3.36748	0.000758586	0.00745691	Gata6	1.39439	0.840067	neither
ENSMUSG00000002083	153.496	0.808851	0.240206	3.36733	0.000759007	0.00745691	Bbc3	1.52626	2.68772	neither
ENSMUSG00000027879	1364.43	0.404207	0.120142	3.36441	0.00076708	0.00753178	Sec22b	8.59975	11.4133	male
ENSMUSG00000022064	85.3206	0.873216	0.25978	3.36136	0.000775598	0.00761093	Pibf1	0.178726	0.329275	neither
ENSMUSG00000025465	8422.84	-0.494575	0.147189	-3.36014	0.00077902	0.00763816	Echs1	34.6211	24.6428	neither
ENSMUSG00000046434	1194.68	0.394027	0.117268	3.36005	0.000779292	0.00763816	Hnrnpa1	9.53349	12.5646	neither
ENSMUSG00000031924	25393.4	-0.448171	0.133473	-3.35776	0.00078576	0.00769702	Cyb5b	194.999	143.399	neither
ENSMUSG00000082029	38.7314	-1.66313	0.495489	-3.35654	0.000789246	0.00772662	H3f3c	4.16649	1.32089	neither
ENSMUSG00000060904	3349.9	0.405171	0.120731	3.35597	0.000790871	0.00773798	Arl1	35.428	47.0338	male
ENSMUSG00000014504	357.507	0.494794	0.147534	3.35377	0.000797188	0.0077952	Srp19	2.38002	3.36288	male
ENSMUSG00000028654	382.351	-0.701255	0.209185	-3.35232	0.000801372	0.0078315	Mycl	3.41013	2.10685	neither
ENSMUSG00000024712	1757.74	-0.371358	0.110867	-3.34959	0.000809314	0.00790447	Rfk	22.1781	17.1894	female
ENSMUSG00000021427	3889.67	0.439753	0.131366	3.34755	0.00081529	0.00795817	Ssr1	9.21513	12.5305	male
ENSMUSG00000033863	4158.64	0.67271	0.200979	3.34717	0.000816416	0.00796449	Klf9	19.3715	31.0045	neither
ENSMUSG00000027195	5599.79	0.383109	0.114478	3.34658	0.00081814	0.00797662	Hsd17b12	58.7924	76.8779	male
ENSMUSG00000022136	10263.4	0.50069	0.149644	3.34587	0.00082025	0.00799252	Dnajc3	48.1209	68.2905	male
ENSMUSG00000026361	699.509	-0.396386	0.118489	-3.34535	0.000821797	0.00800252	Cdc73	1.31381	1.00131	neither
ENSMUSG00000015085	49.225	1.09885	0.328487	3.3452	0.00082224	0.00800252	Entpd2	0.430039	0.919545	neither
ENSMUSG00000038473	86.8285	1.17599	0.351582	3.34485	0.000823271	0.00800788	Nos1ap	0.213976	0.484396	neither
ENSMUSG00000002769	50741.9	-0.658141	0.196811	-3.34402	0.00082573	0.0080271	Gnmt	1499.86	953.221	neither
ENSMUSG00000022546	11030.5	-0.713843	0.21354	-3.3429	0.000829069	0.00805205	Gpt	135.709	82.9691	neither
ENSMUSG00000028484	653.58	0.693899	0.207578	3.34284	0.000829265	0.00805205	Psip1	2.85692	4.64187	neither
ENSMUSG00000041688	236.392	0.605935	0.181393	3.34045	0.00083644	0.00811698	Amot	0.6495	0.991473	neither
ENSMUSG00000040857	1010.66	-0.357541	0.107119	-3.33778	0.0008445	0.00818565	Erf	9.16254	7.17127	neither
ENSMUSG00000015461	495.06	0.502981	0.15069	3.33785	0.000844297	0.00818565	Atf6b	4.32187	6.14837	male
ENSMUSG00000040774	2068.05	-0.484078	0.145042	-3.3375	0.000845364	0.00818925	Cept1	22.5193	16.1578	female
ENSMUSG00000028911	1278.48	-0.400504	0.120009	-3.33729	0.00084599	0.00819054	Srsf4	11.8875	9.03635	neither
ENSMUSG00000002068	39.9571	1.46959	0.440412	3.33685	0.000847351	0.00819895	Ccne1	0.231457	0.64384	neither
ENSMUSG00000023393	102.02	0.79245	0.237598	3.33525	0.000852233	0.00824139	Slc17a9	0.680274	1.17931	male
ENSMUSG00000024059	26.2072	1.33815	0.401422	3.33354	0.000857496	0.00828747	Clip4	0.0506967	0.128878	neither
ENSMUSG00000063060	74.4353	-1.06653	0.320163	-3.3312	0.000864717	0.0083524	Sox7	0.889267	0.42576	female
ENSMUSG00000057133	416.048	0.720942	0.216606	3.32836	0.000873604	0.00843153	Chd6	0.478357	0.792392	neither
ENSMUSG00000111709	31.1887	-1.4931	0.448614	-3.32825	0.000873923	0.00843153	Gm3776	1.533	0.546919	neither
ENSMUSG00000021133	1947.64	-0.411529	0.123678	-3.32741	0.000876585	0.00845231	Susd6	8.49819	6.4092	neither
ENSMUSG00000036775	7414.27	-0.510474	0.153437	-3.32694	0.000878056	0.00846159	Decr2	95.6251	67.2995	neither
ENSMUSG00000056812	27.9097	1.51579	0.455636	3.32675	0.000878639	0.00846231	St8sia3	0.0362553	0.102924	neither
ENSMUSG00000038844	703.881	-0.443149	0.133234	-3.32611	0.000880682	0.00847707	Kif16b	2.60323	1.92185	neither
ENSMUSG00000073563	1037.82	-0.468204	0.140803	-3.32525	0.000883389	0.00849821	Csnk1g3	8.06638	5.8466	neither
ENSMUSG00000028420	2078.66	-0.434019	0.130532	-3.32499	0.000884224	0.00850133	Tmem38b	18.2645	13.5568	neither
ENSMUSG00000028716	64.7905	1.02849	0.309346	3.32472	0.000885073	0.00850457	Pdzk1ip1	0.698754	1.42761	neither
ENSMUSG00000020183	127.602	-0.734803	0.221072	-3.32381	0.000887959	0.00852738	Cpm	0.778595	0.468734	female
ENSMUSG00000032026	1849.86	0.434009	0.130602	3.32315	0.000890077	0.00854278	Rexo2	13.5402	18.3346	male
ENSMUSG00000073910	1214.78	0.622091	0.187342	3.32062	0.000898169	0.00861548	Mob3b	4.4909	6.93747	male
ENSMUSG00000073940	378.145	-0.753277	0.226866	-3.32036	0.000899022	0.0086187	Hbb-bt	19.6765	11.6831	neither
ENSMUSG00000039735	564.516	0.477112	0.143722	3.31969	0.000901187	0.00863447	Fnbp1l	1.10948	1.55043	male
ENSMUSG00000079495	9.18863	3.05973	0.921795	3.31932	0.000902382	0.00864095	Nat8f6	0.0344561	0.281034	male
ENSMUSG00000078670	185.735	-0.63835	0.192337	-3.31891	0.00090369	0.00864849	Fam174b	2.01812	1.30104	female
ENSMUSG00000028108	3248.15	-0.74	0.223158	-3.31604	0.000913043	0.00872815	Ecm1	46.9135	28.1775	female
ENSMUSG00000026853	1857.06	-1.57587	0.475228	-3.31603	0.000913063	0.00872815	Crat	15.0298	5.04976	neither
ENSMUSG00000036292	871.168	0.446696	0.134755	3.31488	0.00091682	0.00875903	Gramd1c	4.27422	5.84827	neither
ENSMUSG00000061393	94.3904	0.893152	0.269566	3.3133	0.000922029	0.00880374	Acvr2b	0.48831	0.913138	neither
ENSMUSG00000027809	8972.3	-0.406306	0.122647	-3.31281	0.000923642	0.00881408	Etfdh	39.6728	30.0237	neither
ENSMUSG00000029722	1423.48	-0.58118	0.175481	-3.31193	0.000926551	0.00883677	Agfg2	12.9872	8.71322	female
ENSMUSG00000078853	1400.35	-1.3501	0.407769	-3.31094	0.000929821	0.00886287	Igtp	28.9706	11.3904	female
ENSMUSG00000112793	28.6255	1.36234	0.411675	3.30926	0.000935433	0.00891126	Gm32872	2.26443	5.88127	neither
ENSMUSG00000015697	615.408	0.434203	0.131215	3.3091	0.000935979	0.00891136	Setdb1	2.22238	3.01388	neither
ENSMUSG00000118664	264.123	0.611093	0.184699	3.3086	0.000937647	0.00892053	Tusc3	1.31937	2.01738	neither
ENSMUSG00000038079	110.44	-0.864819	0.261394	-3.30849	0.000938015	0.00892053	Tmem237	1.73964	0.955251	neither
ENSMUSG00000004610	814.2	-0.452753	0.136975	-3.30538	0.000948489	0.00901498	Etfb	23.5395	17.2362	female
ENSMUSG00000056966	22.7703	1.87178	0.566505	3.30409	0.000952851	0.00905127	Gjc3	0.0655818	0.239292	male
ENSMUSG00000041355	1945.79	0.371369	0.112404	3.30387	0.000953614	0.00905334	Ssr2	26.5025	34.3734	neither
ENSMUSG00000022235	4471.51	-0.570295	0.17264	-3.30337	0.000955304	0.00906421	Cmbl	109.298	73.8018	neither
ENSMUSG00000019338	369.786	0.575769	0.174397	3.30148	0.000961767	0.00911782	Zfp687	1.4515	2.17212	male
ENSMUSG00000024036	100.909	0.951786	0.288298	3.3014	0.00096205	0.00911782	Slc37a1	0.172384	0.335068	male
ENSMUSG00000030062	4952.2	0.477477	0.14473	3.29909	0.000969999	0.00918792	Rpn1	26.7182	37.2959	neither
ENSMUSG00000034361	306.704	0.68025	0.206251	3.29816	0.000973201	0.00920776	Cpne2	2.14161	3.44602	neither
ENSMUSG00000042846	8.76323	-3.57709	1.08452	-3.29832	0.000972656	0.00920776	Lrrtm3	0.11068	0.00935852	neither
ENSMUSG00000036863	309.851	-0.691142	0.209625	-3.29704	0.000977085	0.00923926	Syde2	1.93521	1.20372	neither
ENSMUSG00000027339	66.8614	-0.98651	0.299328	-3.29575	0.00098158	0.00927649	Rassf2	0.215496	0.109225	neither
ENSMUSG00000063382	1557.52	-0.632736	0.191999	-3.29552	0.000982411	0.00927907	Bcl9l	6.89607	4.45721	neither
ENSMUSG00000046722	578.675	-0.624489	0.189513	-3.29522	0.000983432	0.00927913	Cdc42se1	6.27471	4.07757	female
ENSMUSG00000029312	69.1071	0.875711	0.265754	3.2952	0.000983533	0.00927913	Klhl8	0.406517	0.748564	neither
ENSMUSG00000034165	1202.64	-0.545279	0.165548	-3.29379	0.00098848	0.00932052	Ccnd3	4.73596	3.25265	neither
ENSMUSG00000073555	3425.86	0.439586	0.133488	3.29308	0.000990962	0.00933863	Gm4951	31.9929	43.5371	male
ENSMUSG00000042508	325.471	0.513548	0.156037	3.2912	0.000997612	0.00939466	Dmtf1	0.706682	1.01247	neither
ENSMUSG00000062794	4.52836	4.65273	1.41374	3.29108	0.000998038	0.00939466	Zfp599	0.00249882	0.0714409	neither
ENSMUSG00000021835	60.9553	1.09842	0.333808	3.29058	0.00099982	0.00940611	Bmp4	0.502214	1.07925	neither
ENSMUSG00000028776	860.881	-0.506401	0.153939	-3.28963	0.0010032	0.0094326	Tinagl1	6.75091	4.76591	female
ENSMUSG00000068083	3132.2	0.519559	0.157951	3.28937	0.00100413	0.00943284	Cyp2d40	41.5159	59.6587	male
ENSMUSG00000021868	1532.58	-0.595861	0.181151	-3.2893	0.00100436	0.00943284	Ppif	10.6509	7.06223	female
ENSMUSG00000008999	94.9189	-0.842234	0.256069	-3.28909	0.00100512	0.0094346	Bmp7	0.883168	0.493291	male
ENSMUSG00000008730	2880.17	-0.349664	0.106319	-3.28882	0.00100607	0.00943825	Hipk1	8.60615	6.7759	neither
ENSMUSG00000039361	3727.64	-0.340245	0.103466	-3.28846	0.00100738	0.00944514	Picalm	7.70611	6.10568	neither
ENSMUSG00000120212	14.6848	-1.92418	0.585338	-3.28729	0.00101156	0.00947899	ENSMUSG00000120212	0.503292	0.133069	female
ENSMUSG00000020385	462.701	0.641001	0.195005	3.2871	0.00101224	0.00948007	Clk4	1.8129	2.84107	neither
ENSMUSG00000000049	67845	-0.493202	0.150095	-3.28594	0.00101644	0.00950911	Apoh	1449.02	1032.31	female
ENSMUSG00000029772	644.622	0.470794	0.143276	3.28592	0.00101649	0.00950911	Ahcyl2	0.861186	1.19818	male
ENSMUSG00000026437	1237.26	-0.502915	0.153098	-3.28492	0.00102011	0.00953767	Cdk18	8.86558	6.27276	neither
ENSMUSG00000020774	378.325	-0.545375	0.166154	-3.28234	0.00102948	0.0096199	Aspa	2.19658	1.50757	neither
ENSMUSG00000022512	1560.34	1.50177	0.457772	3.28061	0.00103583	0.00967374	Cldn1	4.89521	13.9071	neither
ENSMUSG00000032528	1152.02	-0.501409	0.152885	-3.27965	0.00103938	0.00970142	Vipr1	6.77759	4.80243	female
ENSMUSG00000020737	311.881	0.621956	0.189651	3.27947	0.00104002	0.00970198	Jpt1	3.32658	5.13567	neither
ENSMUSG00000022820	1493.46	-0.373435	0.113926	-3.27786	0.00104598	0.00975209	Ndufb4	25.6147	19.8282	neither
ENSMUSG00000049044	3552.43	1.2585	0.384008	3.27729	0.00104809	0.00976636	Rapgef4	9.1268	21.9248	neither
ENSMUSG00000018581	55.8315	-5.75067	1.75522	-3.27633	0.00105165	0.00979397	Dnah11	0.220458	0.00412744	neither
ENSMUSG00000030935	3266.68	-0.430813	0.131519	-3.27566	0.00105414	0.00981169	Acsm3	22.1159	16.461	neither
ENSMUSG00000047227	16.7529	1.90806	0.582575	3.27522	0.00105579	0.00982161	Gm527	0.134357	0.508233	neither
ENSMUSG00000070923	1745.61	-0.387449	0.118343	-3.27395	0.00106057	0.00986052	Klhl9	13.8004	10.5801	neither
ENSMUSG00000036594	1215.36	-1.2637	0.386087	-3.27309	0.0010638	0.0098802	H2-Aa	13.1455	5.493	neither
ENSMUSG00000040648	1444.33	0.400994	0.122513	3.27307	0.00106387	0.0098802	Ppip5k2	2.51888	3.33775	male
ENSMUSG00000035181	557.596	0.516756	0.157891	3.27288	0.00106459	0.00988132	Heatr5a	0.645309	0.927313	male
ENSMUSG00000032437	3494.1	-0.37267	0.113876	-3.2726	0.00106563	0.0098855	Stt3b	27.1879	21.061	neither
ENSMUSG00000084910	79.217	0.876784	0.267993	3.27166	0.00106916	0.00991272	C630043F03Rik	0.376352	0.694433	female
ENSMUSG00000021824	2686.14	-0.502788	0.153702	-3.27118	0.00107098	0.00992404	Ap3m1	13.0623	9.25248	neither
ENSMUSG00000026956	149.681	0.811058	0.248096	3.26913	0.00107878	0.00999068	Uap1l1	0.777617	1.36633	neither
ENSMUSG00000030662	1835.67	-0.396731	0.121372	-3.26872	0.00108034	0.00999958	Ipo5	10.1197	7.71217	neither
ENSMUSG00000090090	29.5253	-1.70397	0.521389	-3.26814	0.00108256	0.010009	Mup-ps16	2.20072	0.681683	neither
ENSMUSG00000091370	12.7806	2.09569	0.641248	3.26815	0.00108254	0.010009	5730435O14Rik	0.201689	0.869037	male
ENSMUSG00000003746	10489.7	-0.424504	0.129962	-3.26638	0.00108931	0.010063	Man1a	36.2755	27.1022	neither
ENSMUSG00000004264	5869.7	-0.486623	0.148984	-3.26628	0.00108971	0.010063	Phb2	53.6509	38.3867	neither
ENSMUSG00000021087	39.5459	-1.13657	0.347983	-3.26615	0.00109021	0.010063	Rtn1	0.31802	0.144863	female
ENSMUSG00000095532	290.929	1.55766	0.476974	3.26572	0.00109187	0.0100727	Mup-ps13	7.86547	23.2742	male
ENSMUSG00000020805	68.9072	2.77306	0.849422	3.26465	0.001096	0.0101052	Slc13a5	0.103781	0.709271	neither
ENSMUSG00000050919	95.0559	-0.824912	0.252761	-3.2636	0.00110005	0.0101369	Zfp366	0.553651	0.31407	neither
ENSMUSG00000025353	1003.95	0.371661	0.113895	3.26318	0.00110169	0.0101464	Ormdl2	15.2617	19.7971	neither
ENSMUSG00000006344	57.1905	-0.974994	0.29881	-3.26292	0.0011027	0.0101501	Ggt5	0.37296	0.189953	female
ENSMUSG00000031434	64.1429	-0.875748	0.268443	-3.26233	0.00110501	0.0101601	Morc4	0.399418	0.218272	female
ENSMUSG00000089789	9.16385	-2.32598	0.712973	-3.26237	0.00110486	0.0101601	Rdh1	0.113232	0.0226188	female
ENSMUSG00000045064	95.2626	0.894339	0.274285	3.26062	0.0011117	0.010216	Zc2hc1c	0.418425	0.780787	male
ENSMUSG00000036867	249.8	-0.668827	0.205165	-3.25995	0.00111433	0.0102345	Smad6	2.78663	1.75569	female
ENSMUSG00000116341	22.458	1.95273	0.599696	3.25619	0.00112918	0.0103651	Cyp2d36-ps	0.180482	0.70902	neither
ENSMUSG00000042228	1086.52	0.3527	0.108425	3.25294	0.00114216	0.0104785	Lyn	6.81858	8.73596	neither
ENSMUSG00000039637	574.286	-0.421049	0.12945	-3.25261	0.00114352	0.0104852	Coro7	2.57867	1.93133	female
ENSMUSG00000032489	18.3867	1.72853	0.531586	3.25164	0.00114739	0.0105149	Kif9	0.0581739	0.19154	neither
ENSMUSG00000047675	5773.72	0.33485	0.102984	3.25149	0.00114803	0.010515	Rps8	86.1197	108.942	neither
ENSMUSG00000019989	2668.06	0.417722	0.128519	3.25028	0.00115293	0.010554	Enpp3	11.0494	14.8036	male
ENSMUSG00000057880	16221.6	-0.614271	0.189134	-3.2478	0.00116301	0.0106405	Abat	73.7352	48.3243	neither
ENSMUSG00000054072	9259.2	0.685165	0.210987	3.24743	0.00116452	0.0106484	Iigp1	35.4855	57.2488	neither
ENSMUSG00000082361	53.5495	1.21976	0.375785	3.24591	0.00117078	0.0106997	Btc	0.207264	0.48403	neither
ENSMUSG00000031750	39.6215	-1.29431	0.398781	-3.24566	0.00117179	0.0107031	Il34	0.836523	0.341932	female
ENSMUSG00000032777	1631.94	0.349423	0.107672	3.24524	0.00117353	0.0107131	Gtf3c1	3.47582	4.44173	neither
ENSMUSG00000057440	164.921	0.866743	0.267121	3.24476	0.00117548	0.0107251	Mpp7	0.168515	0.308703	male
ENSMUSG00000059554	226.879	0.749714	0.231099	3.24413	0.00117809	0.010743	Ccdc28a	1.66396	2.80117	male
ENSMUSG00000040158	222.651	-0.630589	0.194391	-3.24393	0.00117894	0.0107448	Tax1bp3	2.63441	1.70629	neither
ENSMUSG00000033400	2264.22	-0.446502	0.137745	-3.24152	0.00118894	0.01083	Agl	5.41981	3.99062	female
ENSMUSG00000028909	21.2623	1.52437	0.470294	3.24131	0.00118984	0.0108323	Ptpru	0.044742	0.12964	neither
ENSMUSG00000057836	131.397	2.23437	0.68977	3.2393	0.00119824	0.0109028	Xlr3a	0.332424	1.56485	neither
ENSMUSG00000020679	397.564	0.538721	0.166358	3.23832	0.00120236	0.0109343	Hnf1b	2.95107	4.2981	neither
ENSMUSG00000021565	4.626	-4.60949	1.42366	-3.23777	0.00120468	0.0109495	Slc6a19	0.0518915	0.00198677	female
ENSMUSG00000034248	1305.65	-0.487557	0.150667	-3.23599	0.00121223	0.011012	Slc25a37	7.36435	5.27175	neither
ENSMUSG00000038503	616.059	-0.460681	0.142431	-3.23442	0.00121889	0.0110665	Mesd	3.73772	2.72281	neither
ENSMUSG00000029545	6053.2	-0.384113	0.1188	-3.23327	0.00122382	0.0111052	Acads	87.9536	67.5797	neither
ENSMUSG00000021930	775.431	0.3703	0.114592	3.23145	0.00123162	0.0111699	Spryd7	4.91964	6.37912	neither
ENSMUSG00000078607	91.1381	-0.904301	0.279905	-3.23075	0.00123468	0.0111915	1810010H24Rik	2.05288	1.10017	neither
ENSMUSG00000034203	385.762	-0.504747	0.156342	-3.22848	0.00124451	0.0112745	Chchd4	2.53669	1.7939	neither
ENSMUSG00000073481	13048.9	-0.517151	0.160221	-3.22774	0.00124773	0.0112975	Mtarc2	67.483	47.281	neither
ENSMUSG00000048240	29.3948	-1.64057	0.50835	-3.22724	0.00124991	0.011311	Gng7	0.34244	0.110246	female
ENSMUSG00000023832	2869.48	-0.555259	0.172152	-3.2254	0.00125799	0.011378	Acat2	39.1019	26.6704	neither
ENSMUSG00000035171	281.648	0.485931	0.150671	3.2251	0.00125929	0.0113835	1110059E24Rik	2.22804	3.12745	male
ENSMUSG00000010362	212.264	-0.617766	0.191606	-3.22415	0.00126348	0.0114152	Rdm1	4.75062	3.10586	neither
ENSMUSG00000004951	596.117	2.04087	0.633028	3.22397	0.00126424	0.011416	Hspb1	6.5724	27.1317	neither
ENSMUSG00000016503	369.388	-0.464564	0.144115	-3.22356	0.00126606	0.0114262	Gtf3a	4.89447	3.55564	neither
ENSMUSG00000031628	934.274	0.431732	0.133962	3.22279	0.00126949	0.0114401	Casp3	6.89679	9.33475	neither
ENSMUSG00000026335	719.435	-0.513131	0.159222	-3.22275	0.00126967	0.0114401	Pam	2.07159	1.45576	female
ENSMUSG00000042066	137.933	-0.704652	0.218634	-3.22298	0.00126866	0.0114401	Tmcc2	0.874232	0.538041	neither
ENSMUSG00000037601	490.288	0.519399	0.161192	3.22224	0.00127193	0.0114543	Nme1	3.51321	5.04312	male
ENSMUSG00000030471	104.945	0.836095	0.259493	3.22203	0.00127286	0.0114564	Zdhhc13	0.910435	1.62859	neither
ENSMUSG00000039824	39.3971	-1.13709	0.352985	-3.22135	0.00127588	0.0114774	Myl6b	0.854408	0.388679	neither
ENSMUSG00000061207	160.793	0.6096	0.189297	3.22033	0.00128041	0.0115119	Stk19	1.17524	1.79686	male
ENSMUSG00000058355	2321.44	0.402766	0.125098	3.2196	0.00128369	0.0115289	Abce1	9.69048	12.8568	male
ENSMUSG00000030731	222.744	-0.637976	0.19815	-3.21967	0.00128338	0.0115289	Syt3	2.53413	1.6312	neither
ENSMUSG00000109656	5.79634	4.05488	1.25957	3.21924	0.0012853	0.0115371	Gm45548	0.00633725	0.100325	neither
ENSMUSG00000078689	4.53335	4.6491	1.44423	3.21909	0.00128599	0.0115372	Mup6	0.0100604	0.254603	male
ENSMUSG00000021418	250.064	0.6159	0.191355	3.21863	0.00128806	0.0115495	Rpp40	0.879025	1.35128	neither
ENSMUSG00000026405	19377.9	0.606233	0.188367	3.21836	0.00128924	0.0115527	C4bp	66.4864	101.426	male
ENSMUSG00000039449	1069.42	0.422808	0.131379	3.21824	0.00128981	0.0115527	Prpf18	5.00898	6.73639	neither
ENSMUSG00000030556	873.187	-0.703395	0.218622	-3.2174	0.00129356	0.0115801	Lrrc28	3.63146	2.23653	neither
ENSMUSG00000092124	40.9297	-1.10529	0.343566	-3.21712	0.00129483	0.0115852	B930094E09Rik	1.31209	0.611237	neither
ENSMUSG00000073835	79.1997	-1.33817	0.416092	-3.21605	0.00129969	0.0116224	Mup-ps12	6.01272	2.38657	neither
ENSMUSG00000042978	1299.99	-1.42295	0.442657	-3.21456	0.00130646	0.0116767	Sbk1	12.3147	4.60559	neither
ENSMUSG00000096215	64.2932	0.941824	0.29308	3.21354	0.00131111	0.011712	Smim22	2.2776	4.40557	neither
ENSMUSG00000031700	14558.2	-0.726635	0.226174	-3.21272	0.00131483	0.0117389	Gpt2	93.6938	56.7506	neither
ENSMUSG00000024943	450.007	0.615704	0.191666	3.21239	0.00131637	0.0117463	Smc5	1.52229	2.34323	neither
ENSMUSG00000027784	834.66	-0.524899	0.163406	-3.21223	0.00131708	0.0117464	Ppm1l	2.73054	1.90381	neither
ENSMUSG00000023307	3158.98	-0.382701	0.119196	-3.21068	0.00132419	0.0118035	Marchf5	43.2271	33.241	neither
ENSMUSG00000032194	1796.67	-0.415496	0.129421	-3.21042	0.00132543	0.0118082	Kank2	11.4224	8.58568	female
ENSMUSG00000028988	402.578	0.492674	0.153471	3.21022	0.00132634	0.01181	Ctnnbip1	3.48741	4.92065	male
ENSMUSG00000005823	825.869	-0.412947	0.128692	-3.2088	0.0013329	0.011862	Gpr108	9.59342	7.22644	neither
ENSMUSG00000025169	276.733	-0.521915	0.162756	-3.20673	0.00134251	0.0119412	Ogfod3	7.26382	5.06931	neither
ENSMUSG00000003813	1738.38	-0.450879	0.140647	-3.20574	0.00134715	0.0119761	Rad23a	22.6822	16.6443	neither
ENSMUSG00000066613	89.237	0.750204	0.234147	3.20399	0.00135537	0.0120426	Zfp932	0.591562	0.99899	neither
ENSMUSG00000037149	2150.25	0.373888	0.116713	3.20348	0.0013578	0.0120513	Ddx1	10.736	13.9505	neither
ENSMUSG00000022799	414.346	-0.46341	0.144655	-3.20355	0.00135745	0.0120513	Arhgap31	1.25529	0.912805	neither
ENSMUSG00000034254	194.67	-0.673025	0.210162	-3.2024	0.00136287	0.0120899	Agpat1	2.32136	1.45968	neither
ENSMUSG00000027366	6287.94	0.472985	0.147721	3.20189	0.0013653	0.0120985	Sppl2a	17.6874	24.6304	male
ENSMUSG00000030805	565.373	0.426042	0.133059	3.20191	0.00136521	0.0120985	Stx4a	5.9401	8.00768	neither
ENSMUSG00000003423	1102.32	-0.392168	0.122525	-3.20073	0.0013708	0.0121344	Pih1d1	18.0364	13.7771	female
ENSMUSG00000059040	227.678	-0.663865	0.207403	-3.20084	0.00137026	0.0121344	Eno1b	4.33172	2.73952	neither
ENSMUSG00000058558	6315.55	0.320382	0.100117	3.20007	0.00137393	0.0121556	Rpl5	41.7111	52.2366	neither
ENSMUSG00000114469	45.6281	-1.4715	0.459866	-3.19985	0.00137501	0.0121587	C730002L08Rik	0.32984	0.118618	neither
ENSMUSG00000027303	984.45	0.362622	0.113381	3.19826	0.00138262	0.0122195	Ptpra	2.31125	2.98086	neither
ENSMUSG00000037772	662.857	-0.487205	0.152436	-3.19613	0.00139286	0.0123035	Mrpl23	4.61481	3.29995	neither
ENSMUSG00000021573	470.424	-0.65372	0.204575	-3.1955	0.00139587	0.0123235	Tppp	3.2851	2.0905	neither
ENSMUSG00000019935	514.544	-0.758536	0.237473	-3.1942	0.00140217	0.0123726	Slc17a8	3.99374	2.36281	neither
ENSMUSG00000044456	869.771	-0.518783	0.162429	-3.19391	0.00140362	0.0123788	Rin3	4.36152	3.05315	neither
ENSMUSG00000041638	1435.02	0.390163	0.122212	3.19251	0.00141044	0.0124323	Gcn1	2.02945	2.66817	neither
ENSMUSG00000021608	110.608	-0.826364	0.258892	-3.19193	0.00141328	0.0124507	Lpcat1	0.889498	0.502594	neither
ENSMUSG00000117310	17.1373	-2.0405	0.639336	-3.19159	0.00141493	0.0124587	Ptp4a1	0.193406	0.0470901	female
ENSMUSG00000051113	14.402	-1.80868	0.566826	-3.19089	0.00141837	0.0124824	Fam71e1	0.302553	0.0867206	neither
ENSMUSG00000022142	579.648	0.49826	0.156265	3.18856	0.00142985	0.0125767	Nup155	1.16966	1.65895	neither
ENSMUSG00000083478	15.69	-2.27621	0.714085	-3.18759	0.00143462	0.0126121	Gm15375	0.894308	0.182982	female
ENSMUSG00000024104	1625.29	0.329438	0.103364	3.18716	0.00143677	0.01262	Washc2	5.55362	6.99868	neither
ENSMUSG00000035673	559.241	0.429652	0.13481	3.18711	0.00143704	0.01262	Sbno2	1.29408	1.74902	male
ENSMUSG00000024018	202.91	0.636717	0.19999	3.18375	0.00145381	0.0127606	Ccdc167	0.384778	0.598886	neither
ENSMUSG00000064128	108.505	0.713222	0.224155	3.18183	0.00146349	0.0128387	Cenpj	0.491588	0.807105	neither
ENSMUSG00000041737	13.441	-2.10478	0.661691	-3.18092	0.00146809	0.0128723	Tmem45b	0.134782	0.0311205	female
ENSMUSG00000030057	7233.97	-0.349643	0.109938	-3.18037	0.00147087	0.0128838	Cnbp	77.7143	61.1778	neither
ENSMUSG00000021754	345.308	0.57099	0.179537	3.18035	0.00147095	0.0128838	Map3k1	1.08534	1.61822	neither
ENSMUSG00000031634	1075.98	0.445952	0.140301	3.17854	0.00148021	0.0129581	Ufsp2	6.02144	8.21903	male
ENSMUSG00000018340	4219.46	-0.449033	0.141331	-3.17718	0.00148714	0.013005	Anxa6	48.3981	35.5554	female
ENSMUSG00000050846	333.814	0.494172	0.155536	3.17721	0.001487	0.013005	Zfp623	3.24605	4.58472	neither
ENSMUSG00000032577	122.27	1.04691	0.329535	3.17692	0.00148847	0.0130098	Mapkapk3	0.417969	0.869128	neither
ENSMUSG00000072501	770.379	0.639628	0.201373	3.17634	0.00149147	0.0130292	Phf20l1	1.00365	1.57056	male
ENSMUSG00000052776	74.4503	0.96311	0.303522	3.17311	0.00150815	0.013168	Oas1a	0.779032	1.52477	neither
ENSMUSG00000030124	29.9698	1.29593	0.408536	3.17212	0.00151331	0.0132061	Lag3	0.238423	0.590258	male
ENSMUSG00000058254	805.513	-0.369468	0.116567	-3.16957	0.00152667	0.0133018	Tspan7	3.74061	2.90427	neither
ENSMUSG00000121242	23.8661	1.72366	0.543766	3.16987	0.0015251	0.0133018	ENSMUSG00000121242	0.269066	0.901041	neither
ENSMUSG00000024640	19.8817	1.65339	0.521643	3.16959	0.00152656	0.0133018	Psat1	0.0650677	0.207544	neither
ENSMUSG00000020794	1965.65	-0.318542	0.100542	-3.16825	0.0015336	0.0133552	Ube2g1	13.8705	11.1549	neither
ENSMUSG00000022887	6016.51	0.414431	0.130894	3.16615	0.00154473	0.013438	Masp1	15.2732	20.4155	neither
ENSMUSG00000081957	123.475	-0.846255	0.267281	-3.16617	0.00154463	0.013438	Ak3l2-ps	6.86493	3.83762	neither
ENSMUSG00000074115	30140.7	4.82813	1.525	3.16598	0.00154562	0.0134387	Saa1	24.0801	684.447	male
ENSMUSG00000053012	1519.81	0.329778	0.104237	3.16372	0.00155766	0.0135364	Krcc1	20.4944	25.8352	neither
ENSMUSG00000037822	1786.18	0.335188	0.105962	3.16329	0.00155998	0.0135445	Smim14	2.87875	3.64133	male
ENSMUSG00000070056	1021.42	0.618682	0.195585	3.16324	0.00156023	0.0135445	Mfhas1	3.51465	5.41832	male
ENSMUSG00000026527	5.22868	3.93059	1.24274	3.16284	0.00156237	0.013556	Rgs7	0.00303454	0.047688	neither
ENSMUSG00000040536	1835.96	0.430938	0.136329	3.16102	0.0015722	0.0136342	Necab1	8.69407	11.7546	male
ENSMUSG00000020572	2636.58	-0.558652	0.176774	-3.16027	0.00157624	0.0136621	Nampt	18.0963	12.3171	neither
ENSMUSG00000054509	426.82	0.527022	0.166908	3.15756	0.00159095	0.0137824	Parp4	1.55813	2.25204	neither
ENSMUSG00000120294	115.847	0.915164	0.289869	3.15716	0.00159313	0.0137941	ENSMUSG00000120294	1.3382	2.5323	male
ENSMUSG00000035621	1430.4	0.408055	0.129267	3.15669	0.00159572	0.013795	Midn	8.30803	11.0582	neither
ENSMUSG00000001054	387.568	-0.519351	0.164524	-3.1567	0.00159567	0.013795	Rmnd5b	6.15251	4.30268	neither
ENSMUSG00000030411	43.6918	-1.1284	0.35744	-3.1569	0.00159454	0.013795	Nova2	0.208841	0.0954575	female
ENSMUSG00000040483	80.4844	0.880449	0.279027	3.15542	0.00160267	0.0138479	Xaf1	0.351927	0.649118	neither
ENSMUSG00000051329	242.835	0.495434	0.15709	3.15382	0.0016115	0.0139169	Nup160	0.669515	0.946939	neither
ENSMUSG00000031530	146.297	1.00689	0.319464	3.15179	0.00162272	0.0140066	Dusp4	1.03089	2.08396	male
ENSMUSG00000030087	5299.85	-0.553194	0.175556	-3.1511	0.00162654	0.0140323	Klf15	65.7244	44.9574	neither
ENSMUSG00000106847	196.05	-0.637374	0.202366	-3.14962	0.00163485	0.0140967	Peg13	1.47168	0.947101	female
ENSMUSG00000074656	2205.95	0.368813	0.117104	3.14944	0.00163582	0.0140977	Eif2s2	8.29567	10.7482	neither
ENSMUSG00000006522	28417.7	0.766096	0.243263	3.14924	0.00163693	0.0141	Itih3	168.427	287.003	neither
ENSMUSG00000039529	1559.98	0.650564	0.206614	3.1487	0.00163999	0.014119	Atp8b1	5.25477	8.28567	neither
ENSMUSG00000008683	1959.52	0.31833	0.101105	3.14851	0.00164103	0.0141195	Rps15a	8.09731	10.1264	neither
ENSMUSG00000034591	1887.41	1.78395	0.566622	3.14839	0.00164174	0.0141195	Slc41a2	4.61994	15.9541	male
ENSMUSG00000078680	15282.5	6.19686	1.96842	3.14813	0.00164316	0.0141244	Mup10	8.63748	632.566	neither
ENSMUSG00000032125	358.384	-0.52702	0.167437	-3.14757	0.00164631	0.0141441	Robo4	2.32244	1.61756	female
ENSMUSG00000021595	2224.85	0.352811	0.112161	3.14559	0.00165754	0.0142333	Nsun2	9.91493	12.701	neither
ENSMUSG00000034584	492.855	0.584353	0.185791	3.14521	0.00165968	0.0142443	Exph5	1.09043	1.64237	male
ENSMUSG00000001768	497.834	0.558595	0.177615	3.14497	0.00166101	0.0142484	Rin2	1.03943	1.53623	neither
ENSMUSG00000057637	1083.99	0.547958	0.174295	3.14385	0.00166744	0.0142961	Prdm2	3.45183	5.06761	neither
ENSMUSG00000028270	304.118	-1.63386	0.519809	-3.14319	0.00167118	0.0143209	Gbp2	5.32523	1.71975	neither
ENSMUSG00000030161	12900.2	-0.501536	0.159573	-3.14299	0.00167231	0.0143232	Gabarapl1	218.567	154.942	neither
ENSMUSG00000038502	1216.45	-0.397107	0.126357	-3.14274	0.00167375	0.0143281	Ptov1	9.55475	7.27665	neither
ENSMUSG00000027322	351.518	0.578108	0.184129	3.13969	0.00169126	0.0144705	Siglec1	1.14774	1.72141	male
ENSMUSG00000020402	6922.07	-0.386389	0.123091	-3.13905	0.00169499	0.0144801	Vdac1	87.1517	66.8672	neither
ENSMUSG00000034422	1067.02	0.404751	0.128929	3.13932	0.00169341	0.0144801	Parp14	2.87158	3.81516	neither
ENSMUSG00000001946	308.356	-0.506002	0.161194	-3.13909	0.00169476	0.0144801	Esam	3.6758	2.59417	female
ENSMUSG00000029798	244.575	0.569347	0.18141	3.13845	0.00169842	0.014502	Herc6	0.617336	0.917542	neither
ENSMUSG00000039958	751.739	1.38759	0.442279	3.13738	0.00170467	0.0145479	Etfbkmt	4.84421	12.7258	male
ENSMUSG00000022091	983.69	-0.559793	0.178448	-3.13702	0.00170675	0.0145582	Sorbs3	9.40476	6.39702	female
ENSMUSG00000060407	20305	-0.475496	0.151605	-3.13642	0.00171026	0.0145806	Cyp2a12	198.925	143.488	neither
ENSMUSG00000097305	4.04091	4.4808	1.42876	3.13614	0.00171188	0.014587	Gm17276	0.0016432	0.0417607	neither
ENSMUSG00000001211	7833.82	-0.375276	0.119671	-3.13589	0.00171331	0.0145916	Agpat3	33.0636	25.5593	neither
ENSMUSG00000085977	32.9254	1.13329	0.361497	3.13499	0.0017186	0.0146292	Gm5970	0.492533	1.08664	neither
ENSMUSG00000030207	1541.82	-0.445638	0.142179	-3.13433	0.00172244	0.0146469	Fam234b	7.49049	5.51245	neither
ENSMUSG00000039105	1478.64	0.371518	0.11853	3.13438	0.00172218	0.0146469	Atp6v1g1	33.0776	42.9045	neither
ENSMUSG00000038781	763.965	0.613894	0.19591	3.13355	0.00172704	0.0146785	Stap2	6.84463	10.4943	neither
ENSMUSG00000029478	1616.37	0.434974	0.138851	3.13268	0.00173218	0.0147147	Ncor2	3.81371	5.17282	neither
ENSMUSG00000090136	218.462	0.562461	0.179609	3.13158	0.00173869	0.0147625	Gm10177	11.5777	17.1182	neither
ENSMUSG00000031672	19979.5	-0.513108	0.163947	-3.12971	0.00174979	0.0148491	Got2	141.809	99.6361	neither
ENSMUSG00000045092	1809.64	-0.469114	0.149904	-3.12943	0.00175146	0.0148557	S1pr1	20.0832	14.5434	neither
ENSMUSG00000019539	154.516	-0.671552	0.21462	-3.12902	0.00175389	0.0148687	Rcn3	3.22029	2.02542	female
ENSMUSG00000021136	3908.75	-0.445807	0.142523	-3.12796	0.00176026	0.0149152	Smoc1	37.5348	27.6297	female
ENSMUSG00000025173	1194.82	0.516775	0.165531	3.12192	0.00179677	0.015209	Wdr45b	6.27302	9.0051	male
ENSMUSG00000039917	687.99	-0.643022	0.205969	-3.12194	0.00179664	0.015209	Rhbdd2	3.24341	2.08017	neither
ENSMUSG00000074743	162.022	-0.877748	0.28123	-3.1211	0.00180176	0.0152435	Thbd	1.64261	0.894799	neither
ENSMUSG00000001891	16316.7	-0.70349	0.225411	-3.12093	0.00180284	0.0152448	Ugp2	191.705	118.162	neither
ENSMUSG00000003072	7988.35	-0.431231	0.138232	-3.11961	0.00181088	0.0153051	Atp5d	138.528	103.021	neither
ENSMUSG00000033595	4.20472	4.5407	1.45574	3.11916	0.00181365	0.0153207	Lgi3	0.00229053	0.060604	neither
ENSMUSG00000026272	8381.99	-0.670125	0.214862	-3.11886	0.00181554	0.0153289	Agxt	176.576	111.365	neither
ENSMUSG00000022404	1597.52	0.373431	0.119771	3.11788	0.00182158	0.0153721	Slc25a17	14.2297	18.4936	male
ENSMUSG00000020883	1191.27	0.642082	0.205986	3.11711	0.00182633	0.0154043	Fbxl20	2.23526	3.50357	male
ENSMUSG00000044199	12.8955	-1.80105	0.578755	-3.11194	0.00185864	0.0156611	S1pr4	0.244408	0.0703973	neither
ENSMUSG00000118117	5.54017	4.0305	1.29517	3.11194	0.00185865	0.0156611	Gm30961	0.00723433	0.123859	neither
ENSMUSG00000026088	136.385	0.621178	0.199771	3.10946	0.00187433	0.0157852	Mitd1	1.12833	1.74306	neither
ENSMUSG00000038615	4911.85	-0.435838	0.140215	-3.10835	0.00188138	0.0158365	Nfe2l1	30.2175	22.3967	neither
ENSMUSG00000087273	8.55226	2.49854	0.804346	3.1063	0.00189444	0.0159384	Gm13203	0.142672	0.816432	neither
ENSMUSG00000038886	1460.06	0.408253	0.131473	3.10523	0.00190133	0.0159883	Man2a2	3.5383	4.71352	neither
ENSMUSG00000018909	510.979	-0.46956	0.151274	-3.10404	0.00190899	0.0160446	Arrb1	1.54541	1.12013	neither
ENSMUSG00000049339	7005.44	-0.397938	0.128227	-3.1034	0.00191313	0.0160712	Retreg2	77.3348	58.8516	neither
ENSMUSG00000072494	216.394	-0.721424	0.232478	-3.10319	0.00191447	0.0160744	Ppp1r3e	3.12656	1.90072	neither
ENSMUSG00000006818	7586.79	-0.430013	0.138631	-3.10185	0.00192318	0.0161394	Sod2	25.3371	18.8551	neither
ENSMUSG00000020821	9291.3	-0.382018	0.123218	-3.10034	0.00193299	0.0162112	Kif1c	42.0511	32.3756	neither
ENSMUSG00000075701	1579.8	0.347294	0.112022	3.10023	0.00193369	0.0162112	Selenos	27.3971	34.9753	male
ENSMUSG00000022967	1037.63	0.395543	0.127612	3.09958	0.00193793	0.0162292	Ifnar1	4.39027	5.79567	neither
ENSMUSG00000040396	755.54	0.421396	0.135946	3.09972	0.00193702	0.0162292	Abhd13	3.62106	4.86569	male
ENSMUSG00000040808	4.06171	-4.41953	1.42591	-3.09946	0.00193877	0.0162292	S100g	0.472088	0.0207203	neither
ENSMUSG00000029238	1160.59	0.609816	0.196769	3.09914	0.00194081	0.0162381	Clock	1.94676	2.98306	male
ENSMUSG00000066319	960.086	0.4003	0.129282	3.09634	0.00195926	0.0163843	Rtp3	7.88267	10.4302	male
ENSMUSG00000034201	708.963	0.630193	0.203551	3.09599	0.00196154	0.0163869	Gas2l1	2.65534	4.1205	neither
ENSMUSG00000053063	147.072	0.638079	0.20609	3.09612	0.00196074	0.0163869	Clec12a	0.605582	0.945873	neither
ENSMUSG00000079017	108.394	0.755576	0.244072	3.09571	0.0019634	0.0163942	Ifi27l2a	5.08204	8.57617	female
ENSMUSG00000054252	740.137	0.379138	0.12254	3.09399	0.00197482	0.0164813	Fgfr3	2.61523	3.41414	neither
ENSMUSG00000028413	1535.7	0.514616	0.166342	3.09373	0.00197657	0.0164876	B4galt1	8.697	12.4555	neither
ENSMUSG00000102101	158.437	-0.729546	0.235832	-3.09349	0.00197815	0.0164925	Zbtb11os1	4.26665	2.57565	neither
ENSMUSG00000031503	667.952	0.484884	0.156754	3.09329	0.00197953	0.0164957	Col4a2	2.44872	3.4376	neither
ENSMUSG00000035042	38.4575	-1.22802	0.397016	-3.09314	0.00198052	0.0164958	Ccl5	1.63222	0.700839	female
ENSMUSG00000024131	3068.07	1.30222	0.421054	3.09277	0.00198298	0.016508	Slc3a1	22.6733	56.0837	neither
ENSMUSG00000024776	23.3448	-1.34554	0.435206	-3.09172	0.00198998	0.0165579	Stambpl1	0.175358	0.0693273	female
[truncated: 644 more rows]
