# Supplementary material for: GH-resistant (Laron) mice: gene therapy with a liver-specific GH receptor causes unbalanced upregulation of female-biased and growth-related genes
Source: Front Endocrinol (Lausanne). 2026 May 28;17:1808977. doi: 10.3389/fendo.2026.1808977 (PMC13253266; doi:10.3389/fendo.2026.1808977)
Supplement: Supplementary file 10 [file DataSheet10.zip › 8B 20250223_WTvsGHR_male_mfgsea_sig.txt]

Gene_set	pathway	pval	padj	log2err	ES	NES	size	leadingEdge	gene_ratio
Curated - Chemical and Genetic Perturbation	SERVITJA_LIVER_HNF1A_TARGETS_UP	7.73365581570428e-25	1.37633294666817e-21	1.29512308741004	-0.740783453000228	-2.94371347244333	135	Fmo3,Abcc4,Gsta2,Scd2,Cyp2a5,Cyp2b13,Cyp2b9,Gsta4,Mgst3,Adora1,Sult1e1,Abcc3,Gsta1,Nqo1,Gstm3,Cdkn1c,Tmtc2,Aldh3a2,Tnfrsf19,Atp6v0d2,Abcd2,Gstt2,Slco1a4,Cbr1,Serpinb1a,Lgals1,Abcb1a,Sparcl1,Pctp,Mogat1,Gstm2,Enc1,Cyp2c39,Fgfrl1,Septin6,Acot3,Rab30,Ptgfr,Acot2,Cyp4a14,Acot4,Tm4sf4,Lepr,Acot1,Pltp,Akr1b7,Cyp4a10,Maoa,Akap12,Mmd,Galk1,Gprc5b,Crat,Pdk4,Mmp12,Slc22a5,Akr1c19,Olig1,Tmem98	0.437037037037037
Ontology - Biological Process	GOBP_XENOBIOTIC_METABOLIC_PROCESS	5.7710813673186e-18	5.43737707413777e-15	1.0959292864312	-0.725863415204343	-2.82784275460706	109	Cyp2a22,Cyp2c40,Cyp2c37,Fmo3,Sult2a2,Gsta2,Cyp2a5,Fmo2,Cyp2a4,Cyp2b13,Sult2a1,Cyp2b9,Gsta4,Sult2a3,Sult2a5,Cyp2c69,Gsta1,Ugt1a1,Cyp3a41a,Gstm3,Cyp3a41b,Cyp3a16,Cyp3a44,Cyp2c68,Cbr1,Gstt1,Fmo1,Sult1a1,Acaa1b,Cyp2c50,Cyp2b10,Gstm2,Gstp3,Ahr,Cyp3a11,Gstm1,Cyp2e1,Sult2a7,Sult2a4,Cyp2c39,Cyp2c29,Cyp2d26,Cyp2d22,Cyp2c38,Gsta3,Cyp46a1,Acaa1a,Cryz,Gsto1,Gsta5,Cyp1a2,Cyp2c55	0.477064220183486
Curated - Chemical and Genetic Perturbation	OHGUCHI_LIVER_HNF4A_TARGETS_UP	3.37099861261224e-15	1.99975128808186e-12	1.00731795687447	-0.840747900286821	-2.81171317302998	47	Vldlr,Cd36,Fmo3,Rcan2,Slc16a7,Sult2a1,Cyp2b9,Sult1e1,Hao2,Gstm3,Abcd2,Abcb1a,Slc27a1,Cyp39a1,Pcp4l1,Slc22a26,Acot3,Prom1,Il1rn,Gsn,Elapor1,Emp2,Defb1,Lepr,Acot1,Slc2a4,Ctse	0.574468085106383
Hallmark	HALLMARK_FATTY_ACID_METABOLISM	1.36396040459478e-18	1.4564369200263e-15	1.11466447751729	-0.677322774331604	-2.71022245993605	143	Cd36,Hpgd,Hao2,Ehhadh,Inmt,Aldh3a2,Acadm,Cbr1,Lgals1,Fmo1,Acadl,Hadh,Bckdhb,Eci1,Suclg2,Ech1,Hsd17b11,Hmgcs2,Decr1,Ppara,Gcdh,Acot2,Hsdl2,Mif,Hmgcl,Vnn1,Bphl,Eci2,Acaa1a,Aldh1a1,Alad,Cryz,Ephx1,Cpt2,Sdhc,Dhcr24,Cyp4a10,Acox1,Aco2,Maoa,Prdx6,Reep6,Hadhb,Echs1,Crat,Etfdh,Acsm3,Rdh1,Acads,Acat2,Gabarapl1,Pcbd1,Mcee,Mdh2,Cpox,Slc22a5,Hsd17b4,Dld,Pts,Aldh9a1,Acaa2,Acadvl,Cpt1a,Dlst,D2hgdh,Gpd2,Pdha1,R…	0.538461538461538
Hallmark	HALLMARK_OXIDATIVE_PHOSPHORYLATION	1.42061304674539e-21	1.89616326414341e-18	1.20397524075264	-0.647757842680992	-2.70340025287405	195	Mgst3,Idh2,Acadm,Mpc1,Maob,Oat,Eci1,Ech1,Decr1,Atp1b1,Aldh6a1,Dlat,Nqo2,Acaa1a,Acat1,Slc25a20,Sdhc,Ndufa2,Aco2,Ndufa9,Cyb5a,Hadha,Atp5g1,Etfa,Ndufa7,Hadhb,Echs1,Etfdh,Etfb,Phb2,Vdac1,Got2,Atp5d,Atp5k,Pdk4,Slc25a5,Mdh2,Mfn2,Ndufs2,Dld,Ndufv1,Atp5h,Atp5e,Ndufa6,Uqcrc1,Ndufa5,Uqcrc2,Mrpl15,Ndufs7,Vdac2,Ndufa3,Acaa2,Uqcr11,Acadvl,Atp5g3,Cpt1a,Dlst,Atp5b,Glud1,Sdhb,Por,Atp5o,Pdha1,Gpx4,Prdx3,Retsat,Sl…	0.58974358974359
Ontology - Biological Process	GOBP_SMALL_MOLECULE_CATABOLIC_PROCESS	3.27028969038224e-26	7.48288999583606e-23	1.32671609800481	-0.599657961077782	-2.65551948139377	319	Sult2a2,Sult2a1,Sult2a3,Sult1e1,Sult2a5,Hao2,Ehhadh,Acadm,Nudt19,Abcd2,Hexb,Eci3,Akr1d1,Abhd2,Acad10,Acadl,Ddah1,Mat1a,Hadh,Acaa1b,Ilvbl,Bckdhb,Aldh5a1,Cyp39a1,Oat,Eci1,Aldh4a1,Pon1,Ces1d,Hpd,Sult2a7,Ids,Sult2a4,Uroc1,Hexa,Abcd1,Decr1,Acot7,Aldh6a1,Gcdh,Gnpda1,Dcxr,Ahcyl,Acot2,Tat,Irs1,Ahcy,Pex7,Sardh,Nqo2,Acot4,Cyp46a1,Hmgcl,Bpnt2,Ivd,Prodh2,Agxt2,Eci2,Acaa1a,Aldh1a1,Hibadh,Afmid,Pfkl,Esd,Xylb,A…	0.482758620689655
Ontology - Biological Process	GOBP_CELLULAR_RESPONSE_TO_XENOBIOTIC_STIMULUS	5.98782788762441e-17	4.79535196380401e-14	1.05746357275086	-0.65243338075435	-2.63753039038775	152	Cyp2a22,Cyp2c40,Cyp2c37,Fmo3,Sult2a2,Gsta2,Cyp2a5,Fmo2,Cyp2a4,Cyp2b13,Sult2a1,Cyp2b9,Gsta4,Sult2a3,Sult2a5,Cyp2c69,Gsta1,Ugt1a1,Cyp3a41a,Gstm3,Cyp3a41b,Cyp3a16,Cyp3a44,Cyp2c68,Cbr1,Gstt1,Fmo1,Sult1a1,Acaa1b,Cyp2c50,Cyp2b10,Gstm2,Gstp3,Ahr,Cyp3a11,Gstm1,Cyp2e1,Sult2a7,Sult2a4,Cyp2c39,Cyp2c29,Cyp2d26,Cyp2d22,Cyp2c38,Gsta3,Cyp46a1,Acaa1a,Cryz,Gsto1,Gsta5,Cyp1a2,Cyp2c55	0.342105263157895
Canonical Pathways - Reactome	REACTOME_THE_CITRIC_ACID_TCA_CYCLE_AND_RESPIRATORY_ELECTRON_TRANSPORT	2.57111157454839e-17	2.1674470573443e-14	1.07686819261983	-0.642698527442109	-2.61652783148219	162	Idh2,Suclg2,Pdk1,Dlat,Pm20d1,Pdk2,Sdhc,Ndufa2,Aco2,Ndufa9,Atp5g1,Pdpr,Etfa,Ndufa7,Etfdh,Etfb,Ndufb4,Vdac1,Atp5d,Atp5k,Acad9,Pdk4,L2hgdh,Mdh2,Ndufs2,Dld,Ndufv1,Atp5h,Atp5e,Ndufa6,Uqcrc1,Ndufa5,Uqcrc2,Ndufs7,Ndufa10,Ndufa3,Atp5l,Ndufa11,Uqcr11,Atp5g3,Dlst,Ndufaf6,Atp5b,D2hgdh,Sdhb,Atp5o,Pdha1,Ndufb11,Sco1,Ndufb10,Atp5a1,Suclg1,Ndufb9,Sdha,Cox8a,Ndufs1,Uqcrfs1,Tmem126b,Coq10b,Uqcrb,Ndufc2,Gstz1,Uqcr…	0.617283950617284
Ontology - Biological Process	GOBP_ORGANIC_ACID_CATABOLIC_PROCESS	9.86704651732287e-18	8.78002689266447e-15	1.0864405425825	-0.598737753520712	-2.54463626924348	222	Hao2,Ehhadh,Acadm,Nudt19,Abcd2,Hexb,Eci3,Akr1d1,Abhd2,Acad10,Acadl,Ddah1,Mat1a,Hadh,Acaa1b,Ilvbl,Bckdhb,Aldh5a1,Cyp39a1,Oat,Eci1,Aldh4a1,Pon1,Ces1d,Hpd,Ids,Uroc1,Hexa,Abcd1,Decr1,Acot7,Aldh6a1,Gcdh,Gnpda1,Dcxr,Ahcyl,Acot2,Tat,Irs1,Ahcy,Pex7,Sardh,Acot4,Hmgcl,Ivd,Prodh2,Agxt2,Eci2,Acaa1a,Hibadh,Afmid,Xylb,Acat1,Sord,Acad11,Cpt2,Cyp4f15,Shmt1,Pck1,Hoga1,Sesn2,Acox1,Amt,Hadha,Cdo1,Etfa,Prodh,Mfsd2a,…	0.463963963963964
Curated - Chemical and Genetic Perturbation	PIONTEK_PKD1_TARGETS_UP	5.82628290603406e-10	1.69671951465359e-07	0.801215574617779	-0.789186289484081	-2.5258216936865	39	Rdh16,Rdh16f2,Hao2,Sult1d1,Ndrg1,Entpd5,Cyp2d26,Sgk1,Sord,Ccn2,Gk,Fkbp5,Prodh,Klf15,Mt1,Ugt3a2,Slc17a1,Aldh8a1,Aass,Acsm5,Slc27a2,Glul	0.564102564102564
Ontology - Biological Process	GOBP_RESPONSE_TO_XENOBIOTIC_STIMULUS	6.43828026337348e-19	7.36585249846093e-16	1.12391496374483	-0.574867262107378	-2.4792969162179	261	Cyp2a22,Cyp2c40,Cyp2c37,Fmo3,Sult2a2,Gsta2,Cyp2a5,Fmo2,Cyp2a4,Cyp2b13,Sult2a1,Cyp2b9,Gsta4,Sult2a3,Sult2a5,Cyp2c69,Gsta1,Nqo1,Ugt1a1,Bche,Cyp3a41a,Gstm3,Cyp3a41b,Cyp3a16,Cyp3a44,Cyp2c68,Cbr1,Gstt1,Fmo1,Sult1a1,Slc1a2,Hadh,Acaa1b,Cyp2c50,Cyp2b10,Gstm2,Gstp3,Ahr,Cyp3a11,Gstm1,Cyp2e1,Fzd1,Sult2a7,Sult2a4,Cyp2c39,Cyp2c29,Ntrk1,Cyp2d26,Cyp2d22,Ei24,Akr1c20,Cyp2c38,Gsta3,Cyp46a1,Atp1a1,Acaa1a,Aldh1a1,A…	0.28735632183908
Ontology - Biological Process	GOBP_AMINO_ACID_CATABOLIC_PROCESS	6.51070775344451e-11	2.26700013232436e-08	0.839088935621274	-0.666693206498184	-2.47307212207683	87	Ddah1,Mat1a,Bckdhb,Aldh5a1,Oat,Aldh4a1,Hpd,Uroc1,Aldh6a1,Ahcyl,Tat,Ahcy,Sardh,Hmgcl,Ivd,Prodh2,Agxt2,Hibadh,Afmid,Acat1,Shmt1,Hoga1,Amt,Cdo1,Etfa,Prodh,Etfb,Abat,Got2,Agxt,Pipox,Scly,Dld,Dbt,Shmt2,Ppat,Aass,Glud1,Pah,Bckdha,Qdpr,Hdc,Gls2,Gstz1,Nos3	0.517241379310345
Canonical Pathways - Reactome	REACTOME_BIOLOGICAL_OXIDATIONS	1.85930093268837e-15	1.14540088611037e-12	1.00731795687447	-0.597908869700252	-2.47204850486922	179	Cyp3a59,Fmo3,Sult2a2,Gsta2,Cyp2a5,Fmo2,Cyp2a4,Mgst3,Sult1e1,Ugt1a5,Ugt1a9,Gsta1,Ugt1a1,Cyp3a41a,Gstm3,Cyp3a41b,Cyp3a16,Cyp3a44,Cyp3a25,Maob,Gstt2,Gstt1,Fmo1,Sult1a1,Sult1c2,Mat1a,Aldh1b1,Papss2,Cyp2b10,Gstm2,Cyp39a1,Ahr,Gstk1,Cyp3a11,Gstm1,Cyp2e1,Ces1d,Cyp2c29,Cyp2d22,Ahcyl,Gsta3,Ahcy,Nqo2,Cyp46a1,Bphl,Bpnt2,Acy1,Aldh1a1,Abhd14b,Esd,Aldh2,Ephx1,Cyp4f15,Gsto1,Cyp4a10,Gsta5,Adh1,Maoa,Cyp1a2,Cyb5b,G…	0.41340782122905
Canonical Pathways - Reactome	REACTOME_RESPIRATORY_ELECTRON_TRANSPORT_ATP_SYNTHESIS_BY_CHEMIOSMOTIC_COUPLING_AND_HEAT_PRODUCTION_BY_UNCOUPLING_PROTEINS	1.70321603670398e-12	8.02365037055519e-10	0.910119734774459	-0.635112249929142	-2.46798815231992	118	Pm20d1,Ndufa2,Ndufa9,Atp5g1,Etfa,Ndufa7,Etfdh,Etfb,Ndufb4,Atp5d,Atp5k,Acad9,Ndufs2,Ndufv1,Atp5h,Atp5e,Ndufa6,Uqcrc1,Ndufa5,Uqcrc2,Ndufs7,Ndufa10,Ndufa3,Atp5l,Ndufa11,Uqcr11,Atp5g3,Ndufaf6,Atp5b,Atp5o,Ndufb11,Sco1,Ndufb10,Atp5a1,Ndufb9,Cox8a,Ndufs1,Uqcrfs1,Tmem126b,Coq10b,Uqcrb,Ndufc2,Uqcrq,Cyc1,Ndufb5,Cox7b,Ndufb7,Ucp2,Ndufc1,Cox7c,Cox6b1,Cox5b,Ndufa12,Cox4i1,Cox6a1,Ndufs5,mt-Nd6,Cox5a,Cox20,Nduf…	0.610169491525424
Canonical Pathways - Reactome	REACTOME_MITOCHONDRIAL_FATTY_ACID_BETA_OXIDATION	5.5445614238842e-09	1.23343389342157e-06	0.761460801445585	-0.79735741406533	-2.46784655339499	34	Acadm,Acad10,Acadl,Hadh,Pctp,Eci1,Decr1,Acot12,Acot3,Acot7,Acot13,Acot2,Acot1,Acad11,Hadha,Acot11,Hadhb,Echs1,Acads,Mcee,Acaa2,Acadvl,Acsf2	0.676470588235294
Ontology - Molecular Function	GOMF_RETINOIC_ACID_4_HYDROXYLASE_ACTIVITY	3.08986187619093e-11	1.17834089692738e-08	0.851339057116899	-0.944393940758686	-2.46597445843097	16	Cyp3a59,Cyp2c37,Cyp3a41a,Cyp3a41b,Cyp3a16,Cyp3a44,Cyp3a25,Cyp2c50,Cyp3a11,Cyp2c39,Cyp2c29,Cyp2c38,Cyp2c55	0.8125
Ontology - Biological Process	GOBP_XENOBIOTIC_CATABOLIC_PROCESS	3.16842447175796e-09	7.35487750205034e-07	0.774939030136436	-0.809290548231818	-2.46594702306326	31	Cyp2b13,Cyp2b9,Ugt1a1,Cyp3a41a,Gstm3,Cyp3a41b,Cyp3a16,Cyp3a44,Acaa1b,Cyp2b10,Gstm2,Cyp3a11,Gstm1,Acaa1a,Cryz,Gsto1,Cyp1a2,Gstm6,Gstm7,Gstm4	0.645161290322581
Ontology - Molecular Function	GOMF_STEROID_HYDROXYLASE_ACTIVITY	2.65244866423926e-08	4.88324945461153e-06	0.73376198835648	-0.808533493615491	-2.44659300539852	30	Cyp2a22,Cyp3a59,Cyp2c37,Cyp2b13,Cyp2b9,Cyp3a41a,Cyp3a41b,Cyp3a16,Cyp3a44,Cyp3a25,Cyp17a1,Cyp2c50,Cyp2b10,Cyp39a1,Cyp3a11,Cyp2c39,Cyp2c29,Cyp2c38,Cyp46a1	0.633333333333333
Hallmark	HALLMARK_XENOBIOTIC_METABOLISM	2.7657580036888e-14	1.47663819816945e-11	0.97599468306432	-0.584813754521008	-2.44512249057975	191	Cd36,Fmo3,Serpina6,Abcc3,Nqo1,Dhrs7,Abcd2,Gstt2,Cbr1,Fmo1,Abhd6,Cyp17a1,Entpd5,Papss2,Ech1,Ddt,Cyp2e1,Hsd11b1,Ces1d,Dcxr,Ahcyl,Tat,Casp6,Angptl3,Vnn1,Bphl,Arpp19,Aldh2,Jup,Hgfac,Ephx1,Ttpa,Enpep,Gsto1,Cyfip2,Apoe,Acox1,Aco2,Maoa,Cyb5a,Cdo1,Cyp1a2,Gckr,Slc6a12,Cyp2c55,Tmbim6,Gnmt,Etfdh,Man1a,Gabarapl1,Pdlim5,Pdk4,Mthfd1,Asl,Pink1,Sar1b,Gcnt2,Blvrb,Lcat,Tmem97,Leap2,Gch1,Pts,Atoh8,Marchf6,Upb1,Igfb…	0.413612565445026
Canonical Pathways - Reactome	REACTOME_DRUG_ADME	5.43870983481773e-10	1.61318176711621e-07	0.801215574617779	-0.653689660477175	-2.43122057264227	88	Sult2a2,Serpina6,Abcc4,Gsta2,Sult1e1,Ugt1a5,Abcc3,Ugt1a9,Gsta1,Ugt1a1,Bche,Slco1a4,Gstt1,Abcb1a,Sult1a1,Gstm2,Cyp3a11,Pon1,Cyp2e1,Alb,Hsd11b1,Ces1d,Cyp2d22,Akr1c20,Gsta3,Slc22a2,Acy1,Slc29a1,Gsta5,Adh1,Adk,Gm3776,Ggt5	0.375
Canonical Pathways - Wiki	WP_ELECTRON_TRANSPORT_CHAIN	6.47383888313702e-10	1.85163352484296e-07	0.801215574617779	-0.651352426493814	-2.42310828557782	89	Sdhc,Ndufa2,Ndufa9,Ndufa7,Ndufb4,Atp5d,Slc25a5,Ndufs2,Ndufv1,Atp5h,Atp5e,Ndufa6,Uqcrc1,Ndufa5,Uqcrc2,Ndufs7,Ndufa10,Atp5l,Uqcr11,Atp5g3,Atp5b,Sdhb,Atp5o,Sco1,Ndufb10,Atp5a1,Ndufb9,Sdha,Cox8a,Ndufs1,Uqcrfs1,Uqcrb,Ndufc2,Uqcrq,Ndufb5,Cox7b,Ndufb7,Ucp2,Sdhd,Ndufc1,Cox5b,Ndufa12,Cox4i1,Cox6a1,Ndufs5,mt-Nd6,Cox5a,Atp5g2,Atp5c1,Ndufab1,Surf1,Ndufv2,Slc25a27,Ndufb2,mt-Co3	0.617977528089888
Canonical Pathways - Reactome	REACTOME_XENOBIOTICS	4.34267697663647e-09	9.79671227250511e-07	0.761460801445585	-0.86490964617502	-2.42173467178861	23	Cyp3a59,Cyp2a5,Cyp2a4,Cyp3a41a,Cyp3a41b,Cyp3a16,Cyp3a44,Cyp3a25,Cyp2b10,Ahr,Cyp3a11,Cyp2e1,Cyp2c29,Cyp2d22,Cyp1a2,Cyp2a12	0.695652173913044
Ontology - Molecular Function	GOMF_ESTROGEN_16_ALPHA_HYDROXYLASE_ACTIVITY	1.11391258839741e-09	2.8776674078002e-07	0.788186810800237	-0.925525011952123	-2.41670445098306	16	Cyp3a59,Cyp2c37,Cyp3a41a,Cyp3a41b,Cyp3a16,Cyp3a44,Cyp3a25,Cyp2c50,Cyp3a11,Cyp2c39,Cyp2c29,Cyp2c38,Cyp1a2	0.8125
Curated - Chemical and Genetic Perturbation	WENG_POR_TARGETS_LIVER_UP	3.11290038363203e-08	5.44658672432454e-06	0.719512826338911	-0.722210424752919	-2.41528829781746	47	Cd36,Gstt3,Gsta2,Cyp2a4,Gstm3,Slco1a4,Lgals1,Entpd5,Cyp2b10,Gstm2,Ahr,Gstm1,4931406C07Rik,Actg1,Dhcr24,Cyp2c55,Cyb5b,Gstm6,Tmem97,Ces2a,Gadd45b,Ugt2b34	0.468085106382979
Ontology - Biological Process	GOBP_TERPENOID_METABOLIC_PROCESS	4.0248305371501e-08	6.5781337462789e-06	0.719512826338911	-0.686901647922341	-2.41515902448932	60	Rdh16,Rdh16f2,Cyp3a41a,Cyp3a41b,Cyp3a16,Cyp3a44,Aldh3a2,Rdh9,Dhrs7,Cyp3a11,Cyp2e1,Hmgcs2,Rarres2,Aldh1a1,Rdh10,Aldh1a3,Hsd17b6,Adh1,Ttr,Cyp1a2,Rdh1,Dgat1,Cyp1b1,Rdh13,Rbp4,Dhrs4,Pecr,Aldh8a1,Fdft1,Retsat	0.5
Hallmark	HALLMARK_ADIPOGENESIS	6.08517770125589e-14	3.04582160128174e-11	0.954541630725724	-0.576231560028043	-2.40412144678227	194	Cd36,Mgst3,Acadm,Dhrs7,Sult1a1,Slc27a1,Acadl,Hadh,Slc25a10,Sparcl1,Enpp2,Slc5a6,Ech1,Ddt,Decr1,Pgm1,Stom,Adcy6,Cdkn2c,Dlat,Chchd10,Gbe1,Gpx3,Pfkl,Aldh2,Cavin2,Cpt2,Sdhc,Apoe,Acox1,Aco2,Sqor,Esrra,Ak2,Mccc1,Reep6,Bcl2l13,Echs1,Crat,Etfb,Cmbl,Acads,Mtarc2,Agpat3,Cavin1,Dgat1,Mdh2,Ywhag,Dld,Fzd4,Vegfb,Uqcrc1,Ndufa5,Atl2,Tkt,Mrpl15,Cyp4b1,Dbt,Aplp2,Pemt,Acaa2,Uqcr11,Gadd45a,Scarb1,Sdhb,Por,Gpd2,Atp5o…	0.484536082474227
Ontology - Biological Process	GOBP_ORGANIC_ACID_METABOLIC_PROCESS	6.57116722537909e-37	3.5083461816299e-33	1.5829282179456	-0.502147902189992	-2.39101571449642	862	Cyp2a22,Cyp2c40,Cyp2c37,Fmo3,Sult2a2,Rdh16,Scd2,Cyp2a5,Fmo2,Cyp2a4,Cyp2b13,Sult2a1,Cyp2b9,Mgst3,Sult2a3,Sult1e1,Sult2a5,Ugt1a5,Hpgd,Rdh16f2,Cyp2c69,Ugt1a9,Vnn3,Hao2,Idh2,Ehhadh,Ugt1a1,Cyp3a41a,Gstm3,Cyp3a41b,Cyp3a16,Cyp3a44,Ces1g,Aldh3a2,Rdh9,Acadm,Mpc1,Slc4a4,Nudt19,Abcd2,Hexb,Cyp2c68,Enpp1,Eci3,Mpc2,Akr1d1,Fmo1,Agt,App,Slc27a1,Abhd2,Acad10,Acadl,Ddah1,Mat1a,Hadh,Acaa1b,Ilvbl,Papss2,Bckdhb,Cth,C…	0.366589327146172
Ontology - Biological Process	GOBP_NUCLEOSIDE_BISPHOSPHATE_METABOLIC_PROCESS	8.25987771975588e-10	2.24234680402254e-07	0.801215574617779	-0.621253176681505	-2.38762675479198	102	Sult2a2,Sult2a1,Sult2a3,Sult1e1,Sult2a5,Ehhadh,Mpc1,Nudt19,Enpp1,Mpc2,Papss2,Suclg2,Ces1d,Sult2a7,Sult2a4,Pdk1,Hmgcs2,Abcd1,Acot12,Acot3,Acot7,Gcdh,Pank3,Acot2,Dlat,Acot4,Dgat2,Acot1,Hmgcl,Pdk2,Acat1,Acot6,Acsm3,Vdac1,Dgat1,Pdk4,Mcee,Pipox,Pank1,Sult1b1,Hsd17b4,Dld,Hmgcr,Fitm2,Acnat1,Acaa2,Acsm5,Pdha1,Coasy,Mlycd,Suclg1	0.5
Ontology - Biological Process	GOBP_PROTON_MOTIVE_FORCE_DRIVEN_ATP_SYNTHESIS	3.67016705128004e-08	6.18790164845815e-06	0.719512826338911	-0.663894221392734	-2.3801743484983	69	Sdhc,Ndufa2,Ndufa9,Atp5g1,Ndufa7,Ndufb4,Atp5d,Atp5k,Ndufs2,Ndufv1,Atp5h,Atp5e,Ndufa6,Ndufa5,Ndufs7,Ndufa10,Ndufa3,Atp5l,Ndufa11,Atp5g3,Atp5b,Sdhb,Atp5o,Ndufb11,Ndufb10,Atp5a1,Ndufb9,Sdha,Ndufs1,Ndufc2,Ndufb5,Ndufb7,Sdhd,Ndufc1,Ndufa12,Ndufs5,mt-Nd6,Ndufb8,Atp5g2,Atp5c1,Antkmt,Ndufab1,Ndufa13,Ndufv2,Ndufb2	0.652173913043478
Curated - Chemical and Genetic Perturbation	BURTON_ADIPOGENESIS_6	2.18794784468831e-12	9.73454461899243e-10	0.898671232061694	-0.572301623365667	-2.37264196204042	177	Pla2g12a,Abcd2,Cbr1,Acadl,Hadh,Slc25a10,Bckdhb,Ddt,Hsd11b1,4931406C07Rik,Cd1d1,Decr1,Adcy6,Cdkn2c,Apmap,Dlat,Apoc1,Rarres2,Noct,Gbe1,Slc2a4,Acaa1a,Alad,Hibadh,Ppp2r5a,Cavin2,Sdhc,Bnip3,Apoe,Ndufa9,Cyb5a,Mccc1,Ehd1,Reep6,Cyb5b,Etfdh,Cmbl,Phb2,Acads,Agpat3,Atp5d,Dgat1,Acad9,Hsd17b4,Dld,Cdip1,Uqcrc1,Ndufa5,Uqcrc2,Pnpla2,Tkt,Nes,Dbt,Acaa2,Scarb1,Dlst,Sdhb,Atp5o,Chpt1,Retsat,Itga6,Qdpr,Mgll,Suclg1,Ndu…	0.514124293785311
Ontology - Cellular Component	GOCC_INNER_MITOCHONDRIAL_MEMBRANE_PROTEIN_COMPLEX	3.79909726155627e-11	1.35222535196326e-08	0.851339057116899	-0.590111583656129	-2.35535246782811	139	Dmac2,Chchd10,Sdhc,Ndufa2,Ndufa9,Atp5g1,Ndufa7,Ndufb4,Phb2,Atp5d,Atp5k,Ndufs2,Smdt1,Chchd6,Ndufv1,Atp5h,Spg7,Atp5e,Ndufa6,Uqcrc1,Ndufa5,Uqcrc2,Ndufs7,Ndufa10,Ndufa3,Atp5l,Wdr93,Ndufa11,Uqcr11,Atp5g3,Atp5b,Sdhb,Atp5o,Ndufb11,Ndufb10,Immp2l,Atp5a1,Ndufb9,Sdha,Cox8a,Ndufs1,Uqcrfs1,Uqcrb,Ndufc2,Uqcrq,Cyc1,Ndufb5,Afg3l2,Cox7b,Ndufb7,Sdhd,Ndufc1,Immt,Timm29,Timm10,Cox7c,Cox6b1,Cox5b,Ndufa12,Cox4i1,Cox6…	0.553956834532374
Ontology - Biological Process	GOBP_MONOCARBOXYLIC_ACID_METABOLIC_PROCESS	3.14951890781854e-26	7.48288999583606e-23	1.32671609800481	-0.506540380596919	-2.35427578526454	584	Cyp2a22,Cyp2c40,Cyp2c37,Rdh16,Scd2,Cyp2a5,Fmo2,Cyp2a4,Cyp2b13,Cyp2b9,Ugt1a5,Hpgd,Rdh16f2,Cyp2c69,Ugt1a9,Vnn3,Hao2,Idh2,Ehhadh,Ugt1a1,Cyp3a41a,Gstm3,Cyp3a41b,Cyp3a16,Cyp3a44,Ces1g,Aldh3a2,Rdh9,Acadm,Mpc1,Slc4a4,Nudt19,Abcd2,Hexb,Cyp2c68,Enpp1,Eci3,Mpc2,Akr1d1,Fmo1,Agt,App,Slc27a1,Abhd2,Acad10,Acadl,Hadh,Acaa1b,Ilvbl,Cd74,Cyp2c50,Aldh5a1,Cyp2b10,Gstm2,Gstp3,Cyp39a1,Eci1,Hyi,Cyp3a11,Echdc3,Gstm1,Ces…	0.388698630136986
Ontology - Biological Process	GOBP_FATTY_ACID_BETA_OXIDATION	2.13692230734183e-08	4.02671583490519e-06	0.73376198835648	-0.652493149988335	-2.35096660604434	72	Ehhadh,Acadm,Abcd2,Eci3,Acad10,Acadl,Hadh,Acaa1b,Eci1,Abcd1,Decr1,Gcdh,Irs1,Pex7,Ivd,Eci2,Acaa1a,Acat1,Acad11,Cpt2,Sesn2,Acox1,Hadha,Etfa,Mfsd2a,Hadhb,Echs1,Crat,Etfdh,Etfb,Acads,Acat2,Hsd17b4,Abcd3,Acaa2,Acadvl,Cpt1a,Slc27a2,Mlycd,Acad12,Tysnd1	0.569444444444445
Ontology - Biological Process	GOBP_FATTY_ACID_METABOLIC_PROCESS	2.30458948587165e-19	2.83943152270817e-16	1.13308993200902	-0.52081234502933	-2.34279774922355	386	Cyp2a22,Cyp2c40,Cyp2c37,Scd2,Cyp2a5,Fmo2,Cyp2a4,Cyp2b13,Cyp2b9,Hpgd,Cyp2c69,Hao2,Ehhadh,Gstm3,Ces1g,Aldh3a2,Acadm,Nudt19,Abcd2,Cyp2c68,Enpp1,Eci3,Fmo1,Agt,Slc27a1,Abhd2,Acad10,Acadl,Hadh,Acaa1b,Ilvbl,Cd74,Cyp2c50,Cyp2b10,Gstm2,Gstp3,Eci1,Echdc3,Gstm1,Ces1c,Ech1,Cyp2e1,Ces1d,Pdk1,Cyp2c39,Cyp2c29,Abcd1,Ppargc1a,Decr1,Acot12,Acot3,Acot7,Ppara,Gcdh,Cyp2d26,Cyp2d22,Akr1c20,Acot2,Cyp2c38,Cyp4a14,Irs1,A…	0.424870466321244
Canonical Pathways - Reactome	REACTOME_PHASE_I_FUNCTIONALIZATION_OF_COMPOUNDS	1.01605383965838e-08	2.14133346708004e-06	0.747739663149885	-0.634409206851748	-2.34247280511633	86	Cyp3a59,Fmo3,Cyp2a5,Fmo2,Cyp2a4,Cyp3a41a,Cyp3a41b,Cyp3a16,Cyp3a44,Cyp3a25,Maob,Fmo1,Aldh1b1,Cyp2b10,Cyp39a1,Ahr,Cyp3a11,Cyp2e1,Ces1d,Cyp2c29,Cyp2d22,Nqo2,Cyp46a1,Bphl,Aldh1a1,Aldh2,Ephx1,Cyp4f15,Cyp4a10,Adh1,Maoa,Cyp1a2,Cyb5b,Cmbl,Mtarc2,Cyp2a12	0.418604651162791
Ontology - Biological Process	GOBP_ATP_BIOSYNTHETIC_PROCESS	1.92473805408795e-09	4.60127304661593e-07	0.774939030136436	-0.609767093615053	-2.33210511829819	100	Ak4,Ppargc1a,Ppara,Tgfb1,Sdhc,Ndufa2,Ndufa9,Atp5g1,Eno1,Pkm,Ndufa7,Ndufb4,Eno1b,Atp5d,Atp5k,Ndufs2,Ndufv1,Atp5h,Atp5e,Ndufa6,Ndufa5,Ak3,Slc25a13,Ndufs7,Ndufa10,Ndufa3,Atp5l,Ndufa11,Atp5g3,Atp5b,Sdhb,Atp5o,Ndufb11,Prkn,Ndufb10,Atp5a1,Ndufb9,Sdha,Bcl2l1,Ndufs1,Ndufc2,Aldoa,Hnf1a,Ndufb5,Entpd1,Ndufb7,Sdhd,Ndufc1,Ndufa12,Ndufs5,mt-Nd6,Ndufb8,Atp5g2,Atp5c1,Vcp,Antkmt,Ndufab1,Ndufa13,Ndufv2,Ndufb2	0.6
Canonical Pathways - Reactome	REACTOME_RESPIRATORY_ELECTRON_TRANSPORT	8.41737225102951e-09	1.79761401792986e-06	0.747739663149885	-0.616818049925899	-2.33069651783914	97	Ndufa2,Ndufa9,Etfa,Ndufa7,Etfdh,Etfb,Ndufb4,Acad9,Ndufs2,Ndufv1,Ndufa6,Uqcrc1,Ndufa5,Uqcrc2,Ndufs7,Ndufa10,Ndufa3,Ndufa11,Uqcr11,Ndufaf6,Ndufb11,Sco1,Ndufb10,Ndufb9,Cox8a,Ndufs1,Uqcrfs1,Tmem126b,Coq10b,Uqcrb,Ndufc2,Uqcrq,Cyc1,Ndufb5,Cox7b,Ndufb7,Ndufc1,Cox7c,Cox6b1,Cox5b,Ndufa12,Cox4i1,Cox6a1,Ndufs5,mt-Nd6,Cox5a,Cox20,Ndufb8,Ndufab1,Nubpl,Ndufa13,Timmdc1,Ecsit,Surf1,Ndufv2,Ndufb2,Cox16,mt-Co3	0.597938144329897
Ontology - Biological Process	GOBP_ALPHA_AMINO_ACID_CATABOLIC_PROCESS	6.70574222515958e-08	1.05299875706256e-05	0.704975715167238	-0.647918410764975	-2.32648720607267	71	Ddah1,Mat1a,Oat,Aldh4a1,Hpd,Aldh6a1,Ahcyl,Tat,Ahcy,Sardh,Hmgcl,Ivd,Prodh2,Agxt2,Hibadh,Afmid,Acat1,Shmt1,Hoga1,Amt,Cdo1,Prodh,Got2,Agxt,Pipox,Scly,Shmt2,Ppat,Aass,Glud1,Pah,Qdpr,Gls2,Gstz1,Nos3,Bcat2,Ddah2,Atp2b4,Asrgl1,Hgd	0.563380281690141
Canonical Pathways - Reactome	REACTOME_METABOLISM	6.38489489714042e-51	1.02266861567498e-46	1.85963097536535	-0.467020586446455	-2.31236407917321	1520	Cyp3a59,Cd36,Fmo3,Sult2a2,Acss3,Serpina6,Gsta2,Cyp2a5,Fmo2,Cyp2a4,Nt5e,Mgst3,Sult1e1,Ugt1a5,Hpgd,Abcc3,Cers6,Ugt1a9,Gsta1,Hao2,Idh2,Osbpl5,St3gal6,Pla2g12a,Nqo1,Ehhadh,Ugt1a1,Cyp3a41a,Gstm3,Cyp3a41b,Cyp3a16,Cyp3a44,Aldh3a2,Acadm,Cyp3a25,Maob,Nudt19,Hexb,Gstt2,Enpp1,Slco1a4,Cbr1,Gstt1,Akr1d1,Fmo1,Sult1a1,Agmo,Tcn2,Sult1c2,Acad10,Acadl,Lhpp,Ddah1,Mat1a,Hadh,Aldh1b1,Slc25a10,Gpd1l,Acaa1b,Parp16,Bdh1…	0.331578947368421
Ontology - Cellular Component	GOCC_RESPIRASOME	2.90847509946214e-08	5.23427479416687e-06	0.73376198835648	-0.624858562249382	-2.30720830231475	86	Dmac2,1810058I24Rik,Sdhc,Ndufa2,Ndufa9,Ndufa7,Ndufb4,Ndufs2,Ndufv1,Ndufa6,Uqcrc1,Ndufa5,Uqcrc2,Ndufs7,Ndufa10,Ndufa3,Wdr93,Ndufa11,Uqcr11,Sdhb,Ndufb11,Coa6,Ndufb10,Rab5if,Ndufb9,Sdha,Cox8a,Ndufs1,Uqcrfs1,Uqcrb,Ndufc2,Uqcrq,Cyc1,Ndufb5,Cox7b,Ndufb7,Sdhd,Ndufc1,Cox7c,Cox6b1,Cox5b,Ndufa12,Cox4i1,Cox6a1,Ndufs5,mt-Nd6,Cox5a,Ndufb8,Ndufab1,Ndufa13,Ndufv2,Ndufb2,mt-Co3	0.616279069767442
Ontology - Biological Process	GOBP_MONOCARBOXYLIC_ACID_CATABOLIC_PROCESS	1.44730951963564e-09	3.56639331938523e-07	0.788186810800237	-0.582074037182158	-2.30026124996112	129	Hao2,Ehhadh,Acadm,Nudt19,Abcd2,Hexb,Eci3,Akr1d1,Abhd2,Acad10,Acadl,Hadh,Acaa1b,Ilvbl,Cyp39a1,Eci1,Ces1d,Ids,Hexa,Abcd1,Decr1,Acot7,Gcdh,Dcxr,Acot2,Irs1,Pex7,Ivd,Agxt2,Eci2,Acaa1a,Xylb,Acat1,Sord,Acad11,Cpt2,Cyp4f15,Pck1,Hoga1,Sesn2,Acox1,Hadha,Etfa,Mfsd2a,Hadhb,Echs1,Decr2,Crat,Etfdh,Etfb,Acads,Acat2,Agxt,Hsd17b4,Abcd3,Acaa2,Acadvl,Cpt1a,Slc27a2,Abhd3,Pex13,Mlycd,Acad12	0.488372093023256
Ontology - Molecular Function	GOMF_OXIDOREDUCTASE_ACTIVITY	4.11159137743644e-25	8.23191988654993e-22	1.30309315086572	-0.491567348466289	-2.30001168521954	634	Cyp2a22,Cyp2c40,Cyp3a59,Cyp2c37,Fmo3,Rdh16,Gsta2,Scd2,Cyp2a5,Fmo2,Cyp2a4,Cyp2b13,Cyp2b9,Mgst3,Hpgd,Rdh16f2,Cyp2c69,Gsta1,Hao2,Idh2,Nqo1,Ehhadh,Cyp3a41a,Cyp3a41b,Cyp3a16,Cyp3a44,Aldh3a2,Rdh9,Acadm,Cyp3a25,Dhrs7,Maob,Gstt2,Cyp2c68,Cbr1,Gstt1,Akr1d1,Fmo1,Agmo,Acad10,Acadl,Hadh,Aldh1b1,Egln3,Gpd1l,Acaa1b,Bdh1,Cyp17a1,Aldh3b3,Bckdhb,Cyp2c50,Aldh5a1,Cyp2b10,Suox,Gstp3,Vcam1,Cyp39a1,Gstk1,Suclg2,Htatip2…	0.34384858044164
Ontology - Biological Process	GOBP_STEROID_METABOLIC_PROCESS	3.46065768691196e-14	1.78804368294416e-11	0.965327754226083	-0.52780167563594	-2.29312398875705	276	Cyp3a59,Vldlr,Sult2a2,Rdh16,Serpina6,Cyp2b13,Sult2a1,Cyp2b9,Sult2a3,Sult1e1,Sult2a5,Rdh16f2,Pbx1,Ugt1a1,Cyp3a41a,Cyp3a41b,Cyp3a16,Cyp3a44,Ces1g,Rdh9,Cyp3a25,Enpp1,Cbr1,Akr1d1,Sult1a1,App,Acadl,Acaa1b,Bdh1,Cyp17a1,Pctp,Apoa2,Cyp2b10,Cyp39a1,Cyp3a11,Ces1c,Pon1,Hsd17b11,Cyp2e1,Hsd11b1,Ces1d,Sult2a7,Sult2a4,Hmgcs2,Ppargc1a,Cyp2d22,Akr1c20,Apoc1,Angptl3,Dgat2,Ces1e,Lepr,Cyp46a1,Atp1a1,Acaa1a,Nr5a2,Cac…	0.329710144927536
Ontology - Biological Process	GOBP_REGULATION_OF_PLASMA_LIPOPROTEIN_PARTICLE_LEVELS	2.75665909954488e-07	3.87310603486055e-05	0.674962860011025	-0.651116640954297	-2.28436842705269	59	Vldlr,Cd36,Ces1g,Apoa2,Ces1d,Apoc1,Dgat2,Pltp,Apoe,Ehd1,Ldlr,Mfsd2a,Dgat1,Lcat,Lipg,Soat2,Nr1h2,Pcsk9,Gpihbp1,Scarb1,Abca5,Mylip,Anxa2,Khsrp,Washc1	0.423728813559322
Ontology - Cellular Component	GOCC_OXIDOREDUCTASE_COMPLEX	5.94296842116622e-09	1.30395240002492e-06	0.761460801445585	-0.585181572759148	-2.28268146030633	113	Gpd1l,Bckdhb,Dmac2,Pdk1,Dlat,Pdk2,Sdhc,Ndufa2,Ndufa9,Etfa,Ndufa7,Cyb5b,Etfdh,Etfb,Ndufb4,Ndufs2,Dld,Ndufv1,Ndufa6,Uqcrc1,Ndufa5,Uqcrc2,Dbt,Ndufs7,Ndufa10,Ndufa3,Wdr93,Ndufa11,Uqcr11,Dlst,Sdhb,Gpd2,Pdha1,Ndufb11,Ndufb10,Bckdha,Ndufb9,Sdha,Ndufs1,Uqcrfs1,Uqcrb,Ndufc2,Uqcrq,Cyc1,Ndufb5,Ldhb,Ndufb7,Sdhd,Ndufc1,Noxo1,Ndufa12,Ndufs5,mt-Nd6,Idh3b,Idh3a,H2-Ke6,Cbr4,Ndufb8	0.513274336283186
Ontology - Biological Process	GOBP_LIPID_OXIDATION	4.37515728098683e-08	7.07847415854203e-06	0.719512826338911	-0.58227038800881	-2.27467149948938	111	Fmo2,Hao2,Ehhadh,Acadm,Abcd2,Eci3,Fmo1,Acad10,Acadl,Hadh,Acaa1b,Ilvbl,Eci1,Abcd1,Ppargc1a,Decr1,Ppara,Gcdh,Irs1,Pex7,Dgat2,Ivd,Eci2,Acaa1a,Acat1,Acad11,Cpt2,Sesn2,Klhl25,Acox1,Hadha,Etfa,Mfsd2a,Hadhb,Echs1,Crat,Etfdh,Etfb,Acads,Acat2,Dgat1,Pdk4,Hsd17b4,Abcd3,Acaa2,Acadvl,Cpt1a,Slc27a2,Por,Pex13,Mlycd,Acad12,Pparg	0.477477477477478
Ontology - Biological Process	GOBP_ISOPRENOID_METABOLIC_PROCESS	6.90938580936772e-08	1.07444303406449e-05	0.704975715167238	-0.621366379286942	-2.27328815854207	80	Rdh16,Rdh16f2,Cyp3a41a,Cyp3a41b,Cyp3a16,Cyp3a44,Aldh3a2,Rdh9,Dhrs7,Cyp3a11,Cyp2e1,Hmgcs2,Rarres2,Aldh1a1,Rdh10,Aldh1a3,Hsd17b6,Adh1,Ttr,Cyp1a2,Rdh1,Dgat1,Hmgcr,Cyp1b1,Rdh13,Rbp4,Dhrs4,Pecr,Aldh8a1,Fdft1,Retsat	0.3875
Canonical Pathways - Wiki	WP_OXIDATIVE_PHOSPHORYLATION	9.20681399140384e-07	0.00011431437186071	0.659444398037935	-0.661239903933805	-2.27064992223681	54	Ndufa2,Ndufa9,Atp5g1,Ndufa7,Atp5d,Ndufs2,Ndufv1,Atp5h,Atp5e,Ndufa6,Ndufa5,Ndufs7,Ndufa10,Atp5l,Ndufa11,Atp5g3,Atp5b,Atp5o,Ndufb10,Atp5a1,Ndufb9,Ndufs1,Ndufc2,Ndufb5,Ndufb7,Ndufc1,Ndufs5,mt-Nd6,Ndufb8,Atp5g2,Ndufv2,Ndufb2	0.592592592592593
Hallmark	HALLMARK_PEROXISOME	2.89635645321438e-08	5.23427479416687e-06	0.73376198835648	-0.605672056237085	-2.26811903449056	92	Serpina6,Hao2,Idh2,Ehhadh,Nudt19,Abcd2,Abcb1a,Gstk1,Ech1,Hsd17b11,Alb,Abcd1,Hmgcl,Cadm1,Eci2,Acaa1a,Aldh1a1,Dhcr24,Acox1,Ttr,Crat,Cnbp,Sod2,Pex11a,Hsd17b4,Fads1,Abcd3,Sema3c,Aldh9a1,Slc27a2,Bcl10,Retsat,Nr1i2,Pex13,Abcb4,Pex14,Mlycd,Gnpat,Pex5,Sod1,Acot8	0.445652173913043
Ontology - Biological Process	GOBP_RETINOIC_ACID_METABOLIC_PROCESS	1.73091653624543e-06	0.000192528403896132	0.643551836150722	-0.769875739298257	-2.26420716281923	26	Rdh16,Rdh16f2,Cyp3a41a,Cyp3a41b,Cyp3a16,Cyp3a44,Rdh9,Cyp3a11,Aldh1a1,Rdh10,Aldh1a3,Adh1,Rdh1	0.5
Ontology - Biological Process	GOBP_FATTY_ACID_CATABOLIC_PROCESS	3.80735087585797e-08	6.35232697693928e-06	0.719512826338911	-0.586303644566506	-2.25516553720873	103	Hao2,Ehhadh,Acadm,Nudt19,Abcd2,Eci3,Abhd2,Acad10,Acadl,Hadh,Acaa1b,Ilvbl,Eci1,Ces1d,Abcd1,Decr1,Acot7,Gcdh,Acot2,Irs1,Pex7,Ivd,Eci2,Acaa1a,Acat1,Acad11,Cpt2,Cyp4f15,Pck1,Sesn2,Acox1,Hadha,Etfa,Mfsd2a,Hadhb,Echs1,Decr2,Crat,Etfdh,Etfb,Acads,Acat2,Hsd17b4,Abcd3,Acaa2,Acadvl,Cpt1a,Slc27a2,Abhd3,Pex13,Mlycd,Acad12,Tysnd1,Lpin2,Pex5,Acot8	0.54368932038835
Ontology - Biological Process	GOBP_CELLULAR_MODIFIED_AMINO_ACID_METABOLIC_PROCESS	3.29512052335846e-08	5.61740451438072e-06	0.719512826338911	-0.59025541301279	-2.24860341359114	99	Sult2a2,Sult2a1,Sult2a3,Sult2a5,Vnn3,Acadm,Slc27a1,Acadl,Slc16a10,Sult2a7,Sult2a4,Ahcyl,Bbox1,Ahcy,Sardh,Ptdss1,Vnn1,Ctsb,Dmgdh,Cpt2,Shmt1,Hoga1,Cdo1,Mfsd2a,Gnmt,Crat,Agxt,Mthfd1,Asl,Gamt,Slc22a5,Dhfr,Sult1b1,Gch1,Aldh9a1,Iyd,Shmt2,Pemt,Crym,Cpt1a,Park7,Mthfsl,Chdh	0.434343434343434
Canonical Pathways - Reactome	REACTOME_COMPLEX_I_BIOGENESIS	1.05209464141493e-06	0.000127662120238962	0.643551836150722	-0.649288099484767	-2.24822707925014	56	Ndufa2,Ndufa9,Ndufa7,Ndufb4,Acad9,Ndufs2,Ndufv1,Ndufa6,Ndufa5,Ndufs7,Ndufa10,Ndufa3,Ndufa11,Ndufaf6,Ndufb11,Ndufb10,Ndufb9,Ndufs1,Tmem126b,Ndufc2,Ndufb5,Ndufb7,Ndufc1,Ndufa12,Ndufs5,mt-Nd6,Ndufb8,Ndufab1,Nubpl,Ndufa13,Timmdc1,Ecsit,Ndufv2,Ndufb2	0.607142857142857
Ontology - Biological Process	GOBP_OXIDATIVE_DEMETHYLATION	1.22148327980316e-06	0.000142806552500783	0.643551836150722	-0.849709010530452	-2.24565714842876	17	Cyp3a59,Cyp3a41a,Cyp3a41b,Cyp3a16,Cyp3a44,Cyp3a25,Cyp3a11,Cyp1a2	0.470588235294118
Curated - Chemical and Genetic Perturbation	WENG_POR_DOSAGE	1.62883936257925e-06	0.000183726197679097	0.643551836150722	-0.783218971923972	-2.24489870494274	24	Gsta2,Cyp2a4,Gstm3,Slco1a4,Lgals1,Entpd5,Cyp2b10,Gstm2,Cyp2c39,Acot2,Actg1,Acot1,Vnn1,Cyp2c55	0.583333333333333
Ontology - Biological Process	GOBP_PURINE_CONTAINING_COMPOUND_BIOSYNTHETIC_PROCESS	3.54666777159988e-11	1.29106767494808e-08	0.851339057116899	-0.528586152577865	-2.24145182022871	214	Nt5e,Idh2,Mpc1,Mpc2,Papss2,Adssl1,Ak4,Pdk1,Ppargc1a,Acot7,Ppara,Adcy6,Gcdh,Pank3,Dlat,Tgfb1,Nadk2,Nadk,Pdk2,Acat1,Sdhc,Shmt1,Ndufa2,Ndufa9,Prps1l3,Adcy1,Ak2,Atp5g1,Eno1,Adk,Pkm,Ndufa7,Ndufb4,Eno1b,Nampt,Vdac1,Atp5d,Atp5k,Pdk4,Mthfd1,Pank1,Ndufs2,Dld,Ndufv1,Atp5h,Atp5e,Ndufa6,Ndufa5,Ak3,Slc25a13,Ndufs7,Ndufa10,Shmt2,Ndufa3,Atp5l,Ppat,Ndufa11,Atp5g3,Atp5b,Sdhb,Atp5o,Pdha1,Ndufb11,Coasy,Pfas,Prkn,Nd…	0.5
Canonical Pathways - Wiki	WP_METAPATHWAY_BIOTRANSFORMATION	8.07922043369503e-08	1.2442776316009e-05	0.704975715167238	-0.575017560992189	-2.24013782790525	107	Fmo3,Gsta2,Fmo2,Sult2a1,Gsta4,Mgst3,Sult1e1,Ugt1a5,Ugt1a9,Gsta1,Ugt1a1,Inmt,Gstt2,Gstt1,Akr1d1,Fmo1,Sult1a1,Sult1c2,Cyp17a1,Cyp39a1,Gstk1,Gstm1,Cyp2e1,Gsta3,Cyp46a1,Gpx3,Ephx1,Gsto1,Cyp1a2,Naa50,Sult1b1,Gstm7,Cyp1b1,Cyp4b1,Kcnab1,Gstm4,Akr7a5	0.345794392523364
Ontology - Molecular Function	GOMF_MONOOXYGENASE_ACTIVITY	1.89365154955433e-08	3.69885571575753e-06	0.73376198835648	-0.575941903070526	-2.2384870524475	108	Cyp2a22,Cyp2c40,Cyp3a59,Cyp2c37,Fmo3,Cyp2a5,Fmo2,Cyp2a4,Cyp2b13,Cyp2b9,Cyp2c69,Cyp3a41a,Cyp3a41b,Cyp3a16,Cyp3a44,Cyp3a25,Cyp2c68,Akr1d1,Fmo1,Agmo,Cyp17a1,Cyp2c50,Cyp2b10,Cyp39a1,Cyp3a11,Cyp2e1,Cyp2c39,Cyp2c29,Cyp2d26,Cyp2d22,Akr1c20,Cyp2c38,Cyp4a14,Cyp46a1,Cyp4f15,Cyp4a10,Cyp1a2,Cyp2c55,Pam,Cyp2a12,Pcbd1	0.37962962962963
Canonical Pathways - Wiki	WP_FATTY_ACID_BETAOXIDATION	3.19637809245718e-06	0.000334616914424096	0.627256739718528	-0.732255133271121	-2.2312164277192	31	Acadm,Acadl,Hadh,Eci1,Decr1,Gcdh,Acat1,Slc25a20,Cpt2,Gk,Hadha,Hadhb,Echs1,Crat,Acads,Dld,Pnpla2,Acadvl,Cpt1a,Gpd2	0.645161290322581
Ontology - Biological Process	GOBP_PLASMA_LIPOPROTEIN_PARTICLE_CLEARANCE	3.75005166350479e-06	0.000380155553761748	0.627256739718528	-0.720244678921102	-2.22918018585187	34	Vldlr,Cd36,Ces1g,Apoa2,Apoc1,Dgat2,Apoe,Ehd1,Ldlr,Lipg,Pcsk9,Gpihbp1,Scarb1,Mylip,Anxa2,Khsrp,Washc1	0.5
Ontology - Biological Process	GOBP_GLUTATHIONE_METABOLIC_PROCESS	1.18372615870345e-06	0.000140442532473728	0.643551836150722	-0.634067132899926	-2.22455217379413	59	Gstt3,Gsta2,Gsta4,Gsta1,Gstm3,Gstt2,Gstt1,Slc1a2,Cth,Gstm2,Gstp3,Gstk1,Gstm1,Gsta3,Gpx3,Gsto1,Gsta5,Ggt5,Nfe2l1,Sod2,Gstm6,Gstm7,Gstm4,Gpx4,Park7	0.423728813559322
Ontology - Biological Process	GOBP_SMALL_MOLECULE_METABOLIC_PROCESS	5.28684065304246e-44	4.23396633698906e-40	1.72683078321339	-0.448909233131934	-2.2244401095416	1536	Cyp2a22,Cyp2c40,Vldlr,Cyp2c37,Fmo3,Sult2a2,Rdh16,Scd2,Cyp2a5,Fmo2,Cyp2a4,Cyp2b13,Sult2a1,Nt5e,Cyp2b9,Mme,Mgst3,Sult2a3,Sult1e1,Sult2a5,Ugt1a5,Hpgd,Rdh16f2,Cyp2c69,Ugt1a9,Vnn3,Hao2,Idh2,Nqo1,Ehhadh,Ugt1a1,Cyp3a41a,Gstm3,Cyp3a41b,Cyp3a16,Cyp3a44,Ces1g,Aldh3a2,Rdh9,Acadm,Mpc1,Dhrs7,Slc4a4,Nudt19,Abcd2,Hexb,Cyp2c68,Enpp1,Eci3,Cbr1,Mpc2,Akr1d1,Fmo1,Agt,App,Agmo,Slc27a1,Abhd2,Acad10,Acadl,Ddah1,Mat1a,H…	0.337239583333333
Canonical Pathways - Wiki	WP_NUCLEAR_RECEPTORS_IN_LIPID_METABOLISM_AND_TOXICITY	6.06939317985979e-06	0.000568499827846867	0.610526878385931	-0.747765421956518	-2.21711782912332	27	Abcc3,Abcd2,Abcb1a,Cyp2b10,Cyp2e1,Ppara,Abcg5,Cyp1a2,Nr1i3,Abcd3,Cyp4b1,Nr1i2,Abcb4,Pparg,Rara,Abcc2,Cyp7a1	0.62962962962963
Ontology - Molecular Function	GOMF_FLAVIN_ADENINE_DINUCLEOTIDE_BINDING	2.50431112341432e-07	3.54969480209975e-05	0.674962860011025	-0.600146381725821	-2.21606410261475	85	Fmo3,Fmo2,Acadm,Maob,Fmo1,Acad10,Acadl,Ilvbl,Gcdh,Txnrd2,Aifm2,Sardh,Nqo2,Ivd,Prodh2,Dmgdh,Acad11,Dhcr24,Acox1,Sqor,Maoa,Etfa,Prodh,Acads,Acad9,Pipox,Gulo,Dpyd,Dld,Cry2,Acadvl,D2hgdh,Por,Chdh,Sdha,Coq6,Aifm3,Nos3	0.447058823529412
Ontology - Biological Process	GOBP_LIPID_METABOLIC_PROCESS	1.10519341753402e-33	4.42547074216059e-30	1.50926283727233	-0.452503950179206	-2.2149128556334	1149	Cyp2a22,Cyp2c40,Cyp3a59,Vldlr,Cyp2c37,Sult2a2,Rdh16,Acss3,Serpina6,Scd2,Cyp2a5,Fmo2,Cyp2a4,Cyp2b13,Sult2a1,Cyp2b9,Mgst3,Sult2a3,Adora1,Sult1e1,Sult2a5,Hpgd,Rdh16f2,Cyp2c69,Cers6,Ugt1a9,Hao2,St3gal6,Pla2g12a,Pbx1,Ehhadh,Sult1d1,Ugt1a1,Cyp3a41a,Gstm3,Cyp3a41b,Cyp3a16,Cyp3a44,Ces1g,Aldh3a2,Rdh9,Acadm,Cyp3a25,Dhrs7,Nudt19,Abcd2,Hexb,Cyp2c68,Enpp1,Eci3,Cbr1,Akr1d1,Slc16a11,Fmo1,Sult1a1,Agt,App,Agmo,Sl…	0.30461270670148
Ontology - Biological Process	GOBP_CELLULAR_LIPID_METABOLIC_PROCESS	1.02632753406456e-27	3.2877376226224e-24	1.36517960216169	-0.46505638338341	-2.21248959324673	849	Cyp2a22,Cyp2c40,Cyp2c37,Rdh16,Scd2,Cyp2a5,Fmo2,Cyp2a4,Cyp2b13,Cyp2b9,Hpgd,Rdh16f2,Cyp2c69,Cers6,Hao2,St3gal6,Pla2g12a,Ehhadh,Cyp3a41a,Gstm3,Cyp3a41b,Cyp3a16,Cyp3a44,Ces1g,Aldh3a2,Rdh9,Acadm,Dhrs7,Nudt19,Abcd2,Hexb,Cyp2c68,Enpp1,Eci3,Fmo1,Agt,Agmo,Slc27a1,Abhd2,Acad10,Acadl,Abhd6,Hadh,Acaa1b,Ilvbl,Apoa2,Sgms1,Mogat1,Cd74,Enpp2,Cyp2c50,Cyp2b10,Gstm2,Gstp3,Eci1,Cyp3a11,Abca3,Echdc3,Gstm1,Ces1c,Pon1,…	0.315665488810365
Ontology - Biological Process	GOBP_LIPID_MODIFICATION	1.49285697057266e-09	3.62289243903973e-07	0.788186810800237	-0.533921666754121	-2.20943588802895	176	Fmo2,Hao2,Ehhadh,Cyp3a41a,Cyp3a41b,Cyp3a16,Cyp3a44,Acadm,Abcd2,Eci3,Fmo1,Acad10,Acadl,Hadh,Acaa1b,Ilvbl,Eci1,Cyp3a11,Cyp2e1,Abcd1,Ppargc1a,Decr1,Ppara,Gcdh,Irs1,Pex7,Dgat2,Ivd,Eci2,Acaa1a,Acat1,Acad11,Cpt2,Sesn2,Klhl25,Acox1,Hadha,Plpp1,Etfa,Mfsd2a,Hadhb,Echs1,Crat,Etfdh,Etfb,Acads,Acat2,Pten,Dgat1,Pdk4,Hsd17b4,Abcd3,Plpp3,Acaa2,Acadvl,St3gal2,Cpt1a,Slc27a2,Por,Pex13,Mboat7,Mlycd,Acad12,Pparg	0.363636363636364
Canonical Pathways - Reactome	REACTOME_GLUTATHIONE_CONJUGATION	5.10717764058232e-06	0.00048691466826909	0.610526878385931	-0.71309309505266	-2.20704580635064	34	Gsta2,Mgst3,Gsta1,Gstm3,Gstt2,Gstt1,Gstm2,Gstk1,Gstm1,Gsta3,Esd,Gsto1,Gsta5,Gm3776,Ggt5,Gstm6,Gstm7,Gstm4	0.529411764705882
Ontology - Biological Process	GOBP_LIPID_CATABOLIC_PROCESS	1.99914774268315e-12	9.14867125558743e-10	0.898671232061694	-0.512573327188448	-2.20677110797865	265	Adora1,Sult1e1,Hpgd,Hao2,Pla2g12a,Ehhadh,Ces1g,Acadm,Nudt19,Abcd2,Hexb,Eci3,Akr1d1,Abhd2,Acad10,Acadl,Abhd6,Hadh,Acaa1b,Ilvbl,Apoa2,Enpp2,Cyp39a1,Eci1,Ces1c,Hsd17b11,Hsd11b1,Ces1d,Hexa,Abcd1,Decr1,Acot7,Gcdh,Acot2,Irs1,Apoc1,Pex7,Rarres2,Angptl3,Naga,Ces1e,Sorl1,Cyp46a1,Ivd,Eci2,Acer2,Acaa1a,Acat1,Acad11,Cpt2,Cyp4f15,Pck1,Sesn2,Apoe,Acox1,Hsd17b6,Plaat3,Psap,Hadha,Prdx6,Cyp1a2,Ldlr,Etfa,Mfsd2a,Ha…	0.366037735849057
Canonical Pathways - Reactome	REACTOME_PYRUVATE_METABOLISM_AND_CITRIC_ACID_TCA_CYCLE	1.8455900925944e-06	0.000203867700090238	0.643551836150722	-0.672524072264594	-2.20651322607678	44	Idh2,Suclg2,Pdk1,Dlat,Pdk2,Sdhc,Aco2,Pdpr,Vdac1,Pdk4,L2hgdh,Mdh2,Dld,Dlst,D2hgdh,Sdhb,Pdha1,Suclg1,Sdha,Gstz1,Ldhb,Sdhd,Sucla2,Idh3b,Idh3a,Fahd1	0.590909090909091
Canonical Pathways - Wiki	WP_TCA_CYCLE	1.7922557515975e-05	0.00138679035619987	0.575610261071129	-0.726250954973743	-2.1976090299702	30	Idh2,Suclg2,Pdk1,Dlat,Pdk2,Sdhc,Aco2,Pdk4,Mdh2,Dld,Dlst,Sdhb,Pdha1,Suclg1,Sdha,Pcx,Sdhd,Mdh1,Sucla2,Idh3b,Idh3a	0.7
Cell Type Signatures	TABULA_MURIS_SENIS_LIVER_HEPATOCYTE_AGEING	1.23547473755198e-08	2.47357485892127e-06	0.747739663149885	-0.553379681079392	-2.19542624867593	136	Cd36,Sult2a2,Gstt3,Sult2a1,A1bg,Rdh16f2,Hamp2,Cyp3a44,Serpinb1a,Sult1a1,Aldh1b1,Slc25a10,Acaa1b,Cth,Oat,Aldh4a1,Hpd,Sult2a7,Macrod1,Gcdh,Dcxr,Selenbp1,Actg1,Ahcy,Sardh,Noct,Pigr,Ctsb,Pltp,Prodh2,Afmid,Aldh2,Agmat,Hgfac,Ttc36,Psap,Cdo1,Gnmt,Gpt,Etfb,Acads,Got2,Agxt,Oaz1,Asl,Tle5,Gamt,Upb1,Ptms,Ndrg2,Zfp395,Igfbp4,Hebp1,Qdpr,Gls2,Car3,Ass1,Srebf1,Fads2	0.433823529411765
Ontology - Biological Process	GOBP_RIBOSE_PHOSPHATE_BIOSYNTHETIC_PROCESS	2.08962327191466e-10	6.69389918925141e-08	0.826657301178302	-0.522646386405225	-2.18700577236891	198	Mpc1,Mpc2,Papss2,Adssl1,Ak4,Pdk1,Ppargc1a,Acot7,Ppara,Adcy6,Gcdh,Pank3,Dlat,Umps,Tgfb1,Pdk2,Acat1,Sdhc,Ndufa2,Ndufa9,Prps1l3,Adcy1,Ak2,Atp5g1,Eno1,Adk,Pkm,Ndufa7,Rfk,Ndufb4,Eno1b,Vdac1,Atp5d,Atp5k,Pdk4,Mthfd1,Pank1,Ndufs2,Dld,Ndufv1,Atp5h,Atp5e,Ndufa6,Ndufa5,Tkt,Ak3,Slc25a13,Ndufs7,Ndufa10,Ndufa3,Atp5l,Ppat,Ndufa11,Atp5g3,Atp5b,Sdhb,Atp5o,Pdha1,Ndufb11,Coasy,Pfas,Prkn,Ndufb10,Mlycd,Atp5a1,Ndufb9,…	0.515151515151515
Curated - Chemical and Genetic Perturbation	SANDERSON_PPARA_TARGETS	5.73812735807662e-06	0.000540632858201842	0.610526878385931	-0.859552847546671	-2.1860814835242	14	Cd36,Ehhadh,Aldh3a2,Acadm,Eci1,Hmgcs2,Decr1,Cpt2,Decr2,Etfdh,Hsd17b4	0.785714285714286
Ontology - Biological Process	GOBP_CELLULAR_ALDEHYDE_METABOLIC_PROCESS	4.33888858927667e-06	0.000428987521817558	0.610526878385931	-0.622756391628694	-2.18361062501763	58	Idh2,Aldh3a2,Aldh3b3,Hyi,Alpl,Agxt2,Esd,Rdh10,Aldh2,Aldh1a3,Cacna1h,Hoga1,Adh1,Pdxp,Agxt,Ednrb,Aldob,Cyp1b1,Tkt,Rdh13,Rbp4,Aldh9a1,Dhrs4,Aldh8a1,Park7,Khk,Aldoa,Bmp2,Akr1a1,Dab2	0.517241379310345
Ontology - Biological Process	GOBP_RIBOSE_PHOSPHATE_METABOLIC_PROCESS	1.32448281430894e-15	8.83926718199428e-13	1.01754479730988	-0.483528868917016	-2.18058134854464	404	Sult2a2,Sult2a1,Nt5e,Sult2a3,Sult1e1,Sult2a5,Ehhadh,Mpc1,Slc4a4,Nudt19,Enpp1,Mpc2,App,Entpd5,Papss2,Suclg2,Adssl1,Ces1d,Ak4,Sult2a7,Sult2a4,Pdk1,Hmgcs2,Abcd1,Ppargc1a,Acot12,Acot3,Acot7,Atp1b1,Ppara,Adcy6,Gcdh,Pank3,Acot2,Pde1a,Dlat,Umps,Acot4,Dgat2,Tgfb1,Acot1,Hmgcl,Pdk2,Pfkl,Acat1,Dhtkd1,Sdhc,Acot6,Ndufa2,Ndufa9,Prps1l3,Adcy1,Ak2,Atp5g1,Eno1,Adk,Galk1,Pkm,Ndufa7,Rfk,Ndufb4,Acsm3,Eno1b,Vdac1,Atp…	0.462871287128713
Ontology - Biological Process	GOBP_PURINE_CONTAINING_COMPOUND_METABOLIC_PROCESS	8.93230916145081e-17	6.81279980185513e-14	1.05746357275086	-0.472287436138029	-2.17466214865991	489	Sult2a2,Fmo2,Sult2a1,Nt5e,Sult2a3,Sult1e1,Sult2a5,Idh2,Nqo1,Ehhadh,Mpc1,Slc4a4,Nudt19,Enpp1,Mpc2,Fmo1,App,Gpd1l,Papss2,Suclg2,Adssl1,Hsd11b1,Ces1d,Ak4,Sult2a7,Sult2a4,Pdk1,Hmgcs2,Macrod1,Abcd1,Ppargc1a,Acot12,Acot3,Acot7,Atp1b1,Ppara,Adcy6,Gcdh,Pank3,Dcxr,Ahcyl,Acot2,Pde1a,Dlat,Ahcy,Acot4,Dgat2,Tgfb1,Nudt12,Acot1,Noct,Hmgcl,Nadk2,Nadk,Pdk2,Pfkl,Acat1,Dhtkd1,Sdhc,Acot6,Shmt1,Ndufa2,Shpk,Ndufa9,Prp…	0.449897750511247
Ontology - Biological Process	GOBP_OXIDATIVE_PHOSPHORYLATION	4.62646595753218e-08	7.4102105241793e-06	0.719512826338911	-0.548917026190551	-2.17268482563967	133	Ak4,Abcd1,Chchd10,Sdhc,Ndufa2,Ndufa9,Ndufa7,Ppif,Ndufb4,Atp5d,Atp5k,Pink1,Ndufs2,Dld,Ndufv1,Atp5h,Atp5e,Ndufa6,Uqcrc1,Ndufa5,Uqcrc2,Ndufs7,Ndufa10,Shmt2,Ndufa3,Ndufa11,Uqcr11,Atp5b,Sdhb,Atp5o,Ndufb11,Coa6,Park7,Ndufb10,Atp5a1,Ndufb9,Sdha,Cox8a,Ndufs1,Uqcrfs1,Uqcrb,Ndufc2,Uqcrq,Cyc1,Ndufb5,Ndufb7,Sdhd,Coq9,Ndufc1,Rhoa,Cox7c,Cox5b,Ndufa12,Cox4i1,Cox6a1,Uqcc2,Ndufs5,mt-Nd6,Slc25a23,Cox5a,Ndufb8,Nips…	0.533834586466166
Canonical Pathways - Reactome	REACTOME_AFLATOXIN_ACTIVATION_AND_DETOXIFICATION	1.98474024152576e-05	0.00151378973564372	0.575610261071129	-0.828979276018651	-2.16460698550049	16	Mgst3,Cyp3a41a,Cyp3a41b,Cyp3a16,Cyp3a44,Cyp3a11,Acy1,Cyp1a2,Ggt5,Cyp2a12,Akr7a5	0.6875
Positional	chr1H2	2.1811315738156e-06	0.000237654315767377	0.627256739718528	-0.604566866705772	-2.1613368132063	68	Fmo3,Ildr2,Fmo2,Mgst3,Pbx1,Mpc2,Fmo1,Creg1,5330438I03Rik,Dcaf6,Atp1b1,Prdx6,Slc19a2,Rabgap1l,Aldh9a1,Kifap3,Gm16418,F5,Sft2d2,Serpinc1,Dnm3	0.308823529411765
Ontology - Cellular Component	GOCC_NADH_DEHYDROGENASE_COMPLEX	4.74020394315995e-06	0.000454633811722113	0.610526878385931	-0.643539282730505	-2.15895038393352	49	Dmac2,Ndufa2,Ndufa9,Ndufa7,Ndufb4,Ndufs2,Ndufv1,Ndufa6,Ndufa5,Ndufs7,Ndufa10,Ndufa3,Wdr93,Ndufa11,Ndufb11,Ndufb10,Ndufb9,Ndufs1,Ndufc2,Ndufb5,Ndufb7,Ndufc1,Ndufa12,Ndufs5,mt-Nd6,Ndufb8,Ndufab1,Ndufa13,Ndufv2,Ndufb2	0.612244897959184
Canonical Pathways - Wiki	WP_AMINO_ACID_METABOLISM	1.11438824672434e-06	0.000133202660804356	0.643551836150722	-0.584311986032077	-2.15749538657548	86	Gsta4,Ehhadh,Acadm,Hadh,Cth,Oat,Hmgcs2,Tat,Hmgcl,Acaa1a,Aldh1a1,Hibadh,Pck1,Aco2,Adh1,Maoa,Mccc1,Pkm,Prodh,Gpt2,Ppm1l,Got2,Pdk4,Asl,Mdh2,Dld,Dlst,Glud1,Pdha1,Hdc,Suclg1,Glul,Sdha,Mars2,Ass1,Pcx,Sdhd,Aldh7a1,Mmut,Mdh1	0.465116279069768
Ontology - Molecular Function	GOMF_NAD_BINDING	1.31633347376728e-05	0.001086789342749	0.593325476396405	-0.612984231744943	-2.15526400853216	60	Hpgd,Idh2,Ehhadh,Hadh,Gpd1l,Aldh5a1,Htatip2,Ahcyl,Ahcy,Sirt3,Aldh1a1,Hibadh,Aldh2,Sord,Aldh1a3,Adh1,Hadha,Ndufs2,Dld,Ndufv1,Aldh9a1,Glud1,Sirt2,Qdpr,Ugdh,Ldhb,Mdh1,Ctbp2,Idh3a,H2-Ke6	0.5
Ontology - Molecular Function	GOMF_MONOCARBOXYLIC_ACID_TRANSMEMBRANE_TRANSPORTER_ACTIVITY	1.49220979260807e-05	0.00119503621241018	0.593325476396405	-0.644028780756084	-2.15382542857919	47	Cd36,Abcc4,Slc16a7,Slc22a29,Abcc3,Slc22a27,Mpc1,Slco1a4,Mpc2,Slc16a11,Slc27a1,Slc16a5,Slc5a6,Slc16a10,Slc22a26,Slc1a4,Slc27a5,Slc6a12,Mfsd2a	0.404255319148936
Ontology - Molecular Function	GOMF_TESTOSTERONE_6_BETA_HYDROXYLASE_ACTIVITY	5.02418541086532e-10	1.54754572549673e-07	0.801215574617779	-0.984329847482554	-2.15092786874582	8	Cyp3a59,Cyp3a41a,Cyp3a41b,Cyp3a16,Cyp3a44,Cyp3a25,Cyp3a11	0.875
Ontology - Biological Process	GOBP_CELLULAR_LIPID_CATABOLIC_PROCESS	1.33166616882359e-09	3.33270266031992e-07	0.788186810800237	-0.514826411690802	-2.14861443559021	195	Hao2,Ehhadh,Acadm,Nudt19,Abcd2,Hexb,Eci3,Abhd2,Acad10,Acadl,Abhd6,Hadh,Acaa1b,Ilvbl,Apoa2,Enpp2,Eci1,Ces1d,Hexa,Abcd1,Decr1,Acot7,Gcdh,Acot2,Irs1,Apoc1,Pex7,Angptl3,Naga,Sorl1,Ivd,Eci2,Acer2,Acaa1a,Acat1,Acad11,Cpt2,Cyp4f15,Pck1,Sesn2,Acox1,Psap,Hadha,Prdx6,Ldlr,Etfa,Mfsd2a,Hadhb,Echs1,Decr2,Crat,Etfdh,Etfb,Apoh,Acads,Acat2,Hsd17b4,Abcd3,Pnpla2,Cyp1b1,Gpihbp1,Acaa2,Scarb1,Acadvl,Cpt1a,Slc27a2,Abh…	0.384615384615385
Ontology - Molecular Function	GOMF_SULFOTRANSFERASE_ACTIVITY	1.99725317654947e-05	0.00151611393975322	0.575610261071129	-0.67063509197525	-2.14639393313066	39	Sult2a2,Sult2a1,Sult2a3,Sult1e1,Sult2a5,Sult1d1,Sult3a1,Sult1a1,Sult1c2,Sult3a2,Sult2a7,Sult2a4	0.307692307692308
Canonical Pathways - Reactome	REACTOME_FATTY_ACID_METABOLISM	2.2467321897348e-08	4.18440807941654e-06	0.73376198835648	-0.535331876616575	-2.14206362241061	143	Hao2,Ehhadh,Aldh3a2,Acadm,Nudt19,Cbr1,Acad10,Acadl,Hadh,Acaa1b,Pctp,Eci1,Pon1,Abcd1,Decr1,Acot12,Acot3,Acot7,Acot13,Acot2,Acot4,Acot1,Eci2,Slc25a20,Acad11,Cpt2,Acot6,Cyp4f15,Cyp4a10,Acox1,Hadha,Cyp1a2,Acot11,Hadhb,Echs1,Decr2,Crat,Ggt5,Acads,Mcee,Slc22a5,Hsd17b4,Fads1,Cyp1b1,Cyp4b1,Acaa2,Pecr,Acadvl,Acsf2,Cpt1a,Slc27a2,Gpx4,Acsf3,Mlycd,Them4,Fads2,Hacd3,Elovl6,Ptges3,Ptges2,Tecr,Acot8	0.433566433566434
Curated - Chemical and Genetic Perturbation	LANDIS_ERBB2_BREAST_TUMORS_324_DN	3.87557170821099e-08	6.39948784024902e-06	0.719512826338911	-0.535282878824773	-2.139659048148	142	Cd36,Idh2,St3gal6,Dhrs7,Sult1a1,Fam107b,Slc27a1,Hadh,Papss2,Bckdhb,Ces1d,Decr1,Pgm1,Chchd10,Gbe1,Ivd,Gpx3,Acaa1a,Alad,Ppp2r5a,Cavin2,Cpt2,Klf4,Sqor,Cyb5a,Plpp1,Mccc1,Snrk,Hadhb,Cyb5b,Etfb,H2-Aa,Man1a,Thbd,Dgat1,Mknk2,Ywhag,Angptl2,Ndufv1,Fads1,Fzd4,Vwf,Tgfbi,Cyp4b1,Aplp2,Acaa2,Gpd2,Pdha1,Chpt1,Rragc,Postn,Gstz1,Sec23a,Map4,Aldh1a7,Mfng,Bcat2,Mmut,Mrc1,Npc2,Gja1,Myl9,Phldb1,Ndufs5,Fez2,Cd34,Ccdc80…	0.485915492957747
Canonical Pathways - Reactome	REACTOME_PHASE_II_CONJUGATION_OF_COMPOUNDS	4.53698056808717e-07	6.00037560322154e-05	0.674962860011025	-0.574845798839226	-2.1384570573081	90	Sult2a2,Gsta2,Mgst3,Sult1e1,Ugt1a5,Ugt1a9,Gsta1,Ugt1a1,Gstm3,Gstt2,Gstt1,Sult1a1,Sult1c2,Mat1a,Papss2,Gstm2,Gstk1,Gstm1,Ahcyl,Gsta3,Ahcy,Bpnt2,Abhd14b,Esd,Gsto1,Gsta5,Cyp1a2,Gm3776,Ggt5,Ugp2,Gstm6,Sult1b1,Gstm7,Ugt3a2,Gstm4,Acsm5,Ugt2b34,Slc26a2	0.422222222222222
Ontology - Biological Process	GOBP_CHOLESTEROL_STORAGE	1.43295016280913e-05	0.00117099809988336	0.593325476396405	-0.766988638214539	-2.13834758693091	22	Cd36,Ces1g,Ces1c,Ces1d,Ppara,Ces1e,Ehd1,Srebf2,Nr1h2,Scarb1,Ces1b,Pparg	0.545454545454545
Canonical Pathways - Reactome	REACTOME_SULFUR_AMINO_ACID_METABOLISM	1.91089774181364e-05	0.00147148313128025	0.575610261071129	-0.745748676975985	-2.13749959994414	24	Fmo1,Mat1a,Slc25a10,Cth,Suox,Ahcyl,Ahcy,Tstd1,Sqor,Cdo1,Ado,Enoph1,Txn2	0.541666666666667
Ontology - Biological Process	GOBP_AEROBIC_RESPIRATION	1.1219925115693e-08	2.27480431111463e-06	0.747739663149885	-0.51950000563837	-2.13739618579962	173	Idh2,Suclg2,Ak4,Abcd1,Dlat,Chchd10,Sirt3,Dhtkd1,Sdhc,Bnip3,Ndufa2,Aco2,Ndufa9,Ndufa7,Ppif,Ndufb4,Atp5d,Atp5k,Pink1,Mdh2,Ndufs2,Dld,Ndufv1,Atp5h,Atp5e,Ndufa6,Uqcrc1,Ndufa5,Uqcrc2,Aco1,Ndufs7,Ndufa10,Shmt2,Ndufa3,Ndufa11,Uqcr11,Dlst,Atp5b,Sdhb,Atp5o,Pdha1,Ndufb11,Coa6,Park7,Ndufb10,Atp5a1,Suclg1,Ndufb9,Sdha,Cox8a,Ndufs1,Uqcrfs1,Uqcrb,Ndufc2,Uqcrq,Cyc1,Ndufb5,Ndufb7,Sdhd,Coq9,Ndufc1,Rhoa,Cox7c,Cox5b…	0.520231213872832
Ontology - Cellular Component	GOCC_MITOCHONDRIAL_PROTEIN_CONTAINING_COMPLEX	2.98076191942168e-11	1.16446008935066e-08	0.851339057116899	-0.488160106747873	-2.13676108025228	285	Bckdhb,Suclg2,Dmac2,Pdk1,Dlat,Chchd10,Pdk2,Sdhc,Ndufa2,Ndufa9,Mrpl14,Hadha,Atp5g1,Mccc1,Etfa,Ndufa7,Hadhb,Etfdh,Etfb,Ppif,Ndufb4,Phb2,Mrpl23,Vdac1,Atp5d,Atp5k,Slc25a5,Ndufs2,Smdt1,Chchd6,Dld,Ndufv1,Atp5h,Spg7,Atp5e,Ndufa6,Uqcrc1,Ndufa5,Uqcrc2,Mrpl15,Dbt,Mrpl45,Ndufs7,Ndufa10,Ndufa3,Atp5l,Wdr93,Ndufa11,Uqcr11,Atp5g3,Atp5b,Sdhb,Timm8a1,Atp5o,Pdha1,Ndufb11,Ndufb10,Immp2l,Bckdha,Dap3,Atp5a1,Suclg1,Su…	0.417543859649123
Ontology - Biological Process	GOBP_SECONDARY_METABOLIC_PROCESS	1.23881082278978e-05	0.0010407210291047	0.593325476396405	-0.647774032836596	-2.13632911178865	45	Cyp2a22,Cyp2a5,Fmo2,Cyp2a4,Fmo1,Ddt,Akr1c20,Gsta3,Cyp1a2,Pam,Cyp2a12,Cyp1b1,Myo5a	0.288888888888889
Ontology - Biological Process	GOBP_GLUTAMATE_METABOLIC_PROCESS	3.71748070185651e-05	0.00254456788041178	0.557332238758646	-0.719020028527481	-2.13188799312753	27	Aldh5a1,Oat,Aldh4a1,Tat,Prodh2,Prodh,Got2,Asl,Glud1,Nags,Dglucy,Mthfsl,Glul,Gls2	0.518518518518519
Ontology - Biological Process	GOBP_ORGANIC_HYDROXY_COMPOUND_METABOLIC_PROCESS	1.84547423464103e-14	1.01927451090502e-11	0.97599468306432	-0.46920312637625	-2.12845078339798	423	Vldlr,Sult2a2,Rdh16,Sult2a1,Sult2a3,Sult1e1,Sult2a5,Rdh16f2,Hao2,Idh2,Nqo1,Sult1d1,Ces1g,Aldh3a2,Rdh9,Dhrs7,Maob,Enpp1,Akr1d1,Sult1a1,App,Acadl,Acaa1b,Pctp,Apoa2,Mogat1,Chrnb2,Cyp39a1,Slc16a10,Ces1c,Pon1,Ddt,Cyp2e1,Ces1d,Sult2a7,Sult2a4,Hmgcs2,Alpl,Cyp2d22,Akr1c20,Apoc1,Angptl3,Dgat2,Ces1e,Lepr,Cyp46a1,Bpnt2,Ctsb,Pltp,Acer2,Acaa1a,Aldh1a1,Nr5a2,Rdh10,Aldh2,Sord,Ephx1,Ttpa,Cacna1h,Cyp4f15,Dhcr24,S…	0.314420803782506
Ontology - Molecular Function	GOMF_TETRAPYRROLE_BINDING	9.49104519408842e-08	1.43889991990967e-05	0.704975715167238	-0.539911117112325	-2.12793143953331	127	Cyp2a22,Cyp2c40,Cyp2c37,Cyp2a5,Cyp2a4,Cyp2b13,Cyp2b9,Cyp2c69,Cyp3a41a,Cyp3a41b,Cyp3a16,Cyp3a25,Cyp2c68,Tcn2,Cyp17a1,Flvcr2,Cyp2c50,Cyp2b10,Suox,Cyp39a1,Cyp3a11,Cyp2e1,Cyp2c39,Cyp2c29,Cyp2d26,Cyp2d22,Cyp2c38,Cyp4a14,Hba-a1,Cyp46a1,Cyp4f15,Cyp4a10,Hbb-bs,Cyb5a,Cyp1a2,Cyp2c55,Cyb5b,Hbb-bt	0.299212598425197
Ontology - Biological Process	GOBP_LONG_CHAIN_FATTY_ACID_METABOLIC_PROCESS	9.16908114717677e-07	0.00011431437186071	0.659444398037935	-0.553046206893322	-2.12724372060143	103	Cyp2a22,Cyp2c40,Cyp2c37,Cyp2a5,Cyp2a4,Cyp2b13,Cyp2b9,Cyp2c69,Gstm3,Cyp2c68,Slc27a1,Acadl,Cyp2c50,Cyp2b10,Gstm2,Gstp3,Gstm1,Cyp2e1,Cyp2c39,Cyp2c29,Abcd1,Acot3,Acot7,Cyp2d26,Cyp2d22,Cyp2c38,Cyp4a14,Acot4,Acot1,Ephx1,Cpt2,Cyp4f15,Slc27a5,Cyp4a10,Cyp2c55,Pam,Cyp2a12,Acad9,Gstm6,Fads1,Abcd3,Gstm7,Cyp1b1,Gstm4,Myo5a,Cpt1a,Slc27a2,Cyp2g1,Sco1,Gpx4,Cyp4a31,Mgll	0.504854368932039
Ontology - Molecular Function	GOMF_TRANSFERASE_ACTIVITY_TRANSFERRING_SULPHUR_CONTAINING_GROUPS	1.04866481408441e-05	0.000903035716515593	0.593325476396405	-0.610704773369582	-2.12590349856507	57	Sult2a2,Sult2a1,Sult2a3,Sult1e1,Sult2a5,Sult1d1,Sult3a1,Sult1a1,Sult1c2,Sult3a2,Acaa1b,Sult2a7,Sult2a4,Sugct,Acaa1a	0.263157894736842
Canonical Pathways - Wiki	WP_OXIDATIVE_STRESS_AND_REDOX_PATHWAY	9.56092222184245e-07	0.000117797916328654	0.643551836150722	-0.58744999540535	-2.12458636431359	78	Gstt3,Gsta2,Gsta4,Mgst3,Gsta1,Idh2,Gstm3,Gstt2,Gstt1,Slc1a2,Gstm2,Gstk1,Gstm1,Txnrd2,Gsta3,Gpx3,Gsto1,Gpx6,Prdx6,Sod3,Ggt5,Sod2,Gstm6,Anpep,Keap1,Gstm7,Gstm4,Gpx4,Prdx3	0.371794871794872
Canonical Pathways - Reactome	REACTOME_METABOLISM_OF_AMINO_ACIDS_AND_DERIVATIVES	2.13982702314319e-09	5.04023668083594e-07	0.774939030136436	-0.501106417678387	-2.12454124382615	217	Nqo1,Fmo1,Mat1a,Slc25a10,Bckdhb,Cth,Suox,Oat,Aldh4a1,Slc3a2,Hpd,Uroc1,Aldh6a1,Gcdh,Ahcyl,Tat,Dlat,Bbox1,Ahcy,Sardh,Ivd,Prodh2,Agxt2,Hibadh,Tstd1,Acat1,Agmat,Dmgdh,Dhtkd1,Shmt1,Hoga1,Sqor,Amt,Slc25a21,Cdo1,Mccc1,Slc6a12,Prodh,Echs1,Gnmt,Gpt,Aspa,Gpt2,Got2,Agxt,Pcbd1,Oaz1,Asl,Pipox,Gamt,Scly,Dld,Srr,Dbt,Slc25a13,Azin1,Aldh9a1,Iyd,Ado,Crym,Dlst,Psmd1,Aass,Glud1,Pah,Pdha1,Nags,Rida,Enoph1,Bckdha,Qdpr…	0.36405529953917
Ontology - Molecular Function	GOMF_ORGANIC_ACID_TRANSMEMBRANE_TRANSPORTER_ACTIVITY	5.23236275285565e-07	6.81355725304788e-05	0.659444398037935	-0.544768658880899	-2.11496250263897	115	Cd36,Abcc4,Slc16a7,Slc22a29,Abcc3,Slc22a27,Mpc1,Slco1a4,Slc47a1,Mpc2,Abcb1a,Slc16a11,Slc27a1,Slc16a5,Slc1a2,Slc25a10,Slc25a32,Slc5a6,Slc16a10,Slc22a26,Slc3a2,Slc15a4,Slc26a4,Slc22a2,Slc1a4,Slc27a5,Slc25a21,Slc6a12,Mfsd2a,Slc6a19,Slc17a8,Slc25a29,Slc25a22,Slc25a13,Slc27a2,Slco1b2,Slc7a2,Slc38a7,Slc25a11,Slc26a2	0.347826086956522
Ontology - Molecular Function	GOMF_OXIDOREDUCTASE_ACTIVITY_ACTING_ON_PAIRED_DONORS_WITH_INCORPORATION_OR_REDUCTION_OF_MOLECULAR_OXYGEN	3.29672238466497e-08	5.61740451438072e-06	0.719512826338911	-0.509888694920797	-2.11219398026391	180	Cyp2a22,Cyp2c40,Cyp3a59,Cyp2c37,Fmo3,Scd2,Cyp2a5,Fmo2,Cyp2a4,Cyp2b13,Cyp2b9,Cyp2c69,Cyp3a41a,Cyp3a41b,Cyp3a16,Cyp3a44,Cyp3a25,Cyp2c68,Akr1d1,Fmo1,Agmo,Egln3,Cyp17a1,Cyp2c50,Cyp2b10,Cyp39a1,Cyp3a11,Cyp2e1,Cyp2c39,Cyp2c29,Cyp2d26,Cyp2d22,Akr1c20,Cyp2c38,Cyp4a14,Bbox1,Egln1,Cyp46a1,Peds1,Cyp4f15,Cyp4a10,Cyb5a,Cyp1a2,Cyp2c55,Pam,Ogfod3,Cyp2a12,Pcbd1,Egln2,Akr1c19,Fads1	0.283333333333333
Ontology - Molecular Function	GOMF_GLUTATHIONE_TRANSFERASE_ACTIVITY	5.55033740200016e-05	0.00349999032156837	0.557332238758646	-0.707264086759565	-2.11181894054951	28	Gstt3,Gsta2,Gsta4,Mgst3,Gsta1,Gstm3,Gstt2,Gstt1,Gstm2,Gstp3,Gstk1,Gstm1,Gsta3,Gsto1,Gsta5,Gstm6,Gstm7,Gstm4	0.642857142857143
Ontology - Biological Process	GOBP_SULFATION	6.5426315528252e-05	0.00391019886498512	0.538434096309916	-0.752601745046219	-2.10727415064374	23	Sult2a2,Sult2a1,Sult2a3,Sult1e1,Sult2a5,Sult1d1,Sult3a1,Sult1a1,Sult1c2,Sult3a2,Sult2a7,Sult2a4	0.521739130434783
Ontology - Molecular Function	GOMF_OXIDOREDUCTASE_ACTIVITY_ACTING_ON_NAD_P_H_QUINONE_OR_SIMILAR_COMPOUND_AS_ACCEPTOR	5.04788450410573e-05	0.00321512351090716	0.557332238758646	-0.68517082867677	-2.1071462412824	33	Nqo1,Cbr1,Dcxr,Akr1c20,Aifm2,Nqo2,Cryz,Ndufa2,Ndufs2,Akr1c19,Ndufv1,Ndufs7,Dhrs4,Ndufa10,Ndufs1,Akr1c14	0.484848484848485
Ontology - Biological Process	GOBP_ALCOHOL_CATABOLIC_PROCESS	3.64733398568471e-05	0.00250726817376447	0.557332238758646	-0.678154250321894	-2.10653015077234	35	Sult2a2,Sult2a1,Sult2a3,Sult1e1,Sult2a5,Akr1d1,Cyp39a1,Sult2a7,Sult2a4,Cyp46a1,Bpnt2,Sord,Apoe,Adh1,Pten,Sult1b1	0.457142857142857
Ontology - Molecular Function	GOMF_AMINO_ACID_BINDING	2.93480867462043e-05	0.00207078548640509	0.575610261071129	-0.62099289117926	-2.10629425384484	51	Fmo3,Ddah1,Mat1a,Gchfr,Tat,Shmt1,Sesn2,Prodh,Gnmt,Got2,Agxt,Dpys,Scly,Srr,Shmt2,Glud1,Pah,Hdc,Glul,Ass1,Glra3,Nos3	0.431372549019608
Ontology - Molecular Function	GOMF_ORGANIC_ACID_BINDING	1.02951131096568e-08	2.14151722957628e-06	0.747739663149885	-0.512328109858745	-2.10576590143012	170	Cd36,Fmo3,Gsta2,Ugt1a9,Gsta1,Ugt1a1,Ddah1,Mat1a,Egln3,Aldh5a1,Gstp3,Alb,Gchfr,Akr1c20,Cyp4a14,Tat,Apoc1,Sardh,Hba-a1,Egln1,Hmgcl,Dmgdh,Cyp4f15,Shmt1,Pck1,Sesn2,Acox1,Gsta5,Psap,Hbb-bs,Prodh,Gnmt,Hbb-bt,Pam,Ogfod3,Got2,Agxt,Dgat1,Egln2,Dpys,Dhfr,Furin,Scly,Gstm7,Sh3glb1,Srr,Dbt,Shmt2,Glud1,Pah,Igf2r,Rida,Hdc,Mthfsl,Glul,Pparg,Ass1,Akr1c14,Glra3,Rara,Nos3,Pcx	0.364705882352941
Canonical Pathways - Reactome	REACTOME_MITOCHONDRIAL_BIOGENESIS	6.30031186568352e-05	0.00383030914122066	0.538434096309916	-0.704745468745589	-2.10429860221268	28	Idh2,Sirt3,Atp5g1,Atp5d,Sod2,Atp5k,Atp5h,Atp5e,Atp5l,Atp5g3,Atp5b,Glud1,Atp5o,Atp5a1	0.5
Canonical Pathways - Reactome	REACTOME_METABOLISM_OF_LIPIDS	1.53074338937972e-15	9.80716674707798e-13	1.01754479730988	-0.455537606301702	-2.1034983027885	497	Acss3,Serpina6,Hpgd,Abcc3,Cers6,Hao2,Osbpl5,Pla2g12a,Ehhadh,Aldh3a2,Acadm,Nudt19,Hexb,Slco1a4,Cbr1,Akr1d1,Agmo,Acad10,Acadl,Hadh,Gpd1l,Acaa1b,Bdh1,Cyp17a1,Pctp,Aldh3b3,Sgms1,Mogat1,Cyp39a1,Eci1,Cyp3a11,Pon1,Hsd17b11,Cyp2e1,Alb,Hsd11b1,Lclat1,Hmgcs2,Hexa,Cds2,Abcd1,Decr1,Acot12,Acot3,Acot7,Ppara,Acot13,Cyp2d22,Akr1c20,Acot2,Pik3cb,Mtmr12,Acot4,Dgat2,Ptdss1,Cyp46a1,Acot1,Hmgcl,Eci2,Acer2,Acat1,Slc2…	0.323943661971831
Ontology - Biological Process	GOBP_CELLULAR_RESPIRATION	9.12910009921489e-10	2.39706223424795e-07	0.801215574617779	-0.493970121196493	-2.10096812650833	223	Idh2,Suclg2,Ak4,Abcd1,Ppargc1a,Dlat,Chchd10,Sirt3,Dhtkd1,Sdhc,Bnip3,Ndufa2,Aco2,Ndufa9,Cyp1a2,Etfa,Ndufa7,Etfb,Ppif,Ndufb4,Chchd4,Atp5d,Sod2,Atp5k,Slc25a22,Pink1,Mdh2,Mfn2,Ndufs2,Dld,Ndufv1,Atp5h,Atp5e,Ndufa6,Uqcrc1,Ndufa5,Uqcrc2,Aco1,Slc25a13,Ndufs7,Ndufa10,Shmt2,Cisd1,Ndufa3,Ndufa11,Uqcr11,Dlst,Atp5b,Sdhb,Atp5o,Pdha1,Ndufb11,Coa6,Park7,Ndufb10,Immp2l,Atp5a1,Suclg1,Ndufb9,Sdha,Cox8a,Ndufs1,Uqcrf…	0.47085201793722
Ontology - Biological Process	GOBP_TRICARBOXYLIC_ACID_CYCLE	6.99390568814061e-05	0.0041336305316217	0.538434096309916	-0.703008348370536	-2.09911173668574	28	Idh2,Suclg2,Dlat,Dhtkd1,Sdhc,Aco2,Mdh2,Aco1,Dlst,Sdhb,Pdha1,Suclg1,Sdha,Sdhd,Mdh1,Sucla2,Idh3b,Idh3a,Ogdh,Idh3g,Idh1,Mrps36	0.785714285714286
Hallmark	HALLMARK_BILE_ACID_METABOLISM	3.41565075483629e-06	0.000350695372693672	0.627256739718528	-0.539942126750396	-2.09686138993524	105	Serpina6,Idh2,Abcd2,Slco1a4,Akr1d1,Ar,Cyp39a1,Gstk1,Abca3,Hsd17b11,Abcd1,Slc22a18,Bbox1,Pex7,Nudt12,Cyp46a1,Slc29a1,Aldh1a1,Abcg8,Dhcr24,Slc27a5,Hsd17b6,Ttr,Gnmt,Agxt,Pipox,Abca6,Pex11a,Sult1b1,Soat2,Hsd17b4,Fads1,Abcd3,Aldh9a1,Pecr,Aldh8a1,Npc1,Pex12,Slc27a2,Abca5,Lck,Retsat,Nr1i2,Pex13,Mlycd,Aqp9,Gnpat,Pxmp2,Fads2,Fdxr,Sod1,Pex19	0.495238095238095
Ontology - Biological Process	GOBP_LIPID_HYDROXYLATION	2.36724105904873e-07	3.38536607524852e-05	0.690132458796796	-0.959192711906712	-2.09599895890041	8	Cyp3a41a,Cyp3a41b,Cyp3a16,Cyp3a44,Cyp3a11,Cyp2e1	0.75
Ontology - Biological Process	GOBP_HORMONE_METABOLIC_PROCESS	1.97154851173923e-08	3.80461355572617e-06	0.73376198835648	-0.508319578977902	-2.09473224619632	172	Sult2a2,Rdh16,Sult2a1,Mme,Sult2a3,Sult1e1,Sult2a5,Rdh16f2,Ugt1a1,Cyp3a41a,Cyp3a41b,Cyp3a16,Cyp3a44,Rdh9,Dhrs7,Enpp1,Akr1d1,Sult1a1,Agt,Cyp17a1,Papss2,Pcsk6,Slc16a10,Cyp3a11,Hsd17b11,Hsd11b1,Sult2a7,Sult2a4,Ppargc1a,Ace,Cyp2d22,Akr1c20,Cyp46a1,Atp1a1,Ctsb,Aldh1a1,Rdh10,Aldh1a3,Cacna1h,Hsd17b6,Adh1,Ttr,Cyp1a2,Pcsk4,Rdh1,Furin,Sult1b1,Hsd17b4,Ednrb,Corin,Igf1r,Cyp1b1,Rbp4,Iyd,Scarb1,Crym,Aldh8a1,Ece…	0.366279069767442
Ontology - Molecular Function	GOMF_HYDRO_LYASE_ACTIVITY	2.57179888940985e-05	0.00187238649143989	0.575610261071129	-0.613228014933637	-2.09470534195198	53	Ehhadh,Echdc3,Car8,Uroc1,Alad,Aco2,Hadha,Cyp1a2,Eno1,L3hypdh,Echs1,Eno1b,Pcbd1,Car5a,Hsd17b4,Cyp1b1,Aco1,Park7,Dglucy,Car3,Hacd3	0.39622641509434
Canonical Pathways - Wiki	WP_GLUTATHIONE_METABOLISM	4.84961306875174e-05	0.00314478755150594	0.557332238758646	-0.792330194408056	-2.0940132950663	17	Gsta1,Gstt2,Gstt1,Gstm2,Gpx3,Ggt5,Anpep,Gstm7,Gpx4	0.529411764705882
Curated - Chemical and Genetic Perturbation	BERENJENO_TRANSFORMED_BY_RHOA_FOREVER_UP	5.82837131758283e-05	0.00363341063273377	0.557332238758646	-0.763799406752705	-2.09251798416386	20	Dhrs7,Hsd17b11,Gbe1,Timp3,Aldh1a1,Ngef,Cdo1,Mt1,Gadd45a,Pdgfra,Aqp1,Dcn	0.6
Canonical Pathways - Wiki	WP_FATTY_ACID_OXIDATION	8.64973635802307e-06	0.000765429984787047	0.593325476396405	-0.904320166436228	-2.09174732355523	10	Acadm,Hadh,Cpt2,Echs1,Acads,Slc25a29,Acaa2,Acadvl,Cpt1a	0.9
Canonical Pathways - Reactome	REACTOME_BETA_OXIDATION_OF_VERY_LONG_CHAIN_FATTY_ACIDS	4.21879210499584e-05	0.00279224765064952	0.557332238758646	-0.872202166064982	-2.0900286871391	11	Ehhadh,Acaa1b,Abcd1,Acot4,Eci2,Acot6,Acox1,Decr2,Hsd17b4,Mlycd,Acot8	1
Ontology - Biological Process	GOBP_ENERGY_DERIVATION_BY_OXIDATION_OF_ORGANIC_COMPOUNDS	9.02158511562665e-11	3.01039018327067e-08	0.839088935621274	-0.477582555018434	-2.08992993804754	302	Idh2,Acadm,Enpp1,Suclg2,Ak4,Abcd1,Ppargc1a,Pgm1,Irs1,Dlat,Chchd10,Sirt3,Lepr,Gbe1,Dhtkd1,Sdhc,Bnip3,Ndufa2,Aco2,Ndufa9,Cyp1a2,Adgrf5,Etfa,Ndufa7,Gnmt,Etfb,Ppif,Ndufb4,Agl,Chchd4,Gabarapl1,Ugp2,Atp5d,Ppp1r3e,Sod2,Atp5k,Slc25a22,Pink1,Mdh2,Mfn2,Ndufs2,Dld,Ndufv1,Gys2,Atp5h,Slc37a4,Atp5e,Ndufa6,Uqcrc1,Ndufa5,Uqcrc2,Aco1,Slc25a13,Ndufs7,Ndufa10,Shmt2,Cisd1,Ndufa3,Ppp1r3g,Ndufa11,Uqcr11,Dlst,Atp5b,Sdh…	0.460264900662252
Ontology - Cellular Component	GOCC_CYTOCHROME_COMPLEX	3.93989416485615e-05	0.00265148255623954	0.557332238758646	-0.680228549258472	-2.08921565955508	32	Ugt1a1,Uqcrc1,Uqcrc2,Uqcr11,Coa6,Cox8a,Uqcrfs1,Uqcrb,Uqcrq,Cyc1,Cox7b,Cox7c,Cox6b1,Cox5b,Cox4i1,Cox6a1,Cox10,Cox5a	0.5625
Ontology - Biological Process	GOBP_SULFUR_COMPOUND_METABOLIC_PROCESS	1.84590223024711e-10	6.03384000446286e-08	0.826657301178302	-0.483801373338315	-2.08717323673081	264	Fmo3,Sult2a2,Sult2a1,Sult2a3,Sult1e1,Sult2a5,Ehhadh,Sult1d1,Gstm3,Sult3a1,Mpc1,Nudt19,Hexb,Enpp1,Mpc2,Fmo1,Sult1a1,Sult1c2,Mat1a,Sult3a2,Papss2,Cth,Suox,Gstm2,Gstp3,Suclg2,Gstm1,Ces1d,Sult2a7,Ids,Sult2a4,Pdk1,Hmgcs2,Hexa,Abcd1,Acot12,Acot3,Acot7,Gcdh,Ahcyl,Acot2,Dlat,Ahcy,Acot4,Dgat2,Acot1,Hmgcl,Sulf2,Bpnt2,Pdk2,Acat1,Acot6,Sqor,Cdo1,Gnmt,Acsm3,Ggt5,Vdac1,Agxt,Dgat1,Pdk4,Mthfd1,Mcee,Pipox,Gamt,Gs…	0.295454545454545
Ontology - Biological Process	GOBP_RESPONSE_TO_OXYGEN_RADICAL	5.04216026461058e-05	0.00321512351090716	0.557332238758646	-0.753965696498173	-2.08661493883784	21	Cd36,Nqo1,Txnrd2,Sod3,Sod2,Dhfr,Gch1,Sod1,Nos3,Ucp2,Fbln5	0.523809523809524
Ontology - Biological Process	GOBP_ALCOHOL_METABOLIC_PROCESS	6.82101480021559e-11	2.32451476712879e-08	0.839088935621274	-0.475940623141039	-2.08601970809492	293	Vldlr,Sult2a2,Rdh16,Sult2a1,Sult2a3,Sult1e1,Sult2a5,Rdh16f2,Idh2,Ces1g,Aldh3a2,Rdh9,Dhrs7,Enpp1,Akr1d1,App,Acadl,Pctp,Apoa2,Mogat1,Cyp39a1,Ces1c,Pon1,Ces1d,Sult2a7,Sult2a4,Hmgcs2,Akr1c20,Apoc1,Angptl3,Dgat2,Ces1e,Lepr,Cyp46a1,Bpnt2,Acer2,Aldh1a1,Rdh10,Sord,Ephx1,Cacna1h,Dhcr24,Pck1,Shpk,Apoe,Aco2,Gk,Hsd17b6,Adh1,Ttr,Cyp1a2,Plpp1,Galk1,Ldlr,Srebf2,Rdh1,Nfe2l1,Pten,Pcbd1,Lcat,Dhfr,Sult1b1,Soat2,Hmg…	0.361774744027304
Ontology - Biological Process	GOBP_POSITIVE_REGULATION_OF_LIPID_BIOSYNTHETIC_PROCESS	3.74861925363567e-06	0.000380155553761748	0.627256739718528	-0.559844549534098	-2.08587183063161	91	Rdh16,Rdh16f2,Rdh9,Abcd2,Agt,Slc27a1,Abhd6,Cyp17a1,Cd74,Abcd1,Ppargc1a,Ppara,Dgat2,Sirt3,Rdh10,Apoe,Ldlr,Adgrf5,Srebf2,Mfsd2a,Rdh1,Dgat1,Nr1h2,Igf1r,Scarb1,Por,Crebl2,Pla2g6,Srebf1,Mapk9,Pcx,Apoa5,Dab2,Sec14l2,Rgn,Cyp7a1	0.395604395604396
Canonical Pathways - Reactome	REACTOME_GLYCEROPHOSPHOLIPID_BIOSYNTHESIS	3.89419221242406e-06	0.000392284758908152	0.610526878385931	-0.559342258944332	-2.08400039365351	91	Osbpl5,Pla2g12a,Gpd1l,Pctp,Lclat1,Cds2,Dgat2,Ptdss1,Crls1,Plaat3,Hadha,Mfsd2a,Hadhb,Cept1,Agpat1,Lpcat1,Agpat3,Dgat1,Pcyt1a,Gpat3,Pnpla2,Pemt,Abhd3,Gpd2,Chpt1,Stard7,Mboat7,Mgll,Stard10,Pla2g6,Gnpat,Lpin2,Csnk2a1,Tmem86b,Etnk2,Pnpla3,Acp6	0.406593406593407
Ontology - Biological Process	GOBP_FATTY_ACID_BETA_OXIDATION_USING_ACYL_COA_DEHYDROGENASE	6.28910359016542e-05	0.00383030914122066	0.538434096309916	-0.840355042637079	-2.08336375769153	13	Acadm,Acad10,Acadl,Gcdh,Ivd,Acad11,Etfa,Etfdh,Etfb,Acads,Acadvl,Acad12	0.923076923076923
Canonical Pathways - Reactome	REACTOME_HEME_DEGRADATION	6.05447192904078e-05	0.00373470385914479	0.557332238758646	-0.787482688606517	-2.08120204330791	17	Gsta2,Ugt1a5,Gsta1,Ugt1a1,Alb,Gsta3,Gsta5,Gm3776,Blvrb,Slco1b2	0.588235294117647
Ontology - Biological Process	GOBP_STEROL_METABOLIC_PROCESS	2.18786267456115e-07	3.1570267079681e-05	0.690132458796796	-0.526156469673866	-2.07868358794175	134	Vldlr,Sult2a2,Sult2a1,Sult2a3,Sult2a5,Ces1g,Akr1d1,App,Acadl,Pctp,Apoa2,Cyp39a1,Ces1c,Pon1,Ces1d,Sult2a7,Sult2a4,Hmgcs2,Apoc1,Angptl3,Dgat2,Ces1e,Lepr,Cyp46a1,Dhcr24,Apoe,Ebpl,Ldlr,Srebf2,Nfe2l1,Lcat,Soat2,Hmgcr,Tm7sf2,Pcsk9,Aplp2,Scarb1,Acadvl,Npc1,Por,Fdft1,Ces1b,Abca5,Hsd17b7,Srebf1,Erlin2,Hnf1a,Fdxr,Sod1,Lima1	0.373134328358209
Ontology - Molecular Function	GOMF_ACYL_COA_BINDING	8.991504234937e-05	0.00503555675982468	0.538434096309916	-0.718319256354132	-2.07844862585103	25	Acadm,Eci3,Acadl,Acot7,Gcdh,Pank3,Hmgcl,Eci2,Hadha,Acads,Pank1,Soat2,Acadvl	0.52
Ontology - Biological Process	GOBP_CELLULAR_RESPONSE_TO_OXYGEN_RADICAL	0.000104237245055377	0.00569818414352211	0.538434096309916	-0.769966411845808	-2.07571389254069	18	Cd36,Nqo1,Sod3,Sod2,Dhfr,Gch1,Sod1,Nos3,Fbln5	0.5
Ontology - Biological Process	GOBP_NADP_METABOLIC_PROCESS	5.85265619807276e-05	0.00363341063273377	0.557332238758646	-0.61971917526758	-2.0725268158085	47	Fmo2,Idh2,Nqo1,Fmo1,Hsd11b1,Dcxr,Nudt12,Noct,Nadk2,Nadk,Shpk,Tkt,Prps1,Hnf1a,Fdxr,Pcx,Mdh1,Aldh1l1,Pgls	0.404255319148936
Ontology - Molecular Function	GOMF_OXIDOREDUCTASE_ACTIVITY_ACTING_ON_THE_CH_CH_GROUP_OF_DONORS	2.9106040669947e-05	0.00206279404163956	0.575610261071129	-0.595215132788813	-2.07198304053347	57	Acadm,Akr1d1,Acad10,Acadl,Acaa1b,Decr1,Gcdh,Akr1c20,Ivd,Acaa1a,Acad11,Sdhc,Dhcr24,Acox1,Decr2,Crat,Acads,Acad9,Blvrb,Cpox,Dpyd,Tm7sf2,Ptgr2,Pecr,Acadvl,Sdhb,Retsat,Dhdh,Acad12,Sdha,Akr1c14,Tecr,Sdhd	0.578947368421053
Ontology - Biological Process	GOBP_REGULATION_OF_STEROL_TRANSPORT	5.84048851366928e-05	0.00363341063273377	0.557332238758646	-0.588724097320048	-2.06996492274771	60	Ces1g,Apoa2,Abca3,Ces1c,Pon1,Ces1d,Apoc1,Ces1e,Abcg5,Pltp,Abcg8,Apoe,Naxe,Srebf2,Acat2,Furin,Lipg,Sec24a,Nr1h2,Pcsk9,Gps2,Shh,Ces1b,Abca5,Abcb4,Pparg,Anxa2,Washc1,Nfkbia,Zdhhc8	0.5
Ontology - Biological Process	GOBP_GENERATION_OF_PRECURSOR_METABOLITES_AND_ENERGY	3.26468761679805e-13	1.58456065328044e-10	0.932595211336209	-0.457847379946417	-2.06900986950819	410	Idh2,Acadm,Slc4a4,Enpp1,App,Suclg2,Hsd11b1,Ak4,Hmgcs2,Abcd1,Ppargc1a,Pgm1,Ppara,Gnpda1,Irs1,Dlat,Chchd10,Sirt3,Lepr,Gbe1,Hmgcl,Pfkl,Acat1,Dhtkd1,Sdhc,Bnip3,Slc27a5,Ndufa2,Shpk,Acox1,Aco2,Ndufa9,Adh1,Cyp1a2,Eno1,Galk1,Pkm,Adgrf5,Etfa,Ndufa7,Gnmt,Etfdh,Etfb,Ppif,Ndufb4,Phb2,Agl,Chchd4,Eno1b,Gabarapl1,Ugp2,Atp5d,Ppp1r3e,Sod2,Atp5k,Dgat1,Slc25a22,Pink1,Mdh2,Mfn2,Ndufs2,Dld,Ndufv1,Gys2,Atp5h,Slc37a4,A…	0.417073170731707
Canonical Pathways - Reactome	REACTOME_AZATHIOPRINE_ADME	0.000121660949840296	0.0063487524804	0.538434096309916	-0.713316134572641	-2.06397214968849	25	Abcc4,Gsta2,Gsta1,Gstm2,Gsta3,Slc29a1,Gsta5,Gm3776	0.32
Curated - Chemical and Genetic Perturbation	FUJIWARA_PARK2_HEPATOCYTE_PROLIFERATION_DN	4.4027577419938e-05	0.00290201525734628	0.557332238758646	-0.904862218632993	-2.06378943083757	9	Fmo3,Cux2,Rtn4,Acot3,Cyp4a14,Acot1,Mfsd2a	0.777777777777778
Ontology - Molecular Function	GOMF_TRANSFERASE_ACTIVITY_TRANSFERRING_ALKYL_OR_ARYL_OTHER_THAN_METHYL_GROUPS	5.05844493193859e-05	0.00321512351090716	0.557332238758646	-0.584706261561953	-2.06320569388096	61	Gstt3,Gsta2,Gsta4,Mgst3,Gsta1,Gstm3,Gstt2,Gstt1,Mat1a,Gstm2,Gstp3,Gstk1,Gstm1,Gsta3,Gsto1,Gsta5	0.262295081967213
Ontology - Biological Process	GOBP_PRIMARY_ALCOHOL_METABOLIC_PROCESS	3.80918716476889e-05	0.00258524367873319	0.557332238758646	-0.57126167047288	-2.06071647429037	70	Sult2a2,Rdh16,Sult2a1,Sult2a3,Sult1e1,Sult2a5,Rdh16f2,Aldh3a2,Rdh9,Dhrs7,Sult2a7,Sult2a4,Akr1c20,Aldh1a1,Rdh10,Cacna1h,Hsd17b6,Adh1,Ttr,Cyp1a2,Rdh1,Sult1b1,Ednrb,Cyp1b1,Rbp4,Pecr,Park7,Retsat	0.4
Ontology - Biological Process	GOBP_AEROBIC_ELECTRON_TRANSPORT_CHAIN	3.24970728551958e-05	0.0022829193680775	0.557332238758646	-0.586969152465363	-2.05931428442768	59	Sdhc,Ndufa7,Pink1,Ndufs2,Dld,Ndufv1,Uqcrc1,Uqcrc2,Ndufs7,Ndufa10,Uqcr11,Sdhb,Park7,Ndufb9,Sdha,Cox8a,Ndufs1,Uqcrfs1,Uqcrb,Ndufc2,Uqcrq,Cyc1,Sdhd,Coq9,Cox7c,Cox5b,Cox4i1,Cox6a1,mt-Nd6,Cox5a,Ndufb8	0.525423728813559
Ontology - Biological Process	GOBP_ALKALOID_METABOLIC_PROCESS	3.22815913703289e-06	0.000335749512323739	0.627256739718528	-0.941916805887912	-2.05824817057604	8	Cyp3a41a,Cyp3a41b,Cyp3a16,Cyp3a44,Cyp3a11,Cyp1a2	0.75
Ontology - Molecular Function	GOMF_OXIDOREDUCTASE_ACTIVITY_ACTING_ON_PAIRED_DONORS_WITH_INCORPORATION_OR_REDUCTION_OF_MOLECULAR_OXYGEN_REDUCED_FLAVIN_OR_FLAVOPROTEIN_AS_ONE_DONOR_AND_INCORPORATION_OF_ONE_ATOM_OF_OXYGEN	6.71620531078299e-05	0.00398420223936337	0.538434096309916	-0.585085036391981	-2.05716991655188	60	Cyp2a22,Cyp2c40,Cyp2c37,Cyp2a5,Cyp2a4,Cyp2b13,Cyp2b9,Cyp2c69,Cyp3a41a,Cyp3a41b,Cyp3a16,Cyp3a25,Cyp2c68,Cyp2c50,Cyp2b10,Cyp39a1,Cyp3a11,Cyp2e1,Cyp2c39,Cyp2c29,Cyp2d26,Cyp2d22,Cyp2c38,Cyp4a14,Cyp4f15,Cyp4a10,Cyp1a2,Cyp2c55	0.466666666666667
Ontology - Molecular Function	GOMF_ANTIOXIDANT_ACTIVITY	1.65570613710829e-05	0.00129997280382664	0.575610261071129	-0.575180873633158	-2.05628138903702	68	Gsta2,Mgst3,Gsta1,Nqo1,Gstt2,Gstt1,Gstp3,Gstk1,Txnrd2,Trp53inp1,Hba-a1,Hba-a2,Gpx3,Gsto1,Sesn2,Apoe,Gsta5,Gpx6,Hbb-bs,Prdx6,Glrx,Sod3,Hbb-bt,Sod2,Gstm7,Gpx4,Park7,Prdx3,Srxn1	0.426470588235294
Ontology - Biological Process	GOBP_UNSATURATED_FATTY_ACID_METABOLIC_PROCESS	6.356595009645e-06	0.000585135530284391	0.610526878385931	-0.527038657758354	-2.05322291718484	107	Cyp2a22,Cyp2c40,Cyp2c37,Scd2,Cyp2a5,Cyp2a4,Cyp2b13,Cyp2b9,Hpgd,Cyp2c69,Gstm3,Abcd2,Cyp2c68,Cd74,Cyp2c50,Cyp2b10,Gstm2,Gstp3,Gstm1,Cyp2e1,Cyp2c39,Cyp2c29,Abcd1,Cyp2d26,Cyp2d22,Akr1c20,Cyp2c38,Cyp4a14,Mif,Ephx1,Cyp4f15,Cyp4a10,Acox1,Cyp2c55,Decr2,Cyp2a12,Gstm6,Fads1,Ces2e,Gstm7,Cyp1b1,Ptgr2,Ces2a,Cyp2g1,Sco1,Gpx4,Cyp4a31,Mgll	0.448598130841121
Ontology - Biological Process	GOBP_NUCLEOBASE_CONTAINING_SMALL_MOLECULE_METABOLIC_PROCESS	3.07636736895264e-16	2.23973527947793e-13	1.03769615548758	-0.444168803106687	-2.05182263665383	563	Sult2a2,Fmo2,Sult2a1,Nt5e,Sult2a3,Sult1e1,Sult2a5,Idh2,Nqo1,Ehhadh,Mpc1,Slc4a4,Nudt19,Enpp1,Mpc2,Fmo1,App,Gpd1l,Entpd5,Papss2,Suclg2,Adssl1,Hsd11b1,Ces1d,Ak4,Sult2a7,Sult2a4,Pdk1,Hmgcs2,Macrod1,Abcd1,Ppargc1a,Acot12,Acot3,Acot7,Atp1b1,Ppara,Aldh6a1,Adcy6,Gcdh,Gnpda1,Pank3,Dcxr,Ahcyl,Acot2,Pde1a,Dlat,Umps,Ahcy,Acot4,Dgat2,Tgfb1,Nudt12,Acot1,Noct,Hmgcl,Nadk2,Nadk,Pdk2,Pfkl,Acat1,Dhtkd1,Sdhc,Acot6,S…	0.424511545293073
Ontology - Molecular Function	GOMF_ESTROGEN_2_HYDROXYLASE_ACTIVITY	4.68803002988968e-06	0.000452338415594837	0.610526878385931	-0.938336274164917	-2.05042410074049	8	Cyp3a59,Cyp2b13,Cyp2b9,Cyp3a25,Cyp2b10,Cyp1a2	0.75
Ontology - Biological Process	GOBP_NADH_DEHYDROGENASE_COMPLEX_ASSEMBLY	3.93989416485615e-05	0.00265148255623954	0.557332238758646	-0.583750128310675	-2.04802070554738	59	Dmac2,Ndufa2,Ndufa9,Ndufb4,Acad9,Ndufs2,Ndufa6,Ndufa5,Ndufs7,Ndufa10,Ndufa3,Ndufa11,Ndufaf6,Ndufb11,Ndufb10,Ndufb9,Ndufs1,Tmem126b,Ndufc2,Ndufb5,Ndufb7,Ndufc1,Ndufa12,Ndufs5,mt-Nd6,Ndufb8,Aifm1,Ndufab1,Nubpl,Ndufa13,Ndufb2	0.525423728813559
Ontology - Biological Process	GOBP_CARNITINE_METABOLIC_PROCESS	3.49414981108398e-05	0.00242276179758148	0.557332238758646	-0.884476891388217	-2.04584862637608	10	Acadm,Acadl,Bbox1,Cpt2,Crat,Slc22a5,Aldh9a1,Cpt1a	0.8
Canonical Pathways - Reactome	REACTOME_CITRIC_ACID_CYCLE_TCA_CYCLE	0.000116749620225304	0.00617154675626634	0.538434096309916	-0.73876490177931	-2.0445464395813	21	Idh2,Suclg2,Sdhc,Aco2,Mdh2,Dld,Dlst,Sdhb,Suclg1,Sdha,Sdhd,Sucla2,Idh3b,Idh3a,Fahd1	0.714285714285714
Canonical Pathways - Reactome	REACTOME_DEGRADATION_OF_CYSTEINE_AND_HOMOCYSTEINE	0.000133752154106568	0.00686637260360544	0.518848077743792	-0.841446798613773	-2.04433100314301	12	Fmo1,Slc25a10,Cth,Suox,Tstd1,Sqor,Cdo1,Ado	0.666666666666667
Ontology - Molecular Function	GOMF_OXIDOREDUCTASE_ACTIVITY_ACTING_ON_THE_CH_CH_GROUP_OF_DONORS_WITH_A_FLAVIN_AS_ACCEPTOR	0.000138486622162201	0.00708670999096478	0.518848077743792	-0.840949071143297	-2.04312175295549	12	Acadm,Acad10,Acadl,Gcdh,Ivd,Acad11,Acads,Acad9,Acadvl,Acad12	0.833333333333333
Ontology - Biological Process	GOBP_CELLULAR_RESPONSE_TO_LIPOPROTEIN_PARTICLE_STIMULUS	0.000142892251308915	0.00724273794055347	0.518848077743792	-0.651315955637167	-2.04216119956308	36	Cd36,Ces1g,Ces1c,Ces1d,Ces1e,Apoe,Cdh13,Ldlr,Cd81,Npc1,Ces1b,Socs5,Pparg,Mylip	0.388888888888889
Ontology - Biological Process	GOBP_STEROL_TRANSPORT	8.1123812788554e-06	0.000729977589569814	0.593325476396405	-0.525602556820906	-2.04117377260783	105	Cd36,Ces1g,Apoa2,Abca3,Ces1c,Pon1,Ces1d,Apoc1,Ces1e,Abcg5,Pltp,Abcg8,Apoe,Naxe,Ldlr,Srebf2,Acat2,Lcat,Furin,Lipg,Soat2,Sec24a,Nr1h2,Pcsk9,Gpihbp1,Scarb1,Npc1,Gps2,Shh,Ces1b,Abca5,Osbpl2,Abcb4,Pparg,Anxa2,Washc1,Hnf1a,Lima1,Nfkbia,Apoa5,Zdhhc8,Npc2	0.4
Curated - Chemical and Genetic Perturbation	SCHRAETS_MLL_TARGETS_DN	0.000180438008317958	0.00873134616081187	0.518848077743792	-0.687660070734204	-2.03890599703294	27	Gsta4,Acadm,Enpp2,Gas1,Il1rn,Gata6,Thbd,Tgfbi,Ctsh,Mgll,Cd93,Twist2,Hspb8,Col6a1	0.518518518518519
Ontology - Biological Process	GOBP_AMYLOID_BETA_CLEARANCE	9.42149422740077e-05	0.00520358872552684	0.538434096309916	-0.663482221261371	-2.03778193080358	32	Cd36,Mme,App,Lrp4,Ttpa,Apoe,Ldlr,Picalm,Hmgcr,Igf1r	0.3125
Ontology - Molecular Function	GOMF_LONG_CHAIN_FATTY_ACID_OMEGA_1_HYDROXYLASE_ACTIVITY	9.32410542007024e-05	0.00518556237893282	0.538434096309916	-0.890870056359468	-2.03187642129863	9	Cyp2c37,Cyp2c50,Cyp2e1,Cyp2c39,Cyp2c29,Cyp2c38	0.666666666666667
Curated - Chemical and Genetic Perturbation	WENG_POR_TARGETS_GLOBAL_UP	0.000127216955985255	0.00657301285166398	0.518848077743792	-0.728379133451654	-2.03070513014758	22	Gsta2,Gstm3,Cyp2b10,Gstm2,Tcea3,Gsta3,Cyp2c55,Cyb5b,Gstm6	0.409090909090909
Ontology - Biological Process	GOBP_ELECTRON_TRANSPORT_CHAIN	6.33292152826476e-06	0.000585135530284391	0.610526878385931	-0.524656424279216	-2.02979477988395	104	Ppargc1a,Sdhc,Etfa,Ndufa7,Etfdh,Etfb,Sod2,Slc25a22,Pink1,Ndufs2,Dld,Ndufv1,Uqcrc1,Ndufa5,Uqcrc2,Slc25a13,Ndufs7,Ndufa10,Wdr93,Uqcr11,Sdhb,Por,Coa6,Park7,Immp2l,Ndufb9,Sdha,Cox8a,Ndufs1,Uqcrfs1,Uqcrb,Ndufc2,Uqcrq,Cyc1,Etfrf1,Sdhd,Coq9,Cox7c,Cox5b,Ndufa12,Cox4i1,Cox6a1,mt-Nd6,Cox5a,Ndufb8	0.432692307692308
Ontology - Biological Process	GOBP_THIOESTER_METABOLIC_PROCESS	1.78195090412372e-05	0.00138551007919173	0.575610261071129	-0.55401282994746	-2.0268731105877	80	Ehhadh,Mpc1,Nudt19,Mpc2,Suclg2,Ces1d,Pdk1,Hmgcs2,Abcd1,Acot12,Acot3,Acot7,Gcdh,Acot2,Dlat,Acot4,Dgat2,Acot1,Hmgcl,Pdk2,Acat1,Acot6,Acsm3,Vdac1,Dgat1,Pdk4,Mcee,Pipox,Hsd17b4,Dld,Fitm2,Acnat1,Acaa2,Acsm5,Pdha1,Mlycd,Suclg1	0.4625
Ontology - Biological Process	GOBP_NUCLEOSIDE_PHOSPHATE_BIOSYNTHETIC_PROCESS	1.33958861155849e-08	2.64891244337436e-06	0.747739663149885	-0.472365640831604	-2.02660424768026	239	Idh2,Mpc1,Mpc2,Papss2,Adssl1,Ak4,Pdk1,Ppargc1a,Acot7,Ppara,Adcy6,Gcdh,Pank3,Dlat,Umps,Tgfb1,Nadk2,Nadk,Pdk2,Acat1,Sdhc,Shmt1,Ndufa2,Ndufa9,Prps1l3,Adcy1,Ak2,Atp5g1,Eno1,Adk,Pkm,Ndufa7,Rfk,Ndufb4,Eno1b,Nampt,Vdac1,Atp5d,Atp5k,Pdk4,Mthfd1,Pank1,Ndufs2,Dld,Ndufv1,Atp5h,Atp5e,Ndufa6,Ndufa5,Ak3,Slc25a13,Ndufs7,Ndufa10,Ndufa3,Atp5l,Ppat,Ndufa11,Atp5g3,Atp5b,Sdhb,Atp5o,Pdha1,Ndufb11,Coasy,Pfas,Prkn,Nduf…	0.460251046025105
Ontology - Biological Process	GOBP_GLUTAMINE_FAMILY_AMINO_ACID_CATABOLIC_PROCESS	0.000188589141086122	0.00909828997824222	0.518848077743792	-0.739625862073407	-2.02629172562633	20	Ddah1,Oat,Aldh4a1,Prodh2,Prodh,Got2,Ppat,Glud1,Gls2,Nos3,Ddah2,Atp2b4,Asrgl1,Fah	0.7
Ontology - Biological Process	GOBP_ORGANIC_ACID_TRANSMEMBRANE_TRANSPORT	9.37199377124164e-06	0.00082027991384687	0.593325476396405	-0.519274551367645	-2.025838402431	110	Cd36,Slc16a7,Mpc1,Abcd2,Mpc2,Abcb1a,Agt,Slc27a1,Slc1a2,Slc25a10,Slc25a32,Slc5a6,Slc3a2,Slc15a4,Abcd1,Slc22a2,Lrrc8d,Slc1a4,Slc27a5,Slc25a21,Slc17a8,Slc25a29,Slc25a22,Abcd3,Slc25a13,Slc7a2,Slc38a7,Slc25a11,Per2,Emb,Slc38a4,Cln3,Lrrc8c	0.3
Canonical Pathways - Reactome	REACTOME_PEROXISOMAL_LIPID_METABOLISM	0.000213032843811654	0.0101398515751081	0.518848077743792	-0.683107806460148	-2.02540857392599	27	Hao2,Ehhadh,Aldh3a2,Nudt19,Acaa1b,Abcd1,Acot4,Eci2,Acot6,Acox1,Decr2,Crat,Hsd17b4,Pecr,Slc27a2,Mlycd,Acot8,Acbd5	0.666666666666667
Ontology - Biological Process	GOBP_DICARBOXYLIC_ACID_METABOLIC_PROCESS	1.68714359540782e-05	0.00131819409598278	0.575610261071129	-0.549935639628509	-2.0210959778233	84	Aldh5a1,Oat,Suclg2,Adssl1,Aldh4a1,Tat,Acot4,Prodh2,Shmt1,Pck1,Hoga1,Prodh,Aspa,Gpt2,Got2,Mthfd1,Asl,Mdh2,Dhfr,Dld,Shmt2,Dlst,D2hgdh,Glud1,Sdhb,Nags,Dglucy,Acsf3,Mthfsl,Suclg1,Glul,Sdha,Gls2,Ass1,Pcx,Acot8,Mdh1,Sucla2,Idh3b,Idh3a,Aldh1l1,Adss	0.5
Ontology - Cellular Component	GOCC_MITOCHONDRIAL_MATRIX	1.30894211596198e-09	3.32782950339095e-07	0.788186810800237	-0.460436917773256	-2.01975332435622	292	Acss3,Acadm,Acadl,Bckdhb,Gstk1,Oat,Suclg2,Mipep,Ak4,Pdk1,Hmgcs2,Acot7,Acot13,Dlat,Sardh,Sirt3,Ivd,Pitrm1,Pdk2,Acat1,Aldh2,Tert,Dmgdh,Aco2,Ndufa9,Mrpl14,Hadha,Acot11,Mccc1,Pdpr,Etfa,Ndufa7,Hadhb,Etfdh,Etfb,Ppif,Acsm3,Abat,Acads,Mrpl23,Vdac1,Got2,Agxt,Sod2,Slc25a5,Mdh2,Dhfr,Dld,Mrpl15,Dbt,Ak3,Mrpl45,Vdac2,Shmt2,Lonp1,Acaa2,Acadvl,Atp5b,Acsm5,Glud1,Pptc7,Pdha1,Nags,Coasy,Park7,Tfam,Dglucy,Twnk,Rida,…	0.345890410958904
Ontology - Molecular Function	GOMF_OXIDOREDUCTASE_ACTIVITY_ACTING_ON_CH_OR_CH2_GROUPS	0.000290404604147719	0.0128847937524488	0.49849310876659	-0.793839241616133	-2.01895354304867	14	Cyp2c37,Cyp2c50,Cyp2c39,Cyp2c29,Cyp2c38,Cyp1a2	0.428571428571429
Ontology - Biological Process	GOBP_POSITIVE_THYMIC_T_CELL_SELECTION	0.000224661764934683	0.0106147713538608	0.518848077743792	-0.781272864261086	-2.01794846122876	15	Tox,Cd74,Cd1d1,H2-DMa,Shh,Itpkb,Cd3e	0.466666666666667
Canonical Pathways - Reactome	REACTOME_CYTOCHROME_P450_ARRANGED_BY_SUBSTRATE_TYPE	0.00010643190787532	0.00579836689945239	0.538434096309916	-0.589761085278652	-2.01532978649841	52	Cyp3a59,Cyp2a5,Cyp2a4,Cyp3a41a,Cyp3a41b,Cyp3a16,Cyp3a44,Cyp3a25,Cyp2b10,Cyp39a1,Ahr,Cyp3a11,Cyp2e1,Cyp2c29,Cyp2d22,Cyp46a1,Cyp4f15,Cyp4a10,Cyp1a2,Cyp2a12,Cyp1b1,Cyp4b1	0.423076923076923
Ontology - Molecular Function	GOMF_OXIDOREDUCTASE_ACTIVITY_ACTING_ON_CH_OR_CH2_GROUPS_QUINONE_OR_SIMILAR_COMPOUND_AS_ACCEPTOR	2.98307089861962e-06	0.000314341095942042	0.627256739718528	-0.953700298228932	-2.01453135037878	7	Cyp2c37,Cyp2c50,Cyp2c39,Cyp2c29,Cyp2c38,Cyp1a2	0.857142857142857
Ontology - Biological Process	GOBP_PYRIDINE_CONTAINING_COMPOUND_METABOLIC_PROCESS	1.65083715605512e-05	0.00129997280382664	0.575610261071129	-0.545399197179325	-2.01390797189906	85	Fmo2,Idh2,Nqo1,Fmo1,Gpd1l,Hsd11b1,Alpl,Dcxr,Nudt12,Noct,Nadk2,Nadk,Shpk,Naxe,Pdxp,Nampt,Mdh2,Tkt,Dlst,Gpd2,Naprt,Prps1,Hnf1a,Fdxr,Ldhb,Pcx,Mdh1,Idh3b,Idh3a,Aldh1l1,Pgls,Vcp,Nmnat2,Ogdh,Gck,Pdxk,Me1,Idh3g,Idh1,Nmnat1,Art2b	0.482352941176471
Ontology - Molecular Function	GOMF_ACYLGLYCEROL_O_ACYLTRANSFERASE_ACTIVITY	0.000164574148967155	0.0080121098602034	0.518848077743792	-0.74553304571969	-2.01378169682611	19	Mogat1,Lclat1,Dgat2,Agpat1,Lpcat1,Agpat3,Dgat1,Gpat3,Pnpla2	0.473684210526316
Ontology - Molecular Function	GOMF_ARACHIDONIC_ACID_MONOOXYGENASE_ACTIVITY	0.000141437136733468	0.00719198639786649	0.518848077743792	-0.630455985134995	-2.01070018284307	38	Cyp2a22,Cyp2c40,Cyp2c37,Cyp2a5,Cyp2a4,Cyp2b13,Cyp2b9,Cyp2c69,Cyp2c68,Cyp2c50,Cyp2b10,Cyp2e1,Cyp2c39,Cyp2c29,Cyp2d22,Cyp2c38,Cyp4a14,Cyp4f15,Cyp4a10,Cyp2c55	0.526315789473684
Ontology - Biological Process	GOBP_AMINO_ACID_BETAINE_METABOLIC_PROCESS	0.000283098827942745	0.0127013835494648	0.49849310876659	-0.826740026309335	-2.00860027051956	12	Acadm,Acadl,Bbox1,Cpt2,Crat,Slc22a5,Aldh9a1,Cpt1a,Chdh	0.75
Ontology - Biological Process	GOBP_CHOLESTEROL_EFFLUX	8.16670262160622e-05	0.00467164556750953	0.538434096309916	-0.576930803704221	-2.00833408793829	57	Ces1g,Apoa2,Abca3,Ces1c,Pon1,Ces1d,Apoc1,Ces1e,Abcg5,Pltp,Abcg8,Apoe,Naxe,Srebf2,Soat2,Nr1h2,Scarb1,Npc1,Gps2,Shh,Ces1b,Abca5,Pparg,Nfkbia,Apoa5,Zdhhc8,Npc2	0.473684210526316
Ontology - Biological Process	GOBP_3_PHOSPHOADENOSINE_5_PHOSPHOSULFATE_METABOLIC_PROCESS	0.000302130248084988	0.0132581374892528	0.49849310876659	-0.8255481468022	-2.00570454825588	12	Sult2a2,Sult2a1,Sult2a3,Sult1e1,Sult2a5,Enpp1,Papss2,Sult2a7,Sult2a4	0.75
Ontology - Biological Process	GOBP_PEROXISOME_ORGANIZATION	0.000213343945858239	0.0101398515751081	0.518848077743792	-0.645448854258498	-2.00493836266839	35	Abcd2,Abcd1,Pex7,Acox1,Plaat3,Pex11a,Abcd3,Pex12,Pex13,Pex14,Pex5,Pex19,Acot8,Pex16,Rab8b,Mavs,Abcd4,Pex3,Sec16b,Tmem135	0.571428571428571
Ontology - Biological Process	GOBP_MITOCHONDRIAL_RESPIRATORY_CHAIN_COMPLEX_ASSEMBLY	2.19056156805601e-05	0.00164724059321846	0.575610261071129	-0.529223442506198	-1.99951570894961	96	Dmac2,1810058I24Rik,Ndufa2,Ndufa9,Ndufb4,Chchd4,Acad9,Ndufs2,Ndufa6,Ndufa5,Ndufs7,Ndufa10,Ndufa3,Ndufa11,Ndufaf6,Ndufb11,Sco1,Smim4,Tfam,Ndufb10,Uqcc1,Immp2l,Ndufb9,Ndufs1,Chchd7,Tmem126b,Ndufc2,Ndufb5,Ndufb7,Ndufc1,Ndufa12,Uqcc2,Coa5,Ndufs5,mt-Nd6,Cox20,Ndufb8,Samm50,Aifm1,Ndufab1,Nubpl,Ndufa13,Surf1,Ndufb2,Cox16	0.46875
Canonical Pathways - Wiki	WP_GLYCOLYSIS_AND_GLUCONEOGENESIS	0.000240994253102738	0.0111884201505697	0.518848077743792	-0.609697955928372	-1.99897496469234	43	Mpc1,Mpc2,Dlat,Slc2a4,Pfkl,Pck1,Eno1,Pkm,Got2,Mdh2,Dld,Aldob,Slc2a2,Pdha1,Pgk1,Aldoa,Ldhb,Pcx,Fbp1,Mdh1	0.465116279069768
Ontology - Molecular Function	GOMF_PALMITOYL_COA_HYDROLASE_ACTIVITY	0.000622023256090627	0.0237779152572878	0.477270815362862	-0.764755472429784	-1.99690762569075	16	Acot3,Acot7,Acot13,Acot2,Ces1e,Acot1,Acot11,Acaa2,Them4,Pla2g6,Acot8	0.6875
Curated - Chemical and Genetic Perturbation	STEGER_ADIPOGENESIS_UP	0.000335050924643499	0.014464988301927	0.49849310876659	-0.75538083936797	-1.99636153164225	17	Cd36,Enpp2,Hsd11b1,Stom,Pck1,Mmd,Pnpla2,Pparg	0.470588235294118
Ontology - Biological Process	GOBP_MONOSACCHARIDE_CATABOLIC_PROCESS	0.000209673383839198	0.010085100867725	0.518848077743792	-0.615665178064559	-1.99194809618308	40	Hexb,Ids,Hexa,Aldh1a1,Pfkl,Eno1,Galk1,Pkm,Eno1b,Aldob,Galm,Pgk1,Khk,Dhdh,Aldoa,Pfkfb2,Aldh1a7	0.425
Canonical Pathways - Reactome	REACTOME_FORMATION_OF_ATP_BY_CHEMIOSMOTIC_COUPLING	0.000359506776980132	0.015273793227827	0.49849310876659	-0.753693283194215	-1.99190156648006	17	Atp5g1,Atp5d,Atp5k,Atp5h,Atp5e,Atp5l,Atp5g3,Atp5b,Atp5o,Atp5a1	0.588235294117647
Curated - Chemical and Genetic Perturbation	NADLER_OBESITY_DN	0.000357978679795269	0.0152493205167043	0.49849310876659	-0.593933941122437	-1.9908344085165	48	Fmo1,Agt,Ddt,Cyp2e1,Cdkn2c,Gsta3,Gbe1,Aldh2,Pck1,Apoe,Hbb-bs,Mccc1,Echs1,Atp5k,Uqcrc2,Rbp4,Sdhb,Fdft1,Gpd2,Cox8a,Srebf1,Aldoa,Cyc1,Sod1,Ldhb,Pcx,Bcat2	0.5625
Ontology - Molecular Function	GOMF_STEROID_SULFOTRANSFERASE_ACTIVITY	0.000304685260753783	0.0133337262882332	0.49849310876659	-0.872720565620661	-1.99048147034309	9	Sult2a2,Sult2a1,Sult2a3,Sult1e1,Sult2a5,Sult1a1,Sult2a7,Sult2a4	0.888888888888889
Curated - Chemical and Genetic Perturbation	LANDIS_ERBB2_BREAST_PRENEOPLASTIC_DN	0.000230707118727109	0.0108683409430944	0.518848077743792	-0.57462361375469	-1.98933833614826	55	Cd36,St3gal6,Dhrs7,Bckdhb,Ces1d,Decr1,Pgm1,Chchd10,Gbe1,Gpx3,Acaa1a,Alad,Ppp2r5a,Cpt2,Mccc1,Hadhb,Etfb,Dgat1,Mknk2,Ndufv1,Aplp2,Acaa2,Gpd2,Pdha1,Chpt1	0.454545454545455
Ontology - Biological Process	GOBP_HETEROPHILIC_CELL_CELL_ADHESION_VIA_PLASMA_MEMBRANE_CELL_ADHESION_MOLECULES	0.000154191993720003	0.00757574590004078	0.518848077743792	-0.63102889135067	-1.98898468046567	37	Tenm3,Lgals1,Vcam1,Amigo2,Dchs1,Cadm1,Nectin1,Mcam,Ptprd,Cadm3,Scarf2,Cdh4,Igsf21,Nectin3	0.378378378378378
Ontology - Biological Process	GOBP_ICOSANOID_METABOLIC_PROCESS	2.36518246428452e-05	0.00175384849677987	0.575610261071129	-0.509552633969304	-1.98791042471873	110	Cyp2a22,Cyp2c40,Cyp2c37,Cyp2a5,Cyp2a4,Cyp2b13,Cyp2b9,Mgst3,Hpgd,Cyp2c69,Gstm3,Cyp2c68,Cd74,Cyp2c50,Cyp2b10,Gstm2,Gstp3,Gstm1,Cyp2e1,Cyp2c39,Cyp2c29,Cyp2d26,Cyp2d22,Akr1c20,Cyp2c38,Cyp4a14,Mif,Ephx1,Cyp4f15,Cyp4a10,Acox1,Cyp2c55,Ggt5,Cyp2a12,Gstm6,Fads1,Ces2e,Cyp1b1,Ptgr2,Ces2a,Cyp2g1,Sco1,Gpx4,Cyp4a31,Mgll	0.409090909090909
Ontology - Biological Process	GOBP_THYROID_HORMONE_METABOLIC_PROCESS	0.000270300789587579	0.0121612577157985	0.49849310876659	-0.712760941881787	-1.98716195285437	22	Sult2a2,Sult2a1,Sult2a3,Sult2a5,Slc16a10,Sult2a7,Sult2a4,Ctsb,Sult1b1,Iyd,Crym	0.5
Canonical Pathways - Reactome	REACTOME_PLASMA_LIPOPROTEIN_REMODELING	0.000353299286999232	0.0150901191463112	0.49849310876659	-0.675140619177838	-1.98559085294212	26	Apoa2,Pcsk6,Alb,Angptl3,Pltp,Apoe,Lcat,Furin,Lipg,Gpihbp1,Pcsk5,Lmf2,Apoa5	0.5
Ontology - Molecular Function	GOMF_O_ACYLTRANSFERASE_ACTIVITY	0.000407291982528893	0.0168875236151806	0.49849310876659	-0.610366358086978	-1.98486688111189	41	Mogat1,Lclat1,Dgat2,Cpt2,Prdx6,Crat,Agpat1,Lpcat1,Agpat3,Dgat1,Lcat,Soat2,Gpat3,Pnpla2,Cpt1a,Mboat7,Gnpat	0.414634146341463
Ontology - Biological Process	GOBP_NEGATIVE_CHEMOTAXIS	0.000338563046061467	0.0145773234106627	0.49849310876659	-0.63265301484877	-1.98364469429717	36	Lrtm1,Nrp2,Robo1,Lrtm2,Sema3f,Sema3e,Ntn1,Sema3c,Plxna3,Sema4d,Sema6c,Sema3b,Sema4b,Rhoa	0.388888888888889
Canonical Pathways - Reactome	REACTOME_PARACETAMOL_ADME	0.000437528467792118	0.0177415024522186	0.49849310876659	-0.654822193654379	-1.98146819077407	30	Sult2a2,Abcc4,Sult1e1,Abcc3,Ugt1a9,Ugt1a1,Gstt1,Sult1a1,Gstm2,Cyp2e1,Acy1	0.366666666666667
Ontology - Biological Process	GOBP_VITAMIN_METABOLIC_PROCESS	9.09340590452211e-05	0.00507488091891048	0.538434096309916	-0.552664563697735	-1.981396998874	69	Rdh16,Rdh16f2,Vnn3,Nqo1,Rdh9,Enpp1,Cbr1,Alpl,Aifm2,Vnn1,Pltp,Rdh10,Ttpa,Shmt1,Gsto1,Pdxp,Rfk,Rdh1,Dgat1,Gulo,Dhfr	0.304347826086957
Ontology - Molecular Function	GOMF_ANDROSTERONE_DEHYDROGENASE_ACTIVITY	0.000652343715931235	0.0246355620919528	0.477270815362862	-0.778924257639829	-1.98102059873847	14	Rdh16,Rdh16f2,Rdh9,Akr1c20,Hsd17b6,Rdh1,Akr1c19	0.5
Ontology - Molecular Function	GOMF_SULFUR_COMPOUND_TRANSMEMBRANE_TRANSPORTER_ACTIVITY	0.000297146656363999	0.0131112892423751	0.49849310876659	-0.604180957554634	-1.98088675966866	43	Abcc4,Abcc3,Slc47a1,Slc27a1,Slc1a2,Slc25a10,Slc5a6,Abcd1,Slc26a4,Slc22a2,Slc19a2,Slc25a13,Atp7b,Slc22a1,Abcc6,Slc38a7,Slc25a11,Slc26a2	0.418604651162791
Ontology - Biological Process	GOBP_ACETYL_COA_BIOSYNTHETIC_PROCESS_FROM_PYRUVATE	0.000511617538292577	0.0204864452770805	0.477270815362862	-0.814771158101649	-1.97952139305539	12	Mpc1,Mpc2,Pdk1,Dlat,Pdk2,Vdac1,Pdk4,Dld,Pdha1	0.75
Ontology - Biological Process	GOBP_REGULATION_OF_VITAMIN_METABOLIC_PROCESS	0.000404064411987106	0.0168226878119202	0.49849310876659	-0.798058857817462	-1.9785052942196	13	Rdh16,Rdh16f2,Rdh9,Rdh10,Rdh1,Dgat1,Clybl	0.538461538461538
Ontology - Biological Process	GOBP_REGULATION_OF_TRIGLYCERIDE_BIOSYNTHETIC_PROCESS	0.000420196139392112	0.0172129963290114	0.49849310876659	-0.683544862810325	-1.9778293123124	25	Slc27a1,Dgat2,Ldlr,Mfsd2a,Dgat1,Fitm2,Nr1h2,Scarb1,Srebf1,Rgn	0.4
Ontology - Biological Process	GOBP_CIRCADIAN_SLEEP_WAKE_CYCLE_NON_REM_SLEEP	0.00042463795904742	0.0173505770154656	0.49849310876659	-0.866002754682207	-1.97515963799375	9	Adora1,Chrnb2,Alb	0.333333333333333
Ontology - Biological Process	GOBP_DETOXIFICATION	0.000149695156099313	0.00742311862304243	0.518848077743792	-0.557495915292319	-1.97370682933146	63	Cd36,Nqo1,Gstm3,Slc47a1,Abcb1a,Gstm2,Gstm1,Slc22a18,Gsta3,Aldh1a1,Esd,Aldh2,Prdx6,Sod3,Mtarc2,Sod2,Gstm6,Dhfr,Gch1,Mt1,Gstm7,Park7,Sod1,Nos3,Aldh1a7,Akr1a1,Abcc2,Fbln5	0.444444444444444
Ontology - Biological Process	GOBP_ALPHA_AMINO_ACID_METABOLIC_PROCESS	1.04991639163975e-06	0.000127662120238962	0.643551836150722	-0.477314601914207	-1.96703605015376	171	Ddah1,Mat1a,Ilvbl,Cth,Aldh5a1,Oat,Adssl1,Aldh4a1,Hpd,Aldh6a1,Cyp2d22,Ahcyl,Tat,Ahcy,Sardh,Hmgcl,Ivd,Prodh2,Agxt2,Hibadh,Afmid,Acat1,Agmat,Shmt1,Hoga1,Ttc36,Amt,Cdo1,Prodh,Gnmt,Aspa,Gpt2,Got2,Agxt,Pcbd1,Mthfd1,Asl,Pipox,Gamt,Dhfr,Scly,Srr,Azin1,Iyd,Shmt2,Pemt,Ppat,Aass,Glud1,Pah,Nags,Park7,Pfas,Dglucy,Enoph1,Qdpr,Mthfsl,Glul,Gls2,Ass1,Gstz1,Cln3,Nos3,Pcmt1,Ucp2,Bcat2,Mmut,Ddah2,Atp2b4,Mecp2,Icmt,B…	0.473684210526316
Canonical Pathways - Reactome	REACTOME_KETONE_BODY_METABOLISM	8.01730775277798e-05	0.00461918051353399	0.538434096309916	-0.899751800704541	-1.96611047408469	8	Acss3,Bdh1,Hmgcs2,Hmgcl,Acat1	0.625
Ontology - Biological Process	GOBP_NUCLEOSIDE_TRIPHOSPHATE_BIOSYNTHETIC_PROCESS	4.58807203351677e-06	0.0004453766652172	0.610526878385931	-0.504853873186683	-1.96595536833881	120	Ak4,Ppargc1a,Ppara,Tgfb1,Sdhc,Ndufa2,Ndufa9,Atp5g1,Eno1,Adk,Pkm,Ndufa7,Ndufb4,Eno1b,Atp5d,Atp5k,Ndufs2,Ndufv1,Atp5h,Atp5e,Ndufa6,Ndufa5,Ak3,Slc25a13,Ndufs7,Ndufa10,Ndufa3,Atp5l,Ndufa11,Atp5g3,Atp5b,Sdhb,Atp5o,Ndufb11,Prkn,Ndufb10,Atp5a1,Ndufb9,Sdha,Bcl2l1,Ndufs1,Ndufc2,Aldoa,Hnf1a,Ndufb5,Entpd1,Ndufb7,Sdhd,Ndufc1,Ndufa12,Ndufs5,mt-Nd6,Ndufb8,Atp5g2,Atp5c1,Vcp,Antkmt,Ndufab1,Ndufa13,Cmpk1,Ndufv2,N…	0.525
Ontology - Molecular Function	GOMF_GLYCERALDEHYDE_3_PHOSPHATE_DEHYDROGENASE_NADPLUS_NON_PHOSPHORYLATING_ACTIVITY	0.000477417287861356	0.0192614425684517	0.49849310876659	-0.860726747683793	-1.96312623969715	9	Aldh3a2,Aldh1b1,Aldh3b3,Aldh4a1,Aldh1a1,Aldh2,Aldh9a1,Aldh1a7,Aldh7a1	1
Ontology - Biological Process	GOBP_ALKALOID_CATABOLIC_PROCESS	1.86493202386033e-07	2.71551056601554e-05	0.690132458796796	-0.982786096093289	-1.96309396442601	6	Cyp3a41a,Cyp3a41b,Cyp3a16,Cyp3a44,Cyp3a11	0.833333333333333
Ontology - Biological Process	GOBP_POSITIVE_REGULATION_OF_LIPID_METABOLIC_PROCESS	2.55858502946461e-06	0.000276897678492802	0.627256739718528	-0.484783897043508	-1.96191633899676	155	Rdh16,Adora1,Rdh16f2,Ces1g,Rdh9,Abcd2,Agt,Slc27a1,Abhd6,Cyp17a1,Apoa2,Cd74,Ces1c,Ces1d,Abcd1,Ppargc1a,Ppara,Irs1,Angptl3,Dgat2,Ces1e,Tgfb1,Sirt3,Rdh10,Klhl25,Apoe,Ldlr,Adgrf5,Srebf2,Mfsd2a,Apoh,Rdh1,Dgat1,Nr1h2,Cd81,Igf1r,Pnpla2,Sh3glb1,Scarb1,Cpt1a,Por,Ces1b,Crebl2,Mlycd,Pparg,Pla2g6,Srebf1,Pdgfrb,Dgkz,Pdgfra,Mapk9,Pcx,Apoa5,Dab2,Sec14l2,Mtln,Rgn,Cyp7a1	0.374193548387097
Positional	chr19C1	0.000237785741143485	0.0111038315332221	0.518848077743792	-0.566302453649487	-1.96088071281591	56	Vldlr,Gm36419,Papss2,Sgms1,Stambpl1,Pten,Pank1,Cstf2t,Minpp1,Ak3,A1cf,Pum3,Spata6l,Cd274,Mbl2,Atad1,Insl6,Plgrkt,Ric1,Acta2,1700018L02Rik,Asah2	0.392857142857143
Ontology - Biological Process	GOBP_PROTEIN_LIPID_COMPLEX_SUBUNIT_ORGANIZATION	0.000383014016335623	0.0162267278275888	0.49849310876659	-0.612230395621375	-1.95946741016708	39	Ces1g,Apoa2,Ces1d,Apoc1,Pltp,Apoe,Mfsd2a,Dgat1,Lcat,Lipg,Soat2,Nr1h2,Gpihbp1,Scarb1,Snx9,Abca5	0.41025641025641
Ontology - Cellular Component	GOCC_MICROBODY	5.72581378005499e-06	0.000540632858201842	0.610526878385931	-0.493188458051652	-1.9566292789042	136	Hao2,Idh2,Ehhadh,Aldh3a2,Nudt19,Abcd2,Eci3,Acaa1b,Gstk1,Ech1,Abcd1,Acot3,Pex7,Hsdl2,Acot4,Nudt12,Vwa8,Hmgcl,Eci2,Acaa1a,Acad11,Acot6,Acox1,Plaat3,Vim,Decr2,Crat,Mtarc2,Agxt,Pipox,Pex11a,Hsd17b4,Hmgcr,Abcd3,Acnat1,Tkt,Dhrs4,Pecr,Myo5a,Pex12,Slc27a2,Serhl,Pex13,Rida,Pex14,Mlycd,Tysnd1,Gnpat,Pxmp2,Pex5,Sod1,Pex19,Acot8,Mul1,Acbd5	0.404411764705882
Cell Type Signatures	TABULA_MURIS_SENIS_LUNG_VEIN_ENDOTHELIAL_CELL_AGEING	0.000236038585756517	0.0110544737662635	0.518848077743792	-0.845900861428528	-1.95661993236215	10	Cd74,Pcp4l1,H2-DMb1,H2-Eb1,H2-Ab1,H2-DMa,H2-Aa,Mapt	0.8
Ontology - Biological Process	GOBP_INTESTINAL_LIPID_ABSORPTION	0.0012501897898645	0.0389577623818283	0.45505986738723	-0.748525044724089	-1.9545271968842	16	Cd36,Apoa2,Abcg5,Abcg8,Ldlr,Acat2,Dgat1,Scarb1,Npc1	0.5625
Ontology - Biological Process	GOBP_PHENYLPROPANOID_METABOLIC_PROCESS	4.2108842325662e-05	0.00279224765064952	0.557332238758646	-0.925287986803388	-1.95451512493586	7	Cyp2a22,Cyp2a5,Cyp2a4	0.428571428571429
Ontology - Biological Process	GOBP_NEGATIVE_REGULATION_OF_CHOLESTEROL_STORAGE	0.000656505850246401	0.0246836953131376	0.477270815362862	-0.788188297433323	-1.95403472317633	13	Ces1g,Ces1c,Ces1d,Ppara,Ces1e,Nr1h2,Ces1b,Pparg	0.615384615384615
Ontology - Biological Process	GOBP_ORGANOPHOSPHATE_METABOLIC_PROCESS	4.50420614985852e-18	4.50899186889274e-15	1.0959292864312	-0.410059054958212	-1.95306325620203	846	Sult2a2,Fmo2,Sult2a1,Nt5e,Sult2a3,Sult1e1,Sult2a5,Idh2,Pla2g12a,Nqo1,Ehhadh,Mpc1,Slc4a4,Nudt19,Hexb,Enpp1,Mpc2,Fmo1,App,Slc27a1,Abhd6,Gpd1l,Apoa2,Entpd5,Papss2,Sgms1,Enpp2,Suclg2,Adssl1,Abca3,Pon1,Hsd11b1,Ces1d,Ak4,Lclat1,Sult2a7,Sult2a4,Pdk1,Hmgcs2,Notum,Alpl,Cds2,Abcd1,Ppargc1a,Acot12,Acot3,Acot7,Atp1b1,Ppara,Adcy6,Gcdh,Gnpda1,Pank3,Dcxr,Acot2,Pde1a,Dlat,Umps,Apoc1,Pik3cb,Angptl3,Acot4,Dgat2,Pt…	0.362884160756501
Regulatory Target Gene - miRDB	MIR_7066_3P	0.000614231733049826	0.0236493982410074	0.477270815362862	-0.63497804166971	-1.95278540445916	33	Pbx1,Pdzrn3,Ldlrad3,Acot11,Cyp1b1,Xpr1,Spata2l,Zfp955a,Hspa12a,Dnase1l1,Upp2,Mecp2,St6gal1,Ndufv2,Mtss1,Ldb2,Eya4	0.515151515151515
Canonical Pathways - Wiki	WP_ESTROGEN_METABOLISM	0.000750685302691341	0.0274514303497881	0.477270815362862	-0.803592926542799	-1.95236340116129	12	Sult1e1,Ugt1a9,Gsta1,Nqo1,Ugt1a1,Sult1a1,Gstm1,Cyp1a2	0.666666666666667
Ontology - Molecular Function	GOMF_GLUTATHIONE_BINDING	0.000742225454734651	0.027228830755053	0.477270815362862	-0.73868323536542	-1.95223219639306	17	Gsta2,Gsta1,Gstm3,Gstm2,Gstm1,Gsta5,Gstm6,Gstm7,Gstm4	0.529411764705882
Canonical Pathways - Reactome	REACTOME_SYNTHESIS_OF_KETONE_BODIES	4.74843541958435e-05	0.00309169472014157	0.557332238758646	-0.924204635422248	-1.95222672749608	7	Acss3,Bdh1,Hmgcs2,Hmgcl,Acat1	0.714285714285714
Ontology - Biological Process	GOBP_ATP_METABOLIC_PROCESS	7.33752967092035e-07	9.25395375898671e-05	0.659444398037935	-0.464090313573036	-1.95213277527691	204	Nt5e,Slc4a4,Enpp1,App,Ak4,Ppargc1a,Atp1b1,Ppara,Tgfb1,Pfkl,Dhtkd1,Sdhc,Ndufa2,Ndufa9,Ak2,Atp5g1,Eno1,Galk1,Pkm,Ndufa7,Ndufb4,Eno1b,Atp5d,Atp5k,Ndufs2,Ndufv1,Atp5h,Aldob,Atp5e,Hspa8,Ndufa6,Ndufa5,Ak3,Slc25a13,Ndufs7,Ndufa10,Ndufa3,Atp5l,Ndufa11,Atp5g3,Atp5b,Sdhb,Atp5o,Ndufb11,Abcc6,Pgk1,Khk,Prkn,Ndufb10,Atp6v1b2,Atp5a1,Ndufb9,Sdha,Bcl2l1,Ndufs1,Git1,Ndufc2,Aldoa,Hnf1a,Ndufb5,Entpd1,Pfkfb2,Ndufb7,U…	0.450980392156863
Curated - Chemical and Genetic Perturbation	SAENZ_DETOX_PATHWAY_AND_CARCINOGENESIS_DN	0.000769810787473233	0.0278960619523954	0.477270815362862	-0.724065061947659	-1.95197074192513	18	Cyp2c40,Cyp2b9,Cyp3a25,Gstt1,Cyp2c50,Cyp2b10,Gstk1,Cyp3a11,Cyp2c29,Gsto1	0.555555555555556
Ontology - Biological Process	GOBP_CELLULAR_RESPONSE_TO_HYPOXIA	2.14077607787292e-05	0.00161739671883446	0.575610261071129	-0.510138090543521	-1.95106568467347	100	Vldlr,Rtn4,Ddah1,Egln3,Ak4,Pdk1,Pik3cb,Egln1,Adrb2,Slc2a4,Tert,Bnip3,Eno1,Tmbim6,Gata6,Eno1b,Pten,Pink1,Egln2,Epas1,Slc8a3,Ado,Acaa2,Sirt2,Pgk1,Gnb1,Pparg	0.27
Cell Type Signatures	TABULA_MURIS_SENIS_HEART_VENTRICULAR_MYOCYTE_AGEING	3.55716544132833e-05	0.00245582408938603	0.557332238758646	-0.502346021042028	-1.95085718213938	105	Tpm2,App,Aldh1b1,Oat,Adssl1,Ces1d,Cap2,Selenbp1,Atp1a1,Gpx3,Aldh2,Psap,Esrra,Pkm,Pam,Ptov1,Got2,Pink1,Tle5,Dmpk,Sox4,Bcam,Emc10,Map2k2,Corin,Gatd3a,Unc45b,Psmd1,Bckdha,Gaa,Lamb2,Psmd3,Btbd1	0.314285714285714
Ontology - Biological Process	GOBP_INHIBITION_OF_NON_SKELETAL_TISSUE_MINERALIZATION	0.000264622201571033	0.0119393064860936	0.49849310876659	-0.843010904669752	-1.94993528732191	10	Nt5e,Adora1,Enpp1,Alpl,Ank,Adora2a,Abcc6	0.7
Ontology - Biological Process	GOBP_EPOXYGENASE_P450_PATHWAY	0.000633277302521971	0.0240931177066376	0.477270815362862	-0.633802524404362	-1.94917026691452	33	Cyp2a22,Cyp2c40,Cyp2c37,Cyp2a5,Cyp2a4,Cyp2b13,Cyp2b9,Cyp2c69,Cyp2c68,Cyp2c50,Cyp2b10,Cyp2e1,Cyp2c39,Cyp2c29,Cyp2c38,Cyp4a14,Cyp4a10,Cyp2c55	0.545454545454545
Ontology - Molecular Function	GOMF_MYRISTOYL_COA_HYDROLASE_ACTIVITY	0.000724586751789823	0.0266797839159025	0.477270815362862	-0.785876274926215	-1.9483028793081	13	Acot3,Acot7,Acot13,Acot2,Acot1,Acot11,Acaa2,Them4,Pla2g6,Acot8	0.769230769230769
Ontology - Biological Process	GOBP_CELLULAR_OXIDANT_DETOXIFICATION	0.000653687575019038	0.0246355620919528	0.477270815362862	-0.673318276659449	-1.94823880120691	25	Cd36,Nqo1,Prdx6,Sod3,Sod2,Dhfr,Gch1,Sod1,Nos3,Fbln5	0.4
Ontology - Biological Process	GOBP_ACETYL_COA_BIOSYNTHETIC_PROCESS	0.000548352663294449	0.021632917753663	0.477270815362862	-0.71982257213061	-1.94433436457481	19	Mpc1,Mpc2,Pdk1,Dlat,Pdk2,Acat1,Vdac1,Pdk4,Dld,Pdha1,Mlycd,Ppcs	0.631578947368421
Curated - Chemical and Genetic Perturbation	BURTON_ADIPOGENESIS_5	2.87290716430532e-05	0.00204512684669681	0.575610261071129	-0.499174817240631	-1.94298094164049	114	Mgst3,Pla2g12a,Acadm,Mpc2,Slc5a6,Ivd,Aco2,Gk,Esrra,Ak2,Bcl2l13,Echs1,Crat,Etfb,Ppif,Phb2,Cavin1,Mknk2,Mdh2,Tmem97,Pex11a,Atl2,Mrpl15,Cisd1,Uqcr11,Timm8a1,Por,Prdx3,Ndufb10,Pex14,Gys1,Pparg,Tomm40,Tysnd1,Gnpat,Prps1,Aldoa,Nrip1,Cyc1,Pcx,Ptges2,Sdhd,Coq9,Cox6a1,Bcap31,Mrps34,Dnajb9,Aifm1,Ndufab1,Rasd1,Phb,Pradc1,Acsl1,Ormdl3,Tbl2,Atp5md,Mrpl18,Sorbs1	0.508771929824562
Ontology - Biological Process	GOBP_POSITIVE_REGULATION_OF_HORMONE_METABOLIC_PROCESS	0.00136648428428384	0.0416894833930938	0.45505986738723	-0.744069026812487	-1.94289177030841	16	Rdh16,Rdh16f2,Rdh9,Cyp17a1,Ppargc1a,Rdh10,Rdh1,Igf1r,Por	0.5625
Ontology - Molecular Function	GOMF_CARBON_OXYGEN_LYASE_ACTIVITY	0.000141441950135977	0.00719198639786649	0.518848077743792	-0.543381296865677	-1.94259736217919	68	Ehhadh,Echdc3,Car8,Uroc1,Alad,Aco2,Hadha,Cyp1a2,Eno1,L3hypdh,Echs1,Eno1b,Pcbd1,Car5a,Hsd17b4,Pts,Cyp1b1,Aco1,Park7,Dglucy,Car3,Hacd3	0.323529411764706
Ontology - Biological Process	GOBP_LIPID_DIGESTION	0.00111397177622895	0.0359727539110062	0.45505986738723	-0.763805473814416	-1.94256933484182	14	Cd36,Apoa2,Abcg5,Abcg8,Ldlr,Acat2,Npc1,Lima1,Aqp1	0.642857142857143
Ontology - Biological Process	GOBP_ETHANOL_METABOLIC_PROCESS	0.000812119478440021	0.0289704180092958	0.477270815362862	-0.7830120404058	-1.94120202063456	13	Sult2a2,Sult2a1,Sult2a3,Sult1e1,Sult2a5,Sult2a7,Sult2a4,Adh1,Sult1b1	0.692307692307692
Ontology - Biological Process	GOBP_ORGANIC_HYDROXY_COMPOUND_CATABOLIC_PROCESS	0.000342795084137236	0.0147199701410887	0.49849310876659	-0.580105378414248	-1.94004639640067	47	Sult2a2,Sult2a1,Sult2a3,Sult1e1,Sult2a5,Akr1d1,Cyp39a1,Sult2a7,Sult2a4,Cyp46a1,Bpnt2,Sord,Cyp4f15,Apoe,Hsd17b6,Adh1,Maoa,Pdxp,Pten,Sult1b1	0.425531914893617
Ontology - Biological Process	GOBP_MONOCARBOXYLIC_ACID_BIOSYNTHETIC_PROCESS	1.44217846814209e-06	0.000166182536145553	0.643551836150722	-0.46872674306339	-1.93854982117249	184	Rdh16,Scd2,Rdh16f2,Gstm3,Ces1g,Rdh9,Abcd2,Akr1d1,Agt,Abhd2,Acadl,Cd74,Gstm2,Gstp3,Cyp39a1,Gstm1,Ces1c,Ces1d,Abcd1,Acot7,Apoc1,Ces1e,Mif,Aldh1a1,Rdh10,Aldh1a3,Slc27a5,Hoga1,Klhl25,Prkab1,Pkm,Decr2,Acsm3,Rdh1,Agxt,Pdk4,Gamt,Gstm6,Fads1,Abcd3,Nr1h2,Gstm7,Srr,Gstm4,Prox1,Pecr,Myo5a,Acadvl,Aldh8a1,Acsm5,Slc27a2,Abhd3,Sco1,Ces1b,Degs1,Park7,Acsf3,Mgll,Mlycd,Per2,Srebf1,Erlin2,Fads2,Hacd3,Hnf1a,Elovl6,L…	0.385869565217391
Ontology - Biological Process	GOBP_ATP_SYNTHESIS_COUPLED_ELECTRON_TRANSPORT	0.00012324969124559	0.00640938410610591	0.518848077743792	-0.537953551337509	-1.93827450115001	72	Sdhc,Ndufa7,Pink1,Ndufs2,Dld,Ndufv1,Uqcrc1,Uqcrc2,Ndufs7,Ndufa10,Uqcr11,Sdhb,Coa6,Park7,Ndufb9,Sdha,Cox8a,Ndufs1,Uqcrfs1,Uqcrb,Ndufc2,Uqcrq,Cyc1,Sdhd,Coq9,Cox7c,Cox5b,Ndufa12,Cox4i1,Cox6a1,mt-Nd6,Cox5a,Ndufb8	0.458333333333333
Canonical Pathways - Reactome	REACTOME_CLASS_I_PEROXISOMAL_MEMBRANE_PROTEIN_IMPORT	0.000941940380929656	0.031762229644948	0.477270815362862	-0.718731946196449	-1.93759346223474	18	Aldh3a2,Abcd2,Abcd1,Abcd3,Pex12,Pex13,Pex14,Pex19,Acbd5,Atad1,Pex16	0.611111111111111
Canonical Pathways - Wiki	WP_MITOCHONDRIAL_LONG_CHAIN_FATTY_ACID_BETAOXIDATION	0.00140524915494461	0.0422286598775758	0.45505986738723	-0.741567894454948	-1.93636088500234	16	Ehhadh,Acadm,Acadl,Hadh,Eci1,Slc25a20,Cpt2,Hadha,Acads,Pecr,Acadvl,Cpt1a	0.75
Ontology - Molecular Function	GOMF_ARACHIDONIC_ACID_14_15_EPOXYGENASE_ACTIVITY	7.86312875753225e-05	0.00456317874309398	0.538434096309916	-0.91563574104864	-1.93412638047326	7	Cyp2c40,Cyp2c29,Cyp2c38	0.428571428571429
Ontology - Biological Process	GOBP_REGULATION_OF_ISOPRENOID_METABOLIC_PROCESS	7.98317421074706e-05	0.00461611918171609	0.538434096309916	-0.915524563613618	-1.93389153685548	7	Rdh16,Rdh16f2,Rdh9,Rdh10,Rdh1,Dgat1	0.857142857142857
Ontology - Biological Process	GOBP_ENERGY_HOMEOSTASIS	0.000616037965655852	0.0236620625801194	0.477270815362862	-0.589763499863672	-1.933617227766	43	Cd36,Fmo2,Fmo1,Ppargc1a,Dll1,Lepr,Pm20d1,Mfsd2a	0.186046511627907
Ontology - Biological Process	GOBP_OLEFINIC_COMPOUND_METABOLIC_PROCESS	1.29099725868982e-05	0.0010713939426132	0.593325476396405	-0.494104509649111	-1.93134231371887	123	Cyp2a22,Cyp2c40,Cyp2c37,Rdh16,Cyp2a5,Cyp2a4,Cyp2b13,Cyp2b9,Rdh16f2,Cyp2c69,Rdh9,Dhrs7,Cyp2c68,Cyp17a1,Cyp2c50,Cyp2b10,Gstp3,Cyp2e1,Cyp2c39,Cyp2c29,Ppargc1a,Cyp2d26,Cyp2d22,Akr1c20,Cyp2c38,Cyp4a14,Cyp46a1,Aldh1a1,Rdh10,Aldh1a3,Ephx1,Cacna1h,Cyp4f15,Cyp4a10,Hsd17b6,Adh1,Ttr,Cyp1a2,Cyp2c55,Rdh1,Cyp2a12,Ednrb,Fads1,Gstm7,Cyp1b1,Rdh13,Rbp4,Dhrs4,Aldh8a1,Cyp2g1,Sco1,Gpx4,Retsat,Cyp4a31,Mgll	0.447154471544715
Ontology - Biological Process	GOBP_SMALL_MOLECULE_BIOSYNTHETIC_PROCESS	2.53383141678007e-11	1.01460944506416e-08	0.863415391606693	-0.419833263881249	-1.9304721400657	483	Fmo3,Rdh16,Scd2,Nt5e,Mgst3,Rdh16f2,Gstm3,Ces1g,Rdh9,Acadm,Abcd2,Akr1d1,Fmo1,Agt,Abhd2,Acadl,Slc25a10,Ilvbl,Cth,Cd74,Gstm2,Gstp3,Cyp39a1,Gstm1,Ces1c,Ces1d,Hmgcs2,Abcd1,Ppargc1a,Acot7,Ppara,Gnpda1,Cyp4a14,Apoc1,Dgat2,Ces1e,Lepr,Mif,Hmgcl,Pltp,Arpp19,Agxt2,Acer2,Aldh1a1,Foxo1,Pdk2,Rdh10,Sord,Aldh1a3,Ephx1,Cacna1h,Shmt1,Dhcr24,Slc27a5,Gsto1,Pck1,Hoga1,Sesn2,Klhl25,Apoe,Cyp4a10,Ndufa9,Eno1,Adk,Prkab1,…	0.364389233954451
Ontology - Cellular Component	GOCC_MITOCHONDRIAL_ENVELOPE	7.50363501967194e-15	4.29234721821734e-12	0.986546283587582	-0.410457037713332	-1.9292899266795	713	Idh2,Aldh3a2,Acadm,Mpc1,Maob,Mpc2,Slc27a1,Acadl,Hadh,Slc25a10,Bdh1,Slc25a32,Bckdhb,Cyp2b10,Suox,Gstk1,Eci1,Dmac2,Cyp2e1,Hmgcs2,Alpl,Abcd1,Gcdh,Aifm2,Vat1,Pebp1,Prelid2,Chchd10,Sirt3,Hmgcl,1810058I24Rik,Ivd,Prodh2,Acat1,Slc25a20,Acad11,Cpt2,Sdhc,Bnip3,Ndufa2,Crls1,Gk,Ndufa9,Sqor,Maoa,Mrpl14,Clpb,Cyb5a,Hadha,Slc25a21,Ak2,Atp5g1,Mccc1,Glrx,Mtch1,Slc25a48,Tmbim6,Prodh,Ndufa7,Hadhb,Cyb5b,Crat,Etfdh,Pp…	0.35203366058906
Ontology - Biological Process	GOBP_NADPH_OXIDATION	0.000998219236884915	0.0333788674680286	0.45505986738723	-0.845239577778512	-1.92780345032001	9	Fmo2,Nqo1,Fmo1	0.333333333333333
Ontology - Molecular Function	GOMF_OXIDOREDUCTASE_ACTIVITY_ACTING_ON_PEROXIDE_AS_ACCEPTOR	0.000691277862064496	0.025749296550435	0.477270815362862	-0.587382187683349	-1.92580978248051	43	Gsta2,Mgst3,Gsta1,Gstt2,Gstt1,Gstp3,Gstk1,Hba-a1,Hba-a2,Gpx3,Sesn2,Gsta5,Gpx6,Hbb-bs,Prdx6,Hbb-bt,Gstm7,Gpx4,Park7,Prdx3	0.465116279069768
Ontology - Molecular Function	GOMF_ORGANIC_ANION_TRANSMEMBRANE_TRANSPORTER_ACTIVITY	4.13001500831944e-06	0.000413440314926578	0.610526878385931	-0.472065816447177	-1.92576746902419	164	Cd36,Abcc4,Slc16a7,Slc22a29,Abcc3,Slc22a27,Mpc1,Slc4a4,Slco1a4,Slc47a1,Mpc2,Abcb1a,Slc16a11,Slc27a1,Slc16a5,Slc1a2,Slc25a10,Slc25a32,Slc5a6,Slc16a10,Slc22a26,Slc3a2,Slc15a4,Abcd1,Slc26a4,Slc4a9,Slc22a18,Slc22a2,Slc1a4,Slc27a5,Slc25a21,Slc6a12,Mfsd2a,Slc6a19,Slc17a8,Slc25a29,Slc25a22,Slc25a5,Slc2a2,Slc25a13,Slc22a1,Slc27a2,Slco1b2,Slc7a2,Slc38a7,Slc25a11,Slc26a2	0.286585365853659
Ontology - Biological Process	GOBP_ARACHIDONIC_ACID_METABOLIC_PROCESS	0.000249837835140992	0.0114660533107544	0.49849310876659	-0.548483592579351	-1.9242920896759	59	Cyp2a22,Cyp2c40,Cyp2c37,Cyp2a5,Cyp2a4,Cyp2b13,Cyp2b9,Cyp2c69,Cyp2c68,Cyp2c50,Cyp2b10,Cyp2e1,Cyp2c39,Cyp2c29,Cyp2d26,Cyp2d22,Cyp2c38,Cyp4a14,Ephx1,Cyp4f15,Cyp4a10,Cyp2c55	0.372881355932203
Ontology - Molecular Function	GOMF_LYASE_ACTIVITY	6.89295427386522e-06	0.000627298003434655	0.610526878385931	-0.469853805417776	-1.92177915707663	166	Mgst3,Ehhadh,Cyp17a1,Ilvbl,Cth,Echdc3,Car8,Ddt,Uroc1,Adcy6,Apmap,Umps,Hmgcl,Alad,Pm20d1,Shmt1,Pck1,Hoga1,Aco2,Hadha,Adcy1,Cyp1a2,Eno1,L3hypdh,Echs1,Pam,Eno1b,Pcbd1,Asl,Car5a,Hsd17b4,Scly,Aldob,Pts,Cyp1b1,Srr,Aco1,Azin1,Shmt2,Gstm4,Clybl,Park7,Dglucy,Hdc,Mlycd,Dera,Car3,Adcy5,Aldoa,Hacd3,Endou,Ptges2,Gucy1b1	0.319277108433735
Curated - Chemical and Genetic Perturbation	SERVITJA_ISLET_HNF1A_TARGETS_DN	8.84899836524049e-05	0.00497313708126516	0.538434096309916	-0.50727922108457	-1.91660589821745	96	Vldlr,Prlr,Sult1d1,Ugt1a1,Sult1c2,Tmprss4,Pdk1,Tat,Tm4sf4,Pigr,Pfkl,Hgfac,Enpep,Adh1,Ttr,Cdo1,Bcl6b,Ndufs2,Akr1c19,Slc37a4,Igf1r,Pcsk9,Slc2a2,Dpp4,Pamr1,Anxa4,Pgk1,Ugt2b34,Glul,Slc38a4,Rnf186,Pfkfb2,Frk,Rnase4,Fbp1	0.364583333333333
Ontology - Biological Process	GOBP_LONG_CHAIN_FATTY_ACID_TRANSPORT	0.001011188076528	0.0337420821286437	0.45505986738723	-0.590628843966571	-1.91465623903469	42	Cd36,Pla2g12a,Abcd2,Slc27a1,Abcd1,Ace,Mif,Slc27a5,Apoe,Mfsd2a,Abcd3,Slc27a2,Pparg,Pla2g6	0.333333333333333
Ontology - Biological Process	GOBP_DETOXIFICATION_OF_NITROGEN_COMPOUND	0.000284311878968922	0.0127201769984503	0.49849310876659	-0.876185236468801	-1.91461352932081	8	Gstm3,Gstm2,Gstm1,Mtarc2,Gstm6,Gstm7	0.75
Curated - Chemical and Genetic Perturbation	HOFFMANN_SMALL_PRE_BII_TO_IMMATURE_B_LYMPHOCYTE_UP	0.000257153175320146	0.0117012000258601	0.49849310876659	-0.540691481554074	-1.91389925042625	62	Cd36,Serpinb1a,Cd74,Suclg2,H2-DMb1,Acy1,H2-Eb1,H2-Ab1,H2-DMa,Ehd1,H2-Aa,Mef2c,Vegfb,Sema4d,Flii,Ctsh,Ccnd2,Prps1,Gimap4,Cxcr5,Gga2	0.338709677419355
Canonical Pathways - Reactome	REACTOME_BIOSYNTHESIS_OF_SPECIALIZED_PRORESOLVING_MEDIATORS_SPMS	0.00158715281685838	0.0458043723740913	0.45505986738723	-0.752003772529988	-1.91255433259314	14	Hpgd,Cyp3a11,Cyp2e1,Cyp2d22,Cyp1a2,Gstm4,Gpx4	0.5
Curated - Chemical and Genetic Perturbation	TUOMISTO_TUMOR_SUPPRESSION_BY_COL13A1_DN	0.00200629716940685	0.0536475154630876	0.431707695803346	-0.731671922854248	-1.91052080687871	16	Gsta2,Apoa2,Plscr2,Cyp2e1,Cyp2c29,Bbox1,Ttr,Mcam	0.5
Ontology - Biological Process	GOBP_PHENOL_CONTAINING_COMPOUND_METABOLIC_PROCESS	0.000151594037572032	0.00749407932034332	0.518848077743792	-0.521451542249484	-1.90953465546322	83	Sult2a2,Sult2a1,Sult2a3,Sult2a5,Sult1d1,Maob,Sult1a1,Chrnb2,Slc16a10,Ddt,Cyp2e1,Sult2a7,Sult2a4,Cyp2d22,Ctsb,Aldh2,Maoa,Abat,Epas1,Sult1b1,Gch1,Hand2,Iyd,Myo5a,Crym,Park7,Prkn,Hdc	0.337349397590361
Ontology - Molecular Function	GOMF_PROTON_CHANNEL_ACTIVITY	0.00150878458584404	0.0445870898735497	0.45505986738723	-0.707249530811249	-1.90663859359593	18	Atp5d,Atp5k,Atp5h,Atp5e,Hvcn1,Atp5l,Atp5b,Atp5o,Atp5a1,Atp6v1a,Atp5c1	0.611111111111111
Ontology - Molecular Function	GOMF_APOLIPOPROTEIN_BINDING	0.000878327801499096	0.0305795975766204	0.477270815362862	-0.705852427120564	-1.90659918638954	19	Vldlr,App,Lrp4,Lcat,Pcsk9,Mapt,Scarb1	0.368421052631579
Curated - Chemical and Genetic Perturbation	JOHANSSON_BRAIN_CANCER_EARLY_VS_LATE_DN	0.0010937027490068	0.035677875622896	0.45505986738723	-0.586131748418537	-1.90605769795454	41	Ndrg1,Sparcl1,Gstm1,Acot7,Atp1b1,Mmd2,Tef,Ndrg2,Itm2b,Igfbp4,Ghitm,Qdpr,Ctsd,Dcn,Cst3,Ndn,Clstn1,Gja1,Hdac11	0.463414634146342
Ontology - Biological Process	GOBP_CELLULAR_KETONE_METABOLIC_PROCESS	1.3442639187453e-06	0.000156022283960459	0.643551836150722	-0.45382814906672	-1.90605442175741	203	Rdh16,Fmo2,Cyp2b13,Cyp2b9,Rdh16f2,Nqo1,Ugt1a1,Ces1g,Rdh9,Abcd2,Cbr1,Fmo1,Agt,Acadl,Cyp17a1,Cd74,Cyp2b10,Ces1c,Ces1d,Pdk1,Abcd1,Ppargc1a,Ppara,Akr1c20,Aifm2,Irs1,Apoc1,Nqo2,Dgat2,Ces1e,Cyp46a1,Afmid,Pdk2,Rdh10,Cacna1h,Klhl25,Gk,Hsd17b6,Ndufa9,Mfsd2a,Rdh1,Nfe2l1,Dgat1,Pdk4,Kdsr,Hmgcr,Ednrb,Nr1h2,Prox1,Acadvl,Cpt1a,Pptc7,Ces1b,Coq8b,Park7,Mlycd,Pparg,Coq6,Coq10b,Tysnd1,Srebf1,Akr1c14,Erlin2,Aldoa,Fd…	0.369458128078818
Curated - Chemical and Genetic Perturbation	CHEN_ETV5_TARGETS_SERTOLI	0.00154722444410723	0.0448947353646113	0.45505986738723	-0.706919651675604	-1.90574928895331	18	Cd36,Thbd,Mmp12,Angptl2,Fcgr2b,Igfbp4	0.333333333333333
Ontology - Biological Process	GOBP_REGULATION_OF_CELLULAR_KETONE_METABOLIC_PROCESS	1.47026107305328e-05	0.00118935210136841	0.593325476396405	-0.479498123654037	-1.90542199733942	135	Rdh16,Fmo2,Rdh16f2,Ugt1a1,Ces1g,Rdh9,Abcd2,Fmo1,Agt,Acadl,Cd74,Ces1c,Ces1d,Pdk1,Abcd1,Ppargc1a,Ppara,Irs1,Apoc1,Dgat2,Ces1e,Pdk2,Rdh10,Klhl25,Gk,Mfsd2a,Rdh1,Nfe2l1,Dgat1,Pdk4,Nr1h2,Prox1,Acadvl,Cpt1a,Pptc7,Ces1b,Park7,Mlycd,Pparg,Tysnd1,Srebf1,Erlin2,Cln3,Mapk9,Bmp2,Apoa5,Dab2,Wdtc1,Mtln,Rgn,Cyp7a1	0.377777777777778
Cell Type Signatures	DESCARTES_ORGANOGENESIS_HEPATOCYTES	1.18098845722561e-11	4.97786634720595e-09	0.875325132024659	-0.41180343732525	-1.9053828350132	541	Serpina6,Fmo2,Nipal1,Nt5e,Bche,Slc39a5,Aldh3a2,Ndrg1,Slc39a4,Maob,Gstt2,Cyp2c68,Slc47a1,Mpc2,Gstt1,Akr1d1,Agt,Rnf128,Agmo,Ppp4r4,Ddah1,Hadh,Slc25a10,Bdh1,Pctp,Apoa2,Lect2,4732463B04Rik,Cth,Flvcr2,Vcam1,Krt20,Echdc3,Aldh4a1,Gstm1,Pon1,Ttc38,Ddt,Alb,Uroc1,Hmgcs2,Tcea3,Gm27216,Sugct,Rnf43,Acot12,Ppara,Aldh6a1,Mmd2,Cyp2d26,Selenbp1,Cyp2d22,Sytl5,Slc22a18,Herpud1,Gsta3,Bbox1,Apoc1,Gm4756,Angptl3,Acot4…	0.317929759704251
Ontology - Biological Process	GOBP_FATTY_ACID_TRANSMEMBRANE_TRANSPORT	0.00208420922059104	0.054815729205594	0.431707695803346	-0.729170369478845	-1.90398882222283	16	Cd36,Abcd2,Slc27a1,Abcd1,Slc27a5,Abcd3	0.375
Ontology - Biological Process	GOBP_REVERSE_CHOLESTEROL_TRANSPORT	0.000917148533179744	0.0315231048168082	0.477270815362862	-0.704619492511932	-1.90326886969533	19	Ces1g,Apoa2,Ces1c,Ces1d,Ces1e,Apoe,Lcat,Lipg,Scarb1,Ces1b,Abca5,Hnf1a	0.631578947368421
Ontology - Biological Process	GOBP_QUINONE_METABOLIC_PROCESS	0.000830640324635061	0.0295652579548439	0.477270815362862	-0.619588064174675	-1.90296788859899	32	Nqo1,Cbr1,Akr1c20,Aifm2,Nqo2,Ndufa9,Hmgcr,Pptc7,Coq8b,Coq6,Coq10b,Akr1c14,Fdxr,Coq9,Akr1a1	0.46875
Ontology - Biological Process	GOBP_ORGANIC_HYDROXY_COMPOUND_TRANSPORT	1.06315931738159e-06	0.00012803475779324	0.643551836150722	-0.448193854905023	-1.90175496859025	215	Cd36,Abcc4,Slc16a7,Abcc3,Rtn4,Ces1g,Maob,Slco1a4,Agt,Apoa2,Chrnb2,Abca3,Ces1c,Pon1,Ces1d,Apoc1,Ces1e,Abcg5,Slc22a2,Pltp,Abcg8,Apoe,Naxe,Ldlr,Srebf2,Abat,Acat2,Syt3,Pink1,Mfn2,Lcat,Furin,Lipg,Soat2,Sec24a,Abcd3,Nr1h2,Pcsk9,Gpihbp1,Rbp4,Slc22a1,Myo5a,Scarb1,Npc1,Slco1b2,Gps2,Adora2a,Shh,Ces1b,Abca5,Osbpl2,Park7,Prkn,Abcb4,Dtnbp1,Pparg,Emb,Aqp9,Anxa2,Washc1,Hnf1a,Lima1,Entpd1,C1qtnf1,Aqp1,Nfkbia,Apo…	0.348837209302326
Cell Type Signatures	DESCARTES_ORGANOGENESIS_ENDOTHELIAL_CELLS	3.14661604749617e-07	4.27113129091069e-05	0.674962860011025	-0.440830107848565	-1.90068331201676	249	Abcb1a,Car8,Card10,Sox18,Acer2,Foxo1,Plxnd1,Adgrl4,Plpp1,Pear1,Bcl6b,Mmrn2,Adgrf5,Snrk,Sox7,Zfp366,Rin3,Robo4,Esam,S1pr1,Gpr182,Cables1,Rapgef5,She,Ets1,Epas1,Shank3,Klf2,Rasip1,Nfkb2,Fzd4,Cd81,S100a16,Kank3,Arap3,Prkch,Oit3,Arhgef3,Gja4,Tmem204,Ets2,Fmnl3,Plvap,Fgd5,Flt4,Calcrl,Pced1b,Ece1,Cgnl1,Slc9a3r2,Adora2a,Lck,Eng,Pcdh12,Ramp2,Grap,Ccdc152,Arhgef15,Erg,Itpkb,Dock9,F11r,Cd93,Gimap4,Hdac7,No…	0.497991967871486
Ontology - Biological Process	GOBP_REGULATION_OF_HORMONE_METABOLIC_PROCESS	0.000742898110754708	0.027228830755053	0.477270815362862	-0.613229633568871	-1.89796521728789	34	Rdh16,Rdh16f2,Rdh9,Cyp17a1,Ppargc1a,Atp1a1,Rdh10,Rdh1,Igf1r,Por	0.294117647058824
Curated - Chemical and Genetic Perturbation	SWEET_LUNG_CANCER_KRAS_DN	8.73464534026338e-10	2.33171357358331e-07	0.801215574617779	-0.423382230353063	-1.89786481868255	379	Fmo3,Cyp2a4,Cyp2b9,Sult1d1,Inmt,Cdkn1c,Tnfrsf19,Fmo1,Robo1,Sult1a1,Sparcl1,Papss2,Enpp2,Cyp2b10,Gstm2,Ahr,Pon1,Cyp2e1,Hsd11b1,Ces1d,Igfbp2,Prom1,Ace,Ltbp4,Gsn,Gsta3,Rarres2,Emp2,Lepr,Adrb2,Kctd12,Cadm1,Pltp,Timp3,Gpx3,Aldh1a1,Cavin2,Klf4,Tbx3,Pck1,Gbp3,Efnb2,Adh1,Hbb-bs,Prdx6,Tcf21,Cdo1,Plpp1,Akap12,Bcl6b,Sod3,Smad6,Pam,Tspan7,Gbp2,Thbd,Arrb1,Cavin1,Pag1,Gpr182,She,Mef2c,Ets1,Zbtb46,Epas1,Usf2,An…	0.345646437994723
Ontology - Biological Process	GOBP_ISOPRENOID_BIOSYNTHETIC_PROCESS	0.000924497040542069	0.0316260663796346	0.477270815362862	-0.617793255212269	-1.89745541342538	32	Rdh16,Rdh16f2,Rdh9,Hmgcs2,Aldh1a1,Rdh10,Aldh1a3,Rdh1,Hmgcr,Aldh8a1,Fdft1,Crppa,Pex5	0.40625
Curated - Chemical and Genetic Perturbation	MODY_HIPPOCAMPUS_POSTNATAL	0.000671661184608668	0.0251355074623295	0.477270815362862	-0.57532521632662	-1.89739623090866	45	Nptx1,Sirt3,Pfkl,Mapk3,Gk,Prdx6,Pkm,Vdac1,Ndufs2,Kcnab1,Atp6v1b2,Sdha,Cox8a,Stxbp1,Aldoa,Ldhb,Dgkz,Ppp3ca,Mdh1,Atp6v1c1,Rhob,Atp6v1e1,Pygm,Ndufb2,Nrgn,Vamp2	0.577777777777778
Ontology - Biological Process	GOBP_RETINOL_METABOLIC_PROCESS	0.0014460916317045	0.0431323085009515	0.45505986738723	-0.644936690362694	-1.8967609957617	26	Rdh16,Rdh16f2,Rdh9,Dhrs7,Aldh1a1,Rdh10,Hsd17b6,Adh1,Ttr,Cyp1a2,Rdh1,Cyp1b1,Rbp4,Retsat	0.538461538461538
Canonical Pathways - Reactome	REACTOME_MITOCHONDRIAL_FATTY_ACID_BETA_OXIDATION_OF_SATURATED_FATTY_ACIDS	0.0018510461187433	0.0508545552039647	0.45505986738723	-0.831267512682939	-1.89593627797329	9	Acadm,Acadl,Hadh,Hadha,Hadhb,Echs1,Acads,Acadvl	0.888888888888889
Cell Type Signatures	TABULA_MURIS_SENIS_KIDNEY_BRUSH_CELL_AGEING	0.000706509743429162	0.026188086896192	0.477270815362862	-0.53849274639961	-1.8933505546577	60	Cyp2a4,Prlr,Rdh16f2,Hao2,Cbr1,Gstt1,Cd74,Ddt,Gpx3,H2-Eb1,Aldh2,H2-Ab1,Apoe,H2-Aa,Kng2,Cd81,Ftl1	0.283333333333333
Ontology - Molecular Function	GOMF_3_PHOSPHOADENOSINE_5_PHOSPHOSULFATE_BINDING	0.00196734117880034	0.05287064372625	0.431707695803346	-0.829979214201788	-1.89299795572443	9	Sult2a2,Sult2a1,Sult2a3,Sult2a5,Sult1a1,Sult2a7,Sult2a4	0.777777777777778
Ontology - Biological Process	GOBP_MICROGLIA_DIFFERENTIATION	0.00208044033533017	0.0548066000838541	0.431707695803346	-0.744018053025719	-1.89224443124067	14	Enpp1,App,Tgfb1	0.214285714285714
Ontology - Cellular Component	GOCC_PROTON_TRANSPORTING_ATP_SYNTHASE_COMPLEX	0.00126488698296415	0.0393392132157997	0.45505986738723	-0.69047520050959	-1.89163772832473	20	Atp5g1,Atp5d,Atp5k,Atp5h,Atp5e,Atp5l,Atp5g3,Atp5b,Atp5o,Atp5a1,Atp5g2,Atp5c1,Atp5md	0.65
Ontology - Molecular Function	GOMF_TESTOSTERONE_16_ALPHA_HYDROXYLASE_ACTIVITY	2.84189343115877e-07	3.92401785231638e-05	0.674962860011025	-0.987970648382052	-1.89126162684906	5	Cyp3a59,Cyp2b13,Cyp2b9,Cyp3a25,Cyp2b10	1
Curated - Chemical and Genetic Perturbation	GIBBONS_GENETIC_MOUSE_MODEL_LUNG_ADENOCARCINOMA_DOWN_IN_METASTASIS	0.00208044033533017	0.0548066000838541	0.431707695803346	-0.743091210095536	-1.88988721239882	14	Fmo2,Ces1d,Mpzl2,Gsta3,Vwf	0.357142857142857
Canonical Pathways - Wiki	WP_OXIDATIVE_STRESS_RESPONSE	0.00161621776404156	0.0462907378245432	0.45505986738723	-0.642533941754848	-1.88969450394927	26	Nqo1,Ugt1a1,Gstt2,Txnrd2,Gpx3,Maoa,Sod3,Sod2,Mt1,Sod1,Txn2	0.423076923076923
Ontology - Cellular Component	GOCC_MICROBODY_MEMBRANE	0.000539175212862743	0.0213838750257092	0.477270815362862	-0.57506281575569	-1.88674838733604	44	Abcd2,Abcd1,Acox1,Decr2,Pex11a,Hmgcr,Abcd3,Dhrs4,Pecr,Pex12,Slc27a2,Pex13,Pex14,Gnpat,Pxmp2,Pex5,Pex19,Atad1,Pex16,Rab8b,Mavs,Abcd4,Acsl1,Pnpla8,Far1,Pex3	0.590909090909091
Cell Type Signatures	TABULA_MURIS_SENIS_LUNG_SMOOTH_MUSCLE_CELL_OF_THE_PULMONARY_ARTERY_AGEING	0.000857673596582976	0.0301919955966363	0.477270815362862	-0.815352990733097	-1.88596085702682	10	Sparcl1,Cd74,H2-Ab1,Akap12,H2-Aa,Gpihbp1,Aqp1,Dcn	0.8
Ontology - Molecular Function	GOMF_OXIDOREDUCTASE_ACTIVITY_ACTING_ON_PAIRED_DONORS_WITH_OXIDATION_OF_A_PAIR_OF_DONORS_RESULTING_IN_THE_REDUCTION_OF_MOLECULAR_OXYGEN_TO_TWO_MOLECULES_OF_WATER	0.00262967416307025	0.0642065412650856	0.431707695803346	-0.786269323970178	-1.88411071062704	11	Scd2,Cyb5a,Fads1,9130409I23Rik,Degs1,Fads2	0.545454545454545
Canonical Pathways - Wiki	WP_TRANSCRIPTIONAL_ACTIVATION_BY_NFE2L2_IN_RESPONSE_TO_PHYTOCHEMICALS	0.00219931914344833	0.0567254343327084	0.431707695803346	-0.740805843722632	-1.88407489134708	14	Gsta2,Nqo1,Maf,Keap1	0.285714285714286
Ontology - Biological Process	GOBP_SENSORY_PERCEPTION_OF_TEMPERATURE_STIMULUS	0.00266855179694497	0.0648591716717263	0.431707695803346	-0.721339186349214	-1.88354026072374	16	Adora1,Enpp1,Ntrk1,Cpeb3	0.25
Ontology - Molecular Function	GOMF_AROMATASE_ACTIVITY	0.000884851398151509	0.0305795975766204	0.477270815362862	-0.608233710669617	-1.88250267703873	34	Cyp2a22,Cyp2c37,Cyp2b13,Cyp2b9,Cyp3a41a,Cyp3a41b,Cyp3a16,Cyp3a25,Cyp2c50,Cyp2b10,Cyp3a11,Cyp2e1,Cyp2c39,Cyp2c29,Cyp2d26,Cyp2c38,Cyp1a2,Cyp2c55,Cyp2a12	0.558823529411765
Ontology - Biological Process	GOBP_POSITIVE_REGULATION_OF_EXCITATORY_POSTSYNAPTIC_POTENTIAL	0.00103022925925356	0.0342348175217102	0.45505986738723	-0.617802845632155	-1.88247483101734	31	Cux2,App,Adrb2,Pten,Neto1,Shank3,Dbn1,Stx1b,Igsf11	0.290322580645161
Ontology - Molecular Function	GOMF_AMINO_ACID_TRANSMEMBRANE_TRANSPORTER_ACTIVITY	0.000796374931090674	0.0285463142257452	0.477270815362862	-0.551045717811954	-1.88229888500019	53	Slc47a1,Slc1a2,Slc16a10,Slc3a2,Slc15a4,Slc22a2,Slc1a4,Slc6a12,Slc6a19,Slc17a8,Slc25a29,Slc25a22,Slc25a13,Slc7a2,Slc38a7,Slc38a4,Ucp2,Slc25a15,Sfxn2,Slc38a3,Slc7a5,Slc9a3r1	0.415094339622642
Ontology - Cellular Component	GOCC_MYELIN_SHEATH	2.76574778521057e-06	0.000295326548504785	0.627256739718528	-0.448961398523391	-1.88176118316334	197	Rtn4,Ndrg1,Myo1d,Gstm1,Alb,Atp1b1,Gsn,Actg1,Dlat,Pebp1,Hba-a1,Mif,Atp1a1,Rdx,Gsto1,Aco2,Hbb-bs,Eno1,Ehd1,Pkm,Fscn1,Tppp,Vdac1,Got2,Sod2,Pten,Cd59a,Slc25a5,Mdh2,Ywhag,Dld,Atp5h,Hspa8,Uqcrc1,Uqcrc2,Tkt,Vdac2,Ndufa10,Ehd3,Dlst,Atp5b,Atp5o,Pdha1,Sirt2,Prdx3,Atp6v1b2,Atp5a1,Gnb1,Glul,Gnb2,Sdha,Ndufs1,Uqcrfs1,Stxbp1,Anxa2,Ass1,Aldoa,Ubc,Sod1,Ldhb,Itpr3,Gnao1,Immt,Cldn5,Hspa9,Cox5b,Mdh1,Cox6a1,Atp6v1a,S…	0.446700507614213
Ontology - Cellular Component	GOCC_ORGANELLE_INNER_MEMBRANE	3.25191882364849e-11	1.21130194879949e-08	0.851339057116899	-0.406458244455174	-1.88152644260637	538	Idh2,Aldh3a2,Mpc1,Maob,Mpc2,Slc27a1,Hadh,Slc25a10,Bdh1,Slc25a32,Bckdhb,Cyp2b10,Gstk1,Eci1,Dmac2,Cyp2e1,Hmgcs2,Gcdh,Chchd10,Sirt3,Hmgcl,1810058I24Rik,Prodh2,Acat1,Slc25a20,Cpt2,Sdhc,Ndufa2,Crls1,Ndufa9,Sqor,Mrpl14,Hadha,Slc25a21,Ak2,Atp5g1,Mccc1,Slc25a48,Prodh,Ndufa7,Hadhb,Cyb5b,Crat,Etfdh,Ppif,Ndufb4,Phb2,Slc25a37,Mtarc2,Mrpl23,Vdac1,Got2,Atp5d,Sod2,Atp5k,Slc25a29,Acad9,Pdk4,Slc25a22,Pink1,Nipsna…	0.371747211895911
Canonical Pathways - Reactome	REACTOME_SYNTHESIS_OF_BILE_ACIDS_AND_BILE_SALTS_VIA_24_HYDROXYCHOLESTEROL	0.00206269670773674	0.0547897399134648	0.431707695803346	-0.758756668856669	-1.88106938686559	13	Akr1d1,Cyp39a1,Akr1c20,Cyp46a1,Slc27a5,Slc27a2,Akr1c14	0.538461538461538
Ontology - Molecular Function	GOMF_ELECTRON_TRANSFER_ACTIVITY	0.000953073679201093	0.0320701284028653	0.477270815362862	-0.554584880846114	-1.8810504345342	51	Aifm2,Nqo2,Sdhc,Ndufa2,Etfa,Etfdh,Etfb,Ndufs2,Ndufv1,Ndufs7,Ndufa10,Sdhb,Por,Sdha,Ndufs1,Uqcrfs1,Uqcrb,Cyc1,Cox7b,Cox7c,Cox5b,Cox4i1,Cox6a1,mt-Nd6,Cox5a,Aifm1,Surf1,Ndufv2,mt-Co3	0.568627450980392
Ontology - Molecular Function	GOMF_ACIDIC_AMINO_ACID_TRANSMEMBRANE_TRANSPORTER_ACTIVITY	0.00206673157513535	0.0548060258922896	0.431707695803346	-0.774112095469071	-1.88073846056881	12	Slc1a2,Slc1a4,Slc17a8,Slc25a22,Slc25a13,Slc38a7,Ucp2	0.583333333333333
Ontology - Biological Process	GOBP_POSITIVE_REGULATION_OF_TRIGLYCERIDE_BIOSYNTHETIC_PROCESS	0.0015312558456332	0.0447557023348668	0.45505986738723	-0.695544763711629	-1.87875684723485	19	Slc27a1,Dgat2,Ldlr,Mfsd2a,Dgat1,Nr1h2,Scarb1,Srebf1,Rgn	0.473684210526316
Ontology - Molecular Function	GOMF_ANDROSTAN_3_ALPHA_17_BETA_DIOL_DEHYDROGENASE_ACTIVITY	0.00282437694816913	0.0668944414626368	0.431707695803346	-0.823562983308123	-1.87836396036968	9	Rdh16,Rdh16f2,Rdh9,Hsd17b6,Rdh1	0.555555555555556
Ontology - Biological Process	GOBP_ANTIGEN_PROCESSING_AND_PRESENTATION_OF_EXOGENOUS_PEPTIDE_ANTIGEN_VIA_MHC_CLASS_II	0.0015312558456332	0.0447557023348668	0.45505986738723	-0.695315321253571	-1.87813709332164	19	Cd74,H2-DMb1,H2-Eb1,H2-Ab1,H2-DMa,Ctse,H2-Aa,Fcgr2b	0.421052631578947
Canonical Pathways - Reactome	REACTOME_PROTEIN_LOCALIZATION	6.3133021994272e-05	0.00383030914122066	0.538434096309916	-0.492924058467232	-1.8778154271439	99	Hao2,Ehhadh,Aldh3a2,Nudt19,Abcd2,App,Acaa1b,Gstk1,Ech1,Abcd1,Acot3,Acot2,Pex7,Acot4,Acot1,Hmgcl,Eci2,Pitrm1,Acox1,Cyb5a,Decr2,Crat,Agxt,Pipox,Hsd17b4,Abcd3,Dhrs4,Pecr,Atp5b,Pex12,Slc27a2,Pex13,Pex14,Mlycd,Tysnd1,Gnpat,Ubc,Pex5,Pex19,Acot8	0.404040404040404
Ontology - Biological Process	GOBP_LOW_DENSITY_LIPOPROTEIN_PARTICLE_CLEARANCE	0.00138294294795875	0.0418256052516625	0.45505986738723	-0.678260824729144	-1.87710021275714	21	Cd36,Dgat2,Ehd1,Ldlr,Pcsk9,Scarb1,Mylip,Anxa2,Khsrp,Washc1	0.476190476190476
Ontology - Molecular Function	GOMF_OXIDOREDUCTASE_ACTIVITY_ACTING_ON_NAD_P_H	0.000586613535029319	0.0227717959278952	0.477270815362862	-0.534882062324552	-1.87657267303171	59	Nqo1,Cbr1,Dcxr,Akr1c20,Aifm2,Nqo2,Cryz,Ndufa2,Ndufa9,Ndufs2,Akr1c19,Ndufv1,Ndufs7,Dhrs4,Ndufa10,Por,Ndufs1,Akr1c14,Aifm3,Akr1a1,mt-Nd6,Cbr4,Aifm1	0.389830508474576
Ontology - Biological Process	GOBP_ALDITOL_METABOLIC_PROCESS	0.00138294294795875	0.0418256052516625	0.45505986738723	-0.678024084536014	-1.87644502960238	21	Mogat1,Angptl3,Dgat2,Sord,Pck1,Shpk,Gk,Galk1	0.380952380952381
Canonical Pathways - Reactome	REACTOME_METABOLISM_OF_PORPHYRINS	0.00136565616110927	0.0416894833930938	0.45505986738723	-0.622826506222255	-1.87358875869959	29	Gsta2,Ugt1a5,Gsta1,Ugt1a1,Alb,Gsta3,Alad,Gsta5,Gm3776,Blvrb,Cpox	0.379310344827586
Ontology - Biological Process	GOBP_NEGATIVE_REGULATION_OF_BLOOD_VESSEL_ENDOTHELIAL_CELL_MIGRATION	0.00116254878257451	0.0370189738578448	0.45505986738723	-0.614811532442255	-1.87336015660059	31	Spred1,Card10,Tgfb1,Jup,Klf4,Apoe,Mmrn2,Robo4,Mef2c,Gadd45a,Pparg,Rhoa,Atp2b4,Mecp2,Pik3r2,Vash1,Hmgb1	0.548387096774194
Canonical Pathways - Reactome	REACTOME_PEROXISOMAL_PROTEIN_IMPORT	0.000623754516373879	0.0237873240208581	0.477270815362862	-0.529122268658802	-1.87325540251832	63	Hao2,Ehhadh,Nudt19,Acaa1b,Gstk1,Ech1,Acot3,Acot2,Pex7,Acot4,Acot1,Hmgcl,Eci2,Acox1,Decr2,Crat,Agxt,Pipox,Hsd17b4,Dhrs4,Pecr,Pex12,Slc27a2,Pex13,Pex14,Mlycd,Tysnd1,Gnpat,Ubc,Pex5,Acot8	0.492063492063492
Ontology - Biological Process	GOBP_RESPONSE_TO_ACTIVITY	0.00151833385537469	0.0446222997459385	0.45505986738723	-0.676377769667948	-1.87188882072751	21	Agt,Hadh,Ntrk1,Ppargc1a,Sod2,Cry2	0.285714285714286
Ontology - Molecular Function	GOMF_IRON_ION_BINDING	2.66664904072699e-05	0.00192395124708667	0.575610261071129	-0.474688839511014	-1.87185400943312	131	Cyp2c40,Cyp2c37,Scd2,Nt5e,Cyp2b9,Cyp3a41a,Cyp3a41b,Cyp3a16,Cyp3a25,Agmo,Egln3,Cyp17a1,Cyp2c50,Cyp2b10,Cyp39a1,Cyp3a11,Cyp2e1,Hpd,Cyp2c39,Cyp2c29,Cyp2d26,Cyp2c38,Cyp4a14,Bbox1,Egln1,Cyp46a1,Fth1,Cyp4a10,Aco2,Cdo1,Cyp1a2,Fbxl5,Cyp2c55,Ogfod3,Cyp2a12,Egln2,Dpyd,Ftl1,Cyp1b1,Cyp4b1,Ado,Cisd1	0.320610687022901
Ontology - Molecular Function	GOMF_NADPLUS_BINDING	0.00294124590248149	0.0690436505984074	0.431707695803346	-0.716331081791883	-1.87046324128246	16	Hpgd,Ehhadh,Hadh,Sirt3,Aldh1a3,Hadha,Glud1,Sirt2	0.5
Ontology - Molecular Function	GOMF_NAD_P_H_DEHYDROGENASE_QUINONE_ACTIVITY	0.00151833385537469	0.0446222997459385	0.45505986738723	-0.675377324496656	-1.86912006897978	21	Nqo1,Nqo2,Ndufa2,Ndufs2,Ndufv1,Ndufs7,Ndufa10,Ndufs1,mt-Nd6,Cbr4,Ndufv2	0.523809523809524
Ontology - Molecular Function	GOMF_PROSTANOID_RECEPTOR_ACTIVITY	0.00078012394201257	0.0281304626375771	0.477270815362862	-0.855319962977973	-1.86901936354884	8	Hpgd,Ptgfr	0.25
Ontology - Biological Process	GOBP_POSITIVE_REGULATION_OF_SMALL_MOLECULE_METABOLIC_PROCESS	1.54696661535845e-05	0.00123272459095504	0.575610261071129	-0.461384035749922	-1.86721729787324	155	Rdh16,Rdh16f2,Ces1g,Rdh9,Slc4a4,Abcd2,Agt,App,Cd74,Ces1c,Ces1d,Abcd1,Ppargc1a,Ppara,Irs1,Dgat2,Ces1e,Arpp19,Foxo1,Rdh10,Klhl25,Apoe,Eno1,Srebf2,Gpt,Rdh1,Gpt2,Eno1b,Ppp1r3e,Dgat1,Nr1h2,Ppp1r3g,Cpt1a,Clybl,Por,Ces1b,Park7,Prkn,Mlycd,Pparg,Bcl2l1,Ndufc2,Srebf1,Hnf1a,Mapk9,Nos3,Apoa5,Dab2,Sec14l2,Mtln,Rgn,Cyp7a1	0.335483870967742
Ontology - Molecular Function	GOMF_N_N_DIMETHYLANILINE_MONOOXYGENASE_ACTIVITY	8.42604708954486e-06	0.000753966459403575	0.593325476396405	-0.975297999934211	-1.86700251170308	5	Fmo3,Fmo2,Fmo1	0.6
Canonical Pathways - Wiki	WP_SREBF_AND_MIR33_IN_CHOLESTEROL_AND_LIPID_HOMEOSTASIS	0.00346207637213587	0.0763802716976588	0.431707695803346	-0.77851884861768	-1.86553850746597	11	Ppargc1a,Ppara,Ldlr,Srebf2,Hmgcr,Srebf1	0.545454545454545
Ontology - Molecular Function	GOMF_NADH_DEHYDROGENASE_ACTIVITY	0.00172631779583383	0.0485180809496796	0.45505986738723	-0.690309617564707	-1.86461603677526	19	Nqo1,Ndufa2,Ndufa9,Ndufs2,Ndufv1,Ndufs7,Ndufa10,Ndufs1	0.421052631578947
Ontology - Biological Process	GOBP_DEMETHYLATION	0.000937741736583974	0.0317543539003499	0.477270815362862	-0.545598727978511	-1.86369269215867	53	Cyp3a59,Cyp3a41a,Cyp3a41b,Cyp3a16,Tox,Cyp3a44,Cyp3a25,Cyp3a11	0.150943396226415
Ontology - Biological Process	GOBP_NEGATIVE_REGULATION_OF_MITOCHONDRIAL_FISSION	0.000609175594068908	0.0235112421450644	0.477270815362862	-0.882268682445437	-1.8636440856151	7	Ppargc1a,Pink1,Mfn2,Mapt,Prkn,Pparg	0.857142857142857
Ontology - Biological Process	GOBP_THYMIC_T_CELL_SELECTION	0.00348451290920099	0.0765589070873418	0.431707695803346	-0.665316494794795	-1.86287669501998	23	Tox,Cd74,Cd1d1,H2-DMa,Shh,Spn,Itpkb,Ccr7,Cd3e	0.391304347826087
Ontology - Molecular Function	GOMF_NAD_RETINOL_DEHYDROGENASE_ACTIVITY	0.00272343320639335	0.0658930961734174	0.431707695803346	-0.690993011969915	-1.86281345851969	18	Rdh16,Rdh16f2,Rdh9,Akr1c20,Rdh10,Hsd17b6,Adh1,Rdh1	0.444444444444444
Ontology - Biological Process	GOBP_VITAMIN_K_METABOLIC_PROCESS	0.00061892219729756	0.0237159732873565	0.477270815362862	-0.881779209958992	-1.86261015737693	7	Nqo1,Cbr1,Aifm2	0.428571428571429
Positional	chr12D1	0.00153743614868261	0.0448544896055545	0.45505986738723	-0.542345221799092	-1.86237419789307	54	Entpd5,4732463B04Rik,Acot3,Aldh6a1,Acot2,Acot4,Acot1,Acot6,Bbof1,Smoc1,Slc8a3,Papln,Dpf3,Ptgr2,Pcnx,Dlst,Coq6	0.314814814814815
Ontology - Biological Process	GOBP_AMINO_ACID_METABOLIC_PROCESS	7.17269853976868e-07	9.11786607233928e-05	0.659444398037935	-0.433274906901925	-1.86208396954349	242	Ddah1,Mat1a,Ilvbl,Bckdhb,Cth,Aldh5a1,Oat,Adssl1,Aldh4a1,Hpd,Uroc1,Aldh6a1,Cyp2d22,Ahcyl,Tat,Ahcy,Sardh,Hmgcl,Acy1,Ivd,Prodh2,Agxt2,Aldh1a1,Hibadh,Afmid,Pm20d1,Acat1,Agmat,Shmt1,Hoga1,Ttc36,Amt,Cdo1,Etfa,Prodh,Gnmt,Etfb,Aspa,Ggt5,Abat,Gpt2,Got2,Agxt,Pcbd1,Mthfd1,Asl,Pipox,Hpdl,Gamt,Dpys,Dhfr,Scly,Dld,Upb1,Gatb,Srr,Dbt,Azin1,Iyd,Shmt2,Pemt,Ppat,Aass,Glud1,Pah,Nags,Park7,Pfas,Dglucy,Enoph1,Bckdha,Qd…	0.347107438016529
Ontology - Biological Process	GOBP_HYALURONAN_CATABOLIC_PROCESS	0.00299184798252418	0.069349390935007	0.431707695803346	-0.732127847544749	-1.86200433825345	14	Hexb,Hexa,Tgfb1,Cemip2,Hyal2,Stab2,Lyve1	0.5
Ontology - Molecular Function	GOMF_COA_HYDROLASE_ACTIVITY	0.00207063335418253	0.0548066000838541	0.431707695803346	-0.627652576143878	-1.86098430898654	27	Abcd2,Abcd1,Acot12,Acot3,Acot7,Acot13,Acot2,Acot4,Ces1e,Acot1,Acot6,Acot11,Abcd3,Acnat1,Acaa2,Them4,Pla2g6,Acot8	0.666666666666667
Ontology - Molecular Function	GOMF_ATPASE_COUPLED_LIPID_TRANSMEMBRANE_TRANSPORTER_ACTIVITY	0.000176586654498516	0.00857087407606889	0.518848077743792	-0.931542276899186	-1.86073554424286	6	Abcc4,Abcc3,Abcd1	0.5
Curated - Chemical and Genetic Perturbation	SASAI_RESISTANCE_TO_NEOPLASTIC_TRANSFROMATION	0.00111735953773939	0.0360095527484344	0.45505986738723	-0.556302443530792	-1.86044224211643	47	Vldlr,Slc16a7,App,Mmp11,Atp1b1,Cdkn2c,Ccn2,Gbp2,St3gal5,Cebpd,Tgfb1i1,Lamb2,Pdgfrb,Tnfrsf11b,Ddr1,Amotl2,Fbln5,Fbln2	0.382978723404255
Curated - Chemical and Genetic Perturbation	LIN_TUMOR_ESCAPE_FROM_IMMUNE_ATTACK	0.00311072765466817	0.0706730848862696	0.431707695803346	-0.731345847384482	-1.86001549478053	14	St3gal6,Nrp2,Khdrbs3,Vcam1,Mmd	0.357142857142857
Ontology - Biological Process	GOBP_NITROBENZENE_METABOLIC_PROCESS	0.000677401878494212	0.0252912491558084	0.477270815362862	-0.880249994941837	-1.85937994805515	7	Gstm3,Gstm2,Gstm1,Gstm6,Gstm7,Gstm4	0.857142857142857
Ontology - Biological Process	GOBP_NEUROTRANSMITTER_UPTAKE	0.00214661780538316	0.055997357310785	0.431707695803346	-0.62677861835651	-1.85839303191571	27	Slc1a2,Slc22a2,Slc29a1,Slc17a8,Slc22a1,Park7,Prkn,Per2,Slc22a3,Slc18a1,Cln8,Slc29a2,Atp1a2	0.481481481481482
Ontology - Biological Process	GOBP_QUATERNARY_AMMONIUM_GROUP_TRANSPORT	0.00219459957447097	0.0566950022327445	0.431707695803346	-0.666472854001538	-1.85811177389372	22	Slc22a2,Slc25a20,Slc6a12,Slc17a8,Slc25a29,Slc22a5,Slc22a1,Adora2a,Sec14l1,Slc22a3	0.454545454545455
Ontology - Molecular Function	GOMF_L_AMINO_ACID_TRANSMEMBRANE_TRANSPORTER_ACTIVITY	0.00193060659247419	0.0521459119589529	0.45505986738723	-0.571342762301044	-1.85796499369437	41	Slc47a1,Slc1a2,Slc16a10,Slc3a2,Slc15a4,Slc22a2,Slc1a4,Slc17a8,Slc25a29,Slc25a22,Slc25a13,Slc7a2,Slc38a7,Slc38a4,Ucp2,Slc25a15,Slc38a3,Slc7a5	0.439024390243902
Ontology - Biological Process	GOBP_TERPENOID_BIOSYNTHETIC_PROCESS	0.00268060061912109	0.0649548867117436	0.431707695803346	-0.702976708893529	-1.85786504784758	17	Rdh16,Rdh16f2,Rdh9,Hmgcs2,Aldh1a1,Rdh10,Aldh1a3,Rdh1	0.470588235294118
Ontology - Biological Process	GOBP_LIPID_HOMEOSTASIS	1.58732226619389e-05	0.00125862082859542	0.575610261071129	-0.459642408269639	-1.85737110179644	158	Adora1,Rtn4,Ces1g,Apoa2,Cyp39a1,Abca3,Ces1c,Ces1d,Tm6sf2,Abcd1,Angptl3,Dgat2,Ces1e,Tgfb1,Abcg5,Asgr2,Abcg8,Nr5a2,Sesn2,Apoe,Acox1,Cert1,Gckr,Ehd1,Ldlr,Srebf2,Rcn3,Nfe2l1,Dgat1,Sar1b,Lncbate1,Lcat,Tmem97,Usf2,Lipg,Soat2,Fitm2,Sec24a,Slc37a4,Nr1h2,Pcsk9,Pnpla2,Gpihbp1,Scarb1,Npc1,Ces1b,Abca5,Tlcd4,Abcb4,Slc25a46,Mylip,Lima1,Tlcd2,Apoa5,Mtln,Npc2,Cyp7a1,Commd9,Cln8,Pnpla3,Ddx3x,Apoc4,Mia2,Atg7,Pnpla…	0.474683544303797
Ontology - Molecular Function	GOMF_AZOLE_TRANSMEMBRANE_TRANSPORTER_ACTIVITY	0.00391648768593247	0.0824315154606838	0.407017918923954	-0.775024995783768	-1.85716630554349	11	Slc47a1,Slc15a4,Slc22a2,Slc19a2,Slc22a1,Slc38a7	0.545454545454545
Hallmark	HALLMARK_ANDROGEN_RESPONSE	0.000147130580796892	0.00736434535194942	0.518848077743792	-0.499165784248983	-1.85692336318616	90	Abcc4,Hpgd,Ndrg1,Abhd2,Gpd1l,Sgk1,Ccnd1,Sord,Aldh1a3,Dhcr24,Plpp1,Maf,Akap12,Fkbp5,Ccnd3,Pdlim5,Hmgcr,Adrm1,Fads1,Ank,Mertk,Slc26a2,Ncoa4,Iqgap2	0.266666666666667
Ontology - Cellular Component	GOCC_MHC_CLASS_II_PROTEIN_COMPLEX	0.00391648768593247	0.0824315154606838	0.407017918923954	-0.774908293557997	-1.85688665592875	11	Cd74,H2-DMb1,H2-Eb1,H2-Ab1,H2-DMa,H2-Aa	0.545454545454545
Cell Type Signatures	TABULA_MURIS_SENIS_LIMB_MUSCLE_ENDOTHELIAL_CELL_AGEING	4.9381709897331e-05	0.00318930180413528	0.557332238758646	-0.470422326317272	-1.85687215060267	132	Cd36,Fmo2,App,Plscr2,Cd74,Vcam1,Oat,Pcp4l1,Gstm1,Car8,Slc3a2,Alpl,Pls3,Actg1,Emp2,Rdx,H2-Eb1,Aldh2,H2-Ab1,Tgtp2,Gbp3,Plaat3,Pkm,Igtp,H2-Aa,Gbp2,Cxcl10,H2-Q4,Klf2,Rabac1,Cd81,Cyp4b1,Cd300lg,Itm2b,Ccnd2,Mgll,Dnaja1,Pttg1,Tspan13,Ubc,Sod1,Cxcl9,Cd274,Icam2,Slfn5,Gbp6,Gbp7	0.356060606060606
Ontology - Molecular Function	GOMF_C_ACETYLTRANSFERASE_ACTIVITY	0.00106861297404791	0.0352180535088999	0.45505986738723	-0.849694951855727	-1.85672775904676	8	Acaa1b,Acaa1a,Acat1,Hadhb,Acat2,Acaa2,Acat3	0.875
Ontology - Biological Process	GOBP_UBIQUINONE_METABOLIC_PROCESS	0.00223643595130822	0.0571307729379646	0.431707695803346	-0.677342026187455	-1.85565785819749	20	Nqo1,Aifm2,Ndufa9,Hmgcr,Pptc7,Coq8b,Coq6,Coq10b,Fdxr,Coq9	0.5
Ontology - Molecular Function	GOMF_L_GLUTAMATE_TRANSMEMBRANE_TRANSPORTER_ACTIVITY	0.000755374919716593	0.027476386709862	0.477270815362862	-0.877628316822654	-1.85384209431692	7	Slc1a2,Slc17a8,Slc25a22,Slc25a13,Slc38a7	0.714285714285714
Canonical Pathways - Wiki	WP_RETINOL_METABOLISM	0.00172855250404318	0.0485180809496796	0.45505986738723	-0.616058820301466	-1.85323018349939	29	Cd36,Sult1a1,Cyp2e1,Abcg5,Aldh1a1,Abcg8,Rdh10,Aldh1a3,Adh1,Rbp4,Scarb1,Retsat	0.413793103448276
Canonical Pathways - Wiki	WP_ALANINE_AND_ASPARTATE_METABOLISM	0.00308419692840234	0.070269675963329	0.431707695803346	-0.747022365367799	-1.85197832252956	13	Gpt,Crat,Aspa,Abat,Got2,Agxt,Asl,Ass1,Pcx	0.692307692307692
Ontology - Biological Process	GOBP_PLASMA_LIPOPROTEIN_PARTICLE_ASSEMBLY	0.00238935104469912	0.0599419455755544	0.431707695803346	-0.675940839198906	-1.85181914223779	20	Ces1g,Apoa2,Ces1d,Apoe,Mfsd2a,Dgat1,Lcat,Soat2,Nr1h2	0.45
Ontology - Molecular Function	GOMF_PYRUVATE_TRANSMEMBRANE_TRANSPORTER_ACTIVITY	2.7425992102059e-05	0.00196108087276196	0.575610261071129	-0.966839382150478	-1.85081027030729	5	Slc16a7,Mpc1,Mpc2,Slc16a11	0.8
Canonical Pathways - Wiki	WP_ONECARBON_METABOLISM_AND_RELATED_PATHWAYS	0.00127015734539317	0.0393503098668519	0.45505986738723	-0.552955700932138	-1.84924973096277	47	Mat1a,Cth,Sardh,Agxt2,Gpx3,Dmgdh,Shmt1,Gpx6,Cdo1,Sod3,Gnmt,Cept1,Sod2,Dhfr,Pcyt1a,Shmt2,Pemt,Chpt1,Gpx4,Chdh,Sod1,Bcat2,Etnk2,Bhmt	0.51063829787234
Ontology - Biological Process	GOBP_LOCOMOTION_INVOLVED_IN_LOCOMOTORY_BEHAVIOR	0.00452485629432592	0.091048521691229	0.407017918923954	-0.771697144134807	-1.84919188667195	11	Rcan2,Rcan1,Fzd4,Myo5a,Dbn1,Slc25a46,Ppp3cb,Mecp2	0.727272727272727
Ontology - Biological Process	GOBP_POSITIVE_T_CELL_SELECTION	0.00190441862199442	0.0518289704197907	0.45505986738723	-0.595237107602339	-1.84896712426071	35	Tox,Cd74,Il6ra,Cd1d1,Tgfb1,H2-DMa,Shh,Spn,Itpkb,Tbx21,Cd3e,Themis,Bcl11b	0.371428571428571
Ontology - Biological Process	GOBP_AMYLOID_BETA_CLEARANCE_BY_CELLULAR_CATABOLIC_PROCESS	0.00124837478610061	0.0389577623818283	0.45505986738723	-0.845913448552403	-1.84846453218061	8	Cd36,Mme,Lrp4,Ldlr	0.5
Ontology - Biological Process	GOBP_VERY_LONG_CHAIN_FATTY_ACID_CATABOLIC_PROCESS	0.00126834835995885	0.0393503098668519	0.45505986738723	-0.845328051752255	-1.8471853407643	8	Abcd2,Abcd1,Acot2,Acox1,Abcd3,Slc27a2	0.75
Ontology - Biological Process	GOBP_POSITIVE_REGULATION_OF_SMOOTH_MUSCLE_CELL_DIFFERENTIATION	0.00324135138616114	0.0726667085889642	0.431707695803346	-0.744261869652175	-1.84513464761193	13	Cth,Tgfb1,Sod2,Shh,Eng	0.384615384615385
Ontology - Biological Process	GOBP_POSITIVE_REGULATION_OF_NITRIC_OXIDE_METABOLIC_PROCESS	0.0012268459971077	0.0384547795218669	0.45505986738723	-0.570258033789053	-1.84503597931293	40	Cd36,Agt,App,Ddah1,Agxt2,Klf4,Raet1d,Sod2,Asl,Klf2	0.25
Ontology - Biological Process	GOBP_ORGANIC_ACID_BIOSYNTHETIC_PROCESS	6.0377664056483e-07	7.79894391284426e-05	0.659444398037935	-0.427191018418877	-1.8440381374102	267	Fmo3,Rdh16,Scd2,Mgst3,Rdh16f2,Gstm3,Ces1g,Rdh9,Abcd2,Akr1d1,Fmo1,Agt,Abhd2,Acadl,Ilvbl,Cth,Cd74,Gstm2,Gstp3,Cyp39a1,Gstm1,Ces1c,Ces1d,Abcd1,Acot7,Cyp4a14,Apoc1,Ces1e,Mif,Agxt2,Aldh1a1,Rdh10,Aldh1a3,Shmt1,Slc27a5,Gsto1,Hoga1,Klhl25,Cyp4a10,Prkab1,Pkm,Decr2,Acsm3,Ggt5,Rdh1,Abat,Got2,Agxt,Pdk4,Mthfd1,Asl,Gulo,Gamt,Gstm6,Dhfr,Fads1,Abcd3,Nr1h2,Gstm7,Upb1,Srr,Shmt2,Gstm4,Prox1,Pecr,Myo5a,Acadvl,Aldh8a…	0.374531835205993
Canonical Pathways - Wiki	WP_TRIACYLGLYCERIDE_SYNTHESIS	0.00231305566814183	0.0586205896149172	0.431707695803346	-0.6656795548185	-1.84228130008375	21	Mogat1,Dgat2,Gk,Plpp1,Agpat1,Agpat3,Dgat1,Plpp3,Pnpla2,Gnpat	0.476190476190476
Canonical Pathways - Reactome	REACTOME_BRANCHED_CHAIN_AMINO_ACID_CATABOLISM	0.00252876548959638	0.0623274016072305	0.431707695803346	-0.681153722453734	-1.83988477355575	19	Bckdhb,Aldh6a1,Ivd,Hibadh,Acat1,Mccc1,Echs1,Dld,Dbt,Bckdha,Bcat2	0.578947368421053
Ontology - Molecular Function	GOMF_PROTON_TRANSPORTING_ATP_SYNTHASE_ACTIVITY_ROTATIONAL_MECHANISM	0.00285996452009511	0.0674639936942024	0.431707695803346	-0.711698609953587	-1.83824522841043	15	Atp5d,Atp5k,Atp5h,Atp5e,Atp5l,Atp5b,Atp5o,Atp5a1,Atp6v1a,Atp5c1	0.666666666666667
Curated - Chemical and Genetic Perturbation	IKEDA_MIR30_TARGETS_DN	0.00343512776864163	0.075890264097011	0.431707695803346	-0.695356671036065	-1.83772639770518	17	Esrrg,Bcl2l11,Cpeb3,Smim36,Cdh13,Pank1,Rabgap1l,Igf2r	0.470588235294118
Ontology - Biological Process	GOBP_REGULATION_OF_RETINOIC_ACID_BIOSYNTHETIC_PROCESS	0.000350088596565687	0.0149929653775204	0.49849310876659	-0.920004450910655	-1.83768898645096	6	Rdh16,Rdh16f2,Rdh9,Rdh10,Rdh1	0.833333333333333
Ontology - Biological Process	GOBP_POSITIVE_REGULATION_OF_STEROL_TRANSPORT	0.00137901006283984	0.0418256052516625	0.45505986738723	-0.567344711695676	-1.83561009881127	40	Ces1g,Abca3,Ces1c,Pon1,Ces1d,Ces1e,Pltp,Apoe,Acat2,Lipg,Nr1h2,Gps2,Ces1b,Abca5,Abcb4,Pparg,Anxa2,Washc1,Nfkbia,Zdhhc8	0.5
Ontology - Biological Process	GOBP_POSITIVE_REGULATION_OF_MACROPHAGE_CYTOKINE_PRODUCTION	0.00294445774617701	0.0690436505984074	0.431707695803346	-0.623973597177614	-1.83510846753972	26	Cd36,Rtn4,Cd74,Panx1,Gprc5b	0.192307692307692
Ontology - Biological Process	GOBP_CELLULAR_MODIFIED_AMINO_ACID_BIOSYNTHETIC_PROCESS	0.00307747110762492	0.070269675963329	0.431707695803346	-0.669459346533017	-1.8340623335159	20	Acadm,Slc27a1,Bbox1,Ptdss1,Gamt,Dhfr,Gch1,Park7,Mthfsl,Chdh	0.5
Ontology - Biological Process	GOBP_ORGANIC_CATION_TRANSPORT	0.00218720511682948	0.0566950022327445	0.431707695803346	-0.565683426052291	-1.83379005626559	42	Slc47a1,Agt,Slc22a2,Slc25a20,Slc6a12,Slc17a8,Slc25a29,Slc22a5,Slc19a2,Slc22a1,Adora2a,Sec14l1,Slc22a3,Kcnb1,Slc18a1,P2ry1	0.380952380952381
Ontology - Biological Process	GOBP_PEROXISOMAL_TRANSPORT	0.00486682490839955	0.095881838324521	0.407017918923954	-0.654764584791205	-1.83333149752762	23	Abcd2,Abcd1,Pex7,Abcd3,Pex12,Pex13,Pex14,Pex5,Pex19,Pex16,Rab8b,Abcd4	0.521739130434783
Ontology - Molecular Function	GOMF_PRIMARY_ACTIVE_TRANSMEMBRANE_TRANSPORTER_ACTIVITY	7.72657356733784e-05	0.0045002374119291	0.538434096309916	-0.468909129869945	-1.83285929620447	123	Abcc4,Abcc3,Atp6v0d2,Abcd2,Abcb1a,Abca3,Abcd1,Atp1b1,Abcg5,Atp1a1,Abcg8,Abca17,Ndufa2,Abca6,Cpox,Ndufs2,Ndufv1,Atp5e,Abcd3,Ndufs7,Atp7b,Ndufa10,Atp5l,Atp5b,Abca5,Atp6v0a2,Abcc6,Abcb4,Atp6v1b2,Atp2b1,Ndufs1,Uqcrfs1,Kcnj8,Uqcrb,Atp2a3,Cyc1,Cox7b,Cox7c,Abcc2,Cox5b,Atp6v1h,Cox4i1,Cox6a1,Atp6v1c1,Atp2b4,Atp6v1a,Atp2b2,mt-Nd6,Cox5a,Atp6v0c,Abcb9,Atp1a2,Atp6v1e1,Abcd4,Abcb6,Surf1,Ndufv2,Atp1b3	0.471544715447155
Canonical Pathways - Reactome	REACTOME_METABOLISM_OF_ANGIOTENSINOGEN_TO_ANGIOTENSINS	0.00528531973226079	0.101140939249249	0.407017918923954	-0.764789402013251	-1.83263909678088	11	Mme,Agt,Ces1d,Ace,Enpep	0.454545454545455
Ontology - Molecular Function	GOMF_FERROUS_IRON_BINDING	0.00294902857253105	0.0690436505984074	0.431707695803346	-0.632500907753427	-1.83013420695704	25	Nt5e,Egln3,Egln1,Fth1,Cdo1,Egln2,Ftl1	0.28
Ontology - Molecular Function	GOMF_STEROID_BINDING	0.00028609775620485	0.0127644227329612	0.49849310876659	-0.503273519525921	-1.82932040803709	79	Serpina6,Sult1e1,Ugt1a9,Osbpl5,Ugt1a1,Esrrg,Ar,Apoa2,Gstm1,Hsd11b1,Prom1,Atp1a1,Slc22a2,Esrra,Anxa6,Vdac1,Nfe2l1,S100g,Soat2,Cd81,Vdac2,Npc1,Pgrmc2,Atp5o,Osbpl2	0.316455696202532
Ontology - Molecular Function	GOMF_HEXOSAMINIDASE_ACTIVITY	0.00398783614868384	0.0833853415058344	0.407017918923954	-0.737734613562283	-1.82895261967743	13	Hexb,Hexa,Naga,Cemip2,Hyal2	0.384615384615385
Canonical Pathways - Reactome	REACTOME_GLYOXYLATE_METABOLISM_AND_GLYCINE_DEGRADATION	0.00350711436468674	0.0769499325742295	0.431707695803346	-0.612476157895066	-1.82879178384962	28	Bckdhb,Aldh4a1,Dlat,Prodh2,Agxt2,Dhtkd1,Hoga1,Amt,Gnmt,Got2,Agxt,Dld,Dbt,Dlst,Pdha1,Bckdha	0.571428571428571
Ontology - Cellular Component	GOCC_AXOLEMMA	0.00406680064616016	0.0843755776548539	0.407017918923954	-0.737446662595393	-1.82823874687609	13	Adora1,Robo1,Slc1a2,Myo1d,Mapt,Adora2a	0.461538461538462
Ontology - Biological Process	GOBP_GLUCOSE_CATABOLIC_PROCESS	0.00274067012542116	0.0661094372043811	0.431707695803346	-0.660591553946707	-1.82820015729806	21	Pfkl,Eno1,Pkm,Eno1b,Pgk1,Aldoa,Pfkfb2	0.333333333333333
Canonical Pathways - Reactome	REACTOME_CHOLESTEROL_BIOSYNTHESIS	0.00302044271158745	0.0695092398153682	0.431707695803346	-0.62129651852419	-1.82723517013196	26	Dhcr24,Srebf2,Acat2,Hmgcr,Tm7sf2,Fdft1,Hsd17b7,Srebf1,Ebp,Msmo1,Lbr,Hmgcs1,Cyp51	0.5
Ontology - Molecular Function	GOMF_PROTEIN_LIPID_COMPLEX_BINDING	0.00216897840752256	0.0564886620378681	0.431707695803346	-0.607323021810026	-1.82695112554616	29	Vldlr,Cd36,Apoa2,Pon1,Sorl1,Pltp,Apoe,Cdh13,Ldlr,Pcsk9,Gpihbp1,Mapt,Scarb1	0.448275862068966
Ontology - Biological Process	GOBP_CELLULAR_RESPONSE_TO_OXYGEN_LEVELS	0.000102652278458341	0.00563075871255905	0.538434096309916	-0.471108110894712	-1.8264229353873	117	Vldlr,Rtn4,Ddah1,Egln3,Ak4,Pdk1,Pik3cb,Egln1,Adrb2,Slc2a4,Foxo1,Tert,Bnip3,Eno1,Tmbim6,Gata6,Eno1b,Pten,Pink1,Egln2,Epas1,Ndufs2,Slc8a3,Ado,Acaa2,Atp6v0a2,Sirt2,Pgk1,Gnb1,Pparg	0.256410256410256
Canonical Pathways - Reactome	REACTOME_SPHINGOLIPID_DE_NOVO_BIOSYNTHESIS	0.00220736641256674	0.0567502212360859	0.431707695803346	-0.606857663892721	-1.82555123431814	29	Cers6,Aldh3a2,Aldh3b3,Sgms1,Acer2,Plpp1,Kdsr,Plpp3,Sptlc1,Degs1,Sptlc2,Sptssa,Sgpp2	0.448275862068966
Ontology - Biological Process	GOBP_VERY_LOW_DENSITY_LIPOPROTEIN_PARTICLE_CLEARANCE	0.000465978385257242	0.0188474136279425	0.49849310876659	-0.913258248959351	-1.82421359400692	6	Vldlr,Apoc1,Apoe	0.5
Curated - Chemical and Genetic Perturbation	WANG_ADIPOGENIC_GENES_REPRESSED_BY_SIRT1	0.00298245022560969	0.0692317467588266	0.431707695803346	-0.614976020708586	-1.82339843480434	27	Ehhadh,Ndrg1,Cbr1,Egln3,Chchd10,Gk,Eno1,Pdxp,Klf15,Rbp4,Igfbp4,Pgk1,Klb,Aldoa	0.518518518518519
Curated - Chemical and Genetic Perturbation	GAUSSMANN_MLL_AF4_FUSION_TARGETS_F_DN	0.00239930667405203	0.0599419455755544	0.431707695803346	-0.605811872594044	-1.82240528147	29	Gsta2,Gsta1,Cth,Htatip2,Akr1b7,Gadd45a,Ghitm,Tspan12,Ampd3,Tmem47,Ero1a,Twist2,Clec5a	0.448275862068966
Curated - Chemical and Genetic Perturbation	WAKABAYASHI_ADIPOGENESIS_PPARG_RXRA_BOUND_WITH_H4K20ME1_MARK	6.3432034059948e-05	0.00383392788504976	0.538434096309916	-0.453018100400144	-1.82100913708488	146	Abcc4,Acadm,Mpc2,Hadh,Fam13a,Cpeb3,Stom,Aldh6a1,Pank3,Apmap,Hsdl2,Abhd15,Lrrc8d,Alad,Hibadh,Pfkl,Klhl25,Acox1,Plaat3,Esrra,Bcl2l13,Gprc5b,Etfb,Klf15,Nfe2l1,Dgat1,Mknk2,Pnpla2,Rasa3,Ptgr2,Acaa2,Ltbp3,Bfar,Atp5g3,Cyth1,Chpt1,Ghitm,Qdpr,Ppm1b,Slc25a46,Pparg,Pla2g6,Fads2,Pex5,Pcx,Immt,Bcat2,Pcyox1,Parl	0.335616438356164
Ontology - Molecular Function	GOMF_DELTA_3_DELTA_2_ENOYL_COA_ISOMERASE_ACTIVITY	0.000121687395360105	0.0063487524804	0.538434096309916	-0.950920245398773	-1.82033643738486	5	Ehhadh,Eci3,Eci1,Eci2,Echs1	1
Canonical Pathways - Reactome	REACTOME_BETA_OXIDATION_OF_LAUROYL_COA_TO_DECANOYL_COA_COA	0.000121687395360105	0.0063487524804	0.538434096309916	-0.950920245398773	-1.82033643738486	5	Acadl,Hadh,Hadha,Hadhb,Echs1	1
Canonical Pathways - Reactome	REACTOME_BETA_OXIDATION_OF_OCTANOYL_COA_TO_HEXANOYL_COA	0.000121687395360105	0.0063487524804	0.538434096309916	-0.950920245398773	-1.82033643738486	5	Acadm,Hadh,Hadha,Hadhb,Echs1	1
Ontology - Biological Process	GOBP_BRANCHED_CHAIN_AMINO_ACID_CATABOLIC_PROCESS	0.00454207655358465	0.0911948467319027	0.407017918923954	-0.674357562109247	-1.81796678228394	18	Bckdhb,Aldh6a1,Hmgcl,Ivd,Hibadh,Acat1,Dld,Dbt,Bckdha,Bcat2	0.555555555555556
Canonical Pathways - Wiki	WP_CHOLESTEROL_METABOLISM_WITH_BLOCH_AND_KANDUTSCHRUSSELL_PATHWAYS	0.00112940048659371	0.036324513240505	0.45505986738723	-0.54183258038795	-1.81774398058949	49	Scd2,Hmgcs2,Acot2,Cyp46a1,Acot1,Acat1,Dhcr24,Srebf2,Acat2,Soat2,Hmgcr,Fads1,Nr1h2,Tm7sf2,Fdft1,Mylip,Hsd17b7,Srebf1,Fads2,Ebp,Cyp7a1,Msmo1,Lbr,Hmgcs1,Acsl1	0.510204081632653
Ontology - Cellular Component	GOCC_MITOCHONDRION	1.80271637067273e-22	2.88741081090652e-19	1.22950405660873	-0.364754376847535	-1.81668421363749	1732	Cd36,Acss3,Gsta4,Hao2,Idh2,Ehhadh,Aldh3a2,Acadm,Mpc1,Maob,Nudt19,Abcd2,Eci3,Mpc2,App,Slc27a1,Acad10,Acadl,Ddah1,Abhd6,Hadh,Aldh1b1,Slc25a10,Acaa1b,Bdh1,Cyp17a1,Slc25a32,Bckdhb,Aldh5a1,Ago2,Cyp2b10,Suox,Gstp3,Gstk1,Oat,Eci1,Suclg2,Dmac2,Mipep,Echdc3,Aldh4a1,Ech1,Bcl2l11,Cyp2e1,Ak4,Pdk1,Hmgcs2,Alpl,Sugct,Macrod1,Abcd1,Ppargc1a,Decr1,Stom,Acot7,Aldh6a1,Acot13,Gcdh,Cyp2d26,Cyp2d22,Txnrd2,Nptx1,Sgk1,A…	0.311200923787529
Ontology - Molecular Function	GOMF_NADP_BINDING	0.00288632637318204	0.06798571988126	0.431707695803346	-0.558507445965164	-1.81622548107848	41	Fmo3,Fmo2,Fmo1,Hsd11b1,Decr1,Hibadh,Cryz,Dhfr,Dpyd,Hmgcr,Kcnab1,Crym,Por,Qdpr,Fdxr,Nos3	0.390243902439024
Ontology - Biological Process	GOBP_NADH_METABOLIC_PROCESS	0.00385805989641661	0.0817388166149534	0.431707695803346	-0.703084344199542	-1.81599545484453	15	Gpd1l,Nudt12,Mdh2,Dlst,Gpd2,Pcx,Mdh1,Idh3b,Idh3a,Vcp,Ogdh,Me1,Idh3g	0.866666666666667
Ontology - Molecular Function	GOMF_OXIDOREDUCTION_DRIVEN_ACTIVE_TRANSMEMBRANE_TRANSPORTER_ACTIVITY	0.00142132759931911	0.0424727689520413	0.45505986738723	-0.575924409849652	-1.81529696024745	37	Ndufa2,Ndufs2,Ndufv1,Ndufs7,Ndufa10,Ndufs1,Uqcrfs1,Uqcrb,Cyc1,Cox7b,Cox7c,Cox5b,Cox4i1,Cox6a1,mt-Nd6,Cox5a,Surf1,Ndufv2,mt-Co3,Ndufs3,Uqcr10,Ndufs8,mt-Co1,Cox7a1,Uqcrh	0.675675675675676
Ontology - Biological Process	GOBP_POSITIVE_REGULATION_OF_VITAMIN_METABOLIC_PROCESS	0.000558057769039867	0.0219616984931488	0.477270815362862	-0.908631578947368	-1.81497192075573	6	Rdh16,Rdh16f2,Rdh9,Rdh10,Rdh1,Clybl	1
Canonical Pathways - Reactome	REACTOME_NICOTINATE_METABOLISM	0.00321040523152044	0.0721192995697937	0.431707695803346	-0.616928646158784	-1.81438924267743	26	Nt5e,Parp16,Nudt12,Nadk2,Nadk,Naxe,Nampt	0.269230769230769
Curated - Chemical and Genetic Perturbation	KHETCHOUMIAN_TRIM24_TARGETS_DN	0.00234850136934763	0.0593311457931247	0.431707695803346	-0.830249058632241	-1.81423518018813	8	Prlr,Ar,Aldh1a1	0.375
Ontology - Biological Process	GOBP_THYROID_HORMONE_TRANSPORT	0.00622473011094047	0.113040251912623	0.407017918923954	-0.795355037366049	-1.81402791063513	9	Slc16a10,Slc3a2,Ttr,Crym,Serpina7,Abcc2,Slc7a5,Slc16a2	0.888888888888889
Canonical Pathways - Reactome	REACTOME_PLASMA_LIPOPROTEIN_ASSEMBLY_REMODELING_AND_CLEARANCE	0.00140250234524716	0.0422253384658341	0.45505986738723	-0.50988731042019	-1.81285173328365	64	Vldlr,Apoa2,Pcsk6,Alb,Apoc1,Angptl3,Pltp,Apoe,Ldlr,Sar1b,Lcat,Furin,Prkacb,Lipg,Soat2,Nr1h2,Pcsk9,Gpihbp1,Scarb1,Npc1,Pcsk5,Mylip,Ubc,Lmf2,Apoa5,Zdhhc8,Npc2	0.421875
Curated - Chemical and Genetic Perturbation	HOFFMANN_IMMATURE_TO_MATURE_B_LYMPHOCYTE_DN	0.00191158599248468	0.0518946997315713	0.45505986738723	-0.56021414888236	-1.81253958658033	40	Cd36,Abcd1,Atp1b1,Tgfb1,Acy1,Galk1,Tax1bp3,Usf2,Rbp4,Ccnd2,Vpreb3,Cd93	0.3
Ontology - Biological Process	GOBP_BASEMENT_MEMBRANE_ASSEMBLY	0.00485263857078603	0.0957200886555171	0.407017918923954	-0.745978961142909	-1.81238780689313	12	Lamb3,Dag1,Ntn4,Ramp2,Lamb2,Phldb1,Clasp2	0.583333333333333
Canonical Pathways - Reactome	REACTOME_BETA_OXIDATION_OF_HEXANOYL_COA_TO_BUTANOYL_COA	0.000149667314948562	0.00742311862304243	0.518848077743792	-0.946709972332491	-1.81227675676392	5	Hadh,Hadha,Hadhb,Echs1,Acads	1
Ontology - Molecular Function	GOMF_ENOYL_COA_HYDRATASE_ACTIVITY	0.000587173110958401	0.0227717959278952	0.477270815362862	-0.906882705543608	-1.81147858396849	6	Ehhadh,Echdc3,Hadha,Echs1,Hsd17b4	0.833333333333333
Curated - Chemical and Genetic Perturbation	HEVNER_CORTEX_ROSTRAL_CORTICAL_PLATE	0.00621209967344796	0.112938933563696	0.407017918923954	-0.646917646210475	-1.81136018143421	23	Vldlr,Ndrg1,Robo1,Lrrtm3,Map2k6	0.217391304347826
Ontology - Molecular Function	GOMF_STEROL_ESTERASE_ACTIVITY	0.00500791974396112	0.0977001833605667	0.407017918923954	-0.745133538418663	-1.81033381620853	12	Ces1g,Ces1c,Ces1d,Ces1e,Lcat,Ces1b	0.5
Ontology - Biological Process	GOBP_PHOSPHATIDYLGLYCEROL_METABOLIC_PROCESS	0.00358730041112802	0.078173864877602	0.431707695803346	-0.67021112663359	-1.81032739939925	19	Slc27a1,Abca3,Lclat1,Crls1,Hadha,Phb2	0.315789473684211
Ontology - Biological Process	GOBP_DERMATAN_SULFATE_METABOLIC_PROCESS	0.00630302757699446	0.113945364222032	0.407017918923954	-0.793631552586437	-1.81009702524824	9	Hexb,Ids,Hexa	0.333333333333333
Ontology - Biological Process	GOBP_GLYCINE_BIOSYNTHETIC_PROCESS	0.000635698751793804	0.0241279310603824	0.477270815362862	-0.90463777159437	-1.8069943769739	6	Agxt2,Shmt1,Agxt,Dhfr,Shmt2	0.833333333333333
Curated - Chemical and Genetic Perturbation	WANG_MLL_TARGETS	8.64973635802307e-06	0.000765429984787047	0.593325476396405	-0.42684139312453	-1.80683525499866	219	Gstt3,Slc16a7,Mme,Tox,Chil1,Gstt2,Enpp1,Ar,Agt,Amigo2,Hsd11b1,Hlf,Notum,Fam13a,Mafb,Il1rn,Cdkn2c,Ptgfr,Eda,Dll1,Baiap2l1,Nadk2,Aldh2,Enpep,Hoga1,Adh1,Cdo1,Maf,Gata6,Aspa,Ppm1l,S1pr1,Smoc1,Thbd,Ugp2,Pdk4,Pcbd1,Cables1,Dpyd,Tgfbr3,Slc8a3,Ces2e,Tgfbi,Rabgap1l,Scarf2,Abhd3,Slc7a2,Rida,Atp2b1,Map3k5,Emb,Mylip,Sh3tc1,Postn,Eva1a,Peli2,F5,Ldhb,Rnf130,Dusp2,Dab2,Kctd12b,Ccdc68,Sfrp1,G0s2,Stat5a	0.301369863013699
Ontology - Biological Process	GOBP_BILE_ACID_SECRETION	0.00508556036729589	0.0988536655375951	0.407017918923954	-0.74334529702611	-1.80598920722562	12	Ces1g,Ces1c,Ces1d,Ces1e,Ces1b,Abcb4,Stard10	0.583333333333333
Ontology - Biological Process	GOBP_REGULATION_OF_ARTERY_MORPHOGENESIS	0.00279009001615514	0.0663039640782743	0.431707695803346	-0.825998702483676	-1.80494743023783	8	Rtn4,Efnb2,Ephb4	0.375
Ontology - Cellular Component	GOCC_NUCLEOID	0.00298245022560969	0.0692317467588266	0.431707695803346	-0.538370550373417	-1.80458893153981	48	Tert,Hadha,Hadhb,Vdac1,Sod2,Slc25a5,Dbt,Vdac2,Shmt2,Lonp1,Acadvl,Atp5b,Tfam,Twnk,Supv3l1,Atad3a,Hspa9,Uqcc2,Dnaja3,Tfb2m,Tufm,Poldip2	0.458333333333333
Ontology - Biological Process	GOBP_RESPONSE_TO_TOXIC_SUBSTANCE	0.000158543484841967	0.00776572170248863	0.518848077743792	-0.46424654494959	-1.80436581271964	108	Cd36,Nqo1,Inmt,Gstm3,Slc47a1,Abcb1a,Gstm2,Ahr,Gstm1,Pon1,Ces1d,Slc22a18,Gsta3,Aldh1a1,Esd,Aldh2,Ephx1,Ttpa,Mapk3,Prdx6,Trpm6,Sod3,Mtarc2,Sod2,Ccl5,Pink1,Gstm6,Dhfr,Gch1,Mt1,Gstm7,Cyp1b1	0.296296296296296
Ontology - Biological Process	GOBP_POSITIVE_REGULATION_OF_SYNAPSE_ASSEMBLY	0.0017384264458866	0.048678979691898	0.45505986738723	-0.546827151460401	-1.80341091733142	45	Cux2,Lrtm1,Amigo2,Bhlhb9,Ntrk1,Lrtm2,Lrrtm3,Sema4d,Ptprd	0.2
Ontology - Biological Process	GOBP_REGULATION_OF_CHOLESTEROL_EFFLUX	0.00187654673803995	0.051291210073696	0.45505986738723	-0.565434595886592	-1.8033288161925	38	Ces1g,Abca3,Ces1c,Pon1,Ces1d,Ces1e,Pltp,Apoe,Naxe,Srebf2,Nr1h2,Gps2,Shh,Ces1b,Abca5,Pparg,Nfkbia,Zdhhc8	0.473684210526316
Canonical Pathways - Reactome	REACTOME_SULFIDE_OXIDATION_TO_SULFATE	0.000215373689840832	0.0102060366573391	0.518848077743792	-0.942030117439454	-1.80331816068324	5	Slc25a10,Suox,Tstd1,Sqor	0.8
Ontology - Biological Process	GOBP_NEUROTRANSMITTER_REUPTAKE	0.00426445459348138	0.0872508630807923	0.407017918923954	-0.658199398560824	-1.80321438649701	20	Slc1a2,Slc22a2,Slc17a8,Slc22a1,Park7,Prkn,Per2,Slc22a3,Slc18a1,Cln8	0.5
Positional	chr7A3	6.06245241541891e-05	0.00373470385914479	0.557332238758646	-0.445886155775489	-1.80317937056744	154	Cyp2a22,Cyp2a5,Cyp2a4,Cyp2b13,Cyp2b9,Gm42375,Cyp2a21-ps,Cyp2b10,Dmac2,Ltbp4,Apoc1,Tgfb1,Apoe,Erf,Nova2,Cyp2a12,Blvrb,Egln2,Dmpk,Bcam,Rabac1,Gpr4,Opa3,Exoc3l2,B3gnt8,Cyp2g1,Coq8b,Bckdha,Tomm40	0.188311688311688
Ontology - Molecular Function	GOMF_GLUTATHIONE_PEROXIDASE_ACTIVITY	0.00472876612733202	0.0942047849023346	0.407017918923954	-0.646710726810731	-1.80301539451389	22	Gsta2,Mgst3,Gsta1,Gstt2,Gstt1,Gstp3,Gstk1,Gpx3,Gsta5,Gpx6,Prdx6	0.5
Ontology - Molecular Function	GOMF_INTRAMOLECULAR_OXIDOREDUCTASE_ACTIVITY_TRANSPOSING_C_C_BONDS	0.00490878029554093	0.0963528602863713	0.407017918923954	-0.681648237410553	-1.80149700436772	17	Gsta2,Gsta1,Ehhadh,Eci3,Eci1,Ech1,Mif,Eci2,Gsta5,Ebpl,Echs1	0.647058823529412
Curated - Chemical and Genetic Perturbation	GUILLAUMOND_KLF10_TARGETS_DN	0.00302044271158745	0.0695092398153682	0.431707695803346	-0.591038578391369	-1.80092282812903	31	Cd36,Rtn4,Papss2,Vnn1,Enpep,Rcan1,Slc2a2,Oit3,Ak3,Slco1b2,Chpt1,Aqp9	0.387096774193548
Ontology - Biological Process	GOBP_PRIMARY_ALCOHOL_CATABOLIC_PROCESS	0.00540920275301797	0.102774852307341	0.407017918923954	-0.726375399907339	-1.8007914582113	13	Sult2a2,Sult2a1,Sult2a3,Sult1e1,Sult2a5,Sult2a7,Sult2a4,Adh1,Sult1b1	0.692307692307692
Curated - Chemical and Genetic Perturbation	TORCHIA_TARGETS_OF_EWSR1_FLI1_FUSION_TOP20_UP	0.00524084168201665	0.100530013438156	0.407017918923954	-0.741062170256976	-1.80044225304393	12	Fmo1,Car8,Hmgcs2,Apoe,Fam174b,Ndrg2	0.5
Ontology - Biological Process	GOBP_LIPID_TRANSPORT_ACROSS_BLOOD_BRAIN_BARRIER	0.000242143031939875	0.0112092628398294	0.518848077743792	-0.940498695313333	-1.80038657571522	5	Cd36,Slc27a1,Apoe,Mfsd2a	0.8
Ontology - Biological Process	GOBP_PROTEIN_LIPID_COMPLEX_ASSEMBLY	0.00329318034018536	0.0735128364041484	0.431707695803346	-0.628002461091992	-1.80000991056575	24	Ces1g,Apoa2,Ces1d,Apoe,Mfsd2a,Dgat1,Lcat,Soat2,Nr1h2,Snx9	0.416666666666667
Ontology - Molecular Function	GOMF_OXIDOREDUCTASE_ACTIVITY_ACTING_ON_THE_ALDEHYDE_OR_OXO_GROUP_OF_DONORS_NAD_OR_NADP_AS_ACCEPTOR	0.00321040523152044	0.0721192995697937	0.431707695803346	-0.536797826189263	-1.79931724523913	48	Aldh3a2,Aldh1b1,Aldh3b3,Aldh5a1,Suclg2,Htatip2,Aldh4a1,Aldh6a1,Akr1c20,Dlat,Aldh1a1,Aldh2,Aldh1a3,Akr1b7,Akr1c19,Dld,Aldh9a1,Dhrs4,Aldh8a1,Pdha1	0.416666666666667
Ontology - Molecular Function	GOMF_ICOSANOID_RECEPTOR_ACTIVITY	0.00524084168201665	0.100530013438156	0.407017918923954	-0.74019083968306	-1.79832531812994	12	Hpgd,Ptgfr	0.166666666666667
Ontology - Cellular Component	GOCC_ATPASE_DEPENDENT_TRANSMEMBRANE_TRANSPORT_COMPLEX	0.00400699475430486	0.0836095258409839	0.407017918923954	-0.777276761231453	-1.79788823174742	10	Atp1b1,Abcg5,Atp1a1,Abcg8	0.4
Canonical Pathways - Reactome	REACTOME_CROSS_PRESENTATION_OF_PARTICULATE_EXOGENOUS_ANTIGENS_PHAGOSOMES	0.0020277319682253	0.0540402378287264	0.431707695803346	-0.850401735791	-1.79633052474548	7	Cd36	0.142857142857143
Ontology - Biological Process	GOBP_ADAPTIVE_THERMOGENESIS	0.000115137066883564	0.00612674551586062	0.538434096309916	-0.45256883479347	-1.79547882441263	136	Cd36,Prlr,Esrrg,Acadl,Abhd6,Hadh,Pctp,Ces1d,Alpl,Ppargc1a,Decr1,Acot13,Sorl1,Lepr,Adrb2,Id1,Aldh1a1,Pm20d1,Cpt2,Acot11,Prkab1,Dock7,Nova2,Lncbate1,Slc25a5,Mfn2,Map2k6,Epas1,Nr1h2,Igf1r,Pemt,Il18r1,Per2,Pparg,Tle3,Elovl6,Npr3,Il15,Ucp2	0.286764705882353
Ontology - Molecular Function	GOMF_ACYLGLYCEROL_LIPASE_ACTIVITY	0.00749067249895651	0.126292738332407	0.407017918923954	-0.748848259382454	-1.79443987336636	11	Abhd2,Abhd6,Abhd15,Abhd3,Mgll,Abhd16a,Faah,Lipc	0.727272727272727
Ontology - Biological Process	GOBP_AROMATIC_AMINO_ACID_METABOLIC_PROCESS	0.00530735583925822	0.10144143016396	0.407017918923954	-0.620056817934538	-1.79412737412436	25	Hpd,Cyp2d22,Tat,Afmid,Ttc36,Pcbd1,Hpdl,Iyd,Pah,Park7,Qdpr,Gstz1,Spr,Hgd,Fah,Tdo2	0.64
Ontology - Biological Process	GOBP_L_PHENYLALANINE_METABOLIC_PROCESS	0.00416260140378466	0.0858074474702946	0.407017918923954	-0.775521320162595	-1.79382779022049	10	Hpd,Tat,Pcbd1,Pah,Qdpr,Gstz1,Spr,Hgd,Fah	0.9
Ontology - Molecular Function	GOMF_LIPOPROTEIN_PARTICLE_RECEPTOR_ACTIVITY	0.00611988903678581	0.112006567724852	0.407017918923954	-0.723413917914871	-1.7934495087505	13	Vldlr,Cd36,Ldlr,Scarb1,Atp5b	0.384615384615385
Ontology - Cellular Component	GOCC_MITOCHONDRIAL_TRICARBOXYLIC_ACID_CYCLE_ENZYME_COMPLEX	0.00756671928562269	0.126713999295139	0.407017918923954	-0.748277253756078	-1.79307159180725	11	Bckdhb,Suclg2,Dld,Dbt,Bckdha,Suclg1,Idh3b,Idh3a,Idh3g,Mrps36	0.909090909090909
Ontology - Molecular Function	GOMF_RETINAL_DEHYDROGENASE_ACTIVITY	0.0050537756150003	0.098355193226561	0.407017918923954	-0.693858073058136	-1.79216493351919	15	Akr1c20,Aldh1a1,Aldh1a3,Akr1b7,Akr1c19,Dhrs4,Aldh8a1,Akr1c14	0.533333333333333
Canonical Pathways - Reactome	REACTOME_ATORVASTATIN_ADME	0.00347254746111049	0.0765059046555801	0.431707695803346	-0.820061623970829	-1.79197390549419	8	Ugt1a5,Abcb1a,Cyp3a11,Pon1,Slco1b2,Abcc2,Slco2b1	0.875
Ontology - Molecular Function	GOMF_LONG_CHAIN_FATTY_ACID_TRANSPORTER_ACTIVITY	0.00671601754641564	0.118079531329242	0.407017918923954	-0.664700094160377	-1.79193169805192	18	Cd36,Abcd2,Slc27a1,Abcd1,Slc27a5,Mfsd2a,Abcd3,Slc27a2	0.444444444444444
Cell Type Signatures	TABULA_MURIS_SENIS_KIDNEY_KIDNEY_MESANGIAL_CELL_AGEING	0.00359774868390878	0.0781887933109457	0.431707695803346	-0.625017998317872	-1.79145570432619	24	Ndrg1,Cd74,Timp3,Gpx3,H2-Eb1,H2-Ab1,Fth1,Sod3,H2-Aa,Cgnl1,Ctsd	0.458333333333333
Canonical Pathways - Wiki	WP_SPHINGOLIPID_METABOLISM_OVERVIEW	0.00382914756953329	0.0813414544047939	0.431707695803346	-0.647274825663825	-1.79134584907082	21	Cers6,Sgms1,Plpp1,Kdsr,Plpp3,Sptlc1,Degs1,Sptlc2,Sgpp2,Asah1	0.476190476190476
Curated - Chemical and Genetic Perturbation	MCBRYAN_PUBERTAL_BREAST_4_5WK_DN	1.96723522946632e-05	0.00150761754403646	0.575610261071129	-0.432327235154045	-1.79087303670153	186	Scd2,Ehhadh,Bche,Slc25a10,Eci1,Dmac2,Ech1,Pdk1,Stom,Rassf3,Dlat,Mcrip2,Slc2a4,Acat1,Aco2,Gk,Ehd1,Sod3,Reep6,Fscn1,Etfdh,H2-Aa,Tmem45b,Klf15,Atp5d,Sod2,Kif1c,Cavin1,Acad9,Pdk4,Ets1,Dmpk,Ywhag,Epas1,Prkacb,Tns1,Dbt,Aplp2,Cisd1,Acaa2,Acadvl,Cyth1,Acsf2,Igfbp4,Epb41l2,Suclg1,Gys1,Tmem14c,Zfand5,Wee1,Mapk8ip1,Nfic,Ptges2,Csnk2a1,Immt,Bcat2,Ndn,Galnt2,Kcnb1,Tie1,Fmc1,Tmem109,Idh3b,Aldh1l1,Mpz,Trac,Lama…	0.39247311827957
Canonical Pathways - Reactome	REACTOME_GLUCONEOGENESIS	0.00362832320960363	0.0784725818173554	0.431707695803346	-0.587735360221948	-1.79085776431578	31	Slc25a10,Pck1,Eno1,Eno1b,Got2,Mdh2,Slc37a4,Aldob,Slc25a13,Slc25a11,Pgk1,Aldoa,Pcx,Fbp1,Mdh1	0.483870967741936
Cell Type Signatures	TABULA_MURIS_SENIS_KIDNEY_EPITHELIAL_CELL_OF_PROXIMAL_TUBULE_AGEING	1.11315742202627e-07	1.65087429894396e-05	0.704975715167238	-0.399794441520369	-1.79056706337991	376	Gsta2,Cyp2a4,Slc22a29,Prlr,Gsta4,Rdh16f2,Hao2,Nqo1,Mpc1,Cbr1,Mpc2,Gstt1,Sult1c2,Acaa1b,Cd74,Gstk1,Eci1,Gstm1,Ddt,Hpd,Ccdc107,Tcea3,Gcdh,Gchfr,Sgk1,Actg1,Cyp4a14,Ccnd1,Cnn3,Gsta3,Acot1,Bphl,Spink1,Hibadh,Tstd1,Aldh2,Cryz,Bnip3,Fth1,Dhcr24,Apoe,Cyp4a10,Gsta5,Cyb5a,Ddrgk1,Adk,Ndufa7,Echs1,Cmbl,Abat,Mrpl23,Gabarapl1,Oaz1,Pts,Cd81,Ftl1,Fau,Gatd3a,Cyp4b1,0610005C13Rik,Aldh9a1,Hcfc1r1,Iyd,Dhrs4,Hint2,Ci…	0.25531914893617
Ontology - Biological Process	GOBP_REGULATION_OF_EXTRACELLULAR_MATRIX_DISASSEMBLY	0.00617253111629946	0.11247489293489	0.407017918923954	-0.736818472952452	-1.79013200885275	12	Fscn1,Ets1,Dpp4,Ddr1,Cst3,Hpse,Clasp2	0.583333333333333
Ontology - Biological Process	GOBP_FATTY_ACID_DERIVATIVE_METABOLIC_PROCESS	0.00267299925812681	0.0648688319960866	0.431707695803346	-0.570610781392613	-1.78911507959666	36	Hpgd,Aldh3a2,Nudt19,Hmgcs2,Abcd1,Acot7,Gcdh,Dgat2,Hmgcl,Acat1,Cyp4f15,Slc27a5,Ggt5,Pam,Dgat1,Hsd17b4,Fitm2,Pecr	0.5
Ontology - Molecular Function	GOMF_ALDO_KETO_REDUCTASE_NADP_ACTIVITY	0.00561726907654281	0.105973850175484	0.407017918923954	-0.618265030394685	-1.78894285718836	25	Dhrs7,Akr1d1,Akr1c20,Rdh10,Akr1b7,Akr1c19,Kcnab1,Rdh13,Dhrs4,Akr7a5,Akr1c14,Akr1a1	0.48
Ontology - Biological Process	GOBP_TEMPERATURE_HOMEOSTASIS	0.000108875366671905	0.00587157154203337	0.538434096309916	-0.443851645575477	-1.78852519820066	147	Cd36,Prlr,Adora1,Esrrg,Slc27a1,Acadl,Abhd6,Hadh,Pctp,Ces1d,Alpl,Ppargc1a,Decr1,Acot13,Il1rn,Lepr,Adrb2,Id1,Aldh1a1,Cpt2,Acot11,Prkab1,Dock7,Abat,Nova2,Ccl5,Mfn2,Map2k6,Epas1,Ednrb,Nr1h2,Igf1r,Pemt,Acadvl,Il18r1,Per2,Pparg,Tle3,Elovl6,Npr3,Il15,Ucp2	0.285714285714286
Regulatory Target Gene - miRDB	MIR_8116	0.0063278128957614	0.114209086750277	0.407017918923954	-0.735866375187335	-1.78781884659168	12	Cux2,Abhd6,Dpys,Slc22a15,Dcaf11	0.416666666666667
Ontology - Biological Process	GOBP_ALDITOL_PHOSPHATE_METABOLIC_PROCESS	0.006405453803646	0.115018109386769	0.407017918923954	-0.735595156578862	-1.78715990937682	12	Abhd6,Gpd1l,Gk,Rfk,Gpat3,Gpd2	0.5
Ontology - Biological Process	GOBP_BRANCHED_CHAIN_AMINO_ACID_METABOLIC_PROCESS	0.00402390190516691	0.0838025633176983	0.407017918923954	-0.645411122663487	-1.78618801425138	21	Ilvbl,Bckdhb,Aldh6a1,Hmgcl,Ivd,Hibadh,Acat1,Dld,Dbt,Bckdha	0.476190476190476
Ontology - Molecular Function	GOMF_PALMITOYL_COA_OXIDASE_ACTIVITY	0.000481786346830381	0.0193888741637744	0.49849310876659	-0.932879663117177	-1.78580154401422	5	Acadl,Acaa1b,Acaa1a,Acox1	0.8
Ontology - Molecular Function	GOMF_THIOLESTER_HYDROLASE_ACTIVITY	0.00187004323305721	0.0512331640350994	0.45505986738723	-0.544200554386761	-1.78549106331509	44	Abcd2,Abcd1,Acot12,Acot3,Acot7,Aldh6a1,Acot13,Acot2,Acot4,Ces1e,Acot1,Esd,Acot6,Acot11,Abhd17a,Abcd3,Acnat1,Acaa2,Them4,Pla2g6	0.454545454545455
Ontology - Biological Process	GOBP_KETONE_BODY_METABOLIC_PROCESS	0.00108261495980352	0.0355614569255049	0.45505986738723	-0.893732972584505	-1.78521227687639	6	Hmgcs2,Hmgcl,Acat1,Slc27a5,Dgat1	0.833333333333333
Regulatory Target Gene - miRDB	MIR_3086_3P	0.0030516632055289	0.070126957766078	0.431707695803346	-0.538339091326564	-1.78454687773251	46	Ugt1a5,Ugt1a9,Ugt1a1,Flvcr2,Nebl,Spred1,Ephb4	0.152173913043478
Ontology - Molecular Function	GOMF_ALCOHOL_SULFOTRANSFERASE_ACTIVITY	0.00253957217972286	0.0623870055254924	0.431707695803346	-0.844498587750792	-1.78386111814572	7	Sult2a2,Sult2a1,Sult2a3,Sult2a5,Sult2a7,Sult2a4	0.857142857142857
Ontology - Biological Process	GOBP_BENZENE_CONTAINING_COMPOUND_METABOLIC_PROCESS	0.00598202190776471	0.110384844350999	0.407017918923954	-0.597348794833292	-1.78362300964988	28	Hao2,Ugt1a1,Gstm3,Acaa1b,Gstm2,Gstm1,Acaa1a,Afmid,Gstm6,Gstm7,Cyp1b1,Cyp4b1,Gstm4	0.464285714285714
Curated - Chemical and Genetic Perturbation	GUO_HEX_TARGETS_DN	0.00237079691328578	0.0597060600001545	0.431707695803346	-0.505376731473033	-1.78328199726253	61	Fmo1,Creg1,Gstm2,Gstk1,Hba-a1,Sox18,Hbb-bs,Bcl6b,Reep6,Cavin1,Sar1b,She,Lig1,Flt4,Eng,Ramp2,Tlcd4,Pttg1,Nfatc1,Cd93,Csnk2a1,Cldn5,Brk1,Dctpp1,Mbp,Stab1,Klf1	0.442622950819672
Ontology - Molecular Function	GOMF_ALDEHYDE_DEHYDROGENASE_NAD_P_PLUS_ACTIVITY	0.00578675564350747	0.108244255971707	0.407017918923954	-0.674727788973618	-1.78320726716341	17	Aldh3a2,Aldh1b1,Aldh3b3,Aldh4a1,Aldh1a1,Aldh2,Aldh1a3,Aldh9a1,Aldh1a7,Aldh7a1,Aldh1l1	0.647058823529412
Canonical Pathways - Reactome	REACTOME_VITAMIN_B5_PANTOTHENATE_METABOLISM	0.00714643784944872	0.12320323651159	0.407017918923954	-0.719216446970515	-1.78304336087759	13	Slc5a6,Pank3,Vnn1,Pank1,Coasy,Slc25a16,Ppcs	0.538461538461538
Ontology - Biological Process	GOBP_NEGATIVE_REGULATION_OF_ENDOTHELIAL_CELL_MIGRATION	0.00274479992888819	0.0661094372043811	0.431707695803346	-0.53313670635542	-1.78296906810467	47	Spred1,Card10,Tgfb1,Jup,Klf4,Apoe,Mmrn2,Apoh,Robo4,Mef2c,Bmp10,Gadd45a,Pparg,Dcn,Rhoa,Serpinf1,Atp2b4,Mecp2,Gdf2,Pik3r2,Vash1,Hmgb1	0.468085106382979
Ontology - Biological Process	GOBP_NEURON_PROJECTION_MAINTENANCE	0.00501844058375936	0.0977863294769752	0.407017918923954	-0.770674591514948	-1.78261701327114	10	Abcd2,App,Abcd1	0.3
Ontology - Biological Process	GOBP_RETINOIC_ACID_BIOSYNTHETIC_PROCESS	0.00738333397009223	0.125141651004198	0.407017918923954	-0.718404419286293	-1.78103022480805	13	Rdh16,Rdh16f2,Rdh9,Aldh1a1,Rdh10,Aldh1a3,Rdh1,Aldh8a1	0.615384615384615
Ontology - Biological Process	GOBP_SERINE_FAMILY_AMINO_ACID_BIOSYNTHETIC_PROCESS	0.00736720186631556	0.125140239239448	0.407017918923954	-0.699758180780055	-1.77967929059161	14	Cth,Agxt2,Shmt1,Agxt,Mthfd1,Dhfr,Srr,Shmt2	0.571428571428571
Ontology - Biological Process	GOBP_REGULATION_OF_BILE_ACID_SECRETION	0.00415540196742726	0.085769424371498	0.407017918923954	-0.814126311849621	-1.77900424061624	8	Ces1g,Ces1c,Ces1d,Ces1e,Ces1b	0.625
Ontology - Biological Process	GOBP_NEGATIVE_REGULATION_OF_CIRCADIAN_RHYTHM	0.00777816099571817	0.128501931408114	0.407017918923954	-0.717041340325515	-1.77765095157034	13	Adora1,Lepr,Cry2,Sfpq,Per2	0.384615384615385
Ontology - Biological Process	GOBP_CARBOHYDRATE_DERIVATIVE_TRANSPORT	0.00244789432809423	0.0606933799583362	0.431707695803346	-0.503708829248056	-1.7773966055819	61	Vldlr,Abcc4,Adora1,Slc15a4,Slc35a5,Pltp,Slc29a1,Psap,Mfsd2a,Slc25a5,Slc37a4,Scarb1,Abcc6,Slc35a4,Slc25a16,Cln3,Lrrc8c,Slc5a1,Gja1,Slc29a2,Slc25a23	0.344262295081967
Ontology - Biological Process	GOBP_CARDIOLIPIN_METABOLIC_PROCESS	0.00736720186631556	0.125140239239448	0.407017918923954	-0.698509556633133	-1.77650369279648	14	Slc27a1,Lclat1,Crls1,Hadha,Phb2,Pla2g6,Mecp2,Tamm41,Pnpla8	0.642857142857143
Ontology - Biological Process	GOBP_POSITIVE_REGULATION_OF_CHOLESTEROL_EFFLUX	0.00412791305875312	0.0853119786607081	0.407017918923954	-0.590260803613598	-1.77562450426087	29	Ces1g,Abca3,Ces1c,Pon1,Ces1d,Ces1e,Pltp,Apoe,Nr1h2,Gps2,Ces1b,Pparg,Nfkbia,Zdhhc8	0.482758620689655
Ontology - Biological Process	GOBP_ARGININE_METABOLIC_PROCESS	0.00764770965826378	0.127597255829595	0.407017918923954	-0.658230051278831	-1.77448943344408	18	Ddah1,Oat,Agmat,Asl,Nags,Ass1,Cln3,Nos3,Ddah2,Atp2b4,Fah	0.611111111111111
Curated - Chemical and Genetic Perturbation	LIANG_HEMATOPOIESIS_STEM_CELL_NUMBER_QTL	0.0079247146066629	0.130051387146434	0.380730400722792	-0.69708344953656	-1.77287670659518	14	Rasgrp2,Nptx1,Gtf3a,Fads1,Aplp2,Tlcd4,Pttg1	0.5
Ontology - Molecular Function	GOMF_ACTIVE_TRANSMEMBRANE_TRANSPORTER_ACTIVITY	1.53642431735729e-06	0.000175777916365084	0.643551836150722	-0.40542390369538	-1.77262684463959	299	Abcc4,Slc16a7,Slc22a29,Abcc3,Slc22a27,Slc4a4,Atp6v0d2,Abcd2,Slco1a4,Slc47a1,Abcb1a,Slc16a11,Slc16a5,Slc1a2,Slc25a10,Slc5a6,Slc16a10,Abca3,Slc22a26,Slc15a4,Slc24a3,Abcd1,Slc26a4,Slc4a9,Atp1b1,Slc22a18,Abcg5,Atp1a1,Slc22a2,Slc2a4,Abcg8,Slc1a4,Abca17,Ndufa2,Slc25a21,Slc6a12,Mfsd2a,Slc6a19,Slc17a8,Slc25a22,Abca6,Slc25a5,Cpox,Ndufs2,Slc22a5,Ndufv1,Slc37a4,Slc8a3,Atp5e,Abcd3,Slc25a13,Ndufs7,Atp7b,Ndufa…	0.344481605351171
Canonical Pathways - Reactome	REACTOME_ACYL_CHAIN_REMODELLING_OF_PS	0.00955293206080146	0.145862071323029	0.380730400722792	-0.739468417469093	-1.77196327396945	11	Osbpl5,Pla2g12a,Plaat3	0.272727272727273
Canonical Pathways - Reactome	REACTOME_REGULATION_OF_PYRUVATE_DEHYDROGENASE_PDH_COMPLEX	0.00590248599158688	0.109294934251153	0.407017918923954	-0.685707500877153	-1.77111283335915	15	Pdk1,Dlat,Pdk2,Pdpr,Pdk4,Dld,Pdha1,Gstz1	0.533333333333333
Cell Type Signatures	TABULA_MURIS_SENIS_LUNG_FIBROBLAST_OF_LUNG_AGEING	2.41435465688919e-05	0.00177388617153184	0.575610261071129	-0.418936583965802	-1.77105828373663	206	Fmo2,Pla2g12a,Inmt,Hadh,Cd74,Gstm2,Gstm1,Ddt,Slc3a2,Hsd11b1,Rasgrp2,Selenbp1,Cdkn2c,Gsta3,Pebp1,Rarres2,Gpx3,Acaa1a,H2-Eb1,Aldh2,H2-Ab1,Sdhc,Fth1,Apoe,Prdx6,Cdo1,Ddrgk1,Etfa,Etfb,Mtarc2,H2-Q4,Slc25a5,Saraf,Epas1,Ndufs2,Rabac1,Plpp3,Mt1,Ftl1,Sh3glb1,Sbds,Tmem204,Dnajb2,Gadd45b,Gpx4,Park7,Cebpd,Ramp2,Hebp1,Mgll,Mettl7a1,Aldoa,Cyc1,Ubc,Ldhb,Tecr,Nfkbia,Sf3b2,Des,Akr1a1,Psmb10,Mdh1,Ddah2,Ndufa12,Cox4…	0.330097087378641
Ontology - Biological Process	GOBP_CELLULAR_RESPONSE_TO_TOXIC_SUBSTANCE	0.00481228398807679	0.0952760848418121	0.407017918923954	-0.521927294778045	-1.77028187847393	51	Cd36,Nqo1,Gstm3,Gstm2,Gstm1,Aldh1a1,Esd,Aldh2,Prdx6,Sod3,Mtarc2,Sod2,Pink1,Gstm6,Dhfr,Gch1,Gstm7,Park7,Prkn,Sod1,Nos3,Aldh1a7,Akr1a1,Fbln5	0.470588235294118
Ontology - Molecular Function	GOMF_THYROID_HORMONE_BINDING	0.00340576770224298	0.0755542677102851	0.431707695803346	-0.837834168412891	-1.76978365406901	7	Aldh1a3,Ttr,Pkm,Crym,Ctsh	0.714285714285714
Ontology - Biological Process	GOBP_S_ADENOSYLHOMOCYSTEINE_METABOLIC_PROCESS	0.00340576770224298	0.0755542677102851	0.431707695803346	-0.837824831568816	-1.7697639315575	7	Ahcyl,Ahcy,Gnmt,Gamt,Pemt,Pcmt1,Icmt	1
Ontology - Molecular Function	GOMF_LYSOPHOSPHATIDIC_ACID_ACYLTRANSFERASE_ACTIVITY	0.0059796415796928	0.110384844350999	0.407017918923954	-0.685128964939753	-1.76961853378976	15	Lclat1,Agpat1,Lpcat1,Agpat3,Gpat3,Sh3glb1	0.4
Ontology - Biological Process	GOBP_NEGATIVE_REGULATION_OF_STEROL_TRANSPORT	0.00817376616623321	0.132108186361814	0.380730400722792	-0.713695901848411	-1.76935711750835	13	Apoa2,Apoc1,Abcg5,Abcg8,Apoe,Srebf2,Pcsk9,Shh	0.615384615384615
Curated - Chemical and Genetic Perturbation	GERHOLD_ADIPOGENESIS_UP	0.00316707041689494	0.071648258287297	0.431707695803346	-0.528893396629874	-1.76877816754043	47	Vldlr,Cd36,Scd2,Agt,Sparcl1,Aldh2,Cpt2,Apoe,Crat,Acads,Vegfb,Gadd45a,Acadvl,Pdha1,Gpx4,Itga7,Bckdha,Pparg,Cox8a,Ldhb,Stat1,Pcx	0.468085106382979
Tumor Phenotype Ontology	MP_INCREASED_LIVER_ADENOMA_INCIDENCE	0.00561255519912719	0.105973850175484	0.407017918923954	-0.601251189966839	-1.76828179079572	26	Trim24,Entpd5,Ahr,Ccnd1,Nfe2l1,Pten	0.230769230769231
Ontology - Biological Process	GOBP_REGULATION_OF_LIPID_CATABOLIC_PROCESS	0.00398435220278885	0.0833853415058344	0.407017918923954	-0.504125568207652	-1.76764777026587	58	Adora1,Hpgd,Abcd2,Apoa2,Abcd1,Irs1,Apoc1,Rarres2,Angptl3,Sorl1,Ldlr,Mfsd2a,Apoh,Pde3b,Pnpla2,Scarb1,Cpt1a,Mlycd,Tysnd1	0.327586206896552
Ontology - Cellular Component	GOCC_PROTON_TRANSPORTING_TWO_SECTOR_ATPASE_COMPLEX_PROTON_TRANSPORTING_DOMAIN	0.00534014670043777	0.101839060231069	0.407017918923954	-0.645120704091601	-1.7673837703113	20	Atp6v0d2,Atp5g1,Atp5k,Atp5h,Atp5l,Atp5g3,Atp5o,Atp6v0a2,Atp6v0c,Atp5g2	0.5
Ontology - Biological Process	GOBP_NEUTRAL_LIPID_METABOLIC_PROCESS	0.000391879646730635	0.0163883454352078	0.49849310876659	-0.452567715422959	-1.7671098707167	122	Ces1g,Slc27a1,Abhd2,Abhd6,Apoa2,Mogat1,Cyp2e1,Ces1d,Apoc1,Angptl3,Dgat2,Sorl1,Abca17,Slc27a5,Pck1,Apoe,Gk,Plaat3,Plpp1,Ldlr,Mfsd2a,Apoh,Dgat1,Fitm2,Slc37a4,Nr1h2,Gpat3,Pcsk9,Pnpla2,Gpihbp1,Scarb1,Cpt1a,Mboat7,Mgll,Srebf1,Lpin2,Dgkz	0.30327868852459
Canonical Pathways - Reactome	REACTOME_COENZYME_A_BIOSYNTHESIS	0.00455882693806677	0.0913876483942622	0.407017918923954	-0.808330977266533	-1.76634045042909	8	Pank3,Pank1,Coasy,Slc25a16,Ppcs	0.625
Canonical Pathways - Reactome	REACTOME_TRANSPORT_OF_SMALL_MOLECULES	3.12846337415158e-08	5.44658672432454e-06	0.719512826338911	-0.382427549904537	-1.76581138882459	498	Vldlr,Abcc4,Slc16a7,Nipal1,Abcc3,Slc39a4,Slc4a4,Atp6v0d2,Abcd2,Slco1a4,Slc47a1,Abcb1a,Slc27a1,Slc1a2,Slc25a10,Apoa2,Slc5a6,Pcsk6,Slc16a10,Abca3,Alb,Slc3a2,Slc15a4,Slc24a3,Abcd1,Slc26a4,Stom,Tsc22d3,Slc4a9,Atp1b1,Slc22a18,Sgk1,Apoc1,Hba-a1,Angptl3,Abcg5,Atp1a1,Slc22a2,Slc2a4,Pltp,Slc29a1,Rhbg,Lrrc8d,Abcg8,Fth1,Slc1a4,Apoe,Unc79,Hbb-bs,Fbxl5,Trpm6,Slc6a12,Ldlr,Slc2a9,Hbb-bt,Phb2,Slc6a19,Gng7,Slc17a…	0.331325301204819
Ontology - Molecular Function	GOMF_CARBOXYLIC_ESTER_HYDROLASE_ACTIVITY	0.000163213437527017	0.00797009033192144	0.518848077743792	-0.453437364543836	-1.76542661957702	121	Pla2g12a,Bche,Ces1g,Abhd2,Abhd6,Enpp2,Ces1c,Pon1,Ces1d,Notum,Acot12,Acot3,Acot7,Acot2,Apmap,Acot4,Ces1e,Acot1,Bphl,Abhd15,Esd,Aldh2,Acot6,Plaat3,Prdx6,Acot11,Lcat,Lipg,Ces2e,Pnpla2,Ces2a,Alkbh5,Abhd3,Ces1b,Mgll,Pla2g6	0.297520661157025
Ontology - Biological Process	GOBP_STEROL_HOMEOSTASIS	0.000776320815274275	0.0280684661360002	0.477270815362862	-0.473768261156301	-1.76516833291606	91	Ces1g,Apoa2,Cyp39a1,Ces1c,Ces1d,Abcd1,Angptl3,Dgat2,Ces1e,Abcg5,Abcg8,Nr5a2,Apoe,Acox1,Ehd1,Ldlr,Srebf2,Nfe2l1,Lcat,Tmem97,Lipg,Soat2,Sec24a,Slc37a4,Nr1h2,Pcsk9,Gpihbp1,Scarb1,Npc1,Ces1b,Abca5	0.340659340659341
Canonical Pathways - Reactome	REACTOME_NA_CL_DEPENDENT_NEUROTRANSMITTER_TRANSPORTERS	0.0112519926890725	0.160252879897345	0.380730400722792	-0.773776980673728	-1.76481316343648	9	Slc22a2,Slc6a12,Slc6a19,Slc22a1,Slc18a1	0.555555555555556
Ontology - Biological Process	GOBP_COENZYME_A_BIOSYNTHETIC_PROCESS	0.00618549861864462	0.112583103835035	0.407017918923954	-0.762382684728025	-1.76343733059629	10	Acot7,Pank3,Acat1,Pank1,Coasy,Ppcs	0.6
Ontology - Biological Process	GOBP_LIPID_BIOSYNTHETIC_PROCESS	3.69603264141897e-09	8.45705068822967e-07	0.774939030136436	-0.380857267589623	-1.76304728995025	559	Rdh16,Scd2,Rdh16f2,Cers6,St3gal6,Pbx1,Gstm3,Ces1g,Rdh9,Abcd2,Hexb,Akr1d1,Agt,Agmo,Slc27a1,Abhd2,Acadl,Abhd6,Cyp17a1,Apoa2,Sgms1,Mogat1,Cd74,Gstm2,Gstp3,Cyp39a1,Abca3,Gstm1,Ces1c,Hsd17b11,Hsd11b1,Ces1d,Lclat1,Hmgcs2,Cds2,Abcd1,Ppargc1a,Acot7,Ppara,Gcdh,Akr1c20,Apoc1,Pex7,Pik3cb,Dgat2,Ptdss1,Ces1e,Sirt3,Mif,Atp1a1,Hmgcl,Bpnt2,Peds1,Acer2,Aldh1a1,Acat1,Rdh10,Aldh1a3,Cacna1h,Dhcr24,Slc27a5,Pck1,Klhl2…	0.271914132379249
Ontology - Biological Process	GOBP_REGULATION_OF_LIPID_BIOSYNTHETIC_PROCESS	8.5494717282615e-05	0.00483875931701641	0.538434096309916	-0.42721981815025	-1.76059307691727	171	Rdh16,Rdh16f2,Ces1g,Rdh9,Abcd2,Agt,Slc27a1,Acadl,Abhd6,Cyp17a1,Cd74,Abca3,Ces1c,Ces1d,Abcd1,Ppargc1a,Ppara,Apoc1,Dgat2,Ces1e,Sirt3,Atp1a1,Rdh10,Pck1,Klhl25,Apoe,Ldlr,Adgrf5,Srebf2,Mfsd2a,Rdh1,Lpcat1,Dgat1,Pdk4,Fitm2,Nr1h2,Igf1r,Prox1,Scarb1,Acadvl,Por,Ces1b,Crebl2,Pla2g6,Srebf1,Erlin2,Sod1,Mapk9,Pcx,Bmp2,Apoa5,Ddx20,Dab2,Sec14l2,Wdtc1,Rgn,Sf1,Cyp7a1	0.339181286549708
Ontology - Biological Process	GOBP_PYRUVATE_TRANSPORT	0.0017458240052308	0.0487172648135257	0.45505986738723	-0.88117295612305	-1.76012391572987	6	Slc16a7,Mpc1,Mpc2	0.5
Curated - Chemical and Genetic Perturbation	DELACROIX_RAR_TARGETS_DN	0.0080666563768618	0.131304507305077	0.380730400722792	-0.631217491288917	-1.759820591956	22	Tpm2,Plscr2,Echdc3,Fign,Ccnd1,Timp3,Lsp1,Gas2	0.363636363636364
Ontology - Biological Process	GOBP_MODULATION_OF_EXCITATORY_POSTSYNAPTIC_POTENTIAL	0.00382914756953329	0.0813414544047939	0.431707695803346	-0.530773318690993	-1.7594670049312	46	Cux2,App,Adrb2,Pten,Neto1,Dmpk,Shank3,Slc8a3,Dbn1,Stx1b,Prkn,Igsf11	0.260869565217391
Ontology - Biological Process	GOBP_VERY_LONG_CHAIN_FATTY_ACID_METABOLIC_PROCESS	0.00454351549553964	0.0911948467319027	0.407017918923954	-0.58130362785784	-1.75900367908089	30	Abcd2,Acaa1b,Abcd1,Acot3,Acot2,Acot4,Acaa1a,Slc27a5,Acox1,Hsd17b4,Abcd3,Slc27a2,Hacd3,Elovl6,Pex5,Tecr	0.533333333333333
Ontology - Biological Process	GOBP_ARGININE_CATABOLIC_PROCESS	0.0139272522315716	0.180772122360682	0.380730400722792	-0.770814207864678	-1.75805573773854	9	Ddah1,Oat,Nos3,Ddah2,Atp2b4,Fah	0.666666666666667
Canonical Pathways - Wiki	WP_SPHINGOLIPID_METABOLISM_INTEGRATED_PATHWAY	0.00822638697846218	0.132330061029897	0.380730400722792	-0.630433659842937	-1.75763528698855	22	Cers6,Sgms1,Plpp1,Kdsr,Plpp3,Sptlc1,Degs1,Sptlc2,Sgpp2,Asah1,Cers5,Sgpl1,Cers4	0.590909090909091
Canonical Pathways - Wiki	WP_SYNTHESIS_AND_DEGRADATION_OF_KETONE_BODIES	0.00103733949230028	0.0343997239092619	0.45505986738723	-0.917860442660106	-1.75705041121269	5	Bdh1,Hmgcs2,Hmgcl,Acat1	0.8
Canonical Pathways - Reactome	REACTOME_CYTOSOLIC_SULFONATION_OF_SMALL_MOLECULES	0.0088169167016475	0.13939776165543	0.380730400722792	-0.651722405687093	-1.75694579757285	18	Sult2a2,Sult1e1,Sult1a1,Sult1c2,Papss2,Bpnt2,Abhd14b,Sult1b1	0.444444444444444
Ontology - Biological Process	GOBP_TOXIN_METABOLIC_PROCESS	0.0106228387777178	0.155242708670352	0.380730400722792	-0.733196845387687	-1.75693491692841	11	Fmo2,Fmo1,Gsta3,Cyp1a2,Pam,Cyp1b1	0.545454545454545
Ontology - Biological Process	GOBP_NUCLEOSIDE_TRIPHOSPHATE_METABOLIC_PROCESS	9.81161821253655e-06	0.000854090700598902	0.593325476396405	-0.407655814164091	-1.75633399809507	246	Nt5e,Slc4a4,Enpp1,App,Ak4,Ppargc1a,Atp1b1,Ppara,Tgfb1,Pfkl,Dhtkd1,Sdhc,Ndufa2,Ndufa9,Ak2,Atp5g1,Eno1,Adk,Galk1,Pkm,Ndufa7,Ndufb4,Eno1b,Atp5d,Atp5k,Ndufs2,Ndufv1,Atp5h,Aldob,Atp5e,Hspa8,Ndufa6,Ndufa5,Ak3,Slc25a13,Ndufs7,Ndufa10,Ndufa3,Atp5l,Ndufa11,Atp5g3,Atp5b,Sdhb,Atp5o,Ndufb11,Abcc6,Pgk1,Khk,Prkn,Ndufb10,Atp6v1b2,Atp5a1,Ndufb9,Sdha,Bcl2l1,Ndufs1,Git1,Ndufc2,Aldoa,Hnf1a,Ndufb5,Rhoq,Entpd1,Pfkfb2…	0.414634146341463
Ontology - Biological Process	GOBP_AMYLOID_FIBRIL_FORMATION	0.00724431722170137	0.124231508501061	0.407017918923954	-0.606961995465218	-1.75623765374395	25	Cd36,App,Gsn,Apoe,Ldlr,Mapt	0.24
Ontology - Biological Process	GOBP_AUTONOMIC_NERVOUS_SYSTEM_DEVELOPMENT	0.00645251733351535	0.115293694709508	0.407017918923954	-0.592286976300362	-1.75612561981963	27	Nrp2,Ascl1,Vcam1,Ntrk1,Sema3f,Sox4,Nav2,Ednrb,Plxna3,Hand2,Kif26a,Hlx,Phactr4	0.481481481481482
Canonical Pathways - Reactome	REACTOME_PYRUVATE_METABOLISM	0.00511774745822815	0.0991987910877939	0.407017918923954	-0.634412263340305	-1.75574845409563	21	Pdk1,Dlat,Pdk2,Pdpr,Vdac1,Pdk4,Dld,Pdha1,Gstz1,Ldhb	0.476190476190476
Ontology - Cellular Component	GOCC_PROTON_TRANSPORTING_TWO_SECTOR_ATPASE_COMPLEX	0.00400899768033187	0.0836095258409839	0.407017918923954	-0.53542876520686	-1.75547365153113	43	Atp6v0d2,Atp5g1,Atp5d,Atp5k,Atp5h,Atp5e,Atp5l,Atp5g3,Atp5b,Atp5o,Atp6v0a2,Atp6v1b2,Atp5a1,Atp6v1h,Atp6v1c1,Atp6v1a,Atp6v0c,Atp5g2,Atp5c1,Atp6v1e1,Atp5md	0.488372093023256
Ontology - Biological Process	GOBP_GLYOXYLATE_METABOLIC_PROCESS	0.00470855772507847	0.0939190150468018	0.407017918923954	-0.831052661267789	-1.75545886170814	7	Idh2,Hyi,Agxt2,Hoga1,Agxt	0.714285714285714
Ontology - Biological Process	GOBP_T_CELL_SELECTION	0.00394577036652473	0.0829388503420297	0.407017918923954	-0.529503689022534	-1.75525829392131	46	Tox,Cd74,Il6ra,Cd1d1,Tgfb1,H2-DMa,Shh,Spn,Itpkb,Tbx21,Ccr7,Cd3e,Il15,Rhoa,Themis,Bcl11b	0.347826086956522
Ontology - Biological Process	GOBP_NUCLEOSIDE_BISPHOSPHATE_BIOSYNTHETIC_PROCESS	0.0025918377822484	0.0633793370355308	0.431707695803346	-0.556810444436463	-1.75505029815182	37	Mpc1,Mpc2,Papss2,Pdk1,Acot7,Gcdh,Pank3,Dlat,Pdk2,Acat1,Vdac1,Pdk4,Pank1,Dld,Pdha1,Coasy,Mlycd	0.45945945945946
Ontology - Biological Process	GOBP_STEROL_BIOSYNTHETIC_PROCESS	0.0041703154578449	0.0858559674656835	0.407017918923954	-0.513695853913343	-1.7547167173165	53	Ces1g,Ces1c,Ces1d,Hmgcs2,Ces1e,Dhcr24,Apoe,Srebf2,Hmgcr,Tm7sf2,Por,Fdft1,Ces1b,Hsd17b7,Srebf1,Erlin2,Sod1,Sec14l2,Ebp,Cyp7a1,Erg28,Msmo1,Lbr,Hmgcs1	0.452830188679245
Ontology - Biological Process	GOBP_REGULATION_OF_INTESTINAL_LIPID_ABSORPTION	0.0150288315129172	0.189427447376158	0.380730400722792	-0.769051293381629	-1.75403492196939	9	Apoa2,Abcg5,Abcg8,Acat2,Dgat1	0.555555555555556
Ontology - Biological Process	GOBP_NEGATIVE_REGULATION_OF_LIPOPROTEIN_PARTICLE_CLEARANCE	0.0150288315129172	0.189427447376158	0.380730400722792	-0.768805212416822	-1.75347366603026	9	Apoc1,Ldlr,Pcsk9,Mylip,Khsrp	0.555555555555556
Ontology - Cellular Component	GOCC_RESPIRATORY_CHAIN_COMPLEX_IV	0.0063390071874256	0.114209086750277	0.407017918923954	-0.640034171932636	-1.75344861937303	20	Uqcrc2,Coa6,Cox8a,Uqcrfs1,Cox7b,Cox7c,Cox6b1,Cox5b,Cox4i1,Cox6a1,Cox5a,mt-Co3,mt-Co1,Cox6c,Cox7a1	0.75
Ontology - Biological Process	GOBP_ANTIGEN_PROCESSING_AND_PRESENTATION_OF_PEPTIDE_OR_POLYSACCHARIDE_ANTIGEN_VIA_MHC_CLASS_II	0.0074767530262921	0.126216060340092	0.407017918923954	-0.605763718984298	-1.75277045432931	25	Cd74,H2-DMb1,H2-Eb1,H2-Ab1,H2-DMa,Ctse,H2-Aa,Fcgr2b	0.32
Canonical Pathways - Wiki	WP_AFLATOXIN_B1_METABOLISM	0.00115588917697179	0.0369538462027088	0.45505986738723	-0.915493804883917	-1.75251998187444	5	Gstt1,Gstm1,Ephx1,Cyp1a2,Akr7a5	1
Curated - Chemical and Genetic Perturbation	LAZARO_GENETIC_MOUSE_MODEL_HIGH_GRADE_LARGE_CELL_NEUROENDOCRINE_LUNG_CARCINOMA_DN	3.03757611510408e-07	4.15836381501043e-05	0.674962860011025	-0.3869463716713	-1.75107516288153	413	Fmo3,Ar,Sult1a1,Plscr2,Flvcr2,Amigo2,Hsd11b1,Ids,Rasgrp2,Ace,Cyp2d22,Ltbp4,Gsn,Rarres2,Sox18,Itgb7,Acot1,Aldh1a1,Pdk2,Cavin2,Adamtsl4,Tbx3,Lbh,Abca17,Efnb2,Maoa,Hbb-bs,Tcf21,Akap12,Adk,Mmd,Sod3,Mmrn2,Adgrf5,Prodh,Sox7,Fam174b,Zfp366,Smad6,Tmcc2,Tppp,Lpcat1,Tspan7,Robo4,Esam,S1pr1,Thbd,Gpr182,Ciita,Nrn1,Abca6,She,Ets1,Epas1,Lipg,Prickle1,Shank3,Klf2,Rasip1,Plpp3,Kank3,Trib2,Tns1,Arap3,6530402F18Ri…	0.426150121065375
Ontology - Biological Process	GOBP_NEUTRAL_LIPID_CATABOLIC_PROCESS	0.00395711515155418	0.0829743431592054	0.407017918923954	-0.565693928478131	-1.75084069834315	34	Abhd2,Abhd6,Apoa2,Ces1d,Sorl1,Ldlr,Apoh,Pnpla2,Gpihbp1,Mgll,Apoa5,Pnpla3,Abhd16a,Faah,Pnpla5,Lipc,Gpld1	0.5
Canonical Pathways - Reactome	REACTOME_HYALURONAN_UPTAKE_AND_DEGRADATION	0.00897296428683464	0.141178751456022	0.380730400722792	-0.720502163124319	-1.7504908359426	12	Hexb,Hexa,Hyal2,Stab2,Lyve1	0.416666666666667
Ontology - Biological Process	GOBP_LONG_TERM_MEMORY	0.00706339972749842	0.122825809693823	0.407017918923954	-0.595076199799834	-1.75012112375195	26	Cpeb3,Sgk1,Slc2a4,Apoe,Adcy1,Ldlr,Pja2,Camk2n1,Ccnd2,Lrrn4	0.384615384615385
Canonical Pathways - Reactome	REACTOME_HYALURONAN_METABOLISM	0.0101649737309538	0.151031896334588	0.380730400722792	-0.688119410793623	-1.75007866785974	14	Hexb,Hexa,Hyal2,Stab2,Lyve1	0.357142857142857
Ontology - Biological Process	GOBP_CHOLESTEROL_CATABOLIC_PROCESS	0.00593047771585335	0.109686445236516	0.407017918923954	-0.800288248321516	-1.74876572192436	8	Akr1d1,Cyp39a1,Cyp46a1,Apoe,Scarb1,Cyp7a1	0.75
Ontology - Biological Process	GOBP_NAD_METABOLIC_PROCESS	0.00403394994805178	0.0838025633176983	0.407017918923954	-0.564991653869776	-1.74866713609716	34	Gpd1l,Nudt12,Nadk2,Nadk,Nampt,Mdh2,Dlst,Gpd2,Naprt,Ldhb,Pcx,Mdh1,Idh3b,Idh3a,Vcp,Nmnat2,Ogdh,Me1,Idh3g,Nmnat1,Art2b	0.617647058823529
Ontology - Biological Process	GOBP_PROTON_TRANSMEMBRANE_TRANSPORT	0.00353049994095392	0.0773301781515515	0.431707695803346	-0.484520233047777	-1.74781344167911	70	Atp6v0d2,Atp1b1,Atp1a1,Pm20d1,Atp5g1,Ppif,Phb2,Atp5d,Hvcn1,Ndufs7,Myo5a,Atp5g3,Atp5b,Clcn3,Sco1,Atp6v0a2,Park7,Atp6v1b2,Tesc,Atp6v1h,Atp6v1c1,Atp6v1a,Rapgef3,Slc9a3r1,Atp5g2,Antkmt,Atp1a2,Atp6v1e1	0.4
Ontology - Biological Process	GOBP_EXPORT_ACROSS_PLASMA_MEMBRANE	0.00668159816148532	0.117846452433856	0.407017918923954	-0.521188373667598	-1.74699520565421	48	Abcc4,Hamp2,Slc4a4,Slc47a1,Abcb1a,Slc27a1,Atp1b1,Slc22a18,Atp1a1,Slc22a2,Kcnk5	0.229166666666667
Canonical Pathways - Reactome	REACTOME_SYNTHESIS_OF_PA	0.00713976006592424	0.12320323651159	0.407017918923954	-0.593712117184731	-1.7461093521502	26	Pla2g12a,Gpd1l,Lclat1,Agpat1,Lpcat1,Agpat3,Gpat3,Gpd2,Gnpat	0.346153846153846
Curated - Chemical and Genetic Perturbation	MIKKELSEN_MEF_ICP_WITH_H3K27ME3	0.00236091859281375	0.0595509182694454	0.431707695803346	-0.482553988580411	-1.74572521610244	73	Cux2,Abcc3,Sybu,Mogat1,Tmem184a,Pm20d1,Nr5a2,Cyp1a2,Syt3,Tmem45b,Ciita,Dlg2,Pamr1,Pcdh12,Klb,Chdh,Car3,Thsd4,Prss36,Slfn5,Lingo4,Nkx2-6	0.301369863013699
Ontology - Biological Process	GOBP_REGULATION_OF_HORMONE_LEVELS	1.55207815045587e-07	2.28070052622493e-05	0.690132458796796	-0.384423131317581	-1.744660924163	425	Sult2a2,Rdh16,Ildr2,Sult2a1,Mme,Sult2a3,Adora1,Sult1e1,Sult2a5,Rdh16f2,Ugt1a1,Cyp3a41a,Cyp3a41b,Cyp3a16,Cyp3a44,Rdh9,Dhrs7,Enpp1,Mpc2,Sybu,Akr1d1,Sult1a1,Agt,Hadh,Cyp17a1,Papss2,Pcsk6,Slc16a10,Cyp3a11,Hsd17b11,Slc3a2,Hsd11b1,Sult2a7,Sult2a4,Ppargc1a,Ace,Cyp2d22,Il1rn,Ltbp4,Akr1c20,Irs1,Inhbb,Sirt3,Lepr,Cyp46a1,Atp1a1,Ctsb,Nadk,Pde4c,Aldh1a1,Foxo1,Pfkl,Rdh10,Aldh1a3,Cacna1h,Tbx3,Hsd17b6,Adh1,Ttr,C…	0.308235294117647
Canonical Pathways - Reactome	REACTOME_CYP2E1_REACTIONS	0.00657596242108537	0.116383635467983	0.407017918923954	-0.797735945217621	-1.74318850622812	8	Cyp2a5,Cyp2a4,Cyp2b10,Cyp2e1,Cyp2d22,Cyp2a12	0.75
Ontology - Molecular Function	GOMF_MHC_CLASS_II_PROTEIN_COMPLEX_BINDING	0.00944110743926035	0.145019733273249	0.380730400722792	-0.717271392952629	-1.74264154156428	12	Cd74,H2-DMb1,H2-Eb1,H2-Ab1,H2-DMa,H2-Aa	0.5
Ontology - Biological Process	GOBP_ORGANOPHOSPHATE_BIOSYNTHETIC_PROCESS	3.03548274572687e-08	5.40214745981191e-06	0.719512826338911	-0.379557375232809	-1.74257225154322	474	Idh2,Mpc1,Hexb,Mpc2,Slc27a1,Apoa2,Papss2,Sgms1,Adssl1,Ak4,Lclat1,Pdk1,Hmgcs2,Cds2,Ppargc1a,Acot7,Ppara,Adcy6,Gcdh,Pank3,Dcxr,Dlat,Umps,Pik3cb,Ptdss1,Tgfb1,Bpnt2,Nadk2,Nadk,Pdk2,Xylb,Acat1,Sord,Sdhc,Shmt1,Ndufa2,Crls1,Gk,Ndufa9,Prps1l3,Plaat3,Adcy1,Ak2,Atp5g1,Eno1,Adk,Pkm,Adgrf5,Ndufa7,Rfk,Cept1,Tmem38b,Ndufb4,Agpat1,Eno1b,Lpcat1,Nampt,Vdac1,Agpat3,Atp5d,Atp5k,Pdk4,Mthfd1,Pank1,Lcat,Ndufs2,Dld,Ndu…	0.358649789029536
Ontology - Biological Process	GOBP_NEGATIVE_REGULATION_OF_MUSCLE_ADAPTATION	0.00944110743926035	0.145019733273249	0.380730400722792	-0.717145096093372	-1.74233469794041	12	Foxo1,Klf4,Pparg,Nos3,Atp2b4,Lmna,Igfbp5,Nol3	0.666666666666667
Ontology - Molecular Function	GOMF_LIPID_TRANSPORTER_ACTIVITY	0.000231908918642254	0.0108929183281319	0.518848077743792	-0.435038079388177	-1.74192162187306	145	Cd36,Abcc4,Slc22a29,Abcc3,Osbpl5,Slc22a27,Abcd2,Slco1a4,Abcb1a,Slc27a1,Pctp,Apoa2,Plscr2,Abca3,Slc22a26,Abcd1,Prelid2,Abcg5,Slc22a2,Pltp,Abcg8,Ttpa,Abca17,Slc27a5,Apoe,Cert1,Mfsd2a,Abca6,Abcd3,Rbp4,Plscr4,Tmem30b,Slc22a1,Xkr8,Npc1,Slc27a2,Slco1b2,Pitpnc1,Abca5,Osbpl2	0.275862068965517
Ontology - Molecular Function	GOMF_AMIDE_BINDING	3.2619052705866e-06	0.000337070559477326	0.627256739718528	-0.39806342130781	-1.74125814170689	294	Cd36,Prlr,Mme,H2-Q1,Acadm,Eci3,Acadl,Cd74,Cd1d1,Acot7,Gcdh,Pank3,Ldlrad3,Pex7,Sardh,Hba-a1,Nqo2,Sorl1,Lepr,Adrb2,Hmgcl,Ctsb,Pltp,Eci2,H2-Eb1,Dmgdh,H2-Ab1,Enpep,Dhcr24,Ppp3r1,Apoe,Cert1,Psap,Hadha,Fkbp5,Ldlr,Gnmt,Ppif,Vipr1,H2-Aa,Ipo5,Phb2,Acads,Vdac1,H2-Q4,Pank1,Dhfr,Furin,Soat2,Anpep,Dld,Ednrb,Fzd4,Hspa8,Igf1r,Dpp4,Fcgr2b,Vdac2,Scarb1,Acadvl,Calcrl,H2-Q6,Itm2b,Pom121,Nln,Srp54a,Pex13,Ramp2,H2-M2…	0.306122448979592
Ontology - Biological Process	GOBP_ETHER_METABOLIC_PROCESS	0.0093847816715163	0.145019733273249	0.380730400722792	-0.658765038480138	-1.74102004270184	17	Agmo,Pex7,Peds1,Ephx1,Plaat3,Chpt1,Gnpat,Tmem86b	0.470588235294118
Ontology - Biological Process	GOBP_9_CIS_RETINOIC_ACID_METABOLIC_PROCESS	0.00573729619356296	0.107730683625203	0.407017918923954	-0.823891302048084	-1.74033169577749	7	Rdh16,Rdh9,Aldh1a1,Aldh8a1	0.571428571428571
Ontology - Biological Process	GOBP_INTRINSIC_APOPTOTIC_SIGNALING_PATHWAY_IN_RESPONSE_TO_HYPOXIA	0.0116653788209698	0.163744580669237	0.380730400722792	-0.701782881455502	-1.73982298767991	13	Pik3cb,Bnip3,Eno1,Tmbim6,Eno1b,Pink1	0.461538461538462
Curated - Chemical and Genetic Perturbation	CHANGOLKAR_H2AFY_TARGETS_UP	0.00307109953183274	0.070269675963329	0.431707695803346	-0.518592090038232	-1.73977661028315	49	Serpina6,Scd2,Krt23,Ilvbl,Smap2,Ivd,Cmtm4	0.142857142857143
Ontology - Biological Process	GOBP_CIRCADIAN_SLEEP_WAKE_CYCLE	0.00799800398216511	0.13080368277421	0.380730400722792	-0.643675860700087	-1.73865219577938	19	Adora1,Chrnb2,Alb,Ahcyl,Ahcy	0.263157894736842
Curated - Chemical and Genetic Perturbation	YAO_HOXA10_TARGETS_VIA_PROGESTERONE_UP	0.00208785275837531	0.0548215370998318	0.431707695803346	-0.482485729555711	-1.73842106710039	72	Idh2,Inmt,Cdkn1c,Gstt1,Slc27a1,Enpp2,Cyp2e1,Gsta3,Rarres2,Lepr,Id1,Cavin2,H2-Ab1,Tbx3,Apoe,Slc25a48,Thbd,Hmgcr,Kcnab1,Ndrg2	0.277777777777778
Ontology - Molecular Function	GOMF_3_CHLOROALLYL_ALDEHYDE_DEHYDROGENASE_ACTIVITY	0.00581643006747155	0.108580140315492	0.407017918923954	-0.822857654653165	-1.73814828964228	7	Aldh3a2,Aldh3b3,Aldh1a1,Aldh1a3	0.571428571428571
Ontology - Biological Process	GOBP_REGULATION_OF_MACROPHAGE_DERIVED_FOAM_CELL_DIFFERENTIATION	0.00799800398216511	0.13080368277421	0.380730400722792	-0.643346533164422	-1.73776263928367	19	Cd36,Agt,Ppara,Prkch,Abca5,Pparg,Mapk9,Nfkbia	0.421052631578947
Ontology - Biological Process	GOBP_GLUTAMINE_FAMILY_AMINO_ACID_METABOLIC_PROCESS	0.00312217762073619	0.0707325586298891	0.431707695803346	-0.490920140872684	-1.73772238270673	62	Ddah1,Aldh5a1,Oat,Aldh4a1,Tat,Prodh2,Agmat,Prodh,Got2,Asl,Ppat,Glud1,Nags,Pfas,Dglucy,Mthfsl,Glul,Gls2,Ass1,Cln3,Nos3,Ucp2,Ddah2,Atp2b4,Mecp2,Asrgl1,Fah	0.435483870967742
Ontology - Biological Process	GOBP_REGULATION_OF_LIPOPROTEIN_PARTICLE_CLEARANCE	0.00779888355107386	0.128645435466066	0.407017918923954	-0.634148467506343	-1.73732404235371	20	Ces1g,Apoc1,Ldlr,Lipg,Pcsk9,Gpihbp1,Mylip,Anxa2,Khsrp	0.45
Canonical Pathways - Reactome	REACTOME_ORGANIC_CATION_TRANSPORT	0.00613296572276184	0.112008793593474	0.407017918923954	-0.821981500667721	-1.73629756182484	7	Slc22a18,Slc22a2,Slc22a5,Slc22a1,Slc22a15,Slc22a3	0.857142857142857
Canonical Pathways - Wiki	WP_ADIPOGENESIS_GENES	0.000715618344994667	0.0264102742667732	0.477270815362862	-0.447059083823468	-1.73622281619756	106	Prlr,Agt,Ahr,Fzd1,Ppargc1a,Ppara,Irs1,Tgfb1,Mif,Slc2a4,Foxo1,Pck1,Nampt,Klf15,Cntfr,Mef2c,Epas1,Cisd1,Wwtr1,Gadd45a,Gadd45b,Cebpd,Pparg,Tle3,Klf6,Nr2f1,Srebf1,Lpin2,Nrip1,Hnf1a,Rara,Stat1,Bmp2	0.311320754716981
Canonical Pathways - Reactome	REACTOME_PHOSPHOLIPID_METABOLISM	0.000143824130348794	0.0072669750656045	0.518848077743792	-0.426431109324756	-1.73606880693927	162	Osbpl5,Pla2g12a,Gpd1l,Pctp,Lclat1,Cds2,Pik3cb,Mtmr12,Dgat2,Ptdss1,Crls1,Plaat3,Hadha,Mfsd2a,Hadhb,Cept1,Agpat1,Lpcat1,Agpat3,Pten,Dgat1,Pcyt1a,Gpat3,Pnpla2,Pemt,Abhd3,Gpd2,Chpt1,Pi4ka,Stard7,Mboat7,Mgll,Stard10,Pla2g6,Gnpat,Lpin2,Pik3r6,Csnk2a1,Tmem86b,Inpp4b,Etnk2,Pnpla3,Acp6,Pik3r2,Mtmr4,Plekha8,Plbd1,Plekha6,Pld6,Rab14	0.308641975308642
Curated - Chemical and Genetic Perturbation	BERENJENO_TRANSFORMED_BY_RHOA_REVERSIBLY_UP	0.0178707714864161	0.208461176898649	0.352487857583619	-0.760979678192787	-1.73562536328355	9	Gsta4,Mgst3	0.222222222222222
Ontology - Biological Process	GOBP_RESPONSE_TO_DECREASED_OXYGEN_LEVELS	8.25511509454071e-05	0.00468872973295243	0.538434096309916	-0.41570410836552	-1.73530340836681	190	Vldlr,Adora1,Rtn4,Ddah1,Egln3,Chrnb2,Ak4,Pdk1,Ppargc1a,Atp1b1,Ppara,Acot2,Pik3cb,Egln1,Adrb2,Slc2a4,Tert,Bnip3,Eno1,Sod3,Tmbim6,Gata6,Abat,Eno1b,Pten,Pink1,Egln2,Epas1,Slc8a3,Fzd4,Vegfb,Dpp4,Ado,Acaa2,Alkbh5,Ece1,Eng,Sirt2,Pgk1,Gnb1,Pparg	0.215789473684211
Ontology - Biological Process	GOBP_SLEEP	0.0132977787604482	0.17486906601486	0.380730400722792	-0.664530733225214	-1.73520365204727	16	Adora1,Chrnb2,Alb,Slc29a1	0.25
Ontology - Biological Process	GOBP_CELLULAR_KETONE_BODY_METABOLIC_PROCESS	0.00178815776280329	0.0497238244562853	0.45505986738723	-0.90636925271474	-1.73505294941957	5	Hmgcs2,Hmgcl,Acat1,Slc27a5	0.8
Ontology - Molecular Function	GOMF_NUCLEAR_STEROID_RECEPTOR_ACTIVITY	0.0126176405087734	0.170831284136851	0.380730400722792	-0.699743151979278	-1.73476619828656	13	Esrrg,Abhd2,Ppara,Esrra	0.307692307692308
Ontology - Biological Process	GOBP_RESPONSE_TO_OXYGEN_LEVELS	7.35583869089836e-05	0.00431569480996773	0.538434096309916	-0.409562775690782	-1.73365689174738	207	Vldlr,Adora1,Rtn4,Ddah1,Egln3,Chrnb2,Ak4,Pdk1,Ppargc1a,Atp1b1,Ppara,Acot2,Pik3cb,Egln1,Adrb2,Slc2a4,Foxo1,Tert,Bnip3,Eno1,Sod3,Tmbim6,Gata6,Abat,Eno1b,Sod2,Pten,Pink1,Egln2,Epas1,Ndufs2,Slc8a3,Fzd4,Vegfb,Dpp4,Ado,Acaa2,Alkbh5,Ece1,Atp6v0a2,Eng,Sirt2,Pgk1,Gnb1,Pparg,Bmp2,Aqp1,Gucy1b1,Ucp2,Sdhd,Hp1bp3,Plau,Atp6v1a,Mecp2,Cbfa2t3,Cd34,Gucy1a1,Ddit4,Atg7,Tsc2,Pygm,Hmox1,Suv39h1,Cd24a,Il18,Tbl2,Tek,Tm9…	0.410628019323671
Curated - Chemical and Genetic Perturbation	HOFFMANN_PRE_BI_TO_LARGE_PRE_BII_LYMPHOCYTE_DN	0.00308355740387337	0.070269675963329	0.431707695803346	-0.484138259830809	-1.73364393172857	67	St3gal6,Ndrg1,Tcn2,Hexa,Ccl5,Ankrd28,Gtf2h1,Npc1,Zyx,Eng,Wls,Ccnd2,Emb,Anxa2,Elovl6,Gimap4,Hspbp1,Siae,Trim21,Gbp7	0.298507462686567
Ontology - Biological Process	GOBP_PYRUVATE_TRANSMEMBRANE_TRANSPORT	0.00182767466371559	0.0502987372658634	0.45505986738723	-0.905623309595727	-1.73362499849905	5	Slc16a7,Mpc1,Mpc2	0.6
Ontology - Biological Process	GOBP_HEXOSE_CATABOLIC_PROCESS	0.00560554200122644	0.105973850175484	0.407017918923954	-0.563537757336366	-1.73308088653643	33	Aldh1a1,Pfkl,Eno1,Galk1,Pkm,Eno1b,Aldob,Galm,Pgk1,Khk,Aldoa,Pfkfb2,Aldh1a7	0.393939393939394
Ontology - Biological Process	GOBP_GLYCINE_METABOLIC_PROCESS	0.0127763508884702	0.171245867933579	0.380730400722792	-0.699011376520521	-1.73295201928817	13	Agxt2,Shmt1,Amt,Gnmt,Agxt,Dhfr,Shmt2	0.538461538461538
Ontology - Biological Process	GOBP_REGULATION_OF_BILE_ACID_METABOLIC_PROCESS	0.0101868810019256	0.151217120489197	0.380730400722792	-0.655590092362403	-1.73262912256706	17	Ces1g,Ces1c,Ces1d,Ces1e,Prox1,Ces1b	0.352941176470588
Ontology - Cellular Component	GOCC_TRICARBOXYLIC_ACID_CYCLE_ENZYME_COMPLEX	0.00831474646324089	0.133177294101729	0.380730400722792	-0.641350400003495	-1.73237082406236	19	Bckdhb,Suclg2,Dlat,Dld,Dbt,Dlst,Bckdha,Suclg1,Sucla2,Idh3b,Idh3a,Ogdh,Idh3g,Mrps36	0.736842105263158
Curated - Chemical and Genetic Perturbation	ICHIBA_GRAFT_VERSUS_HOST_DISEASE_D7_DN	0.00385805989641661	0.0817388166149534	0.431707695803346	-0.514974233038516	-1.73227240528131	50	Rdh16,Serpina6,Cyp2b13,Cyp2b9,Prlr,Tenm3,Osbpl5,Slc25a10,Acaa1b,Papss2,Hmgcs2,Prom1,Acaa1a,Cyp4a10,Hbb-bs	0.3
Ontology - Molecular Function	GOMF_MODIFIED_AMINO_ACID_TRANSMEMBRANE_TRANSPORTER_ACTIVITY	0.00805758935613035	0.131304507305077	0.380730400722792	-0.584160640270057	-1.73203110572576	27	Slc47a1,Slc25a32,Slc5a6,Slc22a2,Slc1a4,Slc25a29,Slc22a5,Slc25a13,Slc22a1,Slc7a2,Slc38a4,Slc25a15	0.444444444444444
Ontology - Cellular Component	GOCC_MHC_PROTEIN_COMPLEX	0.00600674100655712	0.110459208613118	0.407017918923954	-0.604165774700758	-1.73168808955782	24	H2-Q1,Cd74,H2-DMb1,H2-Eb1,H2-Ab1,H2-DMa,H2-Aa,H2-Q4,H2-Q6,H2-M2	0.416666666666667
Ontology - Molecular Function	GOMF_CARBONYL_REDUCTASE_NADPH_ACTIVITY	0.0027639949775524	0.0661747497092031	0.431707695803346	-0.86669914560303	-1.73121279235618	6	Dhrs7,Cbr1,Dcxr,Dhrs4	0.666666666666667
Ontology - Biological Process	GOBP_AZOLE_TRANSMEMBRANE_TRANSPORT	0.00946094169858653	0.145051461714463	0.380730400722792	-0.748336735295728	-1.73094819873541	10	Slc15a4,Slc22a2,Slc25a29,Slc19a2,Slc22a1,Slc38a3	0.6
Ontology - Biological Process	GOBP_ESTROGEN_METABOLIC_PROCESS	0.00643924054887849	0.115237224437304	0.407017918923954	-0.563504787742302	-1.73071687165859	32	Sult1e1,Ugt1a1,Cyp3a41a,Cyp3a41b,Cyp3a16,Cyp3a44,Sult1a1,Cyp3a11,Cyp1a2,Hsd17b4,Cyp1b1,Ugt2b34,Hsd17b7,Tiparp,Pdgfra	0.46875
Ontology - Biological Process	GOBP_NEUROTROPHIN_PRODUCTION	0.00220405905539542	0.0567502212360859	0.431707695803346	-0.903340299222516	-1.72925465620232	5	Adora1,Pcsk6,Furin,Shh	0.8
Ontology - Biological Process	GOBP_CARBOHYDRATE_DERIVATIVE_METABOLIC_PROCESS	1.96026912841391e-11	8.05067452046298e-09	0.863415391606693	-0.362126771561515	-1.72757382495998	886	Sult2a2,Sult2a1,Nt5e,Sult2a3,Sult1e1,Sult2a5,St3gal6,Ehhadh,Tmtc2,Chil1,Mpc1,Slc4a4,Nudt19,Hexb,Enpp1,Mpc2,App,Abhd6,Gpd1l,Entpd5,Papss2,Ago2,Pcsk6,Suclg2,Adssl1,Hsd11b1,Ces1d,Ak4,Sult2a7,Ids,Sult2a4,Pdk1,Hmgcs2,Hexa,Notum,Macrod1,Abcd1,Ppargc1a,Acot12,Acot3,Acot7,Atp1b1,Ppara,Adcy6,Gcdh,Gnpda1,Pank3,Dcxr,Ahcyl,Akr1c20,Acot2,Pde1a,Dlat,Umps,Ahcy,Acot4,Dgat2,Naga,Tgfb1,Galnt15,Acot1,Hmgcl,Sulf2,Bp…	0.340857787810384
Ontology - Biological Process	GOBP_PEPTIDE_CATABOLIC_PROCESS	0.00769611288394899	0.127983712274745	0.407017918923954	-0.623996357620849	-1.72692222953835	21	Mme,Ace,Enpep,Anpep,Adamts13,Ece1,Ctsh,Nln,Erap1	0.428571428571429
Ontology - Biological Process	GOBP_GLUCOCORTICOID_METABOLIC_PROCESS	0.00826216885135083	0.132600359210507	0.380730400722792	-0.630231811145729	-1.72659390326232	20	Serpina6,Cbr1,Cyp17a1,Hsd11b1,Atp1a1,Cacna1h	0.3
Ontology - Biological Process	GOBP_PROTEIN_CONTAINING_COMPLEX_REMODELING	0.00669540311636443	0.117846452433856	0.407017918923954	-0.602378291242916	-1.72656472119793	24	Apoa2,Apoc1,Pltp,Apoe,Lcat,Lipg,Gpihbp1,Scarb1,Abca5,Gtf2e1,Apoa5	0.458333333333333
Ontology - Molecular Function	GOMF_SULFUR_COMPOUND_BINDING	5.6082168786416e-05	0.00352261999000794	0.557332238758646	-0.408726019961802	-1.72636076279649	208	Sult2a2,Sult2a1,Sult2a3,Lrtm1,Sult2a5,Acadm,Eci3,Nrp2,Sult1a1,App,Acadl,Ilvbl,Gstp3,Pcsk6,Sult2a7,Sult2a4,Fgfrl1,Acot7,Gcdh,Lrtm2,Pank3,Angptl3,Hmgcl,Eci2,Dhtkd1,Fth1,Ccn2,Apoe,Impg2,Hadha,Gnmt,Bmp7,Apoh,Acads,Anxa6,Smoc1,Ccl5,Cxcl10,Pank1,Furin,Lipg,Soat2,Dld,Tgfbr3,Nav2,Vegfb,Ftl1,Chst15,Tkt,Dbt,Aplp2,Gns,Acadvl,Hdgf,Col23a1,Park7	0.269230769230769
Ontology - Biological Process	GOBP_LONG_CHAIN_FATTY_ACID_IMPORT_ACROSS_PLASMA_MEMBRANE	0.0106894915796361	0.15564871511912	0.380730400722792	-0.710415675362249	-1.72598528231902	12	Cd36,Slc27a1,Slc27a5	0.25
Ontology - Biological Process	GOBP_FRUCTOSE_METABOLIC_PROCESS	0.0124060281719851	0.168968837781195	0.380730400722792	-0.67840752297482	-1.72537864133857	14	Gnpda1,Aldh1a1,Sord,Aldob,Khk,Aldoa,Fbp1,Aldh1a7	0.571428571428571
Canonical Pathways - Reactome	REACTOME_BIOSYNTHESIS_OF_MARESINS	0.00240261778482275	0.0599419455755544	0.431707695803346	-0.901216405470384	-1.72518890914851	5	Cyp3a11,Cyp2e1,Cyp2d22,Cyp1a2	0.8
Ontology - Biological Process	GOBP_ORGANIC_ACID_TRANSPORT	1.48707086120225e-05	0.00119503621241018	0.593325476396405	-0.400193345309918	-1.72515149244408	250	Cd36,Abcc4,Slc16a7,Adora1,Abcc3,Pla2g12a,Ces1g,Mpc1,Abcd2,Slco1a4,Mpc2,Abcb1a,Slc16a11,Agt,Slc27a1,Slc16a5,Slc1a2,Slc25a10,Slc25a32,Slc5a6,Slc16a10,Ces1c,Slc3a2,Ces1d,Slc15a4,Abcd1,Ace,Il1rn,Cyp4a14,Ces1e,Mif,Slc22a2,Lrrc8d,Slc1a4,Slc27a5,Apoe,Cyp4a10,Psap,Slc25a21,Slc6a12,Mfsd2a,Abat,Slc6a19,Slc17a8,Agxt,Nfe2l1,Slc25a29,Slc25a22,Map2k6,Abcd3,Slc25a13,Slc22a1,Slc27a2,Slco1b2,Adora2a,Ces1b,Abcc6,S…	0.316
Ontology - Biological Process	GOBP_MEDIUM_CHAIN_FATTY_ACID_BIOSYNTHETIC_PROCESS	0.00244232957877285	0.0606492912607824	0.431707695803346	-0.900785783998837	-1.72436457507931	5	Abhd2,Acot7,Abhd3	0.6
Canonical Pathways - Reactome	REACTOME_PYRIMIDINE_CATABOLISM	0.00977369309581998	0.14766611166677	0.380730400722792	-0.745257619578312	-1.72382601756566	10	Nt5e,Dpys,Dpyd,Upb1,Upp1,Upp2	0.6
Ontology - Biological Process	GOBP_ORGANIC_ANION_TRANSPORT	6.65727085917508e-06	0.00060931147057947	0.610526878385931	-0.395102894106252	-1.72336359922806	298	Cd36,Abcc4,Slc16a7,Slc22a29,Adora1,Abcc3,Slc22a27,Pla2g12a,Ces1g,Mpc1,Slc4a4,Abcd2,Slco1a4,Mpc2,Abcb1a,Slc16a11,Agt,Slc27a1,Slc16a5,Slc1a2,Slc25a10,Slc25a32,Slc5a6,Slc16a10,Slc22a26,Ces1c,Slc3a2,Ces1d,Slc15a4,Abcd1,Slc4a9,Ace,Il1rn,Cyp4a14,Ces1e,Mif,Slc22a2,Slc2a4,Lrrc8d,Slc1a4,Slc27a5,Apoe,Cyp4a10,Psap,Slc25a21,Slc6a12,Slc2a9,Mfsd2a,Abat,Slc6a19,Slc17a8,Agxt,Nfe2l1,Slc25a29,Slc25a22,Slc25a5,Map2…	0.268456375838926
Ontology - Biological Process	GOBP_TETRAHYDROBIOPTERIN_METABOLIC_PROCESS	0.00755737857148471	0.126713999295139	0.407017918923954	-0.815710290467302	-1.72305068586494	7	Pcbd1,Dhfr,Gch1,Pts,Qdpr,Spr	0.857142857142857
Curated - Chemical and Genetic Perturbation	WANG_IMMORTALIZED_BY_HOXA9_AND_MEIS1_DN	0.0070779935285883	0.122825809693823	0.407017918923954	-0.601030566013785	-1.72270180836008	24	Itgb7,Calcrl,Erg,Il7r,Satb1,Nrip1,Cd93,Cd27,Cd34,Nrgn,Tmsb10,Adgrg1,Flt3	0.541666666666667
Ontology - Cellular Component	GOCC_HAPTOGLOBIN_HEMOGLOBIN_COMPLEX	0.00252175320868327	0.0623274016072305	0.431707695803346	-0.899446451766382	-1.72180070573664	5	Hba-a1,Hba-a2,Hbb-bs,Hbb-bt	0.8
Ontology - Biological Process	GOBP_POSITIVE_REGULATION_OF_CHOLESTEROL_STORAGE	0.00771564684853593	0.128063746707772	0.407017918923954	-0.81507935693028	-1.72171794496856	7	Cd36,Ehd1,Srebf2,Scarb1	0.571428571428571
Canonical Pathways - Wiki	WP_WHITE_FAT_CELL_DIFFERENTIATION	0.0106446964706761	0.155420331240491	0.380730400722792	-0.576549696364147	-1.72151900788339	28	Foxo1,Klf4,Klf15,Klf2,Cebpd,Pparg,Tle3,Srebf1,Rara,Stat5a,Gata2,Irf3,Nr2f2,Ddit3,Stat5b,Creb1	0.571428571428571
Ontology - Biological Process	GOBP_REGULATION_OF_FATTY_ACID_OXIDATION	0.00710736279634177	0.123201980421002	0.407017918923954	-0.529372972969057	-1.72148229973758	41	Fmo2,Abcd2,Fmo1,Acadl,Abcd1,Ppargc1a,Ppara,Irs1,Dgat2,Klhl25,Mfsd2a,Dgat1,Pdk4,Acadvl,Cpt1a,Mlycd,Pparg,Tysnd1	0.439024390243902
Ontology - Molecular Function	GOMF_LYSOPHOSPHOLIPID_ACYLTRANSFERASE_ACTIVITY	0.013810461856464	0.1795472139245	0.380730400722792	-0.638432166306871	-1.7211173067552	18	Lclat1,Agpat1,Lpcat1,Agpat3,Gpat3,Sh3glb1,Mboat7	0.388888888888889
Ontology - Molecular Function	GOMF_ALDEHYDE_LYASE_ACTIVITY	0.0150553249990541	0.189427447376158	0.380730400722792	-0.718180978288523	-1.72095290012018	11	Cyp17a1,Shmt1,Hoga1,Aldob,Shmt2,Dera,Aldoa	0.636363636363636
Ontology - Biological Process	GOBP_LEUKOTRIENE_BIOSYNTHETIC_PROCESS	0.00803218348636239	0.131143203772749	0.380730400722792	-0.814084881877804	-1.71961728381316	7	Mgst3,Ggt5	0.285714285714286
Ontology - Biological Process	GOBP_DERMATAN_SULFATE_CATABOLIC_PROCESS	0.00264088874909989	0.0642843694442749	0.431707695803346	-0.898267267141016	-1.71954340524236	5	Hexb,Ids,Hexa	0.6
Canonical Pathways - Reactome	REACTOME_ASPIRIN_ADME	0.0114104892044191	0.161593108388312	0.380730400722792	-0.575734000217974	-1.71908342179402	28	Ugt1a5,Abcc3,Ugt1a9,Ugt1a1,Bche,Cyp3a11,Cyp2e1,Alb,Ces1d,Cyp2d22	0.357142857142857
Ontology - Molecular Function	GOMF_COA_TRANSFERASE_ACTIVITY	0.00264088874909989	0.0642843694442749	0.431707695803346	-0.897790436435246	-1.71863061333118	5	Acaa1b,Sugct,Acaa1a,Acsm3	0.8
Ontology - Molecular Function	GOMF_VITAMIN_BINDING	0.00137240477647661	0.0417905081840796	0.45505986738723	-0.440519733966108	-1.7185933563407	110	Tcn2,Egln3,Ilvbl,Cth,Oat,Alb,Pank3,Tat,Sardh,Egln1,Agxt2,Dmgdh,Dhtkd1,Ttpa,Shmt1,Gnmt,Gpt,Abat,Mtarc2,Pam,Gpt2,Ogfod3,Got2,Agxt,S100g,Egln2,Dhfr,Scly,Tkt,Srr,Rbp4,Shmt2,Cisd1,Plpbp,Sptlc1,Sptlc2,Hdc,Mthfsl	0.345454545454545
Ontology - Cellular Component	GOCC_PROTON_TRANSPORTING_ATP_SYNTHASE_COMPLEX_COUPLING_FACTOR_F_O	0.0116257814535591	0.163549852067743	0.380730400722792	-0.706647217507473	-1.71682965270672	12	Atp5g1,Atp5k,Atp5h,Atp5l,Atp5g3,Atp5o	0.5
Cell Type Signatures	TABULA_MURIS_SENIS_HEART_ENDOTHELIAL_CELL_OF_CORONARY_ARTERY_AGEING	0.000508450478189059	0.0204106549101608	0.477270815362862	-0.437021717513615	-1.71659688785897	125	Hexb,Cd74,Gstm2,Pcp4l1,Gsn,Klf13,H2-Eb1,Aldh2,Tagln2,H2-Ab1,Bnip3,Tgtp2,Apoe,Vim,Plpp1,Pkm,Ecm1,Igtp,H2-Aa,Mtarc2,Oaz1,Tle5,Klf2,Adrm1,Ftl1,Bri3,Spag7,Ptms,H2-Q6,Ece1,Gpx4,Bcl10,Mgll,Gnb1,Ctsd,Tgfb1i1,Anxa2,Aldoa,Ldhb,Mllt6,Dcn,Cldn5,Icam2,Tex261,Drap1,Spr,Ccdc85b	0.376
Canonical Pathways - Reactome	REACTOME_GABA_SYNTHESIS_RELEASE_REUPTAKE_AND_DEGRADATION	0.0158210541240605	0.196190836126144	0.352487857583619	-0.716318746670619	-1.71649049718776	11	Aldh5a1,Slc6a12,Abat,Hspa8,Dnajc5,Stxbp1	0.545454545454545
Ontology - Biological Process	GOBP_GLUCOSAMINE_CONTAINING_COMPOUND_METABOLIC_PROCESS	0.00974009163347867	0.147471532369237	0.380730400722792	-0.635327932095798	-1.71610335515287	19	Chil1,Hexb,Gnpda1	0.157894736842105
Ontology - Biological Process	GOBP_INTESTINAL_ABSORPTION	0.00712506920159106	0.12320323651159	0.407017918923954	-0.558529919478631	-1.71543734143008	32	Cd36,Hamp2,Apoa2,Pls1,Abcg5,Abcg8,Ldlr,Acat2,Dgat1,Aco1,Scarb1,Npc1,Epb41,F11r,Lima1	0.46875
Ontology - Molecular Function	GOMF_HIGH_DENSITY_LIPOPROTEIN_PARTICLE_BINDING	0.0107119484947194	0.155834040908193	0.380730400722792	-0.741621551424865	-1.71541557167434	10	Cd36,Apoa2,Pon1,Pltp,Gpihbp1,Scarb1	0.6
Ontology - Molecular Function	GOMF_QUINONE_BINDING	0.0153157198758074	0.191949831964638	0.380730400722792	-0.691838029229868	-1.71516823623406	13	Sqor,Etfdh,Ndufs2,Ndufs7,Coq10b,Sdhd,Cbr4	0.538461538461538
Cell Type Signatures	TABULA_MURIS_SENIS_HEART_AND_AORTA_ENDOTHELIAL_CELL_OF_CORONARY_ARTERY_AGEING	2.50578307916371e-05	0.00183265422735001	0.575610261071129	-0.401227969698912	-1.71468736757947	235	Cd36,Fmo2,Ndrg1,Gstt1,Abcb1a,Fmo1,App,Plscr2,Sgms1,Cd74,Gstm2,Slc3a2,Actg1,Sox18,Emp2,Id1,Klf3,Rdx,Aldh2,Tagln2,Klf4,H2-Ab1,Bnip3,Tbx3,Plaat3,Psap,Vim,Akap12,Ddrgk1,Cdh13,Ehd1,Pkm,Tinagl1,H2-Aa,Smad6,Gbp2,Esam,H2-Q4,Epas1,Mfge8,Mcam,Cyp4b1,Gpihbp1,Cd300lg,Itm2b,Eng,Camk2n1,Cebpd,Mgll,Ctsd,Klf6,Anxa2,Snhg8,Aldoa,Ubc,Sod1,Lima1,Maff,Slc43a3,Dcn,Cldn5,Pecam1,Anxa7,Fbln2,Serpinb6a,Nucks1,Pfdn5	0.285106382978723
Curated - Chemical and Genetic Perturbation	WANG_CLASSIC_ADIPOGENIC_TARGETS_OF_PPARG	0.0082280276577502	0.132330061029897	0.380730400722792	-0.598023599399279	-1.71408310056483	24	Cd36,Mgst3,Slc25a10,Hsd11b1,Crat,Dgat1,Pex11a,Pnpla2	0.333333333333333
Ontology - Molecular Function	GOMF_NEUROTRANSMITTER_TRANSMEMBRANE_TRANSPORTER_ACTIVITY	0.00866837601599961	0.137466711532936	0.380730400722792	-0.811272645746867	-1.71367690835039	7	Slc22a2,Slc29a1,Slc17a8,Slc22a1,Slc22a3,Slc29a2	0.857142857142857
Ontology - Biological Process	GOBP_GLYCEROL_ETHER_METABOLIC_PROCESS	0.0112429741590505	0.160252879897345	0.380730400722792	-0.663381024965967	-1.71344581358847	15	Agmo,Pex7,Peds1,Plaat3,Chpt1,Gnpat,Tmem86b	0.466666666666667
Ontology - Molecular Function	GOMF_OXIDOREDUCTASE_ACTIVITY_ACTING_ON_CH_OH_GROUP_OF_DONORS	0.000383962655094972	0.0162267278275888	0.49849310876659	-0.440586379114743	-1.71237507090527	119	Rdh16,Hpgd,Rdh16f2,Hao2,Idh2,Ehhadh,Aldh3a2,Rdh9,Dhrs7,Cbr1,Akr1d1,Hadh,Gpd1l,Bdh1,Hsd17b11,Hsd11b1,Dcxr,Akr1c20,Cyp4a14,Hibadh,Rdh10,Sord,Akr1b7,Hsd17b6,Adh1,Hadha,Rdh1,L2hgdh,Gulo,Mdh2,Kdsr,Akr1c19,Hsd17b4,Hmgcr,Kcnab1,Rdh13,Dhrs4,Ptgr2,Akr7a5,D2hgdh,Gpd2,Dhdh,Chdh,Hsd17b7,Akr1c14,Ugdh,Ldhb,Akr1a1,Mdh1,Rdh5,Ctbp2,Idh3b,Idh3a,H2-Ke6,Cbr4,Spr,Uevld,Hsd17b13	0.487394957983193
Ontology - Biological Process	GOBP_REGULATION_OF_SARCOMERE_ORGANIZATION	0.0194522160865572	0.22003258831807	0.352487857583619	-0.750434673214973	-1.71157455270355	9	Mef2c,Mfn2,Bmp10,Prox1	0.444444444444444
Ontology - Biological Process	GOBP_NEGATIVE_REGULATION_OF_CELLULAR_RESPONSE_TO_HYPOXIA	0.0113980472229892	0.161559754310281	0.380730400722792	-0.662579017650339	-1.71137431014518	15	Ddah1,Pik3cb,Eno1,Tmbim6,Eno1b,Pink1	0.4
Curated - Chemical and Genetic Perturbation	SAFFORD_T_LYMPHOCYTE_ANERGY	0.00275449545666804	0.0661094372043811	0.431707695803346	-0.47720734396497	-1.71086995852689	69	Ndrg1,Tnfrsf19,Agt,Hlf,Mpzl2,Noct,Jup,Bnip3,Kcnk5,Hsd17b6,Ctse,Mmd,Ankrd28,Furin,Angptl2,Gch1,Dlg2,Gadd45b,Adora2a,Dusp6,Cdc14a,Nfatc1,Cd40lg,Ddr1,Fyn,Gga2,Rcbtb1,Adgre5,Trp53rkb	0.420289855072464
Cell Type Signatures	TABULA_MURIS_SENIS_MAMMARY_GLAND_ENDOTHELIAL_CELL_AGEING	9.52259421305017e-08	1.43889991990967e-05	0.704975715167238	-0.370478970199023	-1.71085822611827	515	Gstt2,Lgals1,Fmo1,Sult1a1,App,Sparcl1,Sgms1,Pcp4l1,Gstm1,Tmem134,Ech1,Ace,Rassf3,Cyp2d22,Ei24,Ltbp4,Gsn,Vat1,Pltp,Timp3,Arpp19,Sypl,Slc29a1,Gpx3,Acer2,Klf13,Acat1,Aldh2,Ppp2r5a,Jup,Cavin2,Klf4,Sdhc,Fth1,Podxl,Mapk3,Ndufa2,Apoe,Adgrl4,Ndufa9,Plaat3,Psap,Mrpl14,Cyb5a,Ddrgk1,Mtch1,Ndufa7,Snrk,Etfb,Ccnd3,Ndufb4,Phb2,Mtarc2,Pam,Mrpl23,Tspan7,Esam,Cavin1,Atp5k,Abhd17a,Oaz1,Pink1,Cd59a,Mef2c,Tle5,Epas1,…	0.339805825242718
Ontology - Biological Process	GOBP_PTERIDINE_CONTAINING_COMPOUND_BIOSYNTHETIC_PROCESS	0.0130302183240313	0.173631453324467	0.380730400722792	-0.703515768365977	-1.70922166302125	12	Pcbd1,Dhfr,Gch1,Pts,Qdpr,Mthfsl,Spr,Atic,Mthfs	0.75
Curated - Chemical and Genetic Perturbation	TSENG_ADIPOGENIC_POTENTIAL_DN	0.00810774032722659	0.131572114307182	0.380730400722792	-0.52530291748402	-1.70824677613851	41	Enpp1,Gstt1,Fmo1,Sparcl1,Cdkn2c,Tmem185a,Cmbl,Thbd,Plpp3,Tgfbi,Gas2,Ppl,Ghitm,Ramp2,Hlx,Cst3,Gja1,Snai2,Col6a1,Phka2	0.487804878048781
Ontology - Biological Process	GOBP_MALE_MATING_BEHAVIOR	0.0099735143087908	0.148877706135976	0.380730400722792	-0.781699235578532	-1.70814557242507	8	Hexb,Ar,Pten	0.375
Canonical Pathways - Reactome	REACTOME_PREDNISONE_ADME	0.0178707714864161	0.208461176898649	0.352487857583619	-0.653891188360855	-1.70742197667591	16	Serpina6,Ugt1a5,Abcb1a,Cyp3a11,Alb,Hsd11b1,Akr1c20	0.4375
Ontology - Molecular Function	GOMF_1_ACYLGLYCEROL_3_PHOSPHATE_O_ACYLTRANSFERASE_ACTIVITY	0.0131862669888722	0.174117426513409	0.380730400722792	-0.702290153395665	-1.70624397900623	12	Lclat1,Agpat1,Lpcat1,Agpat3,Gpat3	0.416666666666667
Ontology - Biological Process	GOBP_ENTERIC_NERVOUS_SYSTEM_DEVELOPMENT	0.00978171595669867	0.14766611166677	0.380730400722792	-0.806525206636567	-1.70364874233275	7	Ascl1,Ednrb,Kif26a,Hlx,Phactr4	0.714285714285714
Ontology - Biological Process	GOBP_MYELIN_MAINTENANCE	0.013234868401053	0.17461522831933	0.380730400722792	-0.644305127745461	-1.70280460482306	17	Ndrg1,Abcd2,Abcd1,Pten,9130409I23Rik,Degs1,Sod1	0.411764705882353
Ontology - Biological Process	GOBP_RESPONSE_TO_COPPER_ION	0.0116405588660315	0.163549852067743	0.380730400722792	-0.630395677785791	-1.70278069492928	19	Sord,Sod3,Nfe2l1,Lcat,Mt1,Atp7b,Park7,Sod1,Aqp1,Mt2	0.526315789473684
Ontology - Biological Process	GOBP_REGULATION_OF_NUCLEOTIDE_BIOSYNTHETIC_PROCESS	0.00765849193485125	0.127644188678993	0.407017918923954	-0.554351922644194	-1.70260527723402	32	Ak4,Pdk1,Ppargc1a,Ppara,Pdk2,Eno1,Eno1b,Pdk4,Prkn,Bcl2l1,Ndufc2,Hnf1a,Entpd1,Nos3	0.4375
Ontology - Biological Process	GOBP_PEROXISOME_FISSION	0.0207173738507163	0.228848397908223	0.352487857583619	-0.746492505002539	-1.70258334396053	9	Acox1,Pex11a,Pex19,Acot8	0.444444444444444
Ontology - Biological Process	GOBP_AMINOGLYCAN_CATABOLIC_PROCESS	0.0131586806562595	0.17404012227193	0.380730400722792	-0.588190295029274	-1.70192195131659	25	Chil1,Hexb,Ids,Hexa,Tgfb1,Gns,Cemip2,Hyal2,Stab2,Lyve1	0.4
Ontology - Biological Process	GOBP_POSITIVE_REGULATION_OF_MYELOID_LEUKOCYTE_CYTOKINE_PRODUCTION_INVOLVED_IN_IMMUNE_RESPONSE	0.00636303741336715	0.11451322499989	0.407017918923954	-0.542589394914066	-1.70125574231316	36	Cd36,Rtn4,Cd74,Mif,Panx1,Gprc5b	0.166666666666667
Ontology - Biological Process	GOBP_GAMMA_AMINOBUTYRIC_ACID_METABOLIC_PROCESS	0.0037528240582152	0.0803761799425229	0.431707695803346	-0.888687390631709	-1.70120475028163	5	Aldh5a1,Aldh1a1,Abat	0.6
Ontology - Molecular Function	GOMF_ABC_TYPE_GLUTATHIONE_S_CONJUGATE_TRANSPORTER_ACTIVITY	0.0100998136429348	0.150342672043575	0.380730400722792	-0.804747123734191	-1.6998928414936	7	Abcc4,Abcc3	0.285714285714286
Positional	chr4A2	0.0207173738507163	0.228848397908223	0.352487857583619	-0.745259412071875	-1.69977093329165	9	Decr1,Gm11837,Tmem64,Gm11844	0.444444444444444
Ontology - Biological Process	GOBP_XENOBIOTIC_TRANSMEMBRANE_TRANSPORT	0.0179714251488167	0.209040171829047	0.352487857583619	-0.708862974429461	-1.69862448117097	11	Abcc4,Abcc3,Slc47a1,Abca3	0.363636363636364
Ontology - Biological Process	GOBP_LIPID_STORAGE	0.00275053020013848	0.0661094372043811	0.431707695803346	-0.462772224580302	-1.69835546099189	81	Cd36,Ces1g,Hexb,Enpp1,Ces1c,Ces1d,Hexa,Cds2,Ppara,Angptl3,Dgat2,Ces1e,Apoe,Ehd1,Srebf2,Dgat1,Fitm2,Nr1h2,Pnpla2,Cry2,Scarb1,Ces1b	0.271604938271605
Ontology - Biological Process	GOBP_PHOSPHATIDYLCHOLINE_METABOLIC_PROCESS	0.00730545070036552	0.124830639471852	0.407017918923954	-0.512235625568948	-1.69801617790731	46	Slc27a1,Apoa2,Enpp2,Abca3,Pon1,Apoc1,Ldlr,Mfsd2a,Cept1,Lpcat1,Lcat,Pcyt1a,Nr1h2,Pemt,Scarb1,Abhd3,Chpt1,Mboat7,Pla2g6	0.41304347826087
Ontology - Biological Process	GOBP_RESPONSE_TO_ETHANOL	0.00857102614718705	0.136327830982617	0.380730400722792	-0.522109347233107	-1.69786151859678	41	Hpgd,Chrnb2,Trp53inp1,Aldh1a1,Alad,Aldh2,Unc79,Gk,Adh1,Cdo1,Abat,Got2,Pten,Igf1r,Shh,Glra3,Sod1,Rara,Sdf4,Fyn	0.487804878048781
Ontology - Biological Process	GOBP_BRADYKININ_CATABOLIC_PROCESS	0.0102588625649636	0.151863402683015	0.380730400722792	-0.803699483094557	-1.69767987698432	7	Mme,Ace,Ece1,Ctsh	0.571428571428571
Canonical Pathways - Biocarta	BIOCARTA_ACETAMINOPHEN_PATHWAY	0.0040308085209757	0.0838025633176983	0.407017918923954	-0.886306353035466	-1.69664675552214	5	Cyp3a11,Cyp2e1,Cyp1a2,Nr1i3	0.8
Curated - Chemical and Genetic Perturbation	ZHONG_SECRETOME_OF_LUNG_CANCER_AND_MACROPHAGE	0.00443653340041469	0.0894961655849397	0.407017918923954	-0.46886860668107	-1.69621590348863	73	Gsta4,App,Creg1,Enpp2,Vcam1,Gstm1,Pebp1,Ctsb,Gsto1,Eno1,Got2,Mdh2,Dhfr,Cd81,Igfbp4,Ctsh,Pgk1,Ctsd,Anxa2,Timp2,Sdc1,Aldoa,Akr1a1,Phactr4,Cst3,Mdh1,Clstn1,Npc2,Psma6	0.397260273972603
Canonical Pathways - Reactome	REACTOME_BIOSYNTHESIS_OF_MARESIN_LIKE_SPMS	0.000305606737219676	0.0133376106540805	0.49849310876659	-0.956877368136164	-1.69538719773099	4	Cyp3a11,Cyp2e1,Cyp2d22,Cyp1a2	1
Curated - Chemical and Genetic Perturbation	LANDIS_ERBB2_BREAST_TUMORS_65_DN	0.00649267822978205	0.115676559740177	0.407017918923954	-0.547683799389577	-1.69509877607171	34	Hadh,Bckdhb,Pgm1,Chchd10,Gpx3,Acaa1a,Cavin2,Cpt2,Klf4,Aplp2,Acaa2,Gpd2,Chpt1	0.382352941176471
Canonical Pathways - Reactome	REACTOME_REELIN_SIGNALLING_PATHWAY	0.00411062392898516	0.0850644230885727	0.407017918923954	-0.885413723627181	-1.6949380046097	5	Vldlr	0.2
Ontology - Biological Process	GOBP_PEPTIDE_ANTIGEN_ASSEMBLY_WITH_MHC_CLASS_II_PROTEIN_COMPLEX	0.0139958520307991	0.181368577651545	0.380730400722792	-0.732711769449807	-1.69480670626196	10	H2-DMb1,H2-Eb1,H2-Ab1,H2-DMa,H2-Aa	0.5
Ontology - Biological Process	GOBP_NEGATIVE_REGULATION_OF_HYDROGEN_PEROXIDE_MEDIATED_PROGRAMMED_CELL_DEATH	0.0107360096186395	0.156042346698502	0.380730400722792	-0.802146370937874	-1.69439918897772	7	Pink1,Hgf,Park7,Trap1,Met,Hk3	0.857142857142857
Ontology - Molecular Function	GOMF_MHC_PROTEIN_COMPLEX_BINDING	0.0164663679374797	0.199955887228667	0.352487857583619	-0.628390722915825	-1.69404708235672	18	Cd74,H2-DMb1,H2-Eb1,H2-Ab1,H2-DMa,H2-Aa	0.333333333333333
Ontology - Biological Process	GOBP_CELLULAR_MODIFIED_AMINO_ACID_CATABOLIC_PROCESS	0.0138765513155961	0.180260115508437	0.380730400722792	-0.640839707467346	-1.6936460037921	17	Acadl,Ahcyl,Ahcy,Sardh,Hoga1,Cdo1,Agxt,Mthfsl,Pcyox1,Abhd16a	0.588235294117647
Cell Type Signatures	TABULA_MURIS_SENIS_KIDNEY_KIDNEY_CORTEX_ARTERY_CELL_AGEING	0.0094388516860515	0.145019733273249	0.380730400722792	-0.555595896947635	-1.69292728192315	31	Cd74,Timp3,Gpx3,H2-Eb1,H2-Ab1,Fth1,Apoe,H2-Aa,Epas1,Mcam,Npnt,Eng,Sod1,Napsa	0.451612903225806
Ontology - Biological Process	GOBP_DIOL_BIOSYNTHETIC_PROCESS	0.0122740491488789	0.167598845027786	0.380730400722792	-0.626616154056617	-1.69257170989202	19	Acer2,Ephx1,Pcbd1,Dhfr,Gch1,Pts,Sptlc1,Sptlc2,Qdpr,Sptssa,Spr,Asah1,Asah2	0.68421052631579
Ontology - Biological Process	GOBP_POSITIVE_REGULATION_OF_EARLY_ENDOSOME_TO_LATE_ENDOSOME_TRANSPORT	0.0219825331209017	0.235357107618638	0.352487857583619	-0.742069967269053	-1.69249651919992	9	Rdx,Dab2,Vps11,Msn,Ptpn23,Rab21,Nf2	0.777777777777778
Ontology - Molecular Function	GOMF_ATPASE_COUPLED_MONOATOMIC_CATION_TRANSMEMBRANE_TRANSPORTER_ACTIVITY	0.00836631383687205	0.133735777170838	0.380730400722792	-0.522056729733576	-1.69236430784782	42	Atp6v0d2,Atp1b1,Atp1a1,Cpox,Atp5e,Atp7b,Atp5l,Atp5b,Atp6v0a2,Atp6v1b2,Atp2b1,Kcnj8,Atp2a3,Atp6v1h,Atp6v1c1,Atp2b4,Atp6v1a,Atp2b2,Atp6v0c,Atp1a2,Atp6v1e1,Atp1b3	0.523809523809524
Ontology - Biological Process	GOBP_NEGATIVE_REGULATION_OF_LIPID_LOCALIZATION	0.00792044696686648	0.130051387146434	0.380730400722792	-0.495377914215918	-1.69214507152842	53	Ces1g,Apoa2,Ces1c,Ces1d,Ppara,Apoc1,Ces1e,Abcg5,Abcg8,Apoe,Srebf2,Nr1h2,Pcsk9,Pnpla2,Cry2,Shh,Ces1b,Pparg	0.339622641509434
Ontology - Biological Process	GOBP_REGULATION_OF_LIPID_METABOLIC_PROCESS	8.80017012641053e-06	0.000774463323707239	0.593325476396405	-0.381141011876004	-1.69081520438106	322	Rdh16,Fmo2,Adora1,Hpgd,Rdh16f2,Ces1g,Rdh9,Abcd2,Fmo1,Agt,Slc27a1,Acadl,Abhd6,Cyp17a1,Apoa2,Cd74,Abca3,Ces1c,Ces1d,Tm6sf2,Pdk1,Abcd1,Ppargc1a,Ppara,Irs1,Apoc1,Rarres2,Angptl3,Dgat2,Ces1e,Tgfb1,Sirt3,Sorl1,Atp1a1,Pdk2,Rdh10,Ppp2r5a,Pck1,Klhl25,Apoe,Gk,Psap,Ldlr,Adgrf5,Srebf2,Mfsd2a,Apoh,Phb2,Rdh1,Lpcat1,Nfe2l1,Dgat1,Pdk4,Fitm2,Nr1h2,Pde3b,Cd81,Igf1r,Pnpla2,Sh3glb1,Prox1,Scarb1,Acadvl,Opa3,Cpt1a,Por…	0.291925465838509
Ontology - Biological Process	GOBP_POSITIVE_REGULATION_OF_LONG_TERM_SYNAPTIC_POTENTIATION	0.0109962655825027	0.158733048065903	0.380730400722792	-0.589880005590575	-1.69074155260688	24	Mme,App,Cpeb3,Adcy1,Shank3,Stau1,Adora2a,Igsf11	0.333333333333333
Ontology - Biological Process	GOBP_NEUTRAL_LIPID_BIOSYNTHETIC_PROCESS	0.00729128833309477	0.124769834648696	0.407017918923954	-0.505320192176035	-1.68994230072378	47	Slc27a1,Mogat1,Dgat2,Pck1,Plpp1,Ldlr,Mfsd2a,Dgat1,Fitm2,Nr1h2,Gpat3,Pnpla2,Scarb1,Srebf1,Lpin2,Rgn,Pnpla3,Mogat2,Acsl1,Gpat4,Gpld1	0.446808510638298
Ontology - Molecular Function	GOMF_THIAMINE_TRANSMEMBRANE_TRANSPORTER_ACTIVITY	0.00642205691761316	0.115187105990381	0.407017918923954	-0.845809761891118	-1.68948670033224	6	Slc47a1,Slc22a2,Slc19a2,Slc22a1	0.666666666666667
Canonical Pathways - Reactome	REACTOME_METABOLISM_OF_WATER_SOLUBLE_VITAMINS_AND_COFACTORS	0.00175379937216591	0.0488532252938808	0.45505986738723	-0.439504103815292	-1.68912095180841	102	Nt5e,Enpp1,Tcn2,Parp16,Slc25a32,Slc5a6,Pank3,Nudt12,Vnn1,Nadk2,Nadk,Shmt1,Gsto1,Cyb5a,Naxe,Mccc1,Rfk,Nampt,Mthfd1,Pank1,Dhfr,Slc19a2,Shmt2,Coasy,Naprt,Slc25a16,Ppcs,Pcx,Mmadhc	0.284313725490196
Ontology - Cellular Component	GOCC_MITOCHONDRIAL_PERMEABILITY_TRANSITION_PORE_COMPLEX	0.00665844873777648	0.117583653178573	0.407017918923954	-0.845240127227864	-1.68834886741641	6	Ppif,Vdac1,Slc25a5,Spg7	0.666666666666667
Ontology - Biological Process	GOBP_NEUROPEPTIDE_CATABOLIC_PROCESS	0.00482896450272693	0.0953705603454713	0.407017918923954	-0.881922467540208	-1.68825473048854	5	Mme,Ace,Ece1,Ctsh	0.8
Curated - Chemical and Genetic Perturbation	LE_EGR2_TARGETS_DN	0.00104913202290238	0.0347189000223706	0.45505986738723	-0.443114170420571	-1.68806251370491	99	Mgst3,Osbpl5,Ndrg1,Abcb1a,Sult1a1,Myo1d,Emp2,Fth1,Pck1,Rtn1,Hmgcr,Fads1,Tkt,Ak3,Fdft1,Sirt2,Tlcd4,Car3,Itpkb,Mapk8ip1,Sema6c,Elovl6,Sema3b,Tiparp,Pcmt1,Cldn5,Rnf13,Limch1,Ptgds,Fgl2,Mt2,S100a1,Rap1gds1,Cd55,Faah,Msmo1,Mpz,Mbp,Hmgcs1	0.393939393939394
Canonical Pathways - Reactome	REACTOME_DIGESTION_AND_ABSORPTION	0.0116903048440915	0.16381768389135	0.380730400722792	-0.799003884693314	-1.68776121573858	7	Amy1,Pir,Slc2a2,Slc5a1	0.571428571428571
Canonical Pathways - Wiki	WP_NUCLEAR_RECEPTORS	0.00989927356784116	0.148322417900947	0.380730400722792	-0.553428246484728	-1.68632234724582	31	Ar,Ppara,Nr5a2,Esrra,Nr1i3,Nr1h2,Nr1i2,Pparg,Nr2f1,Rara,Hnf4a,Nr2f2,Rorc,Rarg,Rxra	0.483870967741936
Ontology - Biological Process	GOBP_CRISTAE_FORMATION	0.0180345481079329	0.209318374670116	0.352487857583619	-0.625217300363771	-1.68549201141225	18	Chchd10,Pink1,Chchd6,Slc25a46,Afg3l2,Immt,Samm50,Chchd3,Adck1,Letm1	0.555555555555556
Ontology - Biological Process	GOBP_HIGH_DENSITY_LIPOPROTEIN_PARTICLE_REMODELING	0.0192991331155429	0.219029625413858	0.352487857583619	-0.679768380910217	-1.68524580273698	13	Apoa2,Pltp,Apoe,Lcat,Lipg,Scarb1,Abca5	0.538461538461538
Ontology - Biological Process	GOBP_POSITIVE_REGULATION_OF_CATECHOLAMINE_SECRETION	0.0146213586027651	0.187297153194393	0.380730400722792	-0.728563672542172	-1.68521190684641	10	Rtn4,Chrnb2,Pink1,Kcnb1,Slc18a1	0.5
Canonical Pathways - Wiki	WP_GLUTATHIONE_AND_ONECARBON_METABOLISM	0.00938210051776498	0.145019733273249	0.380730400722792	-0.560193961889697	-1.68517733141142	29	Mat1a,Cth,Ahcy,Gpx3,Shmt1,Amt,Ggt5,Anpep,Shmt2,Gpx4,Chdh	0.379310344827586
Ontology - Molecular Function	GOMF_OXIDOREDUCTASE_ACTIVITY_ACTING_ON_THE_ALDEHYDE_OR_OXO_GROUP_OF_DONORS	0.00968588685428996	0.147427064225816	0.380730400722792	-0.480529494095622	-1.68491134422136	58	Aldh3a2,Aldh1b1,Aldh3b3,Bckdhb,Aldh5a1,Suclg2,Htatip2,Aldh4a1,Aldh6a1,Akr1c20,Dlat,Aldh1a1,Aldh2,Aldh1a3,Dhtkd1,Akr1b7,Akr1c19,Dld,Aldh9a1,Dhrs4,Aldh8a1,Pdha1,Bckdha	0.396551724137931
Canonical Pathways - Biocarta	BIOCARTA_REELIN_PATHWAY	0.00721003001616961	0.123908852756426	0.407017918923954	-0.843470477552126	-1.68481403047539	6	Vldlr	0.166666666666667
Ontology - Biological Process	GOBP_SERINE_FAMILY_AMINO_ACID_METABOLIC_PROCESS	0.00865364046643181	0.137369038008759	0.380730400722792	-0.548501658948118	-1.68463710677177	32	Cth,Agxt2,Shmt1,Amt,Cdo1,Gnmt,Agxt,Mthfd1,Dhfr,Scly,Srr,Shmt2	0.375
Ontology - Biological Process	GOBP_POSITIVE_REGULATION_OF_TRIGLYCERIDE_METABOLIC_PROCESS	0.0150863030340316	0.189572045118847	0.380730400722792	-0.564140445101641	-1.68446624026123	28	Slc27a1,Dgat2,Ldlr,Mfsd2a,Apoh,Dgat1,Nr1h2,Pnpla2,Scarb1,Srebf1,Apoa5,Rgn	0.428571428571429
Ontology - Biological Process	GOBP_DIACYLGLYCEROL_BIOSYNTHETIC_PROCESS	0.023880274326424	0.246449970287585	0.352487857583619	-0.738323686506235	-1.6839520861536	9	Mogat1,Dgat2,Plpp1,Pnpla2	0.444444444444444
Ontology - Molecular Function	GOMF_BETA_N_ACETYLHEXOSAMINIDASE_ACTIVITY	0.00736762474887927	0.125140239239448	0.407017918923954	-0.843014174066608	-1.68390257413516	6	Hexb,Hexa	0.333333333333333
Ontology - Cellular Component	GOCC_NUCLEAR_ENVELOPE_LUMEN	0.0146213586027651	0.187297153194393	0.380730400722792	-0.727936607848389	-1.68376146822566	10	Bche,App,Sorl1,Igf2r	0.4
Ontology - Biological Process	GOBP_TRIGLYCERIDE_BIOSYNTHETIC_PROCESS	0.00741470528333532	0.125540522751778	0.407017918923954	-0.520404774091962	-1.68373872021778	40	Slc27a1,Mogat1,Dgat2,Pck1,Ldlr,Mfsd2a,Dgat1,Fitm2,Nr1h2,Gpat3,Scarb1,Srebf1,Lpin2,Rgn,Pnpla3,Mogat2,Acsl1,Gpat4,Gpld1	0.475
Curated - Chemical and Genetic Perturbation	JACKSON_DNMT1_TARGETS_DN	0.0183481845858988	0.211950955579981	0.352487857583619	-0.624359541792029	-1.68317962303217	18	Scd2,Fzd8,Jup,Ldlr,Mdh2,Gas2	0.333333333333333
Ontology - Molecular Function	GOMF_HAPTOGLOBIN_BINDING	0.000652322882795616	0.0246355620919528	0.477270815362862	-0.949720334395862	-1.68270642610748	4	Hba-a1,Hba-a2,Hbb-bs,Hbb-bt	1
Ontology - Biological Process	GOBP_WATER_SOLUBLE_VITAMIN_METABOLIC_PROCESS	0.00742988215044201	0.125664648789472	0.407017918923954	-0.536626529213573	-1.68255954292428	36	Vnn3,Alpl,Vnn1,Shmt1,Gsto1,Pdxp,Rfk,Gulo,Dhfr,Shmt2,Clybl,Mthfsl,Mmadhc,Akr1a1,Rgn,Aldh1l1,Ugt1a6a,Abcd4,Btd,Pdxk	0.555555555555556
Ontology - Molecular Function	GOMF_AMINO_ACID_SODIUM_SYMPORTER_ACTIVITY	0.0170936395292143	0.203971617457955	0.352487857583619	-0.692335886832618	-1.68205966244348	12	Slc1a2,Slc6a12,Slc38a7,Slc38a4,Slc38a3	0.416666666666667
Ontology - Biological Process	GOBP_ATRIAL_CARDIAC_MUSCLE_TISSUE_DEVELOPMENT	0.0143520485959332	0.185085960033062	0.380730400722792	-0.769692936601377	-1.68190977033443	8	Tbx3,Gata6,Bmp10,Prox1,Eng	0.625
Curated - Chemical and Genetic Perturbation	LEE_BMP2_TARGETS_UP	1.05960373522472e-08	2.17585551629414e-06	0.747739663149885	-0.358019870964808	-1.68148332508153	703	Vldlr,Fmo2,Prlr,Mme,Hpgd,Sult1d1,Bche,Tmtc2,Slc39a4,Dhrs7,Gstt2,Serpinb1a,Gstt1,Abcb1a,Ar,Sult1a1,Rnf128,Creg1,Tcn2,Tmprss4,Ilvbl,Enpp2,Cyp39a1,Hyi,Gstm1,Bcl2l11,Hsd17b11,4931406C07Rik,Slc24a3,Mmp11,Hexa,Stom,Atp1b1,Prom1,Aldh6a1,Adcy6,Dcxr,Cyp2d22,Ltbp4,Mpzl2,Irs1,Rnf167,Rhobtb1,Trp53inp1,Elapor1,Inhbb,Vat1,Chchd10,Rarres2,Emp2,Naga,Galnt15,Lepr,Dchs1,Bphl,Pigr,Ctsb,Pltp,Tmem35b,Acaa1a,Foxo1,Ada…	0.300142247510669
Ontology - Cellular Component	GOCC_ENVELOPE	1.14074207233368e-11	4.93817993853206e-09	0.875325132024659	-0.34544356875091	-1.681365178909	1079	Mgst3,Sult1e1,Idh2,Rtn4,Bche,Aldh3a2,Acadm,Mpc1,Maob,Mpc2,App,Slc27a1,Acadl,Hadh,Slc25a10,Parp16,Bdh1,Slc25a32,Bckdhb,Cyp2b10,Suox,Tmem53,Gstk1,Eci1,Dmac2,Htatip2,Cyp2e1,Hsd11b1,Hmgcs2,Alpl,Abcd1,Gcdh,Slc22a18,Gchfr,Aifm2,Vat1,Pebp1,Prelid2,Chchd10,Sirt3,Sorl1,Hmgcl,1810058I24Rik,Lmo7,Ivd,Prodh2,Acat1,Slc25a20,Acad11,Cpt2,Sdhc,Bnip3,Mapk3,Gsto1,Ndufa2,Apoe,Crls1,Gk,Ndufa9,Sqor,Plaat3,Maoa,Mrpl14,…	0.300278035217794
Ontology - Molecular Function	GOMF_OXIDOREDUCTASE_ACTIVITY_ACTING_ON_THE_CH_NH_GROUP_OF_DONORS	0.0126618122434817	0.170897723230392	0.380730400722792	-0.566834969365499	-1.68066064550374	27	Aifm2,Sardh,Prodh2,Dmgdh,Prodh,Etfdh,Mthfd1,Pipox,Blvrb,Dhfr,Crym,Aass,Qdpr	0.481481481481482
Ontology - Biological Process	GOBP_POSITIVE_REGULATION_OF_SKELETAL_MUSCLE_TISSUE_DEVELOPMENT	0.0154299554391024	0.192871755765156	0.380730400722792	-0.650395608335386	-1.67990580124863	15	Dll1,Adrb2,Mef2c,Hmgcr,Shh,Usp2	0.4
Curated - Chemical and Genetic Perturbation	GALINDO_IMMUNE_RESPONSE_TO_ENTEROTOXIN	0.00363530347184102	0.0784725818173554	0.431707695803346	-0.467722039101308	-1.67945426752525	71	Scd2,Bcl2l11,Il1rn,Actg1,Herpud1,Noct,Cdc42ep4,Glrx,Bcl6b,Ehd1,Pkm,Ccl5,Il18rap,Nfkb2,Ets2,Gadd45a,Gadd45b,Tapbp,Bcl10,Tnfaip3,Marcksl1,Ubc,Nfkbia,Dusp2,Mt2,Rhob,Phldb1	0.380281690140845
Ontology - Biological Process	GOBP_REGULATION_OF_SMALL_MOLECULE_METABOLIC_PROCESS	1.24104212123992e-05	0.0010407210291047	0.593325476396405	-0.3782845115442	-1.67895611758496	321	Rdh16,Fmo2,Rdh16f2,Ugt1a1,Ces1g,Rdh9,Acadm,Slc4a4,Abcd2,Fmo1,Agt,App,Acadl,Cd74,Ces1c,Hsd11b1,Ces1d,Ak4,Pdk1,Abcd1,Ppargc1a,Ppara,Irs1,Apoc1,Dgat2,Ces1e,Lepr,Arpp19,Foxo1,Pdk2,Rdh10,Sesn2,Klhl25,Apoe,Gk,Gckr,Eno1,Ldlr,Srebf2,Mfsd2a,Gnmt,Gpt,Rdh1,Gpt2,Eno1b,Nfe2l1,Ppp1r3e,Dgat1,Pdk4,Nr1h2,Ppp1r3g,Prox1,Acadvl,Cpt1a,Pptc7,Igfbp4,Clybl,Por,Ces1b,Park7,Nln,Prkn,Mlycd,Pparg,Bcl2l1,Git1,Tysnd1,Ndufc2,S…	0.26791277258567
Canonical Pathways - Reactome	REACTOME_LYSINE_CATABOLISM	0.0177209117674525	0.208461176898649	0.352487857583619	-0.690944232077217	-1.67867857766566	12	Gcdh,Slc25a21,Pipox,Dld,Crym,Dlst,Aass,Aldh7a1	0.666666666666667
Positional	chr7A1	0.00156273115308196	0.0452626851336595	0.45505986738723	-0.438851533404273	-1.67842429993642	100	Sult2a2,Sult2a1,Sult2a3,Sult2a5,Sult2a-ps1,Zbed4-ps1,Tmem167-ps1,Sult2a7,Sult2a4,Kat6b-ps2,Slc27a5,Zbed4-ps2,Lig1,Rdh13,Epn1,Ndufa3	0.16
Ontology - Biological Process	GOBP_CARDIAC_VENTRICLE_FORMATION	0.00586657170598424	0.109098208523948	0.407017918923954	-0.876705949331398	-1.67826880557241	5	Mef2c,Sox4,Hand2	0.6
Curated - Chemical and Genetic Perturbation	ZHANG_GATA6_TARGETS_UP	0.0208940678707651	0.229691341857271	0.352487857583619	-0.676849456081972	-1.67800935874599	13	Cd36,Maob,Mpzl2,Gsto1,Emb,Mettl7a1,Tesc	0.538461538461538
Ontology - Biological Process	GOBP_SULFUR_COMPOUND_BIOSYNTHETIC_PROCESS	0.00222843168028298	0.0571063154740937	0.431707695803346	-0.432948447285131	-1.67499425831968	104	Fmo3,Gstm3,Mpc1,Mpc2,Fmo1,Mat1a,Papss2,Cth,Gstm2,Gstp3,Gstm1,Pdk1,Gcdh,Dlat,Pdk2,Acat1,Ggt5,Vdac1,Pdk4,Mthfd1,Gstm6,Dld,Pxylp1,Pdha1,Enoph1,Mlycd,Hs3st1,Extl1,Ugdh,Ppcs	0.288461538461538
Curated - Chemical and Genetic Perturbation	TSENG_IRS1_TARGETS_DN	0.00078154809725428	0.0281304626375771	0.477270815362862	-0.430934154008452	-1.67486090697676	119	Mgst3,Enpp1,Gstt1,Fmo1,Sparcl1,Hsd17b11,4931406C07Rik,Cdkn2c,Tmem185a,Sirt3,Ephx1,Fth1,Maoa,Glrx,Cmbl,Ggt5,Smad6,Mesd,Thbd,Sema3e,Plpp3,Gatd3a,Tgfbi,Hgf,Gas2,Ppl,Igfbp4,Ghitm,Tapbp,Ramp2,Tle3,Hlx	0.26890756302521
Ontology - Biological Process	GOBP_DETECTION_OF_TEMPERATURE_STIMULUS_INVOLVED_IN_SENSORY_PERCEPTION_OF_PAIN	0.0241153715811888	0.248049937947865	0.352487857583619	-0.698766303369999	-1.6744301682239	11	Adora1,Ntrk1	0.181818181818182
Canonical Pathways - Reactome	REACTOME_ACYL_CHAIN_REMODELLING_OF_PC	0.0180345481079329	0.209318374670116	0.352487857583619	-0.689164941732001	-1.67435571563528	12	Pla2g12a,Plaat3,Lpcat1,Pla2g6,Tmem86b,Plbd1,Pla2r1,Pnpla8	0.666666666666667
Ontology - Biological Process	GOBP_TRANSFORMING_GROWTH_FACTOR_BETA_ACTIVATION	0.0159737326242687	0.197246581015405	0.352487857583619	-0.766151359260869	-1.67417082243958	8	Gata6,Furin,Lrrc32,Ltbp3	0.5
Regulatory Target Gene - miRDB	MIR_7679_3P	0.0241153715811888	0.248049937947865	0.352487857583619	-0.698607073604354	-1.67404861129709	11	Cux2,Dpys,Slc22a15,Dcaf11	0.363636363636364
Ontology - Biological Process	GOBP_ERYTHROSE_4_PHOSPHATE_PHOSPHOENOLPYRUVATE_FAMILY_AMINO_ACID_CATABOLIC_PROCESS	0.0161359011127869	0.198463224787149	0.352487857583619	-0.765753849717733	-1.67330219658554	8	Hpd,Tat,Pah,Qdpr,Gstz1,Hgd,Fah	0.875
Ontology - Biological Process	GOBP_MITOCHONDRIAL_ELECTRON_TRANSPORT_NADH_TO_UBIQUINONE	0.0106226822572634	0.155242708670352	0.380730400722792	-0.556222498857245	-1.67323036316448	29	Ndufa7,Pink1,Ndufs2,Dld,Ndufv1,Ndufs7,Ndufa10,Park7,Ndufb9,Ndufs1,Ndufc2,Coq9,mt-Nd6,Ndufb8,Ndufv2	0.517241379310345
Ontology - Biological Process	GOBP_AMINO_ACID_BETAINE_TRANSPORT	0.0257780177503977	0.258538829247414	0.352487857583619	-0.733457526063426	-1.67285345667849	9	Slc25a20,Slc6a12,Slc22a5,Slc22a1	0.444444444444444
Ontology - Molecular Function	GOMF_OXYGEN_CARRIER_ACTIVITY	0.00610601999129677	0.111899453318765	0.407017918923954	-0.87368243175764	-1.67248091827564	5	Hba-a1,Hbb-bs,Hbb-bt	0.6
Curated - Chemical and Genetic Perturbation	YAO_TEMPORAL_RESPONSE_TO_PROGESTERONE_CLUSTER_3	0.0216662431765916	0.232967943769721	0.352487857583619	-0.640503997890042	-1.67246572765057	16	Hpgd,Pten,Sema3e,Rabgap1l,Minpp1,Gadd45a,Igha,Nfkbia,Igkc	0.5625
Canonical Pathways - Reactome	REACTOME_NEUROTRANSMITTER_RELEASE_CYCLE	0.00940168736644507	0.145019733273249	0.380730400722792	-0.543407220068198	-1.67117225855013	33	Slc1a2,Aldh5a1,Slc22a2,Maoa,Slc6a12,Abat,Hspa8,Slc22a1,Dnajc5,Gls2,Stxbp1	0.333333333333333
Ontology - Molecular Function	GOMF_AMINO_ACID_MONOATOMIC_CATION_SYMPORTER_ACTIVITY	0.0217172643390489	0.233140363886426	0.352487857583619	-0.656987124123786	-1.67090062124754	14	Slc1a2,Slc6a12,Slc25a22,Slc38a7,Slc38a4,Slc38a3	0.428571428571429
Ontology - Biological Process	GOBP_NADH_OXIDATION	0.00910660418046834	0.142720625399767	0.380730400722792	-0.835535242643312	-1.66896357042338	6	Nqo1,Gpd1l,Aldob	0.5
Regulatory Target Gene - miRDB	MIR_7001_5P	0.000411147505099422	0.0169289192523842	0.49849310876659	-0.404878409145336	-1.66852307372094	171	Pbx1,Ndrg1,Esrrg,Slc25a10,Myo1d,Lrp4,Abcd1,Mafb,Nptx1,Disp2,Dchs1,Lrrc61,Rab43,Efnb2,Ngef,Fam163b,Pear1,Gprc5b,Erf,Susd6,Agpat1,Rin3,Ubtf,Mknk2,Lingo1,Nectin1,Anpep,Chrm1,Cbx6,Atp7b,Pptc7,Tmem132e,Ifrd2,Gtdc1,Dop1b,Slc25a46,Rnf44,Ube2z,Zbtb40,Zdhhc8,2510039O18Rik,Galnt2,Adgra2,Phldb1,Slc25a23,Mecp2,Ddx3x,Plekho2,Cbfa2t3,Tbc1d25,Ttc23,Sfxn5,Mpz,Adamts1,Rapgef2,Prelp,Tmem104	0.333333333333333
Ontology - Cellular Component	GOCC_MITOCHONDRIAL_RESPIRATORY_CHAIN_COMPLEX_III	0.0192890947776553	0.219029625413858	0.352487857583619	-0.686616501246006	-1.66816417042557	12	Uqcrc1,Uqcrc2,Uqcr11,Uqcrfs1,Uqcrb,Uqcrq,Cyc1	0.583333333333333
Canonical Pathways - Reactome	REACTOME_ACYL_CHAIN_REMODELLING_OF_PG	0.0148712963566585	0.188522094388416	0.380730400722792	-0.789643044341199	-1.66798801613883	7	Pla2g12a,Crls1,Lpcat1	0.428571428571429
Ontology - Cellular Component	GOCC_PLASMA_MEMBRANE_RAFT	0.00221940968967455	0.0569684054479443	0.431707695803346	-0.433972449549541	-1.6678614617665	102	Cd36,Slc27a1,Myo1d,Lrp4,Chrnb2,Atp1b1,Irs1,Emp2,Dag1,Adrb2,Atp1a1,Ctsb,Cavin2,Cacna1h,Mapk3,Plpp1,Cdh13,Ldlr,Cavin1,Igf1r,Flot2,Plvap,Scarb1	0.225490196078431
Canonical Pathways - Wiki	WP_PROSTAGLANDIN_SYNTHESIS_AND_REGULATION	0.0215780511061063	0.232581187460636	0.352487857583619	-0.59556544273784	-1.66757474422421	23	Hpgd,Hsd11b1,Ptgfr,Anxa6,Ednrb,Anxa4,Anxa2,Ptgds	0.347826086956522
Ontology - Biological Process	GOBP_POSITIVE_REGULATION_OF_LIPID_CATABOLIC_PROCESS	0.017700574994823	0.208461176898649	0.352487857583619	-0.557805466887306	-1.66555063683749	28	Adora1,Abcd2,Apoa2,Abcd1,Irs1,Angptl3,Ldlr,Apoh,Pnpla2,Cpt1a	0.357142857142857
Curated - Chemical and Genetic Perturbation	GREENBAUM_E2A_TARGETS_DN	0.0216706607675059	0.232967943769721	0.352487857583619	-0.597388671944154	-1.66550658179936	22	Cd74,Alpl,Tgtp2,Cyfip2,Gbp2,Gimap4,Tmsb10,Tmem229b,Gab1,Xrcc6,Serinc3,Gm2a	0.545454545454545
Ontology - Molecular Function	GOMF_ATPASE_COUPLED_TRANSMEMBRANE_TRANSPORTER_ACTIVITY	0.00499744292441308	0.0976146869760053	0.407017918923954	-0.451040736358195	-1.66540877324565	86	Abcc4,Abcc3,Atp6v0d2,Abcd2,Abcb1a,Abca3,Abcd1,Atp1b1,Abcg5,Atp1a1,Abcg8,Abca17,Abca6,Cpox,Atp5e,Abcd3,Atp7b,Atp5l,Atp5b,Abca5,Atp6v0a2,Abcc6,Abcb4,Atp6v1b2,Atp2b1,Kcnj8,Atp2a3,Abcc2,Atp6v1h,Atp6v1c1,Atp2b4,Atp6v1a,Atp2b2,Atp6v0c,Abcb9,Atp1a2,Atp6v1e1,Abcd4,Abcb6	0.453488372093023
Ontology - Molecular Function	GOMF_OXIDOREDUCTASE_ACTIVITY_ACTING_ON_THE_CH_CH_GROUP_OF_DONORS_OXYGEN_AS_ACCEPTOR	0.0168152557565076	0.202503722896227	0.352487857583619	-0.719729815986894	-1.66477866152911	10	Acadl,Acaa1b,Acaa1a,Acox1,Crat,Cpox	0.6
Ontology - Biological Process	GOBP_TRIGLYCERIDE_RICH_LIPOPROTEIN_PARTICLE_CLEARANCE	0.0167861728941557	0.202457930154888	0.352487857583619	-0.76184203098918	-1.66475420838601	8	Ces1g,Apoc1,Apoe,Gpihbp1	0.5
Curated - Chemical and Genetic Perturbation	GROSS_ELK3_TARGETS_DN	0.0118632666049789	0.164519201702667	0.380730400722792	-0.553359321596933	-1.66461734384772	29	Vldlr,Cth,Ak4,Pdk1,Pgm1,Gbe1,Bnip3,Fth1	0.275862068965517
Ontology - Molecular Function	GOMF_BASIC_AMINO_ACID_TRANSMEMBRANE_TRANSPORTER_ACTIVITY	0.0233259221803135	0.242899666699777	0.352487857583619	-0.654176312902049	-1.66375194809375	14	Slc47a1,Slc15a4,Slc22a2,Slc25a29,Slc7a2,Slc38a7,Slc38a4,Slc25a15,Slc38a3	0.642857142857143
Canonical Pathways - Reactome	REACTOME_BETA_OXIDATION_OF_DECANOYL_COA_TO_OCTANOYL_COA_COA	0.0102152078306446	0.151404355292535	0.380730400722792	-0.83286601719853	-1.66363185034597	6	Acadm,Hadh,Hadha,Hadhb,Echs1	0.833333333333333
Canonical Pathways - Reactome	REACTOME_TRIGLYCERIDE_BIOSYNTHESIS	0.0268801557884252	0.264621668877201	0.352487857583619	-0.694203700223991	-1.66349695590891	11	Agmo,Mogat1,Dgat2,Gk,Dgat1,Lpin2	0.545454545454545
Ontology - Biological Process	GOBP_FATTY_ACID_BIOSYNTHETIC_PROCESS	0.000845613907034284	0.0298988917195764	0.477270815362862	-0.4218008642739	-1.66329935160639	131	Scd2,Gstm3,Abcd2,Agt,Abhd2,Acadl,Cd74,Gstm2,Gstp3,Gstm1,Abcd1,Acot7,Apoc1,Mif,Klhl25,Prkab1,Decr2,Acsm3,Pdk4,Gstm6,Fads1,Abcd3,Nr1h2,Gstm7,Gstm4,Pecr,Myo5a,Acadvl,Acsm5,Abhd3,Sco1,Degs1,Acsf3,Mgll,Mlycd,Srebf1,Erlin2,Fads2,Hacd3,Hnf1a,Elovl6,Mapk9,Ptges3,Ptges2,Tecr,Apoa5,Wdtc1,Rgn,Ptgds,Cyp7a1	0.381679389312977
Ontology - Biological Process	GOBP_MONOACYLGLYCEROL_METABOLIC_PROCESS	0.0168152557565076	0.202503722896227	0.352487857583619	-0.718816742003919	-1.66266666609764	10	Abhd6,Dgat2,Dgat1,Mgll,Abhd16a,Faah,Mogat2	0.7
Ontology - Biological Process	GOBP_ACYLGLYCEROL_TRANSPORT	0.0071436306020409	0.12320323651159	0.407017918923954	-0.868400728900422	-1.66237021108547	5	Cd36,Apoh	0.4
Curated - Chemical and Genetic Perturbation	MCBRYAN_PUBERTAL_BREAST_6_7WK_UP	0.000256320642006201	0.0116965462194112	0.49849310876659	-0.400752139916004	-1.66007631122357	186	Scd2,Abcc3,Chil1,Slc25a10,Car8,Hsd17b11,Il6ra,Stom,Rassf3,Pank3,Egln1,Slc2a4,Lratd1,Ehd1,Sod3,Fscn1,Ecm1,Rad23a,Tmem45b,Sod2,Kif1c,Pten,Cavin1,Ubtf,Mef2c,Ets1,Ywhag,Epas1,Prkacb,Lipg,Gys2,Keap1,Pcyt1a,Fzd4,Tns1,Trbc2,Aplp2,Ehd3,Sfpq,Cyth1,Ank,Igfbp4,Igha,Lck,Epb41l2,Eif4ebp2,Ccnd2,Tcf7,Gys1,Timp2,Mapk8ip1,Sftpd,Fads2,Arhgef2,Nrip1,Nfic,Ighm,Csnk2a1,Tmem143,Galnt2,Kcnb1	0.327956989247312
Ontology - Biological Process	GOBP_REGULATION_OF_ALKALINE_PHOSPHATASE_ACTIVITY	0.0292572183569488	0.274524233405536	0.352487857583619	-0.727749991015339	-1.65983583889556	9	Ahr,Mef2c,Sema4d,Npnt	0.444444444444444
Ontology - Biological Process	GOBP_MULTICELLULAR_ORGANISMAL_MOVEMENT	0.0112573305906066	0.160252879897345	0.380730400722792	-0.540387336921517	-1.65971523505214	32	Ascl1,Adrb2,Chrne,Dmpk,Slc8a3,Dmd,Grcc10,Gaa,Synm,Cln8,Spr,Vps35,Stac2,Myh14,Tnnt1	0.46875
Ontology - Biological Process	GOBP_SHORT_TERM_MEMORY	0.0281089498283306	0.269866641279009	0.352487857583619	-0.692548729741677	-1.65953120585808	11	Cux2,Rcan2,Slc2a4,Rcan1	0.363636363636364
Canonical Pathways - Wiki	WP_GLYCEROLIPIDS_AND_GLYCEROPHOSPHOLIPIDS	0.0223127428458938	0.237514000007441	0.352487857583619	-0.595027444767166	-1.65892353195411	22	Dgat2,Ptdss1,Crls1,Plpp1,Dgat1,Pcyt1a,Pnpla2,Pemt,Chpt1,Dgkz,Pisd,Pnpla3	0.545454545454545
Ontology - Biological Process	GOBP_AMINO_ACID_IMPORT_ACROSS_PLASMA_MEMBRANE	0.00887988374444009	0.139851620388099	0.380730400722792	-0.512726683965225	-1.65889671590245	40	Agt,Slc1a2,Slc3a2,Slc22a2,Slc1a4,Slc17a8,Slc7a2,Per2,Slc38a4,Cln8,Slc38a3,Slc7a5,Slc16a2,Septin2	0.35
Ontology - Molecular Function	GOMF_NUCLEAR_RECEPTOR_ACTIVITY	0.0131862669888722	0.174117426513409	0.380730400722792	-0.518222954161335	-1.65859290414524	39	Esrrg,Ar,Ahr,Ppara,Nr5a2,Nr1i3,Nr1h2,Nr1i2,Pparg,Nr2f1,Srebf1,Rara	0.307692307692308
Ontology - Biological Process	GOBP_REELIN_MEDIATED_SIGNALING_PATHWAY	0.0158255953221563	0.196190836126144	0.352487857583619	-0.785172414148053	-1.65854456236538	7	Vldlr,Crkl	0.285714285714286
Curated - Chemical and Genetic Perturbation	WAKABAYASHI_ADIPOGENESIS_PPARG_RXRA_BOUND_36HR	0.00120735794335897	0.0379926368934785	0.45505986738723	-0.414246434494379	-1.65750974328325	144	Ugt1a9,Acadm,Eci3,Ilvbl,Tmem134,Pcbp2,Ech1,Decr1,Hsdl2,Eci2,Acaa1a,Cpt2,Map3k12,Acox1,Vim,Naa50,Mmrn2,Bcl2l13,Etfa,Etfdh,Etfb,Acads,Ywhag,Fitm2,Hcfc1r1,Ptgr2,Acaa2,Ltbp3,Bfar,Acadvl,St3gal2,Cpt1a	0.222222222222222
Ontology - Biological Process	GOBP_REGULATION_OF_SKELETAL_MUSCLE_TISSUE_DEVELOPMENT	0.0145260156135723	0.186428839809766	0.380730400722792	-0.598774815020193	-1.6571211128357	21	Dll1,Tgfb1,Adrb2,Ybx3,Mef2c,Hmgcr,Shh,Usp2	0.380952380952381
Ontology - Biological Process	GOBP_VASCULAR_TRANSPORT	0.0145260156135723	0.186428839809766	0.380730400722792	-0.598704271691467	-1.65692588278182	21	Cd36,Abcb1a,Slc27a1,Slc5a6,Slc22a2,Apoe,Mfsd2a,Slc22a5,Slc22a1	0.428571428571429
Regulatory Target Gene - miRDB	MIR_7011_5P	0.0118944393813878	0.164519201702667	0.380730400722792	-0.543528920173007	-1.65615862631512	31	Prlr,Maob,Rsph4a,Card10,Hipk1,Slc25a29,Dnajb2	0.225806451612903
Ontology - Molecular Function	GOMF_ARYL_SULFOTRANSFERASE_ACTIVITY	0.00161732296824435	0.0462907378245432	0.45505986738723	-0.934684549227161	-1.65606614958751	4	Sult1d1,Sult1a1,Sult1c2,Sult1b1	1
Curated - Chemical and Genetic Perturbation	HUANG_GATA2_TARGETS_UP	0.000848534045236864	0.0299360568338301	0.477270815362862	-0.415507359149106	-1.65544567945791	138	Tox,Ndrg1,Acadm,Lgals1,Fam107b,Adssl1,Gsn,Trp53inp1,Scand1,Kctd12,N4bp2l1,Gsto1,Ctse,Rin3,Gabarapl1,Btg1,Gcnt2,Ndufa6,Il17ra,Fcgr2b,Ank,Grcc10,Stard10,Uba6,Anxa2,Satb1,Iqgap2,Cd93,Sft2d2,Rnf130,Gmfg,Napsa,Cst3,Cox6a1	0.246376811594203
Canonical Pathways - Reactome	REACTOME_MISCELLANEOUS_SUBSTRATES	0.0111654414989119	0.159801922229904	0.380730400722792	-0.828715179162982	-1.6553406411731	6	Cyp3a59,Cyp3a25,Cyp2d22	0.5
Ontology - Cellular Component	GOCC_ASTROCYTE_PROJECTION	0.02041524548206	0.227709600895651	0.352487857583619	-0.640826098774628	-1.65518872994588	15	App,Slc1a2,Slc17a8,Pink1,Dmd	0.333333333333333
Ontology - Biological Process	GOBP_SULFUR_COMPOUND_CATABOLIC_PROCESS	0.0120479139028501	0.165925569202021	0.380730400722792	-0.542937952534209	-1.65435791964332	31	Nudt19,Hexb,Mat1a,Ids,Hexa,Abcd1,Acot7,Ahcyl,Ahcy,Acat1,Cdo1,Agxt,Fitm2,Hgsnat,Gns,Mlycd	0.516129032258065
Ontology - Molecular Function	GOMF_SUPEROXIDE_DISMUTASE_ACTIVITY	0.00778216104550607	0.128501931408114	0.407017918923954	-0.863750492025652	-1.65346831245982	5	Nqo1,Sod3,Sod2,Sod1	0.8
Curated - Chemical and Genetic Perturbation	YAO_TEMPORAL_RESPONSE_TO_PROGESTERONE_CLUSTER_15	0.0108874637022585	0.157671343688132	0.380730400722792	-0.534061029692142	-1.65293587063874	34	St3gal6,Gstt1,Robo1,Cryz,Gbp3,Cd59a,Col4a5,Sema3c,Ptprd,Npc1,Epor,Postn,Sema3b	0.382352941176471
Ontology - Biological Process	GOBP_XYLULOSE_5_PHOSPHATE_METABOLIC_PROCESS	0.0116405588660315	0.163549852067743	0.380730400722792	-0.827332337480757	-1.65257844483055	6	Dcxr,Xylb,Sord,Tkt,Akr1a1	0.833333333333333
Ontology - Biological Process	GOBP_STEROID_CATABOLIC_PROCESS	0.0221118309161078	0.235952828636442	0.352487857583619	-0.612947962164581	-1.65241571696548	18	Sult1e1,Akr1d1,Cyp39a1,Hsd17b11,Hsd11b1,Cyp46a1,Apoe,Hsd17b6,Cyp1a2	0.5
Cell Type Signatures	TABULA_MURIS_SENIS_LUNG_BRONCHIAL_SMOOTH_MUSCLE_CELL_AGEING	0.000919104073762217	0.0315231048168082	0.477270815362862	-0.4127097255564	-1.65140640478359	143	Plscr2,Cd74,Gstm2,Pcp4l1,Gstm1,H2-DMb1,Dll1,Klf3,H2-Eb1,Aldh2,Klf4,H2-Ab1,H2-DMa,Plaat3,Akap12,Adk,Bcl6b,Pkm,Mmrn2,Sox7,Igtp,Tinagl1,H2-Aa,Gbp2,Ccl5,Gpr182,H2-Q4,Tle5,Klf2,Sema3c,Vwf,Spag7,Gja4,Lrrc32,Cemip2,Dusp6,Cebpd,Ccnd2,Klf6,Anxa2,Aldoa,Lima1,Tspan8,Aqp1,Sf3b2,Upp1,Cldn5,Psmb10	0.335664335664336
Ontology - Molecular Function	GOMF_FRUCTOSE_6_PHOSPHATE_BINDING	0.00810142644745172	0.131572114307182	0.380730400722792	-0.862393651480575	-1.65087092714189	5	Pfkl,Gckr	0.4
Ontology - Molecular Function	GOMF_ADENYLATE_CYCLASE_ACTIVITY	0.0321038401348567	0.287726124360096	0.321775918075361	-0.723542385973125	-1.65023922779119	9	Adcy6,Adcy1,Adcy5,Gucy1b1,Gucy1a1,Adcy3,Adcy4	0.777777777777778
Ontology - Biological Process	GOBP_PROLINE_METABOLIC_PROCESS	0.0321038401348567	0.287726124360096	0.321775918075361	-0.723505578577178	-1.65015527830897	9	Oat,Aldh4a1,Prodh2,Prodh	0.444444444444444
Ontology - Biological Process	GOBP_L_ARGININE_IMPORT_ACROSS_PLASMA_MEMBRANE	0.0121156765327444	0.166286881769466	0.380730400722792	-0.825784002870196	-1.64948567994409	6	Agt,Slc22a2,Slc7a2	0.5
Ontology - Biological Process	GOBP_FRUCTOSE_CATABOLIC_PROCESS	0.0121156765327444	0.166286881769466	0.380730400722792	-0.825731286924647	-1.64938038098336	6	Aldh1a1,Aldob,Khk,Aldh1a7	0.666666666666667
Ontology - Biological Process	GOBP_PRESYNAPTIC_MEMBRANE_ORGANIZATION	0.0164633618769604	0.199955887228667	0.352487857583619	-0.780644731902369	-1.64898059573413	7	Lrp4,Apoe,Pten,Ptprd	0.571428571428571
Ontology - Biological Process	GOBP_SULFUR_COMPOUND_TRANSPORT	0.0117168065234359	0.164045533291847	0.380730400722792	-0.536892020379749	-1.64897991666228	32	Slc27a1,Slc25a10,Slc5a6,Slc3a2,Slc26a4,Slc22a2,Lrrc8d,Nfe2l1,Slc19a2,Slc22a1,Slc25a11,Slc26a2	0.375
Ontology - Biological Process	GOBP_IODIDE_TRANSPORT	0.00826184554302452	0.132600359210507	0.380730400722792	-0.861319914925957	-1.64881548475965	5	Slc5a6,Slc26a4	0.4
Curated - Chemical and Genetic Perturbation	SHIN_B_CELL_LYMPHOMA_CLUSTER_3	0.0161947577446965	0.198463224787149	0.352487857583619	-0.55605768450117	-1.6487060916816	27	Fzd1,Ccnd1,Tgfb1,Cadm1,Maf,Ccnd3,Nfkb2,Lck,Lfng,Nfatc1,Cxcr6	0.407407407407407
Ontology - Biological Process	GOBP_CARBOHYDRATE_CATABOLIC_PROCESS	0.000885867095932564	0.0305795975766204	0.477270815362862	-0.412231924340683	-1.64779372130776	142	Slc4a4,Hexb,Enpp1,App,Hsd11b1,Ids,Hexa,Ppargc1a,Pgm1,Ppara,Naga,Aldh1a1,Pfkl,Sord,Dhtkd1,Eno1,Galk1,Pkm,Agl,Eno1b,Gabarapl1,Ppp1r3e,Aldob,Galm,Pgk1,Khk,Dhdh,Dera,Gaa,Neu2,Git1,Man2b1,Aldoa,Pfkfb2,Ucp2,Fbp1,Aldh1a7,Ppp1r3b,Ppp1cb,Zbtb7a,Idnk,Cbfa2t3,Neu3,Ddit4,Neu1,Hk3,Pygm,Eif6,Hmgb1,Prkaca,Ogdh,Prkag2,Gck	0.373239436619718
Ontology - Biological Process	GOBP_RESPONSE_TO_NUTRIENT	0.00864275021536435	0.137332272023304	0.380730400722792	-0.466911036144322	-1.64755120927801	61	Trim24,Bche,Enpp1,Bckdhb,Suox,Alpl,Ahcyl,Ahcy,Acaa1a,Alad,Pdk2,Agl,Kank2,Usf2,Dpyd,Mapt,Pemt,Postn,Cd3e,Serpinc1,Serpina7	0.344262295081967
Ontology - Biological Process	GOBP_ANTEROGRADE_NEURONAL_DENSE_CORE_VESICLE_TRANSPORT	0.0171026960258496	0.203971617457955	0.352487857583619	-0.779851273177896	-1.64730454773597	7	Sybu,Kif1c,Kif1b,Mecp2	0.571428571428571
Ontology - Molecular Function	GOMF_ACYL_COA_OXIDASE_ACTIVITY	0.0171026960258496	0.203971617457955	0.352487857583619	-0.779811356349468	-1.64722023015484	7	Acadl,Acaa1b,Acaa1a,Acox1,Crat	0.714285714285714
Ontology - Biological Process	GOBP_POSITIVE_REGULATION_OF_STEROID_METABOLIC_PROCESS	0.0120479139028501	0.165925569202021	0.380730400722792	-0.54432001878343	-1.64709262036738	30	Ces1g,Cyp17a1,Ces1c,Ces1d,Ppargc1a,Ces1e,Apoe,Srebf2,Igf1r,Por,Ces1b,Srebf1,Dab2,Sec14l2,Cyp7a1	0.5
Curated - Chemical and Genetic Perturbation	HOUSTIS_ROS	0.0115051820608873	0.162790195290841	0.380730400722792	-0.532148933909876	-1.64701787338583	34	Txnrd2,Gpx3,Fth1,Prdx6,Glrx,Sod3,Sod2,Mt1,Ftl1,Cyp1b1,Gpx4,Prdx3,Sod1,Txn2,Mt2	0.441176470588235
Ontology - Molecular Function	GOMF_OXIDOREDUCTASE_ACTIVITY_ACTING_ON_OTHER_NITROGENOUS_COMPOUNDS_AS_DONORS	0.0282307921469759	0.270762034621624	0.352487857583619	-0.664243011244682	-1.64675612772482	13	Nqo2,Aldh2,Cyb5b,Mtarc2	0.307692307692308
Ontology - Biological Process	GOBP_CELLULAR_RESPONSE_TO_COPPER_ION	0.0336506365995363	0.295981464258525	0.321775918075361	-0.687136970892013	-1.64656319031794	11	Nfe2l1,Mt1,Atp7b,Aqp1,Mt2,Nfe2l2,Prnp	0.636363636363636
Ontology - Molecular Function	GOMF_NADP_RETINOL_DEHYDROGENASE_ACTIVITY	0.0336506365995363	0.295981464258525	0.321775918075361	-0.686650085464183	-1.64539648315862	11	Dhrs7,Rdh10,Akr1b7,Rdh13,Dhrs4	0.454545454545455
Curated - Chemical and Genetic Perturbation	WIEMANN_TELOMERE_SHORTENING_AND_CHRONIC_LIVER_DAMAGE_UP	0.0336506365995363	0.295981464258525	0.321775918075361	-0.68662571967347	-1.64533809623463	11	Cyp2b9,Ces1c,Alad,Cyp4a10	0.363636363636364
Canonical Pathways - Reactome	REACTOME_VLDL_CLEARANCE	0.00906394238509883	0.142191151010899	0.380730400722792	-0.859339139391711	-1.64502370737693	5	Vldlr,Apoc1	0.4
Canonical Pathways - Biocarta	BIOCARTA_CFTR_PATHWAY	0.0340109383905901	0.297309627345736	0.321775918075361	-0.721250823726572	-1.64501268407309	9	Adrb2,Adcy1,Prkacb,Slc9a3r1,Prkar2b	0.555555555555556
Ontology - Biological Process	GOBP_SUCCINATE_METABOLIC_PROCESS	0.0171026960258496	0.203971617457955	0.352487857583619	-0.778582995695622	-1.64462552503486	7	Aldh5a1,Suclg2,Sdhb,Suclg1,Sdha,Sucla2	0.857142857142857
Ontology - Molecular Function	GOMF_OXIDOREDUCTASE_ACTIVITY_ACTING_ON_A_HEME_GROUP_OF_DONORS	0.0252482115159356	0.255626171839911	0.352487857583619	-0.676902694668925	-1.64456406168812	12	Por,Cox7b,Cox7c,Cox5b,Cox4i1,Cox6a1,Cox5a,Surf1,mt-Co3,mt-Co1,Cox7a1	0.916666666666667
Ontology - Molecular Function	GOMF_OXIDOREDUCTASE_ACTIVITY_ACTING_ON_THE_CH_NH_GROUP_OF_DONORS_QUINONE_OR_SIMILAR_COMPOUND_AS_ACCEPTOR	0.00906394238509883	0.142191151010899	0.380730400722792	-0.85889290062899	-1.64416947729457	5	Aifm2,Prodh2,Prodh,Etfdh	0.8
Ontology - Biological Process	GOBP_PHOSPHATE_ION_TRANSMEMBRANE_TRANSPORT	0.0342680623079986	0.298461965191524	0.321775918075361	-0.686126759114036	-1.64414245384398	11	Slc25a10,Slc37a4,Slc17a1,Ank,Slc25a11,Xpr1,Slc20a1,Slc20a2	0.727272727272727
Ontology - Biological Process	GOBP_AMINO_ACID_TRANSMEMBRANE_TRANSPORT	0.00624920652438548	0.113251640543713	0.407017918923954	-0.459872147056101	-1.64405073373678	68	Agt,Slc1a2,Slc3a2,Slc15a4,Slc22a2,Lrrc8d,Slc1a4,Slc17a8,Slc25a29,Slc25a22,Slc25a13,Slc7a2,Slc38a7,Per2,Slc38a4,Cln3,Lrrc8c,Slc25a15,Sfxn2,Cln8,Slc38a3,Slc7a5,Epm2a,Slc16a2	0.352941176470588
Curated - Chemical and Genetic Perturbation	LEE_AGING_MUSCLE_UP	0.012023123956548	0.16586940259434	0.380730400722792	-0.534875627200563	-1.64278688020362	32	Hba-a1,Aldh1a1,Amy1,Nampt,Arf5,Hspa8,Gadd45a,Stard7,Tgfb1i1,Tspan8,Plagl1,Rhob,Dctn1,Rab21,Smarcc2	0.46875
Canonical Pathways - Reactome	REACTOME_SYNTHESIS_OF_PC	0.0174646175889976	0.20705461134195	0.352487857583619	-0.573055187529382	-1.64251747526656	24	Pctp,Mfsd2a,Cept1,Lpcat1,Pcyt1a,Pemt,Abhd3,Chpt1,Stard7,Stard10,Lpin2,Csnk2a1	0.5
Hallmark	HALLMARK_REACTIVE_OXIGEN_SPECIES_PATHWAY	0.0107777551765595	0.156365312194705	0.380730400722792	-0.491087220419731	-1.64234297378534	47	Nqo1,Txnrd2,Gpx3,Prdx6,Glrx,Sod2,Egln2,Ndufs2,Lsp1,Ndufa6,Ftl1,Msra,Gpx4,Srxn1,Atox1,Sod1	0.340425531914894
Ontology - Biological Process	GOBP_RIBONUCLEOSIDE_MONOPHOSPHATE_METABOLIC_PROCESS	0.00829659455489812	0.133019574560364	0.380730400722792	-0.488027842082293	-1.64163002653554	50	Nt5e,Adssl1,Ak4,Umps,Ak2,Adk,Rfk,Dpys,Dpyd,Upb1,Ak3,Ppat,Pfas,Prps1,Ampd3,Upp1,Upp2,Adss,Xdh,Paics,Atic,Uox,Gda,Uck1,Gmps	0.5
Canonical Pathways - Reactome	REACTOME_DIGESTION	0.00248125215054342	0.061425372017394	0.431707695803346	-0.926396184845817	-1.64138089593831	4	Amy1,Pir	0.5
Ontology - Biological Process	GOBP_TRICARBOXYLIC_ACID_METABOLIC_PROCESS	0.0278301725582895	0.269454653682873	0.352487857583619	-0.645296142937042	-1.64116721094064	14	Idh2,Aco2,Asl,Aco1,Glud1,Ass1,Idh3b,Idh3a,Idh3g,Idh1	0.714285714285714
Ontology - Molecular Function	GOMF_LOW_DENSITY_LIPOPROTEIN_PARTICLE_RECEPTOR_ACTIVITY	0.0183813663407777	0.212114081181727	0.352487857583619	-0.776694849908757	-1.64063713487834	7	Cd36,Ldlr	0.285714285714286
Ontology - Biological Process	GOBP_REGULATION_OF_INTESTINAL_CHOLESTEROL_ABSORPTION	0.0206974028817191	0.228848397908223	0.352487857583619	-0.750793157753209	-1.64061054412319	8	Apoa2,Abcg5,Abcg8,Acat2	0.5
Curated - Chemical and Genetic Perturbation	GAUSSMANN_MLL_AF4_FUSION_TARGETS_E_DN	0.0243072967121324	0.249410615911739	0.352487857583619	-0.608554052574103	-1.64057039613173	18	Vldlr,Morc4,Gpt2,Angptl6,Igfbp4,Plagl1,Gpnmb,Itm2a,Sgk3	0.5
Curated - Chemical and Genetic Perturbation	RASHI_RESPONSE_TO_IONIZING_RADIATION_5	0.00116809514994596	0.0371217857473898	0.45505986738723	-0.421307174500745	-1.6403299750797	121	Cyp2c40,Prlr,Gsta4,Gstm3,Txnrd2,Dlat,Hsdl2,Hmgcl,Klf13,Dnajb4,Shmt1,Cyp2a12,Cpox,Dnajb2,Adora2a,Dnajc5,Pcsk5,Kcnj8,Tomm34,Epb41,Cd93,Pex5,F5,Emcn,Csnk2a1,Map4k4,Glns-ps1,Surf6,Zbtb14,Tdo2,Col13a1,Vamp2,Brip1os,Bcas2,Usp7,Atn1,Dpt,Tmem229b,Rnf7,Zfp787,Ang,Pik3r1,Frat1,Col14a1,Nfix,Atp13a3,Slmap,Snx17	0.396694214876033
Ontology - Biological Process	GOBP_REGULATION_OF_TRANSFORMING_GROWTH_FACTOR_BETA_ACTIVATION	0.0135410310151108	0.176905949240645	0.380730400722792	-0.820813669561109	-1.63955754669206	6	Gata6,Furin,Lrrc32	0.5
Regulatory Target Gene - GTRD	ZFP458_TARGET_GENES	0.0202725059954158	0.226907567105923	0.352487857583619	-0.708788329638719	-1.63947034083257	10	Trim24,Dhtkd1,Gamt,Park7	0.4
Curated - Chemical and Genetic Perturbation	WANG_LSD1_TARGETS_UP	0.0172018271211713	0.204463684951321	0.352487857583619	-0.592207910620271	-1.638947075361	21	Cdkn1c,Lgals1,Cd1d1,Igfbp2,Mycl,Epb41l2,Elk3	0.333333333333333
Ontology - Molecular Function	GOMF_ACYL_COA_DESATURASE_ACTIVITY	0.0136994038519928	0.178392968697047	0.380730400722792	-0.82050507219715	-1.63894113013404	6	Scd2,Cyb5a,Fads1,Fads2	0.666666666666667
Ontology - Molecular Function	GOMF_PEPTIDE_ANTIGEN_BINDING	0.0264862830940028	0.262394958047698	0.352487857583619	-0.587523117085581	-1.63800163012932	22	H2-Q1,H2-Eb1,H2-Ab1,Dhcr24,H2-Aa,H2-Q4,H2-Q6,H2-M2	0.363636363636364
Hallmark	HALLMARK_MYOGENESIS	0.00148160226059732	0.0439459692740506	0.45505986738723	-0.410416547792511	-1.63797579700794	141	Cd36,Tpm2,Nqo1,App,Ptp4a3,Gsn,Cnn3,Tgfb1,Gpx3,Cacna1h,Cdh13,Mybph,Sod3,Crat,Vipr1,Agl,Myl6b,Sorbs3,Mef2c,Ctf1,Dmpk,Lsp1,Nav2,Ankrd2,Flii,Dapk2,Wwtr1,Gadd45b,Dmd,Sirt2,Itga7,Gaa,Bag1,Pcx,Des,Gnao1,Sh2b1,Smtn,Tpd52l1,Speg,Hspb8,Tead4,Tsc2,Pygm,Fxyd1,Itgb5,Sptan1,Camk2b,Acsl1,Tnnt2,Syngr2	0.361702127659575
Ontology - Molecular Function	GOMF_PROSTAGLANDIN_E_RECEPTOR_ACTIVITY	0.00282746687083755	0.0668944414626368	0.431707695803346	-0.92437458181314	-1.63779903684683	4	Hpgd	0.25
Ontology - Biological Process	GOBP_AMINO_SUGAR_CATABOLIC_PROCESS	0.0298257356397207	0.278228775621087	0.352487857583619	-0.660535494860488	-1.63756464927347	13	Chil1,Gnpda1,Aldh1a1,Hoga1,Aldh1a7,Mgat1	0.461538461538462
Ontology - Biological Process	GOBP_REGULATION_OF_BEHAVIOR	0.00845166661559963	0.134831020101653	0.380730400722792	-0.486647297245692	-1.63698614423761	50	Adora1,Chrnb2,Alb,Lepr,Apoe,Dgat1,Mef2c,Shank3,Dbn1,Adora2a,Ptgds,Gja1,Ttc21b,Mecp2	0.28
Canonical Pathways - Reactome	REACTOME_METABOLISM_OF_VITAMINS_AND_COFACTORS	0.000940561293381801	0.031762229644948	0.477270815362862	-0.405129228644261	-1.63687553935657	153	Nt5e,Enpp1,Tcn2,Parp16,Apoa2,Slc25a32,Slc5a6,Pank3,Gchfr,Akr1c20,Nudt12,Vnn1,Nadk2,Nadk,Ttpa,Shmt1,Gsto1,Apoe,Ttr,Cyb5a,Naxe,Mccc1,Rfk,Nampt,Mthfd1,Pank1,Dhfr,Gch1,Pts,Slc19a2,Gpihbp1,Rbp4,Shmt2,Gpc3,Coasy,Naprt,Akr1c14,Sdc1,Slc25a16,Nos3,Ppcs,Pcx,Mmadhc	0.281045751633987
Ontology - Biological Process	GOBP_NEGATIVE_REGULATION_OF_SYNAPTIC_TRANSMISSION_GLUTAMATERGIC	0.00970562122527411	0.147471532369237	0.380730400722792	-0.85492601948755	-1.6365757192276	5	Adora1,Myo5a,Prkn,Pla2g6,Atad1	1
Ontology - Biological Process	GOBP_POSITIVE_REGULATION_OF_REACTIVE_OXYGEN_SPECIES_BIOSYNTHETIC_PROCESS	0.0214416440804438	0.23237268485955	0.352487857583619	-0.619217779326564	-1.6365023971098	17	Cd36,Sod2,Mfn2,Clcn3,Park7	0.294117647058824
Ontology - Biological Process	GOBP_AMP_METABOLIC_PROCESS	0.019587851387029	0.221098390180439	0.352487857583619	-0.556409060902201	-1.63640093698837	26	Nt5e,Adssl1,Ak4,Ak2,Adk,Ak3,Ppat,Pfas,Ampd3,Adss,Xdh,Paics,Atic,Uox	0.538461538461538
Curated - Chemical and Genetic Perturbation	INGRAM_SHH_TARGETS_UP	0.00342949211516651	0.0758704077467155	0.431707695803346	-0.420022855315207	-1.63633896307903	109	Inmt,Enpp1,Fmo1,Sult1a1,Oat,Abca3,Tsc22d3,Rassf3,Pltp,Ephx1,Klf4,Ccn2,Dnase2b,Akap12,Naa50,Thbd,Mknk2,Plpp3,Ftl1,Igf1r,Cyp1b1,Gadd45a,Flt4,Ank,Igfbp4,Cdc42ep1,Ramp2,Klb,Spry1,Akr1c14,Gstz1,Serpinc1,Dcn	0.302752293577982
Ontology - Biological Process	GOBP_NEGATIVE_REGULATION_OF_OXIDATIVE_STRESS_INDUCED_NEURON_INTRINSIC_APOPTOTIC_SIGNALING_PATHWAY	0.00986604109425641	0.148322417900947	0.380730400722792	-0.854753038772358	-1.63624458409786	5	Pink1,Park7,Prkn,Nono	0.8
Ontology - Biological Process	GOBP_REGULATION_OF_EARLY_ENDOSOME_TO_LATE_ENDOSOME_TRANSPORT	0.0170299185959524	0.203862635389663	0.352487857583619	-0.605594702741785	-1.6357900365087	19	Snx12,Rdx,Mapk3,Map2k2,Sh3glb1,Dab2,Vps11,Msn,Ptpn23,Rab21,Nf2,Mapk1,Snx3,Map2k1	0.736842105263158
Ontology - Biological Process	GOBP_POSITIVE_REGULATION_OF_MACROPHAGE_DERIVED_FOAM_CELL_DIFFERENTIATION	0.0202725059954158	0.226907567105923	0.352487857583619	-0.707151320883896	-1.63568384042196	10	Cd36,Agt,Prkch,Mapk9	0.4
Ontology - Biological Process	GOBP_PROTEIN_IMPORT_INTO_PEROXISOME_MATRIX	0.0304637132722633	0.281448062193677	0.352487857583619	-0.659742896459792	-1.63559968125563	13	Pex7,Pex12,Pex13,Pex14,Pex5,Pex16	0.461538461538462
Ontology - Molecular Function	GOMF_TESTOSTERONE_16_BETA_HYDROXYLASE_ACTIVITY	0.000124577810395126	0.00645748475436486	0.518848077743792	-0.987851816213616	-1.63547215300024	3	Cyp2b13,Cyp2b9,Cyp2b10	1
Ontology - Cellular Component	GOCC_EXTRACELLULAR_ORGANELLE	0.00273909348412959	0.0661094372043811	0.431707695803346	-0.440816971500273	-1.63519314810752	87	Ago2,Alb,Alpl,Slc26a4,Prom1,Arrdc4,Ace,Actg1,Defb1,Acy1,Slc2a4,Sord,Podxl,Gbp3,Apoe,Gprc5b,Gbp2,Anpep,Tmem98,Hspa8,Cd81,Anxa2,Aldoa,Aqp1,Cd274,Itga2b,Ist1,Gbp6,Gbp7,Bhmt,Tfrc,Bag6,Asah2,Abcb6,Cd63,Lamp2	0.413793103448276
Ontology - Biological Process	GOBP_RESPONSE_TO_FATTY_ACID	0.0129687615540042	0.172956414496657	0.380730400722792	-0.536596393517336	-1.63503488589061	31	Cd36,Scd2,Irs1,Dgat2,Foxo1,Ldlr,Pdk4,Slc2a2	0.258064516129032
Ontology - Molecular Function	GOMF_OXO_ACID_LYASE_ACTIVITY	0.00986604109425641	0.148322417900947	0.380730400722792	-0.854097744052932	-1.63499016043745	5	Hmgcl,Hoga1,Clybl	0.6
Ontology - Cellular Component	GOCC_PROTON_TRANSPORTING_ATP_SYNTHASE_COMPLEX_CATALYTIC_CORE_F_1	0.0141745224822561	0.183387178189254	0.380730400722792	-0.818345864661654	-1.63462815979622	6	Atp5d,Atp5e,Atp5b,Atp5o,Atp5a1,Atp5c1	1
Ontology - Biological Process	GOBP_COURTSHIP_BEHAVIOR	0.00301980868355052	0.0695092398153682	0.431707695803346	-0.922460663796813	-1.63440797315315	4	Hexb,Ar	0.5
Ontology - Biological Process	GOBP_ANTIGEN_PROCESSING_AND_PRESENTATION_OF_EXOGENOUS_PEPTIDE_ANTIGEN	0.0205132429965483	0.227798964225932	0.352487857583619	-0.551016888022174	-1.63376017492963	27	Cd74,H2-DMb1,H2-Eb1,H2-Ab1,H2-DMa,Ctse,H2-Aa,Fcgr2b,Tapbp	0.333333333333333
Curated - Chemical and Genetic Perturbation	VARELA_ZMPSTE24_TARGETS_DN	0.0129556517681194	0.172925561974974	0.380730400722792	-0.492711386671311	-1.63329503815313	46	Rdh16,Cyp2b13,Ehhadh,Inmt,Aldh3a2,Fmo1,4931406C07Rik,Cd1d1,Noct,Vnn1,Bphl,Aldh1a1,Cpt2,Reep6,Sult1b1,Aldob	0.347826086956522
Ontology - Biological Process	GOBP_NEGATIVE_REGULATION_OF_EPITHELIAL_CELL_MIGRATION	0.0118386028490434	0.164519201702667	0.380730400722792	-0.464331364677593	-1.63259775128872	60	Spred1,Card10,Tgfb1,Jup,Klf4,Apoe,Mmrn2,Apoh,Robo4,Pten,Mef2c,Macir,Tgfbr3,Bmp10,Gadd45a,Pparg,Dcn,Rhoa,Serpinf1,Atp2b4,Mecp2,Gdf2,Pik3r2,Vash1,Ptpn23,Hmgb1,Cd63	0.45
Ontology - Cellular Component	GOCC_SARCOLEMMA	0.0012941975147369	0.039863772295271	0.45505986738723	-0.420035189741918	-1.63250118912484	119	Cd36,Vcam1,Atp1b1,Adcy6,Dag1,Adrb2,Atp1a1,Ctsb,Slc2a4,Rdx,Kcnn2,Cacna1h,Ppp3r1,Anxa6,Got2,Cd59a,Slc8a3,Igf1r,Snta1,Pemt,Pgm5,Dmd,Itga7,Dtnbp1,Kcnj8,Anxa2,Adcy5,Synm,Nos3,Aqp1,Des,Ppp3cb,Ank3,Atp2b4,Ncstn,Cacna1d,Col6a1,Msn,Atp1a2,Fxyd1	0.336134453781513
Canonical Pathways - Reactome	REACTOME_FRUCTOSE_CATABOLISM	0.0103473010353512	0.15246800430839	0.380730400722792	-0.852636752337145	-1.63219339964932	5	Aldh1a1,Aldob,Khk	0.6
Ontology - Molecular Function	GOMF_FATTY_ACID_TRANSMEMBRANE_TRANSPORTER_ACTIVITY	0.0361203411775512	0.306917509093283	0.321775918075361	-0.681035132178157	-1.63194155963134	11	Cd36,Slc22a29,Slc22a27,Slc27a1,Slc22a26,Slc27a5,Mfsd2a	0.636363636363636
Tumor Phenotype Ontology	MP_INCREASED_LARGE_INTESTINE_ADENOCARCINOMA_INCIDENCE	0.0105077211185976	0.153841105261953	0.380730400722792	-0.852070951563823	-1.63111029329108	5	Ltbp4,Tgfb1	0.4
Canonical Pathways - Reactome	REACTOME_MET_ACTIVATES_RAP1_AND_RAC1	0.0361203411775512	0.306917509093283	0.321775918075361	-0.680625752105897	-1.63096057594629	11	Dock7,Hgf,Crkl,Rap1a,Met,Rapgef1,Rac1,Gab1,Rap1b,Grb2,Crk	1
Ontology - Molecular Function	GOMF_INSULIN_LIKE_GROWTH_FACTOR_II_BINDING	0.0226530243272037	0.240234081620862	0.352487857583619	-0.745752920134453	-1.62959676902838	8	Igfbp2,Igfbp1,Igfbp4,Igf2r,Insr,Igfbp5,Igfbp3	0.875
Ontology - Biological Process	GOBP_POSITIVE_REGULATION_OF_VASCULAR_ASSOCIATED_SMOOTH_MUSCLE_CELL_DIFFERENTIATION	0.0106681412494174	0.155479179610481	0.380730400722792	-0.850979601653346	-1.62902113385043	5	Cth,Sod2,Eng	0.6
Ontology - Molecular Function	GOMF_HYDROLASE_ACTIVITY_ACTING_ON_CARBON_NITROGEN_BUT_NOT_PEPTIDE_BONDS_IN_LINEAR_AMIDINES	0.0154415062655324	0.192871755765156	0.380730400722792	-0.815495266193261	-1.62893415102813	6	Ddah1,Agmat,Padi2,Ddah2	0.666666666666667
Ontology - Biological Process	GOBP_PYRUVATE_METABOLIC_PROCESS	0.00218912371494222	0.0566950022327445	0.431707695803346	-0.417045436250747	-1.62880520606607	112	Mpc1,Slc4a4,Enpp1,Mpc2,App,Pdk1,Ppargc1a,Ppara,Dlat,Pdk2,Pfkl,Dhtkd1,Pck1,Hoga1,Eno1,Galk1,Pkm,Eno1b,Vdac1,Agxt,Pdk4,Dld,Aldob,Srr,Pdha1,Pgk1,Khk,Git1,Aldoa,Ldhb,Pcx,Pfkfb2,Ucp2,Fbp1	0.303571428571429
Ontology - Molecular Function	GOMF_L_ARGININE_TRANSMEMBRANE_TRANSPORTER_ACTIVITY	0.0221582843424022	0.236291105400969	0.352487857583619	-0.704162752650504	-1.6287711010676	10	Slc47a1,Slc22a2,Slc25a29,Slc7a2,Slc38a4,Slc25a15	0.6
Ontology - Biological Process	GOBP_GLYCEROL_3_PHOSPHATE_METABOLIC_PROCESS	0.0371894421849206	0.31311644101354	0.321775918075361	-0.714101059148707	-1.6287056615619	9	Gpd1l,Gk,Gpat3,Gpd2	0.444444444444444
Ontology - Biological Process	GOBP_CD4_POSITIVE_CD25_POSITIVE_ALPHA_BETA_REGULATORY_T_CELL_DIFFERENTIATION	0.0226530243272037	0.240234081620862	0.352487857583619	-0.745193592725032	-1.62837454365774	8	Tox,Tgfb1,Klhl25	0.375
Ontology - Biological Process	GOBP_SHORT_CHAIN_FATTY_ACID_METABOLIC_PROCESS	0.0307257667197667	0.281597871220613	0.352487857583619	-0.640220683511818	-1.62825890879083	14	Ces1d,Acot4,Pck1,Crat,Acads	0.357142857142857
Ontology - Biological Process	GOBP_FATTY_ACID_HOMEOSTASIS	0.0307257667197667	0.281597871220613	0.352487857583619	-0.640092400341145	-1.62793264907934	14	Adora1,Abcd1,Dgat2,Apoe,Dgat1	0.357142857142857
Ontology - Biological Process	GOBP_MITOCHONDRIAL_FRAGMENTATION_INVOLVED_IN_APOPTOTIC_PROCESS	0.0271300424310369	0.266348106255412	0.352487857583619	-0.670047731335023	-1.62790963494124	12	Nptx1,Bnip3,Prkn,Atg3	0.333333333333333
Ontology - Biological Process	GOBP_RENAL_PROTEIN_ABSORPTION	0.0157582523633387	0.195810650196738	0.352487857583619	-0.814981724711134	-1.62790836302802	6	Gsn,Ednrb,Dab2	0.5
Ontology - Biological Process	GOBP_CARBOHYDRATE_DERIVATIVE_CATABOLIC_PROCESS	0.00187122438412519	0.0512331640350994	0.45505986738723	-0.411981161976766	-1.62761180238474	134	Nt5e,Chil1,Nudt19,Hexb,Gpd1l,Entpd5,Ids,Hexa,Abcd1,Acot7,Gnpda1,Ahcyl,Pde1a,Ahcy,Naga,Tgfb1,Aldh1a1,Acat1,Hoga1,Psap,Stt3b,Man1a,Mmp12,Dpys,Dpyd,Fuca1,Fitm2,Upb1,Hgsnat,Gns,Nudt9,Cemip2,Mlycd,Dera,Neu2,Entpd1,Hyal2,Aldh1a7,Ampd3,Mgat1,Upp1,Cst3,Entpd7,Upp2,Stab2,Neu3,Hpse,Dctpp1	0.358208955223881
Ontology - Biological Process	GOBP_POSITIVE_REGULATION_OF_AMINE_TRANSPORT	0.013286606632781	0.174865717697003	0.380730400722792	-0.529002668997068	-1.62687309347109	33	Rtn4,Agt,Chrnb2,Abat,Slc17a8,Pink1,Adora2a,Dtnbp1,Stxbp1,Kcnb1,Slc18a1,Slc38a3,Slc7a5,Slc12a2,Dpysl2	0.454545454545455
Ontology - Biological Process	GOBP_FOAM_CELL_DIFFERENTIATION	0.0248824088162422	0.253251280538895	0.352487857583619	-0.562221047196868	-1.62678022708438	25	Cd36,Agt,Ppara,Prkch,Abca5,Pparg,Mapk9,Stat1,Nfkbia	0.36
Curated - Chemical and Genetic Perturbation	SERVITJA_ISLET_HNF1A_TARGETS_UP	0.00152476747340594	0.0447293051676612	0.45505986738723	-0.41252266754319	-1.62671237440132	131	Gsta4,Abcc3,Serpinb1a,Lgals1,Sparcl1,Nebl,Vcam1,Acot7,Spink1,Amy1,Gbp3,Apoe,Plxnd1,Vim,Maf,Akap12,Galk1,H2-Aa,Blvrb,Cyp1b1,Mcam,Ndrg2,Scarf2,Epb41l2,Itga7,Postn,Anxa2,Notch2,Ass1,Nr2f1,Timp2,Sdc1,Efemp1,Map4,Dnm3,Tmem47,Ntm,Stxbp5l	0.290076335877863
Ontology - Biological Process	GOBP_MEMORY	0.00481914580336145	0.0952941460894325	0.407017918923954	-0.422890211124025	-1.62661010039423	103	Cux2,Rcan2,App,Chrnb2,Tafa2,Cpeb3,Il1rn,Sgk1,Slc2a4,Apoe,Ttc36,Adcy1,Ldlr,Sorcs3,Pten,Neto1,Rcan1,Pja2,Shank3,Ntan1,Slc8a3,Mapt,Pde4d,Camk2n1,Kalrn,Eif4ebp2,Ccnd2,Lrrn4,Pla2g6	0.281553398058252
Ontology - Biological Process	GOBP_POSITIVE_REGULATION_OF_MUSCLE_TISSUE_DEVELOPMENT	0.0193993839010207	0.219590057909999	0.352487857583619	-0.593633129941208	-1.62632752711687	20	Ppargc1a,Dll1,Adrb2,Mef2c,Hmgcr,Shh,Usp2,Gja1	0.4
Ontology - Molecular Function	GOMF_CALCIUM_DEPENDENT_PROTEIN_SERINE_THREONINE_PHOSPHATASE_REGULATOR_ACTIVITY	0.00375070887094857	0.0803761799425229	0.431707695803346	-0.917685924533772	-1.62594813066066	4	Rcan2,Ppp3r1,Rcan1	0.75
Curated - Chemical and Genetic Perturbation	BOYLAN_MULTIPLE_MYELOMA_D_CLUSTER_UP	0.0324468298798872	0.28875057176598	0.321775918075361	-0.580416592261995	-1.62515817898258	23	Setd4,Ccnd1,Ppm1a,Gsto1,Prodh,Kifap3,Clybl,Mxra8	0.347826086956522
Ontology - Biological Process	GOBP_DERMATAN_SULFATE_PROTEOGLYCAN_METABOLIC_PROCESS	0.0398249055487434	0.325918558313283	0.321775918075361	-0.678074849173745	-1.62484793312822	11	Hexb,Ids,Hexa	0.272727272727273
Ontology - Molecular Function	GOMF_TRANSCRIPTION_COACTIVATOR_BINDING	0.00916971730296335	0.143289133699087	0.380730400722792	-0.484272158583971	-1.62463984835097	49	Ar,Ahr,Ppara,Foxo1,Tert,Gata6,Epas1,Hand2,Tfam,Pparg,Nfatc1,Hnf1a,Rara,Stat1,Flywch1,Trerf1,Gata2,Med25,Tead2,Rorc,Runx1,Smad4,Creb1,Rxra	0.489795918367347
Ontology - Biological Process	GOBP_RESPONSE_TO_HYDROPEROXIDE	0.0283083449955321	0.271343364328807	0.352487857583619	-0.622118782536461	-1.624458778942	16	Cd36,Trp53inp1	0.125
Ontology - Biological Process	GOBP_PYRIMIDINE_RIBONUCLEOTIDE_CATABOLIC_PROCESS	0.0398249055487434	0.325918558313283	0.321775918075361	-0.677894586662309	-1.62441597614075	11	Entpd5,Dpys,Dpyd,Upb1,Upp1,Entpd7,Upp2	0.636363636363636
Ontology - Biological Process	GOBP_BEHAVIORAL_RESPONSE_TO_ETHANOL	0.0108285614256968	0.156960242855552	0.380730400722792	-0.848573112771893	-1.62441441796835	5	Aldh2,Unc79,Adh1	0.6
Canonical Pathways - Reactome	REACTOME_ABC_TRANSPORTERS_IN_LIPID_HOMEOSTASIS	0.0260254447289074	0.259557626539795	0.352487857583619	-0.62866090267588	-1.62376726393704	15	Abcd2,Abca3,Abcd1,Abcg5,Abcg8,Abca6,Abcd3,Abca5,Pex19	0.6
Ontology - Biological Process	GOBP_NEGATIVE_REGULATION_OF_BEHAVIOR	0.028070958454689	0.269866641279009	0.352487857583619	-0.668276113008397	-1.62360541240831	12	Adora1,Lepr,Dbn1,Ttc21b,Mecp2,Insr,Crhr2	0.583333333333333
Cell Type Signatures	TABULA_MURIS_SENIS_BROWN_ADIPOSE_TISSUE_B_CELL_AGEING	0.000112729776210185	0.00601864275186178	0.538434096309916	-0.371121226186328	-1.62285352426954	284	Cd36,Inmt,Hexb,App,Vcam1,Gstm1,Rasgrp2,Sgk1,Limd2,Gsn,Cnn3,Scand1,Atp1a1,Wbp1l,Ctsb,Pltp,Eci2,Rab43,Klf13,Aldh2,Tagln2,Vsir,Apoe,Psap,Vim,Ddrgk1,Pkm,Gnmt,Agpat1,Rcn3,Thbd,Atp5d,Oaz1,Tle5,Saraf,Trim35,Emc10,Mfge8,Klf2,Adrm1,Rabac1,Plpp3,Fam13b,Cd81,Bri3,Tgfbi,Ankrd13a,Itm2b,Ctsh,Gpx4,Epb41l2,Anxa4,Cebpd,Fcgrt,Mgll,Gnb1,Ctsd,Zfand5,Car3,Uqcrfs1,Mxra8,Mettl7a1,Anxa2,Man2b1,Timp2,Sdf4,Pttg1ip,Slc43a3…	0.327464788732394
Ontology - Biological Process	GOBP_AMINE_TRANSPORT	0.00938210051776498	0.145019733273249	0.380730400722792	-0.448542258460357	-1.62268170942971	73	Adora1,Rtn4,Agt,Chrnb2,Il1rn,Slc22a2,Abat,Syt3,Slc17a8,Pink1,Myo5a,Adora2a,Dtnbp1,Per2,Aqp9,Stxbp1,Entpd1,Sdhd,Kcnb1,Slc18a1,Slc38a3,P2ry1,Slc7a5,Slc12a2,Dpysl2,Syt7,Gck,Septin2,Tor1a	0.397260273972603
Ontology - Molecular Function	GOMF_PROTEIN_CONTAINING_COMPLEX_DESTABILIZING_ACTIVITY	0.0237297683957952	0.245371013812429	0.352487857583619	-0.70149929433039	-1.62261036063597	10	Fign,Clpb,Hspa8	0.3
Ontology - Molecular Function	GOMF_MONOCARBOXYLIC_ACID_BINDING	0.00822880319571566	0.132330061029897	0.380730400722792	-0.453122847932232	-1.62258127651347	67	Cd36,Gsta2,Ugt1a9,Gsta1,Ugt1a1,Gstp3,Alb,Akr1c20,Cyp4a14,Apoc1,Cyp4f15,Acox1,Gsta5,Psap,Dgat1,Gstm7,Sh3glb1,Dbt,Igf2r,Rida,Pparg,Akr1c14,Rara,Pcx	0.358208955223881
Ontology - Biological Process	GOBP_REGULATION_OF_HYPOXIA_INDUCED_INTRINSIC_APOPTOTIC_SIGNALING_PATHWAY	0.0237297683957952	0.245371013812429	0.352487857583619	-0.701232336367719	-1.62199287069752	10	Pik3cb,Eno1,Tmbim6,Eno1b,Pink1	0.5
Ontology - Biological Process	GOBP_MONOSACCHARIDE_BIOSYNTHETIC_PROCESS	0.00579167930122699	0.108244255971707	0.407017918923954	-0.429237347431918	-1.62190777508256	97	Acadm,Slc25a10,Ppargc1a,Ppara,Gnpda1,Dgat2,Lepr,Arpp19,Foxo1,Pdk2,Sord,Gsto1,Pck1,Sesn2,Eno1,Gnmt,Gpt,Gpt2,Gulo,Mdh2,Car5a,Slc37a4,Chst15,Slc25a13,Rbp4,Gpd2,Nln,Slc25a11,Pgk1,Per2,Crtc2,Pcx,Fbp1,Akr1a1,Rgn,Mdh1,Soga1,Wdr5	0.391752577319588
Ontology - Biological Process	GOBP_NEURAL_NUCLEUS_DEVELOPMENT	0.0260254447289074	0.259557626539795	0.352487857583619	-0.627917161443336	-1.62184625586877	15	Ascl1,Chrnb2,Aldh1a3	0.2
Ontology - Molecular Function	GOMF_TRANSPORTER_ACTIVITY	5.791279200153e-08	9.18405138107431e-06	0.719512826338911	-0.342876623576697	-1.62165852039825	758	Cd36,Abcc4,Slc16a7,Slc22a29,Nipal1,Abcc3,Osbpl5,Slc22a27,Slc39a5,Slc39a4,Mpc1,Slc4a4,Atp6v0d2,Abcd2,Slco1a4,Slc47a1,Mpc2,Abcb1a,Slc16a11,Cnnm1,Slc27a1,Slc16a5,Slc1a2,Slc25a10,Pctp,Apoa2,Slc25a32,Plscr2,Flvcr2,Chrnb2,Slc5a6,Slc16a10,Abca3,Slc22a26,Slc3a2,Slc15a4,Slc24a3,Tmem184a,Abcd1,Slc26a4,Slc4a9,Atp1b1,Slc22a18,Slc35a5,Prelid2,Disp2,Abcg5,Atp1a1,Slc22a2,Slc2a4,Pltp,Slc29a1,Rhbg,Lrrc8d,Abcg8,Tm…	0.278364116094987
Ontology - Biological Process	GOBP_CELLULAR_RESPONSE_TO_OXIDISED_LOW_DENSITY_LIPOPROTEIN_PARTICLE_STIMULUS	0.0416771904609522	0.335664802809119	0.321775918075361	-0.676682031051045	-1.62151036995116	11	Cd36	0.0909090909090909
Canonical Pathways - Reactome	REACTOME_SUMOYLATION_OF_INTRACELLULAR_RECEPTORS	0.0208647271025987	0.229684078352112	0.352487857583619	-0.565716850420768	-1.62148399157669	24	Ar,Ppara,Nr5a2,Nr1h2,Nr1i2,Sumo1,Rara	0.291666666666667
Ontology - Biological Process	GOBP_LIPID_LOCALIZATION	2.58563875222361e-05	0.00187394461060478	0.575610261071129	-0.36131446551689	-1.62132195914459	382	Vldlr,Cd36,Abcc4,Abcc3,Osbpl5,Pla2g12a,Ces1g,Abcd2,Hexb,Enpp1,Slco1a4,Abcb1a,Agt,Slc27a1,Slc25a10,Pctp,Apoa2,Plscr2,Abca3,Ces1c,Pon1,Ces1d,Hexa,Cds2,Abcd1,Ppara,Ace,Cyp4a14,Apoc1,Prelid2,Angptl3,Dgat2,Ces1e,Abcg5,Mif,Slc22a2,Pltp,Abcg8,Slc25a20,Ttpa,Abca17,Slc27a5,Apoe,Cyp4a10,Cert1,Psap,Slc25a21,Naxe,Ehd1,Ldlr,Srebf2,Mfsd2a,Apoh,Acat2,Got2,Dgat1,Sar1b,Abca6,Mfn2,Lcat,Map2k6,Furin,Lipg,Soat2,Fitm…	0.295811518324607
Ontology - Molecular Function	GOMF_PROTON_TRANSMEMBRANE_TRANSPORTER_ACTIVITY	0.00318171066858922	0.0717810894275066	0.431707695803346	-0.435758087576733	-1.62104334682311	90	Atp6v0d2,Slc15a4,Slc2a4,Atp5g1,Atp5d,Atp5k,Slc25a22,Slc25a5,Atp5h,Atp5e,Hvcn1,Slc25a13,Atp5l,Atp5g3,Atp5b,Atp5o,Atp6v0a2,Atp6v1b2,Atp5a1,Uqcrfs1,Uqcrb,Cyc1,Cox7b,Ucp2,Cox7c,Cox5b,Atp6v1h,Cox4i1,Cox6a1,Atp6v1c1,Slc18a1,Atp6v1a,Cox5a,Slc38a3,Atp6v0c,Atp5g2,Atp5c1,Atp6v1e1,Surf1	0.433333333333333
Ontology - Cellular Component	GOCC_MITOCHONDRIAL_PYRUVATE_DEHYDROGENASE_COMPLEX	0.023176397038132	0.241796360069021	0.352487857583619	-0.767358150052887	-1.6209149280135	7	Pdk1,Dlat,Pdk2,Dld,Pdha1	0.714285714285714
Regulatory Target Gene - miRDB	MIR_3620_5P	0.0149026402940947	0.188692165684202	0.380730400722792	-0.523465105761699	-1.62014114911172	34	Prlr,Gsta4,Dsg1c,Wbp1l,Arrb1,Vwf,Slc25a13,Rad51b	0.235294117647059
Ontology - Biological Process	GOBP_ORGANOPHOSPHATE_ESTER_TRANSPORT	0.00387668598180714	0.0820249397233884	0.431707695803346	-0.418672171017015	-1.61976209169747	104	Abcc4,Osbpl5,Abcb1a,Pctp,Apoa2,Slc25a32,Plscr2,Abca3,Apoc1,Prelid2,Pltp,Abcg8,Apoe,Ldlr,Mfsd2a,Slc25a5,Slc25a51,Slc37a4,Plscr4,Tmem30b,Xkr8,Scarb1,Pitpnc1,Abcc6,Osbpl2,Abcb4	0.25
Ontology - Cellular Component	GOCC_EXTRINSIC_COMPONENT_OF_PRESYNAPTIC_MEMBRANE	0.0416771904609522	0.335664802809119	0.321775918075361	-0.675895066507514	-1.61962459330931	11	Picalm,Epn1,Cyth1,Stxbp1,Phb,Hip1	0.545454545454545
Ontology - Biological Process	GOBP_VISCERAL_SEROUS_PERICARDIUM_DEVELOPMENT	0.0173482256498621	0.205979636941321	0.352487857583619	-0.810830223405141	-1.6196158289868	6	Vcam1,Tgfbr3,Hand2,Epor	0.666666666666667
Ontology - Molecular Function	GOMF_PROTEIN_HOMODIMERIZATION_ACTIVITY	4.47161117337197e-07	5.96848301365824e-05	0.674962860011025	-0.347222857145669	-1.61940344317514	625	Tpm2,Gsta2,Mme,Tenm3,Ugt1a5,H2-Q1,Ugt1a9,Gsta1,Rtn4,Ugt1a1,Gstm3,Aldh3a2,Abcd2,Enpp1,App,Lhpp,Gpd1l,Apoa2,Lrp4,Gstm2,Ahr,Gstm1,Ces1c,Pon1,Bhlhb9,Fzd1,Il6ra,Hsd11b1,Hpd,Abcd1,Ntrk1,Stom,Acot7,Pank3,Txnrd2,Fibin,Inhbb,Pex7,Nqo2,Dgat2,Naga,Adrb2,Cadm1,Nadk2,Pdk2,Tert,Aldh1a3,Kcnn2,Map3k12,Bnip3,Shmt1,Hoga1,Gbp3,Apoe,Acox1,Gsta5,Psap,Eno1,Cdh13,Pkm,Pdxp,Phb2,Syt3,Eno1b,Tppp,Gbp2,Agxt,Ccl5,Pank1,Necti…	0.2224
Ontology - Molecular Function	GOMF_PHOSPHOLIPASE_A2_ACTIVITY	0.0260254447289074	0.259557626539795	0.352487857583619	-0.626957233309859	-1.61936685899163	15	Pla2g12a,Plaat3,Prdx6,Lcat,Pnpla2,Abhd3,Pla2g6	0.466666666666667
Ontology - Biological Process	GOBP_POSITIVE_REGULATION_OF_TOLL_LIKE_RECEPTOR_9_SIGNALING_PATHWAY	0.0234960664466817	0.243443946427811	0.352487857583619	-0.766560751812354	-1.61923055845078	7	Rtn4,Slc15a4	0.285714285714286
Ontology - Biological Process	GOBP_BRONCHIOLE_DEVELOPMENT	0.00475506066206887	0.0944935566059021	0.407017918923954	-0.913591281892935	-1.6186932775899	4	Tgfb1,Tcf21,Mmp12	0.75
Ontology - Molecular Function	GOMF_ORGANIC_HYDROXY_COMPOUND_TRANSMEMBRANE_TRANSPORTER_ACTIVITY	0.0145035092713151	0.186428839809766	0.380730400722792	-0.534852410238254	-1.61844398054308	30	Abcc4,Slc16a7,Abcc3,Slco1a4,Rbp4,Slc22a1,Slco1b2,Aqp9,Aqp1,Slc10a3,Slc22a3,Slc18a1,Slco2b1	0.433333333333333
Ontology - Molecular Function	GOMF_SOLUTE_BICARBONATE_SYMPORTER_ACTIVITY	0.0176665328676393	0.208461176898649	0.352487857583619	-0.810187728320575	-1.61833245895572	6	Slc4a4,Slc4a9	0.333333333333333
Ontology - Biological Process	GOBP_MONOCARBOXYLIC_ACID_TRANSPORT	0.00229842671328478	0.0583421563655822	0.431707695803346	-0.41395070749136	-1.61803930455863	123	Cd36,Abcc4,Slc16a7,Abcc3,Pla2g12a,Ces1g,Mpc1,Abcd2,Slco1a4,Mpc2,Slc16a11,Slc27a1,Slc16a5,Slc5a6,Ces1c,Ces1d,Abcd1,Ace,Cyp4a14,Ces1e,Mif,Slc22a2,Slc27a5,Apoe,Cyp4a10,Slc6a12,Mfsd2a,Map2k6,Abcd3,Slc22a1,Slc27a2,Slco1b2,Ces1b,Cyp4a31,Abcb4,Pparg,Emb,Stard10,Pla2g6,Aqp9	0.32520325203252
Canonical Pathways - Reactome	REACTOME_HDL_REMODELING	0.0249345863401284	0.253251280538895	0.352487857583619	-0.739890052064785	-1.61678540670499	8	Alb,Pltp,Apoe,Lcat,Lipg	0.625
Canonical Pathways - Reactome	REACTOME_ACYL_CHAIN_REMODELING_OF_CL	0.0117910833341268	0.164519201702667	0.380730400722792	-0.844291518390105	-1.61621820771729	5	Lclat1,Hadha,Hadhb	0.6
Ontology - Biological Process	GOBP_RETINAL_METABOLIC_PROCESS	0.0296391525418734	0.277295739639712	0.352487857583619	-0.66488346755766	-1.61536283511282	12	Rdh10,Aldh1a3,Cyp1b1,Rdh13,Rbp4,Dhrs4,Aldh8a1	0.583333333333333
Ontology - Molecular Function	GOMF_L_ASPARTATE_TRANSMEMBRANE_TRANSPORTER_ACTIVITY	0.0249345863401284	0.253251280538895	0.352487857583619	-0.73922112537944	-1.61532368830507	8	Slc1a4,Slc25a22,Slc25a13,Slc38a7,Ucp2	0.625
Ontology - Biological Process	GOBP_MACROPHAGE_CYTOKINE_PRODUCTION	0.0112758316566341	0.160252879897345	0.380730400722792	-0.489728632060893	-1.61510261374129	45	Cd36,Rtn4,Cd74,Tgfb1,Panx1,Gprc5b	0.133333333333333
Ontology - Biological Process	GOBP_CARDIAC_CHAMBER_FORMATION	0.0397322500938776	0.325918558313283	0.321775918075361	-0.708037386730354	-1.61487577366144	9	Mef2c,Sox4,Hand2,Bmp2,Tbx2,Tbx20	0.666666666666667
Ontology - Biological Process	GOBP_LEUKOTRIENE_TRANSPORT	0.0186214554201569	0.214267134672883	0.352487857583619	-0.808310977621885	-1.61458369003848	6	Abcc4,Abcc3	0.333333333333333
Canonical Pathways - Biocarta	BIOCARTA_NOTCH_PATHWAY	0.0186214554201569	0.214267134672883	0.352487857583619	-0.808229737075382	-1.61442141380447	6	Dll1,Furin	0.333333333333333
Ontology - Biological Process	GOBP_L_AMINO_ACID_TRANSPORT	0.0154562271762314	0.192871755765156	0.380730400722792	-0.472521722791334	-1.61407136141109	53	Agt,Slc1a2,Slc3a2,Slc15a4,Slc22a2,Slc1a4,Slc17a8,Slc25a29,Slc25a22,Slc25a13,Slc7a2,Per2,Slc38a4,Cln3,Slc25a15,Cln8,Slc38a3,Slc7a5,Epm2a	0.358490566037736
Ontology - Biological Process	GOBP_REGULATION_OF_GROWTH_RATE	0.0189397632122087	0.21606708502133	0.352487857583619	-0.808007605849235	-1.61397771148604	6	Tmprss4,Ahr,Rftn1	0.5
Ontology - Biological Process	GOBP_PRESYNAPSE_ORGANIZATION	0.0210825217487636	0.230970417818021	0.352487857583619	-0.519399551276316	-1.61339520402894	35	App,Lrp4,Fzd1,Cap2,Cadm1,Efnb2,Lrrtm3,Picalm,Pten,Ptprd	0.285714285714286
Ontology - Biological Process	GOBP_NEURON_CELLULAR_HOMEOSTASIS	0.0178845726558918	0.208461176898649	0.352487857583619	-0.475637856463791	-1.61327657403338	51	Adora1,Hexb,App,Tmem106b,Clcn3,Atp6v1b2,Marcksl1,Chmp2b,P2ry4,Immt,Atp6v1h,Atp6v1c1,Disc1,Atp6v1a,Atp2b2,Fggy,P2ry1,Atp6v1e1,Dctn1	0.372549019607843
Ontology - Biological Process	GOBP_TYROSINE_METABOLIC_PROCESS	0.0302664304008877	0.281030385931025	0.352487857583619	-0.664015592347341	-1.61325429515256	12	Hpd,Tat,Ttc36,Iyd,Pah,Gstz1,Hgd,Fah	0.666666666666667
Regulatory Target Gene - miRDB	MIR_3097_3P	0.0151198082183338	0.18979151115443	0.380730400722792	-0.482244598975052	-1.61277059520236	47	Cyp2b10,N4bp2l1,Naa50,Picalm,Palld,Sdha,Wee1,Sfxn2,Ddit4,Gabpa,Atp8a1,Cflar,Timmdc1,Greb1l,Srsf7,Colgalt2,Trmt2b,Tnfaip8,P2ry10,Ggta1,Pik3r1,Arrdc2,Hccs	0.48936170212766
Ontology - Biological Process	GOBP_NEGATIVE_REGULATION_OF_VASCULATURE_DEVELOPMENT	0.00301351741545979	0.0695092398153682	0.431707695803346	-0.430667877938971	-1.61276387351554	92	Agt,Spred1,Pik3cb,Adrb2,Klf4,Naxe,Apoh,Cxcl10,Cd59a,Klf2,Sema3e,Pde3b,Hgs,Epn1,Gpr4,Gadd45a,Pgk1,Cxcr3,Pparg,Foxj2,Stat1,Dcn,Serpinf1,Fbln5,Cldn5,Tie1,Atp2b4,Mecp2,Ccr2,Adamts1,Vash1,Slc12a2,Stab1,Emilin1,Tek,Foxo4,Flt1,Angptl7,Sema6a,Crhr2,Sparc,Gtf2i,Hrg	0.467391304347826
Ontology - Biological Process	GOBP_NEGATIVE_REGULATION_OF_LOW_DENSITY_LIPOPROTEIN_PARTICLE_CLEARANCE	0.0189397632122087	0.21606708502133	0.352487857583619	-0.807253566749408	-1.61247153469773	6	Ldlr,Pcsk9,Mylip,Khsrp	0.666666666666667
Ontology - Molecular Function	GOMF_MONOAMINE_TRANSMEMBRANE_TRANSPORTER_ACTIVITY	0.0189397632122087	0.21606708502133	0.352487857583619	-0.807152741831364	-1.61227013910528	6	Slc22a2,Slc22a1,Slc22a3,Slc18a1	0.666666666666667
Ontology - Biological Process	GOBP_REACTIVE_OXYGEN_SPECIES_METABOLIC_PROCESS	0.000584443269313016	0.0227717959278952	0.477270815362862	-0.384633594754315	-1.61213986487424	197	Cd36,Nqo1,Abcd2,Cbr1,Agt,App,Abcd1,Ppara,Dcxr,Hba-a1,Nqo2,Tgfb1,Sirt3,Gpx3,Foxo1,Aldh2,Bnip3,Ccn2,Sesn2,Acox1,Hbb-bs,Prdx6,Cyp1a2,Sod3,Rfk,Hbb-bt,Vdac1,Sod2,Pdk4,Pink1,Mfn2,Dhfr,Gch1,Hvcn1,Cyp1b1,Mapt,Gadd45a,Clcn3,Sirt2,Park7,Prdx3,Prkn,Immp2l,Gls2,Ndufs1,Ndufc2,Pdgfrb,Sod1,Nos3,Ucp2,Rhoa,Fbln5,Noxo1,Fyn,Parl	0.279187817258883
Hallmark	HALLMARK_HYPOXIA	0.000996533176868173	0.0333788674680286	0.45505986738723	-0.391160883434494	-1.6119925014654	171	Vldlr,Cdkn1c,Ndrg1,Ilvbl,Ak4,Ids,Pdk1,Hexa,Ppargc1a,Pgm1,Selenbp1,Casp6,Noct,Gbe1,Mif,Pfkl,Ccn2,Pck1,Akap12,Galk1,Glrx,Pam,Eno1b,Ugp2,Cavin1,Btg1,Gcnt2,Ets1,Slc37a4,Aldob,Mt1,Tgfbi,Igfbp1,Gpc3,Scarb1,Pgk1,Tnfaip3,Gys1,Gaa,Hs3st1,Klf6,Anxa2,Aldoa,Tiparp,Maff,Mxi1,Dcn,Fbp1,Ampd3	0.286549707602339
Regulatory Target Gene - miRDB	MIR_31_5P	0.0079041161483781	0.130051387146434	0.380730400722792	-0.427658000267467	-1.61188395308459	93	Ces1g,Khdrbs3,Slc1a2,Sgms1,Spred1,Ak4,Rhobtb1,Psd4,Pdpr,C2cd2,Syde2,Abat,Il34,Atl2,Tns1,Stk40,Dmd,Igsf11,Crppa,Pex5,Pcx,Wdr5,Pdzd4,Atp8a1,Tfrc,Fech,Hsph1,Gpc6,Glcci1,Col5a1,Oxsr1,Lats2,Retreg1,Mfsd14a,Dusp7,Dlx4	0.387096774193548
Ontology - Biological Process	GOBP_AXON_CHOICE_POINT_RECOGNITION	0.0010856934779654	0.0355614569255049	0.45505986738723	-0.973580288083913	-1.61184443226946	3	Robo1,App	0.666666666666667
Ontology - Biological Process	GOBP_AXON_MIDLINE_CHOICE_POINT_RECOGNITION	0.0010856934779654	0.0355614569255049	0.45505986738723	-0.973580288083913	-1.61184443226946	3	Robo1,App	0.666666666666667
Canonical Pathways - Wiki	WP_DOPAMINERGIC_NEUROGENESIS	0.0435294768815415	0.344776956393394	0.321775918075361	-0.672559353018329	-1.61163133537471	11	Cdkn1c,Ascl1,Tgfb1,Aldh1a1,Shh	0.454545454545455
Canonical Pathways - Reactome	REACTOME_ASSEMBLY_OF_ACTIVE_LPL_AND_LIPC_LIPASE_COMPLEXES	0.0435294768815415	0.344776956393394	0.321775918075361	-0.672293711511417	-1.61099478757473	11	Pcsk6,Angptl3,Furin,Gpihbp1,Pcsk5,Lmf2	0.545454545454545
Canonical Pathways - Reactome	REACTOME_SIGNALING_BY_RETINOIC_ACID	0.00955293206080146	0.145862071323029	0.380730400722792	-0.51107241216024	-1.61088535299799	37	Pdk1,Dlat,Aldh1a1,Pdk2,Rdh10,Aldh1a3,Adh1,Rdh1,Pdk4,Dld,Rdh13,Dhrs4,Aldh8a1,Cpt1a,Pdha1	0.405405405405405
Ontology - Biological Process	GOBP_NEGATIVE_REGULATION_OF_REACTIVE_OXYGEN_SPECIES_BIOSYNTHETIC_PROCESS	0.0205313039442935	0.227798964225932	0.352487857583619	-0.59621261570682	-1.61044779949115	19	Abcd2,Abcd1,Ppara,Mfn2,Park7,Prkn,Ndufc2,Rhoa,Fyn	0.473684210526316
Ontology - Biological Process	GOBP_POSITIVE_REGULATION_OF_COLD_INDUCED_THERMOGENESIS	0.0060025281270375	0.110459208613118	0.407017918923954	-0.44296709647692	-1.61011600697269	79	Cd36,Prlr,Esrrg,Acadl,Hadh,Alpl,Ppargc1a,Decr1,Lepr,Adrb2,Cpt2,Prkab1,Mfn2,Epas1,Igf1r,Pemt	0.20253164556962
Curated - Chemical and Genetic Perturbation	HUMMERICH_MALIGNANT_SKIN_TUMOR_UP	0.0352427097289768	0.302225450175591	0.321775918075361	-0.632744744208539	-1.60924551999281	14	Gsta4,Ccnd1,Hba-a1,Gsto1,Ecm1	0.357142857142857
Cell Type Signatures	TABULA_MURIS_SENIS_LUNG_MATURE_NK_T_CELL_AGEING	0.0272721580603398	0.266677750703579	0.352487857583619	-0.622899698480021	-1.60888665861504	15	Slc3a2,Ctsb,Glrx,Serpina3g,Camk2n1,Tspan13,Cd3e	0.466666666666667
Ontology - Biological Process	GOBP_POSITIVE_REGULATION_OF_CATECHOLAMINE_METABOLIC_PROCESS	0.0192580711301907	0.218918754643196	0.352487857583619	-0.805398974279179	-1.60876702636245	6	Maob,Abat,Epas1,Park7	0.666666666666667
Canonical Pathways - Wiki	WP_PPAR_SIGNALING_PATHWAY	0.0139854129662996	0.181368577651545	0.380730400722792	-0.452378181412448	-1.60838395761886	64	Cd36,Scd2,Ehhadh,Acadm,Slc27a1,Acadl,Acaa1b,Apoa2,Hmgcs2,Ppara,Cyp4a14,Pltp,Acaa1a,Cpt2,Slc27a5,Pck1,Cyp4a10,Acox1,Gk	0.296875
Ontology - Biological Process	GOBP_NEGATIVE_REGULATION_OF_LIPID_TRANSPORT	0.0148405789261165	0.188496111948111	0.380730400722792	-0.522934098510675	-1.60821006090291	33	Apoa2,Apoc1,Abcg5,Abcg8,Apoe,Srebf2,Nr1h2,Pcsk9,Cry2,Shh	0.303030303030303
Ontology - Biological Process	GOBP_INNER_MITOCHONDRIAL_MEMBRANE_ORGANIZATION	0.0229564908080314	0.241269103197007	0.352487857583619	-0.51767647083951	-1.60804285109358	35	Chchd10,Pink1,Chchd6,Ghitm,Slc25a46,Afg3l2,Immt,Timm29,Timm10,Samm50,Opa1,Romo1,Ndufa13,Chchd3	0.4
Ontology - Biological Process	GOBP_POSITIVE_REGULATION_OF_FATTY_ACID_METABOLIC_PROCESS	0.0171295505366286	0.204139889096116	0.352487857583619	-0.495965318515263	-1.60778313003255	42	Abcd2,Agt,Cd74,Abcd1,Ppargc1a,Ppara,Irs1,Klhl25,Dgat1,Nr1h2,Cpt1a,Mlycd,Pparg,Srebf1,Mapk9,Apoa5,Mtln,Rgn	0.428571428571429
Ontology - Biological Process	GOBP_TRIGLYCERIDE_METABOLIC_PROCESS	0.00689484065600081	0.120693620532421	0.407017918923954	-0.425348033819174	-1.60721169137506	97	Ces1g,Slc27a1,Mogat1,Cyp2e1,Apoc1,Angptl3,Dgat2,Sorl1,Slc27a5,Pck1,Apoe,Gk,Plaat3,Ldlr,Mfsd2a,Apoh,Dgat1,Fitm2,Slc37a4,Nr1h2,Gpat3,Pcsk9,Pnpla2,Gpihbp1,Scarb1,Cpt1a,Mboat7,Srebf1,Lpin2	0.298969072164948
Curated - Chemical and Genetic Perturbation	SHETH_LIVER_CANCER_VS_TXNIP_LOSS_PAM4	0.000153090687117428	0.00754478010941489	0.518848077743792	-0.367429918441825	-1.60671202828482	284	Rdh16,Prlr,Hpgd,Inmt,Cyp3a25,Slc47a1,Serpinb1a,Akr1d1,Cth,Suox,Gstk1,Suclg2,Gas1,Cd1d1,Pdk1,Hmgcs2,Sugct,Macrod1,Aldh6a1,Gcdh,Dcxr,Cyp2d22,Ahcy,Sardh,Ces1e,Sirt3,Cyp46a1,Abhd15,Hibadh,Acat1,Agmat,Dmgdh,Enpep,N4bp2l1,Amy1,Slc27a5,Pbld2,Gsto1,Kcnk5,Dnase1l3,Tcf21,Slc6a12,Sod3,Gnmt,Abat,Gabarapl1,Agxt,Pbld1,Acad9,L2hgdh,Asl,Dennd1a,Dpys,Sult1b1,Dpyd,Leap2,Nr1i3,Slc25a51,Olig1,Gch1,Ntn1,Corin,Tgfbi,G…	0.401408450704225
Cell Type Signatures	TABULA_MURIS_SENIS_MESENTERIC_ADIPOSE_TISSUE_CD8_POSITIVE_ALPHA_BETA_T_CELL_AGEING	0.0205313039442935	0.227798964225932	0.352487857583619	-0.594684286236568	-1.60631958286604	19	Klf13,Apoe,H2-Aa,Ccl5,Tle5,Sod1,Dcn,Cst3,Ccdc80,Bsg,Tmsb10	0.578947368421053
Canonical Pathways - Reactome	REACTOME_PD_1_SIGNALING	0.0285350032692493	0.272455582997034	0.352487857583619	-0.60779522168382	-1.60631424104005	17	H2-Eb1,H2-Ab1,H2-Aa,Trbc2,Lck,Cd3e,Cd274,Ptpn6,Trac,H2-Eb2	0.588235294117647
Ontology - Biological Process	GOBP_NICOTINAMIDE_NUCLEOTIDE_BIOSYNTHETIC_PROCESS	0.0275838364936077	0.268313921817224	0.352487857583619	-0.621432722135676	-1.60509760770575	15	Idh2,Nadk2,Nadk,Nampt,Naprt	0.333333333333333
Cell Type Signatures	TABULA_MURIS_SENIS_LARGE_INTESTINE_ENTEROCYTE_OF_EPITHELIUM_OF_LARGE_INTESTINE_AGEING	5.15569905973407e-10	1.55809116678794e-07	0.801215574617779	-0.328703853251569	-1.60500082366793	1123	Gstt3,Mgst3,Gsta1,Hao2,Nqo1,Rtn4,Slc39a5,Ces1g,Mpc1,Nudt19,Gstt2,Cbr1,Mpc2,Serpinb1a,Gstt1,Sult1a1,Creg1,Abhd6,Hadh,Aldh1b1,Bdh1,Cth,Gstk1,Eci1,Hyi,Htatip2,Gstm1,Tmem134,Pcbp2,Ech1,Ddt,Ces1d,Ccdc107,Hmgcs2,Tcea3,Hexa,Macrod1,Decr1,Acot7,Acot13,Cyp2d26,Dcxr,Slc22a18,Pebp1,Dgcr6,Prelid2,Chchd10,Scand1,Mcrip2,Mif,Hmgcl,1810058I24Rik,Pigr,Ctsb,Arpp19,Eci2,Acaa1a,Tex264,Klf13,Alad,Abhd14b,Tstd1,Esd,Ta…	0.297417631344613
Canonical Pathways - Reactome	REACTOME_ETHANOL_OXIDATION	0.0435464683014194	0.344776956393394	0.321775918075361	-0.70369352731174	-1.60496839663477	9	Aldh1b1,Aldh1a1,Aldh2,Adh1	0.444444444444444
Regulatory Target Gene - miRDB	MIR_7040_3P	0.0152358736319674	0.19109865932907	0.380730400722792	-0.503154816489716	-1.60470120891567	38	Ugt1a5,Ugt1a9,Ugt1a1,4931406C07Rik,Rasgrp2,Adcy1,Cd81,Palld	0.210526315789474
Ontology - Molecular Function	GOMF_GLUTATHIONE_TRANSMEMBRANE_TRANSPORTER_ACTIVITY	0.0140369720977485	0.181754391341663	0.380730400722792	-0.838084544249022	-1.60433626362199	5	Abcc4	0.2
Ontology - Biological Process	GOBP_REGULATION_OF_FATTY_ACID_METABOLIC_PROCESS	0.00328223522862536	0.0734239687945424	0.431707695803346	-0.428194621686553	-1.60350203036871	92	Fmo2,Abcd2,Fmo1,Agt,Acadl,Cd74,Pdk1,Abcd1,Ppargc1a,Ppara,Irs1,Apoc1,Dgat2,Pdk2,Klhl25,Gk,Mfsd2a,Nfe2l1,Dgat1,Pdk4,Nr1h2,Acadvl,Cpt1a,Mlycd,Pparg,Tysnd1,Srebf1,Erlin2,Mapk9,Apoa5,Wdtc1,Mtln,Rgn,Cyp7a1	0.369565217391304
Ontology - Biological Process	GOBP_DATP_METABOLIC_PROCESS	0.0270124338447877	0.265477005197109	0.352487857583619	-0.759034796194884	-1.60333324399979	7	Ak2,Adk,Ak3	0.428571428571429
Ontology - Biological Process	GOBP_UTERINE_SMOOTH_MUSCLE_CONTRACTION	0.0214862296120378	0.23237268485955	0.352487857583619	-0.802646616541354	-1.60326925132824	6	Agt,Abat,Setd3,Lck,Adra2c,Adra2b	1
Ontology - Biological Process	GOBP_CELLULAR_RESPONSE_TO_CAFFEINE	0.0141973928998564	0.183534820078288	0.380730400722792	-0.837450675228527	-1.60312285494748	5	Tmem38b,Gstm7	0.4
Ontology - Biological Process	GOBP_SYMPATHETIC_NERVOUS_SYSTEM_DEVELOPMENT	0.0400711178985162	0.326804910684804	0.321775918075361	-0.646598052979535	-1.60301168080601	13	Nrp2,Ascl1,Ntrk1,Sema3f,Sox4,Hand2	0.461538461538462
Ontology - Biological Process	GOBP_NUCLEOSIDE_TRANSPORT	0.0214862296120378	0.23237268485955	0.352487857583619	-0.802434273665629	-1.60284510102801	6	Adora1,Slc29a1	0.333333333333333
Cell Type Signatures	TABULA_MURIS_SENIS_LUNG_B_CELL_AGEING	0.00536239731168959	0.102127845114545	0.407017918923954	-0.438073277862642	-1.60270466561399	80	Lgals1,Kctd12,H2-Eb1,Aldh2,H2-Ab1,Vim,H2-Aa,Man1a,Anxa6,Serpina3g,Cd81,Fcgr2b,Gns,Itm2b,Ctsh,Ccnd2,Atp2b1,Gimap4,Napsa,Hp1bp3,Cd2,Adgre5,Fam104a	0.2875
Ontology - Biological Process	GOBP_NOREPINEPHRINE_TRANSPORT	0.0321038401348567	0.287726124360096	0.321775918075361	-0.6137630259511	-1.60264046623257	16	Agt,Slc22a2,Slc22a1,Adora2a,Slc22a3,Kcnb1,Slc18a1,P2ry1	0.5
Ontology - Molecular Function	GOMF_ARACHIDONIC_ACID_11_12_EPOXYGENASE_ACTIVITY	0.0214862296120378	0.23237268485955	0.352487857583619	-0.802301719820855	-1.60258032759087	6	Cyp2c39,Cyp2c38	0.333333333333333
Canonical Pathways - Biocarta	BIOCARTA_PLCE_PATHWAY	0.046616623779507	0.362123881320494	0.321775918075361	-0.668712216558359	-1.60241257179269	11	Adrb2,Adcy1,Prkacb,Rapgef3,Prkar2b	0.454545454545455
Ontology - Biological Process	GOBP_ANGIOGENESIS	4.25653625583907e-06	0.000423459262172512	0.610526878385931	-0.350960589579012	-1.60172180180713	451	Rtn4,Chil1,Nrp2,Robo1,Agt,Ddah1,Fzd8,Enpp2,Ago2,Ahr,Htatip2,Unc5b,Spred1,Ntrk1,Ace,Actg1,Card10,Pik3cb,Sox18,Dll1,Angptl3,Emp2,Egln1,Lepr,Adrb2,Id1,Jup,Tert,Klf4,Enpep,Ccn2,Ppp3r1,Efnb2,Plxnd1,Tcf21,Naxe,Ephb4,Ccbe1,Cdh13,Pkm,Mmrn2,Gata6,Ecm1,Apoh,Robo4,S1pr1,Ccl5,Pten,Cxcl10,Btg1,Cd59a,Angptl6,Ets1,Epas1,Emc10,Anpep,Mfge8,Klf2,Rasip1,Sema3e,Fzd4,Vegfb,Pde3b,Hand2,Amotl1,Hgf,Mmp19,Cyp1b1,Mcam,Hgs…	0.343680709534368
Regulatory Target Gene - miRDB	MIR_382_3P	0.00121915750387272	0.0382887171363321	0.45505986738723	-0.397487580612586	-1.60145334266895	149	Rcan2,Cers6,Tox,Ppp4r4,Gpd1l,Fzd8,Bcl2l11,Il6ra,Nkd1,Snx12,Dcbld1,Usp22,Cavin2,Ppm1a,Dcun1d4,Adcy1,Dock7,Gm4841,Tmem38b,Mknk2,Wwp1,Sema3c,Hand2,Gcc1,Tns1,Trib1,Azin1,Ugt3a2	0.187919463087248
Ontology - Biological Process	GOBP_POSITIVE_REGULATION_OF_OLIGODENDROCYTE_DIFFERENTIATION	0.0324649937709603	0.28875057176598	0.321775918075361	-0.593964408583755	-1.60123890549516	18	Enpp2,Dag1,Aspa,Il34,Shh,Pparg	0.333333333333333
Curated - Chemical and Genetic Perturbation	DURAND_STROMA_S_UP	0.000212983655791311	0.0101398515751081	0.518848077743792	-0.373181577722129	-1.60119526937556	257	Gstt3,Cdkn1c,Ndrg1,Dhrs7,Slc4a4,Serpinb1a,Myo1d,Fzd8,Ahr,Fzd1,Alpl,Tsc22d3,Eda,Pde1a,Rhobtb1,Sulf2,Ivd,Nadk2,Jup,Podxl,H2-DMa,Plxnd1,Itgb3bp,Plpp1,Maf,Sema3f,Pear1,Glrx,Sorcs2,Kbtbd7,Rassf2,Cdk18,Morc4,Tspan7,S1pr1,Arrb1,Ccl5,Pdk4,Cables1,Il18rap,Plpp3,S100a16,Ctso,Mtss2,Tgfbi,Nes,Pxylp1,Gas2,Ehd3,Ndrg2,Calcrl,Ctsh,Pde4d,Nynrin,Emb,Postn,Nfatc1,Pdgfrb,Npr3,Pdgfra,Stat1,Prkd1,Il15,Angel1,Plagl1,Gn…	0.315175097276265
Canonical Pathways - Reactome	REACTOME_MIRO_GTPASE_CYCLE	0.0276517740162492	0.268313921817224	0.352487857583619	-0.75795496505287	-1.60105228247263	7	Mfn2,Myo19,Trak1	0.428571428571429
Ontology - Molecular Function	GOMF_CARGO_RECEPTOR_ACTIVITY	0.00882495662849509	0.13939776165543	0.380730400722792	-0.446524557787908	-1.60086692152817	69	Vldlr,Cd36,Enpp1,Tmprss4,Enpp2,Ldlr,Corin,Scarb1,Atp5b,Scarf2,Ackr4,Asgr1,Sdc1,Endou,Cd6,Dab2,Hhipl1,Mrc1,Tex261,Stab2,Tmprss2,Mia3,Lyve1,Cd5,Mia2,Tfrc,Stab1	0.391304347826087
Ontology - Biological Process	GOBP_RESPONSE_TO_MUSCLE_ACTIVITY	0.046616623779507	0.362123881320494	0.321775918075361	-0.668052499503569	-1.60083171402421	11	Agt,Ppargc1a	0.181818181818182
Curated - Chemical and Genetic Perturbation	SCHAEFFER_PROSTATE_DEVELOPMENT_48HR_UP	3.43231248367444e-05	0.00239023256743537	0.557332238758646	-0.35667380165321	-1.60055746635942	368	Vldlr,Gstt3,Abcc4,Slc16a7,Nipal1,Nt5e,Gsta4,Sult1e1,Hpgd,Krt23,Lratd2,Nqo1,Sult1a1,Rnf128,Bdh1,Plscr2,Suox,4931406C07Rik,Tmem184a,Igfbp2,Tsc22d3,Aldh6a1,Pls3,Dcxr,Mafb,Sgk1,Gsn,Gsta3,Endod1,Emp2,Acot1,Atp1a1,Tmem35b,Id1,Aldh1a1,Rdh10,Aldh1a3,Apol7a,Adh1,Maf,Ccbe1,Adgrg2,AA986860,Fkbp5,Gprc5b,Mfsd2a,Cpm,Ecm1,Tinagl1,Acsm3,Nampt,Klf15,Smoc1,Sar1b,Nrn1,Macir,Col4a5,Pts,Bri3,Ctso,Snta1,Cyp1b1,Dusp14,…	0.260869565217391
Ontology - Biological Process	GOBP_VERY_LOW_DENSITY_LIPOPROTEIN_PARTICLE_ASSEMBLY	0.045453579741044	0.356527907302792	0.321775918075361	-0.701754944714738	-1.6005469209757	9	Ces1d,Mfsd2a,Dgat1,Soat2	0.444444444444444
Ontology - Biological Process	GOBP_POSITIVE_REGULATION_OF_CHOLESTEROL_METABOLIC_PROCESS	0.0262278403306237	0.260926284829565	0.352487857583619	-0.583898649281606	-1.59965877656977	20	Ces1g,Ces1c,Ces1d,Ces1e,Apoe,Srebf2,Por,Ces1b,Srebf1,Sec14l2,Cyp7a1	0.55
Ontology - Molecular Function	GOMF_AMIDE_TRANSMEMBRANE_TRANSPORTER_ACTIVITY	0.0165032200826755	0.200251572775919	0.352487857583619	-0.524821429954441	-1.59915600851086	31	Slc47a1,Slc27a1,Slc1a2,Slc25a32,Slc5a6,Slc15a4,Abcd1,Slc17a8,Slc25a22,Slc25a13,Slco1b2,Slc38a7,Aqp9	0.419354838709677
Ontology - Biological Process	GOBP_REGULATION_OF_EPITHELIAL_CELL_DIFFERENTIATION_INVOLVED_IN_KIDNEY_DEVELOPMENT	0.0460892838525791	0.360455107161504	0.321775918075361	-0.701060398203477	-1.59896281488789	9	Sall1,Prom1,Wwtr1	0.333333333333333
Ontology - Biological Process	GOBP_REGULATION_OF_RESPONSE_TO_REACTIVE_OXYGEN_SPECIES	0.0109285267801464	0.15812304736911	0.380730400722792	-0.50727198073048	-1.59890650385722	37	Cd36,Sesn2,Psap,Pink1,Dhfr,Gch1,Hgf,Epor,Park7,Trap1,Fbln5	0.297297297297297
Ontology - Biological Process	GOBP_AMINO_ACID_TRANSPORT	0.00547970330323972	0.103991004511837	0.407017918923954	-0.409198107570019	-1.59855505638461	111	Adora1,Agt,Slc1a2,Slc16a10,Slc3a2,Slc15a4,Il1rn,Slc22a2,Lrrc8d,Slc1a4,Slc6a12,Abat,Slc6a19,Slc17a8,Nfe2l1,Slc25a29,Slc25a22,Slc25a13,Adora2a,Slc7a2,Slc38a7,Dtnbp1,Per2,Stxbp1,Slc38a4,Cln3,Lrrc8c,Slc25a15,Gja1,Sfxn2,Cln8,Slc38a3,Slc7a5,Sfxn5,Slc9a3r1,Epm2a,Slc12a2,Slc16a2,Dpysl2	0.351351351351351
Ontology - Molecular Function	GOMF_HYDROLASE_ACTIVITY_ACTING_ON_CARBON_NITROGEN_BUT_NOT_PEPTIDE_BONDS_IN_LINEAR_AMIDES	0.0126357591318696	0.170831284136851	0.380730400722792	-0.448296134156715	-1.59776005988712	65	Vnn3,Sirt3,Vnn1,Acy1,Acer2,Afmid,Pm20d1,Aspa,Hint3,Ntan1,Upb1,Hint2,Sirt2,Gls2,Hdac7,Acy3,Nit1,Hdac11,Faah,Asrgl1,Asah1,Asah2,Btd,Klk1b4,Gls,Acer3	0.4
Ontology - Molecular Function	GOMF_SULFUR_AMINO_ACID_TRANSMEMBRANE_TRANSPORTER_ACTIVITY	0.027971444164451	0.269464052598065	0.352487857583619	-0.756365788594143	-1.59769541469841	7	Slc1a2,Slc25a13,Slc38a7	0.428571428571429
Ontology - Biological Process	GOBP_REGULATION_OF_RESPONSE_TO_OXIDATIVE_STRESS	0.00419632574136576	0.0861699351275069	0.407017918923954	-0.430635953534163	-1.59742706400626	87	Cd36,App,Fzd1,Abcd1,Aifm2,Vnn1,Sesn2,Psap,Sod2,Pink1,Dhfr,Scly,Gch1,Hgf,Sfpq,Epor,Park7,Prkn,Nono,Sod1,Trap1,Fbln5,Fyn	0.264367816091954
Ontology - Cellular Component	GOCC_PROTEIN_PHOSPHATASE_TYPE_2A_COMPLEX	0.0291798553151548	0.274119497116032	0.352487857583619	-0.604429533643396	-1.59741921778657	17	Nkd1,Ppp2r5a,Ppp2r5e,Ppp2r2d,Ppp2r1a,Ppp2r5d,Ppp2r2a,Ppp2cb,Ppp2r3a	0.529411764705882
Curated - Chemical and Genetic Perturbation	LIM_MAMMARY_STEM_CELL_UP	1.45141966999449e-05	0.00118007050021837	0.593325476396405	-0.355280884139113	-1.5972467373407	390	Cd36,Tpm2,Nt5e,Mme,Tenm3,Tox,Maob,Nrp2,Lgals1,Fzd8,Lrp4,Gypc,Enpp2,Spred1,Bcl2l11,Enc1,Fgfrl1,Igfbp2,Lamb3,Pls3,Ltbp4,Tmem64,Gsn,Card10,Rarres2,Dll1,Dchs1,Cadm1,Timp3,Acer2,Hgfac,Cavin2,Ccn2,Vsir,Lbh,Apoe,Ski,Vim,Plpp1,Cdh13,L3hypdh,Erf,Tinagl1,Bmp7,Rcn3,Bcor,She,Mef2c,Ets1,Lcat,Epas1,Angptl2,Tgfbr3,Prickle1,Cpxm1,Ednrb,Rasip1,Plpp3,Sema3c,Amotl1,Cdc42ep2,Tns1,Mcam,Tmem204,Mamdc2,Pamr1,Gpc3,Scarf…	0.292307692307692
Ontology - Biological Process	GOBP_MEMBRANE_HYPERPOLARIZATION	0.046616623779507	0.362123881320494	0.321775918075361	-0.666535636358396	-1.59719690593588	11	Agt,Atp1a1,Sod2,Park7	0.363636363636364
Ontology - Biological Process	GOBP_CYSTEINE_METABOLIC_PROCESS	0.029387121880313	0.275420439530119	0.352487857583619	-0.690335597858768	-1.59678805446368	10	Cth,Cdo1,Agxt,Mthfd1	0.4
Ontology - Biological Process	GOBP_PYRIMIDINE_NUCLEOBASE_CATABOLIC_PROCESS	0.0230777740720123	0.241796360069021	0.352487857583619	-0.799327198723968	-1.59663878605343	6	Aldh6a1,Dpys,Dpyd	0.5
Positional	chr9E1	0.0248830514320274	0.253251280538895	0.352487857583619	-0.55696333502291	-1.59639425794565	24	Gsta2,Gsta4,Gsta1,Gsta5,Gm3776	0.208333333333333
Ontology - Biological Process	GOBP_POSITIVE_REGULATION_OF_NUCLEOTIDE_BIOSYNTHETIC_PROCESS	0.0330953623839909	0.292756274181311	0.321775918075361	-0.591981208089963	-1.59589249459551	18	Ppargc1a,Ppara,Eno1,Eno1b,Prkn,Bcl2l1,Ndufc2,Hnf1a,Nos3	0.5
Canonical Pathways - Reactome	REACTOME_P75NTR_REGULATES_AXONOGENESIS	0.027971444164451	0.269464052598065	0.352487857583619	-0.75532556019579	-1.59549810730118	7	Rtn4,Lingo1,Rhoa	0.428571428571429
Ontology - Molecular Function	GOMF_ACETYL_COA_C_ACYLTRANSFERASE_ACTIVITY	0.0467249881031317	0.362418467044969	0.321775918075361	-0.699336283680388	-1.59503049319622	9	Acaa1b,Acaa1a,Acat1,Hadha,Hadhb,Acat2,Acaa2	0.777777777777778
Ontology - Molecular Function	GOMF_FATTY_ACID_BINDING	0.0187799339867892	0.215471491881378	0.352487857583619	-0.481136901904747	-1.59492663618434	46	Cd36,Gsta2,Ugt1a9,Gsta1,Gstp3,Alb,Cyp4a14,Apoc1,Cyp4f15,Acox1,Gsta5,Dgat1,Gstm7,Sh3glb1,Dbt	0.326086956521739
Ontology - Biological Process	GOBP_REGULATION_OF_RECEPTOR_CATABOLIC_PROCESS	0.0391225376288952	0.323309403774702	0.321775918075361	-0.626841308048365	-1.59423144317862	14	Hamp2,Apoe,Furin,Pcsk9,Mylip,Anxa2,Git1,Dtx3l	0.571428571428571
Ontology - Biological Process	GOBP_MITOCHONDRIAL_ELECTRON_TRANSPORT_UBIQUINOL_TO_CYTOCHROME_C	0.0356168402737837	0.30421493771181	0.321775918075361	-0.655967118644435	-1.59370018389331	12	Uqcrc1,Uqcrc2,Uqcr11,Uqcrfs1,Uqcrb,Uqcrq,Cyc1	0.583333333333333
Ontology - Molecular Function	GOMF_INTRAMOLECULAR_OXIDOREDUCTASE_ACTIVITY	0.0169868042821567	0.203650931277922	0.352487857583619	-0.476527817848472	-1.59365196428404	47	Gsta2,Gsta1,Ehhadh,Eci3,Eci1,Hyi,Ech1,Ddt,Mif,Eci2,Gsta5,Ebpl,Echs1	0.276595744680851
Canonical Pathways - Reactome	REACTOME_G_ALPHA_Z_SIGNALLING_EVENTS	0.0254080103229984	0.256757161730893	0.352487857583619	-0.57547532515801	-1.59263931500387	21	Adcy6,Adcy1,Gng7,Gnb1,Gnb2,Adcy5,Adra2c,Adcy3,Rgs16,Adcy4,Adra2b,Gnb4	0.571428571428571
Ontology - Biological Process	GOBP_SKELETAL_MUSCLE_CONTRACTION	0.0298247075061138	0.278228775621087	0.352487857583619	-0.602604284754469	-1.59259535083413	17	Adrb2,Chrne,Dmpk,Slc8a3,Dmd,Grcc10,Gaa,Synm	0.470588235294118
Ontology - Molecular Function	GOMF_ACTIVE_MONOATOMIC_ION_TRANSMEMBRANE_TRANSPORTER_ACTIVITY	0.0016184562141315	0.0462907378245432	0.45505986738723	-0.393908171591446	-1.59241510971323	152	Slc4a4,Atp6v0d2,Slc1a2,Slc5a6,Slc15a4,Slc24a3,Slc26a4,Slc4a9,Atp1b1,Atp1a1,Slc2a4,Slc6a12,Mfsd2a,Slc17a8,Slc25a22,Cpox,Slc8a3,Atp5e,Slc25a13,Atp7b,Atp5l,Slc22a1,Atp5b,Atp6v0a2,Slc38a7,Atp6v1b2,Atp2b1,Uqcrfs1,Kcnj8,Uqcrb,Slc38a4,Atp2a3,Cyc1,Slc41a3,Cox7b,Slc20a1,Cox7c,Slc10a3,Cox5b,Slc22a3,Atp6v1h,Slc5a1,Cox4i1,Cox6a1,Atp6v1c1,Slc18a1,Atp2b4,Atp6v1a,Atp2b2,Cox5a,Slc38a3,Atp6v0c,Slc12a2,Atp1a2,Atp6…	0.388157894736842
Canonical Pathways - Wiki	WP_IRON_HOMEOSTASIS	0.0356168402737837	0.30421493771181	0.321775918075361	-0.655401313391083	-1.59232553581922	12	Hamp2,Il6ra,Fth1,Ftl1	0.333333333333333
Ontology - Biological Process	GOBP_MITOCHONDRIAL_ELECTRON_TRANSPORT_SUCCINATE_TO_UBIQUINONE	0.0162828648748572	0.198968595557391	0.352487857583619	-0.83152880484638	-1.59178668192324	5	Sdhc,Sdhb,Sdha,Sdhd	0.8
Ontology - Biological Process	GOBP_REGULATION_OF_BLOOD_PRESSURE	0.00257431172181165	0.0630470196456533	0.431707695803346	-0.403707105654394	-1.59111567674251	127	Adora1,Ar,Agt,Ddah1,Ahr,Scpep1,Ppara,Ace,Rarres2,Dll1,Emp2,Adrb2,Atp1a1,Enpep,Abat,Nampt,Sod2,Nav2,Ednrb,Gch1,Corin,Gna11,Ece1,Eng,Camk2n1,Ramp2,Atp2b1,Pparg,Postn,F11r,Mkks,Npr3,Sod1,Nos3,Rhoa,Erap1,Gja1,Smtn,Mecp2,Cd34,Gucy1a1,Acta2,Emilin1,Atp1a2,Ptafr,Hmox1,Adra2b,Bmpr2,Nr2f2,Klk1b4,Kcnq1,Abcc9,Npr1,Coro2b,Crhr2,Ephx2,Adra1a	0.448818897637795
Ontology - Biological Process	GOBP_MITOCHONDRIAL_FISSION	0.0174286080681955	0.206780752169102	0.352487857583619	-0.485255258284194	-1.59097320790325	43	Ppargc1a,Bnip3,Marchf5,Pink1,Mfn2,Mapt,Prkn,Myo19,Slc25a46,Pparg,Mief2,Ucp2,Dcn,Mul1,Mtfp1,Cox10	0.372093023255814
Ontology - Biological Process	GOBP_NEGATIVE_REGULATION_OF_PROTEIN_KINASE_B_SIGNALING	0.0118455915810536	0.164519201702667	0.380730400722792	-0.504513434947514	-1.59021164791974	37	Ppara,Pik3cb,Dag1,Klf4,Pten,Igf1r,Sco1,Otud3,Hyal2,Mul1,Slc9a3r1,Tsc2,Xdh,Phlda3,Ddit3,Rapgef1	0.432432432432432
Curated - Chemical and Genetic Perturbation	HOLLERN_MICROACINAR_BREAST_TUMOR_UP	0.0206409187828339	0.228476569554009	0.352487857583619	-0.488921865758772	-1.58993824927967	41	Dhrs7,Ppargc1a,Atp1b1,Rassf3,Elapor1,Fam234b,Upb1,Chn2,Dhrs4,Aass,Bckdha,Tspan13,Iqgap2,Tesc,Tspan8,Tpd52l1,Hdac11,Pik3ap1,Abcb6	0.463414634146342
Curated - Chemical and Genetic Perturbation	CAIRO_LIVER_DEVELOPMENT_DN	0.000881194987415346	0.0305795975766204	0.477270815362862	-0.375173219891957	-1.58975508923361	213	Aldh3a2,Ndrg1,Slc39a4,Acadm,Dhrs7,Maob,Gstt2,Gstt1,Fmo1,Agt,Aldh1b1,Bdh1,Entpd5,Gstm1,Ech1,Ces1d,Hmgcs2,Pgm1,Ppara,Gcdh,Dcxr,Selenbp1,Il1rn,Gsn,Angptl3,Slc2a4,Asgr2,Hgfac,Ttpa,Amy1,Dhcr24,Slc27a5,Apoe,Spp2,Sqor,Psap,Etfa,Gnmt,H2-Aa,Morc4,Marchf5,Pink1,Pipox,Nrn1,Car5a,Lcat,Gamt,Dpys,Slc37a4	0.230046948356808
Positional	chr12A3	0.0287109217486241	0.272592076851044	0.352487857583619	-0.580139166873168	-1.58935923393953	20	Agmo,Ahr,Sypl,Nampt,Ankmy2,Crppa,Tspan13	0.35
Curated - Chemical and Genetic Perturbation	WENG_POR_TARGETS_GLOBAL_DN	0.026737665784307	0.26392842752392	0.352487857583619	-0.554435945130785	-1.589150135294	24	Ehhadh,Hsd17b11,Cyp2c39,Rab30,Acot2,Hsdl2,Acot1,Vnn1,Slc22a5,Rad51b,Retsat,Cyp4a31,Mgll	0.541666666666667
Ontology - Biological Process	GOBP_ZINC_ION_IMPORT_ACROSS_PLASMA_MEMBRANE	0.030149595387444	0.280270498735166	0.352487857583619	-0.727150282194587	-1.58894684616017	8	Slc39a5,Slc39a4	0.25
Ontology - Biological Process	GOBP_REGULATION_OF_TOLL_LIKE_RECEPTOR_9_SIGNALING_PATHWAY	0.0315872070208962	0.285999036095926	0.321775918075361	-0.686902111840692	-1.58884619332275	10	Rtn4,Slc15a4	0.2
Tumor Phenotype Ontology	MP_DECREASED_INCIDENCE_OF_TUMORS_BY_CHEMICAL_INDUCTION	0.00886149889196713	0.139754266222061	0.380730400722792	-0.43938854318626	-1.58884106590036	74	Ar,Cyp2e1,Il6ra,Slc3a2,Mmp11,Ptp4a3,Mif,Tert,Ephx1,Cyp1a2,Hipk1,Pten,Mmp19,Cyp1b1,Lonp1	0.202702702702703
Ontology - Biological Process	GOBP_REGULATION_OF_MITOCHONDRIAL_FISSION	0.017700574994823	0.208461176898649	0.352487857583619	-0.517161236797619	-1.58837989909463	32	Ppargc1a,Bnip3,Marchf5,Pink1,Mfn2,Mapt,Prkn,Myo19,Pparg,Mief2,Dcn,Mul1	0.375
Ontology - Cellular Component	GOCC_PROTON_TRANSPORTING_TWO_SECTOR_ATPASE_COMPLEX_CATALYTIC_DOMAIN	0.041062455052449	0.332506239926732	0.321775918075361	-0.624509119223724	-1.58830003963527	14	Atp5d,Atp5e,Atp5b,Atp5o,Atp6v1b2,Atp5a1,Atp6v1h,Atp6v1c1,Atp6v1a,Atp5c1,Atp6v1e1	0.785714285714286
Ontology - Biological Process	GOBP_REGULATION_OF_ACYL_COA_BIOSYNTHETIC_PROCESS	0.0175725561539552	0.207872697132866	0.352487857583619	-0.829368737375663	-1.58765168790752	5	Pdk1,Pdk2,Pdk4	0.6
Ontology - Molecular Function	GOMF_KETOSTEROID_MONOOXYGENASE_ACTIVITY	0.0305288066766912	0.281597871220613	0.352487857583619	-0.75144737912777	-1.58730610258179	7	Akr1d1,Akr1c20,Akr1c19,Akr1c14	0.571428571428571
Curated - Chemical and Genetic Perturbation	JOHANSSON_GLIOMAGENESIS_BY_PDGFB_DN	0.0340109383905901	0.297309627345736	0.321775918075361	-0.607661915990015	-1.5867094223294	16	Wipf3,Acot7,Hba-a1,Arpp19	0.25
Ontology - Biological Process	GOBP_PHOSPHATIDYLGLYCEROL_BIOSYNTHETIC_PROCESS	0.04990351125523	0.375123534325674	0.321775918075361	-0.695649085523808	-1.58662081443159	9	Slc27a1,Crls1,Pla2g6	0.333333333333333
Canonical Pathways - Reactome	REACTOME_TRANSCRIPTIONAL_ACTIVATION_OF_MITOCHONDRIAL_BIOGENESIS	0.0478514834116587	0.367419563664687	0.321775918075361	-0.661666918946633	-1.58553016231144	11	Idh2,Sirt3,Sod2,Glud1	0.363636363636364
Regulatory Target Gene - miRDB	MIR_6910_5P	0.0247787321128412	0.252629504934041	0.352487857583619	-0.526963248184738	-1.58521258839042	29	Acadl,Irs1,Ski,Cdc42se1,Ankrd13a,Zfp558,Padi2,Tfeb	0.275862068965517
Canonical Pathways - Wiki	WP_TRYPTOPHAN_METABOLISM	0.0123041243669251	0.167866405438705	0.380730400722792	-0.502607712306979	-1.58420486568014	37	Inmt,Aldh3a2,Maob,Hadh,Cyp2e1,Gcdh,Aldh1a1,Afmid,Acat1,Aldh2,Dhcr24,Cyp1a2,Cyp2c55,Echs1,Cyp1b1,Aldh9a1	0.432432432432432
Canonical Pathways - Reactome	REACTOME_ERYTHROCYTES_TAKE_UP_OXYGEN_AND_RELEASE_CARBON_DIOXIDE	0.0305288066766912	0.281597871220613	0.352487857583619	-0.749874662662021	-1.58398400377214	7	Hba-a1,Hbb-bs,Hbb-bt,Aqp1	0.571428571428571
Ontology - Biological Process	GOBP_PRESYNAPTIC_MEMBRANE_ASSEMBLY	0.0182174028299026	0.210982025398807	0.352487857583619	-0.827431166474196	-1.58394261669043	5	Lrp4,Pten,Ptprd	0.6
Ontology - Biological Process	GOBP_POSITIVE_REGULATION_OF_MEMBRANE_PROTEIN_ECTODOMAIN_PROTEOLYSIS	0.0426356163835242	0.340086985863998	0.321775918075361	-0.638804919276732	-1.58369135607241	13	App,Apoe,Rgma,Snx9,Pacsin3,Tnfrsf1b,Snx33,Gpld1	0.615384615384615
Ontology - Biological Process	GOBP_METANEPHRIC_GLOMERULUS_VASCULATURE_DEVELOPMENT	0.0182174028299026	0.210982025398807	0.352487857583619	-0.827198344381497	-1.58349692785288	5	Tcf21,Pdgfrb,Pdgfra,Aqp1	0.8
Ontology - Biological Process	GOBP_MUSCLE_CONTRACTION	0.000981616837934646	0.0329613352058684	0.45505986738723	-0.377754944639451	-1.58289841927608	196	Tpm2,Adora1,Agt,Gpd1l,Chrnb2,Atp1b1,Gsn,Adrb2,Atp1a1,Sulf2,Jup,Kcnn2,Cacna1h,Ccn2,Tbx3,Cert1,Eno1,Chrne,Tmem38b,Abat,Myl6b,Eno1b,Anxa6,Dmpk,Map2k6,Ednrb,Slc8a3,Vegfb,Snta1,Bmp10,Setd3,Ehd3,Npnt,Dbn1,Calcrl,Pde4d,Lck,Dmd,Grcc10,Atp2b1,Sumo1,Gaa,Pla2g6,Kcnj8,Aldoa,Mkks,Sod1,Synm,Rhoa,Smtn,Atp2b4,Adra2c,Rap1gds1,Tmod1,Gucy1a1,Cacna1d,Acta2,Ppp1r13l,Met,Map2k3,Atp1a2,Fxyd1,Ptafr,Ormdl3,Adra2b,Tnnt2	0.336734693877551
Ontology - Biological Process	GOBP_REGULATION_OF_EXIT_FROM_MITOSIS	0.0503212039705113	0.376633048596112	0.321775918075361	-0.660408828250242	-1.58251544193034	11	Cdkn1c,Tgfb1,Phb2,Cdc14a	0.363636363636364
Ontology - Biological Process	GOBP_SEQUESTERING_OF_TRIGLYCERIDE	0.0346466385284867	0.299525099151397	0.321775918075361	-0.605912841451237	-1.58214228889878	16	Enpp1,Ppara,Fitm2,Pnpla2,Pparg,Fitm1,Apoc4	0.4375
Curated - Chemical and Genetic Perturbation	QI_HYPOXIA	0.0036342379130869	0.0784725818173554	0.431707695803346	-0.404643892295808	-1.58166107760034	123	Vldlr,Scd2,Ndrg1,Egln3,Bcl2l11,Fzd1,Ak4,Pdk1,Pgm1,Casp6,Egln1,Gbe1,Hmgcl,Acer2,Pfkl,Bnip3,Pdxp,Acat2,Nrn1,Gch1,Slc19a2,Cdc42ep2	0.178861788617886
Canonical Pathways - Wiki	WP_STATIN_PATHWAY	0.02594255828923	0.259345472977395	0.352487857583619	-0.585448900264492	-1.58137360449463	19	Apoc1,Pltp,Apoe,Ldlr,Dgat1,Lcat,Hmgcr,Scarb1	0.421052631578947
Ontology - Molecular Function	GOMF_SHORT_CHAIN_CARBOXYLESTERASE_ACTIVITY	0.0262608679187347	0.26106021651561	0.352487857583619	-0.791568040330827	-1.58114003503207	6	Abhd2,Abhd15,Abhd3,Siae,Lipc	0.833333333333333
Ontology - Biological Process	GOBP_LONG_CHAIN_FATTY_ACID_IMPORT_INTO_CELL	0.0324041175472986	0.28866337639326	0.321775918075361	-0.598091028248555	-1.5806674712782	17	Cd36,Slc27a1,Slc27a5	0.176470588235294
Ontology - Cellular Component	GOCC_TRIGLYCERIDE_RICH_PLASMA_LIPOPROTEIN_PARTICLE	0.0383933326523014	0.320451281444456	0.321775918075361	-0.566866627725241	-1.58041178853665	22	Vldlr,App,Apoa2,Apoc1,Apoe,Apoh	0.272727272727273
Regulatory Target Gene - miRDB	MIR_346_3P	0.00169240811545895	0.047977523513816	0.45505986738723	-0.382946352863228	-1.58007622587623	175	Pbx1,Ndrg1,Esrrg,Slc25a10,Myo1d,Lrp4,Abcd1,Mafb,Nptx1,Disp2,Dchs1,Lrrc61,Rab43,Efnb2,Ngef,Fam163b,Pear1,Gprc5b,Erf,Susd6,Agpat1,Rin3,Ubtf,Mknk2,Lingo1,Nectin1,Anpep,Chrm1,Cbx6,Atp7b,Pptc7,Tmem132e,Ifrd2,Gtdc1,Dop1b,Slc25a46,Rnf44,Ube2z,Zbtb40,Zdhhc8,2510039O18Rik,Galnt2,Adgra2,Phldb1,Slc25a23,Mecp2,Ddx3x,Plekho2,Cbfa2t3,Tbc1d25,Ttc23,Sfxn5,Mpz,Adamts1,Rapgef2	0.314285714285714
Ontology - Biological Process	GOBP_NEGATIVE_REGULATION_OF_AMINO_ACID_TRANSPORT	0.0344282773612903	0.298720324212236	0.321775918075361	-0.683071115831207	-1.5799848674928	10	Adora1,Il1rn,Abat	0.3
Ontology - Biological Process	GOBP_HIGH_DENSITY_LIPOPROTEIN_PARTICLE_CLEARANCE	0.0344282773612903	0.298720324212236	0.321775918075361	-0.6829378334257	-1.57967657721537	10	Apoa2,Apoe,Ldlr,Lipg,Scarb1	0.5
Ontology - Biological Process	GOBP_PYRIMIDINE_NUCLEOSIDE_CATABOLIC_PROCESS	0.0318074887016839	0.286535740458308	0.321775918075361	-0.747682410938377	-1.57935324101218	7	Dpyd,Upb1,Upp1,Upp2	0.571428571428571
Ontology - Biological Process	GOBP_MEMBRANE_LIPID_CATABOLIC_PROCESS	0.0331011807793192	0.292756274181311	0.321775918075361	-0.528860729991961	-1.57912458361475	28	Hexb,Enpp2,Hexa,Naga,Acer2,Psap,Cyp1b1,Neu2,Neu3,Asah1,Neu1,Asah2,Gla,Acer3,Sgpl1	0.535714285714286
Ontology - Molecular Function	GOMF_LIPASE_ACTIVITY	0.00519725879900611	0.100053478586155	0.407017918923954	-0.425648505840758	-1.57892632373974	87	Pla2g12a,Ces1g,Abhd2,Abhd6,Enpp2,Ces1c,Ces1d,Notum,Ces1e,Abhd15,Plaat3,Prdx6,Ccl5,Lcat,Lipg,Pnpla2,Alkbh5,Abhd3,Ces1b,Mgll,Pla2g6,Pnpla3,Abhd16a,Faah,Plcl2,Plbd1,Pnpla5,Hmox1,Pld6,Gdpd5,Pld3,Lipc,Gpld1,Ces1f,Lipa,Pnpla8,Pitpnm3	0.425287356321839
Ontology - Biological Process	GOBP_POSITIVE_REGULATION_OF_MONOOXYGENASE_ACTIVITY	0.0285642465532317	0.272491683765999	0.352487857583619	-0.570489736014813	-1.57884159869738	21	Pik3cb,Tert,Apoe,Dhfr,Gch1,Scarb1,Por,Park7,Npr3,S100a1	0.476190476190476
Ontology - Biological Process	GOBP_PHOSPHOLIPID_TRANSPORT	0.00967209545449129	0.147400526065259	0.380730400722792	-0.438106931203084	-1.57852195866489	72	Osbpl5,Abcb1a,Pctp,Apoa2,Plscr2,Abca3,Apoc1,Prelid2,Pltp,Abcg8,Apoe,Ldlr,Mfsd2a,Plscr4,Tmem30b,Xkr8,Scarb1,Pitpnc1,Osbpl2,Abcb4	0.277777777777778
Ontology - Biological Process	GOBP_HYDROGEN_SULFIDE_METABOLIC_PROCESS	0.0204743705230799	0.227798964225932	0.352487857583619	-0.8245756895308	-1.57847640777193	5	Cth	0.2
Cell Type Signatures	TABULA_MURIS_SENIS_HEART_T_CELL_AGEING	0.0425509261100287	0.339627243960965	0.321775918075361	-0.649685690308714	-1.57843918496636	12	Gstm1,Gsn,Apoe,Oaz1,Tle5,Ctsd,Dcn	0.583333333333333
Ontology - Biological Process	GOBP_L_GLUTAMATE_IMPORT	0.0406598092290106	0.329745906035981	0.321775918075361	-0.585411428474465	-1.57818135472107	18	Slc1a2,Slc1a4,Slc17a8,Slc25a22,Slc25a13,Per2,Cln8,Epm2a,Septin2	0.5
Curated - Chemical and Genetic Perturbation	LIU_OVARIAN_CANCER_TUMORS_AND_XENOGRAFTS_XDGS_DN	7.10318773794557e-10	1.9615820344599e-07	0.801215574617779	-0.322750581081996	-1.57785008634945	1191	Cd36,Fmo3,Rcan2,Slc16a7,Fmo2,Nt5e,Mme,Tenm3,Abcc3,Inmt,Bche,Chil1,Slc4a4,Maob,Enpp1,Slc47a1,Serpinb1a,Nrp2,Lgals1,Abcb1a,Fmo1,Sparcl1,Papss2,Cd74,Gypc,Enpp2,Vcam1,Ahr,Pcsk6,Gas1,Spred1,Tafa2,Hsd17b11,Amigo2,Fzd1,Hsd11b1,Hlf,Slc24a3,Mmp11,Rasgrp2,H2-DMb1,Gm11837,Stom,Pls3,Il1rn,Fibin,Sgk1,Pde1a,Irs1,Apoc1,Hba-a1,Rarres2,Sox18,Galnt15,Dchs1,Kctd12,Vnn1,Sulf2,Timp3,Copz2,Adamtsl1,Nr5a2,H2-Eb1,Aldh1a…	0.291351805205709
Canonical Pathways - Reactome	REACTOME_PI3K_AKT_ACTIVATION	0.0337381307815862	0.296425474892301	0.321775918075361	-0.721866523080416	-1.57740093524476	8	Ntrk1,Pik3cb,Rhoa,Pik3r2	0.5
Ontology - Biological Process	GOBP_NEGATIVE_REGULATION_OF_COLD_INDUCED_THERMOGENESIS	0.0166059372201196	0.200906530994552	0.352487857583619	-0.48744939390107	-1.57711354606613	40	Abhd6,Pctp,Acot13,Id1,Aldh1a1,Acot11,Dock7,Nova2,Map2k6,Nr1h2,Il18r1,Tle3,Npr3,Il15	0.35
Ontology - Cellular Component	GOCC_EXTRACELLULAR_EXOSOME	0.0103340658449472	0.152413197641362	0.380730400722792	-0.439141896142276	-1.57683125845932	71	Ago2,Alb,Slc26a4,Prom1,Ace,Actg1,Acy1,Slc2a4,Sord,Podxl,Apoe,Gprc5b,Anpep,Tmem98,Hspa8,Cd81,Anxa2,Aldoa,Aqp1,Cd274,Itga2b,Ist1,Bhmt,Tfrc,Bag6,Asah2,Abcb6,Cd63,Lamp2	0.408450704225352
Canonical Pathways - Reactome	REACTOME_CHOLINE_CATABOLISM	0.0272157970840621	0.266614936939096	0.352487857583619	-0.789119351676672	-1.57624883242263	6	Sardh,Dmgdh,Chdh,Aldh7a1,Bhmt	0.833333333333333
Ontology - Biological Process	GOBP_REGULATION_OF_LENS_FIBER_CELL_DIFFERENTIATION	0.0530820371559072	0.384712664762971	0.321775918075361	-0.691099717986482	-1.57624471910217	9	Cdkn1c,Spred1,Spry1	0.333333333333333
Curated - Chemical and Genetic Perturbation	NADELLA_PRKAR1A_TARGETS_DN	0.0272157970840621	0.266614936939096	0.352487857583619	-0.789023218214314	-1.57605680791141	6	Ets1,Snai2,Twist2,Acta2	0.666666666666667
Ontology - Biological Process	GOBP_REGULATION_OF_REMOVAL_OF_SUPEROXIDE_RADICALS	0.0207967949435732	0.229093717064107	0.352487857583619	-0.823162743580408	-1.57577162047773	5	Cd36,Dhfr,Gch1	0.6
Ontology - Molecular Function	GOMF_ABC_TYPE_TRANSPORTER_ACTIVITY	0.0234343770879638	0.24325885795069	0.352487857583619	-0.484561157278754	-1.5757575433389	41	Abcc4,Abcc3,Abcd2,Abcb1a,Abca3,Abcd1,Abcg5,Abcg8,Abca17,Abca6,Abcd3,Abca5,Abcc6,Abcb4	0.341463414634146
Ontology - Molecular Function	GOMF_PYRIMIDINE_NUCLEOSIDE_TRANSMEMBRANE_TRANSPORTER_ACTIVITY	0.0275341068927758	0.268256563322135	0.352487857583619	-0.788706306557177	-1.57542378373265	6	Slc22a2,Slc29a1,Slc22a1,Slc29a2	0.666666666666667
Canonical Pathways - Biocarta	BIOCARTA_GATA3_PATHWAY	0.0350599713109145	0.301444122103878	0.321775918075361	-0.680971618630804	-1.57512860329263	10	Maf,Prkacb,Nfatc1,Map2k3,Prkar2b,Mapk14	0.6
Ontology - Molecular Function	GOMF_LOW_DENSITY_LIPOPROTEIN_PARTICLE_BINDING	0.0406598092290106	0.329745906035981	0.321775918075361	-0.584267500475013	-1.57509749651115	18	Cd36,Sorl1,Pltp,Cdh13,Ldlr,Pcsk9,Scarb1	0.388888888888889
Regulatory Target Gene - miRDB	MIR_702_3P	0.0350293460012265	0.301444122103878	0.321775918075361	-0.469783361536637	-1.57468838862483	48	Adcy6,Nptx1,Fkbp5,Gprc5b,Slc17a8,Kxd1,Fuca1,Kalrn,Dap3,Srxn1,Adcy5,Fbrs,Sdhd,Fem1a,Tnfrsf1b,Syt7,Osbpl3,Nfib,Tmem229b,Cttnbp2nl,Nup62	0.4375
Canonical Pathways - Reactome	REACTOME_SLC_MEDIATED_TRANSMEMBRANE_TRANSPORT	0.00190592892409669	0.0518289704197907	0.45505986738723	-0.38747361087107	-1.57361717031311	161	Slc16a7,Slc39a4,Slc4a4,Slco1a4,Slc47a1,Slc27a1,Slc1a2,Slc25a10,Slc5a6,Slc16a10,Slc3a2,Slc15a4,Slc24a3,Slc26a4,Slc4a9,Slc22a18,Slc22a2,Slc2a4,Slc29a1,Rhbg,Slc1a4,Slc6a12,Slc2a9,Slc6a19,Slc17a8,Slc25a29,Slc25a22,Slc25a5,Slc22a5,Slc8a3,Slc2a2,Slc17a1,Slc22a1,Slc22a15,Slco1b2	0.217391304347826
Ontology - Biological Process	GOBP_ENAMEL_MINERALIZATION	0.0350599713109145	0.301444122103878	0.321775918075361	-0.680281824391241	-1.5735330674327	10	Ppara,Tgfb1,Nectin1,Fam20c,Stim1	0.5
Ontology - Molecular Function	GOMF_OXIDOREDUCTASE_ACTIVITY_ACTING_ON_PAIRED_DONORS_WITH_INCORPORATION_OR_REDUCTION_OF_MOLECULAR_OXYGEN_REDUCED_PTERIDINE_AS_ONE_DONOR_AND_INCORPORATION_OF_ONE_ATOM_OF_OXYGEN	0.0118880333411062	0.164519201702667	0.380730400722792	-0.887998708176896	-1.57334857274055	4	Agmo,Pcbd1,Pah	0.75
Ontology - Biological Process	GOBP_ACETATE_ESTER_METABOLIC_PROCESS	0.0118880333411062	0.164519201702667	0.380730400722792	-0.887802769643093	-1.57300141050972	4	Bche,Pebp1	0.5
Ontology - Biological Process	GOBP_CELL_PROLIFERATION_INVOLVED_IN_METANEPHROS_DEVELOPMENT	0.0321271592776636	0.287726124360096	0.321775918075361	-0.744666359814062	-1.57298234068263	7	Bmp7,Gpc3,Shh,Pdgfrb	0.571428571428571
Ontology - Molecular Function	GOMF_C_ACYLTRANSFERASE_ACTIVITY	0.0406598092290106	0.329745906035981	0.321775918075361	-0.583435998557841	-1.57285589213128	18	Acaa1b,Acaa1a,Acat1,Hadha,Hadhb,Acsm3,Acat2,Acaa2,Acsm5,Sptlc1,Sptlc2,Acat3,Sptssa	0.722222222222222
Ontology - Biological Process	GOBP_CARNITINE_TRANSMEMBRANE_TRANSPORT	0.0211192194642	0.231176196583049	0.352487857583619	-0.821607937181471	-1.5727952712468	5	Slc25a20,Slc22a5,Slc22a1	0.6
Ontology - Biological Process	GOBP_LOCOMOTORY_BEHAVIOR	0.00207981215472482	0.0548066000838541	0.431707695803346	-0.384538066621227	-1.57234327117376	165	Rcan2,Hexb,Enpp1,App,Chrnb2,Hexa,Fign,Lepr,Aldh1a3,Apoe,Psap,Gprc5b,Abat,Gng7,Sod2,Pten,Rcan1,Asl,Slc22a5,Nav2,Shank3,Ntan1,Fzd4,Dpp4,Mapt,Aplp2,Myo5a,Dbn1,Npc1,Clcn3,Adora2a,Park7,Kalrn,Prkn,Ccnd2,Pex13,Slc25a46,Gaa,Uba6,Git1,Adcy5,Sod1,Gnao1,Usp2,Zdhhc8,Ppp3cb,Cln8,Ciart,Atp2b2,Mecp2,Tmod1	0.309090909090909
Regulatory Target Gene - miRDB	MIR_3547_5P	0.00576713828723874	0.108049956950404	0.407017918923954	-0.422652923719731	-1.57229143771327	90	Tox,Acadm,Slc16a5,4931406C07Rik,Rhobtb1,Lepr,Timp3,Tmem184b,Cavin2,Apol7a,Gata6,Rfk,Pag1,Cxcl10,Gstm6,Grid1,Cdh4,Rab1b,Pdgfra,Bmp2,Zfp94,Apol7c,Soga1,Aamp,Prpf3,Slc25a23,Exoc8,Neu3,Lyve1,Clasp2,Foxn2,Sptan1,Cd99l2	0.366666666666667
Ontology - Biological Process	GOBP_GLYCOSAMINOGLYCAN_CATABOLIC_PROCESS	0.0396838349614958	0.325918558313283	0.321775918075361	-0.563895570152447	-1.57212854485496	22	Hexb,Ids,Hexa,Tgfb1,Gns,Cemip2,Hyal2,Stab2,Lyve1	0.409090909090909
Ontology - Biological Process	GOBP_GLUCURONATE_CATABOLIC_PROCESS_TO_XYLULOSE_5_PHOSPHATE	0.0214416440804438	0.23237268485955	0.352487857583619	-0.820797658386427	-1.57124416323097	5	Dcxr,Xylb,Sord,Akr1a1	0.8
Canonical Pathways - Reactome	REACTOME_FORMATION_OF_XYLULOSE_5_PHOSPHATE	0.0214416440804438	0.23237268485955	0.352487857583619	-0.820797658386427	-1.57124416323097	5	Dcxr,Xylb,Sord,Akr1a1	0.8
Ontology - Biological Process	GOBP_AROMATIC_AMINO_ACID_TRANSPORT	0.0356916655684766	0.304405435255745	0.321775918075361	-0.679167859720891	-1.57095639967251	10	Slc16a10,Slc3a2,Slc15a4,Slc25a29,Slc38a3,Slc7a5	0.6
Ontology - Biological Process	GOBP_CYCLIC_NUCLEOTIDE_TRANSPORT	0.0284890365593333	0.272260679338211	0.352487857583619	-0.786395375548474	-1.57080774903962	6	Abcc4	0.166666666666667
Ontology - Biological Process	GOBP_DIOL_METABOLIC_PROCESS	0.0319294887190681	0.287311584726581	0.321775918075361	-0.533796282258558	-1.56989667823247	26	Acer2,Ephx1,Plpp1,Pcbd1,Dhfr,Gch1,Pts,Plpp3,Sptlc1,Sptlc2,Qdpr,Sptssa,Sgpp2,Spr,Asah1,Asah2	0.615384615384615
Ontology - Biological Process	GOBP_ARGININE_BIOSYNTHETIC_PROCESS	0.0214416440804438	0.23237268485955	0.352487857583619	-0.820014943451631	-1.56974582041748	5	Asl,Nags,Ass1,Cln3	0.8
Ontology - Biological Process	GOBP_REGULATION_OF_B_CELL_PROLIFERATION	0.0259053668839357	0.259345472977395	0.352487857583619	-0.447489338034453	-1.56906052872234	58	Prlr,Cd74,Chrnb2,Ahr,Mif,Pten,Mef2c,Cd81,Fcgr2b,Ikzf3,Ighm,Il7,Cd40lg,Tfrc,Tnfrsf21,Tsc2,Cd24a,Ighd,Cd320,Btk,Inpp5d	0.362068965517241
Ontology - Biological Process	GOBP_PROTEIN_TARGETING_TO_PEROXISOME	0.0288073465238975	0.273173430657832	0.352487857583619	-0.580839145436662	-1.56892205730643	19	Pex7,Pex12,Pex13,Pex14,Pex5,Pex19,Pex16,Rab8b,Pex3,Hacl1,Pex6	0.578947368421053
Ontology - Molecular Function	GOMF_OXYGEN_BINDING	0.03977925333206	0.325918558313283	0.321775918075361	-0.607362536648933	-1.56875574758108	15	Alb,Hba-a1,Hbb-bs,Hbb-bt,Sod2,Egln2,Ndufs2,Park7	0.533333333333333
Canonical Pathways - Reactome	REACTOME_ACYL_CHAIN_REMODELING_OF_DAG_AND_TAG	0.029125656524249	0.273931673839633	0.352487857583619	-0.785363959094731	-1.56874751698791	6	Dgat2,Dgat1,Pnpla2,Mgll,Pnpla3	0.833333333333333
Ontology - Biological Process	GOBP_POSITIVE_REGULATION_OF_DOPAMINE_SECRETION	0.029125656524249	0.273931673839633	0.352487857583619	-0.785203291859182	-1.56842658766092	6	Rtn4,Chrnb2,Pink1	0.5
Canonical Pathways - Reactome	REACTOME_TYROSINE_CATABOLISM	0.0220864935830341	0.235839578479638	0.352487857583619	-0.819319138698424	-1.56841384883343	5	Hpd,Tat,Gstz1,Hgd,Fah	1
Ontology - Molecular Function	GOMF_ANTIGEN_BINDING	0.02041524548206	0.227709600895651	0.352487857583619	-0.468835479624337	-1.56792647783463	47	H2-Q1,Cd1d1,Tgfb1,H2-Eb1,H2-Ab1,Dhcr24,Psap,H2-Aa,H2-Q4,H2-Q6,Igha,Lck,H2-M2	0.276595744680851
Curated - Chemical and Genetic Perturbation	YAO_TEMPORAL_RESPONSE_TO_PROGESTERONE_CLUSTER_5	0.0331694306365961	0.293036277168428	0.321775918075361	-0.528801796479922	-1.56789262597951	27	Cyp2e1,Klf4,Pck1,Per1,S100g,Pptc7,Il18r1,Usp2,2810025M15Rik,Xdh,Ndufb2,Wwc1,Kcnq1,Isg20	0.518518518518519
Ontology - Biological Process	GOBP_MONOSACCHARIDE_METABOLIC_PROCESS	0.00040803344191015	0.0168875236151806	0.49849310876659	-0.364814628532306	-1.56786248366499	242	Acadm,Hexb,Slc25a10,Ids,Pdk1,Hexa,Ppargc1a,Pgm1,Ppara,Gnpda1,Dcxr,Irs1,Dlat,Dgat2,Lepr,Arpp19,Aldh1a1,Foxo1,Pdk2,Pfkl,Xylb,Sord,Gsto1,Pck1,Sesn2,Gckr,Eno1,Galk1,Pkm,Gnmt,Gpt,Gpt2,Eno1b,Nfe2l1,Ppp1r3e,Pdk4,Gulo,Mdh2,Car5a,Fuca1,Slc37a4,Aldob,Galm,Chst15,Slc25a13,Rbp4,Ppp1r3g,Cpt1a,Igfbp4,Gpd2,Pdha1,Nln,Slc25a11,Pgk1,Khk,Prkn,Dhdh,Mlycd,Per2,Man2b1,Aldoa,Crtc2,Pcx,Man2a1,C1qtnf1,Pfkfb2,Fbp1,Aldh1a7…	0.318181818181818
Ontology - Biological Process	GOBP_LONG_TERM_SYNAPTIC_DEPRESSION	0.0319294887190681	0.287311584726581	0.321775918075361	-0.533015606177501	-1.56760070722788	26	Adora1,App,Abhd6,Sorcs2,Sorcs3,Pten,Shank3,Mapt,Iqsec2,Mgll,Bcl2l1,Stxbp1	0.461538461538462
Ontology - Biological Process	GOBP_CERAMIDE_CATABOLIC_PROCESS	0.0422750614881033	0.338737964436771	0.321775918075361	-0.600278718088495	-1.56743062705032	16	Hexb,Hexa,Acer2,Psap,Neu2,Neu3,Asah1,Neu1,Asah2,Gla,Acer3	0.6875
Regulatory Target Gene - miRDB	MIR_134_3P	0.0207788640281024	0.229093717064107	0.352487857583619	-0.510301528121732	-1.56731137616764	32	Prlr,Gsta4,Dsg1c,Arrb1,Vwf,Slc25a13,Rad51b	0.21875
Ontology - Biological Process	GOBP_ASPARTATE_TRANSMEMBRANE_TRANSPORT	0.03977925333206	0.325918558313283	0.321775918075361	-0.606762349703454	-1.56720552565673	15	Slc1a2,Lrrc8d,Slc1a4,Slc25a22,Slc25a13,Lrrc8c	0.4
Ontology - Biological Process	GOBP_AMINE_METABOLIC_PROCESS	0.00756837657052245	0.126713999295139	0.407017918923954	-0.421370121131761	-1.56717134923702	88	Sult1d1,Inmt,Maob,Sult1a1,Chrnb2,Vcam1,Cyp2d22,Pebp1,Afmid,Aldh2,Agmat,Dmgdh,Maoa,Abat,Oaz1,Epas1,Gch1,Hand2,Azin1,Myo5a,Park7,Prkn,Hdc	0.261363636363636
Curated - Chemical and Genetic Perturbation	PLASARI_TGFB1_TARGETS_10HR_UP	0.00195905763699486	0.0527796073163958	0.431707695803346	-0.384845672775751	-1.56676788672733	162	Nipal1,Enpp1,Abcb1a,Khdrbs3,Myo1d,Papss2,Cth,Nebl,Unc5b,Card10,Endod1,Tgfb1,Ivns1abp,Timp3,Baiap2l1,Klf13,Aldh1a3,Ccn2,Fkbp5,Mfsd2a,Gcnt2,Gch1,Rap1gap2,Mcam,Nes,Dusp14,Ank,Gadd45b,Dusp6,Tnfaip3,Mgll,Il18r1,Ass1,Nfatc1,Maff,Gucy1b1,Tnfrsf11b,Lrrc8c,Slc20a1,Col8a2,Cxcr6,Entpd7,Rasl11b,Las1l,Plekhg3,Prag1,Ppp1r13l,Gfod1,Siah2,Btbd11,Rgs16	0.314814814814815
Ontology - Cellular Component	GOCC_MITOCHONDRIAL_PROTON_TRANSPORTING_ATP_SYNTHASE_COMPLEX_CATALYTIC_SECTOR_F_1	0.0220864935830341	0.235839578479638	0.352487857583619	-0.818296643810899	-1.56645649782549	5	Atp5d,Atp5e,Atp5b,Atp5a1,Atp5c1	1
Ontology - Biological Process	GOBP_SULFUR_AMINO_ACID_CATABOLIC_PROCESS	0.0343743031169853	0.298720324212236	0.321775918075361	-0.741519880138902	-1.56633593199354	7	Mat1a,Cdo1,Agxt	0.428571428571429
Ontology - Biological Process	GOBP_THIOESTER_BIOSYNTHETIC_PROCESS	0.033789402111287	0.296451194804717	0.321775918075361	-0.528252665858885	-1.56626445856942	27	Mpc1,Mpc2,Pdk1,Gcdh,Dlat,Pdk2,Acat1,Vdac1,Pdk4,Dld,Pdha1,Mlycd,Ppcs,Mmut	0.518518518518519
Ontology - Biological Process	GOBP_DETECTION_OF_TEMPERATURE_STIMULUS	0.0468822177683224	0.363110484523801	0.321775918075361	-0.615564031438896	-1.56555019844666	14	Adora1,Ntrk1	0.142857142857143
Regulatory Target Gene - miRDB	MIR_6915_5P	0.0154243586665897	0.192871755765156	0.380730400722792	-0.449680977231425	-1.56536906934558	57	Ugt1a5,Ugt1a9,Sult1d1,Ugt1a1,Tcf24,Vim,Arhgef17,Slc25a5,Prkacb,Smndc1,Sh3bp5l	0.192982456140351
Ontology - Biological Process	GOBP_L_GLUTAMATE_IMPORT_ACROSS_PLASMA_MEMBRANE	0.0564955115988017	0.39240616187251	0.321775918075361	-0.653250336092279	-1.56536178816873	11	Slc1a2,Slc17a8,Per2,Cln8,Septin2	0.454545454545455
Curated - Chemical and Genetic Perturbation	LANDIS_BREAST_CANCER_PROGRESSION_DN	0.0133622521410413	0.175426259376232	0.380730400722792	-0.437077736236687	-1.56512556017614	67	St3gal6,Dhrs7,Sult1a1,Bckdhb,Decr1,Pgm1,Acaa1a,Alad,Ppp2r5a,Klf4,Sqor,Etfb,Man1a,Thbd,Dgat1,Angptl2,Fzd4,Vwf,Tgfbi	0.283582089552239
Ontology - Biological Process	GOBP_REGULATION_OF_PENTOSE_PHOSPHATE_SHUNT	0.0297622766277213	0.278122744892772	0.352487857583619	-0.783490762112857	-1.56500584654312	6	Hsd11b1	0.166666666666667
Ontology - Biological Process	GOBP_REGULATION_OF_FEAR_RESPONSE	0.035659287059819	0.304291316375664	0.321775918075361	-0.740871046901162	-1.56496538099233	7	Apoe,Mef2c,Shank3,Gja1	0.571428571428571
Ontology - Biological Process	GOBP_CELLULAR_RESPONSE_TO_AMYLOID_BETA	0.0205132429965483	0.227798964225932	0.352487857583619	-0.51354429274878	-1.56479403186139	31	Cd36,App,Vcam1,Adrb2,Igf1r,Fcgr2b,Snx6,Fyn,Gja1	0.290322580645161
Canonical Pathways - Reactome	REACTOME_GLYCOGEN_SYNTHESIS	0.0297622766277213	0.278122744892772	0.352487857583619	-0.783279820082386	-1.56458449440097	6	Pgm1,Gbe1,Ugp2,Gys1	0.666666666666667
Canonical Pathways - Reactome	REACTOME_DARPP_32_EVENTS	0.0366147258849027	0.310420066663294	0.321775918075361	-0.591943151317982	-1.56441952803445	17	Pde4c,Prkacb,Pde4d,Prkar2b,Prkaca,Ppp2r1a,Ppp1ca,Ppp2r5d,Ppp2cb,Pde4b,Cdk5,Prkar1b	0.705882352941177
Ontology - Biological Process	GOBP_NOSE_DEVELOPMENT	0.0389788518866502	0.322910352561361	0.321775918075361	-0.715817893440067	-1.5641836523447	8	Ascl1,Rdh10,Aldh1a3,Ski	0.5
Ontology - Biological Process	GOBP_VITAMIN_TRANSMEMBRANE_TRANSPORT	0.0444420445310497	0.350309166955622	0.321775918075361	-0.580007039270594	-1.56361193249877	18	Slc27a1,Slc25a32,Slc5a6,Slc22a2,Slc19a2,Rbp4,Slc22a1,Scarb1	0.444444444444444
Ontology - Biological Process	GOBP_REGULATION_OF_PHOSPHATIDYLCHOLINE_METABOLIC_PROCESS	0.0570824524312896	0.394260302109515	0.276500599254472	-0.68547748590829	-1.56342165841762	9	Abca3,Apoc1,Ldlr,Mfsd2a,Lpcat1,Scarb1	0.666666666666667
Ontology - Biological Process	GOBP_ADENYLATE_CYCLASE_ACTIVATING_G_PROTEIN_COUPLED_RECEPTOR_SIGNALING_PATHWAY	0.0126650182602532	0.170897723230392	0.380730400722792	-0.431512960146929	-1.56335492400219	76	App,Adcy6,Ptgfr,Adrb2,Adgrl4,Adcy1,Adgrg2,Adgrf5,S1pr4,Cxcl10,Gpr4,Calcrl,Adora2a,Cxcr3,Ramp2,Adcy5,Cxcl9,Atp2b4,Adra2c,Adgre5,Adcy3,Slc9a3r1,Rapgef2,Ramp1,Adcy4,Nme2,Adra2b,Prkaca,Gnai2	0.381578947368421
Ontology - Biological Process	GOBP_BLOOD_VESSEL_MORPHOGENESIS	1.14278537877881e-05	0.000978823177106959	0.593325476396405	-0.337814194892319	-1.5626343218546	534	Hpgd,Rtn4,Chil1,Enpp1,Nrp2,Robo1,Agt,Ddah1,Fzd8,Enpp2,Ago2,Ahr,Htatip2,Unc5b,Spred1,Ntrk1,Ace,Actg1,Card10,Pik3cb,Sox18,Dll1,Angptl3,Emp2,Egln1,Tgfb1,Lepr,Adrb2,Id1,Jup,Tert,Klf4,Enpep,Ccn2,Ppp3r1,Efnb2,Apoe,Plxnd1,Tcf21,Naxe,Ephb4,Ccbe1,Cdh13,Pkm,Mmrn2,Ldlr,Adgrf5,Gata6,Ecm1,Apoh,Smad6,Robo4,S1pr1,Ccl5,Pten,Cxcl10,Btg1,Cd59a,Angptl6,Ets1,Sox4,Epas1,Emc10,Anpep,Mfge8,Tgfbr3,Klf2,Rasip1,Sema3e,Fzd…	0.383895131086142
Curated - Chemical and Genetic Perturbation	HEVNER_CORTEX_CAJAL_RETZIUS_CELLS	0.00588514705905597	0.109110217815181	0.407017918923954	-0.943758997854026	-1.56247276646187	3	Rcan2	0.333333333333333
Ontology - Biological Process	GOBP_TAIL_ANCHORED_MEMBRANE_PROTEIN_INSERTION_INTO_ER_MEMBRANE	0.037262757362342	0.313300569381959	0.321775918075361	-0.591164789732997	-1.56236243173946	17	Emc10,Ubl4a,Emc8,Get1,Sgta,Bag6,Emc9,Get4,Emc1,Emc6,Emc3,Caml	0.705882352941177
Ontology - Biological Process	GOBP_POSITIVE_REGULATION_OF_BASEMENT_MEMBRANE_ASSEMBLY_INVOLVED_IN_EMBRYONIC_BODY_MORPHOGENESIS	0.0227313434202229	0.240639740622413	0.352487857583619	-0.81593758600713	-1.56194057874723	5	Dag1,Phldb1,Clasp2	0.6
Ontology - Biological Process	GOBP_RESPONSE_TO_PLATELET_DERIVED_GROWTH_FACTOR	0.032036110514319	0.287726124360096	0.321775918075361	-0.564331242040991	-1.56179784513379	21	Enpp1,Syap1,Mtss2,Pparg,Fyn,Snai2,Coro1b	0.333333333333333
Ontology - Biological Process	GOBP_POSITIVE_REGULATION_OF_NLRP3_INFLAMMASOME_COMPLEX_ASSEMBLY	0.0339997095933075	0.297309627345736	0.321775918075361	-0.56999069297584	-1.56155630040196	20	Cd36,1810058I24Rik,Usp50,Prkd1,Ddx3x,Mavs	0.3
Ontology - Biological Process	GOBP_VALINE_METABOLIC_PROCESS	0.0307172070238797	0.281597871220613	0.352487857583619	-0.781704037655492	-1.56143690309522	6	Ilvbl,Aldh6a1,Hibadh	0.5
Ontology - Biological Process	GOBP_REGULATION_OF_MATURE_B_CELL_APOPTOTIC_PROCESS	0.0240210439906188	0.247424476911731	0.352487857583619	-0.815497267461084	-1.56109768167221	5	Cd74,Mif,Bcl10	0.6
Ontology - Biological Process	GOBP_ALCOHOL_BIOSYNTHETIC_PROCESS	0.00307771984244795	0.070269675963329	0.431707695803346	-0.401484541972325	-1.56040257624075	119	Ces1g,Ces1c,Ces1d,Hmgcs2,Ces1e,Acer2,Ephx1,Cacna1h,Dhcr24,Pck1,Apoe,Srebf2,Pcbd1,Dhfr,Hmgcr,Gch1,Pts,Tm7sf2,Por,Fdft1,Sptlc1,Ces1b,Park7,Sptlc2,Qdpr,Hsd17b7,Itpkb,Srebf1,Erlin2,Sod1,Bmp2,Ippk,Dab2,Sec14l2,Sptssa,Ebp,Cyp7a1,Spr,Msmo1,P2ry1,Asah1,Lbr,Hmgcs1,Asah2,Ptafr	0.378151260504202
Regulatory Target Gene - miRDB	MIR_540_3P	0.0234343770879638	0.24325885795069	0.352487857583619	-0.450552701754339	-1.56008524646798	56	Ugt1a5,Ugt1a9,Sult1d1,Ugt1a1,Tcf24,Vim,Arhgef17,Slc25a5,Prkacb,Smndc1,Sh3bp5l	0.196428571428571
Ontology - Molecular Function	GOMF_PRIMARY_AMINE_OXIDASE_ACTIVITY	0.0313538274372038	0.284529322414557	0.321775918075361	-0.78094230334442	-1.55991535528893	6	Maob,Vcam1,Maoa	0.5
Tumor Phenotype Ontology	MP_INCREASED_THYROID_CARCINOMA_INCIDENCE	0.0382292585811377	0.319748320989077	0.321775918075361	-0.738414364168684	-1.55977605223601	7	Prlr,Pten	0.285714285714286
Ontology - Biological Process	GOBP_REGULATION_OF_SYNAPTIC_VESICLE_CLUSTERING	0.0382292585811377	0.319748320989077	0.321775918075361	-0.738280404736214	-1.55949308548336	7	Picalm,Pten,Bcl2l1	0.428571428571429
Ontology - Biological Process	GOBP_REGULATION_OF_RECEPTOR_INTERNALIZATION	0.0158536077333692	0.196386106005704	0.352487857583619	-0.437487661958578	-1.55923787807293	65	Hamp2,App,Ppp3r1,Efnb2,Rin3,Arrb1,Scyl2,Pcsk9,Ankrd13a,Sirt2,Dtnbp1,Dab2,Atad1,Hip1,Cd63,Pacsin1,Angpt1,Fmr1,Insr,Dlg4,Ubqln2,Hamp	0.338461538461539
Ontology - Biological Process	GOBP_LIPID_IMPORT_INTO_CELL	0.0319904479615884	0.287698486805594	0.321775918075361	-0.577162292634741	-1.55899039979381	19	Cd36,Slc27a1,Slc27a5,Rbp4,Slc27a2	0.263157894736842
Ontology - Biological Process	GOBP_METANEPHRIC_GLOMERULUS_DEVELOPMENT	0.0555555555555556	0.389253426655001	0.282013350011725	-0.73793028670003	-1.55875352006481	7	Tcf21,Lamb2,Pdgfrb,Pdgfra,Aqp1	0.714285714285714
Ontology - Biological Process	GOBP_NEUROTRANSMITTER_CATABOLIC_PROCESS	0.0401135327718252	0.326804910684804	0.321775918075361	-0.673782198094957	-1.55849903809888	10	Bche,Maob,Aldh5a1,Maoa,Abat	0.5
Ontology - Cellular Component	GOCC_PROXIMAL_DENDRITE	0.0602000995721643	0.402095494098147	0.321775918075361	-0.650303276190045	-1.5582998477402	11	Kcnab1,Pcsk5,Ppp5c,Kcnb1,Fmr1,Dlg4,Syncrip	0.636363636363636
Ontology - Biological Process	GOBP_REGULATION_OF_BASEMENT_MEMBRANE_ORGANIZATION	0.0602000995721643	0.402095494098147	0.321775918075361	-0.650214961132073	-1.55808822133998	11	Dag1,Lamb2,Phldb1,Clasp2,Nid1,Lama1	0.545454545454545
Ontology - Biological Process	GOBP_SIRNA_PROCESSING	0.0555555555555556	0.389253426655001	0.282013350011725	-0.737599529186706	-1.55805485049199	7	Ago2,Tert	0.285714285714286
Ontology - Molecular Function	GOMF_CARNITINE_O_ACYLTRANSFERASE_ACTIVITY	0.0157729630520537	0.19584151101143	0.352487857583619	-0.879209345823404	-1.55777565513737	4	Cpt2,Crat,Cpt1a	0.75
Ontology - Biological Process	GOBP_PYRAMIDAL_NEURON_DEVELOPMENT	0.0401135327718252	0.326804910684804	0.321775918075361	-0.673449351282378	-1.55772914325942	10	Scyl2,Plxna3,Uqcrq,Disc1,Atg7,Ogdh	0.6
Ontology - Biological Process	GOBP_AMELOGENESIS	0.0522525081740703	0.381636307990919	0.321775918075361	-0.628293641434504	-1.55763235220804	13	Ppara,Tgfb1,Nectin1,Fam20c,Perp,Stim1	0.461538461538462
Ontology - Biological Process	GOBP_RETINA_LAYER_FORMATION	0.0401135327718252	0.326804910684804	0.321775918075361	-0.673344226653717	-1.55748598362547	10	Prom1,Hipk1,Rdh13,Tspan12	0.4
Ontology - Molecular Function	GOMF_VITAMIN_TRANSMEMBRANE_TRANSPORTER_ACTIVITY	0.0424619074361584	0.339627243960965	0.321775918075361	-0.538254697664169	-1.55743386637879	25	Slc47a1,Slc27a1,Slc25a32,Slc5a6,Slc22a2,Slc19a2,Slc2a2,Rbp4,Slc22a1	0.36
Curated - Chemical and Genetic Perturbation	MCCLUNG_CREB1_TARGETS_DN	0.0179086332904128	0.208461176898649	0.352487857583619	-0.4722174231305	-1.55735144817388	45	Pla2g12a,Ago2,Cadm1,Tef,Amy1,Man1a,Prkch,Ets2,Aass,Per2,Epb41,Skp1,Iqgap2,Plagl1	0.311111111111111
Ontology - Molecular Function	GOMF_MONOATOMIC_ANION_SODIUM_SYMPORTER_ACTIVITY	0.0544662309368192	0.387702994163918	0.287857117255149	-0.71257925172665	-1.55710667023745	8	Slc6a12,Slc22a1,Slc22a3,Slc18a1,Slc12a2	0.625
Curated - Chemical and Genetic Perturbation	KOHOUTEK_CCNT2_TARGETS	0.0214813510121862	0.23237268485955	0.352487857583619	-0.488225099950082	-1.55708617395076	38	Nt5e,St3gal6,Gstt2,Dcxr,Gabarapl1,Cenpm,Dpp4,Retsat,Man2b1,Arl4a	0.263157894736842
Ontology - Biological Process	GOBP_POSITIVE_REGULATION_OF_DENDRITIC_SPINE_MORPHOGENESIS	0.034409373905145	0.298720324212236	0.321775918075361	-0.525067084278116	-1.55681923749946	27	Cux2,Bhlhb9,Mfn2,Dbn1,Caprin2,Kalrn	0.222222222222222
Ontology - Biological Process	GOBP_C4_DICARBOXYLATE_TRANSPORT	0.0517216619266822	0.380991391121666	0.321775918075361	-0.555888100655464	-1.5564787523709	23	Slc1a2,Slc25a10,Lrrc8d,Slc1a4,Abat,Slc25a22,Slc25a13,Slc25a11,Lrrc8c,Ucp2	0.434782608695652
Curated - Chemical and Genetic Perturbation	MCBRYAN_TERMINAL_END_BUD_DN	0.0259555967523734	0.259345472977395	0.352487857583619	-0.812943582340912	-1.55620918960744	5	Gsn,Ets1,Lck,Nrip1,Coro1a	1
Ontology - Cellular Component	GOCC_POSTSYNAPTIC_SPECIALIZATION_MEMBRANE	0.00946361849857115	0.145051461714463	0.380730400722792	-0.430110096776295	-1.55554694682391	78	Slc16a7,Rtn4,Chrnb2,Efnb2,Adcy1,Sorcs3,Chrne,Lrrtm3,Vdac1,Neto1,Abhd17a,Chrm1,Hspa8,Dlg2,Grid1,Iqsec2,Nectin3,Glra3,Epha7,Sema4b,Clstn1,Kcnb1,Adra2c,Atp2b2,Rnf10,Lzts1	0.333333333333333
Positional	chrXF1	0.0294539078384867	0.275884936753825	0.352487857583619	-0.517070376677643	-1.55545281955949	29	Tceal8,Rnf128,Bhlhb9,Tsc22d3,Morc4,Zcchc18,4930513O06Rik,Prps1,Serpina7	0.310344827586207
Ontology - Biological Process	GOBP_POSITIVE_REGULATION_OF_NITRIC_OXIDE_SYNTHASE_ACTIVITY	0.0467249881031317	0.362418467044969	0.321775918075361	-0.595664143736729	-1.55538118243101	16	Pik3cb,Tert,Apoe,Dhfr,Gch1,Scarb1,Npr3,S100a1	0.5
Ontology - Biological Process	GOBP_EXTRACELLULAR_MATRIX_CONSTITUENT_SECRETION	0.0494687829528249	0.37409891244353	0.321775918075361	-0.611538893494096	-1.55531315536679	14	Agt,Ccn2,Tmem38b,Prickle1,Eng,Bmp2,Ric1,Tnfrsf1b	0.571428571428571
Ontology - Molecular Function	GOMF_OXIDOREDUCTASE_ACTIVITY_ACTING_ON_A_SULFUR_GROUP_OF_DONORS_NAD_P_AS_ACCEPTOR	0.0614349626936198	0.404204928513309	0.321775918075361	-0.649037304452467	-1.55526624228542	11	Txnrd2,Glrx,Dld,Pgk1,Selenot,Txndc17,Txnrd3,Txnrd1,Nxn,Txn1,Gsr	1
Ontology - Biological Process	GOBP_REACTIVE_OXYGEN_SPECIES_BIOSYNTHETIC_PROCESS	0.0216619545128886	0.232967943769721	0.352487857583619	-0.465011338350218	-1.55513740230759	47	Cd36,Abcd2,Abcd1,Ppara,Acox1,Cyp1a2,Sod2,Mfn2,Clcn3,Park7,Prkn,Ndufc2,Sod1,Rhoa,Fyn	0.319148936170213
Curated - Chemical and Genetic Perturbation	RUAN_RESPONSE_TO_TNF_DN	0.0117895817192337	0.164519201702667	0.380730400722792	-0.430066432625211	-1.55513205752965	74	Acadm,Abcd2,Entpd5,Ech1,Selenbp1,Cdkn2c,Slc2a4,Alad,Hipk3,Pck1,Acox1,Ak2,Acads,Dgat1,Pex11a,Hsd17b4,Scarb1,Itga6,Bckdha,Pparg,Pla2g6,Pxmp2,Nrip1,Arl4a,Pcx,Aldh1a7,Mmut,G0s2,Apoc4,Lama4,Rasd1,Fxyd1,Acsl1,Sorbs1,Me1,Idh3g,Idh1	0.5
Canonical Pathways - Reactome	REACTOME_ABACAVIR_ADME	0.0323087582633771	0.288640272835289	0.321775918075361	-0.778494651606815	-1.55502622389786	6	Slc22a2,Adh1,Slc22a1,Slc22a3	0.666666666666667
Ontology - Biological Process	GOBP_POSITIVE_REGULATION_OF_RECEPTOR_INTERNALIZATION	0.034409373905145	0.298720324212236	0.321775918075361	-0.524210720271112	-1.55428012583102	27	Hamp2,App,Arrb1,Scyl2,Pcsk9,Dtnbp1,Dab2,Atad1,Cd63,Angpt1,Fmr1,Insr,Hamp	0.481481481481482
Ontology - Biological Process	GOBP_ISOCITRATE_METABOLIC_PROCESS	0.0335882720365184	0.295920436308534	0.321775918075361	-0.777864661654135	-1.55376783259718	6	Idh2,Aco2,Idh3b,Idh3a,Idh3g,Idh1	1
Curated - Chemical and Genetic Perturbation	CADWELL_ATG16L1_TARGETS_UP	0.00978171595669867	0.14766611166677	0.380730400722792	-0.429503348085545	-1.55335256431474	78	Cd36,Hao2,Inmt,Acaa1b,Cyp2e1,4931408D14Rik,Hba-a1,Dgat2,Vnn1,Akr1b7,Amy1,Hbb-bs	0.153846153846154
Regulatory Target Gene - miRDB	MIR_6405	0.0131222362414476	0.17370153543741	0.380730400722792	-0.412029999350002	-1.55298052117896	93	Tox,Acadm,Slc16a5,4931406C07Rik,Rhobtb1,Lepr,Timp3,Tmem184b,Cavin2,Apol7a,Gata6,Rfk,Pag1,Gstm6,Grid1,Cdh4,Rab1b,Pdgfra,Bmp2,Mllt6,Zfp94,Ucp2,Apol7c,Aamp,Prpf3,Slc25a23,Exoc8,Neu3,Lyve1,Clasp2,Foxn2,Sptan1	0.344086021505376
Ontology - Biological Process	GOBP_CD4_POSITIVE_OR_CD8_POSITIVE_ALPHA_BETA_T_CELL_LINEAGE_COMMITMENT	0.0346235401327703	0.299525099151397	0.321775918075361	-0.566815814066866	-1.55285834756797	20	Tox,Il6ra,Tgfb1,Shh,Spn,Tbx21	0.3
Ontology - Biological Process	GOBP_GLUCAN_BIOSYNTHETIC_PROCESS	0.0343561006791912	0.298720324212236	0.321775918075361	-0.484930141704092	-1.5520379511907	39	Acadm,Enpp1,Irs1,Gbe1,Ugp2,Ppp1r3e,Gys2,Ppp1r3g,Gys1,Per2,Ptges3,Ppp1r3b,Ppp1cb,Epm2a,Gck,Sorbs1,Insr	0.435897435897436
Ontology - Biological Process	GOBP_CELLULAR_RESPONSE_TO_COCAINE	0.0272452996537945	0.266677750703579	0.352487857583619	-0.810737738472372	-1.55198656632383	5	Slc1a2	0.2
Ontology - Biological Process	GOBP_NITROGEN_UTILIZATION	0.0275677254946318	0.268313921817224	0.352487857583619	-0.810608102434983	-1.5517384054464	5	Asl,Glul	0.4
Ontology - Biological Process	GOBP_REGULATION_OF_COA_TRANSFERASE_ACTIVITY	0.0598290598290598	0.40129064124039	0.271288554688953	-0.734364771718387	-1.55122196982403	7	Agt,Apoa2,Apoe	0.428571428571429
Canonical Pathways - Wiki	WP_OVARIAN_INFERTILITY	0.0479963969991965	0.36765102378581	0.321775918075361	-0.594033126464407	-1.55112231675937	16	Prlr,Gja4,Ccnd2,Nrip1	0.25
Ontology - Biological Process	GOBP_POSITIVE_REGULATION_OF_GLUCONEOGENESIS	0.0400717541368554	0.326804910684804	0.321775918075361	-0.541104738288544	-1.55093960918537	24	Ppara,Dgat2,Arpp19,Foxo1,Gpt,Gpt2	0.25
Ontology - Biological Process	GOBP_CGMP_MEDIATED_SIGNALING	0.035507545412756	0.303802978484897	0.321775918075361	-0.574138042407567	-1.55082150669233	19	Cd36,Apoe,Ednrb,Pde3a,Aqp1,Gucy1b1	0.315789473684211
Ontology - Molecular Function	GOMF_MYOSIN_II_BINDING	0.0591966173361522	0.399558457595091	0.271288554688953	-0.679497205170675	-1.54978196839014	9	Gsn,Stxbp5l,Limch1,Slc9a3r1,Shroom4,Llgl1	0.666666666666667
Ontology - Biological Process	GOBP_NORADRENERGIC_NEURON_DIFFERENTIATION	0.0361473038523295	0.306983757053426	0.321775918075361	-0.775855610246775	-1.54975479587669	6	Ascl1,Sox4	0.333333333333333
Ontology - Molecular Function	GOMF_PHOSPHOTRANSFERASE_ACTIVITY_FOR_OTHER_SUBSTITUTED_PHOSPHATE_GROUPS	0.032036110514319	0.287726124360096	0.321775918075361	-0.559863113793263	-1.54943221206367	21	Sgms1,Ptdss1,Crls1,Cept1,Chpt1,Gnptg,Pigg	0.333333333333333
Ontology - Biological Process	GOBP_REGULATION_OF_CARDIAC_MUSCLE_ADAPTATION	0.042008622024943	0.337438364580497	0.321775918075361	-0.669792044245718	-1.5492695705447	10	Foxo1,Bmp10,Pparg,Ppp3ca,Atp2b4,Lmna	0.6
Tumor Phenotype Ontology	MP_INCREASED_TESTIS_TUMOR_INCIDENCE	0.042008622024943	0.337438364580497	0.321775918075361	-0.669708994921898	-1.54907747242804	10	Ar,Cdkn2c,Ndrg2,Sf1,Men1	0.5
Ontology - Biological Process	GOBP_RESPONSE_TO_COLD	0.0315043908377328	0.285410536226225	0.321775918075361	-0.500498837212113	-1.54905981759757	34	Acadm,Agt,Slc27a1,Acadl,Ces1d,Adrb2,Acot11,Nfe2l1,Acadvl,Pparg	0.294117647058824
Ontology - Biological Process	GOBP_NEGATIVE_REGULATION_OF_OSSIFICATION	0.0405255483507615	0.329324052731683	0.321775918075361	-0.51873382579556	-1.54888667320554	28	Enpp1,Lrp4,Tmem53,Tgfb1,Adrb2,Ecm1,Smad6,Mef2c,Ltbp3	0.321428571428571
Ontology - Biological Process	GOBP_PYRUVATE_BIOSYNTHETIC_PROCESS	0.0367870625875036	0.311097350297806	0.321775918075361	-0.775412624823136	-1.54886994207694	6	Hoga1,Pkm,Agxt,Srr	0.666666666666667
Ontology - Molecular Function	GOMF_FRUCTOSE_BINDING	0.0367870625875036	0.311097350297806	0.321775918075361	-0.775331800587686	-1.54870849741525	6	Pfkl,Aldob,Aldoa,Clec4g	0.666666666666667
Ontology - Biological Process	GOBP_NEGATIVE_REGULATION_OF_EXTRACELLULAR_MATRIX_ORGANIZATION	0.0613107822410148	0.404204928513309	0.266350657088526	-0.67902151607848	-1.5486970273896	9	Dpp4,Cst3,Antxr1,Tnfrsf1b,Emilin1	0.555555555555556
Regulatory Target Gene - miRDB	MIR_6925_3P	0.00969224565335481	0.147427064225816	0.380730400722792	-0.423239543725309	-1.54843498948497	80	Abcc4,Rtn4,Tmtc2,Nudt19,Nrp2,Slc16a10,Vwa8,Slc1a4,Nfkb2,Gpat3,Oit3,Prox1,Ccnd2,Glul,Fam110c,Ppp3ca,Gnpnat1,Adgra2,Plekhh2,Plppr5,Arpc1a,Gata2,Acsl1,Cd320,Nfib,Shf,Plekhg1,Ikzf2	0.35
Canonical Pathways - Reactome	REACTOME_TRANSPORT_OF_INORGANIC_CATIONS_ANIONS_AND_AMINO_ACIDS_OLIGOPEPTIDES	0.0268250735019735	0.264241821821101	0.352487857583619	-0.429150692263148	-1.5480784852373	70	Slc4a4,Slc1a2,Slc25a10,Slc16a10,Slc3a2,Slc15a4,Slc24a3,Slc26a4,Slc4a9,Slc1a4,Slc6a12,Slc6a19,Slc17a8,Slc25a29,Slc25a22,Slc8a3,Slc17a1	0.242857142857143
Ontology - Cellular Component	GOCC_DIHYDROLIPOYL_DEHYDROGENASE_COMPLEX	0.0570495287212981	0.394260302109515	0.321775918075361	-0.637147625538249	-1.54797742009672	12	Bckdhb,Dlat,Dld,Dbt,Dlst,Bckdha	0.5
Ontology - Biological Process	GOBP_ALPHA_BETA_T_CELL_LINEAGE_COMMITMENT	0.0488546591645237	0.370812749543209	0.321775918075361	-0.574184417231317	-1.5479150173191	18	Tox,Il6ra,Tgfb1,Spn,Tbx21,Rhoa	0.333333333333333
Regulatory Target Gene - miRDB	MIR_7673_5P	0.0245232812663171	0.250823369120435	0.352487857583619	-0.47210705184963	-1.54786508323638	43	Sult1d1,Ahr,Pdk1,Timp3,Pm20d1,Ccbe1,Ap3m1,Mamdc2,Cpped1,Dnajb6,Hacd3	0.255813953488372
Ontology - Molecular Function	GOMF_PYRUVATE_DEHYDROGENASE_ACETYL_TRANSFERRING_KINASE_ACTIVITY	0.0288574292734626	0.273173430657832	0.352487857583619	-0.808414562084049	-1.54753933465471	5	Pdk1,Pdk2,Pdk4	0.6
Curated - Chemical and Genetic Perturbation	GUO_TARGETS_OF_IRS1_AND_IRS2	0.0101504179289703	0.150955658280704	0.380730400722792	-0.40953039910549	-1.54729061589943	96	Il6ra,Ppargc1a,Tat,Casp6,Sirt3,Tm4sf4,Abcg5,Eci2,Abcg8,Dhcr24,Ppm1a,Pck1,Gk,Acat2,Rcan1,Hmgcr,Gch1,Cdip1,Pcsk9,Igfbp1,Taok3,Gns,Dnajb2,Scarb1,Cpt1a,Fdft1,Pitpnc1,Slc7a2,Nr1i2,Ccni,Abcb4,Dnaja1	0.333333333333333
Canonical Pathways - Reactome	REACTOME_N_GLYCAN_TRIMMING_AND_ELONGATION_IN_THE_CIS_GOLGI	0.0288574292734626	0.273173430657832	0.352487857583619	-0.808171013306413	-1.54707311183913	5	Man1a,Mgat1,Man1c1,Manea	0.8
Ontology - Biological Process	GOBP_RESPONSE_TO_MUSCLE_ACTIVITY_INVOLVED_IN_REGULATION_OF_MUSCLE_ADAPTATION	0.00776011403231453	0.12849139500745	0.407017918923954	-0.934263443803579	-1.54675207437838	3	Agt	0.333333333333333
Ontology - Molecular Function	GOMF_PEROXISOME_TARGETING_SEQUENCE_BINDING	0.0192085557597945	0.218510964207833	0.352487857583619	-0.87285740061346	-1.54652133253739	4	Pex7,Pex13,Pex5,Pex19	1
Ontology - Molecular Function	GOMF_XENOBIOTIC_TRANSMEMBRANE_TRANSPORTER_ACTIVITY	0.031323980295722	0.284419610202143	0.321775918075361	-0.514084425723801	-1.54647047201125	29	Abcc4,Abcc3,Slc47a1,Abcb1a,Abca3,Slc22a2	0.206896551724138
Ontology - Molecular Function	GOMF_CARBON_CARBON_LYASE_ACTIVITY	0.0191764691338763	0.21845626324132	0.352487857583619	-0.468856710436067	-1.54626797152688	45	Cyp17a1,Ddt,Umps,Hmgcl,Shmt1,Pck1,Hoga1,Aldob,Azin1,Shmt2,Clybl,Hdc,Mlycd,Dera,Aldoa	0.333333333333333
Ontology - Biological Process	GOBP_POLYSACCHARIDE_METABOLIC_PROCESS	0.0120939268343251	0.166273327129086	0.380730400722792	-0.408824044611866	-1.5461971439966	95	Acadm,Enpp1,Pgm1,Irs1,Tgfb1,Lepr,Gbe1,Gnmt,Agl,Gabarapl1,Ugp2,Ppp1r3e,Gys2,Slc37a4,Ppp1r3g,B3gnt8,Stk40,Pcdh12,Khk,Gys1,Per2,Gaa,B3gnt3,Ptges3,Ppp1r3b,Ppp1cb,Ppp1cc,Epm2a,Phka2,B4galt5,Pygm,Hmgb1,Prkag2,Gck,Sorbs1,Insr,Ppp1r2	0.389473684210526
Curated - Chemical and Genetic Perturbation	BOCHKIS_FOXA2_TARGETS	8.19855883050101e-05	0.00467317853338558	0.538434096309916	-0.340705588697213	-1.54598241212696	431	Cyp2c40,Cyp2c37,Fmo3,Rdh16,Serpina6,Cyp2a5,Fmo2,Cyp2a4,Hpgd,Idh2,Slc39a5,Rdh9,Cyp3a25,Dhrs7,App,Fam107b,Mat1a,Slc25a10,Cyp17a1,Cth,Gstm2,Gas1,Ces1c,Cyp2e1,Uroc1,Cyp2c39,Ppara,Aldh6a1,Arrdc4,Cyp2d26,Mpzl2,Apoc1,Ahcy,Nqo2,Pigr,Klf3,Acaa1a,Cdc42ep4,Aldh1a1,Rab43,Afmid,Rdx,Sord,Bnip3,Pck1,Ndufa2,Cd82,Apoe,Gk,Panx1,Dnase2b,Sqor,Ttr,Cyb5a,Hadha,Prdx6,Per1,Slc6a12,Ldlr,Gpt,Apoh,Acsm3,Ap3m1,Rdh1,Klf15,Ga…	0.238979118329466
Ontology - Cellular Component	GOCC_MITOCHONDRIAL_ALPHA_KETOGLUTARATE_DEHYDROGENASE_COMPLEX	0.0387063404200772	0.321173822625081	0.321775918075361	-0.773760921384946	-1.54557070019366	6	Bckdhb,Dld,Dbt,Bckdha	0.666666666666667
Curated - Chemical and Genetic Perturbation	ZAMORA_NOS2_TARGETS_DN	0.0103296241504857	0.152413197641362	0.380730400722792	-0.425152506228032	-1.5453627619901	79	Cd36,App,Atp1a1,Jup,Sord,Galk1,Vdac1,Atp5d,Sox4,Map2k2,Pcyt1a,Rabac1,Fzd4,Cd81,Ftl1,Vwf,Lonp1,Gnb2,Stard10,Ubc,Man2a1,Serpinc1,Mgat1,Cyp7a1	0.30379746835443
Ontology - Biological Process	GOBP_REGULATION_OF_TRIGLYCERIDE_METABOLIC_PROCESS	0.04494893043767	0.353088287798018	0.321775918075361	-0.461002479691948	-1.5452553481751	48	Ces1g,Slc27a1,Dgat2,Sorl1,Apoe,Ldlr,Mfsd2a,Apoh,Dgat1,Fitm2,Nr1h2,Pnpla2,Scarb1,Mboat7,Srebf1,Apoa5,Rgn	0.354166666666667
Regulatory Target Gene - miRDB	MIR_6950_3P	0.0163976148354443	0.199726689596434	0.352487857583619	-0.426422750794875	-1.54491329051793	76	Ar,Ago2,Lclat1,Cpeb3,Lrtm2,Fign,Abhd15,Hrk,Adgrf5,Sox4,R3hdm2,Shank3,Amotl1,Ankrd13a,Anxa4,Klhl42,Tmem70	0.223684210526316
Ontology - Biological Process	GOBP_CIRCULATORY_SYSTEM_PROCESS	0.000129601743743461	0.00667469816572033	0.518848077743792	-0.344542824668798	-1.54476985787882	375	Cd36,Adora1,Abcb1a,Ar,Agt,App,Slc27a1,Ddah1,Gpd1l,Slc5a6,Ahr,Pon1,Scpep1,Ptp4a3,Atp1b1,Ppara,Adcy6,Ace,Gsn,Pebp1,Rarres2,Dll1,Emp2,Tgfb1,Adrb2,Atp1a1,Slc22a2,Jup,Kcnn2,Cacna1h,Enpep,Ccn2,Apoe,Akap12,Sod3,Mfsd2a,Gata6,Tmem38b,Smad6,Abat,Nampt,Sod2,Dmpk,Map2k6,Epas1,Slc22a5,Hmgcr,Tgfbr3,Nav2,Ednrb,Klf2,Gch1,Vegfb,Corin,Snta1,Bmp10,Gna11,Ehd3,Wwtr1,Gpr4,Slc22a1,Plvap,Ece1,Pde4d,Adora2a,Dmd,Eng,Camk2…	0.338666666666667
Ontology - Biological Process	GOBP_REGULATION_OF_LONG_TERM_SYNAPTIC_POTENTIATION	0.0254486761274337	0.256917758987946	0.352487857583619	-0.471058281514255	-1.5444265517082	43	Mme,Adora1,App,Cpeb3,Cyp46a1,Apoe,Adcy1,Shank3,Stau1,Adora2a,Igsf11	0.255813953488372
Ontology - Molecular Function	GOMF_NUCLEOSIDE_TRANSMEMBRANE_TRANSPORTER_ACTIVITY	0.0598290598290598	0.40129064124039	0.271288554688953	-0.731129326986523	-1.5443876374275	7	Slc22a2,Slc29a1,Slc22a1,Slc29a2	0.571428571428571
Ontology - Biological Process	GOBP_ACETYL_COA_METABOLIC_PROCESS	0.0327520494961902	0.290309671710281	0.321775918075361	-0.498912347186543	-1.54414958051627	34	Mpc1,Mpc2,Pdk1,Hmgcs2,Acot12,Dlat,Pdk2,Acat1,Vdac1,Pdk4,Pipox,Dld,Acaa2,Pdha1,Mlycd	0.441176470588235
Curated - Chemical and Genetic Perturbation	WAKABAYASHI_ADIPOGENESIS_PPARG_RXRA_BOUND_8D	4.57043031524648e-07	6.00037560322154e-05	0.674962860011025	-0.325557445467916	-1.54399237297357	809	Cd36,Gstt3,Abcc4,Hpgd,Acadm,Eci3,Mpc2,9030619P08Rik,Acadl,Hadh,Slc25a10,Ilvbl,Slc5a6,Tmem134,Pcbp2,Ech1,Hsd11b1,4931406C07Rik,Fam13a,Snai3,Cpeb3,Stom,Aldh6a1,Adcy6,Pank3,Gsn,Apmap,Aifm2,Ldlrad3,Hsdl2,Rarres2,Ces1e,Nudt12,Slc2a4,Sypl,Eci2,Abhd15,Acaa1a,Lrrc8d,Alad,Hibadh,Pfkl,Tef,Utp14b,Map3k12,Fth1,Gsto1,Pck1,Klhl25,Acox1,Aco2,Plaat3,Cyb5a,Esrra,Mmd,Mmrn2,Reep6,Bcl2l13,Srebf2,Etfa,Gprc5b,Pcsk4,Fb…	0.294190358467244
Ontology - Biological Process	GOBP_NEUROBLAST_DIFFERENTIATION	0.0301471336530798	0.280270498735166	0.352487857583619	-0.806444895981467	-1.54376882393801	5	Bche,Ascl1	0.4
Cell Type Signatures	TABULA_MURIS_SENIS_MAMMARY_GLAND_LUMINAL_EPITHELIAL_CELL_OF_MAMMARY_GLAND_AGEING	0.000263609955006987	0.0119272334727314	0.49849310876659	-0.352197982773551	-1.54366300646538	293	Idh2,Pbx1,App,Cd74,Gstm1,Atp1b1,Sgk1,Gsn,Ccnd1,Trp53inp1,Atp1a1,Timp3,Slc29a1,Gpx3,Klf13,H2-Eb1,Aldh2,Tagln2,Klf4,H2-Ab1,Fth1,Mapk3,Gsto1,Apoe,Cyb5a,Per1,Mtch1,Erf,Ecm1,H2-Aa,Mtarc2,Pam,Gabarapl1,Ptov1,Ccl5,Btg1,Pdk4,Oaz1,Mknk2,Tle5,Bcam,Emc10,Anpep,Mfge8,Klf2,Ntn1,Hspa8,Cd81,Ftl1,Gatb,Trib1,Dusp14,Ets2,Piezo2,Ptms,Aplp2,Hint2,Sfpq,Ltbp3,Itm2b,Ece1,Cemip2,Slc9a3r2,Dusp6,Slc7a2,Camk2n1,Il18r1,Srxn…	0.320819112627986
Ontology - Biological Process	GOBP_POSITIVE_REGULATION_OF_CYTOPLASMIC_TRANSPORT	0.0539952765048261	0.386797815425769	0.321775918075361	-0.606901097637554	-1.54351795315754	14	Sorl1,Rdx,Dab2,Vps11,Mecp2,Msn,Ptpn23,Rab21,Nf2	0.642857142857143
Positional	chr19C3	0.00470722590181784	0.0939190150468018	0.407017918923954	-0.391622441882718	-1.54348684458681	127	Cyp2c40,Cyp2c37,Scd2,Cyp2c69,Cyp2c68,Cnnm1,Cyp17a1,Cyp2c50,Cyp2c39,Cyp2c29,Cyp2c38,Wbp1l,Hoga1,Cyp2c55,Nfkb2,Ankrd2,Lzts2,Gm8783,Twnk,Armh3,Entpd1,Cuedc2,Rrp12,Hps6,Abcc2,As3mt,Entpd7,Sfxn2,Calhm2,Zfyve27	0.236220472440945
Ontology - Biological Process	GOBP_GLUCOSAMINE_CONTAINING_COMPOUND_CATABOLIC_PROCESS	0.0387063404200772	0.321173822625081	0.321775918075361	-0.772576844021328	-1.54320553127728	6	Chil1,Gnpda1	0.333333333333333
Ontology - Biological Process	GOBP_ACYLGLYCEROL_HOMEOSTASIS	0.0327520494961902	0.290309671710281	0.321775918075361	-0.498570804790854	-1.54309249594018	34	Adora1,Angptl3,Dgat2,Sesn2,Apoe,Gckr,Fitm2,Gpihbp1,Scarb1,Apoa5,Mtln,Apoc4,Mia2,Hnf4a,Il18,Slc25a27,Lipc	0.5
Ontology - Biological Process	GOBP_N_TERMINAL_PROTEIN_LIPIDATION	0.0304695598329173	0.281448062193677	0.352487857583619	-0.805590137970651	-1.54213256983598	5	Ppm1a,Nmt2,Ppm1b	0.6
Ontology - Cellular Component	GOCC_FILTRATION_DIAPHRAGM	0.0304695598329173	0.281448062193677	0.352487857583619	-0.805491131271488	-1.54194304237255	5	Podxl,F11r,Ppp3ca	0.6
Ontology - Biological Process	GOBP_REGULATION_OF_AMYLOID_BETA_CLEARANCE	0.0573815272607849	0.395742052380168	0.321775918075361	-0.621702500752965	-1.54129194497413	13	App,Ttpa,Apoe,Hmgcr	0.307692307692308
Ontology - Biological Process	GOBP_RESPONSE_TO_IRON_ION	0.0374268216031222	0.314250087860911	0.321775918075361	-0.570531177718132	-1.54107889617196	19	Hamp2,Casp6,Abat,Aco1,Tfrc,Hmox1,Gpld1,Hfe,Hamp,Hrg	0.526315789473684
Ontology - Biological Process	GOBP_LEYDIG_CELL_DIFFERENTIATION	0.065359477124183	0.408870146938211	0.261663521711573	-0.70520247995463	-1.5409871712439	8	Ar,Ccnd1,Pdgfra,Sf1	0.5
Ontology - Molecular Function	GOMF_2_ACYLGLYCEROL_O_ACYLTRANSFERASE_ACTIVITY	0.0307919860445937	0.281597871220613	0.352487857583619	-0.804902917913653	-1.5408170318439	5	Mogat1,Dgat2,Dgat1	0.6
Ontology - Cellular Component	GOCC_CAVEOLA	0.0112758316566341	0.160252879897345	0.380730400722792	-0.423882894757687	-1.54074792317409	79	Cd36,Slc27a1,Atp1b1,Irs1,Emp2,Adrb2,Atp1a1,Ctsb,Cavin2,Cacna1h,Mapk3,Plpp1,Cdh13,Ldlr,Cavin1,Igf1r,Flot2,Plvap,Scarb1,Pacsin2,Cln3,Nos3,Aqp1	0.291139240506329
Ontology - Molecular Function	GOMF_CERAMIDE_BINDING	0.0430950519048984	0.342727629771975	0.321775918075361	-0.582931113600296	-1.54060202501657	17	Pltp,Cert1,Psap,Vdac1,Vdac2,Laptm4b,Cln8,Plekha8	0.470588235294118
Ontology - Biological Process	GOBP_DIAPHRAGM_DEVELOPMENT	0.0307919860445937	0.281597871220613	0.352487857583619	-0.804612177603377	-1.540260470783	5	Fgfrl1,Tcf21	0.4
Canonical Pathways - Reactome	REACTOME_TRANSPORT_OF_FATTY_ACIDS	0.00941756662674152	0.145019733273249	0.380730400722792	-0.930342170372928	-1.54026007487514	3	Slc27a1	0.333333333333333
Regulatory Target Gene - miRDB	MIR_6938_3P	0.018264287574276	0.211372177801429	0.352487857583619	-0.426481064618153	-1.54011862183705	77	Adora1,Pbx1,Cyp3a44,Robo1,Egln3,Slc16a10,Aldh4a1,Timp3,Gk,Stt3b,Arrb1,Rcan1,Amotl1,Dmd,Rab1b,Kctd10,Zfp770,Dab2,Amotl2,Fbln5,Sfrp1	0.272727272727273
Ontology - Biological Process	GOBP_EMBRYONIC_RETINA_MORPHOGENESIS_IN_CAMERA_TYPE_EYE	0.039346100195866	0.32368078419989	0.321775918075361	-0.770725449785645	-1.53950741134631	6	Hipk1,Rbp4,Prox1	0.5
Ontology - Biological Process	GOBP_DENDRITIC_TRANSPORT_OF_RIBONUCLEOPROTEIN_COMPLEX	0.0307919860445937	0.281597871220613	0.352487857583619	-0.804146658713937	-1.53936933296062	5	Stau1,Sfpq	0.4
Ontology - Molecular Function	GOMF_PHOSPHATE_ION_TRANSMEMBRANE_TRANSPORTER_ACTIVITY	0.065359477124183	0.408870146938211	0.261663521711573	-0.704168978495098	-1.53872879505285	8	Slc25a10,Slc37a4,Slc17a1,Ank,Xpr1,Ucp2	0.75
Ontology - Biological Process	GOBP_REFLEX	0.0479228834855491	0.367439360836783	0.321775918075361	-0.595691695851908	-1.53861115110917	15	Ascl1,Aldh1a3,Npnt,Satb1,Afg3l2,Gja1,Kcnma1,Adra1a	0.533333333333333
Ontology - Biological Process	GOBP_HYDROGEN_PEROXIDE_METABOLIC_PROCESS	0.0257470856198791	0.258390394970929	0.352487857583619	-0.482392978857745	-1.53848591124691	38	Hba-a1,Gpx3,Acox1,Hbb-bs,Prdx6,Cyp1a2,Hbb-bt,Sod2,Pink1,Mfn2,Park7,Prdx3,Sod1,Fyn	0.368421052631579
Curated - Chemical and Genetic Perturbation	KANG_GLIS3_TARGETS	0.0676336164078269	0.415328161071121	0.287805130535564	-0.641967110331435	-1.53832417413709	11	Mafb,Ldlr,Slc2a2,Rbp4,Psmb10,Sytl4,Foxj1	0.636363636363636
Cell Type Signatures	TABULA_MURIS_SENIS_KIDNEY_PODOCYTE_AGEING	0.00307763480727808	0.070269675963329	0.431707695803346	-0.37205863585641	-1.53827287250917	179	Gsta2,Hao2,Sult1d1,Ndrg1,Slc4a4,Lgals1,Ddah1,Cd74,Vcam1,4931406C07Rik,Acot13,Ccnd1,Pebp1,Ivns1abp,Mif,Ctsb,Spink1,Gpx3,Esd,H2-Eb1,Aldh2,Cryz,Tagln2,H2-Ab1,Fth1,Dhcr24,Apoe,Acox1,Ttc36,Psap,Ak2,Picalm,H2-Aa,Aldob,Ftl1,Msra,Mgat4b,Ets2,Dhrs4,Akr7a5,Slc27a2,Pah,Igfbp4,St13,Khk,Rida	0.256983240223464
Ontology - Biological Process	GOBP_CIRCADIAN_SLEEP_WAKE_CYCLE_PROCESS	0.0479228834855491	0.367439360836783	0.321775918075361	-0.595490500186196	-1.53809148313835	15	Adora1,Chrnb2,Alb	0.2
Ontology - Biological Process	GOBP_MALE_GENITALIA_DEVELOPMENT	0.0599460386840324	0.401738787281233	0.321775918075361	-0.620392691354555	-1.5380447348169	13	Ar,Tbx3,Dhcr24,Shh,Pdgfra	0.384615384615385
Ontology - Biological Process	GOBP_POSITIVE_REGULATION_OF_ATP_BIOSYNTHETIC_PROCESS	0.0511749213143495	0.380739257433651	0.321775918075361	-0.589021134352461	-1.53803514624662	16	Ppargc1a,Ppara,Eno1,Eno1b,Prkn,Bcl2l1,Ndufc2,Hnf1a	0.5
Ontology - Biological Process	GOBP_MUSCLE_SYSTEM_PROCESS	0.000325284740973163	0.0140813126923437	0.49849310876659	-0.35046745164636	-1.53736108730095	292	Tpm2,Adora1,Hamp2,Ar,Agt,Gpd1l,Chrnb2,Atp1b1,Ppara,Tead1,Gsn,Adrb2,Atp1a1,Sulf2,Foxo1,Jup,Kcnn2,Klf4,Cacna1h,Ccn2,Tbx3,Cert1,Eno1,Adk,Chrne,Gata6,Tmem38b,Abat,Myl6b,Eno1b,Anxa6,Klf15,Pdlim5,Mef2c,Dmpk,Map2k6,Ednrb,Slc8a3,Vegfb,Hand2,Snta1,Bmp10,Setd3,Ehd3,Npnt,Dbn1,Calcrl,Ece1,Pde4d,Lmcd1,Lck,Dmd,Grcc10,Glrx3,Atp2b1,Pparg,Sumo1,Gaa,Mtpn,Pla2g6,Kcnj8,Nfatc1,Aldoa,Mkks,Sod1,Synm,Nos3,Rhoa,Ppp3ca,Ak…	0.311643835616438
Ontology - Molecular Function	GOMF_POLYAMINE_TRANSMEMBRANE_TRANSPORTER_ACTIVITY	0.065359477124183	0.408870146938211	0.261663521711573	-0.70335816937668	-1.53695703944318	8	Slc47a1,Slc22a2,Slc22a1,Slc22a3	0.5
Ontology - Biological Process	GOBP_SPINAL_CORD_ASSOCIATION_NEURON_DIFFERENTIATION	0.0100202784205054	0.149436498567259	0.380730400722792	-0.928169993984747	-1.53666385332049	3	Ascl1	0.333333333333333
Ontology - Biological Process	GOBP_ESTABLISHMENT_OR_MAINTENANCE_OF_TRANSMEMBRANE_ELECTROCHEMICAL_GRADIENT	0.0307919860445937	0.281597871220613	0.352487857583619	-0.802676700226319	-1.53655540717726	5	Atp1b1,Atp1a1,Slc22a1	0.6
Ontology - Molecular Function	GOMF_RETINYL_PALMITATE_ESTERASE_ACTIVITY	0.065359477124183	0.408870146938211	0.261663521711573	-0.703158863755648	-1.53652152281654	8	Ces1d,Ces1e,Ces2e,Pnpla2,Ces2a	0.625
Ontology - Molecular Function	GOMF_P_TYPE_TRANSMEMBRANE_TRANSPORTER_ACTIVITY	0.0425567758400236	0.339627243960965	0.321775918075361	-0.53603018489156	-1.53639468783207	24	Atp1b1,Atp1a1,Cpox,Atp5e,Atp7b,Atp5l,Atp2b1,Atp2a3,Atp2b4,Atp2b2,Atp6v0c,Atp1a2,Atp1b3	0.541666666666667
Ontology - Biological Process	GOBP_REGULATION_OF_ACTIVATION_OF_JANUS_KINASE_ACTIVITY	0.0307919860445937	0.281597871220613	0.352487857583619	-0.802492574592076	-1.53620293744839	5	Agt,Il6ra,Hnf4a,Socs1	0.8
Ontology - Molecular Function	GOMF_NEUTRAL_L_AMINO_ACID_TRANSMEMBRANE_TRANSPORTER_ACTIVITY	0.0341413750499462	0.297930910325972	0.321775918075361	-0.510361937186014	-1.53527246966371	29	Slc1a2,Slc3a2,Slc1a4,Slc6a19,Slc25a13,Slc38a7,Slc38a4,Sfxn2,Slc38a3,Slc7a5	0.344827586206897
Ontology - Biological Process	GOBP_MITOCHONDRIAL_TRANSMEMBRANE_TRANSPORT	0.0188995514007178	0.21606708502133	0.352487857583619	-0.425012124626065	-1.53481395060106	77	Mpc1,Mpc2,Slc25a32,Slc25a21,Slc25a37,Chchd4,Vdac1,Slc25a29,Slc25a22,Slc25a5,Smdt1,Slc25a51,Slc8a3,Slc25a13,Tomm40,Tomm7,Afg3l2,Slc25a16,Slc41a3,Ucp2,Slc25a15,Sfxn2,Slc25a23,Mrs2,Opa1,Sfxn5,Aifm1,Romo1,Timm50,Timm17b	0.38961038961039
Ontology - Biological Process	GOBP_REGULATION_OF_LIPID_STORAGE	0.0199787015606997	0.2244031296618	0.352487857583619	-0.45723535661207	-1.53393658350922	49	Cd36,Ces1g,Ces1c,Ces1d,Ppara,Ces1e,Ehd1,Srebf2,Fitm2,Nr1h2,Pnpla2,Scarb1,Ces1b,Pparg	0.285714285714286
Ontology - Biological Process	GOBP_ANTIGEN_PROCESSING_AND_PRESENTATION_OF_EXOGENOUS_ANTIGEN	0.0352473709763378	0.302225450175591	0.321775918075361	-0.495494770911443	-1.53357207326206	34	Cd74,Cd1d1,H2-DMb1,H2-Eb1,H2-Ab1,H2-DMa,Ctse,H2-Aa,Fcgr2b,Tapbp	0.294117647058824
Ontology - Biological Process	GOBP_L_ALANINE_TRANSMEMBRANE_TRANSPORT	0.022019505943598	0.235595475416572	0.352487857583619	-0.86539596301075	-1.53330122073462	4	Slc3a2,Slc1a4,Slc38a4	0.75
Ontology - Biological Process	GOBP_RESPONSE_TO_ESTROGEN	0.0474288331403372	0.365400490817115	0.321775918075361	-0.457319390152131	-1.53290983148067	48	Trim24,Mme,Ar,Akr1c20,Gata6,Zfp366,Rcan1,Trim25,Rara,Abcc2,Sfrp1,Naip2,Wbp2,Hmox1,Cd24a,Tek,Kcnma1,Brca1,Mapk1,Tgfb3,Arsb,Agtr1a	0.458333333333333
Ontology - Biological Process	GOBP_RIBONUCLEOTIDE_CATABOLIC_PROCESS	0.0275013358591661	0.268100363028767	0.352487857583619	-0.472763621145603	-1.53256960959783	42	Nt5e,Nudt19,Entpd5,Abcd1,Acot7,Pde1a,Acat1,Dpys,Dpyd,Fitm2,Upb1,Nudt9,Mlycd,Entpd1,Ampd3,Upp1,Entpd7,Upp2	0.428571428571429
Ontology - Biological Process	GOBP_REGULATION_OF_MYELOID_CELL_APOPTOTIC_PROCESS	0.0278589565148803	0.269454653682873	0.352487857583619	-0.498987245007213	-1.53256132416635	32	Pik3cb,Mif,Apoh,Ccl5,Pten,Mef2c,Trim35,Fcgr2b,Itpkb,Stat5a,Snai2,Tcp1,St6gal1,Clec5a,Il18	0.46875
Ontology - Biological Process	GOBP_IONOTROPIC_GLUTAMATE_RECEPTOR_SIGNALING_PATHWAY	0.0625105511548913	0.405356881719795	0.287805130535564	-0.618162755371912	-1.53251639551684	13	App,Kalrn,Cln3	0.230769230769231
Canonical Pathways - Reactome	REACTOME_PHOSPHORYLATION_OF_CD3_AND_TCR_ZETA_CHAINS	0.0532672793724329	0.385223132147624	0.321775918075361	-0.568302980329606	-1.53205954609702	18	H2-Eb1,H2-Ab1,H2-Aa,Pag1,Trbc2,Lck,Cd3e,Trac,H2-Eb2	0.5
Ontology - Biological Process	GOBP_REGULATION_OF_TRANSCRIPTION_FROM_RNA_POLYMERASE_II_PROMOTER_IN_RESPONSE_TO_OXIDATIVE_STRESS	0.065359477124183	0.408870146938211	0.261663521711573	-0.701109093519029	-1.53204242677191	8	Cd36,Epas1,Ankrd2	0.375
Ontology - Molecular Function	GOMF_CULLIN_FAMILY_PROTEIN_BINDING	0.0487524527645979	0.370782543176906	0.321775918075361	-0.529452739621433	-1.53196550055552	25	Klhl13,Dcun1d4,Klhl9,Kctd2,Klhl3,Prkn,Skp1,Btbd1,Anapc11,Klhl21	0.4
Ontology - Biological Process	GOBP_SKELETAL_MUSCLE_ADAPTATION	0.0625105511548913	0.405356881719795	0.287805130535564	-0.617797232239304	-1.53161020990667	13	Ar,Tead1,Nfatc1,Ppp3ca,Cflar,Igfbp5,Gtf2ird2,Tnnt1	0.615384615384615
Ontology - Biological Process	GOBP_ONE_CARBON_COMPOUND_TRANSPORT	0.0387063404200772	0.321173822625081	0.321775918075361	-0.567013151640712	-1.53157625029417	19	Slc4a4,Slc4a9,Hba-a1,Hbb-bs,Aqp9,Aqp1	0.315789473684211
Canonical Pathways - Reactome	REACTOME_DRUG_MEDIATED_INHIBITION_OF_CDK4_CDK6_ACTIVITY	0.0311144122871195	0.283319807619553	0.352487857583619	-0.800046521180017	-1.53152048360928	5	Ccnd1,Ccnd3,Ccnd2	0.6
Canonical Pathways - Wiki	WP_FATTY_ACID_OMEGAOXIDATION	0.0598290598290598	0.40129064124039	0.271288554688953	-0.725032691389161	-1.53150952093165	7	Cyp2e1,Aldh1a1,Aldh2,Cyp1a2	0.571428571428571
Ontology - Biological Process	GOBP_L_ASPARTATE_IMPORT_ACROSS_PLASMA_MEMBRANE	0.0232688192309961	0.242483199494382	0.352487857583619	-0.864276094940388	-1.53131704799434	4	Slc1a2,Slc1a4	0.5
Ontology - Cellular Component	GOCC_PHOSPHOPYRUVATE_HYDRATASE_COMPLEX	0.0115270606688054	0.162812108229502	0.380730400722792	-0.924938155132564	-1.53131327101758	3	Eno1,Eno1b	0.666666666666667
Ontology - Molecular Function	GOMF_PHOSPHOPYRUVATE_HYDRATASE_ACTIVITY	0.0115270606688054	0.162812108229502	0.380730400722792	-0.924938155132564	-1.53131327101758	3	Eno1,Eno1b	0.666666666666667
Ontology - Biological Process	GOBP_CARBOHYDRATE_DERIVATIVE_BIOSYNTHETIC_PROCESS	1.3511468279182e-05	0.00110981121757773	0.593325476396405	-0.331944891488826	-1.53103339199722	517	Nt5e,St3gal6,Tmtc2,Mpc1,Mpc2,Entpd5,Papss2,Ago2,Adssl1,Ak4,Pdk1,Hexa,Ppargc1a,Acot7,Ppara,Adcy6,Gcdh,Gnpda1,Pank3,Dcxr,Dlat,Umps,Tgfb1,Galnt15,Slc2a4,Acer2,Pdk2,Xylb,Acat1,Sord,Sdhc,Shmt1,Ndufa2,Gk,Ndufa9,Prps1l3,Adcy1,Ak2,Atp5g1,Eno1,Adk,Pkm,Ndufa7,Rfk,Ccnd3,Ndufb4,Stt3b,Eno1b,Vdac1,Atp5d,Atp5k,Pdk4,Mthfd1,Pank1,Gcnt2,Ndufs2,Dld,Ndufv1,Atp5h,St3gal5,Atp5e,Vegfb,Ndufa6,Ndufa5,Tkt,Mgat4b,Ak3,Slc25…	0.32495164410058
Curated - Chemical and Genetic Perturbation	GAVIN_FOXP3_TARGETS_CLUSTER_P7	0.0110879011290235	0.159374533223473	0.380730400722792	-0.418478510227373	-1.53101660085941	80	Nt5e,Gsta4,St3gal6,Enpp1,App,Amigo2,Enc1,Tmem64,Lrrc8d,Ecm1,Ppp1r3e,She,Galm,Msra,Rabgap1l,Qpct,Igf2r,Wls	0.225
Positional	chr15D1	0.0197918915056439	0.22261708303785	0.352487857583619	-0.455038527497003	-1.53066043687654	50	Gm7086,A1bg,Lratd2,4930402D18Rik,Enpp2,9930014A18Rik,Gm26684,Trib1	0.16
Ontology - Biological Process	GOBP_REGULATION_OF_CYTOPLASMIC_TRANSPORT	0.0276079323358488	0.268313921817224	0.352487857583619	-0.505730452622685	-1.53032199379994	30	Snx12,Sorl1,Rdx,Mapk3,Map2k2,Sh3glb1,Dab2,Vps11,Mecp2,Msn,Ptpn23,Rab21,Usp7,Nf2,Mapk1,Snx3,Map2k1,Arfip1	0.6
Ontology - Cellular Component	GOCC_PROTEIN_LIPID_COMPLEX	0.0352473709763378	0.302225450175591	0.321775918075361	-0.470420381111925	-1.52977277056288	41	Vldlr,App,Apoa2,Pon1,Apoc1,Pltp,Apoe,Ldlr,Apoh,Lcat	0.24390243902439
Ontology - Biological Process	GOBP_GANGLIOSIDE_CATABOLIC_PROCESS	0.0425449023061125	0.339627243960965	0.321775918075361	-0.765791153705469	-1.52965126167937	6	Hexb,Hexa,Neu2,Neu3,Neu1	0.833333333333333
Ontology - Molecular Function	GOMF_3_HYDROXYACYL_COA_DEHYDROGENASE_ACTIVITY	0.0425449023061125	0.339627243960965	0.321775918075361	-0.765762921051532	-1.52959486756394	6	Ehhadh,Hadh,Hadha,Hsd17b4	0.666666666666667
Hallmark	HALLMARK_HEDGEHOG_SIGNALING	0.0276079323358488	0.268313921817224	0.352487857583619	-0.505434468257929	-1.52942635585515	30	Vldlr,Nrp2,Rtn1,Cntfr,Ets2,Shh,Tle3	0.233333333333333
Ontology - Biological Process	GOBP_NEGATIVE_REGULATION_OF_TISSUE_REMODELING	0.0339391853560108	0.297309627345736	0.321775918075361	-0.552531750635167	-1.52914251989494	21	Agt,Pparg,Tnfrsf11b,Cst3,Sfrp1,Cd24a,Bcr,Inpp5d,Hamp,Ubash3b,Gpr137b,Cd38	0.571428571428571
Ontology - Biological Process	GOBP_REGULATION_OF_VASCULATURE_DEVELOPMENT	0.000883030451593323	0.0305795975766204	0.477270815362862	-0.355606439943826	-1.52897681630007	253	Rtn4,Chil1,Agt,Ddah1,Enpp2,Ago2,Htatip2,Spred1,Ntrk1,Pik3cb,Dll1,Angptl3,Emp2,Egln1,Adrb2,Id1,Jup,Tert,Klf4,Plxnd1,Naxe,Ccbe1,Pkm,Gata6,Ecm1,Apoh,Ccl5,Cxcl10,Btg1,Cd59a,Ets1,Emc10,Klf2,Sema3e,Vegfb,Pde3b,Hgf,Cyp1b1,Hgs,Epn1,Gpr4,Gadd45a,Ctsh,Shh,Eng,Pgk1,Cxcr3,Ramp2,Glul,Pparg,Itgax,Pxn,Foxj2,Nos3,Stat1,Prkd1,Aqp1,Tspan12,Pik3r6,Dcn,Serpinf1,Erap1,Fbln5,Cldn5,Adgra2,Tie1,Rhob,S100a1,Atp2b4,Mecp2,…	0.343873517786561
Ontology - Molecular Function	GOMF_HYDROLASE_ACTIVITY_ACTING_ON_CARBON_NITROGEN_BUT_NOT_PEPTIDE_BONDS	0.00707034020178887	0.122825809693823	0.407017918923954	-0.393269551922818	-1.52850278024181	108	Vnn3,Ddah1,Dclre1a,Gnpda1,Sirt3,Vnn1,Acy1,Acer2,Afmid,Pm20d1,Agmat,Aspa,Mthfd1,Dpys,Hint3,Ntan1,Gch1,Upb1,Hint2,Sirt2,Rida,Gls2,Padi2,Hdac7,Ampd3,Ddah2,Acy3,Nit1,Hdac11,Faah,Asrgl1,Asah1,Asah2,Dclre1b,Dpysl2,Btd	0.333333333333333
Ontology - Biological Process	GOBP_RESPIRATORY_SYSTEM_PROCESS	0.0278589565148803	0.269454653682873	0.352487857583619	-0.497648240388757	-1.52844878078642	32	Adora1,Adrb2,Ccbe1,Flt4,Stk40,Cfap54,Stard7,Gaa,Zfand5,Ndn,Mecp2,Odad4,Atp1a2	0.40625
Ontology - Biological Process	GOBP_POLYAMINE_TRANSPORT	0.0566037735849057	0.392647311177754	0.276500599254472	-0.629042341319535	-1.52828528525837	12	Slc22a2,Oaz1,Azin1,Slc22a1,Slc22a3,Azin2	0.5
Ontology - Biological Process	GOBP_AROMATIC_AMINO_ACID_FAMILY_CATABOLIC_PROCESS	0.0617549898057414	0.404204928513309	0.321775918075361	-0.600642275751644	-1.52760003179585	14	Hpd,Tat,Afmid,Pah,Qdpr,Gstz1,Hgd,Fah,Tdo2	0.642857142857143
Ontology - Biological Process	GOBP_CARNITINE_TRANSPORT	0.0451039473219377	0.35395880659259	0.321775918075361	-0.764762700016172	-1.52759694768553	6	Slc25a20,Slc22a5,Slc22a1	0.5
Ontology - Biological Process	GOBP_NEGATIVE_REGULATION_OF_CARDIAC_MUSCLE_ADAPTATION	0.0598290598290598	0.40129064124039	0.271288554688953	-0.723164913224407	-1.52756415394851	7	Foxo1,Pparg,Atp2b4,Lmna	0.571428571428571
Ontology - Biological Process	GOBP_NEGATIVE_REGULATION_OF_CIRCADIAN_SLEEP_WAKE_CYCLE_SLEEP	0.0124311314536207	0.169166892517113	0.380730400722792	-0.922654754456032	-1.52753290825535	3	Adora1	0.333333333333333
Ontology - Biological Process	GOBP_REGULATION_OF_REACTIVE_OXYGEN_SPECIES_BIOSYNTHETIC_PROCESS	0.0271589955787616	0.266384343040431	0.352487857583619	-0.471921743323107	-1.52687475539065	40	Cd36,Abcd2,Abcd1,Ppara,Sod2,Mfn2,Clcn3,Park7,Prkn,Ndufc2,Rhoa,Fyn	0.3
Curated - Chemical and Genetic Perturbation	HOLLERN_PAPILLARY_BREAST_TUMOR	0.0520833333333333	0.381542827032966	0.287857117255149	-0.591146915958608	-1.52687244621894	15	Hpgd,Bbox1,Aldh1a3,Pgap4,Armcx2,Slc43a3	0.4
Ontology - Biological Process	GOBP_SEROTONIN_UPTAKE	0.0630252100840336	0.406164847780683	0.261663521711573	-0.660068001812433	-1.52677727136915	10	Slc22a2,Slc22a1,Slc22a3,Slc18a1	0.4
Cell Type Signatures	TABULA_MURIS_SENIS_TRACHEA_BASAL_EPITHELIAL_CELL_OF_TRACHEOBRONCHIAL_TREE_AGEING	0.0557887786279018	0.389694229081162	0.321775918075361	-0.566324234265855	-1.52672514367226	18	Cbr1,Mcee,Tle5,Bri3,Eng,Pxmp2	0.333333333333333
Curated - Chemical and Genetic Perturbation	PLASARI_TGFB1_TARGETS_10HR_DN	0.00180465045566244	0.0499224289263304	0.45505986738723	-0.357802007129807	-1.52664442095623	226	Cd36,Pbx1,Nqo1,Tox,Acadm,Serpinb1a,Plscr2,Gstm2,Vcam1,Tmem53,Gas1,Slc24a3,Mmp11,Tcea3,Rab30,Il1rn,Pde1a,Irs1,Lmo7,Sord,Ephx1,Cavin2,Itgb3bp,Glrx,Adgrg2,Man1a,Sbk1,Gbp2,Thbd,Pten,Pdk4,Mef2c,Gamt,Tgfbr3,Ednrb,Plpp3,Mt1,Cdc42ep2,Cyp1b1,Ptprd,Cbx6,Gas2	0.185840707964602
Ontology - Molecular Function	GOMF_CD4_RECEPTOR_BINDING	0.0554414784394251	0.389253426655001	0.276500599254472	-0.636600928378708	-1.52546537298069	11	Plscr2,Cd74,H2-Eb1,Plscr4,Lck,Fyn	0.545454545454545
Ontology - Molecular Function	GOMF_TRANSFERASE_ACTIVITY_TRANSFERRING_NITROGENOUS_GROUPS	0.0620016225677665	0.404204928513309	0.321775918075361	-0.544715146654528	-1.52519464054486	23	Oat,Tat,Agxt2,Amt,Gpt,Abat,Gpt2,Got2,Agxt,Cisd1	0.434782608695652
Ontology - Biological Process	GOBP_CHEMICAL_HOMEOSTASIS	1.20194002081602e-06	0.000141554950833898	0.643551836150722	-0.321387572817885	-1.52505133916793	810	Trim24,Nt5e,Adora1,Rtn4,Tmtc2,Hamp2,Slc39a5,Ces1g,Slc39a4,Slc4a4,Atp6v0d2,Hexb,Enpp1,Mpc2,Sybu,Cnnm1,Agt,App,Creg1,Apoa2,Vcam1,Cyp39a1,Abca3,Ces1c,Ces1d,Tmem106b,Slc24a3,Tm6sf2,Alpl,Abcd1,Slc26a4,Slc4a9,Atp1b1,Adcy6,Ace,Sgk1,Tmem64,Herpud1,Pik3cb,Angptl3,Dgat2,Egln1,Ces1e,Tgfb1,Lepr,Abcg5,Atp1a1,Slc2a4,Rhbg,Nadk,Pde4c,Lrrc8d,Foxo1,Asgr2,Pdk2,Abcg8,Nr5a2,Ttpa,Bnip3,Fth1,Mapk3,Gsto1,Pck1,Sesn2,Apoe…	0.328395061728395
Ontology - Molecular Function	GOMF_ACID_THIOL_LIGASE_ACTIVITY	0.052526785721222	0.381942072851365	0.321775918075361	-0.526984137858294	-1.52482262933638	25	Acss3,Slc27a1,Suclg2,Slc27a5,Acsm3,Acsf2,Acsm5,Slc27a2,Acsf3,Suclg1	0.4
Curated - Chemical and Genetic Perturbation	IGLESIAS_E2F_TARGETS_UP	0.0064670977091505	0.115349113594057	0.407017918923954	-0.38194819573275	-1.52449579082633	139	Cdkn1c,Acadm,Lgals1,Fmo1,Acadl,Cd74,Enpp2,Ces1d,Gsn,Actg1,Cnn3,Hba-a1,Cadm1,Gbp3,Apoe,Ctse,Cdo1,Angptl2,Pcna,Aplp2,Itm2b,Igfbp4,Ccnd2,Gnb1,Dnaja1,Zfand5,Car3,Postn,Anxa2,Skp1,Ugdh,Ccng1,S100a13,Nfkbia,Dcn,Serpinf1,Dab2,Mrc1,Fbln2,Serpinb6a,Capza2,Rhob,Gja1,Itm2a,Cd34,Lmna,Acta2,Lama4	0.345323741007194
Ontology - Biological Process	GOBP_HOMOPHILIC_CELL_ADHESION_VIA_PLASMA_MEMBRANE_ADHESION_MOLECULES	0.0213948497338785	0.23237268485955	0.352487857583619	-0.430435977257108	-1.52387560984524	63	Tenm3,Dsg1c,Robo1,Amigo2,Pik3cb,Dchs1,Cadm1,Cdh13,Esam,Nectin1,Palld,Cadm3,Cdh4,Igsf21,Pcdh12,Igsf11,Nectin3,Emb	0.285714285714286
Ontology - Biological Process	GOBP_POSITIVE_REGULATION_OF_PEPTIDYL_THREONINE_PHOSPHORYLATION	0.053155841549478	0.384983319072021	0.321775918075361	-0.526634655389161	-1.52381140577345	25	Chil1,App,Tgfb1,Igtp,Bmp7	0.2
Curated - Chemical and Genetic Perturbation	LI_INDUCED_T_TO_NATURAL_KILLER_DN	0.00519587950108366	0.100053478586155	0.407017918923954	-0.387037531466082	-1.52351927292646	126	Slc16a5,Ilvbl,Pdk1,Snai3,Slc29a1,Hibadh,Aldh2,Ephx1,N4bp2l1,Ctse,Pdxp,Ets1,Sox4,Cd81,Igf1r,Trib2,Dpp4,Ets2,Fam169b,Dap3,Tcf7,Satb1,Hdac7,Endou,Rrp12,Fbp1,Cd6,Notch3,Cd2,Adgre5,Rapgef3,Cd27,Bcl11b,Tspan32,St6gal1,Acta2,Rnpepl1,Col6a1,Ramp1,Prelp	0.317460317460317
Ontology - Cellular Component	GOCC_GLYCINERGIC_SYNAPSE	0.0675381263616558	0.415102904809916	0.257206466468838	-0.697096565600598	-1.52327437189077	8	Arhgef9,Hspa8,Glra3	0.375
Ontology - Biological Process	GOBP_GLYCEROLIPID_CATABOLIC_PROCESS	0.0403216819173348	0.328000192620595	0.321775918075361	-0.449043354086465	-1.52307288839239	51	Abhd2,Abhd6,Apoa2,Enpp2,Ces1d,Apoc1,Sorl1,Prdx6,Ldlr,Apoh,Pnpla2,Gpihbp1,Scarb1,Mgll,Pla2g6,Apoa5,Pnpla3,Abhd16a,Faah	0.372549019607843
Ontology - Biological Process	GOBP_REGULATION_OF_GERMINAL_CENTER_FORMATION	0.0782241014799154	0.435738915753606	0.234392647294686	-0.667754779068118	-1.52300010659525	9	H2-DMa,Mef2c,Tnfaip3,Foxj1	0.444444444444444
Curated - Chemical and Genetic Perturbation	MAEKAWA_ATF2_TARGETS	0.0616016427104723	0.404204928513309	0.261663521711573	-0.635559460426717	-1.52296973838921	11	Sult2a2	0.0909090909090909
Cell Type Signatures	TABULA_MURIS_SENIS_MARROW_EARLY_PRO_B_CELL_AGEING	0.0333745733378191	0.294199527326279	0.321775918075361	-0.795440875736798	-1.52270394588328	5	Etfb,Dnaja1,Snn,Bsg,Tmsb10	1
Ontology - Molecular Function	GOMF_GERANYLGERANYL_REDUCTASE_ACTIVITY	0.0531914893617021	0.384983319072021	0.287857117255149	-0.761990196651115	-1.52205893219678	6	Akr1c20,Akr1b7,Akr1c14	0.5
Ontology - Biological Process	GOBP_NEGATIVE_REGULATION_OF_SYNAPTIC_TRANSMISSION	0.028444228710571	0.272067276797226	0.352487857583619	-0.469479305579791	-1.52192276199924	42	Adora1,Bche,App,Abhd6,Sorcs2,Sorcs3,Pten,Shank3,Mapt,Myo5a,Prkn,Iqsec2,Mgll,Bcl2l1,Pla2g6,Stxbp1	0.380952380952381
Ontology - Biological Process	GOBP_VENTRAL_SPINAL_CORD_DEVELOPMENT	0.0520833333333333	0.381542827032966	0.287857117255149	-0.505803579330946	-1.52156000246769	29	Vldlr,Ascl1,Nfe2l1,Sox4,Shh,Cln8,Gata2,Gdpd5,Dctn1,Sufu,Abt1,Tbx20,Gli3	0.448275862068966
Ontology - Biological Process	GOBP_ACID_SECRETION	0.051440329218107	0.380739257433651	0.287857117255149	-0.509570115257081	-1.52152476151914	28	Ces1g,Ces1c,Ces1d,Ces1e,Abat,Agxt,Ces1b,Abcb4,Stard10	0.321428571428571
Canonical Pathways - Reactome	REACTOME_SPHINGOLIPID_METABOLISM	0.0311809371330333	0.28360310622362	0.352487857583619	-0.427928100755275	-1.52145421806179	64	Cers6,Aldh3a2,Hexb,Aldh3b3,Sgms1,Hexa,Acer2,Psap,Plpp1,Kdsr,Plpp3,Sptlc1,Degs1,Sptlc2,Esyt2,Neu2,Sptssa,Sgpp2,Neu3,Asah1,Neu1,Asah2,Ormdl3,Gla,Cers5,Acer3,Sgpl1,Arsb,Cers4	0.453125
Ontology - Biological Process	GOBP_RESPONSE_TO_BACTERIAL_LIPOPROTEIN	0.0641025641025641	0.407432844932845	0.261663521711573	-0.720229938481765	-1.52136451382823	7	Cd36	0.142857142857143
Ontology - Biological Process	GOBP_CARDIOLIPIN_ACYL_CHAIN_REMODELING	0.0260797775989052	0.259775993657751	0.352487857583619	-0.858495575725355	-1.52107517312119	4	Lclat1,Hadha,Pla2g6	0.75
Ontology - Biological Process	GOBP_THIAMINE_TRANSPORT	0.0346706333162696	0.299525099151397	0.321775918075361	-0.79450420109288	-1.52091087964818	5	Slc22a2,Slc19a2,Slc22a1	0.6
Ontology - Biological Process	GOBP_POSITIVE_REGULATION_OF_SYSTEMIC_ARTERIAL_BLOOD_PRESSURE	0.0566037735849057	0.392647311177754	0.276500599254472	-0.563972642207973	-1.5203856044027	18	Adora1,Agt,Ace,Rarres2,Eng,Camk2n1	0.333333333333333
Ontology - Molecular Function	GOMF_VITAMIN_B6_BINDING	0.0511486905811936	0.380739257433651	0.321775918075361	-0.453543893725119	-1.52025457190429	48	Cth,Oat,Alb,Tat,Agxt2,Shmt1,Gpt,Abat,Mtarc2,Gpt2,Got2,Agxt,Scly,Srr,Shmt2,Cisd1,Plpbp,Sptlc1,Sptlc2,Hdc	0.416666666666667
Ontology - Biological Process	GOBP_B_1_B_CELL_HOMEOSTASIS	0.0553191489361702	0.389253426655001	0.282013350011725	-0.761011421745764	-1.52010385049908	6	Enpp1,Ahr,Tnfaip3	0.5
Ontology - Biological Process	GOBP_REGULATION_OF_CHOLESTEROL_METABOLIC_PROCESS	0.0290213070851224	0.273718551255682	0.352487857583619	-0.469770167609925	-1.51991346003342	40	Ces1g,Acadl,Ces1c,Ces1d,Dgat2,Ces1e,Apoe,Ldlr,Srebf2,Acadvl,Por,Ces1b,Srebf1,Erlin2,Sod1,Sec14l2,Cyp7a1	0.425
Ontology - Biological Process	GOBP_REGULATION_OF_ATP_BIOSYNTHETIC_PROCESS	0.0431780316872302	0.343217138230455	0.321775918075361	-0.530230345816095	-1.51977091887841	24	Ak4,Ppargc1a,Ppara,Eno1,Eno1b,Prkn,Bcl2l1,Ndufc2,Hnf1a,Entpd1,Vcp,Antkmt	0.5
Curated - Chemical and Genetic Perturbation	TERAMOTO_OPN_TARGETS_CLUSTER_1	0.0656348500510152	0.409514297813182	0.287805130535564	-0.597561701462707	-1.51976527628211	14	Gsta4,Bnip3,Hmgcr,Tfrc,Fmr1nb,Idh1,Tmem50b	0.5
Ontology - Biological Process	GOBP_HOMOSERINE_METABOLIC_PROCESS	0.0346706333162696	0.299525099151397	0.321775918075361	-0.79384633237314	-1.51965152860654	5	Cth,Mthfd1	0.4
Ontology - Biological Process	GOBP_REGULATION_OF_RHO_DEPENDENT_PROTEIN_SERINE_THREONINE_KINASE_ACTIVITY	0.0553191489361702	0.389253426655001	0.282013350011725	-0.760481203007519	-1.51904475004069	6	Chordc1,Rasip1,Dab2,Thy1,Heg1,Synpo2	1
Ontology - Biological Process	GOBP_CELLULAR_RESPONSE_TO_PH	0.0604166666666667	0.402702351227632	0.266350657088526	-0.588072751545225	-1.51893219175558	15	Pck1,Gpr68,Hvcn1,Gna11,Gja1,Slc38a3,Rab11b,Impact,Gpld1	0.6
Ontology - Biological Process	GOBP_RESPIRATORY_GASEOUS_EXCHANGE_BY_RESPIRATORY_SYSTEM	0.0523886438363927	0.381942072851365	0.321775918075361	-0.453146117965309	-1.51892124909737	48	Adora1,Mafb,Adrb2,Ccbe1,Flt4,Stk40,Cfap54,Stard7,Gaa,Zfand5,Sftpd,Man2a1,Ndn,Mecp2,Odad4,Atp1a2,Dach1,Gls	0.375
Regulatory Target Gene - miRDB	MIR_3072_5P	0.029203068924904	0.274176761412771	0.352487857583619	-0.493646521809978	-1.51814024972848	33	Hao2,Pdzrn3,Bcl2l11,Limd2,Hadha,Tmc6,Bcl2l1,Immt,Acy3,Soga1	0.303030303030303
Cell Type Signatures	TABULA_MURIS_SENIS_MAMMARY_GLAND_STROMAL_CELL_AGEING	0.000571431702502696	0.0223780478703806	0.477270815362862	-0.342773015643148	-1.51793268799512	319	Inmt,Mpc2,Lgals1,Gstt1,App,Sparcl1,Gstm1,Tmem134,Hsd11b1,Hexa,Tsc22d3,Gsn,Rarres2,Pltp,Timp3,Gpx3,Klf4,Mapk3,Apoe,Naxe,Mtch1,Sod3,Etfa,Ecm1,Etfb,Ndufb4,Mtarc2,Pam,Mrpl23,Ptov1,Thbd,Cavin1,Atp5k,Pink1,Arf5,Blvrb,Tle5,Anpep,Angptl2,Fuca1,Lsp1,Tgfbr3,Klf2,Rabac1,Cd81,S100a16,Ndufa5,Rex1bd,Ndufs7,Hcfc1r1,Ptms,Ndufa3,Ndufa11,Uqcr11,H2az2,Dbn1,Itm2b,Igfbp4,Gpx4,Camk2n1,Park7,Cebpd,Ndufb10,Ramp2,Grcc10,…	0.363636363636364
Ontology - Biological Process	GOBP_REGULATION_OF_HEAT_GENERATION	0.0782241014799154	0.435738915753606	0.234392647294686	-0.665483263410861	-1.51781928468789	9	Slc27a1,Abat,Ccl5,Ednrb	0.444444444444444
Ontology - Biological Process	GOBP_MYELOID_LEUKOCYTE_CYTOKINE_PRODUCTION	0.0312450954398914	0.284025365301215	0.352487857583619	-0.432607170639495	-1.5177528875273	59	Cd36,Rtn4,Cd74,Tgfb1,Mif,Panx1,Gprc5b	0.11864406779661
Ontology - Biological Process	GOBP_GLOMERULUS_MORPHOGENESIS	0.0651260504201681	0.408870146938211	0.257206466468838	-0.655975926465186	-1.51731205321625	10	Ahr,Tcf21,Mef2c,Notch2,Pdgfrb,Pdgfra,Notch3,Mtss1	0.8
Regulatory Target Gene - miRDB	MIR_151_3P	0.0474288331403372	0.365400490817115	0.321775918075361	-0.515822871720892	-1.51703681682579	26	Ago2,Pls3,Hipk3,Triobp,Btbd1,Upp2,Spata5,Clasp2,Mocs2	0.346153846153846
Canonical Pathways - Biocarta	BIOCARTA_NUCLEARRS_PATHWAY	0.0541666666666667	0.386797815425769	0.282013350011725	-0.504239907512473	-1.51685615972478	29	Abcc3,Abcd2,Abcb1a,Cyp3a11,Cyp2e1,Ppara,Abcg5,Cyp1a2,Nr1i3,Abcd3,Cyp4b1,Nr1i2,Pparg,Rara,Abcc2	0.517241379310345
Ontology - Biological Process	GOBP_DOPAMINE_SECRETION	0.048048809116449	0.367700800582018	0.321775918075361	-0.515708949924952	-1.51670177243719	26	Rtn4,Chrnb2,Abat,Syt3,Pink1,Myo5a,Dtnbp1,Entpd1,Slc18a1	0.346153846153846
Ontology - Molecular Function	GOMF_SECONDARY_ACTIVE_TRANSMEMBRANE_TRANSPORTER_ACTIVITY	0.00367365055487732	0.0791936217193406	0.431707695803346	-0.367538902547871	-1.51650349365763	175	Slc16a7,Slc22a29,Slc22a27,Slc4a4,Slco1a4,Slc47a1,Slc16a11,Slc16a5,Slc1a2,Slc25a10,Slc5a6,Slc16a10,Slc22a26,Slc15a4,Slc24a3,Slc26a4,Slc4a9,Slc22a18,Slc2a4,Slc1a4,Slc25a21,Slc6a12,Mfsd2a,Slc6a19,Slc17a8,Slc25a22,Slc25a5,Slc22a5,Slc37a4,Slc8a3,Slc25a13,Slc17a1,Slc22a1,Ank,Slco1b2,Clcn3,Slc38a7,Slc25a11,Slc26a2,Slc38a4,Slc41a3,Tmem241,Ucp2,Slc20a1,Slc25a15,Slc10a3,Slc20a2,Slc22a3,Slc5a1	0.28
Ontology - Molecular Function	GOMF_ABC_TYPE_XENOBIOTIC_TRANSPORTER_ACTIVITY	0.0570824524312896	0.394260302109515	0.276500599254472	-0.580736255266427	-1.51640190683708	16	Abcc4,Abcc3,Abcb1a,Abca3	0.25
Ontology - Molecular Function	GOMF_PROTEIN_DIMERIZATION_ACTIVITY	4.45837380293878e-07	5.96848301365824e-05	0.674962860011025	-0.318605459893255	-1.51621303225156	828	Tpm2,Gsta2,Mme,Tenm3,Adora1,Ugt1a5,H2-Q1,Ugt1a9,Gsta1,Rtn4,Ugt1a1,Gstm3,Aldh3a2,Abcd2,Enpp1,Ascl1,App,Lhpp,Gpd1l,Apoa2,Lrp4,Gstm2,Ahr,Gstm1,Ces1c,Pon1,Bhlhb9,Fzd1,Il6ra,Hsd11b1,Hpd,Hexa,Abcd1,Ntrk1,Stom,Acot7,Atp1b1,Pank3,Txnrd2,Fibin,Inhbb,Pex7,Nqo2,Dgat2,Naga,Dr1,Adrb2,Abcg5,Atp1a1,Cadm1,Nadk2,Id1,Pdk2,Abcg8,Tert,Aldh1a3,Kcnn2,Map3k12,Bnip3,Shmt1,Hoga1,Gbp3,Apoe,Acox1,Gsta5,Psap,Tcf21,Eno1,Cdh1…	0.20048309178744
Ontology - Biological Process	GOBP_FATTY_ACID_DERIVATIVE_BIOSYNTHETIC_PROCESS	0.0591966173361522	0.399558457595091	0.271288554688953	-0.580583097997373	-1.51600198695481	16	Hmgcs2,Gcdh,Hmgcl,Acat1,Slc27a5,Ggt5,Pam	0.4375
Ontology - Biological Process	GOBP_POSITIVE_REGULATION_OF_MACROPHAGE_CHEMOTAXIS	0.0580912863070539	0.396391013595569	0.271288554688953	-0.55306252721399	-1.515179606492	20	Rarres2,Mapk3,Il34,Ccl5,Ccr7	0.25
Ontology - Biological Process	GOBP_AMMONIUM_ION_METABOLIC_PROCESS	0.0438244244820668	0.346806228719992	0.321775918075361	-0.560903765706826	-1.51507400449414	19	Bche,Cyp2d22,Aldh2,Dmgdh,Maoa,Gch1,Hdc,Chdh,Atp2b2,Spr	0.526315789473684
Ontology - Molecular Function	GOMF_GALACTOSE_BINDING	0.037262757362342	0.313300569381959	0.321775918075361	-0.791121817707741	-1.51443601937366	5	Lgals1,Galk1,Eng,Mbl2	0.8
Ontology - Molecular Function	GOMF_TRANSFORMING_GROWTH_FACTOR_BETA_BINDING	0.0590414466708507	0.399015549083129	0.321775918075361	-0.542864238709655	-1.51349365171583	22	Cd36,Ltbp4,Tgfbr3,Lrrc32,Ltbp3,Eng,Hyal2	0.318181818181818
Ontology - Biological Process	GOBP_PYRIMIDINE_NUCLEOSIDE_MONOPHOSPHATE_CATABOLIC_PROCESS	0.0651260504201681	0.408870146938211	0.257206466468838	-0.654317970685733	-1.51347710106881	10	Dpys,Dpyd,Upb1,Upp1,Upp2	0.5
Regulatory Target Gene - miRDB	MIR_6404	0.0104458471965141	0.153215324676343	0.380730400722792	-0.407859585537202	-1.51293902635052	87	Tox,Acadm,Slc16a5,4931406C07Rik,Rhobtb1,Lepr,Timp3,Tmem184b,Cavin2,Apol7a,Gata6,Rfk,Gstm6,Grid1,Cdh4,Rab1b,Pdgfra,Bmp2,Zfp94,Apol7c,Aamp,Prpf3,Slc25a23,Mecp2,Exoc8,Neu3,Lyve1,Clasp2,Foxn2,Sptan1	0.344827586206897
Canonical Pathways - Reactome	REACTOME_ABC_FAMILY_PROTEINS_MEDIATED_TRANSPORT	0.0183539973396662	0.211950955579981	0.352487857583619	-0.401339991221713	-1.51268885692959	93	Abcc4,Abcc3,Abcd2,Abcb1a,Abca3,Abcd1,Abcg5,Abcg8,Abca6,Abcd3,Psmd1,Abca5,Abcc6,Abcb4,Psmd3,Erlin2,Psmd5,Ubc,Pex19,Abcc2,Psmb10,Rnf185,Psma6,Psmd4,Psmd9,Vcp,Abcb9,Abcb6,Sel1l	0.311827956989247
Ontology - Molecular Function	GOMF_TAP_COMPLEX_BINDING	0.0651260504201681	0.408870146938211	0.257206466468838	-0.653973444691548	-1.51268019157483	10	H2-Q1,H2-Q4,H2-Q6,Tapbp	0.4
Ontology - Molecular Function	GOMF_OLIGOPEPTIDASE_ACTIVITY	0.038558821155113	0.321163098513492	0.321775918075361	-0.789952812408407	-1.51219820505414	5	Mme,Nln,Ndel1	0.6
Ontology - Molecular Function	GOMF_DICARBOXYLIC_ACID_TRANSMEMBRANE_TRANSPORTER_ACTIVITY	0.0603319573880069	0.402558560369961	0.321775918075361	-0.542292978850876	-1.51190099169498	22	Slc25a10,Slc26a4,Slc1a4,Slc25a21,Slc25a22,Slc25a13,Slc38a7,Slc25a11,Slc26a2,Ucp2,Abcc2,Slc26a1	0.545454545454545
Ontology - Biological Process	GOBP_PTERIDINE_CONTAINING_COMPOUND_METABOLIC_PROCESS	0.051440329218107	0.380739257433651	0.287857117255149	-0.506343901878423	-1.51189161507943	28	Sardh,Dmgdh,Shmt1,Pcbd1,Mthfd1,Dhfr,Gch1,Pts,Shmt2,Qdpr,Mthfsl	0.392857142857143
Ontology - Biological Process	GOBP_B_CELL_HOMEOSTASIS	0.0389903616066475	0.322910352561361	0.321775918075361	-0.464756524977284	-1.51135432349076	41	Enpp1,Cd74,Ahr,Bcl2l11,Mif,Mef2c,Bcl10,Tnfaip3,Il7r	0.219512195121951
Ontology - Molecular Function	GOMF_PHOSPHATIDYLCHOLINE_BINDING	0.0499087376942006	0.375123534325674	0.321775918075361	-0.513890563107762	-1.51135389063485	26	Pctp,Apoa2,Pltp,Vdac1,Aldob,Pcyt1a,Vdac2,Esyt2,Ighm,Apoa5	0.384615384615385
Ontology - Biological Process	GOBP_DOPAMINE_TRANSPORT	0.0499061571560968	0.375123534325674	0.321775918075361	-0.486549111712886	-1.51135287166334	35	Rtn4,Chrnb2,Slc22a2,Abat,Syt3,Pink1,Slc22a1,Myo5a,Park7,Prkn,Dtnbp1,Entpd1,Slc22a3,Slc18a1	0.4
Regulatory Target Gene - miRDB	MIR_409_5P	0.051440329218107	0.380739257433651	0.287857117255149	-0.505989344757165	-1.51083294342029	28	Ids,Gcdh,Nadk2,Il18rap,Palld,Vdac2,Zdhhc9,Tfam,Kctd10,Cideb,Cpsf6,Mtss1,Usp7,Gls	0.5
Ontology - Biological Process	GOBP_POSITIVE_REGULATION_OF_FATTY_ACID_BIOSYNTHETIC_PROCESS	0.06162246836839	0.404204928513309	0.321775918075361	-0.541900024849211	-1.51080544451296	22	Abcd2,Agt,Cd74,Abcd1,Nr1h2,Srebf1,Mapk9,Apoa5,Rgn	0.409090909090909
Ontology - Molecular Function	GOMF_C3HC4_TYPE_RING_FINGER_DOMAIN_BINDING	0.038558821155113	0.321163098513492	0.321775918075361	-0.789222008769921	-1.51079923547899	5	Pink1,Hspa8,Dnaja1	0.6
Ontology - Biological Process	GOBP_CARBOHYDRATE_METABOLIC_PROCESS	0.000108235046363766	0.00585675924867714	0.538434096309916	-0.328912915715653	-1.51068218566266	482	Idh2,St3gal6,Ugt1a1,Acadm,Chil1,Slc4a4,Hexb,Enpp1,App,Slc25a10,Gpd1l,Mogat1,Slc3a2,Hsd11b1,Ids,Pdk1,Hexa,Ppargc1a,Pgm1,Ppara,Gnpda1,Dcxr,Irs1,Dlat,Angptl3,Dgat2,Naga,Tgfb1,Lepr,Gbe1,Bpnt2,Arpp19,Aldh1a1,Foxo1,Pdk2,Pfkl,Xylb,Sord,Dhtkd1,Amy1,Gsto1,Pck1,Sesn2,Shpk,Gk,Gckr,Eno1,Galk1,Pkm,Gnmt,Gpt,Man1a,Agl,Gpt2,Eno1b,Gabarapl1,Ugp2,Nfe2l1,Ppp1r3e,Pten,Pdk4,Gulo,Mdh2,Car5a,Fuca1,Gys2,Slc37a4,Aldob,Ga…	0.311203319502075
Ontology - Biological Process	GOBP_ORGANIC_HYDROXY_COMPOUND_BIOSYNTHETIC_PROCESS	0.00460972450225506	0.0921772251593249	0.407017918923954	-0.365385170180104	-1.51068149247884	179	Ces1g,Akr1d1,Cyp39a1,Ces1c,Ddt,Ces1d,Hmgcs2,Cyp2d22,Ces1e,Pltp,Acer2,Aldh2,Ephx1,Cacna1h,Dhcr24,Slc27a5,Pck1,Apoe,Srebf2,Pcbd1,Epas1,Dhfr,Hmgcr,Gch1,Pts,Abcd3,Hand2,Tm7sf2,Prox1,Myo5a,Slc27a2,Por,Fdft1,Sptlc1,Ces1b,Park7,Sptlc2,Qdpr,Hdc,Per2,Hsd17b7,Itpkb,Srebf1,Erlin2,Hnf1a,Sod1,Ldhb,Bmp2,Ippk,Dab2,Sec14l2,Sptssa,Ebp,Cyp7a1,Erg28,Snai2,Spr,Msmo1,P2ry1,Asah1,Rapgef2,Lbr,Hmgcs1,Asah2,Ptafr,Hsd17b1…	0.396648044692737
Regulatory Target Gene - miRDB	MIR_6931_5P	0.00278542064665186	0.0662913558654129	0.431707695803346	-0.361378273991303	-1.51043067203129	193	Prlr,Slc47a1,Cnnm1,Myo1d,Fzd8,Tead1,Vat1,Pltp,Afmid,Ehd1,Sod3,Fscn1,Erf,Gng7,Myl6b,Nova2,Arrb1,Ppp1r3e,Ubtf,Tlnrd1,Pank1,Nectin1,Bcam,Gm867,Mfge8,Nav2,Samd4,Pde4d,Iqsec2,Tbkbp1,Parvb,Peli2,Nfic,Pex19,Tubb6,Pcdhga5,Hexim1,Ppp1r9b,Wdtc1,Cox10,Rfng,Atp2b4,Antxr1,Mecp2,Cmip,Fndc10,Dhrs11,Phb,Fmnl1,Shb,Slc16a2,Syt7,Pcdhgc3,Clmn,Pitpnm2,Nucb1,Igfbp5,Kctd11,Sema6a,Ttyh1,Stum	0.316062176165803
Ontology - Biological Process	GOBP_OUTFLOW_TRACT_MORPHOGENESIS	0.0207872880781497	0.229093717064107	0.352487857583619	-0.421693496721744	-1.51003635179863	67	Nrp2,Robo1,Fzd1,Tbx3,Plxnd1,Gata6,Bmp7,Smad6,Mef2c,Dvl2,Tgfbr3,Prickle1,Sema3c,Hand2,Crkl,Eng	0.238805970149254
Ontology - Biological Process	GOBP_POSITIVE_REGULATION_BY_SYMBIONT_OF_ENTRY_INTO_HOST	0.0575692963752665	0.395742052380168	0.276500599254472	-0.609061296469025	-1.50995254017197	13	Lgals1,Tmprss4,Cd74,Furin,Trim21,Tmprss2,Hmgb1,Bsg	0.615384615384615
Ontology - Cellular Component	GOCC_BASOLATERAL_PLASMA_MEMBRANE	0.00240093416218348	0.0599419455755544	0.431707695803346	-0.359444770534277	-1.50984912102921	201	Abcc4,Slc22a29,Adora1,Hpgd,Abcc3,Slc22a27,Slc39a5,Slc4a4,Slc47a1,Myo1d,Slc16a10,Slc22a26,Slc3a2,Slc4a9,Atp1b1,Dag1,Atp1a1,Slc22a2,Cadm1,Slc29a1,Rhbg,Ldlr,Slc2a9,Arrb1,S100g,Slc22a5,Plpp3,Cd81,Slc2a2,Gpihbp1,Flot2,Atp7b,Slc22a1,Cd300lg,Slco1b2,Abcc6,Itga6,Atp2b1,Aqp9,Anxa2,Epb41,Entpd1,Slc43a3,Aqp1,P2ry4,Pcmt1,Ddr1	0.233830845771144
Curated - Chemical and Genetic Perturbation	PASQUALUCCI_LYMPHOMA_BY_GC_STAGE_DN	0.00446162380505895	0.0898890924347537	0.407017918923954	-0.371761999617558	-1.50980879588929	161	Tnfrsf19,Nudt19,Serpinb1a,Gpd1l,Gypc,Rasgrp2,Rassf3,Cdkn2c,Limd2,Cnn3,Chchd10,Sypl,Cyfip2,Cpm,Coro7,Slc25a37,Sbk1,Rin3,S1pr4,Btg1,Mknk2,Blvrb,Ets1,Prkacb,Lsp1,Klf2,Pde3b,Trib2,Ankrd13a,Smim4,Vpreb3,Emb,Mtpn,Ccr7,Btbd1,Gmfg,Napsa,Lactb,Snn,Nucks1,Cd55,Chst7,Gfod1,Coro1a,Cplx2,Nedd9,Cpsf6,Cd24a,Ighd,Snrpn,Tmsb10	0.316770186335404
Curated - Chemical and Genetic Perturbation	DELASERNA_MYOD_TARGETS_UP	0.0207872880781497	0.229093717064107	0.352487857583619	-0.421602382924202	-1.50971008367378	67	Lrp4,Ago2,Hmgcs2,Cpeb3,Atp1a1,Cd82,Mybph,Ccnd3,Dmpk,Nav2,Anxa11,Dbn1,B330016D10Rik,Gys1,Lmnb2,Pdlim3,Sh2b1,Rhob,Hdac11,Hspb8,Tfrc,Hip1,Cpsf6,Prkar2b,Tnnt2,Cfl2,Igfbp5,Runx1,Klhl5,Fam241a,Svbp	0.462686567164179
Ontology - Molecular Function	GOMF_ALKYLGLYCEROPHOSPHOETHANOLAMINE_PHOSPHODIESTERASE_ACTIVITY	0.0392068534427506	0.323309403774702	0.321775918075361	-0.788538304007546	-1.50949042677775	5	Enpp2,Gna11,Gnb1	0.6
Ontology - Biological Process	GOBP_INTRINSIC_APOPTOTIC_SIGNALING_PATHWAY_IN_RESPONSE_TO_OXIDATIVE_STRESS	0.0337965837368679	0.296451194804717	0.321775918075361	-0.465481829387716	-1.50896404383007	42	Pdk1,Vnn1,Aldh2,Sod2,Pink1,Cyp1b1,Mapt,Sfpq,Park7,Prkn,Nono,Map3k5,Sod1,Trap1	0.333333333333333
Curated - Chemical and Genetic Perturbation	HOLLERN_SQUAMOUS_BREAST_TUMOR	0.0244728218398432	0.250467212401769	0.352487857583619	-0.423353212465508	-1.50886167103514	65	Rdh9,Tnfrsf19,Lrp4,Ahr,Notum,Nkd1,Tuba8,Defb1,Acot1,Id1,Rdh10,Klf4,Serpinb8,Gata6,Bmp7,Cyp1b1,Polr3g,Crym,Tcf7,Mmp7,Endou,Bmp2,N4bp3,Mt2,Gja1,Rasl11b,Acp6,Sncaip	0.430769230769231
Ontology - Molecular Function	GOMF_OXIDOREDUCTASE_ACTIVITY_ACTING_ON_THE_ALDEHYDE_OR_OXO_GROUP_OF_DONORS_DISULFIDE_AS_ACCEPTOR	0.0662393162393162	0.410986716445916	0.257206466468838	-0.714216265491474	-1.5086616418753	7	Bckdhb,Dhtkd1,Pdha1,Bckdha,Ogdh,Mrps36	0.857142857142857
Ontology - Molecular Function	GOMF_MRNA_REGULATORY_ELEMENT_BINDING_TRANSLATION_REPRESSOR_ACTIVITY	0.0575692963752665	0.395742052380168	0.276500599254472	-0.608410875885862	-1.50834005187659	13	Cpeb3,Shmt1,Dhfr,Shmt2,Rara	0.384615384615385
Ontology - Biological Process	GOBP_POSITIVE_REGULATION_OF_DIGESTIVE_SYSTEM_PROCESS	0.0657084188911704	0.409514297813182	0.252961123069611	-0.629426329239864	-1.50827312260305	11	Acat2,Slc22a5,Nr1h2,Aqp1,Ppp3ca,Kcnq1,Adrb1,Lpcat3	0.727272727272727
Curated - Chemical and Genetic Perturbation	HEVNER_CORTEX_ROSTRAL_VENTRICULAR_ZONE	0.0642034910553495	0.407912461814174	0.287805130535564	-0.540881186668458	-1.50796494589703	22	Ddah1,Ccnd1,Smoc1,Lipg,Ntn4,Lmcd1,Lima1,Elk3,Phf19,Aldh1l1	0.454545454545455
Curated - Chemical and Genetic Perturbation	HEVNER_CORTEX_CAUDAL_SUBVENTRICULAR_ZONE	0.0541666666666667	0.386797815425769	0.282013350011725	-0.501281137730401	-1.50795557866747	29	Cdkn1c,Nrp2,Fzd1,Nptx1,Pdk2,Bcor,Pipox,Dusp14,Ddit4,Stard3,Abcd4,Nedd9,Mfap4,Angpt1,Adgrg1	0.517241379310345
Ontology - Cellular Component	GOCC_MICOS_COMPLEX	0.0824524312896406	0.444030148141731	0.227987202850442	-0.661014884393945	-1.50762790615734	9	Chchd10,Chchd6,Immt,Chchd3	0.444444444444444
Ontology - Biological Process	GOBP_VASCULATURE_DEVELOPMENT	6.3132439810793e-06	0.000585135530284391	0.610526878385931	-0.32174623861868	-1.5069995111526	642	Hpgd,Rtn4,Chil1,Enpp1,Nrp2,Robo1,Agt,Ddah1,Fzd8,Cth,Enpp2,Ago2,Ahr,Htatip2,Unc5b,Spred1,Il6ra,Ntrk1,Ace,Actg1,Card10,Pik3cb,Sox18,Dll1,Angptl3,Emp2,Egln1,Tgfb1,Lepr,Adrb2,Id1,Foxo1,Jup,Tert,Klf4,Enpep,Ccn2,Tbx3,Ppp3r1,Efnb2,Apoe,Plxnd1,Tcf21,Naxe,Ephb4,Ccbe1,Cdh13,Pkm,Mmrn2,Ldlr,Adgrf5,Gata6,Ecm1,Bmp7,Apoh,Smad6,Robo4,S1pr1,Sod2,Ccl5,Pten,Cxcl10,Btg1,Cd59a,Mef2c,Angptl6,Ets1,Sox4,Epas1,Emc10,Anpe…	0.373831775700935
Ontology - Biological Process	GOBP_POSITIVE_REGULATION_OF_VIRAL_LIFE_CYCLE	0.0742534165998248	0.429356308187507	0.287805130535564	-0.538176963845683	-1.50688782194398	23	Lgals1,Tmprss4,Cd74,Furin,Vps37b,Trim21,Clec4g,Tmprss2,Hmgb1,Bsg,Fmr1,Kpna2,Vps4a	0.565217391304348
Ontology - Biological Process	GOBP_CARBOHYDRATE_BIOSYNTHETIC_PROCESS	0.00753984798853929	0.126713999295139	0.407017918923954	-0.364225806862061	-1.5068369841039	178	Acadm,Enpp1,Slc25a10,Ppargc1a,Ppara,Gnpda1,Irs1,Dgat2,Tgfb1,Lepr,Gbe1,Arpp19,Foxo1,Pdk2,Sord,Gsto1,Pck1,Sesn2,Eno1,Gnmt,Gpt,Gpt2,Ugp2,Ppp1r3e,Gulo,Mdh2,Car5a,Gys2,Slc37a4,Chst15,Slc25a13,Rbp4,Ppp1r3g,St3gal2,B3gnt8,Gpd2,Nln,Slc25a11,Pgk1,Gys1,Per2,B3gnt3,Crtc2,Ptges3,Pcx,Fbp1,Akr1a1,Rgn,Mdh1,Soga1,Ppp1r3b,Wdr5,Ppp1cb	0.297752808988764
Cell Type Signatures	TABULA_MURIS_SENIS_SUBCUTANEOUS_ADIPOSE_TISSUE_MESENCHYMAL_STEM_CELL_OF_ADIPOSE_AGEING	0.0020277319682253	0.0540402378287264	0.431707695803346	-0.350488594750121	-1.50675186127981	244	Inmt,Cdkn1c,Sparcl1,Cd74,Gstm1,Mmp11,Mafb,Ltbp4,Vat1,Pebp1,Scand1,Rarres2,Itgb7,Pltp,Timp3,Gpx3,Klf13,H2-Ab1,Apoe,Akap12,Ddrgk1,Ecm1,H2-Aa,Il34,Gabarapl1,Ptov1,Thbd,Cavin1,Oaz1,Arf5,Tle5,Emc10,Mfge8,Klf2,Adrm1,Rabac1,Plpp3,Ftl1,Bri3,Tgfbi,Ado,Ptms,Ndrg2,Akt1s1,Ece1,Gadd45b,Gpx4,Hic1,Camk2n1,Ramp2,Cdv3,Dtnbp1,Gnb1,Nfic,Sod1,Adamtsl3,Txn2,Mospd3,Sf3b4,Sf3b2,Mllt6,Csnk2a1,Cst3,Ddah2,Sfrp1,Fbln2,Gpnm…	0.352459016393443
Ontology - Molecular Function	GOMF_AMINOACYLASE_ACTIVITY	0.0392068534427506	0.323309403774702	0.321775918075361	-0.787089623903574	-1.50671723397621	5	Acy1,Pm20d1,Aspa,Acy3	0.8
Ontology - Biological Process	GOBP_BASIC_AMINO_ACID_TRANSPORT	0.0625	0.405356881719795	0.261663521711573	-0.583314771649974	-1.50664281291319	15	Slc3a2,Slc15a4,Slc25a29,Slc7a2,Slc38a4,Cln3,Slc25a15,Slc38a3,Slc7a5	0.6
Ontology - Biological Process	GOBP_POSITIVE_REGULATION_OF_FATTY_ACID_OXIDATION	0.0648487468678426	0.408608331464294	0.287805130535564	-0.540118557374788	-1.50583875206756	22	Abcd2,Abcd1,Ppargc1a,Ppara,Irs1,Klhl25,Dgat1,Cpt1a,Mlycd,Pparg	0.454545454545455
Ontology - Biological Process	GOBP_RESPONSE_TO_CAFFEINE	0.0657084188911704	0.409514297813182	0.252961123069611	-0.628393098751613	-1.50579722716861	11	Irs1,Tmem38b,Gstm7,Adora2a	0.363636363636364
Ontology - Molecular Function	GOMF_PEPTIDYL_PROLINE_4_DIOXYGENASE_ACTIVITY	0.0638297872340426	0.406853281853282	0.261663521711573	-0.753825856719157	-1.50575083981772	6	Egln3,Egln1,Egln2	0.5
Ontology - Biological Process	GOBP_REGULATION_OF_NUCLEOTIDE_METABOLIC_PROCESS	0.0267603025721949	0.26392842752392	0.352487857583619	-0.407785380830151	-1.50569404510842	86	Slc4a4,App,Hsd11b1,Ak4,Pdk1,Ppargc1a,Ppara,Pdk2,Eno1,Eno1b,Pdk4,Prkn,Bcl2l1,Git1,Ndufc2,Hnf1a,Entpd1,Nos3,Fbp1,Zbtb7a,Cbfa2t3,Ddit4,Vcp,Antkmt,Eif6,Prkaca,Prkag2,Gck,Me1,Insr	0.348837209302326
Ontology - Biological Process	GOBP_REACTIVE_NITROGEN_SPECIES_METABOLIC_PROCESS	0.0159846451993504	0.197246581015405	0.352487857583619	-0.416257166837026	-1.5054460935003	78	Cd36,Agt,App,Ddah1,Agxt2,Klf4,Raet1d,Cyb5b,Mtarc2,Sod2,Asl,Klf2,Cyp1b1,Epor,Por,Slc7a2,Ass1,Khsrp,Mapk9,Nos3,Rgn,Ddah2,Atp2b4,Tlr5,Cd34,Spr	0.333333333333333
Ontology - Biological Process	GOBP_SYNAPSE_ASSEMBLY	0.00791313992839875	0.130051387146434	0.380730400722792	-0.377193157229336	-1.50538097370044	141	Cux2,Lrtm1,App,Arhgef9,Lrp4,Chrnb2,Amigo2,Bhlhb9,Fzd1,Ntrk1,Lrtm2,Nptx1,Cadm1,Efnb2,Plxnd1,Dock7,Lrrtm3,Pten,Pdlim5,Nectin1,Mef2c,Shank3,Ntn1,Sema4d,Ptprd,Mapt,Crkl	0.191489361702128
Ontology - Biological Process	GOBP_NEPHRON_TUBULE_EPITHELIAL_CELL_DIFFERENTIATION	0.0740740740740741	0.428938700088375	0.245041785430996	-0.688825150096805	-1.50519992442117	8	Prom1,Mef2c,Wwtr1,Cd24a,Mtss1	0.625
Ontology - Molecular Function	GOMF_PUTRESCINE_TRANSMEMBRANE_TRANSPORTER_ACTIVITY	0.0310770453285763	0.283143455712722	0.352487857583619	-0.84952992660761	-1.50518991212564	4	Slc47a1,Slc22a2,Slc22a1	0.75
Ontology - Molecular Function	GOMF_ANANDAMIDE_EPOXIDASE_ACTIVITY	0.0714285714285714	0.423887153972371	0.245041785430996	-0.650711591877137	-1.50513532843055	10	Cyp2b13,Cyp2b9,Cyp2b10,Cyp2d26,Cyp2d22	0.5
Regulatory Target Gene - miRDB	MIR_7660_5P	0.0458525298190484	0.359305269134881	0.321775918075361	-0.486262717628883	-1.50499857476286	34	Rhobtb1,Ttpa,Itgb3bp,Vipr1,Ap3m1,Dusp16,Slc8a3,Samd4,Dlst,Gnb1,Ppp1r9b,Siae,Sfxn2,Ppp1r3b	0.411764705882353
Ontology - Biological Process	GOBP_RESPONSE_TO_AMYLOID_BETA	0.0458525298190484	0.359305269134881	0.321775918075361	-0.486083786813153	-1.50444477819797	34	Cd36,App,Vcam1,Adrb2,Igf1r,Fcgr2b	0.176470588235294
Canonical Pathways - Reactome	REACTOME_INTERLEUKIN_2_SIGNALING	0.0845665961945032	0.448065885295189	0.224966093540314	-0.659430856992914	-1.5040150920282	9	Il2rb,Lck,Il2ra,Stat5a,Il2rg,Stat5b	0.666666666666667
Ontology - Biological Process	GOBP_DEFENSE_RESPONSE_TO_FUNGUS	0.0317017043502865	0.286226718477192	0.321775918075361	-0.489052004324305	-1.50401045925106	33	Hamp2,App,Rarres2,Tgfb1,Leap2,Il17ra,Bcl10,Clec4n	0.242424242424242
Ontology - Biological Process	GOBP_POSITIVE_REGULATION_OF_HOMOTYPIC_CELL_CELL_ADHESION	0.0628930817610063	0.406029218285384	0.261663521711573	-0.618854974549528	-1.50353464176834	12	Lgals1,Il6ra,Ccl5,F11r,Ank3	0.416666666666667
Ontology - Molecular Function	GOMF_LIPID_TRANSFER_ACTIVITY	0.0383797046359415	0.320451281444456	0.321775918075361	-0.453544756206631	-1.50346109290718	46	Osbpl5,Apoa2,Abca3,Prelid2,Abcg5,Pltp,Abcg8,Ttpa,Apoe,Cert1	0.217391304347826
Ontology - Biological Process	GOBP_EXTRACELLULAR_MATRIX_DISASSEMBLY	0.0515463917525773	0.380960632810748	0.287857117255149	-0.511204126134211	-1.50345307037583	26	Fscn1,Ets1,Dpp4,Eng,Ddr1,Noxo1,Cst3,Exoc8,Hpse,Clasp2,Adamts5	0.423076923076923
Ontology - Biological Process	GOBP_POSITIVE_REGULATION_OF_EXTRACELLULAR_MATRIX_DISASSEMBLY	0.0705128205128205	0.423314784915235	0.248911114434702	-0.711719917014502	-1.50338852591039	7	Fscn1,Hpse,Clasp2	0.428571428571429
Ontology - Biological Process	GOBP_MODIFIED_AMINO_ACID_TRANSPORT	0.0430003443140317	0.342484592181923	0.321775918075361	-0.47935709827513	-1.50299475755197	36	Agt,Slc25a32,Slc5a6,Slc22a2,Slc25a20,Slc1a4,Slc6a12,Slc25a29,Slc22a5,Slc22a1,Slc7a2,Slc38a4,Cln3,Slc25a15	0.388888888888889
Ontology - Molecular Function	GOMF_MONOATOMIC_CATION_TRANSMEMBRANE_TRANSPORTER_ACTIVITY	0.000669350529925135	0.0251076989175899	0.477270815362862	-0.339108592834803	-1.5028452283663	320	Nipal1,Slc39a5,Slc39a4,Slc4a4,Atp6v0d2,Slc1a2,Chrnb2,Slc5a6,Slc15a4,Slc24a3,Slc4a9,Atp1b1,Atp1a1,Slc2a4,Kcnn2,Cacna1h,Kcnk5,Panx1,Trpm6,Atp5g1,Slc6a12,Mfsd2a,Chrne,Tmem38b,Slc25a37,Slc17a8,Anxa6,Atp5d,Atp5k,Slc25a22,Slc25a5,Cpox,Atp5h,Slc8a3,Atp5e,Hvcn1,Rasa3,Tmem63b,Kcnab1,Slc25a13,Piezo2,Atp7b,Atp5l,Slc22a1,Tmem63a,Atp5g3,Atp5b,Atp5o,Atp6v0a2,Slc38a7,Atp6v1b2,Atp5a1,Atp2b1,Tomm40,Cachd1,Uqcrfs1…	0.278125
Ontology - Biological Process	GOBP_MONOACYLGLYCEROL_CATABOLIC_PROCESS	0.0538793103448276	0.386797815425769	0.287857117255149	-0.784930005852399	-1.5025831002795	5	Abhd6,Mgll,Abhd16a,Faah	0.8
Ontology - Biological Process	GOBP_ENDOPLASMIC_RETICULUM_TUBULAR_NETWORK_FORMATION	0.0538793103448276	0.386797815425769	0.287857117255149	-0.784857125681782	-1.50244358654974	5	Rtn4,Rtn1,Zfyve27,Rtn3	0.8
Ontology - Biological Process	GOBP_POSITIVE_REGULATION_OF_MACROPHAGE_MIGRATION	0.0515463917525773	0.380960632810748	0.287857117255149	-0.510840270297965	-1.50238296912623	26	Rtn4,Rarres2,Mapk3,Il34,Ccl5	0.192307692307692
Ontology - Biological Process	GOBP_MALATE_ASPARTATE_SHUTTLE	0.0323294405610606	0.288640272835289	0.321775918075361	-0.847939661815326	-1.50237229446677	4	Slc25a22,Slc25a13	0.5
Ontology - Biological Process	GOBP_NEGATIVE_REGULATION_OF_MAMMARY_GLAND_EPITHELIAL_CELL_PROLIFERATION	0.0323294405610606	0.288640272835289	0.321775918075361	-0.847930808053771	-1.5023566074472	4	Robo1,Phb2	0.5
Ontology - Biological Process	GOBP_NEGATIVE_REGULATION_OF_DENDRITIC_SPINE_MAINTENANCE	0.0680851063829787	0.415328161071121	0.252961123069611	-0.751860092844301	-1.50182426900688	6	App,Apoe,Fyn	0.5
Ontology - Biological Process	GOBP_DE_NOVO_AMP_BIOSYNTHETIC_PROCESS	0.0740740740740741	0.428938700088375	0.245041785430996	-0.687217372863339	-1.50168665814458	8	Adssl1,Ppat,Pfas,Adss,Paics,Atic	0.75
Curated - Chemical and Genetic Perturbation	RAMJAUN_APOPTOSIS_BY_TGFB1_VIA_MAPK1_UP	0.0680851063829787	0.415328161071121	0.252961123069611	-0.75161343802766	-1.501331581347	6	Bcl2l11,Trp53inp1,Card10,Sh3glb1	0.666666666666667
Ontology - Molecular Function	GOMF_PEPTIDE_BINDING	0.00324384695268211	0.0726667085889642	0.431707695803346	-0.354068268971603	-1.50114349771327	217	Cd36,Prlr,Mme,H2-Q1,Cd74,Cd1d1,Ldlrad3,Pex7,Hba-a1,Sorl1,Lepr,Adrb2,Ctsb,H2-Eb1,H2-Ab1,Enpep,Dhcr24,Ppp3r1,Apoe,Ldlr,Ppif,Vipr1,H2-Aa,Ipo5,H2-Q4,Furin,Anpep,Ednrb,Fzd4,Hspa8,Igf1r,Dpp4,Fcgr2b,Scarb1,Calcrl,H2-Q6,Itm2b,Pom121,Nln,Srp54a,Pex13,Ramp2,H2-M2,Pcsk5,Pparg,Ctsd,Pex5,Npr3,Pex19,Nfkbia,Erap1,Ppp3ca,C2cd2l,Cst3,Clstn1	0.253456221198157
Curated - Chemical and Genetic Perturbation	MARSON_FOXP3_TARGETS_DN	0.0446975950468062	0.35215021144353	0.321775918075361	-0.44251198220707	-1.50091967012741	51	Gstt2,Fam107b,Ddt,Enc1,Slc29a1,Btg1,Gch1,Pde3b,Gadd45b,Dusp6,Cdv3,Emb,Nfatc1,Ucp2,Riox1,Itm2a,Themis,Mbp,Gramd1b,Dennd2d,Nolc1,Itk,Rcl1,M6pr,Pou2af1,Ramp3	0.509803921568627
Canonical Pathways - Wiki	WP_GPCRS_CLASS_B_SECRETINLIKE	0.0597014925373134	0.401275201833886	0.271288554688953	-0.60540740504509	-1.50089400588475	13	Adgrl4,Adgrg2,Vipr1,Calcrl,Adgre5	0.384615384615385
Ontology - Biological Process	GOBP_PYRIDINE_NUCLEOTIDE_BIOSYNTHETIC_PROCESS	0.0581896551724138	0.396391013595569	0.276500599254472	-0.567662711754242	-1.50024986289313	17	Idh2,Nadk2,Nadk,Nampt,Naprt	0.294117647058824
Ontology - Biological Process	GOBP_GLYCOLIPID_CATABOLIC_PROCESS	0.0618336886993603	0.404204928513309	0.266350657088526	-0.605073930996041	-1.50006727466679	13	Hexb,Hexa,Naga,Psap,Neu2,Neu3,Neu1,Gla	0.615384615384615
Ontology - Biological Process	GOBP_NEGATIVE_REGULATION_OF_SEROTONIN_SECRETION	0.00203236293262296	0.0540736828767806	0.431707695803346	-0.988243402933547	-1.49976725289171	2	Maob	0.5
Positional	chr9E2	0.0866807610993658	0.452974143728725	0.222056046145248	-0.657503191765105	-1.49961851645965	9	Bckdhb,Gm27216	0.222222222222222
Ontology - Biological Process	GOBP_MEMBRANE_RAFT_LOCALIZATION	0.0538793103448276	0.386797815425769	0.287857117255149	-0.783269353139343	-1.49940413058352	5	Gsn,Naxe	0.4
Ontology - Biological Process	GOBP_POSITIVE_REGULATION_OF_PROTEIN_AUTOPHOSPHORYLATION	0.0557851239669422	0.389694229081162	0.276500599254472	-0.523034929406514	-1.49914708115431	24	Prlr,Ace,Rassf2,Pdgfd,Tnks1bp1,Gpnmb,Ddx3x	0.291666666666667
Ontology - Molecular Function	GOMF_QUATERNARY_AMMONIUM_GROUP_BINDING	0.0346235401327703	0.299525099151397	0.321775918075361	-0.463329817083223	-1.49907608863823	40	Bche,Pctp,Ilvbl,Apoa2,Chrnb2,Pltp,Dhtkd1,Vdac1,Aldob,Pcyt1a,Tkt,Vdac2,Esyt2,Ighm,Apoa5	0.375
Curated - Chemical and Genetic Perturbation	VANLOO_SP3_TARGETS_DN	0.0118386028490434	0.164519201702667	0.380730400722792	-0.404081768627929	-1.49892536370993	87	Ehhadh,Slc39a5,Dhrs7,Krt20,Hsd17b11,Pdk1,Hipk3,Cd82,Maoa,Cdo1,Cisd3,Glrx,Il18rap,Aldob,Upb1,Dapk2,Dhrs4,Ctsh,Anxa4,Ugt2b34,Khk,Itga6	0.252873563218391
Ontology - Biological Process	GOBP_CELLULAR_RESPONSE_TO_UV_B	0.0649895178197065	0.408817481819799	0.257206466468838	-0.616936726221952	-1.49887417537373	12	Mme,Hyal2,Mapk11,Mfap4,Mapk14	0.416666666666667
Ontology - Biological Process	GOBP_TYROSINE_CATABOLIC_PROCESS	0.0680851063829787	0.415328161071121	0.252961123069611	-0.750342002646836	-1.49879191668124	6	Hpd,Tat,Gstz1,Hgd,Fah	0.833333333333333
Ontology - Molecular Function	GOMF_PHOSPHATIDIC_ACID_TRANSFER_ACTIVITY	0.0680851063829787	0.415328161071121	0.252961123069611	-0.750306534089993	-1.4987210690063	6	Prelid2,Pltp,Pitpnc1	0.5
Ontology - Molecular Function	GOMF_LEUKOTRIENE_C4_SYNTHASE_ACTIVITY	0.0342126514070443	0.298141478556381	0.321775918075361	-0.845803567043466	-1.49858757988374	4	Mgst3,Gstm4	0.5
Curated - Chemical and Genetic Perturbation	VANDESLUIS_COMMD1_TARGETS_GROUP_2_UP	0.0618336886993603	0.404204928513309	0.266350657088526	-0.604430167969135	-1.49847129143262	13	Pdk1,Bnip3,Mt1,Ccnd2,Maff,Tfrc,Tm2d2	0.538461538461538
Ontology - Biological Process	GOBP_CARBON_DIOXIDE_TRANSPORT	0.0680851063829787	0.415328161071121	0.252961123069611	-0.750119422072282	-1.49834731679908	6	Hba-a1,Hbb-bs,Aqp1	0.5
Canonical Pathways - Reactome	REACTOME_VLDLR_INTERNALISATION_AND_DEGRADATION	0.0581896551724138	0.396391013595569	0.276500599254472	-0.566874124482451	-1.49816574159735	17	Vldlr,Nr1h2,Pcsk9,Mylip,Ubc	0.294117647058824
Ontology - Molecular Function	GOMF_INORGANIC_MOLECULAR_ENTITY_TRANSMEMBRANE_TRANSPORTER_ACTIVITY	0.000409636066798413	0.0169101569121397	0.49849310876659	-0.335159339025704	-1.49765728498746	359	Nipal1,Slc39a5,Slc39a4,Slc4a4,Atp6v0d2,Slc1a2,Slc25a10,Slc5a6,Slc15a4,Slc24a3,Slc26a4,Slc4a9,Atp1b1,Atp1a1,Slc2a4,Rhbg,Kcnn2,Cacna1h,Slc1a4,Kcnk5,Panx1,Trpm6,Atp5g1,Slc6a12,Mfsd2a,Tmem38b,Slc25a37,Slc17a8,Anxa6,Atp5d,Atp5k,Slc25a22,Slc25a5,Cpox,Atp5h,Slc37a4,Slc8a3,Atp5e,Hvcn1,Rasa3,Tmem63b,Kcnab1,Slc25a13,Atp7b,Slc17a1,Atp5l,Slc22a1,Mfsd5,Tmem63a,Atp5g3,Atp5b,Ank,Clcn3,Atp5o,Atp6v0a2,Abcc6,Slc38…	0.28133704735376
Ontology - Molecular Function	GOMF_CD8_RECEPTOR_BINDING	0.0618336886993603	0.404204928513309	0.266350657088526	-0.603987912595376	-1.49737487531017	13	H2-Q1,H2-Q4,H2-Q6,Lck,H2-M2,Fyn	0.461538461538462
Ontology - Biological Process	GOBP_POSTSYNAPSE_ASSEMBLY	0.0448564429264813	0.352682163712265	0.321775918075361	-0.477383416391716	-1.49680639915586	36	Arhgef9,Lrp4,Nptx1,Dock7,Pten,Shank3,Ptprd,Crkl,Arhgef15,Nrxn2	0.277777777777778
Ontology - Biological Process	GOBP_TRIGLYCERIDE_RICH_LIPOPROTEIN_PARTICLE_REMODELING	0.0698151950718686	0.421178899987239	0.245041785430996	-0.624542487023954	-1.49657013591962	11	Apoa2,Apoe,Lcat,Gpihbp1,Apoa5	0.454545454545455
Ontology - Biological Process	GOBP_GAMMA_AMINOBUTYRIC_ACID_BIOSYNTHETIC_PROCESS	0.0360958651693668	0.306917509093283	0.321775918075361	-0.844607277761856	-1.49646800469013	4	Aldh1a1,Abat	0.5
Ontology - Biological Process	GOBP_MITOCHONDRIAL_TRANSPORT	0.00822551831863807	0.132330061029897	0.380730400722792	-0.375568504173312	-1.49645486007741	140	Slc25a10,Mipep,Bcl2l11,Nptx1,Casp6,Chchd10,Slc25a20,Bnip3,Ppif,Chchd4,Pink1,Slc25a5,Mfn2,Spg7,Sh3glb1,Vdac2,Acaa2,Crym,Timm8a1,Prkn,Immp2l,Slc25a46,Them4,Tomm40,Bcl2l1,Tmem14c,Tomm34,Srebf1,Tomm7,Ucp2,Mul1,Timm29,Timm10,Parl,Pmpcb,Bcap31,Samm50,Zfp13,Aifm1,Romo1,Timm50,Ndufa13,Timm17b,Vps35,Dynlt1f,Nol3,Bag3,Mtx2,Bag4,Gsk3b,Gimap5,Gimap3,Atpif1	0.378571428571429
Ontology - Molecular Function	GOMF_ARYLESTERASE_ACTIVITY	0.0680851063829787	0.415328161071121	0.252961123069611	-0.748271355245458	-1.49465584329532	6	Pon1,Apmap	0.333333333333333
Ontology - Biological Process	GOBP_POSITIVE_REGULATION_OF_B_CELL_PROLIFERATION	0.0488546591645237	0.370812749543209	0.321775918075361	-0.466956342193157	-1.4945121004155	39	Prlr,Cd74,Chrnb2,Mif,Mef2c,Cd81,Ighm,Il7,Cd40lg	0.230769230769231
Ontology - Biological Process	GOBP_COPPER_ION_HOMEOSTASIS	0.06553911205074	0.409280066583437	0.257206466468838	-0.572314285795524	-1.49441070093391	16	App,Atp7b,Aplp2,Sco1,Atox1,Abcb6,Slc31a1,Commd1,Prnp	0.5625
Ontology - Biological Process	GOBP_GLUCOSE_IMPORT_IN_RESPONSE_TO_INSULIN_STIMULUS	0.0581896551724138	0.396391013595569	0.276500599254472	-0.780629974425547	-1.49435159619062	5	Slc27a1,Slc2a4	0.4
Ontology - Biological Process	GOBP_PROTEIN_IMPORT_INTO_PEROXISOME_MEMBRANE	0.0680851063829787	0.415328161071121	0.252961123069611	-0.748103538545581	-1.49432063306802	6	Pex5,Pex19,Pex16,Rab8b,Pex3	0.833333333333333
Ontology - Biological Process	GOBP_RESPONSE_TO_PROSTAGLANDIN	0.06553911205074	0.409280066583437	0.257206466468838	-0.57224037572585	-1.49421770907302	16	Adcy6,Ptgfr,Tgfbr3,Ccr7,P2ry4,Ccl21a	0.375
Ontology - Biological Process	GOBP_PHOSPHOLIPID_HOMEOSTASIS	0.0645833333333333	0.408030692100758	0.257206466468838	-0.578451532564183	-1.49408156027191	15	Abca3,Angptl3,Tgfb1,Rcn3,Lipg,Slc25a46,Tlcd2	0.466666666666667
Ontology - Biological Process	GOBP_REGULATION_OF_DENDRITE_DEVELOPMENT	0.0169577579239356	0.20349872280055	0.352487857583619	-0.383845924851433	-1.49407640520692	114	Vldlr,Cux2,Robo1,Chrnb2,Bhlhb9,Tmem106b,Sgk1,Id1,D130043K22Rik,Mfsd2a,Fbxo31,Bmp7,Mfn2,Fzd4,Sema4d,Sh3glb1,Ptprd,Crkl,Dbn1,Caprin2,Kalrn,Wls,Mark1,Cul7,Obsl1,Hecw2,Carm1,Clip1,Rhoa,Ppp3ca	0.263157894736842
Ontology - Biological Process	GOBP_CELL_PROLIFERATION_INVOLVED_IN_KIDNEY_DEVELOPMENT	0.0645833333333333	0.408030692100758	0.257206466468838	-0.578424180753499	-1.4940109133228	15	Il6ra,Bmp7,Gpc3,Pdgfd,Shh,Pdgfrb,Bmp2	0.466666666666667
Ontology - Biological Process	GOBP_POSITIVE_REGULATION_OF_GERMINAL_CENTER_FORMATION	0.0360958651693668	0.306917509093283	0.321775918075361	-0.843151452819978	-1.49388858641692	4	H2-DMa	0.25
Canonical Pathways - Reactome	REACTOME_RA_BIOSYNTHESIS_PATHWAY	0.0574468085106383	0.395742052380168	0.276500599254472	-0.5530125802349	-1.49375888645764	19	Aldh1a1,Rdh10,Aldh1a3,Adh1,Rdh1,Rdh13,Dhrs4,Aldh8a1	0.421052631578947
Ontology - Biological Process	GOBP_PYRAMIDAL_NEURON_DIFFERENTIATION	0.0670859538784067	0.413116387262761	0.252961123069611	-0.614826304280465	-1.49374681496093	12	Scyl2,Plxna3,Uqcrq,Disc1,Atg7,Ogdh	0.5
Ontology - Biological Process	GOBP_TRANSMEMBRANE_TRANSPORT	6.64111374573434e-07	8.50965750923416e-05	0.659444398037935	-0.310579647011002	-1.49350403895231	941	Cd36,Abcc4,Slc16a7,Abcc3,Slc22a27,Hamp2,Slc39a5,Slc39a4,Mpc1,Slc4a4,Atp6v0d2,Abcd2,Enpp1,Slco1a4,Slc47a1,Mpc2,Abcb1a,Slc16a11,Agt,App,Tcn2,Slc27a1,Slc16a5,Slc1a2,Slc25a10,Gpd1l,Slc25a32,Flvcr2,Chrnb2,Slc5a6,Ahr,Slc16a10,Abca3,Slc3a2,Slc15a4,Slc24a3,Abcd1,Ppargc1a,Slc26a4,Stom,Slc4a9,Atp1b1,Ace,Slc22a18,Irs1,Slc35a5,Pex7,Tgfb1,Disp2,Adrb2,Abcg5,Atp1a1,Slc22a2,Slc2a4,Slc29a1,Rhbg,Lrrc8d,Pm20d1,Abcg…	0.28480340063762
Regulatory Target Gene - miRDB	MIR_504_3P	0.00954111917060845	0.145862071323029	0.380730400722792	-0.369961445668603	-1.49340293873237	150	Cux2,Setbp1,Pbx1,Arhgef9,Slc16a10,Slc24a3,Notum,Hba-a2,Ubqln4,Sesn2,Mmrn2,Srebf2,Mycl,Hipk1,Coro7,Gng7,Nampt,Nipsnap1,Tpbgl,Tmem63b,Flot2,Arhgef40,Zfp395,Taok3,Prox1,Git1,Mkks,Mul1,Slc20a1,Arhgap45,Prrg3,Ppp1r9b,Dynll2,Soga1,Rasl11b,Pnpla3,Bcl11b	0.246666666666667
Ontology - Biological Process	GOBP_ETHER_BIOSYNTHETIC_PROCESS	0.0887949260042283	0.455009300498744	0.219250346703755	-0.65459798912603	-1.49299239551272	9	Pex7,Peds1,Chpt1,Gnpat	0.444444444444444
Ontology - Biological Process	GOBP_PROTEIN_TRANSMEMBRANE_IMPORT_INTO_INTRACELLULAR_ORGANELLE	0.0580668123797153	0.396391013595569	0.321775918075361	-0.48045145410829	-1.49241190124685	35	Pex7,Chchd4,Pex12,Pex13,Pex14,Tomm40,Tomm7,Pex5,Pex16,Aifm1,Romo1,Timm50,Timm17b	0.371428571428571
Ontology - Biological Process	GOBP_REGULATION_OF_CELLULAR_RESPONSE_TO_HEAT	0.0581896551724138	0.396391013595569	0.276500599254472	-0.779421297130929	-1.49203783819558	5	Chordc1,Mapt,Cd34	0.6
Canonical Pathways - Wiki	WP_WNT_SIGNALING_PATHWAY_WP403	0.0369550549442593	0.311859386218231	0.321775918075361	-0.460223937717797	-1.49191940540305	42	Fzd8,Fzd1,Ccnd1,Ldlr,Ccnd3,Dvl2,Prkch,Ppp2r5e,Ccnd2,Mapk9,Prkd1,Rhoa,Plau	0.30952380952381
Ontology - Biological Process	GOBP_SERINE_FAMILY_AMINO_ACID_CATABOLIC_PROCESS	0.0639658848614073	0.40688704441031	0.261663521711573	-0.601677888573908	-1.49164798598179	13	Shmt1,Amt,Cdo1,Agxt,Scly,Shmt2	0.461538461538462
Ontology - Biological Process	GOBP_DETOXIFICATION_OF_INORGANIC_COMPOUND	0.0887949260042283	0.455009300498744	0.219250346703755	-0.653988437963626	-1.49160214490813	9	Mt1,Park7,Abcc2,Mt2,Abcb6,Cat,Slc39a8	0.777777777777778
Curated - Chemical and Genetic Perturbation	LIANG_HEMATOPOIESIS_STEM_CELL_NUMBER_SMALL_VS_HUGE_UP	0.0317983614553348	0.286535740458308	0.321775918075361	-0.473215970062124	-1.49156295045486	37	Gsta4,Acadm,Plscr2,Pls3,Gtf3a,Fads1,Aplp2,Gas2,Clcn3,Tlcd4,Qdpr	0.297297297297297
Curated - Chemical and Genetic Perturbation	HEVNER_CORTEX_CAUDAL_INTERMEDIATE_ZONE	0.0723404255319149	0.425596811411789	0.245041785430996	-0.746465435361217	-1.49104855739752	6	Osbpl5,Chst15	0.333333333333333
Ontology - Biological Process	GOBP_INTRACELLULAR_WATER_HOMEOSTASIS	0.0723404255319149	0.425596811411789	0.245041785430996	-0.746345864661654	-1.49080971751205	6	Slc6a12,Cln3,Aqp1,Anxa7,Aqp11,Aqp4	1
Ontology - Molecular Function	GOMF_GLYCINE_BINDING	0.0784313725490196	0.435738915753606	0.237793834423688	-0.682239576686487	-1.4908093282037	8	Gnmt,Srr,Glra3,Cep104,Gss	0.625
Canonical Pathways - Reactome	REACTOME_FATTY_ACIDS	0.0639658848614073	0.40688704441031	0.261663521711573	-0.60132131254468	-1.49076398155692	13	Cyp2a5,Cyp2a4,Cyp2b10,Cyp2d22,Cyp4f15,Cyp4a10,Cyp2a12,Cyp4b1	0.615384615384615
Ontology - Biological Process	GOBP_REGULATION_OF_SPROUTING_ANGIOGENESIS	0.0489717029537838	0.37139193475888	0.321775918075361	-0.481647862041846	-1.49071544996338	34	Pik3cb,Dll1,Klf4,Pkm,Klf2,Epn1,Shh,Glul,S100a1,Bmper,Hmgb1,Flt1,Sema6a,Jcad,Ppp1r16b,Sh2b3,Creb3l1,Ceacam1	0.529411764705882
Ontology - Biological Process	GOBP_POSITIVE_REGULATION_OF_RAC_PROTEIN_SIGNAL_TRANSDUCTION	0.0712788259958071	0.423887153972371	0.245041785430996	-0.613242902028539	-1.48989987143533	12	Rtn4,Pik3cb	0.166666666666667
Ontology - Cellular Component	GOCC_SYNAPTIC_MEMBRANE	0.00161004529630337	0.0462907378245432	0.45505986738723	-0.340198418386025	-1.4898194758888	303	Slc16a7,Nt5e,Adora1,Rtn4,Nrp2,Abhd6,Slc1a2,Lrp4,Chrnb2,Dag1,Adrb2,Kctd12,Slc22a2,Cadm1,Syap1,Kcnn2,Cacna1h,Efnb2,Adcy1,Eno1,Sorcs2,Sorcs3,Chrne,Lrrtm3,Syde2,Picalm,Syt3,Eno1b,Vdac1,Arrb1,Pten,Neto1,Abhd17a,Nipsnap1,Nectin1,Shank3,Slc8a3,Chrm1,Hspa8,Snta1,Ptprd,Flot2,Crkl,Ndufs7,Dlg2,Epn1,Cyth1,Dbn1,Grid1,Cadm3,Clcn3,Adora2a,Stx1b,Dmd,Igsf21,Iqsec2,Epb41l1,Dtnbp1,Atp2b1,Nectin3,Tmub1,Marcksl1,Stxb…	0.297029702970297
[truncated: 14,665 more rows]
