# Supplementary material for: GH-resistant (Laron) mice: gene therapy with a liver-specific GH receptor causes unbalanced upregulation of female-biased and growth-related genes
Source: Front Endocrinol (Lausanne). 2026 May 28;17:1808977. doi: 10.3389/fendo.2026.1808977 (PMC13253266; doi:10.3389/fendo.2026.1808977)
Supplement: Supplementary file 10 [file DataSheet10.zip › 9A 20250713_GHRvsLUC_female_deseq_fpkm.xlsx]

## Sheet: df
	baseMean	log2FoldChange	lfcSE	stat	pvalue	padj	symbol	fpkm_reference	fpkm_condition	sex_related
ENSMUSG00000054417	1651.31	9.39528	0.415817	22.5947	4.8813e-113	9.15928e-109	Cyp3a44	0.061259	40.8587	female
ENSMUSG00000049685	170.661	5.19866	0.345723	15.037	4.19902e-51	3.93952e-47	Cyp2g1	0.100616	3.76738	female
ENSMUSG00000020053	7505.11	3.71265	0.255044	14.5569	5.27906e-48	3.30188e-44	Igf1	2.6062	34.2276	neither
ENSMUSG00000112930	12263.9	16.9548	1.19276	14.2148	7.4174e-46	3.4795e-42	Gm7086	0	399.284	neither
ENSMUSG00000022347	7554.26	14.4009	1.04266	13.8116	2.16859e-43	8.13829e-40	A1bg	0.00682574	153.018	female
ENSMUSG00000051748	2023.9	7.68584	0.559399	13.7394	5.89259e-43	1.84281e-39	Wfdc21	1.08889	225.703	neither
ENSMUSG00000082644	232.544	-3.76328	0.276404	-13.6152	3.25448e-42	8.72386e-39	Mup-ps19	20.259	1.49227	male
ENSMUSG00000038656	1171.09	7.05895	0.540973	13.0486	6.47048e-39	1.51765e-35	Cyp3a16	0.245824	32.6589	female
ENSMUSG00000053303	3954.1	2.11469	0.163226	12.9556	2.18443e-38	4.55429e-35	Slc22a26	12.2031	52.9543	female
ENSMUSG00000024694	811.948	2.07199	0.172789	11.9914	3.93971e-33	7.39248e-30	Keg1	1.33664	5.6293	male
ENSMUSG00000075551	1122.91	13.5056	1.18461	11.4009	4.14024e-30	7.0625e-27	Cyp3a41a	0	26.5042	female
ENSMUSG00000024292	3108.32	1.71309	0.15423	11.1074	1.15496e-28	1.80598e-25	Cyp4f14	14.5722	47.8637	neither
ENSMUSG00000116718	107.259	3.29145	0.297421	11.0666	1.8212e-28	2.6287e-25	Gm49668	0.140314	1.38128	male
ENSMUSG00000024222	1294.31	1.95365	0.179404	10.8897	1.29074e-27	1.72996e-24	Fkbp5	1.36086	5.28155	female
ENSMUSG00000092008	2764.88	6.97179	0.66112	10.5454	5.33264e-26	6.67077e-23	Cyp2c69	0.620184	78.053	female
ENSMUSG00000041698	141.663	6.65085	0.635287	10.4691	1.19827e-25	1.40527e-22	Slco1a1	0.0127742	1.29197	neither
ENSMUSG00000020052	524.307	12.4067	1.19148	10.4129	2.16627e-25	2.39106e-22	Ascl1	0	10.2741	neither
ENSMUSG00000075552	884.693	12.1997	1.18874	10.2627	1.03758e-24	1.08162e-21	Cyp3a41b	0.00441255	20.8367	female
ENSMUSG00000045776	405.15	1.8829	0.183574	10.2569	1.10199e-24	1.0883e-21	Lrtm1	0.527767	1.95226	female
ENSMUSG00000042589	764.794	4.2214	0.429645	9.82531	8.76028e-23	8.2189e-20	Cux2	0.187063	3.50084	female
ENSMUSG00000022218	442.168	2.13289	0.218842	9.74628	1.91358e-22	1.70983e-19	Tgm1	1.25761	5.53916	female
ENSMUSG00000006777	1414.68	-1.99041	0.206497	-9.6389	5.4774e-22	4.67173e-19	Krt23	35.0382	8.83154	female
ENSMUSG00000027796	89.706	3.20763	0.334364	9.59321	8.53862e-22	6.96603e-19	Smad9	0.0793977	0.732759	neither
ENSMUSG00000039202	6939.14	1.35392	0.142123	9.52643	1.6279e-21	1.27275e-18	Abhd2	8.95534	22.9349	female
ENSMUSG00000054263	11756.4	1.66753	0.17744	9.39772	5.57557e-21	4.1848e-18	Lifr	12.6757	40.3417	neither
ENSMUSG00000069922	7687.79	1.66638	0.179039	9.30732	1.31093e-20	9.46085e-18	Ces3a	34.0229	108.212	male
ENSMUSG00000075543	564.168	3.8735	0.432634	8.9533	3.45016e-19	2.39774e-16	Urad	2.28217	33.5251	neither
ENSMUSG00000032080	5714.2	1.49218	0.16682	8.94489	3.72328e-19	2.49513e-16	Apoa4	40.0674	112.94	neither
ENSMUSG00000027533	285.128	1.90618	0.217565	8.76142	1.92802e-18	1.2475e-15	Fabp5	0.816674	3.06885	neither
ENSMUSG00000108822	72.8868	3.91313	0.451983	8.65771	4.81352e-18	3.0107e-15	Gm44787	0.20533	3.10999	neither
ENSMUSG00000041920	135.321	2.08635	0.241917	8.62423	6.45254e-18	3.90566e-15	Slc16a6	0.255857	1.09111	neither
ENSMUSG00000018581	72.7657	4.09329	0.475874	8.60162	7.85998e-18	4.6089e-15	Dnah11	0.0135449	0.231027	neither
ENSMUSG00000072568	640.793	1.76446	0.205715	8.57721	9.7201e-18	5.52691e-15	Lratd2	1.19265	4.06122	female
ENSMUSG00000117084	112.559	3.18094	0.373496	8.51665	1.64235e-17	9.06383e-15	Gm22146	0.247328	2.24967	female
ENSMUSG00000115231	99.6848	10.0114	1.20968	8.27604	1.27338e-16	6.8268e-14	4930402D18Rik	0	3.12875	female
ENSMUSG00000026950	436.112	1.56714	0.19226	8.15116	3.6044e-16	1.87869e-13	Neb	0.200102	0.594438	neither
ENSMUSG00000030364	84.912	9.77984	1.22415	7.98912	1.35911e-15	6.8925e-13	Clec2h	0	1.52432	neither
ENSMUSG00000030170	170.957	1.88675	0.237096	7.95774	1.75213e-15	8.65182e-13	Wnt5b	0.663629	2.46666	neither
ENSMUSG00000002265	267.881	2.08733	0.262938	7.93852	2.04614e-15	9.84457e-13	Peg3	0.181594	0.774788	neither
ENSMUSG00000023073	149.05	2.62015	0.330509	7.92763	2.2337e-15	1.04783e-12	Slc10a2	0.243871	1.50161	neither
ENSMUSG00000102095	185.645	1.87189	0.237042	7.89687	2.85986e-15	1.30884e-12	C730036E19Rik	1.74939	6.43846	neither
ENSMUSG00000074373	435.405	1.44321	0.185388	7.78481	6.98189e-15	3.11924e-12	Gm10680	8.08756	22.0563	neither
ENSMUSG00000099707	663.072	1.45769	0.188207	7.74515	9.54658e-15	4.16586e-12	Gm8883	3.05898	8.42537	neither
ENSMUSG00000005268	9526.77	1.83357	0.23686	7.74113	9.85339e-15	4.20202e-12	Prlr	6.60493	23.5766	female
ENSMUSG00000100277	625.153	-1.13214	0.148656	-7.61583	2.62009e-14	1.09252e-11	1810053B23Rik	3.60519	1.64919	female
ENSMUSG00000044071	435.507	1.43672	0.189334	7.58828	3.24187e-14	1.3224e-11	Tafa2	1.21449	3.29751	female
ENSMUSG00000069668	326.08	10.7592	1.44813	7.42972	1.08826e-13	4.3447e-11	Sult3a1	0.0070934	13.7042	female
ENSMUSG00000097426	160.397	1.86063	0.250854	7.41721	1.19617e-13	4.67604e-11	Gm8941	1.86398	6.80752	neither
ENSMUSG00000025014	38.437	5.1595	0.701056	7.35962	1.8443e-13	7.06254e-11	Dntt	0.0218579	0.793357	neither
ENSMUSG00000040127	662.05	1.21509	0.167778	7.24222	4.41399e-13	1.65648e-10	Sdr9c7	3.18244	7.40614	male
ENSMUSG00000030246	355.609	-1.48161	0.205709	-7.20246	5.91351e-13	2.17571e-10	Ldhb	8.09261	2.90043	female
ENSMUSG00000027624	540.376	-1.55943	0.220842	-7.06131	1.64937e-12	5.95169e-10	Epb41l1	1.62594	0.552904	female
ENSMUSG00000053702	156.322	-1.71425	0.244225	-7.01913	2.23256e-12	7.90411e-10	Nebl	0.381608	0.116375	female
ENSMUSG00000021594	346.667	1.16971	0.167634	6.97778	2.9988e-12	1.04203e-09	Srd5a1	1.78122	4.00863	male
ENSMUSG00000018339	355.432	1.40674	0.20203	6.96306	3.32962e-12	1.13595e-09	Gpx3	2.6041	6.92315	neither
ENSMUSG00000028542	1017.57	1.40028	0.201824	6.93812	3.9734e-12	1.33137e-09	Slc6a9	2.63808	6.97912	neither
ENSMUSG00000025511	1925.91	0.735858	0.106137	6.93306	4.11831e-12	1.35572e-09	Tspan4	13.4795	22.4932	neither
ENSMUSG00000046070	1398.78	3.33201	0.482265	6.90909	4.87775e-12	1.57804e-09	Igfals	1.93605	19.532	neither
ENSMUSG00000060317	464.096	1.5829	0.22975	6.88967	5.59233e-12	1.77855e-09	Acnat2	3.2312	9.69681	neither
ENSMUSG00000024992	353.744	-1.29509	0.190627	-6.79386	1.09176e-11	3.4143e-09	Pde6c	4.10562	1.67774	neither
ENSMUSG00000029304	1285.2	1.42285	0.209508	6.79139	1.11059e-11	3.41623e-09	Spp1	10.2782	27.6196	neither
ENSMUSG00000039323	40815.3	-1.27732	0.188611	-6.77223	1.26816e-11	3.83802e-09	Igfbp2	759.015	313.828	neither
ENSMUSG00000000739	55.2069	7.29637	1.08122	6.74825	1.49636e-11	4.45676e-09	Sult5a1	0.00370918	0.603821	male
ENSMUSG00000053219	65.0576	2.60852	0.393586	6.62756	3.4127e-11	1.00056e-08	Raet1e	0.204987	1.25926	neither
ENSMUSG00000103288	56.1223	8.21634	1.24795	6.58389	4.58305e-11	1.32302e-08	Gm37273	0.0151964	5.04604	female
ENSMUSG00000063232	585.497	1.50308	0.22853	6.57719	4.79413e-11	1.3496e-08	Serpina11	4.52373	12.8499	male
ENSMUSG00000041078	94.4186	2.18307	0.331955	6.57642	4.81898e-11	1.3496e-08	Grid1	0.139453	0.630016	female
ENSMUSG00000024411	88.6941	1.89872	0.293778	6.46313	1.0256e-10	2.83004e-08	Aqp4	0.146235	0.545189	male
ENSMUSG00000116354	527.529	1.4875	0.23063	6.44975	1.12036e-10	3.04674e-08	Cyp2d38-ps	2.13899	6.01134	neither
ENSMUSG00000120200	113.646	7.77146	1.21243	6.40982	1.45695e-10	3.90546e-08	ENSMUSG00000120200	0.0127916	2.86358	neither
ENSMUSG00000041324	216.606	1.57435	0.246239	6.39358	1.62047e-10	4.28262e-08	Inhba	0.413336	1.23362	male
ENSMUSG00000112249	228.742	1.66782	0.266227	6.26465	3.73659e-10	9.72926e-08	Gm30262	1.29712	4.11986	male
ENSMUSG00000036168	60.6406	2.40959	0.384756	6.26264	3.7851e-10	9.72926e-08	Ccdc38	0.108107	0.576559	neither
ENSMUSG00000041827	225.532	1.28379	0.205225	6.25552	3.96202e-10	1.00464e-07	Oasl1	1.22003	2.98255	neither
ENSMUSG00000021373	21.6046	7.80485	1.25406	6.22369	4.85602e-10	1.21491e-07	Cap2	0	0.252533	neither
ENSMUSG00000108431	152.905	1.79701	0.295546	6.08028	1.19972e-09	2.96205e-07	Gm42375	2.22476	7.74631	female
ENSMUSG00000026638	662.443	1.07056	0.176148	6.07762	1.2198e-09	2.97251e-07	Irf6	1.46633	3.08711	neither
ENSMUSG00000024029	38.9206	-6.34853	1.04577	-6.07066	1.27386e-09	3.06446e-07	Tff3	3.7793	0.0464489	male
ENSMUSG00000000031	737.269	-5.45462	0.902797	-6.04192	1.52295e-09	3.6173e-07	H19	13.3271	0.304491	neither
ENSMUSG00000003279	18.7879	7.60304	1.26377	6.01615	1.78613e-09	4.18937e-07	Dlgap1	0	0.0510557	neither
ENSMUSG00000026691	6358.99	7.3204	1.2195	6.00278	1.93969e-09	4.49338e-07	Fmo3	0.795704	127.293	female
ENSMUSG00000034780	569.591	1.28644	0.215733	5.9631	2.47494e-09	5.66338e-07	B3galt1	1.39596	3.41571	male
ENSMUSG00000090298	56.1303	9.1832	1.54109	5.95892	2.53918e-09	5.74038e-07	Sult3a2	0	2.9338	female
ENSMUSG00000030560	4280.29	0.951013	0.160632	5.92045	3.21065e-09	7.17198e-07	Ctsc	12.1921	23.6179	neither
ENSMUSG00000047492	1298.39	0.924975	0.156983	5.8922	3.81082e-09	8.41249e-07	Inhbe	4.08653	7.77185	neither
ENSMUSG00000024164	301026	1.29444	0.220538	5.86948	4.37152e-09	9.53804e-07	C3	822.568	2022.12	neither
ENSMUSG00000066154	18011.3	1.33211	0.229667	5.80017	6.62472e-09	1.42881e-06	Mup3	232.638	586.719	male
ENSMUSG00000042429	2422.4	-1.01443	0.175156	-5.79159	6.97238e-09	1.4867e-06	Adora1	13.588	6.74144	neither
ENSMUSG00000030872	681.923	0.920344	0.159258	5.77894	7.51739e-09	1.5849e-06	Gga2	1.17071	2.22048	neither
ENSMUSG00000064215	1695.47	0.990753	0.172086	5.75732	8.54617e-09	1.78178e-06	Ifi27	18.7703	37.3871	neither
ENSMUSG00000119973	45.3583	2.56596	0.446864	5.74215	9.34792e-09	1.92752e-06	ENSMUSG00000119973	0.113112	0.664957	neither
ENSMUSG00000024112	22.4601	5.39237	0.944823	5.70728	1.14794e-08	2.3413e-06	Cacna1h	0.00251878	0.109316	neither
ENSMUSG00000031530	169.67	-1.21182	0.212729	-5.69651	1.22282e-08	2.46721e-06	Dusp4	2.09835	0.908542	male
ENSMUSG00000035435	14.1699	7.1965	1.26634	5.6829	1.32428e-08	2.64349e-06	Abca17	0	0.123645	neither
ENSMUSG00000121161	82.8034	2.24171	0.396388	5.65536	1.55523e-08	3.07183e-06	ENSMUSG00000121161	0.412968	1.94419	female
ENSMUSG00000041567	215.932	3.58128	0.636648	5.62522	1.85272e-08	3.62129e-06	Serpina12	0.218639	2.6251	neither
ENSMUSG00000025004	1869.39	4.11342	0.732549	5.61522	1.96318e-08	3.75889e-06	Cyp2c40	2.43292	42.1626	female
ENSMUSG00000066477	28.3506	2.60884	0.464522	5.61619	1.95219e-08	3.75889e-06	Gm16551	0.0518198	0.319828	male
ENSMUSG00000022178	128.03	1.37606	0.246325	5.58635	2.31886e-08	4.39506e-06	Ajuba	0.474842	1.2313	neither
ENSMUSG00000030137	109.502	-1.70599	0.306605	-5.56414	2.6345e-08	4.94337e-06	Tuba8	1.797	0.551359	neither
ENSMUSG00000029352	34.6265	2.81124	0.506246	5.55311	2.80635e-08	5.21369e-06	Crybb3	0.0889779	0.632759	neither
ENSMUSG00000068086	10766	-1.17071	0.2111	-5.54577	2.9267e-08	5.3317e-06	Cyp2d9	136.093	60.5598	male
ENSMUSG00000020173	838.523	-0.627361	0.113107	-5.54664	2.91216e-08	5.3317e-06	Cobl	3.03344	1.96746	male
ENSMUSG00000097908	319.921	1.12388	0.20283	5.541	3.00749e-08	5.4262e-06	4933404O12Rik	1.01603	2.22024	neither
ENSMUSG00000044748	166.592	-1.48073	0.268053	-5.52403	3.31315e-08	5.8649e-06	Defb1	6.82382	2.45276	female
ENSMUSG00000022129	52.842	9.09629	1.64662	5.52422	3.30952e-08	5.8649e-06	Dct	0	0.435558	neither
ENSMUSG00000047728	3302.08	0.760238	0.138251	5.49898	3.81993e-08	6.6988e-06	Ly6g2	37.4557	63.5757	neither
ENSMUSG00000025396	22836.1	-1.05834	0.193829	-5.46017	4.75686e-08	8.26461e-06	Hsd17b6	475.173	228.633	female
ENSMUSG00000015568	3484.44	-1.95799	0.359286	-5.44965	5.04687e-08	8.68803e-06	Lpl	12.8279	3.31043	neither
ENSMUSG00000041782	20.665	3.13455	0.576458	5.43761	5.40012e-08	9.21161e-06	Lad1	0.0305319	0.264856	male
ENSMUSG00000044468	407.897	0.875268	0.161252	5.42794	5.70068e-08	9.63672e-06	Tent5c	1.14468	2.10561	neither
ENSMUSG00000070368	84.1526	8.80276	1.62241	5.42573	5.77181e-08	9.66985e-06	Prok1	0.00252727	1.25991	neither
ENSMUSG00000039683	54.5696	-2.72204	0.502257	-5.41962	5.97259e-08	9.91768e-06	Sdk1	0.207336	0.0313557	neither
ENSMUSG00000058934	17.4019	3.97522	0.742045	5.35711	8.45646e-08	1.3919e-05	Igf1os	0.0188652	0.305629	neither
ENSMUSG00000029153	1801.33	-0.621126	0.116038	-5.35276	8.66214e-08	1.41336e-05	Ociad2	19.4578	12.6738	male
ENSMUSG00000022139	1112.35	0.799911	0.151109	5.29359	1.1994e-07	1.94013e-05	Mbnl2	1.64166	2.86446	neither
ENSMUSG00000024503	106.646	-3.88963	0.74726	-5.20519	1.93799e-07	3.10807e-05	Spink1	6.65318	0.449823	neither
ENSMUSG00000050505	30.3991	-3.47218	0.668455	-5.19434	2.05446e-07	3.26694e-05	Pcdh20	0.246223	0.0221504	neither
ENSMUSG00000097730	254.568	1.32816	0.257081	5.1663	2.38768e-07	3.76491e-05	Gm26588	0.792533	1.99827	neither
ENSMUSG00000032363	570.459	-0.77228	0.1506	-5.12801	2.92817e-07	4.57868e-05	Adamts7	2.77891	1.62984	neither
ENSMUSG00000024036	121.366	1.92147	0.37498	5.12418	2.98833e-07	4.63413e-05	Slc37a1	0.105937	0.402954	male
ENSMUSG00000006587	25.7683	2.59754	0.512754	5.06587	4.06544e-07	6.25279e-05	Snai3	0.108488	0.660782	female
ENSMUSG00000020672	94.4714	1.61075	0.318458	5.05796	4.23758e-07	6.46456e-05	Sntg2	0.330642	1.01576	male
ENSMUSG00000045087	344.537	1.07029	0.212317	5.041	4.63098e-07	7.00772e-05	S1pr5	2.15755	4.53874	neither
ENSMUSG00000030483	808.807	-0.837522	0.167107	-5.01188	5.39003e-07	8.09107e-05	Cyp2b10	11.9144	6.67995	female
ENSMUSG00000056035	130725	-1.38165	0.276144	-5.00337	5.63371e-07	8.38976e-05	Cyp3a11	899.785	345.948	neither
ENSMUSG00000120149	96.5391	4.69641	0.94095	4.99113	6.0026e-07	8.86873e-05	ENSMUSG00000120149	0.148138	3.86965	neither
ENSMUSG00000024863	13591.2	0.713613	0.143135	4.98559	6.17736e-07	9.05563e-05	Mbl2	229.404	376.892	female
ENSMUSG00000029093	18.3937	2.82813	0.569346	4.96733	6.78826e-07	9.87403e-05	Sorcs2	0.0125202	0.0890492	neither
ENSMUSG00000110755	15.1048	3.73509	0.752479	4.96372	6.91567e-07	9.98197e-05	BC049987	0.0285295	0.375143	male
ENSMUSG00000055027	72.6335	1.55523	0.315938	4.92259	8.54057e-07	0.000122332	Smyd1	0.197124	0.579377	neither
ENSMUSG00000022508	628.399	-0.89489	0.182499	-4.90355	9.41223e-07	0.000133796	Bcl6	2.95932	1.59417	neither
ENSMUSG00000029727	7446.62	0.914208	0.187082	4.88667	1.02558e-06	0.000144691	Cyp3a13	42.3767	80.0323	neither
ENSMUSG00000052520	17624.9	0.671154	0.137386	4.88519	1.03331e-06	0.000144694	Cyp2j5	140.677	224.435	neither
ENSMUSG00000023057	925.601	0.829273	0.169834	4.88286	1.04558e-06	0.000145328	Fabp2	16.7565	29.8483	neither
ENSMUSG00000016028	264.558	3.53584	0.725043	4.87673	1.07859e-06	0.000148814	Celsr1	0.0875339	1.01774	neither
ENSMUSG00000112793	23.5229	2.72379	0.560667	4.85812	1.18503e-06	0.000162305	Gm32872	0.719599	4.85888	neither
ENSMUSG00000028716	75.8768	1.47977	0.30526	4.84756	1.24988e-06	0.000169948	Pdzk1ip1	0.545932	1.5276	neither
ENSMUSG00000034708	7029.4	0.69328	0.143543	4.82977	1.36691e-06	0.000184523	Grn	37.5219	60.7888	neither
ENSMUSG00000028011	61988.9	-0.838033	0.174227	-4.81001	1.50923e-06	0.00020228	Tdo2	496.897	278.541	neither
ENSMUSG00000025017	4054.58	-0.60382	0.125703	-4.80355	1.55878e-06	0.00020744	Pik3ap1	21.2972	14.0405	female
ENSMUSG00000037942	10109.8	0.632777	0.132628	4.77108	1.83239e-06	0.000241279	Crp	55.8456	86.7671	neither
ENSMUSG00000063434	16.3126	5.508	1.15462	4.77038	1.83878e-06	0.000241279	Sorcs3	0.00242742	0.10877	neither
ENSMUSG00000033684	7745	1.1338	0.239234	4.73931	2.14444e-06	0.000277744	Qsox1	14.1913	31.2115	male
ENSMUSG00000066513	102.143	1.62244	0.342348	4.73914	2.14628e-06	0.000277744	Klk1b4	1.44916	4.46463	neither
ENSMUSG00000051435	70.6219	1.35107	0.285555	4.7314	2.22978e-06	0.000286573	Fhad1	0.157025	0.401816	neither
ENSMUSG00000051716	7963.6	1.0719	0.227564	4.71033	2.47311e-06	0.00030937	Apon	69.1746	145.73	neither
ENSMUSG00000024747	6003.04	0.930587	0.19755	4.71064	2.46936e-06	0.00030937	Aldh1a7	48.5198	92.6287	male
ENSMUSG00000103653	840.644	-0.841542	0.178531	-4.71371	2.43249e-06	0.00030937	Gstp-ps	41.4866	23.1887	male
ENSMUSG00000049939	14.62	-6.41661	1.3615	-4.71289	2.44228e-06	0.00030937	Lrrc4	0.175462	0.00191463	neither
ENSMUSG00000033187	18.2784	-2.98203	0.635081	-4.69551	2.65943e-06	0.000330474	BC016579	0.367276	0.0468155	neither
ENSMUSG00000097493	32.6934	1.91962	0.408998	4.69346	2.68624e-06	0.000331609	9930014A18Rik	0.047199	0.178345	female
ENSMUSG00000110827	12.7607	4.12059	0.878436	4.69083	2.72102e-06	0.000333708	Gm32281	0.0370312	0.664123	neither
ENSMUSG00000005640	13.368	4.60171	0.984881	4.67235	2.97775e-06	0.000362821	Insrr	0.00462285	0.10911	neither
ENSMUSG00000070720	221.522	-1.15499	0.24795	-4.65814	3.19077e-06	0.000386269	Tmem200b	5.0273	2.25931	neither
ENSMUSG00000019122	3394.83	0.766777	0.165356	4.63712	3.53296e-06	0.000424952	Ccl9	20.0267	34.1454	neither
ENSMUSG00000025128	39.7859	-2.37457	0.51266	-4.63185	3.62414e-06	0.000433143	Bhlhe22	0.483941	0.0935185	neither
ENSMUSG00000000440	966.212	-0.621632	0.134982	-4.60531	4.1185e-06	0.000489111	Pparg	9.62269	6.26389	neither
ENSMUSG00000057068	947.001	0.826619	0.179813	4.5971	4.28421e-06	0.00050559	Fam47e	7.85286	13.9516	neither
ENSMUSG00000055003	104.195	-1.55754	0.339168	-4.59225	4.38498e-06	0.000514248	Lrtm2	0.919773	0.312831	female
ENSMUSG00000120953	11.8571	4.43275	0.96624	4.58763	4.48313e-06	0.000522494	ENSMUSG00000120953	0.0213019	0.460336	female
ENSMUSG00000046532	433.964	2.5883	0.56489	4.58195	4.60664e-06	0.000533574	Ar	0.298744	1.79947	female
ENSMUSG00000021416	110.444	4.46469	0.97552	4.57673	4.72312e-06	0.000543709	Eci3	0.163172	3.62185	female
ENSMUSG00000026840	100.813	1.68076	0.36777	4.57012	4.87437e-06	0.000557159	Lamc3	0.190486	0.613729	female
ENSMUSG00000039552	15.7276	3.37717	0.73914	4.56905	4.89934e-06	0.000557159	Rsph4a	0.0179626	0.191478	female
ENSMUSG00000118631	24.0528	2.75852	0.60557	4.55524	5.23259e-06	0.000591472	Gm53019	0.0931506	0.640781	male
ENSMUSG00000047230	1925.04	0.72893	0.160567	4.53972	5.633e-06	0.00063292	Cldn2	10.5708	17.5604	neither
ENSMUSG00000035775	13.715	-3.1168	0.687638	-4.53262	5.82577e-06	0.000650682	Krt20	0.309508	0.0359084	neither
ENSMUSG00000025372	545.708	0.891737	0.196805	4.53107	5.86866e-06	0.000651595	Baiap2	1.85776	3.45215	neither
ENSMUSG00000020435	68.0603	1.58767	0.351772	4.51334	6.38141e-06	0.000704357	Osbp2	0.130003	0.38996	female
ENSMUSG00000029188	11.7828	4.42507	0.983761	4.49812	6.85585e-06	0.0007523	Slc34a2	0.00508645	0.109135	female
ENSMUSG00000043439	351.368	-0.941158	0.209361	-4.49539	6.94424e-06	0.000757568	Epop	4.84588	2.52625	neither
ENSMUSG00000045392	99.4981	1.31028	0.29187	4.48926	7.14705e-06	0.000775187	Olfr1033	0.325279	0.809619	neither
ENSMUSG00000039041	2697.9	-0.496855	0.110905	-4.47998	7.46483e-06	0.000805001	Adrm1	17.1895	12.2039	neither
ENSMUSG00000043924	28.1165	2.27377	0.507702	4.47855	7.51509e-06	0.00080579	Ncmap	0.10386	0.509947	female
ENSMUSG00000036752	2229.84	-0.60817	0.136323	-4.46125	8.14833e-06	0.000868723	Tubb4b	31.2928	20.5654	male
ENSMUSG00000026185	439.61	2.01537	0.455137	4.42806	9.50847e-06	0.00100801	Igfbp5	0.704252	2.85255	neither
ENSMUSG00000027954	1309.31	-0.738974	0.167033	-4.42411	9.68399e-06	0.00102084	Efna1	21.7079	13.0378	neither
ENSMUSG00000029471	254.073	0.992477	0.225472	4.40178	1.07367e-05	0.00111924	Camkk2	0.377331	0.753144	neither
ENSMUSG00000034457	33.0692	2.01121	0.456874	4.4021	1.07206e-05	0.00111924	Eda2r	0.0537906	0.219099	neither
ENSMUSG00000008384	282.753	-0.692756	0.157747	-4.39157	1.12535e-05	0.00116022	Sertad1	6.30753	3.90726	neither
ENSMUSG00000026117	278.316	2.11786	0.4822	4.39207	1.12274e-05	0.00116022	Zap70	0.845557	3.67467	female
ENSMUSG00000056313	445.907	0.94575	0.215672	4.38513	1.15919e-05	0.00118858	Tcim	4.09645	7.90431	neither
ENSMUSG00000040966	11.382	4.38143	0.999627	4.38306	1.17021e-05	0.00119336	Slc22a2	0.00990368	0.212903	neither
ENSMUSG00000120363	6.77144	6.13139	1.39961	4.38078	1.18257e-05	0.00119944	ENSMUSG00000120363	0	0.430653	female
ENSMUSG00000050777	1327.27	0.481485	0.110204	4.36901	1.24809e-05	0.00125909	Tmem37	20.5025	28.6746	neither
ENSMUSG00000097286	375.488	-0.881719	0.201975	-4.36549	1.26836e-05	0.0012727	Gm26684	1.21446	0.660454	neither
ENSMUSG00000072676	4319.95	0.757179	0.174238	4.34566	1.38859e-05	0.00138593	Tmem254	30.3326	51.375	neither
ENSMUSG00000087173	19.9672	2.2288	0.51391	4.33695	1.44473e-05	0.00142678	Gm11337	0.511087	2.38573	neither
ENSMUSG00000036744	6.47985	6.06693	1.39885	4.33707	1.44396e-05	0.00142678	Olfr701	0	0.0751127	neither
ENSMUSG00000111282	73.3061	1.27292	0.293723	4.33372	1.4661e-05	0.00144031	Gm47528	0.473592	1.15161	neither
ENSMUSG00000020592	8233.68	0.491543	0.113636	4.32558	1.52132e-05	0.00148677	Sdc1	43.5935	61.4163	female
ENSMUSG00000064254	1172.28	-0.566091	0.131027	-4.32043	1.55726e-05	0.00151401	Ethe1	22.8765	15.4852	neither
ENSMUSG00000085132	38.9393	2.0569	0.476937	4.31272	1.61256e-05	0.00155969	Gm12265	0.246487	1.0374	neither
ENSMUSG00000003617	47517	0.70071	0.163402	4.28826	1.8008e-05	0.00171805	Cp	91.8162	149.531	neither
ENSMUSG00000017723	74.2993	1.47036	0.342909	4.28789	1.80375e-05	0.00171805	Wfdc2	0.840328	2.32561	neither
ENSMUSG00000028357	15.0101	2.93818	0.684984	4.28941	1.79148e-05	0.00171805	Kif12	0.0243568	0.190153	neither
ENSMUSG00000106889	153.287	1.10218	0.257211	4.2851	1.82655e-05	0.00172568	Gm7463	4.31734	9.29742	neither
ENSMUSG00000086447	61.6056	2.02604	0.472859	4.28466	1.83015e-05	0.00172568	Gm13522	0.461043	1.88674	neither
ENSMUSG00000050395	19.4839	2.38966	0.558474	4.27892	1.87806e-05	0.001762	Tnfsf15	0.0257868	0.136736	neither
ENSMUSG00000032649	57.5004	1.37778	0.322335	4.27438	1.91668e-05	0.00178928	Colgalt2	0.182129	0.476099	neither
ENSMUSG00000026202	4311.21	-0.521371	0.122154	-4.26814	1.9711e-05	0.00183098	Tuba4a	33.309	23.2526	neither
ENSMUSG00000079465	80.4777	-1.59005	0.37447	-4.24615	2.17474e-05	0.00201019	Col4a3	0.294156	0.0980094	neither
ENSMUSG00000018387	858.274	0.50999	0.121148	4.20965	2.55767e-05	0.00235255	Shroom1	3.73469	5.32851	neither
ENSMUSG00000028402	1081.96	0.533705	0.127036	4.20121	2.65488e-05	0.00243006	Mpdz	1.72447	2.50181	neither
ENSMUSG00000022184	394.141	-0.617023	0.148239	-4.16235	3.14994e-05	0.0028692	Fbxo4	5.65522	3.69404	neither
ENSMUSG00000015312	120.404	-1.05999	0.254803	-4.16001	3.1823e-05	0.00288467	Gadd45b	2.48484	1.1938	neither
ENSMUSG00000045991	3337.24	0.600267	0.144346	4.15854	3.20295e-05	0.00288943	Onecut2	3.9645	6.0215	neither
ENSMUSG00000037712	4039.34	-0.449892	0.108508	-4.14617	3.38079e-05	0.00303527	Fermt2	21.7971	15.9909	male
ENSMUSG00000055737	4116.37	0.503566	0.12176	4.13574	3.53816e-05	0.0031169	Ghr	9.1251	12.9623	neither
ENSMUSG00000064225	4563.39	2.09526	0.506289	4.13848	3.4962e-05	0.0031169	Paqr9	5.02119	21.4873	neither
ENSMUSG00000037847	1149.07	0.745674	0.180286	4.13606	3.53321e-05	0.0031169	Nmrk1	5.64676	9.48642	neither
ENSMUSG00000051452	104.913	1.17786	0.284725	4.13683	3.5213e-05	0.0031169	Gm11437	1.25756	2.85665	female
ENSMUSG00000021260	74.8058	1.60613	0.388716	4.13189	3.5979e-05	0.00315472	Hhipl1	0.159647	0.489426	neither
ENSMUSG00000068246	3600.04	0.890274	0.215614	4.12901	3.64326e-05	0.00317964	Apol9b	33.6167	62.456	neither
ENSMUSG00000042834	275.825	2.0868	0.508317	4.1053	4.03791e-05	0.00350775	Nrep	0.652561	2.77752	neither
ENSMUSG00000071179	5.28372	5.77685	1.40809	4.1026	4.08525e-05	0.00353252	Serpina16	0	0.162308	neither
ENSMUSG00000040699	1680.87	-0.578249	0.141284	-4.09281	4.26169e-05	0.00366818	Limd2	13.1778	8.84365	female
ENSMUSG00000018126	23.5437	-2.95646	0.72338	-4.08701	4.36977e-05	0.00374404	Baiap2l2	0.370548	0.047834	neither
ENSMUSG00000097675	322.092	-0.779873	0.191448	-4.07355	4.63011e-05	0.00394906	1700101I11Rik	5.27995	3.07807	neither
ENSMUSG00000066877	183.713	-1.05574	0.259662	-4.06583	4.78609e-05	0.00406363	Nck2	1.35073	0.651152	neither
ENSMUSG00000112527	597.314	-1.89364	0.466833	-4.05635	4.98466e-05	0.00421316	Gm35696	13.8978	3.74586	male
ENSMUSG00000042406	2682.1	-0.506084	0.1248	-4.05516	5.00996e-05	0.00421556	Atf4	32.3839	22.8501	neither
ENSMUSG00000060477	717.854	-0.550356	0.13589	-4.05001	5.12165e-05	0.0042713	Irak2	4.69095	3.21085	neither
ENSMUSG00000068196	31.8589	1.67303	0.413094	4.05	5.12174e-05	0.0042713	Col8a1	0.0468538	0.150802	neither
ENSMUSG00000022615	627.023	-0.495329	0.12239	-4.04712	5.18515e-05	0.00430505	Tymp	8.73702	6.21054	neither
ENSMUSG00000064294	14439.1	-0.577224	0.143069	-4.03459	5.46987e-05	0.00450161	Aox3	59.6396	40.0573	male
ENSMUSG00000106783	22.7419	2.18958	0.542626	4.03516	5.45647e-05	0.00450161	Chaer1	0.0607707	0.274505	neither
ENSMUSG00000032068	60.9962	1.4076	0.349269	4.03015	5.57424e-05	0.00454761	Plet1	0.415322	1.10696	neither
ENSMUSG00000108145	5.07276	5.71269	1.41749	4.03015	5.57408e-05	0.00454761	Gm38811	0	0.0709195	female
ENSMUSG00000024302	11.7097	2.88859	0.717416	4.02638	5.66416e-05	0.00460097	Dtna	0.00397929	0.0296404	neither
ENSMUSG00000001095	24.1968	2.0914	0.519652	4.02461	5.70693e-05	0.00461572	Slc13a2	0.0932485	0.394106	neither
ENSMUSG00000033177	29.4294	-4.92608	1.22548	-4.01971	5.82702e-05	0.0046757	Tmprss7	0.486653	0.0159868	neither
ENSMUSG00000018822	12.7994	2.85171	0.709459	4.01955	5.83092e-05	0.0046757	Sfrp5	0.0393005	0.288048	neither
ENSMUSG00000029999	971.667	-0.432457	0.107961	-4.00567	6.18419e-05	0.00491468	Tgfa	4.17252	3.09833	male
ENSMUSG00000081189	17.3768	2.36284	0.590005	4.00478	6.20752e-05	0.00491468	Hspd1-ps4	0.0829768	0.423301	neither
ENSMUSG00000022262	7.9284	5.36436	1.33889	4.00656	6.16102e-05	0.00491468	Dnah5	0.000524395	0.0241281	neither
ENSMUSG00000031443	4664.26	0.54759	0.136797	4.00294	6.25608e-05	0.00493231	F7	49.4605	72.4321	neither
ENSMUSG00000052726	22.4789	2.28565	0.571788	3.99738	6.40487e-05	0.00502849	Kcnt2	0.0264683	0.130052	male
ENSMUSG00000019970	1817.63	-0.80821	0.202523	-3.9907	6.58779e-05	0.00515055	Sgk1	11.4476	6.5525	female
ENSMUSG00000037953	9.22982	4.06762	1.02042	3.98622	6.71342e-05	0.005227	A4gnt	0.00891612	0.15378	neither
ENSMUSG00000060803	7864.27	-0.788549	0.19794	-3.98377	6.78303e-05	0.00523773	Gstp1	156.085	90.5387	male
ENSMUSG00000019189	2871.15	-0.702725	0.176383	-3.98408	6.77416e-05	0.00523773	Rnf145	11.0818	6.82151	female
ENSMUSG00000029722	1909.53	-0.48628	0.122311	-3.97578	7.015e-05	0.00539241	Agfg2	14.1438	10.1174	female
ENSMUSG00000097766	11.3464	4.38062	1.10207	3.9749	7.04082e-05	0.00539241	5730420D15Rik	0.0105236	0.225792	female
ENSMUSG00000031596	58871.8	-0.606569	0.152783	-3.97014	7.18306e-05	0.00544274	Slc7a2	188.76	124.212	neither
ENSMUSG00000026542	2681.79	2.39394	0.603186	3.96883	7.22257e-05	0.00544274	Apcs	21.4189	112.887	neither
ENSMUSG00000063428	504.191	0.722171	0.18196	3.96884	7.22232e-05	0.00544274	Ddo	1.03422	1.71044	neither
ENSMUSG00000048330	137.065	-0.938014	0.236177	-3.97166	7.13735e-05	0.00544274	Ric3	0.510412	0.266821	neither
ENSMUSG00000017057	1769.02	0.6574	0.165872	3.9633	7.39221e-05	0.0055483	Il13ra1	8.97234	14.1832	neither
ENSMUSG00000033533	8625.74	0.639142	0.161312	3.96216	7.42756e-05	0.00555262	Acsm1	75.0497	117.098	neither
ENSMUSG00000024827	5642.1	-0.623854	0.157896	-3.95104	7.78108e-05	0.00579381	Gldc	27.2516	17.7249	neither
ENSMUSG00000021338	70.4314	1.40505	0.355996	3.94683	7.91933e-05	0.00587345	Carmil1	0.103986	0.277296	male
ENSMUSG00000034687	110.05	1.2357	0.313332	3.94375	8.02162e-05	0.00592589	Fras1	0.0896856	0.212277	neither
ENSMUSG00000022270	5370.4	-0.622102	0.157844	-3.94125	8.10585e-05	0.00596463	Retreg1	38.1329	24.8297	neither
ENSMUSG00000021559	2278.97	0.708889	0.180197	3.93397	8.35535e-05	0.00612421	Dapk1	4.65787	7.6278	neither
ENSMUSG00000026678	1826.03	-0.517796	0.131738	-3.9305	8.47711e-05	0.00618928	Rgs5	11.4739	8.03005	neither
ENSMUSG00000075044	888.26	-0.818679	0.208675	-3.92323	8.73683e-05	0.00635418	Slc22a29	12.1078	6.87518	female
ENSMUSG00000024785	5414.96	-0.612508	0.156472	-3.91449	9.0597e-05	0.00656356	Rcl1	84.0897	55.1183	neither
ENSMUSG00000031963	28.9985	1.76338	0.451377	3.90666	9.35793e-05	0.00675354	Bmper	0.0659434	0.225705	female
ENSMUSG00000115685	10.2624	3.75212	0.961059	3.90415	9.45568e-05	0.00679795	D730044K07Rik	0.0193745	0.252615	neither
ENSMUSG00000115919	260.481	1.16446	0.298484	3.90124	9.57004e-05	0.0068539	Gm31583	0.706272	1.58788	male
ENSMUSG00000042988	2050.48	-0.524455	0.134634	-3.89541	9.80319e-05	0.00699419	Notum	24.3738	16.9805	female
ENSMUSG00000022875	86883.1	0.648897	0.166739	3.89169	9.9549e-05	0.00707552	Kng1	505.118	793.707	neither
ENSMUSG00000038068	1077.04	0.506899	0.130376	3.88797	0.000101084	0.00715752	Rnf144b	4.37296	6.22666	male
ENSMUSG00000032515	461.005	-0.714965	0.184115	-3.88325	0.000103071	0.00724351	Csrnp1	4.00257	2.44421	male
ENSMUSG00000031570	379.135	0.802129	0.206551	3.88344	0.000102987	0.00724351	Plpp5	1.89967	3.32195	neither
ENSMUSG00000042745	615.175	-0.835537	0.215261	-3.8815	0.000103814	0.0072685	Id1	16.4878	9.25379	neither
ENSMUSG00000043252	2479.64	0.611711	0.157724	3.87837	0.000105161	0.00733545	Tmem64	10.1916	15.6023	neither
ENSMUSG00000059810	290.718	0.753379	0.194987	3.86373	0.000111667	0.00776044	Rgs3	0.486152	0.82134	female
ENSMUSG00000030562	2217.84	-0.545054	0.141319	-3.8569	0.000114832	0.00795098	Nox4	7.53727	5.17642	male
ENSMUSG00000030247	247.729	-0.687163	0.178295	-3.85407	0.000116168	0.00800962	Kcnj8	2.90985	1.8115	female
ENSMUSG00000037386	24.6952	-1.75084	0.454374	-3.85331	0.000116533	0.00800962	Rims2	0.0888877	0.0265084	neither
ENSMUSG00000015843	157.828	0.975646	0.253431	3.84975	0.000118236	0.00809703	Rxrg	1.12287	2.21591	female
ENSMUSG00002076161	38.3678	-1.40586	0.365533	-3.84605	0.000120037	0.00819048	Rn7sk	4.08568	1.54018	male
ENSMUSG00000063873	45.7023	1.26016	0.328917	3.83124	0.0001275	0.00866815	Slc24a3	0.14306	0.343493	female
ENSMUSG00000011034	89.406	1.34451	0.351042	3.83005	0.000128116	0.0086786	Slc5a1	0.297779	0.760903	female
ENSMUSG00000025813	1507.56	1.48743	0.388487	3.82877	0.000128785	0.00869252	Homer2	1.52396	4.27924	neither
ENSMUSG00000078866	614.248	0.562844	0.147101	3.82625	0.000130112	0.0087506	Zfp970	5.53726	8.20149	neither
ENSMUSG00000040808	26.0543	-1.7995	0.470855	-3.82178	0.000132491	0.00887877	S100g	2.04698	0.586979	neither
ENSMUSG00000024787	453.739	-0.524945	0.137581	-3.81553	0.000135889	0.00907412	Snx15	5.66526	3.9434	neither
ENSMUSG00000047907	591.236	0.634173	0.166308	3.81324	0.000137154	0.0091261	Tshz2	1.4443	2.2471	neither
ENSMUSG00000054843	1006.61	0.572137	0.150075	3.81234	0.000137655	0.00912705	Atrnl1	2.9818	4.44375	male
ENSMUSG00000016933	1264.7	0.473827	0.124659	3.80097	0.000144131	0.00952278	Plcg1	3.26907	4.55057	neither
ENSMUSG00000032091	14.7971	2.31639	0.609639	3.79962	0.000144921	0.00954139	Tmprss4	0.046788	0.230954	neither
ENSMUSG00000089991	653.735	0.594151	0.156452	3.79765	0.000146073	0.00958085	Gm16332	4.26084	6.44218	male
ENSMUSG00000104664	14.108	2.50039	0.658543	3.79686	0.000146541	0.00958085	Idi1-ps2	0.152409	0.854572	neither
ENSMUSG00000047040	9.33337	3.29272	0.868349	3.79193	0.000149481	0.00973912	Prr15l	0.0104442	0.105192	female
ENSMUSG00000070044	1392.94	-0.394517	0.10407	-3.79088	0.000150112	0.00974639	Fam149a	6.44668	4.91494	male
ENSMUSG00000030852	622.59	0.503027	0.132782	3.78836	0.000151643	0.00981185	Tacc2	0.791329	1.12364	male
ENSMUSG00000038042	151.831	-0.864517	0.228266	-3.78732	0.000152283	0.00981939	Ptpdc1	0.922991	0.508189	neither
ENSMUSG00000021557	394.52	0.557121	0.147538	3.77613	0.000159285	0.0102008	Agtpbp1	0.354984	0.523164	neither
ENSMUSG00000035112	67.7281	-1.5592	0.412883	-3.77638	0.000159124	0.0102008	Wnk4	0.591693	0.200528	neither
ENSMUSG00000000441	2962.22	-0.42071	0.111511	-3.7728	0.000161428	0.0103028	Raf1	12.018	8.99659	male
ENSMUSG00000016024	3106.92	0.730083	0.193885	3.76555	0.00016618	0.0105345	Lbp	11.7374	19.5131	neither
ENSMUSG00000107689	3.84701	-5.47274	1.4531	-3.76625	0.000165719	0.0105345	Gm44386	0.351545	0	neither
ENSMUSG00000032826	94.9756	1.30593	0.347088	3.76254	0.000168194	0.0106262	Ank2	0.0373414	0.0926621	neither
ENSMUSG00000022948	331.558	0.649085	0.17268	3.75889	0.000170669	0.0107464	Setd4	1.16452	1.82978	female
ENSMUSG00000028413	1562.1	0.588529	0.156696	3.75587	0.000172738	0.0108403	B4galt1	7.15048	10.7738	neither
ENSMUSG00000054003	4.38417	5.50558	1.46782	3.75084	0.00017624	0.0110232	Tdrd9	0	0.0393841	neither
ENSMUSG00000038712	1899.79	0.431154	0.115218	3.74209	0.000182498	0.011339	Mindy1	6.07783	8.213	male
ENSMUSG00000031605	1352.27	-0.436227	0.116548	-3.7429	0.00018191	0.011339	Klhl2	4.08033	3.02107	male
ENSMUSG00000030555	1899.05	0.708529	0.189903	3.73101	0.000190715	0.0118105	Ttc23	4.12848	6.7574	neither
ENSMUSG00000054932	59.4858	-1.74195	0.467118	-3.72915	0.000192129	0.0118589	Afp	0.659487	0.197342	neither
ENSMUSG00000030161	20541.6	-0.73504	0.19719	-3.72757	0.000193338	0.0118944	Gabarapl1	309.217	186.187	neither
ENSMUSG00000046818	40.0528	1.34198	0.36012	3.72648	0.000194175	0.0119068	Ddit4l	0.188314	0.479038	female
ENSMUSG00000033307	5511.17	-0.510887	0.137242	-3.72253	0.000197239	0.0120554	Mif	210.896	148.295	neither
ENSMUSG00000018865	11.0362	3.55878	0.95676	3.71961	0.000199528	0.0121557	Sult4a1	0.0163144	0.19724	neither
ENSMUSG00000067071	1377.49	0.66275	0.178312	3.7168	0.000201765	0.0122522	Hes6	14.3121	22.6972	neither
ENSMUSG00000026479	31.5655	1.64615	0.444523	3.70319	0.000212903	0.0128542	Lamc2	0.0459862	0.144816	female
ENSMUSG00000018868	5.09791	5.71992	1.54467	3.70302	0.00021305	0.0128542	Pnpla5	0	0.114078	neither
ENSMUSG00000025764	2776.84	-0.53142	0.143628	-3.69997	0.000215628	0.0129681	Jade1	9.37674	6.50224	neither
ENSMUSG00000003505	3.90727	5.34007	1.44629	3.69225	0.000222283	0.0133256	Psg18	0	0.0587738	neither
ENSMUSG00000031533	1247.59	-0.384809	0.104513	-3.68192	0.000231487	0.0138253	Mrps31	10.4165	7.99223	neither
ENSMUSG00000028957	1757.54	0.658652	0.178941	3.68082	0.000232481	0.0138253	Per3	3.44191	5.44483	neither
ENSMUSG00000085445	24.2366	2.00444	0.544619	3.68044	0.000232828	0.0138253	Gm16348	0.0977215	0.396331	neither
ENSMUSG00000048218	368.584	0.685942	0.187006	3.66802	0.000244433	0.0144686	Amigo2	2.16679	3.49458	female
ENSMUSG00000000275	4190.09	0.491476	0.134074	3.66571	0.00024665	0.0145539	Trim25	14.6875	20.6868	neither
ENSMUSG00000020137	460.443	0.560067	0.15305	3.65937	0.000252837	0.0148722	Thap2	1.71431	2.53311	neither
ENSMUSG00000036181	926.529	0.773852	0.211791	3.65385	0.000258339	0.0151011	H1f2	10.6341	18.2176	neither
ENSMUSG00000026442	6.62184	5.10016	1.39555	3.6546	0.000257585	0.0151011	Nfasc	0.000579708	0.0221953	male
ENSMUSG00000026692	513.021	0.485142	0.13302	3.64715	0.000265168	0.0154158	Fmo4	2.79807	3.92439	female
ENSMUSG00000059195	82.7798	-1.63596	0.448582	-3.64696	0.000265365	0.0154158	Gm12715	2.69484	0.86946	neither
ENSMUSG00000048440	159.032	-0.750725	0.206323	-3.63858	0.000274142	0.0158765	Cyp4f16	1.57765	0.938301	female
ENSMUSG00000031451	2446.68	0.491123	0.135397	3.62728	0.000286425	0.0165368	Gas6	19.3679	27.2826	neither
ENSMUSG00000002332	4049.74	0.463097	0.127913	3.62039	0.000294158	0.0169312	Dhrs1	29.9347	41.3489	neither
ENSMUSG00000120786	91.7928	1.20336	0.332635	3.61765	0.00029729	0.0170165	ENSMUSG00000120786	0.586562	1.35403	neither
ENSMUSG00000061601	122.576	0.852041	0.235533	3.61751	0.000297453	0.0170165	Pclo	0.0944034	0.170752	neither
ENSMUSG00000058600	617.872	3.19874	0.884931	3.61468	0.000300717	0.0171509	Rpl30	0.974891	8.96434	neither
ENSMUSG00000038751	45.1224	1.85829	0.514877	3.60918	0.000307166	0.0174656	Ptk6	0.128133	0.466606	neither
ENSMUSG00000060227	311.07	-0.655127	0.181777	-3.60402	0.000313338	0.0177628	Golm2	1.57553	1.00343	neither
ENSMUSG00000101111	1824.01	0.665773	0.184902	3.60068	0.000317383	0.0179379	Gm28437	43.7071	69.485	neither
ENSMUSG00000073678	762.309	0.495469	0.137651	3.59947	0.000318865	0.0179675	Pgap1	0.9241	1.30499	neither
ENSMUSG00000106040	9.07341	2.94455	0.819196	3.59443	0.000325099	0.0182639	Cyp3a63-ps	0.0427957	0.334198	neither
ENSMUSG00000036151	1415.62	0.47315	0.131721	3.59206	0.000328076	0.0183762	Tm6sf2	15.1288	21.0474	female
ENSMUSG00000035780	6363	0.749435	0.208776	3.58967	0.000331102	0.0184905	Ugt2a3	54.4048	91.6052	neither
ENSMUSG00000021065	177.586	0.757472	0.211281	3.58514	0.000336896	0.0187582	Fut8	0.405076	0.68668	female
ENSMUSG00000038605	53.5484	-1.33564	0.372653	-3.58414	0.000338191	0.0187746	Samd10	0.760114	0.30178	male
ENSMUSG00000001995	644.964	-0.698062	0.194919	-3.58128	0.000341912	0.0189252	Sipa1l2	2.01319	1.24358	female
ENSMUSG00000037263	50.8307	1.14811	0.321001	3.57666	0.00034801	0.019206	Aldh3b3	0.183041	0.408045	female
ENSMUSG00000022425	5820.63	-0.679761	0.190146	-3.57495	0.000350292	0.0192753	Enpp2	30.0884	18.8178	male
ENSMUSG00000074521	30.3514	1.58166	0.442766	3.57223	0.000353951	0.0194197	Gm14327	0.252883	0.763666	male
ENSMUSG00000030681	1457.51	0.441695	0.123792	3.56803	0.000359673	0.0196761	Mvp	3.93148	5.35234	neither
ENSMUSG00000028885	61.4517	-1.11658	0.313468	-3.56202	0.000368011	0.0200737	Smpdl3b	1.0177	0.469649	neither
ENSMUSG00000089943	1666.66	1.93434	0.543596	3.55842	0.000373098	0.0202922	Ugt1a5	7.61644	29.1451	female
ENSMUSG00000037989	26.7886	1.67615	0.47202	3.55101	0.000383751	0.0208113	Wnk2	0.0362951	0.1172	female
ENSMUSG00000034591	818.872	2.63476	0.742688	3.5476	0.000388765	0.0210224	Slc41a2	1.03028	6.41515	male
ENSMUSG00000036452	418.396	0.681527	0.192198	3.54595	0.000391195	0.0210931	Arhgap26	0.801475	1.28916	neither
ENSMUSG00000026435	432.332	0.645977	0.182835	3.53311	0.000410695	0.022081	Slc45a3	2.29476	3.59969	neither
ENSMUSG00000027999	1038.01	-0.708674	0.200927	-3.52702	0.00042026	0.0225307	Pla2g12a	8.48459	5.20196	female
ENSMUSG00000112774	274.982	-0.905196	0.256761	-3.52544	0.000422784	0.0226015	Gm36041	1.42285	0.761768	neither
ENSMUSG00000100094	6114.81	0.623013	0.176813	3.52358	0.000425766	0.0226815	1810008I18Rik	29.4342	45.4249	neither
ENSMUSG00000029032	87.8277	1.08775	0.308756	3.523	0.000426698	0.0226815	Arhgef16	0.248415	0.530074	neither
ENSMUSG00000026970	2186.64	-0.370851	0.105306	-3.52164	0.00042889	0.0227336	Rbms1	10.9315	8.47027	neither
ENSMUSG00000052562	2495.95	0.493095	0.140056	3.52071	0.000430395	0.0227491	Slc22a30	14.9356	21.06	male
ENSMUSG00000117780	33.9968	1.62474	0.461804	3.51826	0.000434391	0.0228317	Gm3734	0.145207	0.446714	neither
ENSMUSG00000029254	59.9261	1.32985	0.377964	3.51845	0.000434078	0.0228317	Stap1	0.133332	0.3353	neither
ENSMUSG00000030695	3912.32	-0.555116	0.157975	-3.51395	0.000441495	0.0230946	Aldoa	38.8014	26.4602	neither
ENSMUSG00000050947	482.527	-0.78588	0.22366	-3.51373	0.000441855	0.0230946	Amigo1	2.67442	1.55331	neither
ENSMUSG00000030762	2411.58	1.35746	0.386502	3.51218	0.000444452	0.0231658	Aqp8	20.7834	53.3364	neither
ENSMUSG00000041762	1841.53	0.560187	0.159644	3.50897	0.000449839	0.0233171	Gpr155	5.40716	7.98802	male
ENSMUSG00000115979	23.5053	1.67481	0.477283	3.50905	0.000449717	0.0233171	Gm49410	0.0870084	0.277937	neither
ENSMUSG00000002324	46.5265	-1.34641	0.384155	-3.50486	0.00045685	0.0236153	Rec8	0.551986	0.2178	neither
ENSMUSG00000000876	2415.42	0.379067	0.108347	3.49863	0.000467654	0.0241073	Pxmp4	16.3599	21.3186	neither
ENSMUSG00000026623	10328	0.635751	0.182065	3.49189	0.000479613	0.0246561	Lpgat1	25.7931	40.1447	neither
ENSMUSG00000095930	113.932	-0.755216	0.216549	-3.48751	0.000487537	0.0249949	Nim1k	0.410047	0.24341	neither
ENSMUSG00000085995	124.12	3.3581	0.963125	3.48667	0.000489068	0.0250051	Gm2788	0.0437273	0.450054	neither
ENSMUSG00000036040	113.291	0.857588	0.246312	3.48171	0.00049823	0.0254043	Adamtsl2	0.244834	0.44379	female
ENSMUSG00000046711	602.737	-0.428853	0.123234	-3.47998	0.000501442	0.0254988	Hmga1	7.89642	5.87817	neither
ENSMUSG00000001506	160.04	0.950764	0.273443	3.47701	0.000507032	0.0257134	Col1a1	0.402941	0.782123	female
ENSMUSG00000026574	140.57	0.777103	0.223842	3.47166	0.000517251	0.0261609	Dpt	1.45684	2.50489	neither
ENSMUSG00000015890	11438.3	-0.488949	0.140968	-3.4685	0.000523368	0.0263717	Amdhd1	133.842	95.5674	neither
ENSMUSG00000022241	2353.87	0.430253	0.124062	3.46806	0.00052423	0.0263717	Tars	8.24483	11.13	neither
ENSMUSG00000049327	1251.27	-0.530911	0.153296	-3.46331	0.000533572	0.0266985	Kmt5a	6.76098	4.68696	male
ENSMUSG00000028044	103.258	-0.834821	0.241038	-3.46344	0.000533309	0.0266985	Cks1b	2.85242	1.59989	neither
ENSMUSG00000018569	17.5028	2.11107	0.611082	3.45464	0.000551028	0.0274986	Cldn7	0.0813442	0.355304	neither
ENSMUSG00000031637	23.5487	1.58599	0.459894	3.44859	0.000563516	0.0280473	Lrp2bp	0.0654991	0.198281	neither
ENSMUSG00000029458	6617.94	-0.396733	0.115136	-3.44579	0.000569393	0.0281902	Brap	21.6762	16.498	neither
ENSMUSG00000094686	23.4088	-1.49776	0.434589	-3.44638	0.000568156	0.0281902	Ccl21a	0.964029	0.342296	neither
ENSMUSG00000060807	61343.7	0.708167	0.205583	3.44468	0.000571737	0.0282318	Serpina6	641.817	1050.3	female
ENSMUSG00000024150	6915.35	0.423647	0.123146	3.44019	0.000581305	0.0286289	Mcfd2	50.6979	68.1358	neither
ENSMUSG00000110488	22.914	1.51583	0.441048	3.43688	0.000588459	0.0289054	Gm45724	0.685155	1.96622	neither
ENSMUSG00000022500	1969.88	0.560655	0.163223	3.43491	0.000592761	0.0290406	Litaf	7.49043	11.0726	neither
ENSMUSG00000058672	601.225	-0.408698	0.119173	-3.42947	0.000604765	0.0295516	Tubb2a	10.3345	7.79974	neither
ENSMUSG00000027890	2116.66	-0.504224	0.147155	-3.42649	0.000611446	0.0298004	Gstm4	35.2861	24.9243	neither
ENSMUSG00000020649	78.5716	1.11895	0.326937	3.42254	0.000620392	0.0301581	Rrm2	0.434472	0.942797	neither
ENSMUSG00000021900	2044.98	0.50717	0.148332	3.41916	0.000628143	0.0304234	Btd	17.4174	24.8026	female
ENSMUSG00000030098	3.31059	5.09836	1.49129	3.41875	0.000629092	0.0304234	Grip2	0	0.0172014	neither
ENSMUSG00000085651	104.856	1.03673	0.303364	3.41743	0.00063216	0.0304932	Gm11695	4.08988	8.42733	female
ENSMUSG00000079243	3.43242	5.15353	1.51014	3.41263	0.000643402	0.0309559	Xirp1	0	0.0267922	male
ENSMUSG00000046667	92.9984	0.967738	0.283725	3.41083	0.000647647	0.0310011	Rbm12b1	0.488862	0.95826	neither
ENSMUSG00000058626	15.4653	-2.99395	0.87772	-3.41105	0.000647137	0.0310011	Capn11	0.246386	0.0310387	neither
ENSMUSG00000031138	7293.41	0.470263	0.137911	3.40991	0.000649841	0.031027	F9	54.2667	75.3285	neither
ENSMUSG00000033170	884.282	-0.582903	0.1711	-3.4068	0.000657291	0.0313031	Card10	5.19543	3.47417	female
ENSMUSG00000028194	11225.9	-0.478746	0.140588	-3.4053	0.000660908	0.0313956	Ddah1	79.6231	57.2444	female
ENSMUSG00000022231	48.8502	1.55703	0.457421	3.40392	0.00066425	0.0314747	Sema5a	0.0320654	0.0949597	female
ENSMUSG00000013846	2880.15	0.428849	0.126212	3.39785	0.000679185	0.0321013	St3gal1	8.69468	11.7277	neither
ENSMUSG00000022620	1368.61	-0.557208	0.164218	-3.3931	0.000691068	0.032515	Arsa	10.7418	7.31614	male
ENSMUSG00000021226	351.831	0.772326	0.227626	3.39297	0.000691402	0.032515	Acot2	2.86938	4.9137	female
ENSMUSG00000039145	4466.79	0.579571	0.170928	3.39073	0.000697079	0.0327	Camk1d	11.6992	17.52	neither
ENSMUSG00000017868	2324.22	-0.726629	0.214688	-3.38459	0.000712853	0.0333565	Sgk2	20.597	12.4776	neither
ENSMUSG00000032265	829.037	0.444856	0.131496	3.38305	0.000716868	0.033461	Tent5a	2.9869	4.07478	neither
ENSMUSG00000020122	2454.21	1.40856	0.418214	3.36804	0.000757046	0.0350746	Egfr	2.8764	7.65526	male
ENSMUSG00000022098	2450.08	0.483005	0.143377	3.36877	0.000755032	0.0350746	Bmp1	5.58952	7.82965	neither
ENSMUSG00000022528	329.926	-0.556026	0.165086	-3.36811	0.000756854	0.0350746	Hes1	4.67788	3.18659	neither
ENSMUSG00000007812	1104.4	0.43516	0.129345	3.36433	0.000767297	0.035462	Zfp655	4.06945	5.51449	male
ENSMUSG00000031289	17.7929	-1.98521	0.590518	-3.3618	0.000774353	0.0357002	Il13ra2	0.30222	0.0766163	male
ENSMUSG00000005677	8332.91	0.420885	0.125303	3.35893	0.000782442	0.0359107	Nr1i3	39.1673	52.5429	neither
ENSMUSG00000063765	49.9294	-1.06756	0.317838	-3.35882	0.000782748	0.0359107	Chadl	0.311999	0.149126	neither
ENSMUSG00000047228	618.59	-0.632916	0.188534	-3.35704	0.000787807	0.0360547	A2ml1	2.35349	1.52071	male
ENSMUSG00000057836	180.463	1.98419	0.591782	3.35291	0.000799657	0.036508	Xlr3a	0.436574	1.73118	neither
ENSMUSG00000090327	15.2433	-1.86385	0.556356	-3.3501	0.000807814	0.0367908	Gm17111	1.41155	0.388932	neither
ENSMUSG00000021135	19157.3	0.732481	0.218692	3.34938	0.000809926	0.0367977	Slc10a1	158.871	264.357	neither
ENSMUSG00000020707	310.072	0.565642	0.16909	3.34521	0.000822215	0.037176	Rnf135	2.83504	4.20361	neither
ENSMUSG00000056133	293.715	-0.779891	0.233134	-3.34524	0.000822109	0.037176	Unc93a2	3.05758	1.784	neither
ENSMUSG00000032741	2029.15	0.584594	0.175014	3.34026	0.000836997	0.0375727	Tpcn1	4.65541	6.99498	neither
ENSMUSG00000028271	646.849	-0.475101	0.142213	-3.34076	0.000835492	0.0375727	Gtf2b	3.97808	2.86633	male
ENSMUSG00000083304	5.34352	-4.9438	1.47954	-3.34145	0.000833416	0.0375727	Mup-ps15	0.466468	0.0145572	neither
ENSMUSG00000000567	78.1559	1.01664	0.3045	3.33872	0.000841654	0.0376019	Sox9	0.303718	0.614383	male
ENSMUSG00000097310	104.584	1.00597	0.30128	3.33898	0.000840874	0.0376019	A930038B10Rik	0.272844	0.54834	neither
ENSMUSG00000039067	2603.05	-0.334512	0.100256	-3.3366	0.00084811	0.0378003	Psmd7	31.1543	24.7553	neither
ENSMUSG00000031402	1760.19	-0.445752	0.133628	-3.33577	0.00085064	0.0378232	Mpp1	9.2168	6.77962	neither
ENSMUSG00000051674	1816.53	-0.436615	0.131049	-3.3317	0.000863185	0.0382903	Dcun1d4	8.72928	6.46131	neither
ENSMUSG00000035864	732.158	0.449764	0.135024	3.33099	0.000865378	0.038297	Syt1	1.80054	2.46544	neither
ENSMUSG00000037936	9592.37	-0.482153	0.144878	-3.32799	0.000874748	0.03853	Scarb1	31.9083	22.8933	neither
ENSMUSG00000111631	3.122	5.01673	1.50741	3.32804	0.000874588	0.03853	Gm32017	0	0.0880766	neither
ENSMUSG00000064352	29.2925	1.60115	0.481325	3.32656	0.000879265	0.038548	mt-Ts1	5.08204	15.5534	neither
ENSMUSG00000042451	23.1707	-1.47441	0.443207	-3.32668	0.000878881	0.038548	Mybph	0.355017	0.127949	neither
ENSMUSG00000121075	54.1222	-1.52288	0.458504	-3.3214	0.000895667	0.0391755	ENSMUSG00000121075	2.19171	0.765768	neither
ENSMUSG00000024799	4477.94	0.617827	0.18606	3.32058	0.000898303	0.0391994	Tm7sf2	19.4733	29.9313	neither
ENSMUSG00000106164	32.2988	-1.44679	0.436302	-3.31604	0.000913031	0.0397497	9430085M18Rik	0.633485	0.232505	female
ENSMUSG00000058260	3.12708	5.01859	1.51407	3.31463	0.000917658	0.0398587	Serpina9	0	0.0413876	male
ENSMUSG00000031788	516.169	0.418952	0.126561	3.31028	0.000932032	0.0403123	Kifc3	2.02222	2.71059	neither
ENSMUSG00000029270	519.618	-0.46588	0.140769	-3.30952	0.000934547	0.0403123	Dipk1a	5.05576	3.67045	neither
ENSMUSG00000024727	45.0183	-1.78633	0.539693	-3.3099	0.000933306	0.0403123	Trpm6	0.219535	0.063722	neither
ENSMUSG00000064371	99.981	-0.798847	0.241558	-3.30706	0.000942799	0.040575	mt-Tt	45.9819	26.4728	neither
ENSMUSG00000042439	158.224	-0.695513	0.210545	-3.30339	0.000955223	0.0410156	Zfp532	0.52895	0.327649	neither
ENSMUSG00000042207	539.77	0.446711	0.13531	3.3014	0.000962042	0.0412141	Kdm5b	0.669417	0.914385	male
ENSMUSG00000041845	537.95	-0.526149	0.159528	-3.29817	0.000973179	0.0415962	Rhod	8.98659	6.2536	neither
ENSMUSG00000085404	232.057	-0.818497	0.248262	-3.29691	0.000977558	0.0416884	Gm12909	11.5885	6.57955	neither
ENSMUSG00000049985	18.7538	1.85653	0.563246	3.29612	0.000980288	0.04171	Ankrd55	0.0309321	0.111696	neither
ENSMUSG00000085385	160.969	0.859944	0.261309	3.2909	0.000998657	0.0423955	Snhg17	0.352187	0.640038	neither
ENSMUSG00000019082	8312.37	-0.565642	0.171984	-3.28892	0.00100572	0.0425029	Slc25a22	40.1721	27.2002	neither
ENSMUSG00000031833	1192.52	0.415276	0.126263	3.28897	0.00100555	0.0425029	Mast3	4.16401	5.56284	neither
ENSMUSG00000036019	1122.03	-0.493278	0.150141	-3.28543	0.00101827	0.0429366	Tmtc2	4.0922	2.9121	neither
ENSMUSG00000112599	20.8998	1.812	0.55173	3.28421	0.00102268	0.043026	Gm47719	0.184649	0.642522	neither
ENSMUSG00000021259	80.5528	1.23501	0.376187	3.28296	0.00102723	0.0431205	Cyp46a1	0.353762	0.836997	female
ENSMUSG00000026526	8970.67	-0.571808	0.17426	-3.28136	0.00103308	0.0432695	Fh1	76.7139	51.7048	male
ENSMUSG00000037703	1315.3	-0.331226	0.101055	-3.27769	0.0010466	0.0436575	Lzts3	8.36282	6.65945	neither
ENSMUSG00000050323	624.063	-0.537372	0.163954	-3.27758	0.001047	0.0436575	Ndufaf6	14.5183	10.017	neither
ENSMUSG00000030849	1719.31	-0.45237	0.138048	-3.27691	0.00104951	0.0436653	Fgfr2	4.66615	3.41696	neither
ENSMUSG00000012350	29.4851	1.38727	0.423542	3.2754	0.00105514	0.0438023	Ehf	0.0707238	0.186208	female
ENSMUSG00000035914	41.0386	1.36298	0.416795	3.27015	0.00107489	0.0444306	Cd276	0.152139	0.392963	neither
ENSMUSG00000110151	9.74693	2.82589	0.864153	3.27012	0.00107501	0.0444306	Gm38416	0.0151707	0.110205	male
ENSMUSG00000061353	13750.5	0.476613	0.145932	3.26599	0.00109081	0.0447878	Cxcl12	34.1282	47.5761	neither
ENSMUSG00000057722	1091.5	-1.10821	0.339284	-3.26633	0.00108953	0.0447878	Lepr	5.13135	2.38454	female
ENSMUSG00000045659	316.325	-0.530127	0.162285	-3.26664	0.00108831	0.0447878	Plekha7	0.701116	0.4867	neither
ENSMUSG00000071655	3111.38	-0.377148	0.115514	-3.26496	0.00109481	0.0448538	Ubxn1	27.9904	21.5961	neither
ENSMUSG00000024395	1579.67	0.381201	0.116843	3.2625	0.00110433	0.0450779	Lims2	10.8785	14.1977	neither
ENSMUSG00000028037	160.056	0.844625	0.258904	3.26231	0.00110509	0.0450779	Ifi44	0.452736	0.816301	female
ENSMUSG00000020607	133.268	-0.747472	0.229199	-3.26124	0.00110926	0.0451501	Lratd1	0.940931	0.560977	female
ENSMUSG00000036098	1424.83	-0.384782	0.118046	-3.25959	0.00111574	0.045252	Myrf	4.57251	3.50871	neither
ENSMUSG00000090306	330.676	0.816392	0.250475	3.25937	0.00111659	0.045252	Adh6-ps1	1.88517	3.32618	male
ENSMUSG00000041653	21.7043	2.19421	0.673796	3.2565	0.00112796	0.0456144	Pnpla3	0.122382	0.558843	female
ENSMUSG00000024410	641.075	-0.400023	0.122866	-3.25576	0.00113091	0.0456354	Rmc1	2.86249	2.17352	neither
ENSMUSG00000030968	68.3065	0.996402	0.306354	3.25246	0.00114412	0.046006	Pdilt	0.484686	0.970537	male
ENSMUSG00000119978	4.7312	4.59503	1.41288	3.25224	0.001145	0.046006	ENSMUSG00000119978	0.0101646	0.246419	neither
ENSMUSG00000041293	636.529	-1.25579	0.386453	-3.24953	0.00115596	0.0463473	Adgrf1	5.64872	2.37162	neither
ENSMUSG00000025582	36.99	1.40941	0.43413	3.24651	0.00116829	0.0467417	Nptx1	0.0946135	0.249784	neither
ENSMUSG00000072945	21.6888	1.66442	0.513061	3.2441	0.00117824	0.0470392	Ripply1	0.309897	0.99025	neither
ENSMUSG00000072082	149.201	0.644328	0.198763	3.24168	0.00118826	0.0473387	Ccnf	0.36204	0.567218	neither
ENSMUSG00000113543	15.4081	1.95963	0.605195	3.23801	0.00120365	0.0478503	Gm36264	0.0498753	0.194265	male
ENSMUSG00000060450	3014.42	-0.340994	0.105397	-3.23533	0.00121502	0.0480982	Rnf14	17.1069	13.5328	neither
ENSMUSG00000027997	1447.2	-0.529578	0.163681	-3.23542	0.00121462	0.0480982	Casp6	7.42837	5.15607	female
ENSMUSG00000027993	745.552	-0.602064	0.186265	-3.23229	0.00122801	0.0485104	Trim2	1.10395	0.728948	male
ENSMUSG00000120777	12.4783	-2.22807	0.689691	-3.23053	0.00123559	0.0487072	ENSMUSG00000120777	0.258826	0.0553994	neither
ENSMUSG00000027865	805.838	0.411257	0.127331	3.22983	0.00123862	0.0487242	Gdap2	3.50056	4.66431	neither
ENSMUSG00000094786	386.964	0.674349	0.208958	3.22719	0.00125011	0.0490735	Gm14403	4.36607	6.9864	neither
ENSMUSG00000019194	288.122	-0.558025	0.173036	-3.22491	0.00126012	0.0493629	Scn1b	4.47806	3.04793	neither
ENSMUSG00000039648	1464.17	1.11604	0.346224	3.22347	0.0012665	0.0495095	Kyat1	7.67218	16.6711	male
ENSMUSG00000025574	803.796	0.541023	0.167949	3.22136	0.00127586	0.0497718	Tk1	3.05592	4.45548	female
ENSMUSG00000028195	393.802	-0.783027	0.243144	-3.22043	0.00127999	0.0498293	Ccn1	5.98392	3.48491	neither
