# Supplementary material for: GH-resistant (Laron) mice: gene therapy with a liver-specific GH receptor causes unbalanced upregulation of female-biased and growth-related genes
Source: Front Endocrinol (Lausanne). 2026 May 28;17:1808977. doi: 10.3389/fendo.2026.1808977 (PMC13253266; doi:10.3389/fendo.2026.1808977)
Supplement: Supplementary file 10 [file DataSheet10.zip › 9B 20250223_GHRvsLUC_female_mfgsea_sig.txt]

Gene_set	pathway	pval	padj	log2err	ES	NES	size	leadingEdge	gene_ratio
Ontology - Cellular Component	GOCC_MITOCHONDRIAL_PROTEIN_CONTAINING_COMPLEX	2.27890333866173e-38	2.79625098724894e-34	1.61530228892975	-0.613343151302843	-3.06681645039325	289	Mrps31,Cox7a1,Idh3a,Mtx3,Suclg1,Mrpl47,Mrpl12,Mrpl45,Ndufb4,Mrpl43,Immp1l,Cox7b,Ndufa1,Mrpl37,Timm10,Idh3b,Ndufb8,Mrpl10,Mrpl9,Uqcr10,Cox5a,Ndufs4,Ndufs2,Iscu,Apoo,Sdhb,Mrpl1,Mrps18b,Trmt10c,Mrps26,Cyc1,Mrpl38,Mrpl18,Idh3g,Immp2l,Ndufc2,Mrps22,Timm17a,Atp5pb,Cox7a2,Uqcrfs1,Mrpl3,Lyrm4,Immt,Mrpl50,Ndufs3,Mtx1,Dmac2,Mrpl21,Mrpl34,Mrps6,Cox8a,Mrpl58,Atp5c1,Dap3,Atp5j2,Ndufb5,Pam16,Mrpl19,Mrps35,Pmpc…	0.591695501730104
Ontology - Cellular Component	GOCC_INNER_MITOCHONDRIAL_MEMBRANE_PROTEIN_COMPLEX	6.93060851014458e-22	9.25929296955315e-19	1.21254456769062	-0.637232626856745	-2.89469890282017	142	Cox7a1,Ndufb4,Immp1l,Cox7b,Ndufa1,Timm10,Ndufb8,Uqcr10,Cox5a,Ndufs4,Ndufs2,Apoo,Sdhb,Cyc1,Immp2l,Ndufc2,Timm17a,Atp5pb,Cox7a2,Uqcrfs1,Immt,Ndufs3,Dmac2,Cox8a,Atp5c1,Atp5j2,Ndufb5,Pam16,Ndufab1,Atp5b,Ndufb9,Uqcrc1,Cox5b,Cox7c,Timm23,Timm21,Ndufv2,Phb,Timm50,Mcu,Ndufs5,Ndufa5,Atp5o,Cox6a1,Ndufa10,Atp5g1,Cox6b1,Ndufc1,Atp5h,Ndufv1,Uqcrc2,Atp5d,Ndufb10,Ndufs8,Spg7,Timm9,Chchd10,Ndufb11,Atp5mpl,Ndufa2…	0.605633802816901
Hallmark	HALLMARK_OXIDATIVE_PHOSPHORYLATION	1.13530246590015e-23	2.02235212592347e-20	1.26273988547916	-0.596634273085962	-2.86569964042067	195	Ldhb,Fh1,Atp1b1,Atp6v1c1,Idh3a,Phyh,Hccs,Suclg1,Cox7b,Ndufa1,Timm10,Idh3b,Ndufb8,Rhot1,Eci1,Uqcr10,Cox5a,Ndufs4,Ndufs2,Iscu,Sdhb,Cyc1,Idh3g,Cox10,Ndufc2,Mrps22,Timm17a,Atp5pb,Cox7a2,Uqcrfs1,Cox11,Immt,Ndufs3,Mrpl34,Cox8a,Atp5c1,Acadm,Atp5j2,Ndufb5,Pdhb,Ndufab1,Bckdha,Mrps30,Atp5b,Uqcrc1,Cox5b,Cox7c,Acat1,Ndufv2,Timm50,Cyb5a,Ndufa5,Atp5o,Mrps11,Vdac3,Cox6a1,Etfa,Mdh1,Atp5g1,Cox6b1,Ndufc1,Atp6v1e1,…	0.6
Canonical Pathways - Reactome	REACTOME_THE_CITRIC_ACID_TCA_CYCLE_AND_RESPIRATORY_ELECTRON_TRANSPORT	1.78922925003092e-20	1.79280770853099e-17	1.16906996676109	-0.602234320930298	-2.81013153008435	163	Ldhb,Fh1,Ndufaf6,Idh3a,Suclg1,Ndufb4,Cox7b,Ndufa1,Coq10a,Idh3b,Ndufb8,Uqcr10,Cox5a,Sco2,Ndufs4,Ndufs2,Sdhb,Cyc1,Idh3g,Ndufc2,Atp5pb,Uqcrfs1,Cycs,Cox11,Ndufs3,Cox8a,Atp5c1,Atp5j2,Ndufb5,Pdhb,Ndufab1,Atp5b,Ndufb9,Ndufaf5,Uqcrc1,Cox5b,Cox7c,Taco1,Ndufv2,Ndufs5,Ndufa5,Atp5o,Cox6a1,Etfa,Ndufa10,Fahd1,Atp5g1,Cox6b1,Ndufc1,Atp5h,Ndufv1,Uqcrc2,Atp5d,Gm10053,Sco1,Ndufb10,Ndufs8,Me2,Dld,Ndufb11,Ndufa2,Nduf…	0.595092024539877
Canonical Pathways - Reactome	REACTOME_MITOCHONDRIAL_TRANSLATION	8.3865164166524e-16	5.37810524767085e-13	1.02766987054358	-0.662952620530513	-2.80724981580966	88	Mrps31,Mrpl47,Mrpl12,Mrpl45,Mrpl43,Mrpl37,Mrpl10,Mrpl9,Mrpl1,Mrps18b,Mrps26,Mrpl38,Mrpl18,Mrps22,Mrpl3,Eral1,Mrpl50,Mrpl21,Mrpl34,Mrps6,Mrpl58,Dap3,Mrpl19,Mrps35,Mrpl23,Mrpl2,Mrps30,Mrps23,Mrps9,Mrpl36,Mrpl44,Mrps11,Gfm1,Mrpl4,Mrpl35,Mrpl20,Mrpl27,Mrps34,Mrps10,Gadd45gip1,Oxa1l,Mrpl28,Mrpl46,Mrps33,Mrps27,Gfm2,Mrps2,Aurkaip1,Mrpl22,Mrpl48,Mrpl11,Mrps36,Mrpl16,Mrpl49,Mrps7,Mrpl40	0.636363636363636
Ontology - Cellular Component	GOCC_ORGANELLAR_RIBOSOME	2.56749244802656e-15	1.37206796422539e-12	1.00731795687447	-0.651560398232913	-2.80190107252537	92	Mrps31,Mrpl47,Mrpl12,Mrpl45,Mrpl43,Mrpl37,Mrpl10,Mtg2,Mrpl9,Mrpl1,Mrps18b,Mrps26,Mrpl38,Mrpl18,Mrps22,Mrpl3,Mrpl50,Mrpl21,Mrpl34,Mrps6,Mrpl58,Dap3,Mtg1,Mrpl19,Mrps35,Mrpl23,Ndufab1,Mrpl2,Mrps30,Mrps23,Mrps9,Mrpl36,Mrpl44,Mrps11,Mrpl4,Mrpl35,Mrpl20,Mrpl27,Mrps34,Mrps10,Gadd45gip1,mt-Rnr1,Mrpl28,Mrpl46,Mrps33,Mrps27,Mrps2,Aurkaip1,Mrpl22,Mrpl48,Mrpl11,Mrpl16,mt-Rnr2,Malsu1,Mrpl49,Mrps7,Mrpl40	0.619565217391304
Canonical Pathways - Reactome	REACTOME_THE_ROLE_OF_GTSE1_IN_G2_M_PROGRESSION_AFTER_G2_CHECKPOINT	4.28842709850026e-14	2.02211950715165e-11	0.965327754226083	-0.683971331993325	-2.79450899918325	70	Tuba8,Tubb4b,Tuba4a,Tubb2a,Psmd7,Psmd11,Psmc2,Tubb2b,Psmd9,Psma1,Psma7,Psmb3,Psmd1,Psmd6,Psmd12,Psmd4,Psmc4,Psmc6,Psmc5,Psma5,Psmc1,Psma6,Psmb2,Psmc3,Trp53,Psma2,Tuba1b,Psmd3,Psme3,Psma3,Uba52,Tubb6,Psmd2,Psmd14,Psmb6,Ccnb1,Psmd13,Psmb5,Psmb4,Psmf1,Psmb1,Gtse1,Psmb7,Psme2b	0.628571428571429
Canonical Pathways - Reactome	REACTOME_RESPIRATORY_ELECTRON_TRANSPORT	1.01993590123091e-15	6.05615272908666e-13	1.01754479730988	-0.641211568423293	-2.77188264951275	97	Ndufaf6,Ndufb4,Cox7b,Ndufa1,Coq10a,Ndufb8,Uqcr10,Cox5a,Sco2,Ndufs4,Ndufs2,Cyc1,Ndufc2,Uqcrfs1,Cycs,Cox11,Ndufs3,Cox8a,Ndufb5,Ndufab1,Ndufb9,Ndufaf5,Uqcrc1,Cox5b,Cox7c,Taco1,Ndufv2,Ndufs5,Ndufa5,Cox6a1,Etfa,Ndufa10,Cox6b1,Ndufc1,Ndufv1,Uqcrc2,Gm10053,Sco1,Ndufb10,Ndufs8,Ndufb11,Ndufa2,Ndufb6,Ndufb7,Ndufa4,Ndufs7,Ndufa9,Timmdc1,Ndufs1,Uqcrh,Ndufb3,Uqcrq,Ndufv3,Ndufs6,Cox4i1,mt-Co3,Ndufa11,Ndufaf4,U…	0.639175257731959
Ontology - Biological Process	GOBP_MITOCHONDRIAL_TRANSLATION	7.28162298991158e-17	5.83694898871312e-14	1.05746357275086	-0.60601919931343	-2.75113194650873	131	Mrps31,Mrpl47,Mrpl12,Mrpl45,Mrpl43,Mrpl37,Mrpl10,Mtg2,Mrpl9,Mrpl1,Mrps18b,Trmt10c,Mrps26,Mrpl38,Mrpl18,Mrps22,Mrpl3,Rcc1l,Mrpl50,Cdk5rap1,Mrpl21,Mrpl34,Mrps6,Mrpl58,Dap3,Mtg1,Coa3,Mrpl19,Mrps35,Mrpl23,Mrpl2,Mrps30,Mrps23,Taco1,Mrps9,Mrpl36,Mrpl44,Mrps11,Gfm1,Mrpl4,Iars2,Mrpl35,Yars2,Mrpl20,Trub2,Mrpl27,Hars,Gatb,Mrps34,Mrps10,Gadd45gip1,Mrpl28,Mrpl46,Qrsl1,Mrps33,Mrps27,Tsfm,Gfm2,Ngrn,Mrps2,Rpusd…	0.702290076335878
Ontology - Cellular Component	GOCC_RESPIRASOME	6.16088648069829e-15	3.08660412682984e-12	0.996986217533181	-0.648503737463369	-2.74900401133111	89	Cox7a1,Ndufb4,Cox7b,Ndufa1,Ndufb8,Uqcr10,Cox5a,Ndufs4,Ndufs2,Sdhb,Cox6b2,Cyc1,Ndufc2,Cox7a2,Uqcrfs1,Ndufs3,Dmac2,Cox8a,Ndufb5,Ndufab1,Ndufb9,Uqcrc1,Cox5b,Cox7c,Ndufv2,Ndufs5,Ndufa5,Cox6a1,Ndufa10,Cox6b1,Ndufc1,Ndufv1,Uqcrc2,Ndufb10,Ndufs8,Higd1a,Ndufb11,Ndufa2,Ndufb6,Ndufb7,Ndufa4,Ndufs7,Ndufa9,Uqcc3,Ndufs1,Sdhc,Uqcrh,Ndufb3,Uqcrq,Sdhd,Ndufv3,Ndufs6,Cox4i1,mt-Co3,Ndufa11,Uqcrb	0.629213483146067
Canonical Pathways - Reactome	REACTOME_RESPIRATORY_ELECTRON_TRANSPORT_ATP_SYNTHESIS_BY_CHEMIOSMOTIC_COUPLING_AND_HEAT_PRODUCTION_BY_UNCOUPLING_PROTEINS	2.42288200999821e-16	1.68885410366484e-13	1.03769615548758	-0.617597945480564	-2.74726242945955	118	Ndufaf6,Ndufb4,Cox7b,Ndufa1,Coq10a,Ndufb8,Uqcr10,Cox5a,Sco2,Ndufs4,Ndufs2,Cyc1,Ndufc2,Atp5pb,Uqcrfs1,Cycs,Cox11,Ndufs3,Cox8a,Atp5c1,Atp5j2,Ndufb5,Ndufab1,Atp5b,Ndufb9,Ndufaf5,Uqcrc1,Cox5b,Cox7c,Taco1,Ndufv2,Ndufs5,Ndufa5,Atp5o,Cox6a1,Etfa,Ndufa10,Atp5g1,Cox6b1,Ndufc1,Atp5h,Ndufv1,Uqcrc2,Atp5d,Gm10053,Sco1,Ndufb10,Ndufs8,Ndufb11,Ndufa2,Ndufb6,Ndufb7,Ndufa4,Ndufs7,Ndufa9,Atp5e,Timmdc1,Ndufs1,Uqcrh,…	0.61864406779661
Ontology - Biological Process	GOBP_AEROBIC_ELECTRON_TRANSPORT_CHAIN	4.0354747169493e-12	1.22069303136097e-09	0.887074988399873	-0.686622309561314	-2.74588278896749	60	Cox7a1,Ndufb8,Uqcr10,Cox5a,Ndufs2,Iscu,Sdhb,Cyc1,Ndufc2,Cox7a2,Uqcrfs1,Cycs,Ndufs3,Cox8a,Coq9,Ndufb9,Uqcrc1,Cox5b,Cox7c,Ndufv2,Cox6a1,Ndufa10,Ndufv1,Uqcrc2,Ndufs8,Dld,Sdhaf2,Ndufb6,Ndufs7,Uqcc3,Afg1l,Ndufs1,Sdhc,Uqcrh,Uqcrq,Sdhd,Ndufs6,Cox4i1,mt-Co3,Uqcrb	0.666666666666667
Canonical Pathways - Wiki	WP_ELECTRON_TRANSPORT_CHAIN	6.40125100494448e-14	2.64728511182641e-11	0.954541630725724	-0.635081248665966	-2.69210615027878	89	Cox7a1,Ndufb4,Atpif1,Cox7b,Ndufa1,Uqcr10,Cox5a,Ndufs4,Ndufs2,Sdhb,Ndufc2,Atp5pb,Cox7a2,Uqcrfs1,Cox8a,Atp5c1,Atp5j2,Ndufb5,Ndufab1,Atp5b,Ndufb9,Uqcrc1,Cox5b,Ndufv2,Ndufs5,Ndufa5,Atp5o,Cox6a1,Ndufa10,Ndufc1,Atp5h,Ndufv1,Uqcrc2,Atp5d,Sco1,Ndufb10,Ndufs8,Ndufa2,Ndufb6,Ndufb7,Ndufs7,Ndufa9,Atp5e,Ndufs1,Sdhc,Uqcrh,Ndufb3,Atp5a1,Uqcrq,Sdhd,Ndufv3,Ndufs6,Cox4i1,Atp5g2,mt-Co3,Uqcrb,Dmac2l	0.640449438202247
Canonical Pathways - Reactome	REACTOME_DECTIN_1_MEDIATED_NONCANONICAL_NF_KB_SIGNALING	5.87512842142571e-11	1.47171966956714e-08	0.839088935621274	-0.673499629148271	-2.64469143175958	57	Psmd7,Psmd11,Psmc2,Psmd9,Psma1,Psma7,Psmb3,Psmd1,Psmd6,Uba3,Psmd12,Psmd4,Psmc4,Psmc6,Psmc5,Psma5,Psmc1,Psma6,Fbxw11,Psmb2,Psmc3,Cul1,Psma2,Psmd3,Psme3,Psma3,Ube2m,Uba52,Psmd2,Psmd14,Psmb6,Psmd13,Psmb5,Psmb4,Psmf1,Psmb1,Psmb7,Psme2b	0.666666666666667
Ontology - Biological Process	GOBP_ATP_SYNTHESIS_COUPLED_ELECTRON_TRANSPORT	7.43831414428567e-12	2.12948307787836e-09	0.875325132024659	-0.647529941456018	-2.6405104907414	73	Cox7a1,Ndufb8,Uqcr10,Cox5a,Ndufs2,Iscu,Sdhb,Cyc1,Ndufc2,Cox7a2,Uqcrfs1,Cycs,Coq7,Ndufs3,Mtch2,Cox8a,Coq9,Ndufb9,Uqcrc1,Cox5b,Snca,Cox7c,Ndufv2,Cox6a1,Dguok,Ndufa10,Ndufv1,Uqcrc2,Ndufs8,Dld,Sdhaf2,Ndufb6,Ccnb1,Ndufs7,Uqcc3,Afg1l,Ndufs1,Sdhc,Uqcrh,Uqcrq,Sdhd,Ndufv3,Ndufs6,Cox4i1,mt-Co3,Uqcrb	0.63013698630137
Canonical Pathways - Reactome	REACTOME_DEGRADATION_OF_DVL	1.78002187108526e-11	4.92022597193774e-09	0.863415391606693	-0.676488939096817	-2.61432277038866	55	Psmd7,Psmd11,Psmc2,Psmd9,Dvl1,Psma1,Psma7,Psmb3,Psmd1,Psmd6,Klhl12,Psmd12,Psmd4,Dact1,Psmc4,Psmc6,Psmc5,Psma5,Psmc1,Psma6,Psmb2,Psmc3,Psma2,Psmd3,Psme3,Psma3,Cul3,Uba52,Psmd2,Psmd14,Psmb6,Psmd13,Psmb5,Psmb4,Psmf1,Psmb1,Psmb7,Psme2b	0.690909090909091
Ontology - Biological Process	GOBP_ELECTRON_TRANSPORT_CHAIN	2.31098366121783e-13	8.61620698991726e-11	0.932595211336209	-0.600214721244442	-2.61007791032775	105	Aox3,Slc25a22,Cox7a1,Ndufb8,Uqcr10,Cox5a,Ppargc1a,Sco2,Ndufs4,Ndufs2,Iscu,Sdhb,Cyc1,Immp2l,Ndufc2,Cox7a2,Uqcrfs1,Cycs,Coq7,Ndufs3,Mtch2,Cox8a,Coq9,Ndufb9,Uqcrc1,Cox5b,Snca,Cox7c,Ndufv2,Ndufa5,Cox6a1,Dguok,Etfa,Ndufa10,Ndufv1,Uqcrc2,Ndufs8,Dld,Sdhaf2,Norad,Ndufb6,Ccnb1,Ndufs7,Uqcc3,Afg1l,Ndufs1,Pum2,Sdhc,Uqcrh,Ndufb3,Uqcrq,Sdhd,Ndufv3,Ndufs6,Cox4i1,mt-Co3,Uqcrb,Etfdh	0.552380952380952
Ontology - Biological Process	GOBP_PROTON_MOTIVE_FORCE_DRIVEN_ATP_SYNTHESIS	1.05580375487479e-10	2.52636504450039e-08	0.839088935621274	-0.640750930765868	-2.60664158287158	69	Ndufb4,Ndufa1,Ndufb8,Ndufs4,Ndufs2,Sdhb,Ndufc2,Atp5pb,Ndufs3,Atp5c1,Atp5j2,Ndufb5,Ndufab1,Atp5b,Ndufb9,Ndufv2,Ndufs5,Ndufa5,Atp5o,Ndufa10,Atp5g1,Ndufc1,Atp5h,Ndufv1,Atp5d,Ndufb10,Ndufs8,Ndufb11,Ndufa2,Ndufb6,Ndufb7,Ndufs7,Ndufa9,Atp5e,Ndufs1,Sdhc,Ndufb3,Atp5a1,Sdhd,Ndufv3,Ndufs6,Atp5g2,Ndufa11	0.623188405797102
Ontology - Biological Process	GOBP_MITOCHONDRIAL_GENE_EXPRESSION	7.30012783587412e-16	4.87648539436391e-13	1.02766987054358	-0.555337814006514	-2.60238792110463	166	Mrps31,Mterf3,Mrpl47,Mrpl12,Mrpl45,Mrpl43,Fastk,Ppargc1b,Mrpl37,Mrpl10,Mtg2,Mrpl9,Mrpl1,Mrps18b,Trmt10c,Mrps26,Mrpl38,Mrpl18,Mrps22,Mrpl3,Rcc1l,Mrpl50,Cdk5rap1,Mrpl21,Mrpl34,Mrps6,Mrpl58,Dap3,Mtg1,Sirt3,Coa3,Mtres1,Mrpl19,Mrps35,Mrpl23,Mrpl2,Mrps30,Mrps23,Taco1,Mrps9,Mrpl36,Mrpl44,Mrps11,Slc25a33,Gfm1,Mrpl4,Iars2,Mrpl35,Yars2,Supv3l1,Mrpl20,Trub2,Chchd10,Mrpl27,Hars,Gatb,Mrps34,Mrps10,Gadd45gip1,…	0.63855421686747
Canonical Pathways - Reactome	REACTOME_ACTIVATION_OF_NF_KAPPAB_IN_B_CELLS	3.65346865542669e-10	7.14297676631715e-08	0.814035837847908	-0.642212694197342	-2.60207208981041	64	Psmd7,Psmd11,Psmc2,Psmd9,Psma1,Psma7,Psmb3,Psmd1,Psmd6,Psmd12,Psmd4,Psmc4,Psmc6,Psmc5,Psma5,Psmc1,Psma6,Fbxw11,Psmb2,Psmc3,Cul1,Psma2,Psmd3,Nfkbia,Psme3,Psma3,Uba52,Psmd2,Psmd14,Psmb6,Psmd13,Rel,Psmb5,Psmb4,Psmf1,Psmb1,Psmb7,Psme2b,Nfkbib	0.609375
Canonical Pathways - Reactome	REACTOME_SCF_SKP2_MEDIATED_DEGRADATION_OF_P27_P21	7.18207709693738e-10	1.32348344848391e-07	0.801215574617779	-0.645268346409553	-2.58050346165352	60	Cks1b,Psmd7,Psmd11,Psmc2,Psmd9,Psma1,Psma7,Psmb3,Psmd1,Psmd6,Psmd12,Psmd4,Psmc4,Psmc6,Psmc5,Psma5,Ccne1,Psmc1,Psma6,Psmb2,Psmc3,Cul1,Psma2,Psmd3,Psme3,Psma3,Uba52,Psmd2,Psmd14,Psmb6,Ccnd1,Psmd13,Psmb5,Psmb4,Psmf1,Psmb1,Psmb7,Psme2b,Cdkn1b,Psmd8,Psma4,Cdk4	0.7
Canonical Pathways - Reactome	REACTOME_G1_S_DNA_DAMAGE_CHECKPOINTS	3.77391656666351e-10	7.28956992731921e-08	0.814035837847908	-0.633788141891878	-2.57844673833746	65	Psmd7,Psmd11,Psmc2,Psmd9,Psma1,Psma7,Psmb3,Psmd1,Cdc25a,Psmd6,Psmd12,Psmd4,Psmc4,Psmc6,Psmc5,Psma5,Ccne1,Psmc1,Psma6,Psmb2,Psmc3,Trp53,Psma2,Psmd3,Psme3,Psma3,Chek1,Uba52,Psmd2,Psmd14,Psmb6,Psmd13,Psmb5,Psmb4,Psmf1,Psmb1,Psmb7,Psme2b,Cdkn1b,Psmd8,Psma4	0.630769230769231
Canonical Pathways - Reactome	REACTOME_UBIQUITIN_MEDIATED_DEGRADATION_OF_PHOSPHORYLATED_CDC25A	6.64091513187242e-10	1.23799013249045e-07	0.801215574617779	-0.680538754086863	-2.5771304607886	51	Psmd7,Psmd11,Psmc2,Psmd9,Psma1,Psma7,Psmb3,Psmd1,Cdc25a,Psmd6,Psmd12,Psmd4,Psmc4,Psmc6,Psmc5,Psma5,Psmc1,Psma6,Psmb2,Psmc3,Psma2,Psmd3,Psme3,Psma3,Chek1,Uba52,Psmd2,Psmd14,Psmb6,Psmd13,Psmb5,Psmb4,Psmf1,Psmb1,Psmb7,Psme2b	0.705882352941177
Ontology - Cellular Component	GOCC_MITOCHONDRIAL_LARGE_RIBOSOMAL_SUBUNIT	1.99162875226309e-09	3.07017232271941e-07	0.774939030136436	-0.654346722242221	-2.57656523199643	58	Mrpl47,Mrpl12,Mrpl45,Mrpl43,Mrpl37,Mrpl10,Mrpl9,Mrpl1,Mrpl38,Mrpl18,Mrpl3,Mrpl50,Mrpl21,Mrpl34,Mrpl58,Mrpl19,Mrpl23,Ndufab1,Mrpl2,Mrps30,Mrpl36,Mrpl44,Mrpl4,Mrpl35,Mrpl20,Mrpl27,Gadd45gip1,Mrpl28,Mrpl46,Mrpl22,Mrpl48,Mrpl11,Mrpl16,mt-Rnr2,Malsu1,Mrpl49,Mrpl40	0.637931034482759
Ontology - Biological Process	GOBP_OXIDATIVE_PHOSPHORYLATION	1.10980820246251e-14	5.3916500308724e-12	0.986546283587582	-0.567539176161656	-2.5714308586031	135	Cox7a1,Ndufb4,Ndufa1,Ndufb8,Uqcr10,Cox5a,Ndufs4,Ndufs2,Iscu,Sdhb,Cyc1,Ndufc2,Atp5pb,Cox7a2,Uqcrfs1,Cycs,Coq7,Ndufs3,Mtch2,Cox8a,Atp5c1,Atp5j2,Ndufb5,Coq9,Ndufab1,Atp5b,Ndufb9,Uqcrc1,Cox5b,Snca,Cox7c,Ndufv2,Ndufs5,Ndufa5,Atp5o,Cox6a1,Dguok,Ndufa10,Slc25a33,Ndufc1,Atp5h,Ndufv1,Uqcrc2,Atp5d,Ndufb10,Ndufs8,Chchd10,Dld,Ndufb11,Sdhaf2,Ndufa2,Ndufb6,Ndufb7,Ccnb1,Ndufs7,Ndufa9,Uqcc3,Atp5e,Afg1l,Gadd45gip…	0.555555555555556
Canonical Pathways - Reactome	REACTOME_NUCLEAR_EVENTS_MEDIATED_BY_NFE2L2	1.22644412528257e-09	2.04816168922188e-07	0.788186810800237	-0.667488052629125	-2.5687299683262	54	Psmd7,Srxn1,Psmd11,Psmc2,Psmd9,Psma1,Psma7,Psmb3,Psmd1,Psmd6,Psmd12,Psmd4,Psmc4,Psmc6,Psmc5,Psma5,Psmc1,Psma6,Psmb2,Psmc3,Cul1,Psma2,Psmd3,Psme3,Psma3,Uba52,Psmd2,Psmd14,Psmb6,Psmd13,Psmb5,Psmb4,Psmf1,Psmb1,Psmb7,Psme2b,Psmd8,Psma4,Prdx1	0.722222222222222
Canonical Pathways - Reactome	REACTOME_CYCLIN_A_CDK2_ASSOCIATED_EVENTS_AT_S_PHASE_ENTRY	2.60513137678676e-10	5.35454695290325e-08	0.814035837847908	-0.628359220183127	-2.55784789612804	72	Cks1b,Psmd7,Cables1,Psmd11,Psmc2,Psmd9,Psma1,Psma7,Psmb3,Psmd1,Cdc25a,Psmd6,Psmd12,Psmd4,Psmc4,Psmc6,Psmc5,Psma5,Ccne1,Psmc1,Psma6,Psmb2,Psmc3,Cul1,Psma2,Psmd3,Psme3,Psma3,Fzr1,Uba52,Psmd2,Psmd14,Psmb6,Ccnd1,Psmd13,Psmb5,Psmb4,Psmf1,Psmb1,Psmb7,Psme2b,Cdkn1b,Psmd8,Psma4,Cdk4	0.625
Canonical Pathways - Reactome	REACTOME_KEAP1_NFE2L2_PATHWAY	1.87443194868683e-10	4.11656068511607e-08	0.826657301178302	-0.618819443129522	-2.545124424268	75	Psmd7,Srxn1,Psmd11,Psmc2,Psmd9,Psma1,Psma7,Psmb3,Psmd1,Psmd6,Psmd12,Psmd4,Psmc4,Psmc6,Nploc4,Psmc5,Mafk,Psma5,Ufd1,Psmc1,Psma6,Psmb2,Psmc3,Cul1,Sqstm1,Psma2,Psmd3,Psme3,Psma3,Cul3,Uba52,Psmd2,Psmd14,Psmb6,Psmd13,Vcp,Psmb5,Psmb4,Psmf1,Psmb1,Psmb7,Psme2b,Psmd8,Psma4,Keap1,Prdx1	0.613333333333333
Canonical Pathways - Reactome	REACTOME_RUNX1_REGULATES_TRANSCRIPTION_OF_GENES_INVOLVED_IN_DIFFERENTIATION_OF_HSCS	1.88798446503866e-09	2.96746734740194e-07	0.774939030136436	-0.626947394089472	-2.5429884674645	63	Psmd7,Psmd11,Psmc2,Psmd9,Psma1,Psma7,Lmo2,Psmb3,Psmd1,Psmd6,Psmd12,Psmd4,Psmc4,Psmc6,Psmc5,Psma5,Psmc1,Psma6,Psmb2,Psmc3,Psma2,Psmd3,Psme3,Psma3,Uba52,Psmd2,Psmd14,Ldb1,Psmb6,Gata3,Psmd13,Psmb5,Psmb4,Psmf1,Psmb1,Psmb7,Psme2b	0.587301587301587
Ontology - Cellular Component	GOCC_MITOCHONDRIAL_MATRIX	1.32555851474744e-21	1.63471954680238e-18	1.20397524075264	-0.505320988444465	-2.54072615484889	294	Mrps31,Fh1,Idh3a,Suclg1,Pyroxd2,Mrpl47,Mrpl12,Mrpl45,Mrpl43,Acsm3,Timm44,Dnaja3,Pck2,Fastk,Alas2,Mrpl37,Idh3b,Mrpl10,Agxt,Mtg2,Mrpl9,Nat8l,Coq5,Iscu,Mrpl1,Mlycd,Mrps18b,Trmt10c,Tdrd7,Mrps26,Mrpl38,Mrpl18,Idh3g,Mrps22,Mrpl3,Poldip2,Eral1,Mrpl50,Mrpl21,Mrpl34,Mrps6,Mrpl58,Ivd,Acadm,Dap3,Mtg1,Sirt3,Pam16,Mtres1,Mrpl19,Mrps35,Pmpcb,Mrpl23,Pdhb,Ndufab1,Mrpl2,Bckdha,Mrps30,Atp5b,Mrps23,Dhfr,Abat,Snca,B…	0.520408163265306
Ontology - Cellular Component	GOCC_PROTEASOME_ACCESSORY_COMPLEX	4.15154527063287e-09	5.73772187748156e-07	0.761460801445585	-0.800329445164338	-2.51900843440739	24	Adrm1,Psmd7,Psmd11,Psmc2,Psmd9,Psmd1,Psmd6,Psmd12,Psmd4,Psmc4,Psmc6,Psmc5,Psmc1,Psmc3,Psmd3,Psme3,Psmd2,Psmd14	0.75
Ontology - Biological Process	GOBP_AEROBIC_RESPIRATION	1.84560709431449e-15	1.0203025150362e-12	1.00731795687447	-0.533683719764076	-2.51737578182234	176	Fh1,Cox7a1,Idh3a,Suclg1,Ndufb4,Ide,Ndufa1,Idh3b,Ndufb8,Uqcr10,Cox5a,Ndufs4,Ndufs2,Iscu,Sdhb,Cyc1,Idh3g,Cox10,Ndufc2,Atp5pb,Cox7a2,Uqcrfs1,Cycs,Coq7,Ndufs3,Mtch2,Cox8a,Atp5c1,Atp5j2,Ndufb5,Coq9,Sirt3,Pdhb,Ndufab1,Atp5b,Ndufb9,Uqcrc1,Cox5b,Snca,Cox7c,Ndufv2,Ndufs5,Ndufa5,Atp5o,Cox6a1,Dguok,Ndufa10,Mdh1,Slc25a33,Ndufc1,Atp5h,Ndufv1,Uqcrc2,Atp5d,Ndufb10,Ndufs8,Chchd10,Dld,Ndufb11,Sdhaf2,Ndufa2,Ndufb6…	0.551136363636364
Ontology - Cellular Component	GOCC_OXIDOREDUCTASE_COMPLEX	1.04951256333617e-12	3.50537196154282e-10	0.910119734774459	-0.570838756945595	-2.51611722712494	114	Ldhb,Gldc,Nox4,Idh3a,Ndufb4,Ndufa1,Idh3b,Ndufb8,Uqcr10,Ndufs4,Ndufs2,Sdhb,Cyc1,Idh3g,Ndufc2,Uqcrfs1,P4ha2,Ndufs3,Dmac2,Ndufb5,Pdhb,Ndufab1,Bckdha,Ndufb9,Uqcrc1,Ndufv2,Ndufs5,Ndufa5,Etfa,Ndufa10,Ndufc1,Ndufv1,Uqcrc2,Ndufb10,Ndufs8,Dld,Ndufb11,Ndufa2,Ndufb6,Ndufb7,Ndufa4,Ndufs7,Ndufa9,Uqcc3,Dlst,Dlat,Pdhx,Noxo1,Ndufs1,Sdhc,Cbr4,Ncf1,Uqcrh,Pdk2,Ndufb3,Uqcrq,Sdhd,Ndufv3,Ndufs6,Ndufa11,Uqcrb,Etfdh,Gpd…	0.56140350877193
Ontology - Cellular Component	GOCC_NADH_DEHYDROGENASE_COMPLEX	2.33192988716878e-09	3.46162036584165e-07	0.774939030136436	-0.666848861453163	-2.51513101454701	49	Ndufb4,Ndufa1,Ndufb8,Ndufs4,Ndufs2,Ndufc2,Ndufs3,Dmac2,Ndufb5,Ndufab1,Ndufb9,Ndufv2,Ndufs5,Ndufa5,Ndufa10,Ndufc1,Ndufv1,Ndufb10,Ndufs8,Ndufb11,Ndufa2,Ndufb6,Ndufb7,Ndufa4,Ndufs7,Ndufa9,Ndufs1,Ndufb3,Ndufv3,Ndufs6,Ndufa11,Foxred1,Ndufa13	0.673469387755102
Ontology - Biological Process	GOBP_NADH_DEHYDROGENASE_COMPLEX_ASSEMBLY	5.02825621011917e-09	6.83161047123987e-07	0.761460801445585	-0.633015620818366	-2.50949946162717	59	Ndufaf6,Ndufb4,Ndufa1,Ndufb8,Ndufs4,Ndufs2,Ndufc2,Ndufs3,Ndufaf8,Dmac2,Ndufb5,Ndufab1,Ndufb9,Ndufaf5,Timm21,Ndufs5,Ndufa5,Ndufa10,Ndufc1,Ndufb10,Ndufs8,Ndufb11,Ndufa2,Ndufb6,Ndufb7,Ndufs7,Ndufa9,Oxa1l,Ndufs1,Ndufb3,Ndufs6,Ndufa11,Ndufaf4,Ndufaf3,Foxred1,Ndufa13	0.610169491525424
Canonical Pathways - Reactome	REACTOME_DEGRADATION_OF_BETA_CATENIN_BY_THE_DESTRUCTION_COMPLEX	9.81229262372842e-11	2.38349508096385e-08	0.839088935621274	-0.601951363119787	-2.50747857706907	79	Psmd7,Axin1,Psmd11,Psmc2,Psmd9,Psma1,Psma7,Psmb3,Psmd1,Psmd6,Psmd12,Psmd4,Psmc4,Ppp2cb,Psmc6,Psmc5,Psma5,Psmc1,Psma6,Psmb2,Psmc3,Cul1,Psma2,Psmd3,Psme3,Psma3,Ppp2r5e,Uba52,Psmd2,Psmd14,Psmb6,Tcf7,Ppp2r5b,Ctbp1,Psmd13,Psmb5,Ppp2ca,Psmb4,Psmf1,Tle2,Psmb1,Ppp2r1a,Psmb7,Psme2b	0.556962025316456
Canonical Pathways - Reactome	REACTOME_UCH_PROTEINASES	8.01858741748309e-11	1.97775374580137e-08	0.839088935621274	-0.6019510083933	-2.50593409062718	80	Adrm1,Psmd7,Psmd11,Psmc2,Actl6a,Psmd9,Psma1,Actr8,Psma7,Psmb3,Psmd1,Psmd6,Uchl5,Psmd12,Psmd4,Psmc4,Actg1,Psmc6,Psmc5,Psma5,Psmc1,Psma6,Psmb2,Psmc3,Psma2,Psmd3,Psme3,Psma3,Uba52,Psmd2,Psmd14,Psmb6,Hcfc1,Psmd13,Psmb5,Bap1,Psmb4,Psmf1,Psmb1,Ino80b,Psmb7,Psme2b,Tfpt,Foxk2,Psmd8,Psma4,Mbd5	0.5875
Canonical Pathways - Reactome	REACTOME_GLI3_IS_PROCESSED_TO_GLI3R_BY_THE_PROTEASOME	3.52669868077384e-09	5.04821725447913e-07	0.774939030136436	-0.636967634927124	-2.50123797177187	57	Psmd7,Psmd11,Psmc2,Psmd9,Psma1,Psma7,Psmb3,Psmd1,Psmd6,Psmd12,Psmd4,Psmc4,Psmc6,Psmc5,Psma5,Psmc1,Psma6,Psmb2,Psmc3,Cul1,Psma2,Psmd3,Psme3,Psma3,Uba52,Psmd2,Psmd14,Psmb6,Psmd13,Psmb5,Psmb4,Psmf1,Psmb1,Psmb7,Psme2b,Prkaca,Psmd8,Psma4	0.666666666666667
Canonical Pathways - Reactome	REACTOME_DOWNSTREAM_SIGNALING_EVENTS_OF_B_CELL_RECEPTOR_BCR	2.14103822422841e-10	4.57668330811064e-08	0.826657301178302	-0.6002399860202	-2.49489096324366	78	Psmd7,Psmd11,Psmc2,Psmd9,Psma1,Psma7,Psmb3,Psmd1,Psmd6,Psmd12,Psmd4,Psmc4,Psmc6,Psmc5,Psma5,Hras,Psmc1,Psma6,Fbxw11,Psmb2,Psmc3,Cul1,Psma2,Psmd3,Nfkbia,Psme3,Psma3,Uba52,Psmd2,Psmd14,Psmb6,Psmd13,Rel,Nfatc3,Psmb5,Ppp3ca,Psmb4,Psmf1,Psmb1,Psmb7,Psme2b,Nfkbib,Calm2,Kras,Psmd8,Psma4	0.58974358974359
Canonical Pathways - Reactome	REACTOME_DEGRADATION_OF_AXIN	9.07644287822823e-09	1.16595978766145e-06	0.747739663149885	-0.647772275078128	-2.49285668723207	54	Psmd7,Axin1,Psmd11,Psmc2,Psmd9,Psma1,Psma7,Psmb3,Psmd1,Psmd6,Psmd12,Psmd4,Psmc4,Psmc6,Psmc5,Psma5,Psmc1,Psma6,Psmb2,Psmc3,Psma2,Psmd3,Psme3,Psma3,Uba52,Psmd2,Psmd14,Psmb6,Psmd13,Psmb5,Psmb4,Psmf1,Psmb1,Psmb7,Psme2b	0.648148148148148
Canonical Pathways - Reactome	REACTOME_MITOTIC_G1_PHASE_AND_G1_S_TRANSITION	1.44915916017042e-12	4.74141217466372e-10	0.910119734774459	-0.555667153773825	-2.49266920184272	128	Cks1b,Psmd7,Cables1,Ccnd3,Psmd11,Psmc2,Tfdp1,Psmd9,Psma1,Psma7,Psmb3,E2f3,Psmd1,Cdc25a,Psmd6,Gmnn,Psmd12,Ppp2r3d,Psmd4,Psmc4,Ppp2cb,E2f4,E2f2,Psmc6,Mcm2,Psmc5,Psma5,Ccne1,Psmc1,Mcm5,Psma6,Psmb2,Psmc3,Cul1,Psma2,Lin37,Psmd3,Psme3,Rbbp4,Rbl2,Psma3,Uba52,Psmd2,Psmd14,Dbf4,Psmb6,Ccnd1,Prim2,Pole3,Lyn,Orc4,Psmd13,Jak2,Psmb5,Ppp2ca,Psmb4,Psmf1,Psmb1,Ppp2r1a,Cdc7,Psmb7,Psme2b,Mcm3,Lin52,Rpa1,Cdkn1b,Psmd…	0.5390625
Canonical Pathways - Reactome	REACTOME_CROSS_PRESENTATION_OF_SOLUBLE_EXOGENOUS_ANTIGENS_ENDOSOMES	1.31846410641721e-08	1.66437925622682e-06	0.747739663149885	-0.66692728521201	-2.49007054882903	47	Psmd7,Psmd11,Psmc2,Psmd9,Psma1,Psma7,Psmb3,Psmd1,Psmd6,Psmd12,Psmd4,Psmc4,Psmc6,Psmc5,Psma5,Psmc1,Psma6,Psmb2,Psmc3,Psma2,Psmd3,Psme3,Psma3,Psmd2,Psmd14,Psmb6,Psmd13,Psmb5,Psmb4,Psmf1,Psmb1,Psmb7,Psme2b	0.702127659574468
Canonical Pathways - Reactome	REACTOME_REGULATION_OF_RAS_BY_GAPS	3.86795815981577e-09	5.39227001897099e-07	0.761460801445585	-0.610274424752679	-2.48135665034378	66	Psmd7,Psmd11,Psmc2,Psmd9,Psma1,Psma7,Psmb3,Psmd1,Psmd6,Psmd12,Psmd4,Psmc4,Spred2,Psmc6,Psmc5,Psma5,Hras,Psmc1,Psma6,Psmb2,Psmc3,Psma2,Psmd3,Psme3,Rasal1,Psma3,Cul3,Uba52,Psmd2,Psmd14,Psmb6,Nf1,Psmd13,Psmb5,Psmb4,Psmf1,Psmb1,Psmb7,Psme2b,Kras,Psmd8,Psma4	0.636363636363636
Canonical Pathways - Reactome	REACTOME_FCERI_MEDIATED_NF_KB_ACTIVATION	1.18120353988364e-10	2.74450074658181e-08	0.826657301178302	-0.574979740686503	-2.47258175370869	92	Psmd7,Psmd11,Psmc2,Psmd9,Psma1,Psma7,Psmb3,Psmd1,Psmd6,Psmd12,Psmd4,Psmc4,Psmc6,Psmc5,Psma5,Ighv3-6,Iglc2,Psmc1,Psma6,Fbxw11,Psmb2,Psmc3,Cul1,Psma2,Psmd3,Nfkbia,Psme3,Ighv5-17,Psma3,Igkv1-135,Uba52,Prkcq,Psmd2,Tab2,Psmd14,Psmb6,Cdc34,Lyn,Psmd13,Ighv8-12,Ighv1-53,Psmb5,Psmb4,Psmf1,Igkv17-127,Psmb1,Iglc1,Psmb7,Psme2b,Ighv1-26	0.543478260869565
Canonical Pathways - Reactome	REACTOME_G1_S_TRANSITION	4.93079412551028e-11	1.27500792613195e-08	0.851339057116899	-0.56650053128856	-2.46607708673703	104	Cks1b,Psmd7,Cables1,Psmd11,Psmc2,Psmd9,Psma1,Psma7,Psmb3,Psmd1,Cdc25a,Psmd6,Gmnn,Psmd12,Ppp2r3d,Psmd4,Psmc4,Ppp2cb,Psmc6,Mcm2,Psmc5,Psma5,Ccne1,Psmc1,Mcm5,Psma6,Psmb2,Psmc3,Cul1,Psma2,Psmd3,Psme3,Psma3,Uba52,Psmd2,Psmd14,Dbf4,Psmb6,Ccnd1,Prim2,Pole3,Orc4,Psmd13,Psmb5,Ppp2ca,Psmb4,Psmf1,Psmb1,Ppp2r1a,Cdc7,Psmb7,Psme2b,Mcm3,Rpa1,Cdkn1b,Psmd8,Psma4,Cdk4	0.557692307692308
Canonical Pathways - Reactome	REACTOME_AUF1_HNRNP_D0_BINDS_AND_DESTABILIZES_MRNA	2.01303987520182e-09	3.07362431230815e-07	0.774939030136436	-0.637606934265551	-2.46406146571093	55	Psmd7,Psmd11,Psmc2,Psmd9,Psma1,Psma7,Psmb3,Psmd1,Psmd6,Psmd12,Psmd4,Psmc4,Psmc6,Psmc5,Psma5,Psmc1,Psma6,Psmb2,Psmc3,Psma2,Psmd3,Psme3,Psma3,Uba52,Psmd2,Psmd14,Psmb6,Psmd13,Psmb5,Psmb4,Psmf1,Psmb1,Psmb7,Psme2b	0.618181818181818
Canonical Pathways - Reactome	REACTOME_ORC1_REMOVAL_FROM_CHROMATIN	3.02093226796685e-09	4.36320595676077e-07	0.774939030136436	-0.607113700328177	-2.46324871632874	68	Psmd7,Psmd11,Psmc2,Psmd9,Psma1,Psma7,Psmb3,Psmd1,Psmd6,Psmd12,Psmd4,Psmc4,Psmc6,Mcm2,Psmc5,Psma5,Psmc1,Mcm5,Psma6,Psmb2,Psmc3,Cul1,Psma2,Psmd3,Psme3,Psma3,Uba52,Psmd2,Psmd14,Psmb6,Orc4,Psmd13,Psmb5,Psmb4,Psmf1,Psmb1,Psmb7,Psme2b,Mcm3,Psmd8,Psma4	0.602941176470588
Canonical Pathways - Reactome	REACTOME_ACTIVATION_OF_APC_C_AND_APC_C_CDC20_MEDIATED_DEGRADATION_OF_MITOTIC_PROTEINS	2.19566445578997e-09	3.28980304254437e-07	0.774939030136436	-0.598387043105214	-2.4610886026311	75	Psmd7,Psmd11,Psmc2,Ube2s,Psmd9,Psma1,Psma7,Psmb3,Anapc16,Psmd1,Psmd6,Psmd12,Nek2,Psmd4,Psmc4,Psmc6,Psmc5,Psma5,Psmc1,Psma6,Psmb2,Psmc3,Psma2,Psmd3,Psme3,Psma3,Uba52,Psmd2,Psmd14,Psmb6,Bub1b,Ccnb1,Psmd13,Pttg1,Psmb5,Psmb4,Psmf1,Psmb1,Psmb7,Psme2b	0.533333333333333
Canonical Pathways - Reactome	REACTOME_ASSEMBLY_OF_THE_PRE_REPLICATIVE_COMPLEX	7.54982007506294e-10	1.37465633070997e-07	0.801215574617779	-0.583959621870798	-2.45948243389892	82	Psmd7,Psmd11,Psmc2,Ube2s,Psmd9,Psma1,Psma7,Psmb3,Anapc16,Psmd1,Psmd6,Gmnn,Psmd12,Psmd4,Psmc4,Psmc6,Mcm2,Psmc5,Psma5,Psmc1,Mcm5,Psma6,Psmb2,Psmc3,Psma2,Psmd3,Psme3,Psma3,Kpna1,Fzr1,Uba52,Psmd2,Psmd14,Psmb6,Orc4,Psmd13,Psmb5,Psmb4,Psmf1,Psmb1,Kpnb1,Psmb7,Psme2b,Mcm3,Psmd8,Psma4	0.560975609756098
Canonical Pathways - Reactome	REACTOME_STABILIZATION_OF_P53	2.66126377422991e-09	3.8786709844049e-07	0.774939030136436	-0.634775900844369	-2.45312080621307	55	Psmd7,Psmd11,Psmc2,Psmd9,Psma1,Psma7,Psmb3,Psmd1,Psmd6,Psmd12,Psmd4,Psmc4,Psmc6,Psmc5,Psma5,Psmc1,Psma6,Psmb2,Psmc3,Trp53,Psma2,Psmd3,Psme3,Psma3,Uba52,Psmd2,Psmd14,Psmb6,Psmd13,Psmb5,Psmb4,Psmf1,Psmb1,Psmb7,Psme2b	0.636363636363636
Canonical Pathways - Reactome	REACTOME_CDK_MEDIATED_PHOSPHORYLATION_AND_REMOVAL_OF_CDC6	2.07341245912869e-09	3.13593854195766e-07	0.774939030136436	-0.602005646094406	-2.45254724432703	71	Psmd7,Psmd11,Psmc2,Ube2s,Psmd9,Psma1,Psma7,Psmb3,Anapc16,Psmd1,Psmd6,Psmd12,Psmd4,Psmc4,Psmc6,Psmc5,Psma5,Ccne1,Psmc1,Psma6,Psmb2,Psmc3,Psma2,Psmd3,Psme3,Psma3,Fzr1,Uba52,Psmd2,Psmd14,Psmb6,Psmd13,Psmb5,Psmb4,Psmf1,Psmb1,Psmb7,Psme2b	0.535211267605634
Canonical Pathways - Reactome	REACTOME_REGULATION_OF_MRNA_STABILITY_BY_PROTEINS_THAT_BIND_AU_RICH_ELEMENTS	1.6661618257264e-09	2.69817236263087e-07	0.788186810800237	-0.581274103963441	-2.4506455524698	83	Psmd7,Psmd11,Psmc2,Psmd9,Psma1,Psma7,Psmb3,Psmd1,Psmd6,Mapkapk2,Psmd12,Zfp36,Psmd4,Psmc4,Psmc6,Psmc5,Psma5,Prkcd,Psmc1,Psma6,Psmb2,Elavl1,Dis3,Psmc3,Exosc9,Exosc4,Psma2,Psmd3,Psme3,Psma3,Uba52,Psmd2,Psmd14,Psmb6,Exosc7,Psmd13,Set,Psmb5,Exosc8,Psmb4,Psmf1,Dcp1a,Psmb1,Exosc3,Psmb7,Psme2b,Khsrp,Exosc2,Exosc1,Psmd8,Psma4	0.614457831325301
Ontology - Biological Process	GOBP_MITOCHONDRIAL_RESPIRATORY_CHAIN_COMPLEX_ASSEMBLY	1.61635265438835e-10	3.59907857710473e-08	0.826657301178302	-0.568667871613089	-2.44794935112296	96	Ndufaf6,Ndufb4,Chchd4,Ndufa1,Ndufb8,Sco2,Ndufs4,Ndufs2,Sdhaf1,Immp2l,Ndufc2,Ndufs3,Ndufaf8,Dmac2,Ndufb5,Coa3,Ndufab1,Ndufb9,Ndufaf5,Taco1,Timm21,Ndufs5,Ndufa5,1190007I07Rik,Ndufa10,Slc25a33,Ndufc1,Sco1,Ndufb10,Ndufs8,Ndufb11,Sdhaf2,Ndufa2,Ndufb6,Ndufb7,Ndufs7,Ndufa9,Uqcc3,Oxa1l,Ndufs1,Ndufb3,Ndufs6,Ndufa11,Ndufaf4,Cox19,Ndufaf3,Foxred1	0.489583333333333
Canonical Pathways - Wiki	WP_OXIDATIVE_PHOSPHORYLATION	2.95774019754669e-08	3.43612252514989e-06	0.73376198835648	-0.634875067318466	-2.44322367290398	54	Ndufb8,Ndufs4,Ndufs2,Ndufc2,Atp5pb,Atp5j2,Ndufb5,Atp5b,Ndufb9,Ndufv2,Ndufs5,Ndufa5,Atp5o,Ndufa10,Atp5g1,Ndufc1,Atp5h,Ndufv1,Atp5d,Ndufb10,Ndufs8,Ndufa2,Ndufb6,Ndufb7,Ndufs7,Ndufa9,Atp5e,Ndufs1,Atp5a1,Ndufv3,Ndufs6,Atp5g2,Ndufa11,Dmac2l	0.62962962962963
Canonical Pathways - Reactome	REACTOME_REGULATION_OF_RUNX3_EXPRESSION_AND_ACTIVITY	3.41822156251904e-08	3.91435200645038e-06	0.719512826338911	-0.633677573380258	-2.43861529294294	54	Psmd7,Psmd11,Psmc2,Psmd9,Psma1,Psma7,Psmb3,Psmd1,Psmd6,Psmd12,Smurf1,Psmd4,Psmc4,Psmc6,Psmc5,Psma5,Psmc1,Psma6,Psmb2,Psmc3,Psma2,Psmd3,Psme3,Psma3,Uba52,Psmd2,Psmd14,Psmb6,Tgfb1,Psmd13,Psmb5,Psmb4,Psmf1,Psmb1,Psmb7,Psme2b	0.666666666666667
Canonical Pathways - Reactome	REACTOME_HEDGEHOG_ON_STATE	8.67483877426598e-10	1.49543027127992e-07	0.801215574617779	-0.584925419173442	-2.43655558841003	79	Psmd7,Smo,Ihh,Psmd11,Psmc2,Psmd9,Psma1,Psma7,Psmb3,Psmd1,Psmd6,Ulk3,Psmd12,Smurf1,Psmd4,Psmc4,Grk2,Psmc6,Psmc5,Psma5,Spopl,Psmc1,Psma6,Psmb2,Psmc3,Psma2,Psmd3,Psme3,Psma3,Cul3,Uba52,Psmd2,Psmd14,Psmb6,Gas1,Psmd13,Psmb5,Psmb4,Psmf1,Psmb1,Psmb7,Psme2b	0.531645569620253
Ontology - Cellular Component	GOCC_PROTEASOME_COMPLEX	3.4726715696443e-08	3.94850146131471e-06	0.719512826338911	-0.599357650392852	-2.43108051361982	63	Adrm1,Psmd7,Zfand2b,Psmd11,Psmc2,Psmd9,Psma1,Psma7,Psmb3,Ide,Psmd1,Psmd6,Uchl5,Psmd12,Dnajb2,Rad23a,Psmd4,Psmc4,Psmc6,Psmc5,Psma5,Psmc1,Psma6,Psmb2,Psmc3,Psma2,Psmd3,Psme3,Psma3,Psmd2,Psmd14,Ecpas,Psmb6,Rad23b,Psmd13,Vcp,Psmb5,Psmb4,Psmf1,Psmb1,Psmb7	0.650793650793651
Ontology - Biological Process	GOBP_CELLULAR_RESPIRATION	1.42624722277512e-15	8.16628409840384e-13	1.01754479730988	-0.496572413653719	-2.43088952726201	227	Slc25a22,Fh1,Cox7a1,Idh3a,Suclg1,Ndufb4,Ide,Chchd4,Ndufa1,Coq10a,Idh3b,Pik3ca,Ndufb8,Uqcr10,Cox5a,Ppargc1a,Sco2,Ndufs4,Ndufs2,Iscu,Sdhb,Cyc1,Idh3g,Cox10,Immp2l,Ndufc2,Atp5pb,Cox7a2,Uqcrfs1,Cycs,Coq7,Ndufs3,Mtch2,Cox8a,Atp5c1,Atp5j2,Ndufb5,Coq9,Sirt3,Pdhb,Ndufab1,Atp5b,Ndufb9,Uqcrc1,Cox5b,Snca,Cox7c,Ndufv2,Ndufs5,Ndufa5,Atp5o,Cox6a1,Dguok,Etfa,Ndufa10,Mdh1,Slc25a33,Ndufc1,Atp5h,Ndufv1,Uqcrc2,Bax,A…	0.453744493392071
Canonical Pathways - Reactome	REACTOME_COMPLEX_I_BIOGENESIS	1.42852801129548e-08	1.78923133414759e-06	0.747739663149885	-0.623249298622777	-2.42840855987876	56	Ndufaf6,Ndufb4,Ndufa1,Ndufb8,Ndufs4,Ndufs2,Ndufc2,Ndufs3,Ndufb5,Ndufab1,Ndufb9,Ndufaf5,Ndufv2,Ndufs5,Ndufa5,Ndufa10,Ndufc1,Ndufv1,Ndufb10,Ndufs8,Ndufb11,Ndufa2,Ndufb6,Ndufb7,Ndufs7,Ndufa9,Timmdc1,Ndufs1,Ndufb3,Ndufv3,Ndufs6,Ndufa11,Ndufaf4,Ndufaf3	0.607142857142857
Canonical Pathways - Reactome	REACTOME_METABOLISM_OF_POLYAMINES	4.48397865901668e-08	5.02707313715772e-06	0.719512826338911	-0.614152444136537	-2.41164751472273	57	Psmd7,Psmd11,Psmc2,Psmd9,Psma1,Azin2,Psma7,Psmb3,Psmd1,Psmd6,Psmd12,Psmd4,Psmc4,Oaz1,Psmc6,Psmc5,Psma5,Psmc1,Psma6,Psmb2,Psmc3,Sms,Psma2,Oaz2,Psmd3,Psme3,Psma3,Psmd2,Psmd14,Psmb6,Psmd13,Srm,Psmb5,Psmb4,Psmf1,Psmb1,Psmb7,Psme2b	0.666666666666667
Canonical Pathways - Reactome	REACTOME_APC_C_MEDIATED_DEGRADATION_OF_CELL_CYCLE_PROTEINS	1.50057333681017e-09	2.45481548323884e-07	0.788186810800237	-0.571147403241191	-2.40703386213004	85	Psmd7,Psmd11,Psmc2,Ube2s,Psmd9,Psma1,Psma7,Psmb3,Anapc16,Psmd1,Psmd6,Psmd12,Nek2,Psmd4,Psmc4,Psmc6,Psmc5,Psma5,Psmc1,Psma6,Psmb2,Psmc3,Cul1,Psma2,Psmd3,Psme3,Psma3,Fzr1,Uba52,Psmd2,Psmd14,Psmb6,Bub1b,Ccnb1,Psmd13,Pttg1,Psmb5,Psmb4,Psmf1,Psmb1,Psmb7,Psme2b	0.494117647058824
Canonical Pathways - Reactome	REACTOME_SEPARATION_OF_SISTER_CHROMATIDS	1.74922577819981e-13	6.67704468478557e-11	0.943632225232838	-0.505428418699953	-2.39816429007601	179	Tuba8,Tubb4b,Tuba4a,Tubb2a,Psmd7,Psmd11,Psmc2,Ube2s,Cenpa,Tubb2b,Psmd9,Psma1,Psma7,Psmb3,Anapc16,Psmd1,Psmd6,Nup107,Psmd12,Psmd4,Psmc4,Ppp2cb,Rcc2,Psmc6,Dsn1,Psmc5,Psma5,Mad1l1,Psmc1,Ndel1,Psma6,Pds5a,Psmb2,Psmc3,B9d2,Psma2,Nup98,Tuba1b,Psmd3,Psme3,Psma3,Sgo2a,Ppp2r5e,Nde1,Spdl1,Clip1,Nuf2,Zwint,Uba52,Rad21,Tubb6,Psmd2,Psmd14,Psmb6,Bub1b,Dync1li1,Ppp2r5b,Psmd13,Pttg1,Psmb5,Ndc80,Ppp2ca,Psmb4,Stag…	0.391061452513966
Canonical Pathways - Reactome	REACTOME_DOWNSTREAM_TCR_SIGNALING	1.92753397426852e-09	3.00021598790999e-07	0.774939030136436	-0.550773084245312	-2.36848602163416	92	Psmd7,Psmd11,Psmc2,Psmd9,Psma1,Psma7,Psmb3,Psmd1,Psmd6,Pik3ca,Psmd12,Psmd4,Psmc4,Psmc6,Psmc5,Psma5,Trac,Pik3r2,Psmc1,Psma6,Fbxw11,Psmb2,Psmc3,Cul1,Psma2,Psmd3,Nfkbia,Psme3,Psma3,Uba52,Prkcq,Psmd2,Tab2,Psmd14,Psmb6,Trbc1,Cdc34,Ripk2,Cd4,Psmd13,Psmb5,Psmb4,Psmf1,Cd3e,Psmb1,Psmb7,Psme2b	0.510869565217391
Canonical Pathways - Reactome	REACTOME_DNA_REPLICATION_PRE_INITIATION	7.84814123304415e-10	1.37465633070997e-07	0.801215574617779	-0.547030836959631	-2.36475035758534	97	Psmd7,Psmd11,Psmc2,Ube2s,Psmd9,Psma1,Psma7,Psmb3,Anapc16,Psmd1,Psmd6,Gmnn,Psmd12,Psmd4,Psmc4,Psmc6,Mcm2,Psmc5,Psma5,Psmc1,Mcm5,Psma6,Psmb2,Psmc3,Psma2,Psmd3,Psme3,Psma3,Kpna1,Fzr1,Uba52,Psmd2,Psmd14,Dbf4,Psmb6,Prim2,Pole3,Orc4,Psmd13,Psmb5,Psmb4,Psmf1,Psmb1,Kpnb1,Cdc7,Psmb7,Psme2b,Mcm3,Rpa1,Psmd8,Psma4	0.525773195876289
Canonical Pathways - Reactome	REACTOME_SWITCHING_OF_ORIGINS_TO_A_POST_REPLICATIVE_STATE	1.86350949219509e-09	2.96746734740194e-07	0.774939030136436	-0.557756509904624	-2.36432697993581	89	Psmd7,Psmd11,Psmc2,Ube2s,Psmd9,Psma1,Psma7,Psmb3,Anapc16,Psmd1,Psmd6,Gmnn,Psmd12,Psmd4,Psmc4,Psmc6,Mcm2,Psmc5,Psma5,Ccne1,Psmc1,Mcm5,Psma6,Psmb2,Psmc3,Cul1,Psma2,Psmd3,Psme3,Psma3,Fzr1,Uba52,Psmd2,Psmd14,Psmb6,Orc4,Psmd13,Psmb5,Psmb4,Psmf1,Psmb1,Psmb7,Psme2b	0.48314606741573
Canonical Pathways - Reactome	REACTOME_REGULATION_OF_PTEN_STABILITY_AND_ACTIVITY	7.10429059345297e-08	7.69567478339446e-06	0.704975715167238	-0.58060047933332	-2.36036588599173	67	Psmd7,Psmd11,Psmc2,Psmd9,Psma1,Psma7,Psmb3,Psmd1,Psmd6,Psmd12,Psmd4,Psmc4,Psmc6,Psmc5,Psma5,Psmc1,Psma6,Psmb2,Psmc3,Psma2,Psmd3,Psme3,Psma3,Uba52,Psmd2,Psmd14,Psmb6,Psmd13,Psmb5,Csnk2b,Psmb4,Psmf1,Psmb1,Psmb7,Psme2b	0.522388059701493
Canonical Pathways - Reactome	REACTOME_APC_C_CDH1_MEDIATED_DEGRADATION_OF_CDC20_AND_OTHER_APC_C_CDH1_TARGETED_PROTEINS_IN_LATE_MITOSIS_EARLY_G1	2.53549564084632e-08	3.05632076045475e-06	0.73376198835648	-0.578660439205737	-2.35967306293829	73	Psmd7,Psmd11,Psmc2,Ube2s,Psmd9,Psma1,Psma7,Psmb3,Anapc16,Psmd1,Psmd6,Psmd12,Psmd4,Psmc4,Psmc6,Psmc5,Psma5,Psmc1,Psma6,Psmb2,Psmc3,Psma2,Psmd3,Psme3,Psma3,Fzr1,Uba52,Psmd2,Psmd14,Psmb6,Psmd13,Pttg1,Psmb5,Psmb4,Psmf1,Psmb1,Psmb7,Psme2b	0.520547945205479
Ontology - Cellular Component	GOCC_ORGANELLE_INNER_MEMBRANE	1.82068677955507e-26	7.29731261245672e-23	1.33449749081658	-0.442412116364014	-2.35918180570168	552	Ldhb,Ociad2,Cyp2b10,Mrps31,Slc25a22,Ndufaf6,Cyp2u1,Cox7a1,Hccs,Suclg1,Mrpl47,Mrpl12,Mrpl45,Ndufb4,Mrpl43,Fech,Timm44,Letm1,Them4,Immp1l,Cox7b,Ndufa1,Alas2,Mrpl37,Timm10,Coq6,Coq8b,Otc,Ndufb8,Apex2,Mrpl10,Mtg2,Mrpl9,Eci1,Coq8a,Uqcr10,Cox5a,Coq5,Sco2,Ndufs4,Ndufs2,Apoo,Sdhb,Mrpl1,Cox6b2,Tmem11,Mrps18b,Tmem120b,Bok,Mrps26,Cyc1,Mrpl38,Mrpl18,Mpc2,Immp2l,Ndufc2,Mrps22,Timm17a,Cyp1a1,Atp5pb,Cox7a2,Uqcr…	0.405797101449275
Canonical Pathways - Reactome	REACTOME_DNA_REPLICATION	3.64525905330036e-10	7.14297676631715e-08	0.814035837847908	-0.522422285930378	-2.34767103486428	123	Psmd7,Psmd11,Psmc2,Ube2s,Psmd9,Psma1,Psma7,Psmb3,Anapc16,Psmd1,Psmd6,Gmnn,Psmd12,Psmd4,Pold2,Psmc4,Psmc6,Mcm2,Psmc5,Psma5,Ccne1,Psmc1,Mcm5,Psma6,Psmb2,Psmc3,Cul1,Psma2,Gins2,Psmd3,Psme3,Psma3,Kpna1,Fzr1,Uba52,Psmd2,Psmd14,Dbf4,Psmb6,Pcna,Prim2,Pole3,Orc4,Psmd13,Pold4,Psmb5,Psmb4,Psmf1,Rfc3,Psmb1,Fen1,Kpnb1,Cdc7,Psmb7,Psme2b,Mcm3,Rfc4,Rpa1,Psmd8,Dna2,Psma4	0.495934959349594
Ontology - Cellular Component	GOCC_CYTOCHROME_COMPLEX	2.35076052927059e-06	0.000199404194736858	0.627256739718528	-0.671055467815383	-2.33747257042563	35	Cox7a1,Cox7b,Uqcr10,Cox5a,Cox6b2,Cyc1,Cox10,Cox7a2,Uqcrfs1,Cox8a,Uqcrc1,Cox5b,Cox7c,Cox6a1,Cox6b1,Uqcrc2,Ndufa4,Uqcc3,Uqcrh,Uqcrq,Cox4i1,mt-Co3,Uqcrb	0.657142857142857
Canonical Pathways - Reactome	REACTOME_CLEC7A_DECTIN_1_SIGNALING	5.25399526420258e-09	7.07832370383997e-07	0.761460801445585	-0.543753144734972	-2.33680975039104	93	Psmd7,Psmd11,Psmc2,Psmd9,Psma1,Psma7,Psmb3,Psmd1,Psmd6,Uba3,Psmd12,Psmd4,Psmc4,Psmc6,Psmc5,Psma5,Prkcd,Psmc1,Psma6,Fbxw11,Psmb2,Psmc3,Cul1,Psma2,Psmd3,Nfkbia,Psme3,Psma3,Ube2m,Uba52,Psmd2,Il1b,Tab2,Psmd14,Psmb6,Cdc34,Psmd13,Nfatc3,Psmb5,Ppp3ca,Psmb4,Psmf1,Psmb1,Psmb7,Psme2b,Calm2	0.494623655913979
Canonical Pathways - Reactome	REACTOME_MAPK6_MAPK4_SIGNALING	9.01288694610761e-08	9.63297356799982e-06	0.704975715167238	-0.573598911046983	-2.33493632418614	72	Psmd7,Ccnd3,Mapk4,Psmd11,Psmc2,Psmd9,Psma1,Psma7,Psmb3,Psmd1,Psmd6,Psmd12,Psmd4,Psmc4,Psmc6,Psmc5,Psma5,Psmc1,Psma6,Psmb2,Psmc3,Psma2,Psmd3,Psme3,Pak1,Psma3,Uba52,Dnajb1,Psmd2,Psmd14,Psmb6,Psmd13,Psmb5,Psmb4,Psmf1,Cdc14b,Psmb1,Psmb7,Psme2b,Kalrn,Prkaca,Psmd8,Psma4	0.597222222222222
Canonical Pathways - Reactome	REACTOME_TRANSLATION	8.29256364017611e-14	3.32365950698258e-11	0.954541630725724	-0.475159062082125	-2.32448407053819	221	Mrps31,Mrpl47,Mrpl12,Mrpl45,Mrpl43,Rpl24,Mrpl37,Mrpl10,Etf1,Mrpl9,Mrpl1,Mrps18b,Mrps26,Mrpl38,Mrpl18,Mrps22,Eif2b3,Mrpl3,Eral1,Eif4e,Mrpl50,Eif4a1,Mrpl21,Mrpl34,Mrps6,Mrpl58,Dap3,Mrpl19,Mrps35,Mrpl23,Gm6525,Mrpl2,Mrps30,Mrps23,Eif2b5,Srp68,Eif2b2,Mrps9,Eif2s1,Mrpl36,Mrpl44,Mrps11,Gfm1,Mrpl4,Mrpl35,Gspt2,Mrpl20,Srp14,Uba52,Trmt112,Mrpl27,Eif5,Mrps34,Mrps10,Gadd45gip1,Oxa1l,Mrpl28,Mrpl46,Eif3g,Mrps…	0.438914027149321
Canonical Pathways - Reactome	REACTOME_S_PHASE	4.33894834230365e-11	1.14036098071823e-08	0.851339057116899	-0.505936884822003	-2.3201805152322	145	Cks1b,Psmd7,Cables1,Psmd11,Psmc2,Ube2s,Psmd9,Psma1,Psma7,Psmb3,Anapc16,Psmd1,Cdc25a,Psmd6,Gmnn,Psmd12,Psmd4,Pold2,Psmc4,Psmc6,Mcm2,Psmc5,Psma5,Ccne1,Esco2,Psmc1,Mcm5,Psma6,Pds5a,Psmb2,Psmc3,Cul1,Psma2,Gins2,Psmd3,Psme3,Psma3,Fzr1,Uba52,Rad21,Psmd2,Psmd14,Psmb6,Ccnd1,Pcna,Prim2,Pole3,Orc4,Psmd13,Pold4,Psmb5,Psmb4,Stag2,Psmf1,Rfc3,Psmb1,Fen1,Psmb7,Psme2b,Mcm3,Rfc4,Rpa1,Cdkn1b,Pds5b,Psmd8,Dna2,Psma4…	0.489655172413793
Canonical Pathways - Reactome	REACTOME_MITOTIC_METAPHASE_AND_ANAPHASE	2.65266730278176e-13	9.66535504504482e-11	0.932595211336209	-0.47277098953149	-2.31187992717285	217	Tuba8,Tubb4b,Tuba4a,Tubb2a,Psmd7,Psmd11,Psmc2,Ube2s,Cenpa,Tubb2b,Psmd9,Psma1,Psma7,Psmb3,Anapc16,Psmd1,Psmd6,Nup107,Nup93,Psmd12,Psmd4,Psmc4,Ppp2cb,Rcc2,Psmc6,Dsn1,Psmc5,Psma5,Mad1l1,Psmc1,Ndel1,Psma6,Pds5a,Psmb2,Psmc3,B9d2,Vps4a,Emd,Psma2,Nup98,Tuba1b,Chmp6,Psmd3,Psme3,Psma3,Sgo2a,Ppp2r5e,Nde1,Spdl1,Clip1,Nuf2,Zwint,Uba52,Rad21,Tubb6,Psmd2,Psmd14,Ube2i,Psmb6,Bub1b,Dync1li1,Ccnb1,Ppp2r5b,Psmd13,C…	0.414746543778802
Canonical Pathways - Reactome	REACTOME_TRANSCRIPTIONAL_REGULATION_BY_RUNX3	2.72089490857854e-08	3.20745493928906e-06	0.73376198835648	-0.555913181473873	-2.3106470830161	78	Psmd7,Psmd11,Psmc2,Kat2b,Zfhx3,Psmd9,Psma1,Psma7,Psmb3,Psmd1,Psmd6,Psmd12,Smurf1,Psmd4,Psmc4,Psmc6,Psmc5,Psma5,Psmc1,Psma6,Psmb2,Psmc3,Maml3,Trp53,Psma2,Psmd3,Psme3,Psma3,Uba52,Psmd2,Psmd14,Psmb6,Tcf7,Ccnd1,Tgfb1,Psmd13,Psmb5,Psmb4,Psmf1,Psmb1,Psmb7,Psme2b	0.538461538461538
Canonical Pathways - Reactome	REACTOME_PTEN_REGULATION	3.67677997857223e-09	5.21647226694424e-07	0.774939030136436	-0.522993936904217	-2.28939135023934	110	Psmd7,Psmd11,Psmc2,Psmd9,Psma1,Psma7,Psmb3,Psmd1,Psmd6,Psmd12,Lamtor1,Psmd4,Psmc4,Cbx4,Mta3,Psmc6,Rheb,Rragc,Psmc5,Psma5,Bmi1,Lamtor3,Psmc1,Psma6,Mtor,Psmb2,Psmc3,Rraga,Psma2,Psmd3,Psme3,Rbbp4,Psma3,Usp7,Mbd3,Rbbp7,Uba52,Psmd2,Psmd14,Mta2,Psmb6,Mta1,Psmd13,Psmb5,Csnk2b,Psmb4,Maf1,Psmf1,Psmb1,Mecom,Psmb7,Psme2b,Chd4,Phc2,Rragd,Psmd8,Ring1,Psma4	0.527272727272727
Canonical Pathways - Reactome	REACTOME_FC_EPSILON_RECEPTOR_FCERI_SIGNALING	3.15300068104943e-10	6.31861336482307e-08	0.814035837847908	-0.503432486242634	-2.28287500615053	134	Psmd7,Psmd11,Psmc2,Psmd9,Psma1,Psma7,Psmb3,Psmd1,Psmd6,Pik3ca,Psmd12,Fos,Psmd4,Psmc4,Psmc6,Psmc5,Psma5,Shc1,Ighv3-6,Pik3r2,Mapk3,Hras,Iglc2,Vav3,Psmc1,Psma6,Fbxw11,Psmb2,Psmc3,Cul1,Psma2,Psmd3,Nfkbia,Psme3,Vav2,Pak1,Ighv5-17,Psma3,Igkv1-135,Uba52,Prkcq,Psmd2,Tab2,Psmd14,Psmb6,Cdc34,Itk,Lyn,Psmd13,Jun,Ighv8-12,Ighv1-53,Nfatc3,Psmb5,Lat2,Ppp3ca,Psmb4,Psmf1,Igkv17-127,Psmb1,Iglc1,Psmb7,Psme2b,Ighv1-…	0.529850746268657
Canonical Pathways - Reactome	REACTOME_C_TYPE_LECTIN_RECEPTORS_CLRS	4.84319046544983e-09	6.63641278137536e-07	0.761460801445585	-0.51985844871013	-2.27566583825193	110	Raf1,Psmd7,Psmd11,Psmc2,Psmd9,Psma1,Psma7,Psmb3,Psmd1,Psmd6,Uba3,Psmd12,Psmd4,Psmc4,Psmc6,Psmc5,Psma5,Hras,Prkcd,Psmc1,Psma6,Fbxw11,Psmb2,Clec4d,Psmc3,Cul1,Clec4e,Psma2,Psmd3,Nfkbia,Psme3,Pak1,Psma3,Ube2m,Uba52,Psmd2,Il1b,Tab2,Psmd14,Psmb6,Cdc34,Lyn,Psmd13,Nfatc3,Psmb5,Ppp3ca,Psmb4,Psmf1,Psmb1,Psmb7,Psme2b,Calm2,Kras,Prkaca,Psmd8,Psma4	0.509090909090909
Canonical Pathways - Wiki	WP_PROTEASOME_DEGRADATION	5.76215963648255e-07	5.4340554877699e-05	0.659444398037935	-0.600379448773719	-2.26443060698467	49	Psmd7,Psmd11,Psmc2,Psmd9,Psma7,Psmd6,Psmd12,Psmd4,Psmc4,Psmc6,Psmc5,Psma5,Psmc1,Psma6,Psmb2,Psmc3,H2ax,Psma2,Psmd3,Psme3,Psma3,H2az1,Psmd2,Psmb6,Psmd13,Psmb5,Ube2b,Psmb4,Psmb1,Psmb7	0.612244897959184
Canonical Pathways - Reactome	REACTOME_HEDGEHOG_OFF_STATE	2.89721458127533e-08	3.39037548664278e-06	0.73376198835648	-0.520292233594216	-2.26307518261302	101	Tubb4b,Tuba4a,Tubb2a,Psmd7,Smo,Adcy9,Psmd11,Psmc2,Tubb2b,Psmd9,Psma1,Adcy2,Psma7,Psmb3,Psmd1,Psmd6,Psmd12,Psmd4,Psmc4,Psmc6,Psmc5,Adcy6,Psma5,Psmc1,Psma6,Psmb2,Psmc3,Cul1,Psma2,Tuba1b,Psmd3,Psme3,Psma3,Uba52,Tubb6,Psmd2,Psmd14,Psmb6,Ofd1,Psmd13,Psmb5,Psmb4,Psmf1,Psmb1,Psmb7,Psme2b,Tulp3,Prkaca,Psmd8,Psma4,Intu	0.504950495049505
Canonical Pathways - Reactome	REACTOME_HEDGEHOG_LIGAND_BIOGENESIS	1.66497710508094e-06	0.000146664356860756	0.643551836150722	-0.558171627107113	-2.24934492907516	61	Notum,Psmd7,Ihh,Psmd11,Psmc2,Psmd9,Psma1,Psma7,Psmb3,Psmd1,Psmd6,Psmd12,Psmd4,Psmc4,Psmc6,Psmc5,Psma5,Psmc1,Psma6,Psmb2,Psmc3,Psma2,Psmd3,Psme3,Psma3,Uba52,Psmd2,Psmd14,Psmb6,Psmd13,Vcp,Psmb5,Psmb4,Psmf1,Psmb1,Psmb7,Psme2b	0.60655737704918
Ontology - Biological Process	GOBP_ATP_BIOSYNTHETIC_PROCESS	1.91802056112369e-08	2.365361971995e-06	0.73376198835648	-0.516006832979014	-2.24239698286351	100	Aldoa,Ndufb4,Pkm,Ndufa1,Ndufb8,Ppargc1a,Ndufs4,Ndufs2,Sdhb,Ndufc2,Atp5pb,Map2k1,Ndufs3,Atp5c1,Atp5j2,Ndufb5,Ndufab1,Atp5b,Ndufb9,Ndufv2,Ndufs5,Ndufa5,Atp5o,Dguok,Ndufa10,Atp5g1,Ndufc1,Atp5h,Ndufv1,Atp5d,Ndufb10,Ndufs8,Ndufb11,Ndufa2,Ndufb6,Ndufb7,Ndufs7,Ndufa9,Uqcc3,Atp5e,Ak4,Ndufs1,Sdhc,Ndufb3,Tgfb1,Atp5a1,Sdhd,Ndufv3,Vcp,Ndufs6,Atp5g2,Ndufa11	0.52
Canonical Pathways - Reactome	REACTOME_TRANSCRIPTIONAL_REGULATION_BY_RUNX2	1.84308658525538e-06	0.000160588935515295	0.643551836150722	-0.551514929079403	-2.23702358045574	63	Psmd7,Psmd11,Psmc2,Psmd9,Psma1,Psma7,Psmb3,Ppm1d,Psmd1,Psmd6,Psmd12,Psmd4,Psmc4,Runx2,Psmc6,Psmc5,Psma5,Psmc1,Psma6,Psmb2,Psmc3,Cul1,Psma2,Psmd3,Psme3,Psma3,Uba52,Psmd2,Psmd14,Psmb6,Ccnb1,Ccnd1,Psmd13,Psmb5,Psmb4,Psmf1,Psmb1,Psmb7,Psme2b,Psmd8,Psma4,Cdk4,Smad4	0.682539682539683
Cell Type Signatures	TABULA_MURIS_SENIS_BRAIN_NON_MYELOID_OLIGODENDROCYTE_AGEING	3.48833705994129e-38	2.79625098724894e-34	1.60887959037681	-0.404098461531501	-2.23371609259336	1065	Ldhb,Adrm1,Tubb4b,Sertad1,Ethe1,Atf4,Gstp1,Snx15,Gabarapl1,Mif,Pla2g12a,Aldoa,Gtf2b,Psmd7,Ubxn1,Ier2,Cltb,Tbcel,Impact,Hmox2,Selenos,Psmd11,Serpinb1a,Psmc2,Suclg1,Pip4p1,Zfp771,Mrpl12,B3gat3,Pgp,Sptssa,Rtn2,Psma1,Tm2d3,Polr2c,Rassf1,Nkiras1,Psma7,Psmb3,Immp1l,Anapc16,Cend1,Pkm,Med28,Grhpr,Pacsin3,Psmd6,Rpl24,Ebna1bp2,U2af1,Ndufb8,Uchl5,Commd9,Ppp1r11,Fos,Tubb5,Pithd1,Cdk2ap2,Ube2k,Dnajb2,Eci1,Lam…	0.412206572769953
Canonical Pathways - Reactome	REACTOME_CELLULAR_RESPONSE_TO_CHEMICAL_STRESS	7.72762344837595e-10	1.37465633070997e-07	0.801215574617779	-0.478824736220993	-2.2310949816907	158	Gstp1,Nox4,Psmd7,Srxn1,Hmox2,Psmd11,Psmc2,Psmd9,Gsr,Psma1,Psma7,Psmb3,Psmd1,Cox7b,Psmd6,Psmd12,Cox5a,Sco2,Psmd4,Psmc4,Psmc6,Nploc4,Psmc5,Cycs,Mafk,Psma5,Cox11,Ufd1,Cox8a,Prdx2,Psmc1,Txnrd2,Psma6,Psmb2,Psmc3,Cul1,Cox5b,Cox7c,Taco1,Sqstm1,Psma2,Carm1,Psmd3,Psme3,Blvrb,Psma3,Cox6a1,Cul3,Smarcd3,Cox6b1,Hbb-bs,Tbl1x,Gm10053,Sco1,Uba52,Psmd2,Psmd14,Psmb6,Ndufa4,Ero1a,Ncf1,Psmd13,Ncoa1,Vcp,Cox4i1,mt-Co3…	0.474683544303797
Canonical Pathways - Reactome	REACTOME_SIGNALING_BY_THE_B_CELL_RECEPTOR_BCR	1.21393085872843e-08	1.54458250215351e-06	0.747739663149885	-0.497901501384364	-2.21971867690776	120	Pik3ap1,Psmd7,Psmd11,Psmc2,Psmd9,Psma1,Psma7,Psmb3,Psmd1,Psmd6,Sh3kbp1,Psmd12,Psmd4,Psmc4,Psmc6,Psmc5,Psma5,Ighv3-6,Hras,Iglc2,Psmc1,Psma6,Fbxw11,Psmb2,Psmc3,Cul1,Psma2,Psmd3,Nfkbia,Psme3,Ighv5-17,Psma3,Igkv1-135,Uba52,Psmd2,Psmd14,Psmb6,Lyn,Psmd13,Rel,Ighv8-12,Ighv1-53,Nfatc3,Psmb5,Ppp3ca,Psmb4,Psmf1,Igkv17-127,Psmb1,Iglc1,Psmb7,Psme2b,Nfkbib,Ighv1-26,Calm2,Kras,Pik3cd,Psmd8,Psma4	0.491666666666667
Ontology - Molecular Function	GOMF_ELECTRON_TRANSFER_ACTIVITY	3.365613014802e-06	0.000273895978950791	0.627256739718528	-0.581387849644826	-2.21490266899586	52	Aox3,Cox7a1,Cox7b,Uqcr10,Cox5a,Ndufs4,Ndufs2,Sdhb,Cyc1,Uqcrfs1,Ndufs3,Cox5b,Cox7c,Ndufv2,Cox6a1,Etfa,Ndufa10,Ndufv1,Ndufs8,Nqo2,Ndufa2,Ndufs7,Ndufs1,Sdhc,Uqcrh,Cox4i1,mt-Co3,Uqcrb,Etfdh	0.557692307692308
Canonical Pathways - Reactome	REACTOME_CELLULAR_RESPONSE_TO_HYPOXIA	1.37424974144779e-06	0.000123775122780286	0.643551836150722	-0.542897622705007	-2.20856412474271	69	Psmd7,Psmd11,Psmc2,Psmd9,Psma1,Vhl,Psma7,Psmb3,Cited2,Egln2,Psmd1,Psmd6,Psmd12,Psmd4,Psmc4,Psmc6,Psmc5,Psma5,Psmc1,Psma6,Psmb2,Psmc3,Egln1,Psma2,Psmd3,Psme3,Cul2,Psma3,Egln3,Uba52,Psmd2,Psmd14,Psmb6,Psmd13,Psmb5,Psmb4,Psmf1,Psmb1,Psmb7,Psme2b	0.579710144927536
Canonical Pathways - Reactome	REACTOME_INTERLEUKIN_1_FAMILY_SIGNALING	3.89106068481373e-08	4.39306231682632e-06	0.719512826338911	-0.502921847789766	-2.20152634080564	110	Irak2,Psmd7,Psmd11,Psmc2,Psmd9,Psma1,Nkiras1,Psma7,Psmb3,Psmd1,Psmd6,Psmd12,Psmd4,Psmc4,Il1rn,Psmc6,Psmc5,Psma5,Psmc1,Psma6,Fbxw11,Psmb2,Psmc3,Cul1,Il1a,Sqstm1,Psma2,App,Psmd3,Nfkbia,Psme3,Psma3,Uba52,Casp1,Psmd2,Il1b,Tab2,Psmd14,Psmb6,Psmd13,Peli3,Psmb5,Psmb4,Psmf1,Psmb1,Peli1,Psmb7,Psme2b,Nfkbib,Myd88,Ager,Map3k3,Psmd8,Psma4	0.490909090909091
Ontology - Biological Process	GOBP_NUCLEOSIDE_TRIPHOSPHATE_BIOSYNTHETIC_PROCESS	2.14073274067404e-08	2.60001721958229e-06	0.73376198835648	-0.490795684386717	-2.20141453502794	122	Aldoa,Nme4,Ctps2,Ndufb4,Pkm,Ndufa1,Ndufb8,Ppargc1a,Ndufs4,Ndufs2,Sdhb,Ndufc2,Atp5pb,Map2k1,Impdh1,Ndufs3,Atp5c1,Atp5j2,Ndufb5,Ndufab1,Atp5b,Ndufb9,Ndufv2,Ndufs5,Ndufa5,Atp5o,Dguok,Nme2,Ndufa10,Atp5g1,Ndufc1,Uck1,Atp5h,Ndufv1,Atp5d,Ndufb10,Ndufs8,Ndufb11,Ndufa2,Ndufb6,Ndufb7,Ndufs7,Ndufa9,Uqcc3,Atp5e,Ak4,Ndufs1,Sdhc,Ndufb3,Tgfb1,Atp5a1,Sdhd,Ndufv3,Vcp,Ndufs6,Atp5g2,Ndufa11	0.467213114754098
Cell Type Signatures	TABULA_MURIS_SENIS_THYMUS_THYMOCYTE_AGEING	3.14659066591183e-23	4.58601286871804e-20	1.24623277191648	-0.403507869940245	-2.19721479977929	657	Adrm1,Tubb4b,Tuba4a,Limd2,Mif,Pla2g12a,Cks1b,Tubb2a,Psmd7,Fh1,Ubxn1,Cltb,Psmc2,Ube2s,Tagln2,Mrpl12,Pfdn4,Pgp,Asf1b,Atpif1,Cenpa,Gnl3,Tubb2b,Psma1,Nt5dc2,Polr2c,Bag1,Psma7,Rpl24,Ebna1bp2,Gmnn,U2af1,Ndufb8,Uchl5,Alyref,Tubb5,Ube2k,Lamtor1,Prelid3b,Cox5a,Myl12a,Sdhb,Cacybp,Eef1e1,Psmd4,Pold2,Mrps26,Trir,Cyc1,Psmc4,Aimp1,Mrto4,Dctpp1,Mrpl18,Bcl7c,Mpc2,Oaz1,Nsmce4a,Ndufc2,Gzma,Timm17a,Snrpd3,Rex1bd,Rh…	0.386605783866058
Canonical Pathways - Reactome	REACTOME_ASYMMETRIC_LOCALIZATION_OF_PCP_PROTEINS	5.03265824173929e-06	0.000389775733968909	0.610526878385931	-0.544111697135854	-2.19268559590929	61	Psmd7,Psmd11,Psmc2,Psmd9,Psma1,Psma7,Psmb3,Psmd1,Psmd6,Psmd12,Smurf1,Psmd4,Psmc4,Psmc6,Psmc5,Psma5,Fzd5,Psmc1,Psma6,Psmb2,Psmc3,Psma2,Psmd3,Psme3,Psma3,Uba52,Psmd2,Psmd14,Psmb6,Psmd13,Psmb5,Psmb4,Psmf1,Psmb1,Psmb7,Psme2b	0.59016393442623
Ontology - Cellular Component	GOCC_RIBOSOMAL_SUBUNIT	1.15363165790766e-10	2.7198562852317e-08	0.839088935621274	-0.455408727104152	-2.19066065408725	190	Mrps31,Mrpl47,Mrpl12,Mrpl45,Mrpl43,Rpl24,Mrpl37,Mrpl10,Mrpl9,Mrpl1,Mrps18b,Mrps26,Mrpl38,Mrpl18,Mrps22,Mrpl3,Mrpl50,Mrpl21,Mrpl34,Mrps6,Mrpl58,Dap3,Mrpl19,Mrps35,Mrpl23,Gm6525,Ndufab1,Mrpl2,Mrps30,Mrps23,Dhx29,Mrps9,Mrpl36,Mrpl44,Mrps11,Mrpl4,Mrpl35,Mrpl20,Uba52,Mrpl27,Mrps34,Mrps10,Gadd45gip1,mt-Rnr1,Mrpl28,Mrpl46,Mrps33,Ddx3x,Mrps27,Mrps2,Rpl7l1,Aurkaip1,Mrpl22,Mrpl48,Rpl36,Mrpl11,Mrpl16,mt-Rnr…	0.452631578947368
Ontology - Biological Process	GOBP_ENERGY_DERIVATION_BY_OXIDATION_OF_ORGANIC_COMPOUNDS	6.43987770466755e-14	2.64728511182641e-11	0.954541630725724	-0.432632059856881	-2.19015967911258	307	Gabarapl1,Slc25a22,Fh1,Lepr,Adgrf1,Stbd1,Ugp2,Gys2,Cox7a1,Idh3a,Suclg1,Ndufb4,Stk40,Ide,Chchd4,Ndufa1,Coq10a,Idh3b,Pik3ca,Ndufb8,Gyg,Uqcr10,Cox5a,Ppargc1a,Sco2,Ndufs4,Ndufs2,Iscu,Sdhb,Cyc1,Idh3g,Cox10,Immp2l,Ndufc2,Ppp1r2,Ptges3,Atp5pb,Cox7a2,Uqcrfs1,Cycs,Coq7,Pfkm,Ndufs3,Mtch2,Cox8a,Atp5c1,Acadm,Atp5j2,Ndufb5,Coq9,Sirt3,Gsk3a,Mtor,Rubcnl,Pdhb,Ndufab1,Atp5b,Ndufb9,Uqcrc1,Cox5b,Snca,Cox7c,Trp53,Nd…	0.403908794788274
Hallmark	HALLMARK_MYC_TARGETS_V1	1.3087251786809e-10	2.95513831895947e-08	0.826657301178302	-0.454321972489021	-2.19011234458243	197	Psmd7,Tfdp1,Gnl3,Psma1,Psma7,Psmb3,Psmd1,Uba2,Etf1,Mrpl9,Cox5a,Pold2,Mrps18b,Cyc1,Psmc4,Ilf2,Psmc6,Snrpd3,Mcm2,Ppm1g,Eif4e,Eif4a1,Nhp2,Ncbp1,Mcm5,Psma6,Psmb2,Mrpl23,Ndufab1,Cul1,Vbp1,Cct3,Psma2,Abce1,Phb,Eif2s1,Psmd3,Fbl,Ywhaq,Pcbp1,Vdac3,H2az1,Rsl1d1,Nop16,Eif4g2,Psmd14,Snrpd1,Nop56,Rad23b,Cstf2,Exosc7,Slc25a3,Srsf2,Ruvbl2,Dek,Ifrd1,Pcna,Pole3,Ranbp1,Srm,Hprt,Eif3j1,Tardbp,Rrp9,Hdac2,Pwp1,Kpnb1,…	0.49746192893401
Ontology - Molecular Function	GOMF_OXIDOREDUCTION_DRIVEN_ACTIVE_TRANSMEMBRANE_TRANSPORTER_ACTIVITY	1.04124638870259e-05	0.00075878464107636	0.593325476396405	-0.603277169041837	-2.17844725662358	39	Cox7a1,Cox7b,Uqcr10,Cox5a,Ndufs4,Ndufs2,Cyc1,Uqcrfs1,Ndufs3,Cox5b,Cox7c,Ndufv2,Cox6a1,Ndufa10,Ndufv1,Ndufs8,Ndufa2,Ndufs7,Ndufs1,Uqcrh,Cox4i1,mt-Co3,Uqcrb	0.58974358974359
Canonical Pathways - Reactome	REACTOME_TNFR2_NON_CANONICAL_NF_KB_PATHWAY	3.56901824774017e-07	3.4889329602299e-05	0.674962860011025	-0.506988629022799	-2.16972798133118	90	Psmd7,Psmd11,Psmc2,Psmd9,Psma1,Traf3,Psma7,Psmb3,Tnfrsf12a,Psmd1,Psmd6,Uba3,Psmd12,Psmd4,Psmc4,Psmc6,Psmc5,Psma5,Psmc1,Psma6,Fbxw11,Psmb2,Psmc3,Cul1,Psma2,Psmd3,Psme3,Psma3,Ube2m,Ltb,Tnfsf12,Ltbr,Uba52,Psmd2,Cd40,Psmd14,Psmb6,Tnfsf14,Psmd13,Psmb5,Psmb4,Psmf1,Tnfrsf11b,Psmb1,Psmb7,Psme2b	0.511111111111111
Canonical Pathways - Reactome	REACTOME_PYRUVATE_METABOLISM_AND_CITRIC_ACID_TCA_CYCLE	2.21181689446511e-05	0.00143562139482043	0.575610261071129	-0.582405511145931	-2.16551904028137	45	Ldhb,Fh1,Idh3a,Suclg1,Idh3b,Sdhb,Idh3g,Pdhb,Fahd1,Me2,Dld,Dlst,Dlat,Pdhx,Sdhc,Pdk2,Sdhd,Mdh2,Sucla2,L2hgdh,Idh2,Pdha1	0.488888888888889
Canonical Pathways - Reactome	REACTOME_RHO_GTPASES_ACTIVATE_IQGAPS	1.53684385620885e-05	0.00105293507276668	0.575610261071129	-0.689624849597254	-2.16473706322859	25	Tuba8,Tubb4b,Tuba4a,Tubb2a,Tubb2b,Actg1,Actb,Iqgap3,Tuba1b,Clip1,Tubb6	0.44
Ontology - Cellular Component	GOCC_MITOCHONDRIAL_ENVELOPE	2.32624533289379e-23	3.72943651769533e-20	1.25451347943706	-0.393864152899063	-2.16021144666211	730	Ldhb,Ociad2,Cyp2b10,Mrps31,Slc25a22,Ndufaf6,Cyp2u1,Miga1,Cox7a1,Mtx3,Nme4,Hccs,Suclg1,Mrpl47,Mrpl12,Mrpl45,Ndufb4,Mrpl43,Fech,Timm44,Letm1,Bik,Them4,Bri3bp,Immp1l,Chchd4,Cox7b,Ndufa1,Alas2,Mrpl37,Timm10,Ppp1r15a,Coq6,Coq8b,Otc,Ndufb8,Apex2,Mrpl10,Rhot1,Mtg2,Mrpl9,Eci1,Coq8a,Nat8l,Uqcr10,Prelid3b,Cox5a,Coq5,Sco2,Ndufs4,Ndufs2,Apoo,Sdhb,Mrpl1,Cox6b2,Tmem11,Mrps18b,Mff,Bok,Mrps26,Cyc1,Mrpl38,Pi4kb,M…	0.36027397260274
Ontology - Cellular Component	GOCC_LARGE_RIBOSOMAL_SUBUNIT	6.12640344420633e-08	6.68153061343645e-06	0.704975715167238	-0.4878514065948	-2.15575232301238	115	Mrpl47,Mrpl12,Mrpl45,Mrpl43,Rpl24,Mrpl37,Mrpl10,Mrpl9,Mrpl1,Mrpl38,Mrpl18,Mrpl3,Mrpl50,Mrpl21,Mrpl34,Mrpl58,Mrpl19,Mrpl23,Gm6525,Ndufab1,Mrpl2,Mrps30,Mrpl36,Mrpl44,Mrpl4,Mrpl35,Mrpl20,Uba52,Mrpl27,Gadd45gip1,Mrpl28,Mrpl46,Rpl7l1,Mrpl22,Mrpl48,Rpl36,Mrpl11,Mrpl16,mt-Rnr2,Malsu1,Mrpl49,Mrpl40,Rpl11,Mrpl14,Mrpl54,Rpl19,Mrpl55,Rpl27,Rpl5,Mrpl39,Mrpl57,Rpl18,Rpl31,Mrpl51,Mterf4,Rpl23a,Mrpl42	0.495652173913044
Ontology - Cellular Component	GOCC_PROTEASOME_REGULATORY_PARTICLE_BASE_SUBCOMPLEX	1.45951633940999e-05	0.00100424746581206	0.593325476396405	-0.837844869960602	-2.15293015046057	12	Psmc2,Psmd9,Psmd1,Psmd4,Psmc4,Psmc6,Psmc5,Psmc1,Psmc3,Psmd2	0.833333333333333
Canonical Pathways - Reactome	REACTOME_NEDDYLATION	4.31937805382804e-11	1.14036098071823e-08	0.851339057116899	-0.441931074447275	-2.15206770607102	213	Fbxo4,Klhl2,Psmd7,Dcun1d4,Wdtc1,Fbxo21,Psmd11,Psmc2,Psmd9,Psma1,Vhl,Psma7,Psmb3,Psmd1,Psmd6,Uba3,Commd9,Psmd12,Rnf7,Nae1,Psmd4,Psmc4,Klhl3,Psmc6,Nploc4,Psmc5,Gps1,Psma5,Dcaf13,Spsb3,Ufd1,Psmc1,Psma6,Fbxw11,Psmb2,Spsb2,Btbd1,Fbxo22,Fbxw10,Psmc3,Cul1,Dcaf10,Fbxo30,Dcun1d5,Psma2,Fbxw4,Fbxo9,Psmd3,Psme3,Cul2,Psma3,Ube2m,Wsb2,Cul3,Rbbp7,Cops3,Cul4b,Uba52,Kbtbd8,Psmd2,Psmd14,Cops8,Dcun1d2,Psmb6,Fbxl5,D…	0.422535211267606
Ontology - Cellular Component	GOCC_MITOCHONDRIAL_SMALL_RIBOSOMAL_SUBUNIT	1.92237034669064e-05	0.00127353063628696	0.575610261071129	-0.633358222330312	-2.14770742796045	33	Mrps31,Mrps18b,Mrps26,Mrps22,Mrps6,Dap3,Mrps35,Mrps23,Mrps9,Mrps11,Mrps34,Mrps10,mt-Rnr1,Mrps33,Mrps27,Mrps2,Aurkaip1,Mrps7	0.545454545454545
Canonical Pathways - Reactome	REACTOME_CITRIC_ACID_CYCLE_TCA_CYCLE	3.28681381973677e-05	0.00202669996761615	0.557332238758646	-0.685761073122355	-2.14633072520452	22	Fh1,Idh3a,Suclg1,Idh3b,Sdhb,Idh3g,Fahd1,Me2,Dld,Dlst,Sdhc,Sdhd,Mdh2,Sucla2,Idh2	0.681818181818182
Canonical Pathways - Reactome	REACTOME_MITOTIC_G2_G2_M_PHASES	1.4400461159355e-09	2.38008446708021e-07	0.788186810800237	-0.453187441345148	-2.14476504769641	177	Tuba8,Tubb4b,Tuba4a,Tubb2a,Psmd7,Psmd11,Psmc2,Tubb2b,Psmd9,Psma1,Psma7,Psmb3,E2f3,Psmd1,Cdc25a,Psmd6,Psmd12,Tubb5,Ppp2r3d,Nek2,Psmd4,Psmc4,Ppp2cb,Psmc6,Psmc5,Psma5,Psmc1,Psma6,Fbxw11,Psmb2,Dctn2,Psmc3,Cul1,Trp53,Psma2,Tuba1b,Psmd3,Psme3,Psma3,Nde1,Uba52,Tubb6,Tubg1,Psmd2,Nedd1,Psmd14,Tpx2,Csnk1e,Tubgcp4,Psmb6,Ccnb1,Ssna1,Ofd1,Haus4,Psmd13,Psmb5,Ppp2ca,Psmb4,Actr1a,Psmf1,Dctn3,Psmb1,Gtse1,Ppp2r1a,…	0.372881355932203
Canonical Pathways - Reactome	REACTOME_ABC_FAMILY_PROTEINS_MEDIATED_TRANSPORT	8.91019630569072e-07	8.20967052717435e-05	0.659444398037935	-0.493555532859241	-2.11883728540334	95	Psmd7,Psmd11,Abcc3,Psmc2,Psmd9,Psma1,Psma7,Psmb3,Psmd1,Psmd6,Psmd12,Abcg8,Psmd4,Psmc4,Psmc6,Psmc5,Psma5,Abcg5,Abcb4,Psmc1,Psma6,Psmb2,Psmc3,Abca4,Psma2,Abcc2,Eif2s1,Psmd3,Psme3,Psma3,Abca6,Apoa1,Uba52,Psmd2,Psmd14,Psmb6,Erlin1,Psmd13,Vcp,Abcd2,Psmb5,Abca8b,Psmb4,Psmf1,Psmb1,Psmb7,Psme2b	0.494736842105263
Ontology - Biological Process	GOBP_UBIQUINONE_METABOLIC_PROCESS	5.48523749938934e-05	0.00312387199924243	0.557332238758646	-0.702507729401008	-2.11464063666708	20	Coq10a,Coq6,Coq8b,Coq8a,Coq5,Coq7,Coq2,Coq9,Pdss2,Ndufa9,Pptc7,Coq3	0.6
Curated - Chemical and Genetic Perturbation	YAO_TEMPORAL_RESPONSE_TO_PROGESTERONE_CLUSTER_7	4.33252936812309e-06	0.00034385698430569	0.610526878385931	-0.518941787610036	-2.11414836293669	71	Sertad1,Midn,Zfpm1,Mterf3,Mrpl43,Brd2,Etf1,Jagn1,Ptk2,Mrps26,Cbx4,Ppm1g,Lrp8,Eif4a-ps4,Hras,Psma2,Eif2s1,Wsb2,Slc25a48,Cops3,Tpd52l1,Ankrd40,Emc8,Dda1,Zfp281,Hspa4,Ddx3x	0.380281690140845
Ontology - Biological Process	GOBP_QUINONE_METABOLIC_PROCESS	2.36764923609879e-05	0.00152442379731469	0.575610261071129	-0.625864216549325	-2.10596522677173	32	Coq10a,Coq6,Coq8b,Akr1c14,Coq8a,Coq5,Cbr1,Coq7,Coq2,Coq9,Pdss2,Akr1c6,Nqo2,Ndufa9,Pptc7,Cbr4,Coq3,Akr1a1	0.5625
Canonical Pathways - Reactome	REACTOME_NEGATIVE_REGULATION_OF_MAPK_PATHWAY	7.19753393025677e-05	0.00388521427508002	0.538434096309916	-0.566007584662419	-2.10130239218195	43	Dusp4,Raf1,Brap,Ppp5c,Mark3,Ppp2cb,Map2k1,Mapk3,Hras,Ppp2r5e,Ksr1,Ptpn3,Uba52,Dusp1,Dusp5,Dusp9,Ppp2r5b,Ppp2ca,Ppp2r1a,Dusp2,Kras	0.488372093023256
Canonical Pathways - Reactome	REACTOME_METABOLISM_OF_AMINO_ACIDS_AND_DERIVATIVES	5.79278777087989e-10	1.09258792403231e-07	0.801215574617779	-0.428284834540797	-2.09452541766218	223	Tdo2,Ethe1,Gldc,Amdhd1,Psmd7,Psmd11,Psmc2,Gls2,Cth,Psmd9,Psma1,Agxt2,Azin2,Lias,Sds,Psma7,Psmb3,Psmd1,Grhpr,Psmd6,Otc,Aadat,Psmd12,Agxt,Hgd,Nat8l,Psmd4,Tstd1,Nmral1,Psmc4,Hal,Pah,Oaz1,Mtap,Psmc6,Psmc5,Hpd,Psma5,Ftcd,Hoga1,Bhmt,Kynu,Ivd,Serinc5,Psmc1,Psma6,Auh,Psmb2,Pdhb,Ndufab1,Psmc3,Bckdha,Chdh,Slc25a15,Slc6a8,Sms,Acat1,Psma2,Crym,Pycr2,Oaz2,Psmd3,Psme3,Ddc,Pycrl,Psma3,Ass1,Hibadh,Dld,Psmd2,Psmd…	0.461883408071749
Canonical Pathways - Reactome	REACTOME_ANTIGEN_PROCESSING_CROSS_PRESENTATION	2.05322158774111e-06	0.000177931072944138	0.627256739718528	-0.501476511820575	-2.08765675129313	80	Psmd7,Psmd11,H2-Q1,Psmc2,Psmd9,Psma1,Psma7,Psmb3,Psmd1,Psmd6,Psmd12,Psmd4,Psmc4,Psmc6,Psmc5,Vamp8,Psma5,Psmc1,Psma6,Psmb2,Psmc3,Psma2,Psmd3,Psme3,H2-Q2,Psma3,Psmd2,Psmd14,Psmb6,Ncf1,Psmd13,Psmb5,Psmb4,Psmf1,Psmb1,Psmb7,Psme2b	0.4625
Curated - Chemical and Genetic Perturbation	STARK_PREFRONTAL_CORTEX_22Q11_DELETION_DN	1.42709809517787e-16	1.03996530281326e-13	1.04762648849882	-0.394404295431733	-2.08684811892463	506	Ociad2,Aldoa,Fh1,Ugp2,Emp2,Impact,Hmox2,Idh3a,Usp39,Pip4p1,Ndufb4,Gls2,Nfu1,Atpif1,ENSMUSG00000120113,Pcdh11x,Psmb3,Actr10,Immp1l,Med28,Nprl2,Dtnbp1,Lamtor1,Uqcr10,Rad23a,Ndufs4,Scand1,B4galt3,Cacybp,Bok,Plekho1,Trir,Cyc1,Psmc4,Aimp1,Mettl26,Mpc2,Idh3g,Mrps22,Ubac1,Timm17a,Praf2,Cbr1,Rheb,Cox7a2,Yaf2,Uqcrfs1,Mrpl3,Cycs,Psma5,Higd2a,Spsb3,Coprs,Tbc1d9b,Eif4e,Ndufs3,Ufd1,Cystm1,Tesk1,Fkbp3,Strbp,At…	0.436758893280632
Canonical Pathways - Reactome	REACTOME_SIGNALING_BY_HEDGEHOG	3.3006696521808e-07	3.26644048541745e-05	0.674962860011025	-0.4570613997755	-2.07491152072896	131	Tubb4b,Tuba4a,Notum,Tubb2a,Psmd7,Smo,Adcy9,Ihh,Psmd11,Psmc2,Tubb2b,Psmd9,Psma1,Adcy2,Psma7,Psmb3,Psmd1,Psmd6,Ulk3,Psmd12,Smurf1,Psmd4,Psmc4,Grk2,Psmc6,Psmc5,Adcy6,Psma5,Spopl,Psmc1,Psma6,Psmb2,Psmc3,Cul1,Psma2,Tuba1b,Psmd3,Psme3,Psma3,Cul3,Uba52,Tubb6,Psmd2,Psmd14,Psmb6,Gas1,Ofd1	0.358778625954198
Ontology - Molecular Function	GOMF_METAL_CLUSTER_BINDING	1.66923794084902e-05	0.00112442112049124	0.575610261071129	-0.510344129844263	-2.07474660645083	67	Aox3,Nfu1,Fech,Lias,Dph1,Ndufs2,Iscu,Sdhb,Uqcrfs1,Cdk5rap1,Abat,Ndufv2,Abce1,Ciapin1,Ndufv1,Ndufs8,Isca2,Nubp1,Ndufs7,Mutyh,Ndufs1,Ddx11,Prim2,Nubp2,Isca1,Kif4,Etfdh,Fxn,Ppat,Aifm3,Glrx2,Dna2,Tyw1,Ciao3,Exo5,Cdkal1,Fdx1,Cisd1,Brip1,Aco2,Rtel1,Aox1	0.626865671641791
Canonical Pathways - Reactome	REACTOME_TRANSPORT_OF_CONNEXONS_TO_THE_PLASMA_MEMBRANE	0.000101770595100785	0.00509870681454933	0.538434096309916	-0.788167439646306	-2.07293399860434	13	Tuba8,Tubb4b,Tuba4a,Tubb2a,Tubb2b,Tuba1b,Tubb6	0.538461538461538
Ontology - Biological Process	GOBP_MITOCHONDRIAL_ELECTRON_TRANSPORT_CYTOCHROME_C_TO_OXYGEN	0.000128536743840217	0.0062256830128289	0.518848077743792	-0.741819170843334	-2.07110602920694	15	Cox7a1,Cox5a,Cox7a2,Cycs,Cox8a,Cox5b,Cox7c,Cox6a1,Afg1l,Cox4i1,mt-Co3	0.733333333333333
Canonical Pathways - Reactome	REACTOME_G2_M_CHECKPOINTS	2.51538306440164e-07	2.50475908624144e-05	0.674962860011025	-0.452186360493966	-2.0663817958695	143	Psmd7,Psmd11,Psmc2,Psmd9,Psma1,Psma7,Psmb3,Psmd1,Cdc25a,Psmd6,Psmd12,Psmd4,Uimc1,Psmc4,Psmc6,Rad17,Mcm2,Psmc5,Psma5,Psmc1,Mcm5,Psma6,Psmb2,Psmc3,H2ax,Trp53,Psma2,Psmd3,Psme3,Top3a,Ywhaq,Psma3,Chek1,H2bc21,Uba52,Topbp1,Kat5,Psmd2,Psmd14,Dbf4,Psmb6,Ccnb1,H4c2,Nsd2,Orc4,Psmd13,Psmb5,Psmb4,Psmf1,Rfc3,Psmb1,Gtse1,Nbn,Cdc7,Psmb7,Psme2b,Atrip,Mcm3,Rfc4,Rpa1,Psmd8,Dna2,Psma4	0.440559440559441
Canonical Pathways - Reactome	REACTOME_TP53_REGULATES_METABOLIC_GENES	6.40418388011715e-06	0.000484301301726595	0.610526878385931	-0.504198411519288	-2.06149721670945	74	Gls2,Gsr,Cox7b,Lamtor1,Cox5a,Sco2,G6pdx,Rheb,Rragc,Cycs,Cox11,Cox8a,Lamtor3,Prdx2,Mtor,Sesn3,Cox5b,Rraga,Cox7c,Taco1,Ywhaq,Cox6a1,Cox6b1,Gm10053,Sco1,Ndufa4,Cox4i1,mt-Co3,Cox19,Tsc1,Prkag1,Cox14,Rragd,Txnrd1,Prdx1	0.472972972972973
Ontology - Biological Process	GOBP_QUINONE_BIOSYNTHETIC_PROCESS	0.00011149219740786	0.00549018833815143	0.538434096309916	-0.705057214209263	-2.05856051910457	18	Coq10a,Coq6,Coq8b,Coq8a,Coq5,Coq7,Coq2,Coq9,Pdss2,Ndufa9,Pptc7,Coq3	0.666666666666667
Ontology - Biological Process	GOBP_MITOCHONDRIAL_ELECTRON_TRANSPORT_NADH_TO_UBIQUINONE	9.90308530944674e-05	0.00497699886147493	0.538434096309916	-0.625621918304375	-2.05443401114444	29	Ndufb8,Ndufs2,Iscu,Ndufc2,Ndufs3,Coq9,Ndufb9,Ndufv2,Ndufa10,Ndufv1,Ndufs8,Dld,Ndufb6,Ndufs7,Ndufs1,Ndufs6,Bdnf,Park7,Ndufa7,Dnajc15	0.689655172413793
Hallmark	HALLMARK_MYC_TARGETS_V2	9.64670479498689e-05	0.00489417630611487	0.538434096309916	-0.520792556809514	-2.05068039518841	58	Rcl1,Gnl3,Mrto4,Dctpp1,Wdr74,Mcm5,Phb,Noc4l,Rabepk,Nip7,Supv3l1,Farsa,Nop16,Prmt3,Nop56,Mphosph10,Pus1,Las1l,Srm,Ndufaf4,Slc29a2,Rrp9,Bysl,Dusp2,Tbrg4,Wdr43,Cdk4	0.46551724137931
Cell Type Signatures	TABULA_MURIS_SENIS_MARROW_NK_CELL_AGEING	8.87530674859335e-16	5.47265068436341e-13	1.02766987054358	-0.38700080178362	-2.05056218623365	517	Adrm1,Tuba4a,Limd2,Gstp1,Ubxn1,Hacd2,Selenos,2310061I04Rik,Mrpl12,Atpif1,Tm2d3,Bag1,Psma7,Med28,Rpl24,U2af1,Ndufb8,Ppp1r11,Cdk2ap2,Ube2k,Dtnbp1,Lamtor1,Uqcr10,Cox5a,Ndufs4,Scand1,Sdhb,Ccdc32,Psmd4,Tmem11,Mrps26,Akt1s1,Trir,Psmc4,Mrto4,Wdr61,Mettl26,Dctpp1,Mrpl18,Bcl7c,Mpc2,Oaz1,Ndufc2,Snrpd3,Rex1bd,Chrac1,2810004N23Rik,Cycs,Vamp8,Snrpb,Syf2,Ppp1r35,Retnlg,Gmfg,Ndufaf8,Rhog,Mrpl34,Fkbp3,Thap7,Mrpl…	0.431334622823985
Ontology - Cellular Component	GOCC_CYTOPLASMIC_EXOSOME_RNASE_COMPLEX	0.00019100167763982	0.00850594137756	0.518848077743792	-0.732646404586317	-2.04549632235909	15	Dis3l,Dis3,Exosc9,Exosc4,Supv3l1,Exosc7,Exosc8,Carhsp1,Exosc3,Exosc2,Exosc1,Gtpbp1	0.8
Cell Type Signatures	TABULA_MURIS_SENIS_BRAIN_NON_MYELOID_BRAIN_PERICYTE_AGEING	4.98122276968505e-20	4.6975860849171e-17	1.16017957183021	-0.373337797707113	-2.04404564365827	725	Ldhb,Adrm1,Sertad1,Tuba4a,Gadd45b,Gstp1,Id1,Mif,Hes1,Psmd7,Ubxn1,Ier2,Hbegf,Cltb,Zfand2b,Mtx3,Psmc2,Suclg1,Tagln2,Ndufb4,Nfu1,Nt5dc3,Atpif1,Psma1,Usf2,Rassf1,Psma7,Psmb3,Tnfrsf12a,Med28,Ndufa1,Rpl24,Slc45a4,Ebna1bp2,U2af1,Ndufb8,Ppp1r11,Cdk2ap2,Ube2k,Lamtor1,Nat8l,Uqcr10,Cox5a,Scand1,Samd4,Zfp36,Myl12a,Iscu,Id3,Inpp4a,Psmd4,Tmem11,Mrps26,Akt1s1,Plekho1,Cyc1,Mrto4,Nbdy,Wdr61,Mettl26,Bcl7c,Mpc2,Idh…	0.351724137931035
Curated - Chemical and Genetic Perturbation	BURTON_ADIPOGENESIS_6	2.71776426743574e-08	3.20745493928906e-06	0.73376198835648	-0.430423379345293	-2.0370313373889	177	Ldhb,Lpl,Pla2g12a,Scarb1,Rarres2,Arxes2,Pnpla2,Suclg1,Kat2b,2310061I04Rik,Rbpms,Rnf11,Gsr,Prxl2a,Apoc1,Lias,Cox7b,Grhpr,Cib2,Ndufb8,Uqcr10,Coq5,Sdhb,Unc119,Cbr1,Cox7a2,Adcy6,Impdh1,Ndufs3,Lonp2,Nr1h3,Ndufb5,Pdhb,Ndufb9,Fmc1,Uqcrc1,Ddt,Cox5b,C1qtnf12,Car3,Cyb5a,S100a1,Ndufa5,Pgm2,Atp5o,Dgat1,Chpt1,Ndufc1,Uck1,Uqcrc2,Atp5d,Acads,Ehd1,Hibadh,Dld,Ndufb6,Ndufb7,Ndufa9,Dlst,Dlat,Ndufs1,Sdhc,Ndufb3,Uqcr…	0.406779661016949
Cell Type Signatures	TABULA_MURIS_SENIS_MARROW_HEMATOPOIETIC_STEM_CELL_AGEING	1.30486883947792e-18	1.16220317969501e-15	1.11466447751729	-0.374961253362665	-2.03643937937993	682	Adrm1,Tubb4b,Tuba4a,Limd2,Gstp1,Gabarapl1,Aldoa,Psmd7,Ubxn1,Ier2,Cltb,Hmox2,Selenos,Zfand2b,Psmd11,Serpinb1a,Psmc2,Tagln2,Mrpl12,Nfu1,Pgp,Asf1b,Tm2d3,Timm44,Psma7,Lmo2,Bri3bp,Chchd4,Ebna1bp2,Ppp1r15a,U2af1,Uchl5,Psmd12,Ppp1r11,Fos,Cdk2ap2,Ube2k,Lamtor1,Prelid3b,Cox5a,Ndufs2,Scand1,Zfp36,Creg1,Psmd4,Pold2,Tmem11,Mrps18b,Mrps26,Akt1s1,Unc119,Trir,Cyc1,Psmc4,Aimp1,Lmo4,Mrpl38,Dok1,Mrto4,Wdr61,Bcl7c,…	0.379765395894428
Ontology - Cellular Component	GOCC_TRICARBOXYLIC_ACID_CYCLE_ENZYME_COMPLEX	0.000192758665273589	0.00856040698522488	0.518848077743792	-0.680977223263832	-2.0280387698132	19	Fh1,Idh3a,Suclg1,Idh3b,Idh3g,Pdhb,Bckdha,Dld,Dlst,Dlat,Pdhx,Sucla2,Mrps36,Bckdk,Bckdhb	0.789473684210526
Ontology - Biological Process	GOBP_MITOCHONDRIAL_ELECTRON_TRANSPORT_UBIQUINOL_TO_CYTOCHROME_C	0.000201900427405324	0.00886048034361084	0.518848077743792	-0.785619984522486	-2.01873283721646	12	Uqcr10,Cyc1,Uqcrfs1,Cycs,Uqcrc1,Uqcrc2,Uqcc3,Uqcrh,Uqcrq,Uqcrb	0.833333333333333
Canonical Pathways - Reactome	REACTOME_TCR_SIGNALING	2.78294026580481e-06	0.000232375512194702	0.627256739718528	-0.459628018156271	-2.01699525051662	109	Psmd7,Psmd11,Psmc2,Psmd9,Psma1,Psma7,Psmb3,Psmd1,Psmd6,Pik3ca,Psmd12,Psmd4,Psmc4,Psmc6,Psmc5,Psma5,Trac,Pik3r2,Psmc1,Psma6,Fbxw11,Psmb2,Psmc3,Cul1,Psma2,Psmd3,Nfkbia,Psme3,Pak1,Psma3,Uba52,Prkcq,Psmd2,Tab2,Psmd14,Psmb6,Trbc1,Cdc34,Itk,Ripk2,Cd4,Psmd13,Ptprc,Psmb5,Psmb4,Psmf1,Cd3e,Psmb1,Psmb7,Psme2b	0.458715596330275
Canonical Pathways - Reactome	REACTOME_NUCLEAR_ENVELOPE_NE_REASSEMBLY	7.67561468599706e-05	0.00408822108458156	0.538434096309916	-0.500089831022282	-2.01528431554648	61	Tuba8,Tubb4b,Tuba4a,Tubb2a,Tubb2b,Nup107,Nup93,Vps4a,Emd,Nup98,Tuba1b,Chmp6,Tubb6,Ube2i,Ccnb1,Chmp7,Ppp2ca,Chmp4b,Lmna,Ppp2r1a,Kpnb1,Chmp2b,Spast,Nup85,Nup205,Nup155,Rcc1,Nup188,Vrk1,Tuba1c,Ran,Nup133,Tubb4a,Nup43,Ccnb2,Ppp2r2a	0.59016393442623
Ontology - Cellular Component	GOCC_RESPIRATORY_CHAIN_COMPLEX_IV	0.000234524104434586	0.00992055525671581	0.518848077743792	-0.641964371254021	-2.01385976766684	23	Cox7a1,Cox7b,Cox5a,Cox6b2,Cox7a2,Uqcrfs1,Cox8a,Cox5b,Cox7c,Cox6a1,Cox6b1,Uqcrc2,Ndufa4,Cox4i1,mt-Co3	0.652173913043478
Curated - Chemical and Genetic Perturbation	WANG_ADIPOGENIC_GENES_REPRESSED_BY_SIRT1	0.000167142143989676	0.0077476979828593	0.518848077743792	-0.620650745056338	-2.01088273179819	28	Aldoa,Cox7a1,Klf15,Cbr1,Trib3,Gapdh,Elovl3,Ehhadh,Egln3,Slc2a1,Rbp4,Chchd10,Higd1a,Ero1a	0.5
Ontology - Cellular Component	GOCC_PROTON_TRANSPORTING_ATP_SYNTHASE_COMPLEX	0.000349740867074585	0.0136235465962068	0.49849310876659	-0.665605280713915	-2.00355941389849	20	Atp5pb,Atp5c1,Atp5j2,Atp5b,Atp5o,Atp5g1,Atp5h,Atp5d,Atp5mpl,Atp5e,Atp5a1,Atp5g2,Dmac2l,Atp5md,Atp5k	0.75
Canonical Pathways - Wiki	WP_TCA_CYCLE	0.000237103828459621	0.0100032857312227	0.518848077743792	-0.600628112934485	-1.99869900896321	30	Fh1,Idh3a,Suclg1,Idh3b,Sdhb,Idh3g,Pdhb,Mdh1,Dld,Dlst,Dlat,Pdhx,Sdhc,Pdk2,Sdhd,Mdh2,Sucla2,Idh2,Pdha1	0.633333333333333
Ontology - Cellular Component	GOCC_RIBOSOME	1.79825679908358e-08	2.23485682193085e-06	0.73376198835648	-0.408352806949614	-1.99861423909671	218	Mrps31,Mrpl47,Mrpl12,Mrpl45,Mrpl43,Rpl24,Mrpl37,Mrpl10,Mtg2,Mrpl9,Ppargc1a,Mrpl1,Mrps18b,Mrps26,Mrpl38,Mrpl18,Mrps22,Mrpl3,Mrpl50,Mrpl21,Mrpl34,Mrps6,Mrpl58,Dap3,Mtg1,Mrpl19,Mrps35,Mrpl23,Gm6525,Ndufab1,Mrpl2,Mrps30,Mrps23,Dhx29,Snca,Hspa14,Mrps9,Mrpl36,Mrpl44,Mrps11,Mrpl4,Mrpl35,Mrpl20,Uba52,Mrpl27,Mrps34,Mrps10,Gadd45gip1,mt-Rnr1,Mrpl28,Mrpl46,Mrps33,Ddx3x,Fubp3,Mrps27,Mrps2,Rpl7l1,Aurkaip1,Mrp…	0.440366972477064
Canonical Pathways - Reactome	REACTOME_SEALING_OF_THE_NUCLEAR_ENVELOPE_NE_BY_ESCRT_III	0.000351654139846324	0.0136235465962068	0.49849310876659	-0.636865601494389	-1.99329513133414	22	Tuba8,Tubb4b,Tuba4a,Tubb2a,Tubb2b,Vps4a,Tuba1b,Chmp6,Tubb6,Chmp7,Chmp4b,Chmp2b,Spast	0.590909090909091
Curated - Chemical and Genetic Perturbation	SHETH_LIVER_CANCER_VS_TXNIP_LOSS_PAM1	7.81190156974389e-09	1.02656070464044e-06	0.747739663149885	-0.405683189090886	-1.99111783319917	237	Nebl,Defb1,Lpl,BC016579,Tubb4b,Col4a3,Atf4,Cyp4f16,Enpp2,Hes1,Mpp1,Scarb1,Trim2,Scn1b,Pvr,Scamp5,1700017B05Rik,Tpmt,Klhdc2,Fst,Sstr2,Rai14,Ube2s,Ctps2,Ifngr1,E2f3,Pcgf6,Coq8b,Apex2,Nek2,Jpt1,Osgin1,Bok,Mtap,Mta3,Ccm2,Trib3,Hexa,Tnk2,Hnrnpab,Abcg5,Rnd3,Psmc1,Stmn1,Snx30,Iqgap3,Pafah1b3,Snca,Slc6a8,Fam83g,Srd5a3,Abhd5,Tuba1b,Arf6,Arl2bp,Etv5,Vasp,Rell1,Col4a5,Tor2a,Rbbp7,Itm2c,Avpi1,Vasn,Klf6,Casp1…	0.316455696202532
Canonical Pathways - Reactome	REACTOME_M_PHASE	8.67147347077031e-12	2.43896601198929e-09	0.875325132024659	-0.391256064178327	-1.9903490922292	346	Tuba8,Tubb4b,Tuba4a,Tubb2a,Psmd7,Psmd11,Psmc2,Ube2s,Cenpa,Tubb2b,Psmd9,Psma1,Psma7,Psmb3,Anapc16,Psmd1,Psmd6,Nup107,Nup93,Psmd12,Tubb5,Nek2,Psmd4,Psmc4,Ppp2cb,Rcc2,Psmc6,Dsn1,Psmc5,Psma5,Mad1l1,Ncaph2,Rae1,Mapk3,Psmc1,Nup88,Ndel1,Psma6,Pds5a,Psmb2,Dctn2,Psmc3,B9d2,H2ax,Vps4a,H2aj,Emd,Psma2,Nup98,Tuba1b,Chmp6,Psmd3,Arpp19,Psme3,Nup54,Psma3,Nup50,H2az1,Sgo2a,Ppp2r5e,Nde1,Spdl1,Clip1,Tpr,Nuf2,Zwint,…	0.361271676300578
Ontology - Molecular Function	GOMF_PROTEASOME_ACTIVATING_ACTIVITY	5.56292074272262e-05	0.00314652043110815	0.557332238758646	-0.921702490799509	-1.98704377278885	6	Psmc2,Psmc4,Psmc6,Psmc5,Psmc1,Psmc3	1
Canonical Pathways - Reactome	REACTOME_UB_SPECIFIC_PROCESSING_PROTEASES	3.46365935574234e-07	3.40671084608965e-05	0.674962860011025	-0.427943202253442	-1.98377514458308	156	Adrm1,Psmd7,Axin1,Psmd11,Psmc2,Psmd9,Psma1,Psma7,Psmb3,Ide,Psmd1,Cdc25a,Psmd6,Rhot1,Psmd12,Psmd4,Smad7,Psmc4,Psmc6,Psmc5,Psma5,Usp16,Ufd1,Adrb2,Psmc1,Polb,Psma6,Psmb2,Snx3,Psmc3,Suds3,Trp53,Psma2,Usp21,Psmd3,Nfkbia,Psme3,Usp30,Psma3,Vdac3,Usp7,Otub1,Uba52,Usp10,Psmd2,Psmd14,Usp19,Psmb6,Rnf128,Mat2b,Tada3,Gata3,Psmd13,Psmb5,Vdac2,Psmb4,Psmf1,Smad2,Psmb1,Siah2,Psmb7,Psme2b,Usp4,Usp24,Tomm70a,Psmd8,…	0.487179487179487
Canonical Pathways - Reactome	REACTOME_CELLULAR_RESPONSES_TO_STIMULI	9.1164832618165e-13	3.1096906309243e-10	0.910119734774459	-0.379067031748017	-1.97715737491339	435	Tuba8,Tubb4b,Tuba4a,Gstp1,Id1,Nox4,Hmga1,Tubb2a,Psmd7,Srxn1,Hmox2,Atp6v1c1,Psmd11,Dnaja4,Psmc2,Ube2s,Tubb2b,Psmd9,Gsr,Psma1,Vhl,Bag1,Psma7,Psmb3,Actr10,Anapc16,Cited2,Egln2,Psmd1,Erf,Cox7b,Psmd6,Nup107,Nup93,Nr3c2,Mapkapk2,Atp6v0d2,Psmd12,Fos,Nprl2,Lamtor1,Cox5a,Sco2,Psmd4,Castor1,Atp6v1b2,Nprl3,Akt1s1,Psmc4,Psmc6,Ptges3,Rheb,Nploc4,Rragc,Psmc5,Cycs,Mafk,Psma5,Cox11,Ccne1,Rae1,Ufd1,Mapk3,Cox8a,La…	0.416091954022988
Ontology - Biological Process	GOBP_TRICARBOXYLIC_ACID_CYCLE	0.000272452710384214	0.0111999021868711	0.49849310876659	-0.608413284316903	-1.97123386538177	28	Fh1,Idh3a,Suclg1,Idh3b,Ndufs4,Sdhb,Idh3g,Pdhb,Mdh1,Sdhaf2,Dlst,Dlat,Sdhc,Sdhd,Mdh2,Sucla2,Mrps36,Idh2,Pdha1	0.678571428571429
Ontology - Biological Process	GOBP_NEGATIVE_REGULATION_OF_ACUTE_INFLAMMATORY_RESPONSE	0.000645584010039463	0.0214730349563333	0.477270815362862	-0.816658140359875	-1.97113098308879	9	Adora1,Pparg,Gstp1,Selenos	0.444444444444444
Canonical Pathways - Reactome	REACTOME_DEUBIQUITINATION	4.90101114877033e-08	5.4564590789643e-06	0.719512826338911	-0.40055525604895	-1.95891401541744	223	Adrm1,Psmd7,Axin1,Psmd11,Psmc2,Kat2b,Actl6a,Psmd9,Psma1,Actr8,Traf3,Psma7,Psmb3,Ide,Psmd1,Cdc25a,Psmd6,Uchl5,Rhot1,Psmd12,Rad23a,Psmd4,Smad7,Uimc1,Psmc4,Actg1,Psmc6,Psmc5,Psma5,Usp16,Ufd1,Adrb2,Psmc1,Polb,Psma6,Psmb2,Snx3,Psmc3,Suds3,Trp53,Psma2,Usp21,Psmd3,Nfkbia,Psme3,Usp30,Psma3,Vdac3,Usp7,Otub1,Yod1,Uba52,Usp10,Psmd2,Psmd14,Usp19,Psmb6,Rnf128,Rad23b,Tnfaip3,Hcfc1,Mat2b,Ripk2,Tada3,Otud7b,Gata…	0.443946188340807
Curated - Chemical and Genetic Perturbation	PLASARI_TGFB1_TARGETS_1HR_UP	0.000466017992179651	0.0167892144957846	0.49849310876659	-0.58854128378257	-1.95847789222359	30	Gadd45b,Csrnp1,Id1,Hes1,Hbegf,Id2,Serpine1,Smad7,Ier3,Slc20a1	0.333333333333333
Ontology - Molecular Function	GOMF_STRUCTURAL_CONSTITUENT_OF_RIBOSOME	6.08432812503409e-07	5.70432447371617e-05	0.659444398037935	-0.421673533792133	-1.958329106083	160	Mrps31,Mrpl47,Mrpl12,Mrpl43,Rpl24,Mrpl37,Mrpl10,Mrpl9,Mrpl1,Mrps18b,Mrpl18,Mrps22,Mrpl3,Mrpl21,Mrpl34,Mrps6,Dap3,Mrpl19,Mrps35,Mrpl23,Mrpl2,Mrps30,Mrps23,Mrps9,Mrpl36,Mrpl44,Mrps11,Mrpl4,Mrpl35,Mrpl20,Uba52,Mrpl27,Mrps34,Mrps10,mt-Rnr1,Mrpl28,Mrpl46,Mrps2,Rpl7l1,Mrpl22,Rpl36,Mrpl11,Mrpl16,mt-Rnr2,Mrpl49,Mrps7,Rps17,Rps6,Rps15,Ndufa7,Mrps15,Rpl11,Rsl24d1,Mrpl14,Mrpl54,Rpl19,Mrpl55,Rpl27,Rps27l,Rpl…	0.38125
Ontology - Biological Process	GOBP_INNER_MITOCHONDRIAL_MEMBRANE_ORGANIZATION	0.000371034914163684	0.0142648243258326	0.49849310876659	-0.56216000168115	-1.95815941772734	35	Letm1,Timm10,Apoo,Tmem11,Immt,Cibar1,Bax,Timm9,Chchd10,Uqcc3,Timm29,Chchd3,Afg3l2,Slc25a46,Ndufa13,Tomm70a,Micos13	0.485714285714286
Canonical Pathways - Reactome	REACTOME_CARBOXYTERMINAL_POST_TRANSLATIONAL_MODIFICATIONS_OF_TUBULIN	0.000767021405338259	0.0244957911760617	0.477270815362862	-0.634107380629458	-1.954348772126	21	Tuba8,Tubb4b,Tuba4a,Tubb2a,Tubb2b,Tuba1b,Tubb6,Ttll12	0.380952380952381
Ontology - Molecular Function	GOMF_R_SMAD_BINDING	0.000546380129201045	0.0189327739259015	0.477270815362862	-0.624284860379942	-1.95391927251376	22	Pparg,Axin1,Fos,Smurf1,Rgcc,Smad6,Ddx5,Ranbp3,Jun,Smad2	0.454545454545455
Ontology - Molecular Function	GOMF_MYOSIN_PHOSPHATASE_ACTIVITY	0.000267273607267528	0.0110152454285681	0.49849310876659	-0.482211801161206	-1.95379175858086	64	Dusp4,Ublcp1,Ppm1d,Ppp5c,Ssh1,Ppp2cb,Ppm1g,Dusp23,Ppm1f,Ppp6c,Ppp4c,Pgam5,Dusp1,Dusp5,Pptc7,Dusp9,Ppp2ca,Ppp3ca,Cdc14b,Ctdsp1,Dusp2,Ppm1k,Ppp1cb,Ppm1j,Ppp1ca,Ssu72,Ctdspl,Phlpp1,Dusp3,Ppp3cb,Dusp6,Ppm1a,Ctdp1,Rpap2	0.53125
Ontology - Molecular Function	GOMF_4_IRON_4_SULFUR_CLUSTER_BINDING	0.000222901890303277	0.00958059813764648	0.518848077743792	-0.534909165205372	-1.94831237763886	40	Nfu1,Lias,Ndufs2,Sdhb,Cdk5rap1,Abce1,Ciapin1,Ndufv1,Ndufs8,Isca2,Nubp1,Ndufs7,Mutyh,Ndufs1,Ddx11,Prim2,Nubp2,Etfdh,Ppat,Dna2,Tyw1,Ciao3,Exo5,Cdkal1,Brip1,Aco2,Rtel1	0.675
Ontology - Biological Process	GOBP_MITOCHONDRION_MORPHOGENESIS	0.000351805656863124	0.0136235465962068	0.49849310876659	-0.600642758640084	-1.94605768372893	28	Fez1,Opa3,Mff,Mtm1,Poldip2,Coq7,Cert1,Dnm1l,Supv3l1,Bax,Mfn1,Ndufs6	0.428571428571429
Ontology - Biological Process	GOBP_GENERATION_OF_PRECURSOR_METABOLITES_AND_ENERGY	5.85974938368304e-12	1.70806367489466e-09	0.887074988399873	-0.37353361455241	-1.94593285229551	416	Aox3,Gabarapl1,Aldoa,Slc25a22,Fh1,Lepr,Adgrf1,Stbd1,Ugp2,Gys2,Cox7a1,Idh3a,Suclg1,Prxl2c,Ndufb4,Stk40,Ide,Chchd4,Pkm,Ndufa1,Coq10a,Git1,Idh3b,Pik3ca,Ndufb8,Gyg,Uqcr10,Cox5a,Ppargc1a,Sco2,Ndufs4,Ndufs2,Iscu,Sdhb,Cyc1,Idh3g,Cox10,Immp2l,Ndufc2,Ppp1r2,G6pdx,Ptges3,Atp5pb,Cox7a2,Uqcrfs1,Pgam1,Cycs,Gapdh,Coq7,Pfkm,Ier3,Ndufs3,Mtch2,Cox8a,Atp5c1,Acadm,Atp5j2,Crot,Ndufb5,Coq9,Sirt3,Gsk3a,Mtor,Rubcnl,Pdh…	0.348557692307692
Curated - Chemical and Genetic Perturbation	MODY_HIPPOCAMPUS_POSTNATAL	0.000440488828263823	0.0162342917120129	0.49849310876659	-0.521697462187213	-1.94357607866185	46	Ldhb,Aldoa,Cltb,Atp6v1c1,Bin1,Dgkz,Pkm,Ndufs2,Atp6v1b2,Mapk3,Hras,Cox8a,Sirt3,Aip,Mdh1,Atp6v1e1	0.347826086956522
Cell Type Signatures	TABULA_MURIS_SENIS_SPLEEN_PROERYTHROBLAST_AGEING	6.24948712351172e-25	1.43131110805914e-21	1.29512308741004	-0.351522400103008	-1.94317321376429	1109	Tubb4b,Ethe1,Tuba4a,Atf4,Mif,Cks1b,Psmd7,Fh1,Ubxn1,Ccnd3,Bin1,Selenos,Zfas1,Rbm17,Serpinb1a,Psmc2,Ube2s,Suclg1,Mrpl12,Actl6a,Ndufb4,Pfdn4,Nfu1,Pgp,Mrpl43,Atpif1,Sptssa,Psma1,Prmt1,Polr2c,Bag1,Psma7,Lmo2,Bri3bp,Psmb3,Actr10,Cited2,Paics,Cox7b,Psmd6,Ebna1bp2,Uba2,U2af1,Idh3b,Pak1ip1,Ndufb8,Uchl5,Alyref,Etf1,Psmd12,Ppp1r11,Tubb5,Ube2k,Lamtor1,Rdx,Spg21,Uqcr10,Cox5a,Rad23a,Ndufs4,Ndufs2,Rnf7,Sdhb,Cre…	0.400360685302074
Canonical Pathways - Reactome	REACTOME_CELL_CYCLE_CHECKPOINTS	9.09087908293916e-09	1.16595978766145e-06	0.747739663149885	-0.386792301232686	-1.93755213219896	262	Psmd7,Psmd11,Psmc2,Ube2s,Cenpa,Psmd9,Psma1,Psma7,Psmb3,Anapc16,Psmd1,Cdc25a,Psmd6,Nup107,Psmd12,Psmd4,Uimc1,Psmc4,Ppp2cb,Rcc2,Psmc6,Rad17,Dsn1,Mcm2,Psmc5,Psma5,Mad1l1,Ccne1,Psmc1,Mcm5,Ndel1,Psma6,Psmb2,Psmc3,B9d2,H2ax,Trp53,Psma2,Nup98,Psmd3,Psme3,Top3a,Ywhaq,Psma3,Sgo2a,Ppp2r5e,Nde1,Spdl1,Clip1,Chek1,Nuf2,Zwint,H2bc21,Uba52,Topbp1,Kat5,Psmd2,Psmd14,Dbf4,Psmb6,Bub1b,Dync1li1,Ccnb1,H4c2,Ppp2r5b,Ns…	0.362595419847328
Canonical Pathways - Reactome	REACTOME_AZATHIOPRINE_ADME	0.000535122522358797	0.0186908154214733	0.477270815362862	-0.616020650948337	-1.93369298626761	25	Gm3776,Tpmt,Gmps,Gsta5,Impdh1,Vav3,Vav2,Nme2,Gsta2,Gsta1,Gsta3,Hprt,Slc29a2,Impdh2,Gstm2	0.6
Ontology - Cellular Component	GOCC_MITOCHONDRIAL_RESPIRATORY_CHAIN_COMPLEX_III	0.000708154904861831	0.0229940927451287	0.477270815362862	-0.751944397429398	-1.93219988895054	12	Uqcr10,Cyc1,Uqcrfs1,Uqcrc1,Uqcrc2,Uqcc3,Uqcrh,Uqcrq,Uqcrb	0.75
Curated - Chemical and Genetic Perturbation	HEVNER_CORTEX_PROLIFERATING_CELLS	0.000545512927624253	0.0189327739259015	0.477270815362862	-0.614380234124057	-1.9285437067706	25	Gmnn,Mcm2,Ccne1,Mcm5,Nde1,Nuf2,Bub1b,Ccnb1,Top2a,Shcbp1,Mybl2,Mcm3,Slbp,Mcm6	0.56
Ontology - Biological Process	GOBP_MATURATION_OF_5_8S_RRNA	0.00060421086910654	0.0204360942057301	0.477270815362862	-0.551346649520577	-1.9204935088987	35	Rcl1,Rpf1,Exosc9,Exosc4,Fcf1,Bop1,Exosc7,Rrp15,Las1l,Exosc8,Wdr12,Exosc3,Exosc2,Mak16,Nsa2,Prkdc,Nop9,Mtrex,Pes1,Ftsj3,Mphosph6,Eri1,Abt1	0.657142857142857
Ontology - Molecular Function	GOMF_PROTEIN_SERINE_THREONINE_PHOSPHATASE_ACTIVITY	8.23834303541034e-05	0.00430218617406184	0.538434096309916	-0.462526762831255	-1.91803217371908	76	Dusp4,Ublcp1,Ppm1d,Ppp2r3d,Ppp5c,Ssh1,Ppp2cb,Ppm1g,Dusp23,Ppm1f,Ppp6c,Timm50,Ppp4c,Pgam5,Dusp1,Dusp5,Pptc7,Dusp9,Ppp2ca,Ppp3ca,Cdc14b,Ppp2r1a,Ctdsp1,Dusp2,Ppm1k,Ppp1cb,Ppm1j,Ppp1ca,Ssu72,Ctdspl,Phlpp1,Dusp3,Ppp3cb,Ppa2,Dusp6,Ppm1a,Ctdp1,Rpap2	0.5
Curated - Chemical and Genetic Perturbation	HOUNKPE_HOUSEKEEPING_GENES	5.89905909781e-25	1.43131110805914e-21	1.29512308741004	-0.348405836779485	-1.91786192915748	1127	Adrm1,Gtf2b,Psmd7,Ubxn1,Ugp2,Srsf4,Ltv1,Psmd11,Rbm17,Usp39,Plaa,Mrpl43,Sptssa,Dnaja3,Ap3m1,Mgrn1,Polr2c,Bag1,Psma7,Senp2,Egln2,Kat8,Psmd1,Med28,Psmd6,Ebna1bp2,Uba2,Mrpl37,U2af1,Ube2z,Tbc1d20,Mmadhc,Nfx1,Ndufb8,Etf1,Psmd12,Ppp1r11,Mrpl9,Pithd1,Ube2k,Lamtor1,Ppp5c,Coq5,Rad23a,Wdr55,Wac,Jagn1,Iscu,Sephs1,Psmd4,Pold2,Eif4a3,Ranbp10,U2af2,Ilf2,Fxr2,Mrpl38,Lsm1,Mrto4,Ppp2cb,Dctpp1,Mrpl18,Gtf3c6,E2f4,Ce…	0.404614019520852
Canonical Pathways - Reactome	REACTOME_MRNA_DECAY_BY_3_TO_5_EXORIBONUCLEASE	0.00106310891646378	0.0307649136258978	0.45505986738723	-0.686918510305922	-1.91782731450722	15	Wdr61,Dis3,Exosc9,Exosc4,Exosc7,Exosc8,Dcps,Exosc3,Exosc2,Exosc1,Nt5c3b,Hbs1l,Exosc5	0.866666666666667
Ontology - Biological Process	GOBP_RIBOSE_PHOSPHATE_BIOSYNTHETIC_PROCESS	1.03178692604619e-07	1.08826368410345e-05	0.704975715167238	-0.397130908418453	-1.91714498481827	200	Aldoa,Adcy9,Nme4,Ctps2,Ndufb4,Adcy2,Paics,Pkm,Ndufa1,Gmps,Ndufb8,Ppargc1a,Ndufs4,Ndufs2,Sdhb,Mlycd,Mpc2,Ndufc2,G6pdx,Atp5pb,Ampd2,Adcy6,Map2k1,Impdh1,Ndufs3,Atp5c1,Atp5j2,Ndufb5,Pdhb,Ndufab1,Acsl4,Atp5b,Ndufb9,Snca,Acat1,Ndufv2,Coasy,Ndufs5,Ndufa5,Atp5o,Dguok,Nme2,Ppcs,Ndufa10,Atp5g1,Ndufc1,Adssl1,Uck1,Atp5h,Ndufv1,Atp5d,Ndufb10,Ndufs8,Dld,Ndufb11,Gucy2c,Ndufa2,Ndufb6,Ndufb7,Ndufs7,Dip2a,Ndufa9,U…	0.41
Canonical Pathways - Reactome	REACTOME_FORMATION_OF_ATP_BY_CHEMIOSMOTIC_COUPLING	0.00111830556287396	0.0321302415483788	0.45505986738723	-0.670342936773411	-1.91584390296235	17	Atp5pb,Atp5c1,Atp5j2,Atp5b,Atp5o,Atp5g1,Atp5h,Atp5d,Atp5e,Atp5a1,Dmac2l	0.647058823529412
Ontology - Biological Process	GOBP_NEGATIVE_REGULATION_OF_AUTOPHAGOSOME_ASSEMBLY	0.00194269807426421	0.0475202108655526	0.45505986738723	-0.703239445732022	-1.91429372783017	14	Fez1,Phf23,Mtm1,Fez2,Scfd1,Ehmt2,Chmp4b,Smcr8	0.571428571428571
Curated - Chemical and Genetic Perturbation	MULLIGAN_NTF3_SIGNALING_VIA_INSR_AND_IGF1R_UP	0.000797007290386782	0.0252024080463134	0.477270815362862	-0.611410764038823	-1.91362525522524	22	Rcl1,Srxn1,Gnl3,Ebna1bp2,Grem2,Mrpl20,Wdr77,Usp10,Nop56,Ccl2,Srsf2,Hspa4	0.545454545454545
Canonical Pathways - Reactome	REACTOME_METABOLISM_OF_RNA	1.73266235261761e-13	6.67704468478557e-11	0.943632225232838	-0.354017542240074	-1.91098677114502	585	Rcl1,Psmd7,Ltv1,Psmd11,Senp3,Rbm17,Psmc2,Usp39,Smg5,Gnl3,Psmd9,Psma1,Polr2c,Psma7,Psmb3,Supt5,Psmd1,Psmd6,Rpl24,Ebna1bp2,Nup107,Nup93,U2af1,Mapkapk2,Alyref,Etf1,Psmd12,Zfp36,Tbl3,Psmd4,Eif4a3,Psmc4,U2af2,Lsm1,Ddx41,Wdr61,Plrg1,Leng1,Psmc6,Snrpd3,Gpkow,Psmc5,Psma5,Snrpb,Dcaf13,Srrt,Eif4e,Cnot8,Syf2,Rae1,Eif4a1,Nxt1,Nxf1,Prkcd,Lsm10,Ncbp1,Psmc1,Nup88,Gtf2h4,Polr2e,Psma6,Gle1,Psmb2,Elavl1,Dis3,Gm652…	0.425641025641026
Canonical Pathways - Biocarta	BIOCARTA_IL3_PATHWAY	0.00209657030642698	0.0503176873542476	0.431707695803346	-0.700694186954931	-1.90736525852677	14	Raf1,Fos,Map2k1,Shc1,Mapk3,Hras,Stat5b	0.5
Ontology - Cellular Component	GOCC_CYTOSOLIC_PROTEASOME_COMPLEX	0.000481390957613754	0.0171503551832527	0.49849310876659	-0.851894165368097	-1.90351418484947	7	Ide,Uchl5,Psmc4,Psmc6,Psmc5,Psmd14	0.857142857142857
Cell Type Signatures	TABULA_MURIS_SENIS_LARGE_INTESTINE_ENTEROCYTE_OF_EPITHELIUM_OF_LARGE_INTESTINE_AGEING	1.37345600546954e-24	2.75240583496096e-21	1.28710367230144	-0.345286248362624	-1.90287524206948	1143	Ociad2,Adrm1,Tubb4b,Ethe1,Tuba4a,Gadd45b,Gstp1,Mif,Aldoa,Psmd7,Fh1,Ubxn1,Ier2,Cltb,Smim22,Smagp,Selenos,Zfas1,Zfand2b,Serpinb1a,Psmc2,Ube2s,Suclg1,Tagln2,Mrpl12,Ndufb4,Pgp,Mrpl43,Atpif1,Gss,Sptssa,Cth,Psma1,Timm44,Polr2c,Bag1,Psma7,Psmb3,Tcea3,Immp1l,Gnpnat1,Anapc16,Med28,Clybl,Rpl24,U2af1,Idh3b,Slc39a5,Ndufb8,Ppp1r11,Tubb5,Thap4,Cdk2ap2,Ube2k,Eci1,Lamtor1,Uqcr10,Prelid3b,Cox5a,Ndufs4,Ndufs2,Rnf7…	0.408573928258968
Canonical Pathways - Reactome	REACTOME_RESOLUTION_OF_SISTER_CHROMATID_COHESION	1.43432041995285e-05	0.000991164869512247	0.593325476396405	-0.429927460902595	-1.89979389223608	115	Tuba8,Tubb4b,Tuba4a,Tubb2a,Cenpa,Tubb2b,Nup107,Ppp2cb,Rcc2,Dsn1,Mad1l1,Ndel1,Pds5a,B9d2,Nup98,Tuba1b,Sgo2a,Ppp2r5e,Nde1,Spdl1,Clip1,Nuf2,Zwint,Rad21,Tubb6,Bub1b,Dync1li1,Ccnb1,Ppp2r5b,Ndc80,Ppp2ca,Stag2,Ppp2r1a,Cenpf	0.295652173913044
Ontology - Molecular Function	GOMF_PROTEASOME_BINDING	0.00110789621006203	0.0318883160497568	0.45505986738723	-0.649242220802546	-1.89559708934942	18	Adrm1,Id1,Uchl5,Dnajb2,Rad23a,Psmd14,Ecpas,Rad23b	0.444444444444444
Cell Type Signatures	TABULA_MURIS_SENIS_HEART_ENDOCARDIAL_CELL_AGEING	0.000291355152212827	0.0118855109421782	0.49849310876659	-0.500794171827297	-1.89335775400173	50	Casp6,Cltb,Smagp,Maff,Lamtor1,Oaz1,Bri3,Fbxo9,Tnfsf12,Sdhc,Jund,Ube2g2,Gnb1,Fth1,Ypel3,Slc9a3r2,Bcr,Spr,Anapc11,Prrg2,Rhoc,Tmem160,Eif4ebp1	0.46
Canonical Pathways - Reactome	REACTOME_TRANSCRIPTIONAL_REGULATION_BY_E2F6	0.00115860379125556	0.0328756389051488	0.45505986738723	-0.603401132450504	-1.89288583419818	23	Pcgf2,Tfdp1,Pcgf6,Yaf2,Bmi1,E2f6,L3mbtl2,Rbbp4,Rbbp7,Chek1,Ehmt2	0.478260869565217
Ontology - Biological Process	GOBP_NEGATIVE_REGULATION_OF_CALCIUM_ION_IMPORT	0.000612250847014525	0.0205803685545722	0.477270815362862	-0.846833844321198	-1.89220715484005	7	Spink1,Hes1,Ace,Pawr	0.571428571428571
Ontology - Biological Process	GOBP_POLYADENYLATION_DEPENDENT_RNA_CATABOLIC_PROCESS	0.00199877015687713	0.0485519441743244	0.431707695803346	-0.783739401940885	-1.89167650634376	9	Exosc9,Exosc7,Exosc8,Exosc3,Exosc2	0.555555555555556
Curated - Chemical and Genetic Perturbation	YAO_TEMPORAL_RESPONSE_TO_PROGESTERONE_CLUSTER_17	1.31084980850724e-06	0.000118731887740046	0.643551836150722	-0.397868336179228	-1.89086823587872	182	Cks1b,Ube2s,Lias,Bag1,Psma7,Nr2f6,Mapkapk2,Faf1,Tubb5,Lamtor1,Rnf7,Sdhb,Eif4a3,Mrpl18,Mrps22,Coq7,Ndufs3,Mrpl34,Actb,Mrpl58,Xrcc5,Dctn2,Ndufab1,Mrpl2,Serpina1a,Ndufb9,Ddt,Ccdc12,Arl3,Fam162a,Ndufv2,Pdcd2,Mrpl36,Arl2bp,Mrps11,Trappc4,Vdac3,C030006K11Rik,Ubl4a,Nme2,Tor2a,Uri1,Tcea1,Psmd14,Cenpb,Ndufb6,Psmb6,Ndufb7,Cyb5r1,Mrps34,Puf60,Tpm4,Ercc3,Grpel1,Uqcrq,Psmd13,Ndufs6,Mdh2,Set,Ndufa11,Csnk2b,Lsm…	0.43956043956044
Ontology - Biological Process	GOBP_RIBOSOME_BIOGENESIS	6.44171397490232e-09	8.6061298704695e-07	0.761460801445585	-0.37547442569816	-1.88821550272041	298	Rcl1,Ltv1,Mterf3,Kat2b,Rpl24,Ebna1bp2,Pak1ip1,Mrpl10,Wdr55,Tbl3,Mrto4,Wdr74,Rpf1,Ddx17,Gtpbp10,Nsun5,Dcaf13,Eral1,Nhp2,Nup88,Xrcc5,Dis3,Imp3,Tsr3,Exosc9,Ddx47,Dhx29,Snu13,Exosc4,Zfp622,Fcf1,Naf1,Abce1,Ddx27,Utp4,Gtf3a,Mrpl36,Fbl,Ngdn,Tma16,Mrpl44,Emg1,Rrp1,Ddx52,Pop5,Utp14a,Bop1,Mrps11,Mrm3,Noc4l,Nip7,Mrpl20,Cul4b,Aatf,Zfp593,Trmt112,Nop16,Nop56,Mphosph10,Nol8,Exosc7,Rrp15,Sbds,mt-Rnr1,Las1l,Ddx3…	0.496644295302014
Canonical Pathways - Reactome	REACTOME_NUCLEAR_EVENTS_KINASE_AND_TRANSCRIPTION_FACTOR_ACTIVATION	0.00146477971903549	0.0390088844777026	0.45505986738723	-0.587762519941515	-1.88809738979625	27	Dusp4,Sgk1,Mapkapk2,Srf,Ppp2cb,Mapk3,Egr2,Vrk3,Mapk7,Ppp2ca,Ppp2r1a,Chd4,Rps6ka2,Dusp3,Nab2,Dusp6,Ppp2r1b	0.62962962962963
Canonical Pathways - Reactome	REACTOME_RHO_GTPASES_ACTIVATE_FORMINS	1.06269158564332e-05	0.000761048499945798	0.593325476396405	-0.419691579953623	-1.88269590620597	128	Tuba8,Tubb4b,Tuba4a,Tubb2a,Rhod,Cenpa,Tubb2b,Dvl1,Nup107,Srf,Actg1,Ppp2cb,Rcc2,Dsn1,Mad1l1,Actb,Ndel1,B9d2,Nup98,Tuba1b,Sgo2a,Ppp2r5e,Nde1,Spdl1,Clip1,Nuf2,Zwint,Tubb6,Bub1b,Dync1li1,Diaph2	0.2421875
Ontology - Cellular Component	GOCC_EXORIBONUCLEASE_COMPLEX	0.00137215833112526	0.0372224067082914	0.45505986738723	-0.597760163421976	-1.88142883222735	24	Zfp36,Dis3l,Wdr74,Dis3,Exosc9,Exosc4,Supv3l1,Exosc7,Las1l,Exosc8,Carhsp1,Exosc3,Exosc2,Exosc1,Gtpbp1,Mtrex,Exosc5,Mphosph6	0.75
Ontology - Biological Process	GOBP_RIBOSOMAL_LARGE_SUBUNIT_BIOGENESIS	0.000205460456024062	0.00895092943200478	0.518848077743792	-0.46247606520196	-1.88140084509491	69	Rpl24,Ebna1bp2,Pak1ip1,Mrto4,Wdr74,Rpf1,Zfp622,Gtf3a,Tma16,Bop1,Nip7,Mrpl20,Nop16,Rrp15,Las1l,Rpl7l1,Cinp,Wdr12,Rpf2,Nifk,mt-Rnr2,Malsu1,LTO1,Heatr3,Mak16,Nsa2,Dhx30,Rpl11,Rsl24d1,Sdad1,Rpl5,Pes1,Ftsj3,Brix1,Rpl23a,Fastkd2,Spata5l1,Nvl,Rpl35,Nop53	0.579710144927536
Ontology - Cellular Component	GOCC_ATPASE_COMPLEX	9.55602906300466e-06	0.000699553689215026	0.593325476396405	-0.41517375512581	-1.88129130327226	141	Atp6v1c1,Actl6a,Cecr2,Actr8,Bcl11b,Uchl5,Atp6v0d2,Cdk2ap2,Tmem199,Bcl7b,Atp6v1b2,Bcl7c,Mta3,Chrac1,Atp5pb,Cdk2ap1,Arid1b,Actb,Atp5c1,Atp5j2,Atp5b,Vps4a,Rbbp4,Cfdp1,Atp5o,Mbd3,Smarcd3,Atp5g1,Rbbp7,Atp6v1e1,Atp5h,Atp5d,Kat5,Atp5mpl,Mta2,Atp6v0e2,Atp5e,Mta1,Ruvbl2,Dpf3,Dek,Atp5a1,Pole3,Vcp,Atp5g2,Dmac2l,Hdac2,Ino80b,Chd4,Atp6v1g2,Atp6v0e,Atp6v1f,Atp6v0b,Tfpt,Sf3b1,Atp5md,Baz1a,Phf10,Gatad2a,Pbrm1,Dd…	0.446808510638298
Canonical Pathways - Reactome	REACTOME_RECYCLING_PATHWAY_OF_L1	0.000874732176122738	0.0269169025865638	0.477270815362862	-0.562383094980282	-1.87322013005369	31	Tuba8,Tubb4b,Tuba4a,Tubb2a,Tubb2b,Rdx,Actg1,Actb,Tuba1b,Tubb6	0.32258064516129
Ontology - Cellular Component	GOCC_MITOCHONDRION	1.10202951510554e-31	5.88924572872399e-28	1.46045153084133	-0.330443652714289	-1.87297527239092	1777	Ldhb,Cyp2d9,Ociad2,Cyp2b10,Ethe1,Sgk1,Gstp1,Gldc,Nox4,Kcnj8,Raf1,Gabarapl1,Mrps31,Aldoa,Ddah1,mt-Tt,Slc25a22,Fh1,Ndufaf6,Gsta4,Cyp2u1,Yrdc,Miga1,Rai14,Cox7a1,Idh3a,Mtx3,Nme4,Phyh,Mterf3,Hccs,Suclg1,Pyroxd2,Ctps2,2310061I04Rik,Zfhx3,Mrpl47,Mrpl12,Mrpl45,Ndufb4,Pfdn4,Acat3,Gls2,Nfu1,Nt5dc3,Mrpl43,Atpif1,Fech,Hpdl,Fez1,Gsr,Prxl2a,Acsm3,Agxt2,Azin2,Timm44,Dnaja3,Vhl,Pck2,Fastk,Lias,Traf3,Fam210a,Letm…	0.379290939786157
Canonical Pathways - Reactome	REACTOME_CELL_CYCLE	2.31687760995659e-12	7.28317291035767e-10	0.898671232061694	-0.350031973934488	-1.87105360805999	554	Tuba8,Tubb4b,Tuba4a,Cks1b,Tubb2a,Psmd7,Cables1,Ccnd3,Psmd11,Psmc2,Ube2s,Tfdp1,Cenpa,Tubb2b,Psmd9,Psma1,Psma7,Psmb3,E2f3,Anapc16,Psmd1,Cdc25a,Psmd6,Nup107,Nup93,Gmnn,Psmd12,Tubb5,Ppp2r3d,Nek2,Psmd4,Pold2,Uimc1,Psmc4,Ppp2cb,Rcc2,E2f4,E2f2,Psmc6,Rad17,Dsn1,Mcm2,Psmc5,Psma5,Mad1l1,Ncaph2,Ccne1,Rae1,Nhp2,Mapk3,Esco2,Psmc1,Nup88,Mcm5,Ndel1,Psma6,Pds5a,Fbxw11,Psmb2,Dctn2,Psmc3,Cul1,B9d2,H2ax,Trp53,Vps4a…	0.337545126353791
Ontology - Cellular Component	GOCC_PRERIBOSOME_LARGE_SUBUNIT_PRECURSOR	0.00179904515308626	0.0455210485443926	0.45505986738723	-0.621016218064175	-1.86934047240666	20	Ebna1bp2,Mrto4,Wdr74,Rpf1,Zfp622,Bop1,Nip7,Rrp15,Las1l,Wdr12,Mak16,Nsa2	0.6
Ontology - Biological Process	GOBP_REGULATION_OF_MITOCHONDRIAL_GENE_EXPRESSION	0.0007113771746264	0.0229972396216581	0.477270815362862	-0.555467059046471	-1.86908642487764	32	Mtg2,Trmt10c,Rcc1l,Cdk5rap1,Mtg1,Sirt3,Coa3,Mtres1,Taco1,Trub2,Chchd10,Mrps27,Tsfm,Ngrn,Rpusd4	0.46875
Ontology - Cellular Component	GOCC_PROTEASOME_CORE_COMPLEX	0.00151445375196312	0.0399995429184065	0.45505986738723	-0.639430239832557	-1.86694897933515	18	Psma1,Psma7,Psmb3,Psma5,Psma6,Psmb2,Psma2,Psma3,Psmb6,Psmb5,Psmb4,Psmb1,Psmb7,Psma4	0.777777777777778
Ontology - Molecular Function	GOMF_PROTON_TRANSPORTING_ATP_SYNTHASE_ACTIVITY_ROTATIONAL_MECHANISM	0.0019798986756863	0.0482397197091226	0.431707695803346	-0.668228474774488	-1.86564607304477	15	Atp5pb,Atp5c1,Atp5j2,Atp5b,Atp5o,Atp5h,Atp5d,Atp5e,Atp5a1	0.6
Cell Type Signatures	TABULA_MURIS_SENIS_SKIN_BASAL_CELL_OF_EPIDERMIS_AGEING	1.82736236358692e-18	1.54190912700135e-15	1.10533657731401	-0.337353520710561	-1.86450280510419	927	Ldhb,Adrm1,Tubb4b,Efna1,Sertad1,Ethe1,Tuba4a,Atf4,Gstp1,Mif,Pla2g12a,Psmd7,Ubxn1,Ier2,Hbegf,Emp2,Cltb,Ppp1r14b,Hacd2,Smagp,Selenos,Zfand2b,Ube2s,Mrpl12,Pgp,Mrpl43,Atpif1,Tm2d3,Apoc1,Usf2,Bag1,Akip1,Psma7,Psmb3,Med28,Grhpr,Cib2,Rpl24,Ebna1bp2,U2af1,Phf23,Ndufb8,Commd9,Nrtn,Ppp1r11,Tubb5,Cdk2ap2,Ube2k,Dtnbp1,Eci1,Lamtor1,Uqcr10,Senp6,Cox5a,Scand1,Myl12a,Iscu,Sdhb,Id3,Psmd4,Tmem11,Mrps18b,Nsfl1c,Mrp…	0.318230852211435
Canonical Pathways - Reactome	REACTOME_GAP_JUNCTION_TRAFFICKING_AND_REGULATION	0.00188252752677935	0.0470104070238732	0.45505986738723	-0.560260708270961	-1.86436914667752	30	Tuba8,Tubb4b,Tuba4a,Tubb2a,Cltb,Tubb2b,Actg1,Actb,Tuba1b,Tubb6	0.333333333333333
Ontology - Cellular Component	GOCC_IRON_SULFUR_CLUSTER_ASSEMBLY_COMPLEX	0.00118452974695092	0.0334927352788662	0.45505986738723	-0.753757587868428	-1.86243409412854	10	Iscu,Bola1,Lyrm4,Ndufab1,Bola3	0.5
Ontology - Biological Process	GOBP_THYMUS_DEVELOPMENT	0.00101431447566875	0.0300027484758696	0.45505986738723	-0.499867496462453	-1.86224886843781	46	Adrm1,Raf1,Hes1,Cited2,Bcl11b,Srf,Lmo4,Mad1l1,Map2k1,Mapk3,Prdx2	0.239130434782609
Ontology - Molecular Function	GOMF_NAD_P_H_DEHYDROGENASE_QUINONE_ACTIVITY	0.00235976810252124	0.0538812814898343	0.431707695803346	-0.604044237843786	-1.86169275205081	21	Ndufs4,Ndufs2,Ndufs3,Ndufv2,Ndufa10,Ndufv1,Ndufs8,Nqo2,Ndufa2,Ndufs7,Ndufs1,Cbr4	0.571428571428571
Ontology - Cellular Component	GOCC_NUCLEAR_EXOSOME_RNASE_COMPLEX	0.00309674545694199	0.0665509693910107	0.431707695803346	-0.683442937135424	-1.86040549321904	14	Wdr74,Dis3,Exosc9,Exosc4,Exosc7,Exosc8,Exosc3,Exosc2,Exosc1,Mtrex,Exosc5,Mphosph6,Nvl	0.928571428571429
Canonical Pathways - Biocarta	BIOCARTA_VOBESITY_PATHWAY	0.0013706664175612	0.0372224067082914	0.45505986738723	-0.862668529942797	-1.85977595538105	6	Lpl,Pparg	0.333333333333333
Ontology - Cellular Component	GOCC_ENVELOPE	7.4717274129228e-21	7.98578225893189e-18	1.1778932614942	-0.335557164261985	-1.85962234406949	1108	Ldhb,Ociad2,Cyp2b10,Mrps31,Brap,Slc25a22,Ndufaf6,Cyp2u1,Klhdc2,Miga1,Cox7a1,Bin1,Mtx3,Nme4,Hccs,Suclg1,Tfdp2,Mrpl47,Mrpl12,Mrpl45,Ndufb4,Mrpl43,Fech,Timm44,Letm1,Bik,Them4,Bri3bp,Senp2,Immp1l,Chchd4,Cox7b,Ndufa1,Alas2,Mrpl37,Nup107,Nup93,Timm10,Ppp1r15a,Tbc1d20,Coq6,Coq8b,Otc,Ndufb8,Faf1,Apex2,Mrpl10,Rhot1,Mtg2,Tubb5,Mrpl9,Dnajb2,Eci1,Coq8a,Nat8l,Uqcr10,Prelid3b,Cox5a,Coq5,Sco2,Ndufs4,Ndufs2,Jpt1…	0.324007220216607
Ontology - Molecular Function	GOMF_NADH_DEHYDROGENASE_ACTIVITY	0.00138328478275434	0.0373347165608041	0.45505986738723	-0.62407496542919	-1.85857644268063	19	Ndufs4,Ndufs2,Ndufs3,Ndufv2,Ndufa10,Ndufv1,Ndufs8,Ndufa2,Ndufs7,Ndufa9,Ndufs1	0.578947368421053
Canonical Pathways - Reactome	REACTOME_GAP_JUNCTION_ASSEMBLY	0.00175838920300138	0.0448173437232456	0.45505986738723	-0.635098269230265	-1.85430089422648	18	Tuba8,Tubb4b,Tuba4a,Tubb2a,Tubb2b	0.277777777777778
Curated - Chemical and Genetic Perturbation	VANDESLUIS_COMMD1_TARGETS_GROUP_4_UP	0.00156115021138309	0.0409629462993351	0.45505986738723	-0.65845026884994	-1.85403529645468	16	Spink1,S100g,Afp,Nr6a1,Ttr	0.3125
Canonical Pathways - Wiki	WP_G1_TO_S_CELL_CYCLE_CONTROL	0.000833351175571495	0.0260434425862811	0.477270815362862	-0.470487652727175	-1.85259906849768	58	Ccnd3,Tfdp2,Tfdp1,E2f3,Cdc25a,E2f4,E2f2,Mcm2,Rpa2,Ccne1,E2f6,Mcm5,Gadd45a,Trp53,Ccnd1,Pcna,Prim2,Orc4,Mcm3,Rpa1,Cdkn1b,Rb1,Mcm6,Cdkn2d	0.413793103448276
Ontology - Biological Process	GOBP_REGULATION_OF_MITOCHONDRIAL_MEMBRANE_PERMEABILITY_INVOLVED_IN_APOPTOTIC_PROCESS	0.00154325039236283	0.0406262566344185	0.45505986738723	-0.504249689800142	-1.84536924184426	42	Casp6,Gclc,Atpif1,Them4,Nol3,Slc35f6,Rhot1,Bok,Ier3,Mtch2,Gsk3a,Trp53,Bax,Chchd10	0.333333333333333
Canonical Pathways - Reactome	REACTOME_MITOCHONDRIAL_BIOGENESIS	0.00139978472456392	0.0377165524440483	0.45505986738723	-0.568841458081368	-1.84302278583891	28	Atp5pb,Cycs,Atp5c1,Atp5j2,Sirt3,Atp5b,Atp5o,Atp5g1,Atp5h,Atp5d,Gm10053,Atp5e,Atp5a1,Dmac2l,Idh2	0.535714285714286
Hallmark	HALLMARK_TNFA_SIGNALING_VIA_NFKB	5.6981306422735e-06	0.000435011573604422	0.610526878385931	-0.388697397206675	-1.84156467745464	181	Dusp4,Bcl6,Efna1,Gadd45b,Sgk1,Tubb2a,Hes1,Ccn1,Ier2,Hbegf,Yrdc,Id2,Trib1,Serpine1,Btg3,Ppp1r15a,Maff,Fos,Zfp36,Dennd5a,Rnf19b,Tnfaip2,Ier3,Kynu,Ccrl2,Mxd1,Gadd45a,Il1a,Zbtb10,Sqstm1,Egr2,Nfkbia,Trip10,Bcl2a1d,Gch1,Gpr183,Pnrc1,Dram1,Ehd1,Tgif1,Klf6,Junb,Il1b,Il12b,Fosl2,Dusp1,Klf2,Cxcl10,Dusp5,Tnfaip3,Kdm6b,Ccnd1,Klf9,Plaur,Ripk2,Pde4b,Jun,Slc2a3,Rel,Dnajb4,Il7r,Snn,Cd83,Plk2,Rcan1,Cxcl2,Ier5	0.370165745856354
Ontology - Cellular Component	GOCC_PROTON_TRANSPORTING_TWO_SECTOR_ATPASE_COMPLEX_CATALYTIC_DOMAIN	0.0039045827844107	0.07883913249329	0.431707695803346	-0.67499132268626	-1.83739928583369	14	Atp6v1c1,Atp6v1b2,Atp5c1,Atp5b,Atp5o,Atp6v1e1,Atp5d,Atp5e,Atp5a1,Atp6v1f	0.714285714285714
Ontology - Biological Process	GOBP_REGULATION_OF_MITOCHONDRIAL_TRANSLATION	0.00194059735460877	0.0475202108655526	0.45505986738723	-0.578376873313665	-1.83349032988443	26	Mtg2,Trmt10c,Rcc1l,Cdk5rap1,Mtg1,Coa3,Taco1,Trub2,Mrps27,Tsfm,Ngrn,Rpusd4,Malsu1	0.5
Ontology - Cellular Component	GOCC_PROTON_TRANSPORTING_TWO_SECTOR_ATPASE_COMPLEX	0.00172782242371799	0.0445344840788534	0.45505986738723	-0.498293359909182	-1.83268961495036	44	Atp6v1c1,Atp6v0d2,Tmem199,Atp6v1b2,Atp5pb,Atp5c1,Atp5j2,Atp5b,Atp5o,Atp5g1,Atp6v1e1,Atp5h,Atp5d,Atp5mpl,Atp6v0e2,Atp5e,Atp5a1,Atp5g2,Dmac2l,Atp6v1g2,Atp6v0e,Atp6v1f,Atp6v0b,Atp5md	0.545454545454545
Ontology - Cellular Component	GOCC_PROTEASOME_REGULATORY_PARTICLE_LID_SUBCOMPLEX	0.00572362277972061	0.0992012112480874	0.407017918923954	-0.781521266110851	-1.82975730667949	8	Adrm1,Psmd11,Psmd12,Psmd3,Psmd14,Psmd13,Psmd8	0.875
Ontology - Biological Process	GOBP_PROTEIN_LOCALIZATION_TO_MITOCHONDRION	0.000108712091188088	0.00540812747428421	0.538434096309916	-0.424932482375721	-1.8292104168854	96	Atpif1,Timm44,Bag1,Immp1l,Chchd4,Timm10,Nol3,Mff,Ddit3,Immp2l,Timm17a,Mtch2,Gsk3a,Pam16,Pmpcb,Rnf186,Dnm1l,Rala,Timm23,Timm21,Aip,Timm50,Tomm40,Bax,Timm9,Tomm5,Oxa1l,Hspa4,Timm29,Grpel1,Pmpca,Ap3b1,Fbxo7,Ndufa13,Bag4,Tomm70a,Marchf5	0.385416666666667
Ontology - Biological Process	GOBP_MITOCHONDRION_ORGANIZATION	2.54620790481686e-11	6.91878053051254e-09	0.863415391606693	-0.344146304594363	-1.82920920841721	522	Pparg,Tymp,Retreg1,Gabarapl1,Ndufaf6,Casp6,Gclc,Miga1,Cox7a1,Mtx3,Pyroxd2,Ndufb4,Atpif1,Fez1,Timm44,Dnaja3,Letm1,Bik,Them4,Opa3,Immp1l,Chchd4,Ndufa1,Timm10,Nol3,Ndufb8,Slc35f6,Rhot1,Smurf1,Ppargc1a,Sco2,Ndufs4,Ndufs2,Rnf7,Apoo,Tmem11,Mff,Bok,Cluh,Sdhaf1,Plekhf1,Ppp2cb,Cox10,Immp2l,Ndufc2,Timm17a,Mtm1,Cox7a2,Atg4d,Poldip2,Coq7,Higd2a,Immt,Rcc1l,Ier3,Ndufs3,Tmem70,Cert1,Mtch2,Mtx1,Ndufaf8,Dmac2,Lnc…	0.316091954022989
Ontology - Biological Process	GOBP_MITOCHONDRIAL_MEMBRANE_ORGANIZATION	6.66573050886906e-05	0.00366355151989731	0.538434096309916	-0.416123979274023	-1.82865728480245	108	Casp6,Gclc,Atpif1,Letm1,Them4,Timm10,Nol3,Slc35f6,Rhot1,Apoo,Tmem11,Bok,Plekhf1,Immt,Ier3,Mtch2,Gsk3a,Snca,Trp53,Timm50,Tomm40,Cibar1,Bax,Spg7,Timm9,Chchd10,Uqcc3,Oxa1l,Hspa4,Timm29,Chchd3,Afg3l2,Vdac2,Ap3b1,Slc25a46,Ndufa13,Tomm70a,Alkbh7,Micos13,Bbc3,Tomm22,Bcl2l2,Timm22,Rhot2,Slc25a5,Pmaip1,Gimap3,Slc25a4	0.444444444444444
Ontology - Molecular Function	GOMF_OXIDOREDUCTASE_ACTIVITY_ACTING_ON_DIPHENOLS_AND_RELATED_SUBSTANCES_AS_DONORS	0.00572362277972061	0.0992012112480874	0.407017918923954	-0.781023717887313	-1.82859240875934	8	Uqcr10,Cyc1,Cyp1a1,Uqcrfs1,Nqo2,Uqcrh,Uqcrb	0.875
Ontology - Cellular Component	GOCC_RIBONUCLEOPROTEIN_COMPLEX	3.39656787609673e-13	1.1837777432518e-10	0.932595211336209	-0.336315698363151	-1.82700658569918	671	H19,Mrps31,Rbms1,Msi2,Srsf4,Impact,Ltv1,Rbm17,Usp39,Smg5,Mrpl47,Mrpl12,Mrpl45,Mrpl43,Myh10,Rpl24,Ebna1bp2,Mrpl37,U2af1,Alyref,Mrpl10,Mrpl9,Zfp36,Jmjd6,Wac,Tbl3,Mrpl1,Mrps18b,Eif4a3,Trmt10c,Tdrd7,Mrps26,U2af2,Ilf2,Fxr2,Mrpl38,Lsm1,Ddx41,Mrto4,Plrg1,Mrpl18,Mrps22,Wdr74,Snrpd3,Ptges3,Rheb,Rpf1,Gpkow,Mrpl3,Gapdh,Ddx17,Snrpb,Dcaf13,Srrt,Eif4e,Mrpl50,Syf2,Hnrnpab,Nhp2,Mrpl21,Lncbate1,Mrpl34,Mrps6,Actb,…	0.406855439642325
Ontology - Molecular Function	GOMF_LRR_DOMAIN_BINDING	0.0025127293227286	0.0565787591320014	0.431707695803346	-0.625447122328092	-1.82612237257392	18	Atf4,Scn2a,Pawr,Ddit3,Lrrfip2,Aatf,Ncam1,Polr2j,Kras	0.5
Ontology - Biological Process	GOBP_RIBOSOME_ASSEMBLY	0.000996259112983477	0.0295231536032368	0.45505986738723	-0.45157292672893	-1.82184723002976	62	Mterf3,Rpl24,Mrto4,Eral1,Xrcc5,Dhx29,Bop1,Mrps11,Nip7,Mrpl20,Sbds,mt-Rnr1,Ddx3x,Ngrn,Mrps2,Mrpl22,Rpf2,Rrp7a,mt-Rnr2,Mrps7,Rps6,Dhx30,Rps15,Prkdc,Rpl11,Pwp2,Rps27l,Rpl5,Brix1,Mterf4,Rpl23a,Fastkd2,Abt1,Eif2a	0.548387096774194
Ontology - Biological Process	GOBP_MITOCHONDRIAL_RNA_METABOLIC_PROCESS	0.00137150682239259	0.0372224067082914	0.45505986738723	-0.480873136252704	-1.82101724518926	51	Mterf3,Mrpl12,Fastk,Ppargc1b,Trmt10c,Cdk5rap1,Sirt3,Mtres1,Slc25a33,Yars2,Supv3l1,Grsf1,Chchd10,Fastkd5,Rpusd4,Sars2,Ears2,Tbrg4,Mto1,Trnt1	0.392156862745098
Ontology - Biological Process	GOBP_POSITIVE_REGULATION_OF_EPIDERMAL_GROWTH_FACTOR_ACTIVATED_RECEPTOR_ACTIVITY	0.00577718719124907	0.0996441300054179	0.407017918923954	-0.753966950772146	-1.81981608147205	9	Adora1,Tgfa,Hbegf	0.333333333333333
Canonical Pathways - Reactome	REACTOME_ANTIGEN_PROCESSING_UBIQUITINATION_PROTEASOME_DEGRADATION	2.31698429141433e-07	2.33621963270155e-05	0.690132458796796	-0.363608890848112	-1.81727207139898	281	Fbxo4,Klhl2,Psmd7,Rnf14,Fbxo21,Psmd11,Psmc2,Ube2s,Psmd9,Psma1,Vhl,Mgrn1,Mex3c,Psma7,Psmb3,Psmd1,Rnf220,Ube2j2,Psmd6,Hectd2,Uba3,Ube2z,Psmd12,Ube2k,Smurf1,Rnf7,Psmd4,Rnf19b,Psmc4,Klhl3,Ube2q2,Ubac1,Psmc6,Rnf6,Psmc5,Ube2e3,Psma5,Ufl1,Npepps,Ube2q1,Psmc1,Ubox5,Psma6,Fbxw11,Psmb2,Spsb2,Btbd1,Fbxo22,Fbxw10,Psmc3,Cul1,Fbxo30,Psma2,Rnf126,Fbxw4,Rnf138,Fbxo9,Psmd3,Psme3,Cul2,Psma3,Ube2m,Cul3,Fzr1,Arih2,U…	0.327402135231317
Ontology - Cellular Component	GOCC_PROTON_TRANSPORTING_ATP_SYNTHASE_COMPLEX_CATALYTIC_CORE_F_1	0.00279135773796009	0.0609934141697666	0.431707695803346	-0.842551602752147	-1.8164070643334	6	Atp5c1,Atp5b,Atp5o,Atp5d,Atp5e,Atp5a1	1
Ontology - Biological Process	GOBP_POSITIVE_REGULATION_OF_VASCULAR_ASSOCIATED_SMOOTH_MUSCLE_CELL_APOPTOTIC_PROCESS	0.00677106939675041	0.111298318160667	0.407017918923954	-0.775745335468265	-1.81623425650232	8	Pparg,Atf4,E2f3	0.375
Ontology - Biological Process	GOBP_POSITIVE_REGULATION_OF_TOLL_LIKE_RECEPTOR_SIGNALING_PATHWAY	0.000766366268387062	0.0244957911760617	0.477270815362862	-0.894454427453122	-1.81442966320948	5	Pik3ap1	0.2
Canonical Pathways - Reactome	REACTOME_PCP_CE_PATHWAY	0.000231673785182726	0.00987817586183369	0.518848077743792	-0.431010237455858	-1.8106088032149	84	Psmd7,Cltb,Psmd11,Psmc2,Psmd9,Dvl1,Psma1,Psma7,Psmb3,Psmd1,Psmd6,Psmd12,Smurf1,Psmd4,Psmc4,Psmc6,Psmc5,Psma5,Fzd5,Psmc1,Psma6,Psmb2,Psmc3,Psma2,Psmd3,Psme3,Psma3,Uba52,Psmd2,Psmd14,Psmb6,Psmd13,Psmb5,Psmb4,Psmf1,Psmb1,Psmb7,Psme2b	0.452380952380952
Ontology - Biological Process	GOBP_AMINO_ACID_CATABOLIC_PROCESS	0.000215825097128851	0.00935164312748576	0.518848077743792	-0.426183778294422	-1.8046603875865	88	Tdo2,Gldc,Amdhd1,Ddah1,Gls2,Agxt2,Sds,Otc,Agxt,Hgd,Acmsd,Hal,Pah,Hpd,Ftcd,Hoga1,Kynu,Ivd,Auh,Bckdha,Abat,Acat1,Etfa,Hmgcl,Hibadh,Dld,Aldh4a1,Tat,Sdsl,Cbs,Aass,Il4i1,Thnsl2,Uroc1,Ppat,Gcat	0.409090909090909
Cell Type Signatures	TABULA_MURIS_SENIS_BLADDER_BLADDER_UROTHELIAL_CELL_AGEING	2.33775179276264e-05	0.00151124341699882	0.575610261071129	-0.390581624861325	-1.80440260645936	148	Krt23,Igfbp2,Tubb4b,Ethe1,Tuba4a,Atf4,Gstp1,Aldoa,Tubb2a,Ccn1,Srxn1,Tagln2,Gnl3,Tnfrsf12a,Ppp1r11,Cdk2ap2,Creg1,Bok,Ddit3,Lmo4,Rheb,Arhgdia,Trib3,Cycs,Ier3	0.168918918918919
Canonical Pathways - Wiki	WP_BDNF_PATHWAY	0.00397935139092069	0.0799874923037132	0.407017918923954	-0.644710468186074	-1.7999854819538	15	Mapk4,Serpine1,Shc1,Ngfr,Trp53,Bax,Bdnf,Ntrk2	0.533333333333333
Ontology - Molecular Function	GOMF_GLUTATHIONE_TRANSFERASE_ACTIVITY	0.00344162662152022	0.0712870258348994	0.431707695803346	-0.540543893844565	-1.79875786974043	30	Gstp1,Gstm4,Gsta4,Gsta5,Gstm1,Gstm7,Gsta2,Gsta1,Gstt1,Gstm6,Alox5ap,Gsta3,Gstm5,Gstm2,Ltc4s,Gstp3,Gstm3,Gstk1,Gstz1,Gstt2,Mgst2	0.7
Ontology - Cellular Component	GOCC_TRANSCRIPTION_FACTOR_TFIID_COMPLEX	0.003484379200868	0.0718015004477067	0.431707695803346	-0.54039608071749	-1.79826599474451	30	Gtf2b,Gtf2h4,Gtf2e1,Taf5l,Tcea1,Taf7,Taf5,Ercc3,Taf4b,Taf12,Gtf2f1,Gtf2h2,Gtf2h3,Taf13	0.466666666666667
Ontology - Biological Process	GOBP_POSITIVE_REGULATION_OF_CHOLESTEROL_STORAGE	0.00326618705870843	0.0691724054494235	0.431707695803346	-0.80355368864738	-1.7954998482323	7	Lpl,Scarb1,Ehd1	0.428571428571429
Ontology - Biological Process	GOBP_PROTEIN_TARGETING_TO_MITOCHONDRION	0.000711491445380639	0.0229972396216581	0.477270815362862	-0.438796985645495	-1.79279754551582	70	Atpif1,Timm44,Immp1l,Chchd4,Timm10,Nol3,Mff,Immp2l,Timm17a,Gsk3a,Pam16,Pmpcb,Timm23,Timm21,Aip,Timm50,Tomm40,Timm9,Tomm5,Hspa4,Timm29,Grpel1,Pmpca,Fbxo7,Ndufa13,Bag4,Tomm70a	0.385714285714286
Tumor Phenotype Ontology	MP_INCREASED_FIBROSARCOMA_INCIDENCE	0.00479794331748457	0.0886182341773187	0.407017918923954	-0.697059381995929	-1.79116709305747	12	Mif,Trp53,Fosl2,Nf2,Bub1b,Nf1,Dkc1,Kras,Prdx1,Prkar1a	0.833333333333333
Tumor Phenotype Ontology	MP_INCREASED_MEDULLOBLASTOMA_INCIDENCE	0.00345498195334051	0.0714713170012324	0.431707695803346	-0.80135151777115	-1.79057920941262	7	Smo,Cxcr6,Trp53	0.428571428571429
Canonical Pathways - Wiki	WP_AMINO_ACID_METABOLISM	0.000309391306768254	0.0123477845244561	0.49849310876659	-0.424172462427693	-1.79054985336235	87	Tdo2,Fh1,Gsta4,Suclg1,Gss,Cth,Gsr,Sds,Pkm,Otc,Hal,Ftcd,P4ha2,Bhmt,Acadm,Auh,Sms,Ddc,Ass1,Mdh1,Ehhadh,Vars,Hmgcl,Hibadh,Dld,Dlst,Pdhx,Pck1,Cps1,Tat,Sdhd,Mdh2,Srm,Cbs	0.390804597701149
Ontology - Cellular Component	GOCC_MITOCHONDRIAL_TRICARBOXYLIC_ACID_CYCLE_ENZYME_COMPLEX	0.00422472978294562	0.082901919069993	0.407017918923954	-0.711219557622165	-1.79030188779194	11	Idh3a,Suclg1,Idh3b,Idh3g,Bckdha,Dld,Mrps36,Bckdk,Bckdhb,Suclg2	0.909090909090909
Ontology - Cellular Component	GOCC_ACETYLTRANSFERASE_COMPLEX	7.09446368588947e-05	0.00384251492608716	0.538434096309916	-0.41393733183258	-1.78940269420543	97	Jade1,Kat2b,Kansl3,Actl6a,Kat8,Naa20,Actg1,Sgf29,Kansl2,Actb,Msl1,Pdhb,Taf5l,Kat5,Dld,Morf4l1,Taf7,Taf5,Hcfc1,Dlat,Ruvbl2,Pdhx,Ing5,Tada3,Zzz3,Pole3,Epc1,Jade3,Wdr5,Taf12,Atxn7l3	0.319587628865979
Canonical Pathways - Reactome	REACTOME_MAPK_FAMILY_SIGNALING_CASCADES	4.5586477772311e-07	4.32451131151296e-05	0.674962860011025	-0.358441760462014	-1.78901969066544	257	Dusp4,Tgfa,Raf1,Brap,Psmd7,Hbegf,Ccnd3,Mapk4,Psmd11,Psmc2,Dlg1,Psmd9,Psma1,Psma7,Psmb3,Psmd1,Psmd6,Pik3ca,Nrtn,Psmd12,Ppp5c,Mark3,Psmd4,Ptk2,Psmc4,Actg1,Ppp2cb,Spred2,Psmc6,Psmc5,Psma5,Map2k1,Shc1,Pik3r2,Mapk3,Hras,Actb,Lamtor3,Psmc1,Rasgrp4,Il5ra,Psma6,Psmb2,Psmc3,Abhd17b,Psma2,Phb,Pde6d,Psmd3,Psme3,Rasal1,Pak1,Psma3,Ppp2r5e,Il2ra,Cul3,Rapgef2,Ksr1,Rap1a,Ptpn3,Uba52,Dnajb1,Prkcq,Psmd2,Dlg3,Psmd1…	0.389105058365759
Canonical Pathways - Reactome	REACTOME_TRANSCRIPTIONAL_REGULATION_BY_RUNX1	3.7320362926347e-05	0.0022408990952629	0.557332238758646	-0.389140430417714	-1.78852983767304	146	Psmd7,Ccnd3,Zfpm1,Psmd11,Psmc2,Kat2b,Actl6a,Psmd9,Psma1,Prmt1,Psma7,Lmo2,Psmb3,Psmd1,Psmd6,Psmd12,Psmd4,Psmc4,Cbx4,Psmc6,Yaf2,Psmc5,Psma5,Bmi1,Arid1b,Psmc1,Psma6,Psmb2,Psmc3,H2ax,H2aj,Psma2,Psmd3,Psme3,Ctsl,Psma3,H2az1,Smarcd3,H2bc21,Uba52,Setd1a,Psmd2,Psmd14,Ldb1,Psmb6,Ccnd1,H4c2,Gata3,Psmd13,Psmb5,Csnk2b,Psmb4,Psmf1,Wdr5,Psmb1,Psmb7,Psme2b	0.39041095890411
Canonical Pathways - Reactome	REACTOME_CYCLIN_D_ASSOCIATED_EVENTS_IN_G1	0.00238603173736554	0.0542593770403465	0.431707695803346	-0.486239442275365	-1.78835611295269	44	Cks1b,Ccnd3,Tfdp1,E2f3,Ppp2r3d,Ppp2cb,E2f4,E2f2,Ccne1,Cul1,Rbl2,Uba52,Ccnd1,Lyn,Jak2,Ppp2ca,Ppp2r1a,Cdkn1b,Cdk4,Rb1	0.454545454545455
Ontology - Cellular Component	GOCC_PRERIBOSOME	0.000495837680727294	0.0175094046198678	0.477270815362862	-0.430695596107062	-1.78603288889869	76	Ltv1,Ebna1bp2,Tbl3,Mrto4,Wdr74,Rpf1,Dcaf13,Xrcc5,Imp3,Snu13,Zfp622,Fcf1,Utp4,Fbl,Ngdn,Emg1,Rrp1,Utp14a,Bop1,Rsl1d1,Noc4l,Nip7,Nop56,Mphosph10,Rrp15,Las1l,Utp18,Wdr12,Rrp9,Rrp7a,Bysl,Mak16,Nsa2,Utp11,Prkdc	0.460526315789474
Ontology - Biological Process	GOBP_EMBRYONIC_PROCESS_INVOLVED_IN_FEMALE_PREGNANCY	0.00338723878557105	0.0707086096487956	0.431707695803346	-0.722640400304636	-1.78554768931491	10	Emp2,Cited2,Acsl4,Hsf1,Junb	0.5
Ontology - Biological Process	GOBP_POSITIVE_REGULATION_OF_MITOCHONDRIAL_TRANSLATION	0.0052500609183944	0.0947556346558438	0.407017918923954	-0.624536800780387	-1.78492970733749	17	Trmt10c,Rcc1l,Cdk5rap1,Coa3,Trub2,Mrps27,Ngrn,Rpusd4	0.470588235294118
Cell Type Signatures	TABULA_MURIS_SENIS_LUNG_CLASSICAL_MONOCYTE_AGEING	1.87427926646749e-09	2.96746734740194e-07	0.774939030136436	-0.341890349446715	-1.78441957863615	419	Tubb4b,Mif,Aldoa,Ube2s,Mrpl12,Ndufb4,Atpif1,Psma7,Psmb3,Cox7b,Pkm,Rpl24,Ndufb8,Tubb5,Lamtor1,Uqcr10,Cox5a,Scand1,Jpt1,Id3,Psmd4,Cyc1,Aimp1,Mrpl18,Idh3g,Ndufc2,Snrpd3,Rex1bd,Cox7a2,Vamp8,Gapdh,Hp1bp3,Ndufs3,Hnrnpab,Gmfg,Nhp2,Mrpl34,Cox8a,0610012G03Rik,Prdx2,Atp5j2,Ndufb5,Psma6,Psmb2,Mrpl23,Psmc3,Atp5b,Ndufb9,Capns1,Snu13,Uqcrc1,Cox5b,Ccdc12,Supt4a,H2ax,H2aj,Clic1,Psma2,Tuba1b,Arpp19,S100a1,Phf5a,E…	0.365155131264916
Canonical Pathways - Reactome	REACTOME_SYNTHESIS_OF_UDP_N_ACETYL_GLUCOSAMINE	0.0110526518525956	0.150933658007506	0.380730400722792	-0.760227714090611	-1.77990321558344	8	Uap1,Gnpnat1,Renbp,Amdhd2,Nagk,Gfpt1	0.75
Cell Type Signatures	TABULA_MURIS_SENIS_LARGE_INTESTINE_LARGE_INTESTINE_GOBLET_CELL_AGEING	3.36064439285336e-13	1.1837777432518e-10	0.932595211336209	-0.322411481885295	-1.77888677387047	774	Ociad2,Adrm1,Tubb4b,Ethe1,Tuba4a,Gadd45b,Atf4,Gstp1,Mif,Psmd7,Ubxn1,Ier2,Cltb,Smim22,Cyp2c55,Hacd2,Smagp,Selenos,Zfand2b,Psmc2,Suclg1,Prss8,Tagln2,Ttr,Mrpl12,B3gat3,Nfu1,Pgp,Mrpl43,Atpif1,Tm2d3,Bag1,Psma7,Psmb3,Tcea3,Anapc16,Pkm,Rpl24,U2af1,Itpa,Ndufb8,Commd9,Ppp1r11,Cdk2ap2,Lamtor1,Uqcr10,Prelid3b,Cox5a,Ndufs4,Ndufs2,Rnf7,Scand1,Jagn1,Iscu,Psmd4,Tmem11,Tstd1,Akt1s1,Psmc4,Wdr61,Mettl26,Bcl7c,Mpc2…	0.325581395348837
Ontology - Biological Process	GOBP_NUCLEAR_NCRNA_SURVEILLANCE	0.00406024235287192	0.0806614688986898	0.407017918923954	-0.795467759122159	-1.77743224996168	7	Exosc9,Exosc7,Exosc8,Exosc3,Exosc2	0.714285714285714
Ontology - Cellular Component	GOCC_VCP_NPL4_UFD1_AAA_ATPASE_COMPLEX	0.0112030257643387	0.152080363297103	0.380730400722792	-0.759038139601988	-1.7771180928916	8	Ubxn1,Faf1,Nploc4,Ufd1	0.5
Curated - Chemical and Genetic Perturbation	RAMALHO_STEMNESS_UP	7.88395357092563e-06	0.000582467943083317	0.593325476396405	-0.369787768897648	-1.77613108090636	195	Rnf145,Rcl1,Mrps31,Gsta4,Psmd11,Mterf3,Mrpl45,Trip6,Psmd12,Wdr55,Jagn1,Gas2,Dctpp1,Ppp1r2,Gfer,Coprs,Cdk2ap1,Mrpl34,Acadm,Xrcc5,Tgif2,Tom1l1,Rabggtb,Fcf1,Pdcd2,Pex7,Utp4,Rnf138,Laptm4b,Zfp930,Zcchc10,Rsl1d1,Srsf6,Uri1,Tbc1d15,Iars2,Usp10,Eif4g2,Mphosph10,Rad23b,Ccnd1,Stxbp3,Mrps10,Ppic,Tmem183a,Zfp281,Las1l,Dph5,Zzz3,Fastkd5,Arih1,Ptpn2,Mrps2,Rpusd4,Kcnab3,Ndufaf4,Eif3j1,Gnb1,Yes1,Smad2,Bysl,Nifk…	0.420512820512821
Canonical Pathways - Reactome	REACTOME_ERKS_ARE_INACTIVATED	0.00608099143697573	0.103273786777113	0.407017918923954	-0.675225715236624	-1.775889578075	13	Dusp4,Ppp2cb,Mapk3,Vrk3,Mapk7,Ppp2ca,Ppp2r1a,Dusp3,Dusp6,Ppp2r1b	0.769230769230769
Curated - Chemical and Genetic Perturbation	CHANGOLKAR_H2AFY_TARGETS_UP	0.00211662650851594	0.0506473972903397	0.431707695803346	-0.470790873266977	-1.77566581449823	49	Krt23,Lpl,Scd2,Ptgfrn,Cblc,Traf4,Rhou,Tmem70,Sdr39u1,Ivd,Slc6a8,Enpp3	0.244897959183673
Ontology - Biological Process	GOBP_INTEGRATED_STRESS_RESPONSE_SIGNALING	0.00322668439453726	0.0687088588270825	0.431707695803346	-0.596206817975118	-1.77558147376105	19	Nck2,Atf4,Impact,Bok,Map3k20,Eif2s1,Ptpn2,Eif2ak3	0.421052631578947
Ontology - Molecular Function	GOMF_TESTOSTERONE_16_ALPHA_HYDROXYLASE_ACTIVITY	0.00165098044760256	0.0427601268755482	0.45505986738723	-0.874162176784865	-1.77326617805507	5	Cyp2b10,Cyp3a25,Cyp3a59	0.6
Canonical Pathways - Wiki	WP_INSULIN_SIGNALING	3.47697737389995e-05	0.00212759165108259	0.557332238758646	-0.382824411165467	-1.77170251582191	154	Sgk1,Raf1,Sgk2,Cblc,Gys2,Mapk4,Sgk3,Pik3ca,Gyg,Rhoq,Fos,Sos2,Srf,Inpp4a,Map4k2,Rheb,Trib3,Flot1,Inppl1,Pfkm,Map2k1,Eif4e,Shc1,Pik3r2,Mapk3,Map4k5,Hras,Prkcd,Mtor,Map3k10,Rrad,Arf6,Pik3c3,Ehd1,Mink1,Slc2a1,Prkcq,Crk	0.246753246753247
Curated - Chemical and Genetic Perturbation	SERVITJA_LIVER_HNF1A_TARGETS_UP	9.83730880500107e-05	0.00495948851452129	0.538434096309916	-0.391067728992757	-1.76843815915553	140	Adora1,Lpl,Pcdh20,Pparg,Gadd45b,Afp,Tmtc2,Lepr,Arhgap18,Scd2,Rab34,Npnt,Gsta4,Serpinb1a,Abcc3,Cyp4a14,Tnfrsf12a,Serpine1,Slco1a4,Septin6,Atp6v0d2,Nek2,Rab27a,Mtnr1a,Cbr1,Igf2r,Mcm2,Slc51b,Slc20a1,Esco2,Olig1,Fgfrl1,Stmn1,Racgap1,Igf2bp3,Dbp,Cyp2a5,Gsta2,Adamts4,Gsta1	0.285714285714286
Ontology - Biological Process	GOBP_THYROID_HORMONE_TRANSPORT	0.00431820822281098	0.0840164007622641	0.407017918923954	-0.715541906786497	-1.7680082621066	10	Ttr,Slc16a10,Abcc2,Crym	0.4
Ontology - Molecular Function	GOMF_NUCLEAR_LOCALIZATION_SEQUENCE_BINDING	0.0059800771015311	0.102144807547716	0.407017918923954	-0.573342569875966	-1.76706876733143	21	Brap,Tnpo2,Nup98,Nfkbia,Kpna2,Kpna1,Cabp1,Kpna4,Kpnb1	0.428571428571429
Canonical Pathways - Reactome	REACTOME_BRANCHED_CHAIN_AMINO_ACID_CATABOLISM	0.00355137810998198	0.0729010164650846	0.431707695803346	-0.592586851091708	-1.76480074140438	19	Ivd,Auh,Bckdha,Acat1,Hibadh,Dld,Ppm1k,Hibch,Bckdk,Echs1,Bckdhb,Aldh6a1,Mccc2,Acad8,Mccc1	0.789473684210526
Ontology - Biological Process	GOBP_PROTEASOME_ASSEMBLY	0.00678716180008529	0.111298318160667	0.407017918923954	-0.670854892781183	-1.76439401759636	13	Adrm1,Psmd11,Psmd9,Psmg2,Ecpas,Psmg4	0.461538461538462
Canonical Pathways - Reactome	REACTOME_TCF_DEPENDENT_SIGNALING_IN_RESPONSE_TO_WNT	0.00010912414347754	0.00540812747428421	0.538434096309916	-0.389771877810546	-1.76257822106984	140	Psmd7,Axin1,Psmd11,Psmc2,Psmd9,Dvl1,Psma1,Psma7,Psmb3,Psmd1,Psmd6,Klhl12,Psmd12,Psmd4,Dact1,Psmc4,Lgr5,Ppp2cb,Psmc6,Psmc5,Psma5,Fzd5,Psmc1,Psma6,Psmb2,Psmc3,Psma2,Psmd3,Psme3,Psma3,Ppp2r5e,Cul3,Uba52,Psmd2,Psmd14,Csnk1e,Pygo2,Psmb6,Tcf7,Znrf3,Lrp5,Ppp2r5b,Ctbp1,Psmd13,Psmb5,Ppp2ca,Csnk2b,Psmb4,Psmf1,Tle2,Psmb1,Ppp2r1a,Cby1,Psmb7,Psme2b	0.392857142857143
Ontology - Biological Process	GOBP_EXONUCLEOLYTIC_CATABOLISM_OF_DEADENYLATED_MRNA	0.0100735177665894	0.142792782346562	0.380730400722792	-0.729983102247285	-1.76192734616816	9	Cnot8,Exosc9,Cnot7,Exosc7,Exosc8,Exosc3,Exosc2	0.777777777777778
Curated - Chemical and Genetic Perturbation	ZAIDI_OSTEOBLAST_TRANSCRIPTION_FACTORS	0.0100735177665894	0.142792782346562	0.380730400722792	-0.729508968692041	-1.76078295135389	9	Atf4,Fos,Runx2,Fosl2,Jun,Jund,Txlng	0.777777777777778
Canonical Pathways - Reactome	REACTOME_COPI_INDEPENDENT_GOLGI_TO_ER_RETROGRADE_TRAFFIC	0.00411266439724594	0.0810999208076837	0.407017918923954	-0.480385105103126	-1.7580335994828	42	Tuba8,Tubb4b,Tuba4a,Tubb2a,Tubb2b,Actr10,Dctn2,Pafah1b3,Tuba1b,Tubb6,Dync1li1,Rab3gap1,Actr1a,Dctn3,Pla2g4a,Capza2,Dctn5,Pafah1b2	0.428571428571429
Cell Type Signatures	TABULA_MURIS_SENIS_DIAPHRAGM_SKELETAL_MUSCLE_SATELLITE_CELL_AGEING	6.12938309493917e-06	0.000465716918379454	0.610526878385931	-0.357073424258826	-1.75735363364296	239	Sertad1,Tuba4a,Gadd45b,Gstp1,Mif,Rarres2,Cltb,Ppp1r14b,Atpif1,Tnfrsf12a,Rpl24,U2af1,Ppp1r11,Uqcr10,Cox5a,Id3,Tmem11,Trir,Bcl7c,Bola1,Oaz1,Ndufc2,Snrpd3,Cycs,Gstm1,Nhp2,Fkbp3,Cox8a,Atp5j2,Psmb2,Mrpl23,Fmc1,Gadd45a,Car3,Arl3,Fam162a,Nfkbia,Cox6a1,Nme2,Atp5g1,Cox6b1,Lyz2,Ndufc1,Atp5d,Gng5,Pfdn1,Ndufb11,Ndufb6,Psmb6,Ndufb7,Ccl2,Eif5,Gpx4,Eif3g,Fam104a,Pfdn2,Uqcrq,Ranbp1,Ndufv3,Cox4i1,Atp5g2,Pold4,Psm…	0.380753138075314
Ontology - Biological Process	GOBP_N_ACETYLNEURAMINATE_CATABOLIC_PROCESS	0.00519859854747014	0.0940676432427103	0.407017918923954	-0.786454520438083	-1.75729262653891	7	Renbp,Hoga1,Amdhd2,Npl,Nagk,Gnpda1	0.857142857142857
Canonical Pathways - Reactome	REACTOME_RAF_ACTIVATION	0.00455209905262318	0.0856563990747123	0.407017918923954	-0.504484807011681	-1.75726069623606	35	Raf1,Brap,Mark3,Ppp2cb,Map2k1,Hras,Phb,Ppp2r5e,Ksr1,Ppp2r5b,Jak2,Ppp2ca,Ppp2r1a,Calm2,Kras,Ppp1cb,Camk2g,Mras,Ppp2r1b,Braf	0.571428571428571
Ontology - Molecular Function	GOMF_PROTON_CHANNEL_ACTIVITY	0.00554297446191118	0.0973002611431458	0.407017918923954	-0.601833158439938	-1.75717651572706	18	Atp5pb,Atp5c1,Atp5j2,Atp5b,Asic5,Atp5o,Atp5h,Atp5d,Atp5e,Atp5a1	0.555555555555556
Positional	chr9E1	0.0052500609183944	0.0947556346558438	0.407017918923954	-0.559831146690631	-1.75620559876981	23	Gm3776,Gsta4,Gclc,Senp6,Gsta5,Cox7a2,Fbxo9,Gsta2,Gsta1	0.391304347826087
Canonical Pathways - Biocarta	BIOCARTA_MAL_PATHWAY	0.00687795803682406	0.112288618377152	0.407017918923954	-0.614127670851682	-1.75518035515509	17	Raf1,Srf,Map4k2,Map2k1,Mapk3,Hras	0.352941176470588
Canonical Pathways - Reactome	REACTOME_CD28_DEPENDENT_PI3K_AKT_SIGNALING	0.00435472146857472	0.0842027066337106	0.407017918923954	-0.560473114067629	-1.75419794520733	22	Cd28,Mapkap1,Them4,Pik3ca,Trib3,Pik3r2,Mtor	0.318181818181818
Curated - Chemical and Genetic Perturbation	BERENJENO_TRANSFORMED_BY_RHOA_UP	7.73232701197217e-10	1.37465633070997e-07	0.801215574617779	-0.329900274052946	-1.75374853571451	541	Retreg1,Rcl1,Cks1b,Ccn1,Pvr,Npnt,Hbegf,Ppp1r14b,Ifrd2,Psmd11,Psmc2,Tagln2,2310061I04Rik,Mrpl12,Actl6a,Asf1b,Dnajc21,Tfdp1,Cenpa,Gsr,Psma1,Traf3,Psma7,Psmb3,Serpine1,Actn1,Btg3,Ebna1bp2,Uba2,Nup107,Nup93,Gmnn,Uchl5,Alyref,Etf1,Cdk8,Nek2,Tbl3,Cacybp,Grem2,Mrto4,Dctpp1,Mrpl18,Nsmce4a,Mrps22,Ngef,Snrpd3,Ptges3,Mcm2,Pgam1,Cycs,Gapdh,Coq7,Ier3,Tnk2,Nxt1,Nhp2,Fez2,Cytip,Mrpl34,Ncbp1,Polr2e,Stmn1,Ppid,Mc…	0.378927911275416
Canonical Pathways - Reactome	REACTOME_AMINO_ACIDS_REGULATE_MTORC1	0.00305455774811483	0.0659093806430375	0.431707695803346	-0.463072586911575	-1.75360839058649	51	Atp6v1c1,Atp6v0d2,Nprl2,Lamtor1,Castor1,Atp6v1b2,Nprl3,Rheb,Rragc,Lamtor3,Mtor,Rraga,Atp6v1e1,Atp6v0e2,Itfg2,Atp6v1g2,Atp6v0e,Atp6v1f,Atp6v0b,Rragd,Szt2,Flcn	0.431372549019608
Canonical Pathways - Biocarta	BIOCARTA_CDMAC_PATHWAY	0.00594927361822245	0.10200936325919	0.407017918923954	-0.627593810116783	-1.752196997751	15	Raf1,Fos,Map2k1,Mapk3,Hras,Nfkbia	0.4
Ontology - Molecular Function	GOMF_DINITROSYL_IRON_COMPLEX_BINDING	0.00649031653783649	0.107549343103418	0.407017918923954	-0.812299672812281	-1.75118872153635	6	Gstp1,Gsta5,Gsta2,Gsta1	0.666666666666667
Canonical Pathways - Reactome	REACTOME_COSTIMULATION_BY_THE_CD28_FAMILY	0.00222903671440083	0.0523132164367331	0.431707695803346	-0.434058618268877	-1.75118667341718	62	Cd28,Mapkap1,Them4,Pik3ca,Ppp2cb,Trib3,Trac,Pik3r2,Mtor,Pak1,Ppp2r5e,Trbc1,Ppp2r5b,Cd4,Lyn,Ppp2ca,Yes1,Cd3e,Ppp2r1a,Grap2,Cd3d,Cd80,Trbc2,Csk,Ppp2r1b,Cd247,Grb2,Map3k8,Pdcd1lg2	0.467741935483871
Ontology - Biological Process	GOBP_NEGATIVE_REGULATION_OF_TRANSCRIPTION_FROM_RNA_POLYMERASE_II_PROMOTER_IN_RESPONSE_TO_STRESS	0.00588299345914425	0.101089122333334	0.407017918923954	-0.695362584317503	-1.75038626829335	11	Nck2,Impact,Cited2,Ppp1r15a	0.363636363636364
Canonical Pathways - Wiki	WP_PEROXIREDOXIN_2_INDUCED_OVARIAN_FAILURE	0.00678366112442918	0.111298318160667	0.407017918923954	-0.811158536799988	-1.74872861403988	6	Cycs,Prdx2,Bax,Star	0.666666666666667
Ontology - Molecular Function	GOMF_THYROID_HORMONE_BINDING	0.00580572392615103	0.0999756884898531	0.407017918923954	-0.782028965846093	-1.74740394988852	7	Ttr,Pkm,Thra,Crym	0.571428571428571
Canonical Pathways - Reactome	REACTOME_BIOSYNTHESIS_OF_SPECIALIZED_PRORESOLVING_MEDIATORS_SPMS	0.00558340717919958	0.0976152496149701	0.407017918923954	-0.620045462663529	-1.7458967329342	16	Cyp3a11,Gstm4,Cyp1a1,Gpx4,Alox5ap,Cyp1a2,Cyp2e1,Ltc4s,Alox5	0.5625
Canonical Pathways - Reactome	REACTOME_REGULATION_OF_PTEN_GENE_TRANSCRIPTION	0.0055417860270827	0.0973002611431458	0.407017918923954	-0.479546442073134	-1.74550055371994	41	Lamtor1,Cbx4,Mta3,Rheb,Rragc,Bmi1,Lamtor3,Mtor,Rraga,Rbbp4,Mbd3,Rbbp7,Mta2,Mta1,Maf1,Mecom,Chd4,Phc2,Rragd,Ring1,Phc1,Gatad2a	0.536585365853659
Ontology - Cellular Component	GOCC_NUCLEOLAR_EXOSOME_RNASE_COMPLEX	0.0120728062869469	0.16062342771148	0.380730400722792	-0.723119709939409	-1.74536148518111	9	Exosc9,Exosc4,Exosc7,Exosc8,Exosc3,Exosc2,Exosc1,Exosc5	0.888888888888889
Curated - Chemical and Genetic Perturbation	LEE_BMP2_TARGETS_DN	5.75221380032316e-14	2.56165254574391e-11	0.954541630725724	-0.317818001015241	-1.74503174600349	874	Epb41l1,Tdo2,Notum,Csrnp1,Id1,Fam149a,Cks1b,Kmt5a,Arxes2,Hbegf,Uap1,Fst,Ihh,Ltv1,Idh3a,Dnaja4,Usp39,Plaa,Actl6a,Pfdn4,Asf1b,Dnajc21,Tfdp1,Gnl3,Dnaja3,Prmt1,Tnfrsf12a,Serpine1,Ppm1d,E2f3,Cnn3,Pcgf6,Chchd4,Cdc25a,Gmps,Psmd6,Ebna1bp2,Uba2,Nup107,Nup93,Timm10,Gmnn,Uba3,Uchl5,Etf1,Psmd12,Prelid3b,Samd4,Jmjd6,Wdr55,Tmem199,Tbl3,Id3,Cacybp,Eef1e1,Dact1,Mrps18b,Trmt10c,Plekhg4,Tmem69,Smad7,Naa20,Cyc1,Clu…	0.37070938215103
Ontology - Biological Process	GOBP_POSITIVE_REGULATION_OF_MACROPHAGE_CHEMOTAXIS	0.00451751014078687	0.0855073466081407	0.407017918923954	-0.557536028339541	-1.74500530131454	22	Ccl21a,Rarres2,Trem1,Ptk2,Mapk3,Akirin1	0.272727272727273
Cell Type Signatures	TABULA_MURIS_SENIS_SKIN_EPIDERMAL_CELL_AGEING	1.96010296074546e-10	4.24653657657718e-08	0.826657301178302	-0.325438259680922	-1.74451792219669	575	Cobl,Adrm1,Tubb4b,Efna1,Sertad1,Ethe1,Csrnp1,Gabarapl1,Ubxn1,Ccn1,Ier2,Wdtc1,Cltb,Smagp,Bin1,Zfand2b,Esrra,Pip4p1,Klf16,B3gat3,Fez1,Timm44,Lias,Polr2c,Usf2,Bag1,Bri3bp,Cited2,Rnf220,Grhpr,U2af1,Phf23,Uchl5,Commd9,Kif1c,Ppp1r11,Fos,Tubb5,Dtnbp1,Lamtor1,Senp6,Rnf7,Zfp36,Jagn1,Bcl7b,Psmd4,Tmem11,Bok,Mrps26,Akt1s1,Psmc4,1810034E14Rik,Aimp1,Lmo4,Mllt10,Mrto4,Bcl7c,Oaz1,Leng1,Rex1bd,Arhgdia,Nfkbil1,Coq…	0.339130434782609
Ontology - Biological Process	GOBP_ER_NUCLEUS_SIGNALING_PATHWAY	0.00626265379467398	0.104815519306897	0.407017918923954	-0.478123663716804	-1.74032178438519	41	Nck2,Atf4,Selenos,Bok,Ddit3,Trp53,Zbtb7b,Arhgef10l,Eif2s1,Insig2,Atg10,Erlin1,Ptpn2,Atf6b,Eif2ak3,Insig1	0.390243902439024
Ontology - Biological Process	GOBP_CRISTAE_FORMATION	0.00644625864118325	0.106983870119513	0.407017918923954	-0.595972593799662	-1.74006538382883	18	Letm1,Apoo,Immt,Chchd10,Uqcc3,Chchd3,Afg3l2,Slc25a46,Micos13,Samm50,Dnajc11,Tafazzin,Apool,Chchd6	0.777777777777778
Canonical Pathways - Reactome	REACTOME_GLYOXYLATE_METABOLISM_AND_GLYCINE_DEGRADATION	0.00397309459495981	0.0799874923037132	0.407017918923954	-0.537058977395183	-1.74004886355713	28	Gldc,Agxt2,Lias,Grhpr,Agxt,Hoga1,Pdhb,Ndufab1,Bckdha,Dld,Dlst,Dlat,Aldh4a1,Pdhx	0.5
Ontology - Biological Process	GOBP_MITOCHONDRIAL_RNA_PROCESSING	0.00652837548220586	0.107899913124458	0.407017918923954	-0.595485743726306	-1.73864392423728	18	Fastk,Trmt10c,Cdk5rap1,Supv3l1,Fastkd5,Rpusd4,Tbrg4,Mto1,Trnt1	0.5
Canonical Pathways - Biocarta	BIOCARTA_PPARG_PATHWAY	0.00633695939118122	0.105827221832726	0.407017918923954	-0.777495353487895	-1.7372738236554	7	Lpl,Pparg,Ppargc1a	0.428571428571429
Ontology - Molecular Function	GOMF_ATPASE_ACTIVATOR_ACTIVITY	0.00468215743521191	0.08718275029189	0.407017918923954	-0.552948222324737	-1.73570820658764	25	Atp1b1,Dnajb2,Gtf2h4,Dnajb1,Ahsa1,Grpel1,Dnajb4,Dnaja2,Rab3a,Hscb,Dnajc15,Rab4a,Atp1b3,Rab6a	0.56
Ontology - Biological Process	GOBP_PURINE_CONTAINING_COMPOUND_BIOSYNTHETIC_PROCESS	1.09761612359342e-05	0.000775197431429504	0.593325476396405	-0.35446605619268	-1.73199274753087	219	Aldoa,Adcy9,Nme4,Ndufb4,Adcy2,Paics,Pkm,Ndufa1,Gmps,Ndufb8,Ppargc1a,Ndufs4,Ndufs2,Sdhb,Mlycd,Mpc2,Mtap,Ndufc2,G6pdx,Atp5pb,Ampd2,Adcy6,Map2k1,Impdh1,Ndufs3,Atp5c1,Kynu,Atp5j2,Ndufb5,Pdhb,Ndufab1,Acsl4,Atp5b,Ndufb9,Snca,Acat1,Ndufv2,Adal,Coasy,Ndufs5,Ndufa5,Pgm2,Atp5o,Dguok,Nme2,Ppcs,Ndufa10,Atp5g1,Ndufc1,Adssl1,Atp5h,Ndufv1,Atp5d,Ndufb10,Ndufs8,Dld,Ndufb11,Gucy2c,Ndufa2,Ndufb6,Ndufb7,Ndufs7,Dip2a…	0.378995433789954
Canonical Pathways - Biocarta	BIOCARTA_INSULIN_PATHWAY	0.00500587704863954	0.091539328065802	0.407017918923954	-0.553361588990797	-1.73193992361102	22	Raf1,Pik3ca,Fos,Srf,Map2k1,Shc1,Mapk3,Hras	0.363636363636364
Ontology - Biological Process	GOBP_NEGATIVE_REGULATION_OF_ORGANELLE_ASSEMBLY	0.00644287098223134	0.106983870119513	0.407017918923954	-0.475698514077697	-1.73149448494864	41	Kat2b,Tbc1d30,Fez1,Phf23,Nbdy,Mtm1,Fez2,Tesk1,Scfd1,Ehmt2,Map4,Mphosph9,Cdk10,Chmp4b,Smcr8,Tbc1d7	0.390243902439024
Ontology - Molecular Function	GOMF_LEUCINE_ZIPPER_DOMAIN_BINDING	0.00714643784944872	0.115646775135148	0.407017918923954	-0.687824945092065	-1.73141231068746	11	Atf4,Scn2a,Pawr,Ddit3,Aatf	0.454545454545455
Ontology - Biological Process	GOBP_RIBONUCLEOPROTEIN_COMPLEX_BIOGENESIS	5.07391415004322e-08	5.60999942437882e-06	0.719512826338911	-0.333157278475748	-1.73043721702198	405	Rcl1,Ltv1,Mterf3,Usp39,Kat2b,Rpl24,Ebna1bp2,Nol3,Pak1ip1,Mrpl10,Wdr55,Tbl3,Mrto4,Wdr74,Snrpd3,Ptges3,Rpf1,Ddx17,Gtpbp10,Nsun5,Snrpb,Dcaf13,Eral1,Nhp2,Prmt7,Ncbp1,Nup88,Xrcc5,Dis3,Polr2d,Imp3,Tsr3,Exosc9,Ddx47,Dhx29,Snu13,Exosc4,Zfp622,Fcf1,Naf1,Abce1,Ddx27,Strap,Utp4,Gtf3a,Mrpl36,Fbl,Ngdn,Tma16,Mrpl44,Emg1,Rrp1,Ddx52,Pop5,Utp14a,Bop1,Mrps11,Mrm3,Psip1,Noc4l,Srsf6,Nip7,Mrpl20,Wdr77,Cul4b,Aatf,Ptbp…	0.454320987654321
Ontology - Biological Process	GOBP_REGULATION_OF_GLUTAMATE_SECRETION	0.00662776890312178	0.109416306599041	0.407017918923954	-0.614526942922682	-1.73035792785241	16	Adora1,Dtnbp1,Il1rn,Snca,Il1b,Rab3gap1	0.375
Curated - Chemical and Genetic Perturbation	GESERICK_TERT_TARGETS_DN	0.00718531066146426	0.115890241976454	0.407017918923954	-0.592242341461381	-1.72917413977782	18	Gadd45b,Hbegf,Zfp36,Ier3,Egr2,Junb,Klf9,Siah2,Nfkbiz,Klf4	0.555555555555556
Cell Type Signatures	TABULA_MURIS_SENIS_BROWN_ADIPOSE_TISSUE_MESENCHYMAL_STEM_CELL_OF_ADIPOSE_AGEING	2.96797380371248e-15	1.53492116197156e-12	1.00731795687447	-0.312721992074931	-1.72792369456405	1013	Ldhb,Adrm1,Sertad1,Tuba4a,Gadd45b,Limd2,Atf4,Gstp1,Csrnp1,Gabarapl1,Rbms1,Aldoa,Scn1b,Tmem159,Rarres2,Ier2,Stbd1,Fst,Hmox2,Bin1,Psmc2,Ube2s,Pip4p1,Mrpl12,Pgp,Serpine2,Id2,Sptssa,Myh10,Psma1,Lias,Fam210a,Polr2c,Usf2,Rassf1,Brd2,Bri3bp,Actr10,Ide,Pkm,Med28,Coq10a,Slc45a4,Ebna1bp2,Nup107,U2af1,Idh3b,Alyref,Psmd12,Ppp1r11,Fos,Tubb5,Cdk2ap2,Dtnbp1,Lamtor1,Spg21,Senp6,Prelid3b,Coq5,Rnf7,Spry2,Zfp36,Myl…	0.315893385982231
Canonical Pathways - Reactome	REACTOME_SELECTIVE_AUTOPHAGY	0.00408088977058182	0.0808546471619275	0.407017918923954	-0.439663402286313	-1.72646573592826	57	Tuba8,Tubb4b,Tuba4a,Tubb2a,Mterf3,Tubb2b,Sqstm1,Tuba1b,Usp30,Tomm40,Uba52,Tubb6,Pgam5,Dync1li1,Tomm5,Mfn1	0.280701754385965
Canonical Pathways - Reactome	REACTOME_PROTEIN_UBIQUITINATION	0.00230488000690583	0.0534302643345901	0.431707695803346	-0.424323751085448	-1.72628062860166	65	Ube2s,Ube2z,Ube2k,Wac,Wdr61,Ube2q2,Ube2e3,Rnf181,Rnf144a,Rraga,Pex14,Pex13,Usp7,H2bc21,Uba52,Cdc34,Pcna,Ube2a,Ube2g2,Ube2b,Rad18,Paf1,Prkdc,Ube2t,Usp9x	0.384615384615385
Ontology - Molecular Function	GOMF_OXIDOREDUCTASE_ACTIVITY_ACTING_ON_NAD_P_H_QUINONE_OR_SIMILAR_COMPOUND_AS_ACCEPTOR	0.0040972538010523	0.0808955331754562	0.407017918923954	-0.508849225605693	-1.72549944567597	33	Akr1c14,Ndufs4,Ndufs2,Cbr1,Ndufs3,Ndufv2,Akr1c6,Ndufa10,Ndufv1,Ndufs8,Nqo2,Ndufa2,Ndufs7,Ndufs1,Cbr4	0.454545454545455
Ontology - Cellular Component	GOCC_PROTEASOME_CORE_COMPLEX_ALPHA_SUBUNIT_COMPLEX	0.0173787463585535	0.195965094191188	0.352487857583619	-0.736708202892903	-1.72483753876866	8	Psma1,Psma7,Psma5,Psma6,Psma2,Psma3	0.75
Canonical Pathways - Wiki	WP_ETHANOL_METABOLISM_RESULTING_IN_PRODUCTION_OF_ROS_BY_CYP2E1	0.00626330261327391	0.104815519306897	0.407017918923954	-0.698021717055467	-1.72471821870823	10	Maff,Mafk,Map2k1,Prkcd	0.4
Ontology - Molecular Function	GOMF_OXIDOREDUCTASE_ACTIVITY_ACTING_ON_NAD_P_H	0.00265042398884528	0.059016107484955	0.431707695803346	-0.431095977705177	-1.72400315149977	60	Nox4,Mical2,Akr1c14,Ndufs4,Ndufs2,Cbr1,Ndufs3,Ndufv2,Akr1c6,Cyp2j6,Ndufa10,Ndufv1,Ndufs8,Nqo2,Ndufa2,Ndufs7,Cyb5r1,Ndufa9,Ndufs1,Cbr4,Ncf1,Akr1a1	0.366666666666667
Cell Type Signatures	TABULA_MURIS_SENIS_HEART_ENDOTHELIAL_CELL_OF_CORONARY_ARTERY_AGEING	0.000139966275839782	0.00669832637093545	0.518848077743792	-0.383810502239011	-1.72211768209219	126	Ldhb,Adrm1,Sertad1,Aldoa,Ccn1,Ier2,Cltb,Smagp,Tagln2,Pkm,Ppp1r15a,Fos,Smad7,Lysmd2,Oaz1,Arhgdia,Ier3,Gpr34,Gsn,Bri3,Clic1,Pcp4l1,Slc26a10,Lyz2,Junb,Dusp1,Klf2,Kdm6b,Gpx4,Gata3,Srsf5,Jund	0.253968253968254
Canonical Pathways - Reactome	REACTOME_MACROAUTOPHAGY	0.000448881741403502	0.016371082079311	0.49849310876659	-0.390666988985793	-1.71922389995022	113	Tuba8,Tubb4b,Tuba4a,Gabarapl1,Tubb2a,Mterf3,Tubb2b,Lamtor1,Rheb,Atg4d,Rragc,Atg4c,Lamtor3,Mtor,Rraga,Sqstm1,Tuba1b,Chmp6,Usp30,Pik3c3,Tomm40,Uvrag,Uba52,Tubb6,Pgam5,Atg13,Dync1li1,Tomm5,Mfn1,Chmp7,Csnk2b,Chmp4b,Tsc1,Atg101,Ulk1,Chmp2b,Prkag1,Rragd,Tomm70a	0.345132743362832
Ontology - Biological Process	GOBP_IRON_SULFUR_CLUSTER_ASSEMBLY	0.0057788521438848	0.0996441300054179	0.407017918923954	-0.547033117069979	-1.71714065121989	25	Nfu1,Iscu,Lyrm4,Ndufab1,Ciapin1,Isca2,Nubp1,Nubp2,Isca1,Fxn,Hspa9,Hscb,Ciao3,Ciao2b	0.56
Ontology - Cellular Component	GOCC_SMALL_RIBOSOMAL_SUBUNIT	0.000919211599721285	0.027752919711359	0.477270815362862	-0.412329640441506	-1.71653654226176	80	Mrps31,Mrps18b,Mrps26,Mrps22,Mrps6,Dap3,Mrps35,Mrps23,Dhx29,Mrps9,Mrps11,Uba52,Mrps34,Mrps10,mt-Rnr1,Mrps33,Ddx3x,Mrps27,Mrps2,Aurkaip1,Mrps7,Rps17,Rps6,Rps15,Mrps15,Rps27l,Rps18-ps5,Ptcd3,Mcts1,Mrpl42,Rps27rt,Eif2a,Mrps16,Mrps21	0.425
Ontology - Molecular Function	GOMF_COA_TRANSFERASE_ACTIVITY	0.00383768511679902	0.0778681483182248	0.431707695803346	-0.845890779099718	-1.71591673575158	5	Acsm3,Sugct,Acaa1b	0.6
Ontology - Cellular Component	GOCC_INTRACELLULAR_PROTEIN_CONTAINING_COMPLEX	2.27334639185868e-12	7.28317291035767e-10	0.898671232061694	-0.30990872787035	-1.71547056154813	837	Adrm1,Fbxo4,Klhl2,Jade1,Cks1b,Brap,Gtf2b,Psmd7,Dcun1d4,Rnf14,Wdtc1,Axin1,Cblc,Klhdc2,Pcgf2,Mapkap1,Zfand2b,Psmd11,Psmc2,Ube2s,Kat2b,Kansl3,Actl6a,Rnf11,Psmd9,Psma1,Vhl,Polr2c,Psma7,Psmb3,Anapc16,Ide,Kat8,Psmd1,Pcgf6,Ube2j2,Psmd6,Med24,Klhl12,Uchl5,Hps1,Psmd12,Pnkp,Dtnbp1,Dnajb2,Lamtor1,Ppp5c,Rad23a,Polr3e,Rnf7,Zfp36,Cacybp,Eef1e1,Psmd4,Pold2,Dact1,Rnf19b,Trmt10c,Ranbp10,Akt1s1,Naa20,Psmc4,Aimp1,A…	0.284348864994026
Canonical Pathways - Reactome	REACTOME_SIGNALING_BY_INTERLEUKINS	1.80858274485564e-05	0.00120312027242845	0.575610261071129	-0.348992890064806	-1.71538215648217	231	Dusp4,Irak2,Psmd7,Psmd11,Psmc2,Psmd9,Psma1,Nkiras1,Psma7,Psmb3,Psmd1,Psmd6,Pik3ca,Mapkapk2,Psmd12,Fos,Sos2,Psmd4,Psmc4,Ppp2cb,Il1rn,Psmc6,Psmc5,Inppl1,Psma5,Shc1,Pik3r2,Mapk3,Stat6,Psmc1,Il5ra,Psma6,Fbxw11,Psmb2,Psmc3,Cul1,Stat5b,Il1a,Sqstm1,Psma2,App,Psmd3,Nfkbia,Psme3,Vrk3,Il22ra1,Psma3,Il2ra,Uba52,Crk,Casp1,Psmd2,Il1b,Tab2,Psmd14,Psmb6,Il11ra1,Ripk2,Cd4,Lyn,Mapk7,Psmd13,Peli3,Jun,Ctf1,Jak2,Il7…	0.38961038961039
Ontology - Biological Process	GOBP_NEGATIVE_REGULATION_OF_SYSTEMIC_ARTERIAL_BLOOD_PRESSURE	0.00599579134708521	0.102151463205601	0.407017918923954	-0.575721020392581	-1.71457210324377	19	Adora1,Arhgap42,G6pdx,Ier3,Adrb2,Adrb3	0.315789473684211
Ontology - Molecular Function	GOMF_TRANSFERASE_ACTIVITY_TRANSFERRING_ALKYL_OR_ARYL_OTHER_THAN_METHYL_GROUPS	0.00347720385662527	0.0717458587251175	0.431707695803346	-0.422691510820926	-1.71449733653309	63	Gstp1,Gstm4,Gsta4,Dph1,Cox10,Gsta5,Gstm1,Coq2,Pdss2,Tsr3,Rabggtb,Sms,Gstm7,Dhps,Gsta2,Gsta1,Gstt1,Gstm6,Alox5ap,Gsta3,Srm,Cbs,Gstm5,Gstm2,Fnta,Ltc4s,Gstp3,Gstm3,Ggps1,Gstk1,Fntb,Gstz1,Dtwd1,Gstt2,Mgst2	0.555555555555556
Regulatory Target Gene - GTRD	HDGFL2_TARGET_GENES	4.57431833776125e-10	8.73041328464147e-08	0.814035837847908	-0.313436286310548	-1.71441152678501	666	Igfbp2,Atf4,Raf1,Jade1,Golm2,Aldoa,Rmc1,Scamp5,Ccnd3,Pcgf2,Zfas1,Nme4,Suclg1,1110038B12Rik,Rbpms,Dgkz,Ap3m1,Brd2,Nkiras1,Actr10,Psmd1,Med28,Tlk2,Cyth2,Idh3b,Psmd12,mt-Tq,Pithd1,Eci1,Uqcr10,Rad23a,Iscu,Id3,Gm15247,Mrps18b,Znhit2,Aimp1,Actg1,Mrto4,Pi4kb,Gtf3c6,Ube2q2,Rcc2,Bola1,Cebpzos,Rad17,Ak6,Rex1bd,Eml3,Atp5pb,Mfsd11,Gm10250,Gapdh,Fubp1,Lyrm4,Cnot8,Ufd1,Eif4a1,Csnk1g2,Mrpl21,Actb,Nup88,Polr2e,G…	0.339339339339339
Ontology - Biological Process	GOBP_FATTY_ACID_BETA_OXIDATION_USING_ACYL_COA_DEHYDROGENASE	0.0122220404660447	0.161669762996393	0.380730400722792	-0.651697030258769	-1.71400753552966	13	Acad12,Ivd,Acadm,Etfa,Acads,Etfdh,Acad10,Acadl	0.615384615384615
Ontology - Biological Process	GOBP_NEGATIVE_REGULATION_OF_CELLULAR_RESPONSE_TO_HYPOXIA	0.00728882737837603	0.117206098826604	0.407017918923954	-0.613731426395436	-1.71349421460261	15	Ddah1,Vhl,Nol3,Map2k1	0.266666666666667
Ontology - Molecular Function	GOMF_GLUTATHIONE_BINDING	0.00817071461662583	0.126678768753502	0.380730400722792	-0.586308548400137	-1.71184920234261	18	Gstm4,Gss,Gsr,Gsta5,Gstm1,Gstm7,Gsta2,Gsta1,Gstm6,Gstm5,Gstm2,Ltc4s,Gstm3	0.722222222222222
Curated - Chemical and Genetic Perturbation	GAUSSMANN_MLL_AF4_FUSION_TARGETS_D_DN	0.00719695140301835	0.115961331550945	0.407017918923954	-0.692782979665351	-1.71177399992679	10	Dusp4,Afp,Pxylp1	0.3
Ontology - Biological Process	GOBP_NEGATIVE_REGULATION_OF_BEHAVIOR	0.0106448590469445	0.147277806900742	0.380730400722792	-0.628332243381068	-1.71038823234069	14	Adora1,Lepr	0.142857142857143
Ontology - Biological Process	GOBP_T_HELPER_1_CELL_LINEAGE_COMMITMENT	0.00279248789923956	0.0609934141697666	0.431707695803346	-0.909924804010453	-1.71030101905419	4	Tbx21,Stat6,Mtor,Spn	1
Canonical Pathways - Reactome	REACTOME_MAPK_TARGETS_NUCLEAR_EVENTS_MEDIATED_BY_MAP_KINASES	0.00838610921147546	0.128288266105319	0.380730400722792	-0.532151181343868	-1.70945445206735	27	Dusp4,Mapkapk2,Fos,Ppp2cb,Mapk3,Vrk3,Mapk7,Jun,Ppp2ca,Ppp2r1a,Rps6ka2,Dusp3,Dusp6,Ppp2r1b	0.518518518518519
Ontology - Cellular Component	GOCC_MITOCHONDRIAL_PROTON_TRANSPORTING_ATP_SYNTHASE_COMPLEX_CATALYTIC_SECTOR_F_1	0.00435929681299774	0.0842027066337106	0.407017918923954	-0.842506666666667	-1.70905195450202	5	Atp5c1,Atp5b,Atp5d,Atp5e,Atp5a1	1
Ontology - Biological Process	GOBP_NUCLEOTIDE_SUGAR_BIOSYNTHETIC_PROCESS	0.00815414722693623	0.126678768753502	0.380730400722792	-0.606937251548519	-1.70898720881318	16	Uap1,Gnpnat1,Ugdh,Gfus,Gfpt1,Gnpda1,Fcsk	0.4375
Regulatory Target Gene - miRDB	LET_7D_3P	0.00298245022560969	0.0644402183517176	0.431707695803346	-0.909050068811008	-1.70865686066174	4	Cyp2c55,Mex3c	0.5
Ontology - Biological Process	GOBP_NEGATIVE_REGULATION_OF_DENDRITIC_SPINE_MORPHOGENESIS	0.0115707687977868	0.156015614269232	0.380730400722792	-0.792484200869837	-1.70846971999177	6	Efna1,Dtnbp1,Ngef	0.5
Canonical Pathways - Wiki	WP_HYPERTROPHY_MODEL	0.00760401690759069	0.120462054409579	0.407017918923954	-0.6112266105201	-1.70650094796114	15	Ccn1,Hbegf,Eif4e,Il1a,Ifrd1,Jund	0.4
Canonical Pathways - Reactome	REACTOME_INTRACELLULAR_SIGNALING_BY_SECOND_MESSENGERS	4.90013265573806e-06	0.000383214276764842	0.610526878385931	-0.348715565302622	-1.70630708491105	236	Pik3ap1,Tgfa,Psmd7,Cd28,Hbegf,Adcy9,Mapkap1,Psmd11,Psmc2,Psmd9,Psma1,Adcy2,Them4,Psma7,Psmb3,Psmd1,Psmd6,Pik3ca,Psmd12,Lamtor1,Psmd4,Akt1s1,Psmc4,Grk2,Ppp2cb,Cbx4,Mta3,Psmc6,Rheb,Rragc,Trib3,Psmc5,Adcy6,Psma5,Ier3,Bmi1,Pik3r2,Mapk3,Rhog,Prkcd,Lamtor3,Psmc1,Psma6,Mtor,Psmb2,Psmc3,Rraga,Psma2,Psmd3,Psme3,Rbbp4,Psma3,Usp7,Ppp2r5e,Pip5k1a,Mbd3,Camkk1,Rbbp7,Uba52,Psmd2,Psmd14,Nrg1,Mta2,Psmb6,Mta1,Ppp2…	0.377118644067797
Curated - Chemical and Genetic Perturbation	PARK_OSTEOBLAST_DIFFERENTIATION_BY_PHENYLAMIL_DN	0.0123077507733919	0.162267977301825	0.380730400722792	-0.791232228326367	-1.70577066658676	6	Arhgap18,Serpinb1a	0.333333333333333
Ontology - Biological Process	GOBP_POSITIVE_REGULATION_OF_CHEMOKINE_C_X_C_MOTIF_LIGAND_2_PRODUCTION	0.0134836537650468	0.170750345309029	0.380730400722792	-0.648507327973321	-1.70561840146964	13	Lpl,Mif,Ccn1	0.230769230769231
Tumor Phenotype Ontology	MP_INCREASED_RHABDOMYOSARCOMA_INCIDENCE	0.0123077507733919	0.162267977301825	0.380730400722792	-0.790694479718974	-1.70461136623517	6	Smo,Mad1l1,Trp53	0.5
Ontology - Biological Process	GOBP_POSITIVE_REGULATION_OF_SMOOTH_MUSCLE_CELL_APOPTOTIC_PROCESS	0.0137990573164307	0.173168469127291	0.380730400722792	-0.647829557318306	-1.70383581852678	13	Pparg,Atf4,E2f3	0.230769230769231
Ontology - Biological Process	GOBP_PEPTIDYL_THREONINE_DEPHOSPHORYLATION	0.00863853662982885	0.130040393661424	0.380730400722792	-0.604561935310076	-1.70229889785842	16	Ppm1d,Ppm1g,Ppm1f,Pgam5,Dusp1,Dusp5,Ppp2ca,Ppm1k	0.5
Canonical Pathways - Reactome	REACTOME_KINESINS	0.00483757875551442	0.0892474828635296	0.407017918923954	-0.45122012334738	-1.70185148722554	49	Tuba8,Tubb4b,Tuba4a,Tubb2a,Tubb2b,Kif1c,Klc2,Kifc5b,Racgap1,Tuba1b	0.204081632653061
Ontology - Molecular Function	GOMF_PROTEIN_TYROSINE_SERINE_THREONINE_PHOSPHATASE_ACTIVITY	0.00764568107312711	0.121002526124752	0.407017918923954	-0.488271336815237	-1.7007846764832	35	Dusp4,Ptpdc1,Ssh1,Dusp23,Ppm1f,Ptp4a2,Dusp1,Dusp5,Dusp9,Cdc14b,Dusp2,Dusp3,Rngtt,Dusp6	0.4
Canonical Pathways - Reactome	REACTOME_SYNTHESIS_OF_ACTIVE_UBIQUITIN_ROLES_OF_E1_AND_E2_ENZYMES	0.00440069447937111	0.0843272310725339	0.407017918923954	-0.510543845678601	-1.7005507767507	31	Ube2s,Ube2z,Ube2k,Ube2q2,Ube2e3,Usp7,Uba52,Cdc34,Ube2a,Ube2g2,Ube2b	0.354838709677419
Curated - Chemical and Genetic Perturbation	JIANG_AGING_HYPOTHALAMUS_UP	0.00488619723029016	0.089834305041298	0.407017918923954	-0.450819991317799	-1.70034232295207	49	Casp6,Atpif1,Btg3,Ndufa1,Cox7a2,Map2k1,Actb,Atp5c1,Ndufb5,Psma6,Septin4,Snx2,Prep,Atp5o,Hbb-bs,Ndufc1,Psmd14,Map4,Akr1a1,Hba-a1,Hba-a2,Psma4,Prdx1,Atp5md	0.489795918367347
Regulatory Target Gene - miRDB	MIR_6902_3P	0.00450595197621754	0.0855073466081407	0.407017918923954	-0.428739112619642	-1.69967460029903	59	Sdk1,Rims2,Tmtc2,Cyp4a31,Pfdn4,Cyp4a14,Acad12,Wdr44,Akr1c14,Oaz2,Osbpl2,Slco1b2,Zfp367,Atp5a1,Mthfd2l,Dcps,Cenpf,Alg13,1810024B03Rik,Cyp4a10	0.338983050847458
Ontology - Biological Process	GOBP_NEGATIVE_REGULATION_OF_MACROAUTOPHAGY	0.00440069447937111	0.0843272310725339	0.407017918923954	-0.510157522726713	-1.69926398855127	31	Fez1,Phf23,Mtm1,Npc1,Poldip2,Fez2,Mtor,Trp53,Usp30,Scfd1,Rnf41,Ehmt2,Chmp4b,Tsc1,Smcr8	0.483870967741936
Ontology - Molecular Function	GOMF_ANANDAMIDE_EPOXIDASE_ACTIVITY	0.00836631383687205	0.128148815649705	0.380730400722792	-0.687036336686709	-1.6975748144294	10	Cyp2d9,Cyp2b10	0.2
Ontology - Cellular Component	GOCC_BLOC_1_COMPLEX	0.012354224214227	0.162746855055454	0.380730400722792	-0.623194369298984	-1.69640238414999	14	Dtnbp1,Washc1,Bloc1s4,Pi4k2a,Bloc1s5,Kxd1,Stx12	0.5
Cell Type Signatures	TABULA_MURIS_SENIS_LARGE_INTESTINE_INTESTINAL_CRYPT_STEM_CELL_AGEING	1.929548504516e-07	1.97035169582169e-05	0.690132458796796	-0.331105978981938	-1.69625162781056	366	Tff3,Krt20,Adrm1,Gadd45b,Pla2g12a,Hes1,Ier2,Gsta4,Cltb,Smagp,Esrra,Psmc2,Pgp,Sptssa,Timm44,Pkm,U2af1,Uchl5,Ppp1r11,Tubb5,Ube2k,Lamtor1,Scand1,Psmd4,Pold2,Akt1s1,Psmc4,Mrpl38,Mrto4,Wdr61,Mettl26,Bcl7c,Oaz1,Nt5c,Arhgdia,Rnase4,Nudt22,Sgf29,Ier3,Cdpf1,Mrpl58,Stmn1,Tsen34,Rnf186,Pafah1b3,Gsn,H2ax,Trp53,Bri3,Trappc6b,Rgcc,Krtcap3,Emd,Clic1,Akr7a5,Pin1,Ppp4c,Fbl,Emg1,Cfdp1,Tomm40,Rrp1,H2az1,Nme2,Fahd1,…	0.333333333333333
Canonical Pathways - Biocarta	BIOCARTA_IL2_PATHWAY	0.00663377307973228	0.109416306599041	0.407017918923954	-0.541838372132599	-1.69587395929005	22	Raf1,Fos,Map2k1,Shc1,Mapk3,Hras,Stat5b,Il2ra,Jun,Jak1	0.454545454545455
Ontology - Biological Process	GOBP_NEGATIVE_REGULATION_OF_SYNAPTIC_TRANSMISSION_GLUTAMATERGIC	0.00547704078788066	0.097025323658898	0.407017918923954	-0.835995255051316	-1.69584334596743	5	Adora1	0.2
Ontology - Cellular Component	GOCC_CATALYTIC_COMPLEX	5.10062429345222e-21	5.84094347661615e-18	1.18665095279281	-0.30254505524377	-1.69551852038694	1601	Ldhb,Lpl,Epop,Adrm1,Fbxo4,Gldc,Nox4,Klhl2,Jade1,Cks1b,Brap,Gtf2b,Psmd7,Dcun1d4,Fh1,Casp6,Rnf14,Arxes2,Wdtc1,Axin1,Cblc,Ccnd3,Gclc,Klhdc2,Pcgf2,Cox7a1,Atp6v1c1,Idh3a,Zfand2b,Psmd11,Senp3,Psmc2,Ube2s,Suclg1,Kat2b,Smg5,Kansl3,Actl6a,Ndufb4,Cecr2,Rnf11,Sptssa,Psmd9,Psma1,Vhl,Prmt1,Actr8,Polr2c,Psma7,Psmb3,Immp1l,Anapc16,Socs7,Ide,Kat8,Psmd1,Pcgf6,Bcl11b,Cox7b,Pkm,Gna12,Grhpr,Ndufa1,Ube2j2,Psmd6,Uba2,…	0.294815740162399
Ontology - Molecular Function	GOMF_STRUCTURAL_CONSTITUENT_OF_CYTOSKELETON	0.00168163969385189	0.0434713662295038	0.45505986738723	-0.438257106090919	-1.69366484139093	55	Tuba8,Tubb4b,Tuba4a,Tubb2a,Tubb2b,Tubb5,Actg1,Actb,Nefh,Tuba1b,Tpm1,Tubb6,Tubg1,Actr3,Arpc2,Tln2,Synm,Lmna,Gfap,Arpc4,Arpc1b	0.381818181818182
Ontology - Biological Process	GOBP_PEPTIDYL_SERINE_DEPHOSPHORYLATION	0.015062531041944	0.18183923016901	0.380730400722792	-0.659013453107057	-1.69340409379129	12	Ppp1r15a,Ppp5c,Ppm1f,Dusp1,Pptc7,Ppp3ca,Ppp2r1a	0.583333333333333
Regulatory Target Gene - GTRD	NFE2_TARGET_GENES	9.97672324854283e-08	1.05925051073271e-05	0.704975715167238	-0.324921679252991	-1.69268774067108	416	Adrm1,Tuba4a,1700101I11Rik,Pla2g12a,Aldoa,Fh1,Fgfr2,Rmc1,Midn,Pir,Srxn1,Tbcel,Mapkap1,Psmd11,Kat2b,Plaa,Smg5,Zfp771,Nt5dc3,Asf1b,Rassf3,Stk40,Gsr,Brd2,Nkiras1,Sds,Psma7,Egln2,Psmd1,Slc45a4,Ogfod2,Faf1,Creg1,Vezt,Pold2,Nprl3,Tdrd7,Numbl,Thra,Myo1e,Rex1bd,Ptges3,Rheb,Rtca,Mfsd11,Mast2,Flot1,Gapdh,Gstm1,Shc1,Slc20a1,Cdc42bpa,Fam107b,Msh3,Acadm,Prdx2,Rnf113a2,Psmc1,Tmem161a,Ndel1,Mettl7a1,Lrrfip2,Psm…	0.266826923076923
Ontology - Biological Process	GOBP_HISTIDINE_METABOLIC_PROCESS	0.0107536014436242	0.148238811989839	0.380730400722792	-0.757523321059803	-1.69264733298009	7	Amdhd1,Hal,Ftcd,Mthfd2l,Uroc1,Mthfd1	0.857142857142857
Ontology - Biological Process	GOBP_SNO_S_RNA_PROCESSING	0.0153813118238836	0.183163733705968	0.380730400722792	-0.658312669381743	-1.69160335660798	12	Rnf113a2,Exosc4,Fbl,Dkc1,Rnf113a1,Exosc3,Exosc2	0.583333333333333
Ontology - Biological Process	GOBP_CYTOCHROME_COMPLEX_ASSEMBLY	0.00934911683665842	0.136507323429242	0.380730400722792	-0.480952446277894	-1.68968186978296	36	Hccs,Sco2,Cox10,Coa3,Taco1,Timm21,1190007I07Rik,Slc25a33,Sco1,Uqcc3,mt-Co3,Cox19,Slc25a46,Cox14,Uqcc1,Coa4,Cox16,Smim4,Cyba,Smim20,Coa8,Cox20	0.611111111111111
Ontology - Biological Process	GOBP_MALATE_METABOLIC_PROCESS	0.0115162558497174	0.155542218856503	0.380730400722792	-0.756176097572111	-1.68963703061715	7	Fh1,Mdh1,Me2,Mdh2	0.571428571428571
Ontology - Molecular Function	GOMF_ATPASE_REGULATOR_ACTIVITY	0.00869559111087014	0.130409463694546	0.380730400722792	-0.464168682285239	-1.6895270632094	41	Atp1b1,Atpif1,Bag1,Dnajb2,Gtf2h4,Dnajb1,Ahsa1,Grpel1,Dnajb4,Tsc1,Dnaja2,Bag5,Rab3a,Bag4,Hspbp1,Hscb,Dnajc15,Rab4a,Atp1b3,Pfn1,Rab6a,Fnip1	0.536585365853659
Ontology - Molecular Function	GOMF_PROTON_TRANSMEMBRANE_TRANSPORTER_ACTIVITY	0.00090265381674649	0.0274078522539389	0.477270815362862	-0.393696400373401	-1.68848022998146	94	Slc25a22,Cox7a1,Atp6v1c1,Letm1,Cox7b,Slc45a4,Atp6v0d2,Uqcr10,Cox5a,Atp6v1b2,Cyc1,Atp5pb,Uqcrfs1,Atp5c1,Atp5j2,Atp5b,Asic5,Cox5b,Cox7c,Slc9a8,Atp5o,Slc15a2,Cox6a1,Atp5g1,Atp6v1e1,Atp5h,Atp5d,Atp6v0e2,Atp5e,Uqcrh,Atp5a1,Cox4i1,Atp5g2,mt-Co3,Uqcrb,Slc18b1,Atp6v1g2,Atp6v0e,Atp6v1f,Atp6v0b	0.425531914893617
Canonical Pathways - Wiki	WP_AFLATOXIN_B1_METABOLISM	0.00622220559938921	0.104564360764578	0.407017918923954	-0.831786666666667	-1.6873060886506	5	Ephx1,Gstm1,Akr7a5,Gstt1,Cyp1a2	1
Ontology - Biological Process	GOBP_MATURATION_OF_5_8S_RRNA_FROM_TRICISTRONIC_RRNA_TRANSCRIPT_SSU_RRNA_5_8S_RRNA_LSU_RRNA	0.00998538414307581	0.142196565001833	0.380730400722792	-0.535728989648073	-1.68618792127902	24	Rcl1,Exosc9,Fcf1,Bop1,Exosc7,Exosc8,Wdr12,Exosc3,Exosc2,Nop9,Pes1,Ftsj3,Eri1,Abt1	0.583333333333333
Ontology - Biological Process	GOBP_NEGATIVE_REGULATION_OF_B_CELL_DIFFERENTIATION	0.0152571353632029	0.182692633977984	0.380730400722792	-0.781770229153115	-1.68537210335945	6	Bcl6,Id2	0.333333333333333
Canonical Pathways - Biocarta	BIOCARTA_CCR3_PATHWAY	0.011697126465783	0.157058904103378	0.380730400722792	-0.589451349648498	-1.68465528965323	17	Raf1,Map2k1,Mapk3,Hras	0.235294117647059
Canonical Pathways - Reactome	REACTOME_NEGATIVE_FEEDBACK_REGULATION_OF_MAPK_PATHWAY	0.0155533812003521	0.184159385084228	0.380730400722792	-0.781343076448859	-1.68445123016067	6	Raf1,Map2k1,Mapk3	0.5
Ontology - Cellular Component	GOCC_H4_HISTONE_ACETYLTRANSFERASE_COMPLEX	0.00621663175535743	0.104564360764578	0.407017918923954	-0.47466545325108	-1.68177278397422	37	Kansl3,Actl6a,Kat8,Actg1,Kansl2,Actb,Msl1,Kat5,Morf4l1,Hcfc1,Ruvbl2,Epc1,Wdr5	0.351351351351351
Canonical Pathways - Reactome	REACTOME_MITOTIC_PROMETAPHASE	4.58902529425559e-05	0.0026937050676394	0.557332238758646	-0.352433307068181	-1.68169536277834	186	Tuba8,Tubb4b,Tuba4a,Tubb2a,Cenpa,Tubb2b,Nup107,Tubb5,Nek2,Ppp2cb,Rcc2,Dsn1,Mad1l1,Ndel1,Pds5a,Dctn2,B9d2,Nup98,Tuba1b,Sgo2a,Ppp2r5e,Nde1,Spdl1,Clip1,Nuf2,Zwint,Rad21,Tubb6,Tubg1,Nedd1,Csnk1e,Tubgcp4,Bub1b,Dync1li1,Ccnb1,Ssna1,Ofd1,Haus4,Ppp2r5b,Ndc80,Ppp2ca,Csnk2b,Stag2,Actr1a,Dctn3,Ppp2r1a,Cenpf,Zwilch,Cep72,Pds5b,Prkaca,Smc4,Nup85,Eml4,Cep57,Hdac8,Mapre1	0.306451612903226
Ontology - Molecular Function	GOMF_2_IRON_2_SULFUR_CLUSTER_BINDING	0.0084784215953023	0.129207276631071	0.380730400722792	-0.535433707910015	-1.68073002748034	25	Aox3,Fech,Iscu,Sdhb,Uqcrfs1,Ndufv2,Ciapin1,Isca2,Ndufs1,Isca1,Fxn,Aifm3,Glrx2,Fdx1,Cisd1,Aox1,AK157302	0.68
Canonical Pathways - Biocarta	BIOCARTA_MTA3_PATHWAY	0.0111406929080339	0.151675497694079	0.380730400722792	-0.575243604041811	-1.6795428062898	18	Tuba8,Tuba4a,Aldoa,Mta3,Gapdh,Tuba1b,Mbd3,Mta1	0.444444444444444
Ontology - Molecular Function	GOMF_NAD_BINDING	0.00525435124806919	0.0947556346558438	0.407017918923954	-0.414018531097415	-1.67931848799912	63	Ldhb,Aox3,Idh3a,Grhpr,Ndufs2,Idh3g,Gapdh,Sirt3,Ugdh,Nudt6,Mdh1,Ehhadh,Ndufv1,Me2,Hibadh,Dld	0.253968253968254
Canonical Pathways - Reactome	REACTOME_TRISTETRAPROLIN_TTP_ZFP36_BINDS_AND_DESTABILIZES_MRNA	0.0107375651621034	0.148238811989839	0.380730400722792	-0.596003768956163	-1.67820118958229	16	Mapkapk2,Zfp36,Dis3,Exosc9,Exosc4,Exosc7,Exosc8,Dcp1a,Exosc3,Exosc2,Exosc1	0.6875
Ontology - Cellular Component	GOCC_HISTONE_ACETYLTRANSFERASE_COMPLEX	0.00235941601978689	0.0538812814898343	0.431707695803346	-0.397973655926873	-1.67785277762637	83	Jade1,Kat2b,Kansl3,Actl6a,Kat8,Actg1,Sgf29,Kansl2,Actb,Msl1,Taf5l,Kat5,Morf4l1,Taf7,Taf5,Hcfc1,Ruvbl2,Ing5,Tada3,Zzz3,Pole3,Epc1,Jade3,Wdr5,Taf12,Atxn7l3	0.313253012048193
Ontology - Biological Process	GOBP_POSITIVE_REGULATION_OF_MUSCLE_CELL_APOPTOTIC_PROCESS	0.0109780409298201	0.150427309561432	0.380730400722792	-0.470551157566691	-1.67724056147041	38	Pparg,Atf4,Zfas1,Trem1,E2f3,Mff,Grk2,Cxcr2,Trp53	0.236842105263158
Regulatory Target Gene - miRDB	MIR_196B_3P	0.017034612767295	0.193549902115715	0.352487857583619	-0.777593235409986	-1.67636717010917	6	Ppargc1b,Gpr146,Tmem128,Irf3,Plscr4	0.833333333333333
Ontology - Biological Process	GOBP_HISTIDINE_CATABOLIC_PROCESS	0.00741447141267254	0.118252274995884	0.407017918923954	-0.825276559334465	-1.67410012589646	5	Amdhd1,Hal,Ftcd	0.6
Cell Type Signatures	TABULA_MURIS_SENIS_SUBCUTANEOUS_ADIPOSE_TISSUE_MYELOID_CELL_AGEING	8.27183307824295e-05	0.00430565025683088	0.538434096309916	-0.347443091787429	-1.67405600683505	198	Gadd45b,Limd2,Sgk1,Csrnp1,Smpdl3b,Midn,Ier2,Gsr,Trem1,Pkm,Mapkapk2,Scand1,Zfp36,Id3,Rnf19b,Lmo4,Grk2,Tnfaip2,Actg1,Vmp1,Arhgdia,Syf2,Prkcd,Ndel1,Ccrl2,Gsn,Rilpl2,Clec4e,Bri3,Rgcc,Spn,Nfkbia,Vasp,Pnrc1,Ehd1,Tgif1,Junb,Il1b,Fosl2,Lsp1,Dusp5,Kdm6b,Agpat4,Plaur,Pi16,Ifrd1,Pde4b,Mbp,Srsf5,Gga1,Jund,Crip2,Arhgef1,Kpna4,Arl5c,S100a9,Gnb1,Cxcl2,Treml4,Nfkbiz,Mcemp1,Ear2,Mgp,Bcl3,Dusp2,Rbm38,Arpc4,Arpc1b	0.343434343434343
Ontology - Molecular Function	GOMF_UBIQUITIN_PROTEIN_TRANSFERASE_ACTIVATOR_ACTIVITY	0.0132524821760403	0.168918515510089	0.380730400722792	-0.665021595155841	-1.67401107642544	11	Pcgf2,Bmi1,Btrc,Fzr1,Cdkn1b,Ring1,Cdc20,Pex12	0.727272727272727
Canonical Pathways - Wiki	WP_GLYCOLYSIS_AND_GLUCONEOGENESIS	0.00824538457548999	0.127350679686181	0.380730400722792	-0.450827576519105	-1.6736967678025	43	Ldhb,Aldoa,Pkm,Mpc2,Pgam1,Gapdh,Pfkm,Pdhb,Mdh1,Slc2a1,Dld,Dlat,Pdhx,Pck1,Slc2a3,Mdh2	0.372093023255814
Canonical Pathways - Biocarta	BIOCARTA_IRES_PATHWAY	0.017330859499948	0.19566784472054	0.352487857583619	-0.776074374833141	-1.67309274861082	6	Eif4g3,Eif4e,Eif4a1	0.5
Ontology - Biological Process	GOBP_EYE_PIGMENTATION	0.017330859499948	0.19566784472054	0.352487857583619	-0.776030673656836	-1.67299853583489	6	Grk3,Ihh,Vhl,Hps1	0.666666666666667
Ontology - Biological Process	GOBP_NITROBENZENE_METABOLIC_PROCESS	0.0131940979722061	0.168682439147057	0.380730400722792	-0.748506507360785	-1.67249972136826	7	Gstm4,Gstm1,Gstm7,Gstm6,Gstm5,Gstm2,Gstm3	1
Cell Type Signatures	TABULA_MURIS_SENIS_LIVER_MYELOID_LEUKOCYTE_AGEING	0.00450905319869767	0.0855073466081407	0.407017918923954	-0.459037861528918	-1.67196452331919	40	Zfas1,Id3,Ccrl2,Rilpl2,Cd52,Junb,Il1b,Fosl2,Agpat4,Ifrd1,2410006H16Rik,Pde4b,Jund,Cxcl16,Cd83,Pcolce2,Cd14,Slc16a3,Inmt	0.475
Ontology - Molecular Function	GOMF_TESTOSTERONE_16_BETA_HYDROXYLASE_ACTIVITY	0.00135436974655464	0.0370533375030103	0.45505986738723	-0.96751168984067	-1.67162112856471	3	Cyp2b10	0.333333333333333
Canonical Pathways - Reactome	REACTOME_TRANSPORT_OF_THE_SLBP_DEPENDANT_MATURE_MRNA	0.0087737911716625	0.131336526670489	0.380730400722792	-0.484783523492548	-1.6707057365562	34	Nup107,Nup93,Alyref,Eif4e,Rae1,Nxf1,Ncbp1,Nup88,Nup98,Nup54,Nup50,Tpr	0.352941176470588
Ontology - Biological Process	GOBP_REGULATORY_NCRNA_3_END_PROCESSING	0.0134966570067881	0.170780114548404	0.380730400722792	-0.584518702477743	-1.67055775615337	17	Exosc9,Exosc4,Fbl,Exosc7,Dkc1,Exosc8,Exosc3,Exosc2,Exosc5,Eri1,Parn	0.647058823529412
Ontology - Molecular Function	GOMF_PHOSPHATIDYLINOSITOL_PHOSPHATE_4_PHOSPHATASE_ACTIVITY	0.027050196329064	0.249983183592666	0.352487857583619	-0.713161780555336	-1.66970885553688	8	Pip4p1,Inpp4a,Inpp5f	0.375
Ontology - Cellular Component	GOCC_UBIQUINONE_BIOSYNTHESIS_COMPLEX	0.0188120948964536	0.204762446988707	0.352487857583619	-0.774208777508262	-1.66907081790766	6	Coq6,Coq5,Coq7,Coq9,Coq3	0.833333333333333
Ontology - Biological Process	GOBP_ESTABLISHMENT_OF_PROTEIN_LOCALIZATION_TO_MITOCHONDRIAL_MEMBRANE	0.00962395713200425	0.13865545261646	0.380730400722792	-0.525752843283479	-1.66666891182339	26	Timm10,Mtch2,Tomm40,Bax,Timm9,Oxa1l,Hspa4,Timm29,Ap3b1,Ndufa13,Tomm70a,Bbc3,Tomm22,Timm22,Pmaip1	0.576923076923077
Ontology - Biological Process	GOBP_NEGATIVE_REGULATION_OF_CELLULAR_RESPONSE_TO_INSULIN_STIMULUS	0.00836433516877352	0.128148815649705	0.380730400722792	-0.446213363627555	-1.66600284603696	47	Lpl,Pparg,Grk2,Inppl1,Prkcd,Gsk3a,Sco1,Prkcq,Il1b,Lonp1	0.212765957446809
Ontology - Biological Process	GOBP_PORPHYRIN_CONTAINING_COMPOUND_CATABOLIC_PROCESS	0.00861187920486946	0.129760946816229	0.380730400722792	-0.821185051844031	-1.66580037095083	5	Hmox2,Blvrb	0.4
Ontology - Biological Process	GOBP_TETRAPYRROLE_CATABOLIC_PROCESS	0.00861187920486946	0.129760946816229	0.380730400722792	-0.821185051844031	-1.66580037095083	5	Hmox2,Blvrb	0.4
Curated - Chemical and Genetic Perturbation	FUJIWARA_PARK2_IN_LIVER_CANCER_DN	0.00861187920486946	0.129760946816229	0.380730400722792	-0.821015665404769	-1.665456765094	5	Bcl6,Fst	0.4
Cell Type Signatures	TABULA_MURIS_SENIS_BRAIN_NON_MYELOID_ENDOTHELIAL_CELL_AGEING	1.44038062585545e-06	0.000129006604434159	0.643551836150722	-0.324315773500154	-1.66543855984813	357	Ldhb,Adrm1,Gstp1,Id1,Mif,Aldoa,Ier2,Cltb,Atpif1,Id2,Psmb3,Rpl24,Ndufb8,Ppp1r11,Tubb5,Cdk2ap2,Lamtor1,Cox5a,Scand1,Zfp36,Myl12a,Iscu,Inpp4a,Psmd4,Smad7,Akt1s1,Trir,Bcl7c,Oaz1,Ankrd37,Ndufc2,Rex1bd,Chrac1,Arhgdia,Rnase4,Vamp8,Gapdh,Gstm1,Snrpb,Pdcl3,Ier3,Syf2,Cystm1,Cox8a,Mrpl58,Polr2e,Stmn1,Psmb2,Psmc3,Ndufb9,Ccdc12,Bri3,Clic1,Arl3,Pigp,Ndufv2,Ubald1,Pin1,Cyb5a,Rdm1,S100a1,H2az1,Pcp4l1,Plaat3,Depp…	0.336134453781513
Ontology - Biological Process	GOBP_GLUTATHIONE_DERIVATIVE_METABOLIC_PROCESS	0.0138042230254914	0.173168469127291	0.380730400722792	-0.745338090071769	-1.66542005408287	7	Gstp1,Gstm1,Gstm6,Gstm2,Gstp3,Gstm3	0.857142857142857
Ontology - Biological Process	GOBP_NEGATIVE_REGULATION_OF_INTESTINAL_ABSORPTION	0.00861187920486946	0.129760946816229	0.380730400722792	-0.820408366973407	-1.66422484063317	5	Abcg8,Hamp2,Abcg5	0.6
Ontology - Cellular Component	GOCC_PREFOLDIN_COMPLEX	0.0138042230254914	0.173168469127291	0.380730400722792	-0.744454307239036	-1.66344528629267	7	Pfdn4,Vbp1,Pfdn1,Pfdn2,Pdrg1,Pfdn5	0.857142857142857
Ontology - Biological Process	GOBP_MITOCHONDRIAL_OUTER_MEMBRANE_PERMEABILIZATION_INVOLVED_IN_PROGRAMMED_CELL_DEATH	0.0127630516593076	0.165774552922467	0.380730400722792	-0.46654179317768	-1.6629495147461	38	Casp6,Gclc,Atpif1,Slc35f6,Rhot1,Bok,Ier3,Gsk3a,Bax,Spg7,Chchd10	0.289473684210526
Ontology - Biological Process	GOBP_AROMATIC_AMINO_ACID_FAMILY_CATABOLIC_PROCESS	0.0157729630520537	0.185961663755566	0.352487857583619	-0.610381638421573	-1.6615247468049	14	Tdo2,Hgd,Acmsd,Pah,Hpd,Kynu	0.428571428571429
Curated - Chemical and Genetic Perturbation	RAMJAUN_APOPTOSIS_BY_TGFB1_VIA_SMAD4_UP	0.0129012162564887	0.166130360661869	0.380730400722792	-0.672380667622636	-1.66136261812584	10	Bcl6,Trib3,Polb,Cd40,Tnfaip3,Tgfb1	0.6
Canonical Pathways - Reactome	REACTOME_MAJOR_PATHWAY_OF_RRNA_PROCESSING_IN_THE_NUCLEOLUS_AND_CYTOSOL	0.000350520432861367	0.0136235465962068	0.49849310876659	-0.352545168980649	-1.66062432523647	171	Rcl1,Ltv1,Senp3,Gnl3,Rpl24,Ebna1bp2,Tbl3,Dcaf13,Dis3,Gm6525,Imp3,Exosc9,Ddx47,Snu13,Exosc4,Fcf1,Utp4,Fbl,Emg1,Ddx52,Utp14a,Bop1,Noc4l,Nip7,Uba52,Csnk1e,Nop56,Mphosph10,Exosc7,Xrn2,Las1l,Ddx49,Exosc8,Utp18,Wdr12,Pno1,Rrp9,Rrp7a,Exosc3,Bysl,Exosc2,Exosc1,Wdr43,Rps17,Utp11,Rps6,Rps15,Ddx21,Rpl11,Rpp38,Rpl19,Mtrex,Rpl10-ps3,Rpl27,Pwp2,Rps27l,Rpl5,Utp3,Exosc5,Krr1,Rpl18,Pes1,Ftsj3,Rpl31,Mphosph6,Eri1,…	0.39766081871345
Ontology - Molecular Function	GOMF_URIDYLYLTRANSFERASE_ACTIVITY	0.0145668797246103	0.178408109812798	0.380730400722792	-0.742875576046346	-1.65991769173748	7	Ugp2,Uap1	0.285714285714286
Ontology - Biological Process	GOBP_NADH_METABOLIC_PROCESS	0.011867814895954	0.15895138547363	0.380730400722792	-0.589450748096177	-1.65974948176533	16	Idh3a,Idh3b,Idh3g,Nudt17,Mdh1,Dlst,Vcp,Mdh2,Gpd1l	0.5625
Ontology - Biological Process	GOBP_PROTEIN_DEPHOSPHORYLATION	5.49483472920637e-05	0.00312387199924243	0.557332238758646	-0.339306206482555	-1.65922872871187	217	Adora1,Dusp4,Ptpdc1,Ublcp1,Ptprk,Ppm1d,Cdc25a,Gna12,Ppp1r15a,Ppp1r11,Ppp2r3d,Ppp5c,Pawr,Ssh1,Ppp2cb,Ppp1r2,Mtm1,Ppm1g,Prkcd,Dusp23,Btrc,Fbxw11,Ubash3b,Ppm1f,Ppp6c,Pin1,Timm50,Arpp19,Vrk3,Ppp2r5e,Ppp4r1,Ppp2r3a,Ptp4a2,Ptpn3,Pgam5,Mprip,Sdhaf2,Ptpn12,Dusp1,Ppp1r8,Dusp5,Pptc7,Dlc1,Ppp2r5b,Ptpn18,Tgfb1,Ppp6r2,Ptpn2,Jak2,Ptprc,Ppp2ca,Csnk2b,Tsc1,Ppp3ca,Rcan1,Cdc14b,Ppp2r1a,Ctdsp1,Dusp2,Calm2,Ppm1k,Ens…	0.317972350230415
Ontology - Cellular Component	GOCC_DIHYDROLIPOYL_DEHYDROGENASE_COMPLEX	0.0193817846492283	0.206739036258435	0.352487857583619	-0.645309588536681	-1.6581905784149	12	Pdhb,Bckdha,Dld,Dlst,Dlat,Pdhx,Mrps36,Bckdk,Bckdhb	0.75
Canonical Pathways - Reactome	REACTOME_MTORC1_MEDIATED_SIGNALLING	0.0131212270479263	0.168153087156158	0.380730400722792	-0.526714030279893	-1.6578136576286	24	Lamtor1,Akt1s1,Rheb,Rragc,Eif4e,Lamtor3,Mtor,Rraga	0.333333333333333
Cell Type Signatures	TABULA_MURIS_SENIS_LARGE_INTESTINE_SECRETORY_CELL_AGEING	1.21369940927993e-09	2.04816168922188e-07	0.788186810800237	-0.30316339003078	-1.65777231749976	695	Adrm1,Gadd45b,Baiap2l2,Csrnp1,Snx15,Gabarapl1,Nim1k,Hes1,Scn1b,Ier2,Cltb,Ccnd3,Msi2,Pnpla2,Idh3a,Esrra,Psmc2,Traf4,Pip4p1,Klf16,Zfhx3,Actl6a,B3gat3,Memo1,Sptssa,Lias,Letm1,Zfp787,Nr2f6,Tcea3,Egln2,Mcat,Rnf220,Pkm,Phf23,Uchl5,Psmd12,Pnkp,Srf,Prelid3b,Ppp5c,Rad23a,Polr3e,Zfp36,Inpp4a,Psmd4,Pold2,Akt1s1,Psmc4,Mrpl38,Rcc2,Oaz1,E2f4,Ppp1r2,Psmc6,Srprb,Gna11,Arhgdia,Maea,Nudt22,Srrt,Mad1l1,Spsb3,Ppm1g,…	0.346762589928058
Canonical Pathways - Reactome	REACTOME_CLASS_I_MHC_MEDIATED_ANTIGEN_PROCESSING_PRESENTATION	3.23352944205955e-06	0.000264489510281116	0.627256739718528	-0.324502702780893	-1.65749014680805	329	Fbxo4,Klhl2,Psmd7,Rnf14,Fbxo21,Psmd11,H2-Q1,Psmc2,Ube2s,Psmd9,Psma1,Vhl,Mgrn1,Mex3c,Psma7,Psmb3,Psmd1,Rnf220,Ube2j2,Psmd6,Hectd2,Uba3,Ube2z,Psmd12,Ube2k,Smurf1,Rnf7,Psmd4,Rnf19b,Psmc4,Klhl3,Ube2q2,Ubac1,Psmc6,Rnf6,Psmc5,Vamp8,Ube2e3,Psma5,Ufl1,Npepps,Ube2q1,Psmc1,Ubox5,Psma6,Fbxw11,Psmb2,Spsb2,Btbd1,Fbxo22,Fbxw10,Psmc3,Cul1,Fbxo30,Psma2,Rnf126,Fbxw4,Rnf138,Fbxo9,Psmd3,Psme3,H2-Q2,Cul2,Psma3,Ube2m…	0.291793313069909
Cell Type Signatures	ZHANG_UTERUS_C13_EPITHELIAL1_CELL	1.61273190080136e-06	0.000142847059854405	0.643551836150722	-0.323108347766703	-1.65703148730737	353	Ldhb,Tubb4b,Tuba4a,Id1,Rn7sk,S100g,Mif,Cks1b,Sult1d1,Smim22,Idh3a,Suclg1,Mrpl12,Ndufb4,Atpif1,Id2,Psma7,Paics,Cox7b,Ndufa1,Ndufb8,Tubb5,Uqcr10,Cox5a,Rad23a,Cacybp,Cyc1,Wdr61,Dctpp1,Mrpl18,Gtf3c6,Bola1,Ndufc2,Emc6,Snrpd3,Atp5pb,Cox7a2,Uqcrfs1,Gstm1,Hnrnpab,Nhp2,Cystm1,Mrpl34,Mrps6,Cox8a,Atp5c1,Atp5j2,Polr2e,Stmn1,Coa3,Ndufab1,Cox7c,Ndufv2,Tuba1b,Mrpl36,Magoh,Gstm7,Rbbp4,Ndufa5,H2az1,Cox6a1,Mdh1,Mb…	0.322946175637394
Ontology - Molecular Function	GOMF_CYCLIC_NUCLEOTIDE_PHOSPHODIESTERASE_ACTIVITY	0.0103883797470187	0.145134583384366	0.380730400722792	-0.529336916897615	-1.65674625354489	22	Pde6c,Pde10a,Pde4c,Pde6d,Pde8a,Pde9a,Pde4a,Pde6h,Pde4b	0.409090909090909
Ontology - Biological Process	GOBP_GLUTAMATE_SECRETION	0.0114452220991419	0.154843713665353	0.380730400722792	-0.527638506988072	-1.656260839108	25	Adora1,Dtnbp1,Il1rn,Snca,Pak1,Il1b,Nf1,Rab3gap1	0.32
Curated - Chemical and Genetic Perturbation	BILANGES_SERUM_SENSITIVE_VIA_TSC1	0.0146418144322206	0.179119290139628	0.380730400722792	-0.579466628831718	-1.65611890111204	17	Dusp4,Tuba4a,Kctd15,Grem2,Rnd3	0.294117647058824
Ontology - Biological Process	GOBP_ENDONUCLEOLYTIC_CLEAVAGE_IN_5_ETS_OF_TRICISTRONIC_RRNA_TRANSCRIPT_SSU_RRNA_5_8S_RRNA_LSU_RRNA	0.0226633170893444	0.226030335779667	0.352487857583619	-0.767849426242673	-1.65536106941788	6	Rcl1,Tbl3,Fcf1	0.5
Ontology - Molecular Function	GOMF_3_5_CYCLIC_GMP_PHOSPHODIESTERASE_ACTIVITY	0.0193817846492283	0.206739036258435	0.352487857583619	-0.644172948950882	-1.65526986394589	12	Pde6c,Pde6d,Pde8a,Pde9a,Pde6h	0.416666666666667
Ontology - Molecular Function	GOMF_GAMMA_TUBULIN_BINDING	0.00868561311188529	0.130409463694546	0.380730400722792	-0.491603180729214	-1.65419139904527	32	Fez1,Git1,Mark4,Washc1,Racgap1,B9d2,Pak1,Ndn,Nedd1,Tubgcp4,Ofd1,Ddx3x,Pde4b,Lyn	0.4375
Ontology - Biological Process	GOBP_HISTONE_H4_K5_ACETYLATION	0.0126751371862957	0.165209592984303	0.380730400722792	-0.587438125759629	-1.65408242834167	16	Jade1,Kansl3,Kat8,Kansl2,Hcfc1,Ing5,Jade3,Wdr5	0.5
Curated - Chemical and Genetic Perturbation	OUYANG_PROSTATE_CANCER_MARKERS	0.0144415854841581	0.177688026463563	0.380730400722792	-0.549500015603863	-1.65406729949562	20	Igfbp2,Tff3,E2f4,Ccne1,Vav3	0.25
Ontology - Cellular Component	GOCC_PROTON_TRANSPORTING_TWO_SECTOR_ATPASE_COMPLEX_PROTON_TRANSPORTING_DOMAIN	0.0163294950435175	0.18979107551303	0.352487857583619	-0.536657132122952	-1.6540025226895	21	Atp6v0d2,Atp5pb,Atp5j2,Atp5o,Atp5g1,Atp5h,Atp6v0e2,Atp5g2,Dmac2l,Atp6v0e,Atp6v0b,Atp5k,Atp6v0a2,Atp5l	0.666666666666667
Ontology - Biological Process	GOBP_ERYTHROSE_4_PHOSPHATE_PHOSPHOENOLPYRUVATE_FAMILY_AMINO_ACID_CATABOLIC_PROCESS	0.0300725347725012	0.265953305307482	0.352487857583619	-0.705950391450166	-1.65282500031928	8	Hgd,Pah,Hpd,Tat,Il4i1	0.625
Curated - Chemical and Genetic Perturbation	WANG_TUMOR_INVASIVENESS_UP	2.36486773082281e-06	0.000199545049792375	0.627256739718528	-0.319625192551827	-1.65015051019908	374	Tubb4b,Cks1b,Ubxn1,Ccn1,Ier2,Atp6v1c1,Psmc2,Tubb2b,Ap3m1,Bag1,Brd2,Psma7,Supt5,Cend1,Pkm,Uba2,Ndufb8,Faf1,Tubb5,Ube2k,Rdx,Ndufs4,Ndufs2,Trir,Aimp1,U2af2,Ssh1,Actg1,Ndufc2,Eif2b3,Atp5pb,Cox7a2,Psmc5,Cycs,Rpa2,Gapdh,Kcmf1,Sgpl1,Hnrnpab,Nhp2,Ube2q1,Fkbp3,Cox8a,Btrc,Elavl1,Polr1d,Cox7c,Cct3,Slc12a4,Egln1,Psma2,Lrig1,Abce1,Strap,Tuba1b,Gtf3a,Pex13,Psmd3,Arpp19,Nfkbia,Kpna2,Pak1,Kpna1,Pcbp1,Vdac3,H2az1…	0.374331550802139
Positional	chrXF4	0.0168268358617678	0.192416428342269	0.352487857583619	-0.535021920050652	-1.64896272217102	21	S100g,Ctps2,Map3k15,Sh3kbp1,Syap1,Sms,Rbbp7	0.333333333333333
Ontology - Cellular Component	GOCC_NSL_COMPLEX	0.0202560936518317	0.212113450964184	0.352487857583619	-0.65456912617538	-1.64769982732204	11	Kansl3,Kat8,Kansl2,Hcfc1,Wdr5	0.454545454545455
Cell Type Signatures	TABULA_MURIS_SENIS_MARROW_GRANULOCYTE_MONOCYTE_PROGENITOR_CELL_AGEING	0.000224961363993864	0.00964326360307385	0.518848077743792	-0.346621630582958	-1.64731840043325	182	Adrm1,Hmga1,Wdtc1,Psmc2,Lmo2,Chchd4,Ube2k,Lamtor1,Scand1,Akt1s1,Bcl7c,Oaz1,Chrac1,Rheb,Arhgdia,Sgf29,Ppp1r35,Sdr39u1,Fkbp3,Mrpl58,Stmn1,H2ax,Rdh13,Rnf126,Ubald1,Pin1,Ube2m,Cfap298,Eef2kmt,Chchd10,Sac3d1,Ppp1r8,Psmb6,Rabl6,Sf3b4,Kdm6b,Nubp1,Gpx4,Gadd45gip1,Cenpv,Sdhc,Fam104a,Gga1,Jund,Atp5g2,Pold4,Csnk2b,Brk1,Ino80b,Fth1,Szrd1,Elof1,Chd4,Nfkbib	0.296703296703297
Curated - Chemical and Genetic Perturbation	YAMAZAKI_TCEB3_TARGETS_DN	0.000175279240499584	0.00805179594180324	0.518848077743792	-0.342927802549929	-1.64689213605409	189	Ldhb,Igfbp2,Cobl,Tubb4b,Mif,Jade1,Aldoa,Hmga1,Gsta4,Fgd1,Phyh,Ube2s,Dnajc21,Tubb2b,Clybl,Ebna1bp2,Tubb5,Nek2,Gstm1,Slc20a1,Fzd5,Ccne1,Esco2,Fkbp3,Strbp,Xrcc5,Vbp1,Cct3,Psma2,Tuba1b,Phb,Kpna2,Cul2,Psip1,Tgif1,Cul4b,Nasp,Ahsa1,Dbf4,Klf2,Tcf7,Bub1b,Top2a,Ruvbl2,Gnpda1,Fibin,Gstm6,Ifitm6	0.253968253968254
Canonical Pathways - Reactome	REACTOME_BETA_CATENIN_INDEPENDENT_WNT_SIGNALING	0.000558378303584868	0.0191689956382711	0.477270815362862	-0.371401329694921	-1.64687545621859	117	Psmd7,Cltb,Psmd11,Psmc2,Psmd9,Dvl1,Psma1,Psma7,Psmb3,Psmd1,Psmd6,Gnb5,Psmd12,Smurf1,Psmd4,Psmc4,Psmc6,Psmc5,Psma5,Fzd5,Psmc1,Psma6,Psmb2,Nlk,Psmc3,Psma2,Psmd3,Psme3,Psma3,Uba52,Gng5,Psmd2,Psmd14,Psmb6,Tcf7,Plcb3,Psmd13,Psmb5,Ppp3ca,Psmb4,Gnb1,Psmf1,Psmb1,Psmb7,Psme2b	0.384615384615385
Ontology - Cellular Component	GOCC_NUCLEOCYTOPLASMIC_TRANSPORT_COMPLEX	0.0205750807117653	0.213363320809199	0.352487857583619	-0.654228123816397	-1.64684144658647	11	Kpna2,Kpna1,Kpna4,Kpnb1,Kpna3,Ran,Kpna7,Mybbp1a,Snupn	0.818181818181818
Ontology - Biological Process	GOBP_NEGATIVE_REGULATION_OF_TRANSCRIPTION_FROM_RNA_POLYMERASE_II_PROMOTER_IN_RESPONSE_TO_ENDOPLASMIC_RETICULUM_STRESS	0.0110081743803517	0.150711401934927	0.380730400722792	-0.811576699815801	-1.64630951887442	5	Nck2,Ppp1r15a,Jun	0.6
Cell Type Signatures	TABULA_MURIS_SENIS_MARROW_IMMATURE_B_CELL_AGEING	4.60376240352542e-05	0.0026937050676394	0.557332238758646	-0.335073542146456	-1.64615050300799	230	Ethe1,Limd2,Atf4,Serpinb1a,Ube2s,Atpif1,Psma7,Psmb3,Pkm,Ndufb8,Cdk2ap2,Ube2k,Lamtor1,Uqcr10,Cox5a,Scand1,Psmd4,Cyc1,Lmo4,Idh3g,E2f2,Arhgdia,Syf2,Ppp1r35,Prdx2,Rab24,Ndufb9,Cox5b,Supt4a,Clic1,Abhd5,Arpp19,Blvrb,Phf5a,H2az1,Ltb,Atp5h,Atp5d,Mrpl20,Uba52,Cd52,Chchd10,Raly,Psmb6,Ndufb7,Gpx4,Fam104a,Uqcrh,Alox5ap,Ranbp1,Psmd13,Jund,Cox4i1,Use1,Ndufa11,Pold4,S100a9,Csnk2b,Psmb4,Gnb1,Dctn3,Aurkaip1,Arf5,…	0.3
Ontology - Molecular Function	GOMF_UBIQUINOL_CYTOCHROME_C_REDUCTASE_ACTIVITY	0.0247370563759912	0.237317511913123	0.352487857583619	-0.763471711056068	-1.64592341270389	6	Uqcr10,Cyc1,Uqcrfs1,Uqcrh,Uqcrb	0.833333333333333
Canonical Pathways - Biocarta	BIOCARTA_CELLCYCLE_PATHWAY	0.011697126465783	0.157058904103378	0.380730400722792	-0.525805179345293	-1.64569243739958	22	Ccnd3,Tfdp1,Cdc25a,Ccne1,Ccnb1,Ccnd1,Cdkn1b,Cdk4,Rb1,Cdkn2d	0.454545454545455
Ontology - Biological Process	GOBP_NEGATIVE_REGULATION_OF_T_HELPER_17_TYPE_IMMUNE_RESPONSE	0.0295195899270486	0.263664362286825	0.352487857583619	-0.681233769827422	-1.64426327746085	9	Smad7,Tbx21,Zbtb7b	0.333333333333333
Canonical Pathways - Reactome	REACTOME_G0_AND_EARLY_G1	0.013966854252574	0.174034875380806	0.380730400722792	-0.583717561382547	-1.64360622686652	16	Tfdp1,E2f4,Ccne1,Lin37,Rbbp4,Rbl2	0.375
Ontology - Biological Process	GOBP_POSITIVE_REGULATION_OF_UBIQUITIN_PROTEIN_TRANSFERASE_ACTIVITY	0.0118382665554887	0.158688201854177	0.380730400722792	-0.51845786339667	-1.64354337604162	26	Dcun1d4,Axin1,Ube2s,Trib1,Trib3,Btrc,Dcun1d5,Pin1,Fzr1,Dcun1d2	0.384615384615385
Ontology - Biological Process	GOBP_NEGATIVE_REGULATION_OF_CD8_POSITIVE_ALPHA_BETA_T_CELL_ACTIVATION	0.0253295537218003	0.239718657182942	0.352487857583619	-0.762150714093255	-1.64307555364413	6	Zbtb7b,Slc4a2,Hfe	0.5
Ontology - Biological Process	GOBP_NEGATIVE_REGULATION_OF_VASCULAR_WOUND_HEALING	0.011607249698135	0.156375989210504	0.380730400722792	-0.809567569651138	-1.64223393351633	5	Serpine1,Tafa5	0.4
Ontology - Biological Process	GOBP_INTERLEUKIN_33_PRODUCTION	0.0119067875223637	0.159207354093857	0.380730400722792	-0.808893536856542	-1.64086663624667	5	Il1a,Ptger2	0.4
Ontology - Biological Process	GOBP_REGULATION_OF_PROTEIN_ADP_RIBOSYLATION	0.0310651044255094	0.270481645335362	0.352487857583619	-0.679551987342623	-1.64020403480009	9	Kat2b,Tinf2,Pnkp	0.333333333333333
Ontology - Molecular Function	GOMF_TRANSCRIPTION_REGULATOR_INHIBITOR_ACTIVITY	0.0125150944404173	0.163905094712983	0.380730400722792	-0.523854795559659	-1.63958802463962	22	Id1,Tfdp1,Id2,Id3,Smad7,Ddit3,Smad6,Dnajb1,0610009B22Rik	0.409090909090909
Cell Type Signatures	TABULA_MURIS_SENIS_DIAPHRAGM_MESENCHYMAL_STEM_CELL_AGEING	4.07909159866155e-06	0.000325353216466378	0.610526878385931	-0.318672725939603	-1.63741306112039	358	Sertad1,Gadd45b,Gstp1,Kcnj8,Mif,Ubxn1,Rarres2,Cltb,Serpinb1a,Ndufb4,Atpif1,Psma7,Psmb3,Rpl24,U2af1,Ndufb8,Uqcr10,Cox5a,Scand1,Myl12a,Id3,Trir,Aimp1,Bcl7c,Oaz1,Ndufc2,Snrpd3,Rex1bd,Cox7a2,Cycs,Coq7,Gstm1,Higd2a,Ier3,Gpr34,Nhp2,Fkbp3,Cox8a,Rbp1,Atp5j2,Serpinb6b,Psmb2,Mrpl23,Ndufb9,Fmc1,Rala,Saysd1,Bri3,Arl3,Fam162a,Magoh,Nfkbia,S100a1,Ndufs5,Ndufa5,Atp5o,Cox6a1,Nme2,Atp5g1,Cox6b1,Lyz2,Ndufc1,Atp5h,…	0.379888268156425
Ontology - Cellular Component	GOCC_PEPTIDASE_COMPLEX	0.000897483605727349	0.0273025752694893	0.477270815362862	-0.364940554099603	-1.63708809046821	128	Adrm1,Psmd7,Casp6,Arxes2,Zfand2b,Psmd11,Psmc2,Kat2b,Psmd9,Psma1,Psma7,Psmb3,Ide,Psmd1,Psmd6,Uchl5,Psmd12,Dnajb2,Rad23a,Psmd4,Psmc4,Psmc6,Psmc5,Psma5,Sgf29,Psmc1,Psma6,Psmb2,Psmc3,Taf5l,Capns1,Psma2,Psmd3,Psme3,Psma3,Pidd1,Spg7,Casp1,Psmd2,Psmd14,Ecpas,Psmb6,Rad23b,Plaur,Tada3,Psmd13,Vcp,Afg3l2,Psmb5,Pigu,Psmb4,Psmf1,Taf12,Psmb1,Atxn7l3	0.4296875
Ontology - Biological Process	GOBP_REGULATION_OF_MITOCHONDRIAL_MEMBRANE_PERMEABILITY	0.00573288099882917	0.0992543716773535	0.407017918923954	-0.409340310617486	-1.63699969852901	60	Casp6,Gclc,Atpif1,Them4,Nol3,Slc35f6,Rhot1,Bok,Plekhf1,Ier3,Mtch2,Gsk3a,Trp53,Bax,Spg7,Chchd10	0.266666666666667
Ontology - Biological Process	GOBP_REGULATION_OF_ADIPONECTIN_SECRETION	0.0213068405044805	0.218052694605766	0.352487857583619	-0.732423234832539	-1.63656246690533	7	Pparg,Rab11fip3,Il1b	0.428571428571429
Ontology - Biological Process	GOBP_MITOTIC_METAPHASE_PLATE_CONGRESSION	0.0101322422415569	0.143162958708022	0.380730400722792	-0.432109252297346	-1.6363534182242	51	Kat2b,Eml3,Mad1l1,Kifc5b,Dctn2,Vps4a,Chmp6,Cul3,Spdl1,Nuf2,Kat5,Ccnb1,Chmp7,Ndc80,Chmp4b,Kpnb1,Chmp2b,Eml4,Mapre1,Chmp5,Kif22	0.411764705882353
Ontology - Biological Process	GOBP_SNO_S_RNA_METABOLIC_PROCESS	0.0142897837430224	0.176226009975489	0.380730400722792	-0.581100742981185	-1.63623790474705	16	Rnf113a2,Exosc4,Nudt16,Fbl,Dkc1,Rnf113a1,Exosc3,Exosc2	0.5
Ontology - Cellular Component	GOCC_TRANSCRIPTION_FACTOR_AP_1_COMPLEX	0.0128054015635857	0.165795262899542	0.380730400722792	-0.806554655878712	-1.63612214072555	5	Fos,Junb,Jun,Jund	0.8
Canonical Pathways - Biocarta	BIOCARTA_TH1TH2_PATHWAY	0.0124324217933666	0.163249167588387	0.380730400722792	-0.585613989386251	-1.63499234298157	15	Cd28,Ifngr1,Il18r1,Il2ra,Cd40,Il12b	0.4
Ontology - Molecular Function	GOMF_AMMONIA_LYASE_ACTIVITY	0.0131049397451817	0.168078715195802	0.380730400722792	-0.805951806211317	-1.63489924072595	5	Sds,Hal,Ftcd,Sdsl	0.8
Ontology - Cellular Component	GOCC_CULLIN_RING_UBIQUITIN_LIGASE_COMPLEX	0.000313665330556037	0.0124472341076099	0.49849310876659	-0.348603182062671	-1.63441412351104	167	Fbxo4,Klhl2,Cks1b,Wdtc1,Klhdc2,Ube2s,Vhl,Anapc16,Klhl12,Pnkp,Rnf7,Cacybp,Klhl3,Dcaf13,Spsb3,Dmac2,Spopl,Btrc,Fbxw11,Spsb2,Cul1,Dcaf10,Kctd13,Fbxw4,Fbxo9,Cul2,Cul3,Kbtbd6,Fzr1,Arih2,Cul4b,Kbtbd8,Fbxl5,Zswim4,Dda1,Tmem183a,Klhl8,Klhl21,Dcaf7,Dcaf11,Kctd2,Arih1,Fbh1,Zswim5,Pef1,Fbxo7,Klhdc1,Dcaf15	0.287425149700599
Ontology - Cellular Component	GOCC_SMALL_SUBUNIT_PROCESSOME	0.00912737221896042	0.134247735242544	0.380730400722792	-0.460769081697266	-1.63253697101347	37	Tbl3,Dcaf13,Xrcc5,Imp3,Snu13,Fcf1,Utp4,Fbl,Ngdn,Emg1,Utp14a,Noc4l,Nop56,Mphosph10,Utp18,Rrp9,Utp11,Prkdc	0.486486486486487
Ontology - Cellular Component	GOCC_U12_TYPE_SPLICEOSOMAL_COMPLEX	0.0166839263098856	0.192014864752395	0.352487857583619	-0.507995225500416	-1.63185713065156	27	Snrpd3,Snrpb,Phf5a,Snrnp48,Snrpd1,Zrsr1,Sf3b4,Snrpf,Lsm7,Snrnp35,Sf3b1,Zcrb1,Snrpg,Dhx15,Zmat5,Snrpd2	0.592592592592593
Ontology - Biological Process	GOBP_NUCLEOSIDE_TRIPHOSPHATE_METABOLIC_PROCESS	5.3806332136325e-05	0.00309183912834969	0.557332238758646	-0.326503031863468	-1.63174392131629	250	Aldoa,Atp1b1,Nme4,Prxl2c,Ctps2,Ndufb4,Atpif1,Pkm,Ndufa1,Git1,Itpa,Ndufb8,Rhoq,Ppargc1a,Ndufs4,Ndufs2,Sdhb,Atp6v1b2,Dctpp1,Ndufc2,Atp5pb,Ampd2,Pgam1,Gapdh,Pfkm,Map2k1,Ier3,Impdh1,Ndufs3,Mtch2,Atp5c1,Atp5j2,Ndufb5,Mtor,Gimap7,Ndufab1,Atp5b,Ndufb9,Dnm1l,Enpp3,Ndufv2,Nudt16,App,Ndufs5,Clpx,Ndufa5,Atp5o,Dguok,Nme2,Ndufa10,Atp5g1,Ndufc1,Uck1,Atp5h,Slc4a4,Ndufv1,Atp5d,Nudt5,Ndufb10,Ndufs8,Ndufb11,Ndufa2…	0.328
Ontology - Cellular Component	GOCC_MYELIN_SHEATH	0.000205019339660403	0.00895092943200478	0.518848077743792	-0.337294654230569	-1.63140503341756	199	Ldhb,Tubb4b,Mif,Aldoa,Scrib,Atp1b1,Idh3a,Dlg1,Pkm,Gnb5,Rdx,Cox5a,Atp6v1b2,Actg1,Atp5pb,Cd59a,Uqcrfs1,Pgam1,Cycs,Gapdh,Gstm1,Immt,Ndufs3,Actb,Atp5c1,Serinc5,Prdx2,Nefh,Septin4,Atp5b,Gsn,Rala,Uqcrc1,Cox5b,Cct3,Ndufv2,Tuba1b,Phb,Arf6,Atp5o,Cox6a1,Ass1,Nme2,Ndufa10,Mdh1,Hbb-bs,Atp5h,Uqcrc2,Rap1a,Ehd1,Uba52,Dld,Igsf8,Dlst,Dlat,Slc25a3,Ncam1,Ndufs1,Atp5a1,Mbp,Vcp,Mdh2,Vdac2,Pard3,Gnb1,Actr1a,Sucla2,Hba…	0.366834170854271
Cell Type Signatures	ZHANG_UTERUS_C7_EPITHELIAL2_CELL	5.60103937709181e-11	1.42533116338946e-08	0.851339057116899	-0.298222449204084	-1.63120274986641	845	Adrm1,Tubb4b,Tuba4a,S100g,Aldoa,Cks1b,Hbegf,Gsta4,Yrdc,Ppp1r14b,Smim22,Uap1,Idh3a,Psmd11,Serpinb1a,Suclg1,Tagln2,Mrpl12,Ndufb4,Pfdn4,Nfu1,Ndufa12-ps,Cenpa,Gsr,Prxl2a,Psma1,Prmt1,Gm12191,Psma7,Psmb3,Rpl18-ps2,Psmd1,Cox7b,Pkm,Usp50,Ebna1bp2,U2af1,Idh3b,Pak1ip1,Ndufb8,Uchl5,Nrtn,Psmd12,Uqcr10,Prelid3b,Cox5a,Ndufs4,Rnf7,Jpt1,Cacybp,Trir,Cyc1,Psmc4,Actg1,Mrto4,Gm13835,Dctpp1,Mrpl18,Gtf3c6,Mpc2,Ndufc2,…	0.384615384615385
Ontology - Molecular Function	GOMF_HISTONE_ACETYLTRANSFERASE_BINDING	0.0166839263098856	0.192014864752395	0.352487857583619	-0.507766870942699	-1.63112357648683	27	Kat2b,Cited2,Nr3c2,Trip4,Trp53,Trim68,Taf7,Pcna,Pla2g4a	0.333333333333333
Ontology - Biological Process	GOBP_NEGATIVE_REGULATION_OF_URINE_VOLUME	0.0225331129037849	0.225499916400424	0.352487857583619	-0.729969882464094	-1.63108057581649	7	Adcy6,Adrb2,Slc5a2	0.428571428571429
Ontology - Biological Process	GOBP_METHYLGUANOSINE_CAP_DECAPPING	0.0210825217487636	0.216605053134241	0.352487857583619	-0.598935530176017	-1.63036720387196	14	Zfp36,Lsm1,Cnot7,Patl1,Edc3,Dcps,Dcp1a	0.5
Ontology - Biological Process	GOBP_NEGATIVE_REGULATION_OF_ERYTHROCYTE_DIFFERENTIATION	0.0224890050042291	0.225199080716927	0.352487857583619	-0.647532418374535	-1.62998682839691	11	Lmo2,Zfp36,Stat5b,Hoxa5,Ldb1	0.454545454545455
Canonical Pathways - Reactome	REACTOME_RECYCLING_OF_EIF2_GDP	0.0337142350383744	0.283135995880156	0.321775918075361	-0.696102053702722	-1.62976731944297	8	Eif2b3,Eif2b5,Eif2b2,Eif2s1,Eif2b4,Eif2b1	0.75
Canonical Pathways - Reactome	REACTOME_KSRP_KHSRP_BINDS_AND_DESTABILIZES_MRNA	0.0213948497338785	0.218472758556395	0.352487857583619	-0.59818873222394	-1.62833433918513	14	Dis3,Exosc9,Exosc4,Exosc7,Exosc8,Exosc3,Khsrp,Exosc2,Exosc1	0.642857142857143
Canonical Pathways - Wiki	WP_EUKARYOTIC_TRANSCRIPTION_INITIATION	0.0073982763753072	0.118136620367455	0.407017918923954	-0.446981152572783	-1.6280500854654	40	Gtf2b,Polr2c,Polr3e,Ak6,Gtf2h4,Polr2e,Polr1d,Gtf2e1,Gtf2f2,Polr2i,Taf7,Taf5,Polr3h,Ercc3,Polr2j,Polr2h,Taf12,Gtf2h2,Gtf2h1,Polr3d,Ilk,Gtf2h3,Taf13	0.575
Ontology - Molecular Function	GOMF_L_LYSINE_TRANSMEMBRANE_TRANSPORTER_ACTIVITY	0.028588291685591	0.259065839651273	0.352487857583619	-0.755078343839827	-1.62782864977742	6	Slc7a2,Slc66a1,Slc25a15	0.5
Canonical Pathways - Reactome	REACTOME_TRANSPORT_OF_MATURE_MRNAS_DERIVED_FROM_INTRONLESS_TRANSCRIPTS	0.0142171246785458	0.176006905672931	0.380730400722792	-0.446764274671957	-1.62617677956468	41	Nup107,Nup93,Alyref,Eif4e,Rae1,Nxf1,Ncbp1,Nup88,Nup98,Cpsf4,Nup54,Nup50,Tpr,Cpsf2	0.341463414634146
Canonical Pathways - Biocarta	BIOCARTA_THELPER_PATHWAY	0.0254685040988518	0.240607576731168	0.352487857583619	-0.632800501282248	-1.62604716849454	12	Cd28,Cd4,Ptprc,Cd3e,Cd3d,Cd247,Thy1,Cd2	0.666666666666667
Positional	chr13C3	0.00982947777426507	0.140451147662226	0.380730400722792	-0.441746705252253	-1.62471480515393	44	Fam151b,Mtx3,Acot12,Gm8399,Msh3,Bhmt,Serinc5,Dhfr,Cox7c,Gm15622,Xrcc4,Atg10,Zcchc9,Gm17259,Rasgrf2,Ap3b1,Adgrv1	0.386363636363636
Canonical Pathways - Reactome	REACTOME_SULFIDE_OXIDATION_TO_SULFATE	0.0149021702429963	0.180866744234481	0.380730400722792	-0.800699735504792	-1.6242452458541	5	Ethe1,Tstd1	0.4
Ontology - Biological Process	GOBP_ALPHA_AMINO_ACID_CATABOLIC_PROCESS	0.00715578848141635	0.115646775135148	0.407017918923954	-0.398916979078952	-1.62386247052996	72	Tdo2,Gldc,Ddah1,Gls2,Agxt2,Sds,Otc,Agxt,Hgd,Acmsd,Pah,Hpd,Hoga1,Kynu,Ivd,Acat1,Hmgcl,Hibadh,Aldh4a1,Tat,Sdsl,Cbs,Aass,Il4i1,Thnsl2,Ppat,Gcat,Hibch	0.388888888888889
Canonical Pathways - Biocarta	BIOCARTA_RACCYCD_PATHWAY	0.0144972313829205	0.178040015802239	0.380730400722792	-0.517088913753468	-1.6231455946526	25	Raf1,Tfdp1,Pik3ca,Ccne1,Mapk3,Hras,Nfkbia,Pak1,Ccnd1	0.36
Canonical Pathways - Reactome	REACTOME_FCERI_MEDIATED_MAPK_ACTIVATION	0.0158153031566486	0.186160749050948	0.352487857583619	-0.436358672136521	-1.62248295185991	45	Fos,Shc1,Ighv3-6,Mapk3,Hras,Iglc2,Vav3,Vav2,Pak1,Ighv5-17,Igkv1-135,Lyn,Jun,Ighv8-12,Ighv1-53,Igkv17-127,Iglc1,Ighv1-26,Kras,Lat,Grap2,Map2k7	0.488888888888889
Ontology - Cellular Component	GOCC_SEH1_ASSOCIATED_COMPLEX	0.014935642951916	0.181004896319115	0.380730400722792	-0.576123225148168	-1.62222242903426	16	Nprl2,Castor1,Nprl3,Sesn3,Rraga	0.3125
Canonical Pathways - Reactome	REACTOME_TRANSCRIPTIONAL_REGULATION_BY_TP53	1.0482067483005e-05	0.000760400479129124	0.593325476396405	-0.324409643810074	-1.62186873943859	290	Sgk1,Kmt5a,Mapkap1,Pip4p1,Gls2,Gsr,Polr2c,Supt5,Cox7b,Lamtor1,Cox5a,Sco2,Ppp2cb,G6pdx,Rad17,Ak6,Rheb,Rragc,Cycs,Cox11,Cnot8,Ccne1,Cox8a,Lamtor3,Prdx2,Gtf2h4,Polr2e,Mtor,Sesn3,Polr2d,Rabggtb,Gadd45a,Cox5b,Rraga,Cox7c,Taco1,Supt4a,Trp53,Cnot7,Ing2,Pin1,Top3a,Rbbp4,Ywhaq,Gtf2f2,Cox6a1,Usp7,Cdk9,Mbd3,Cox6b1,Rbbp7,Chek1,Bax,Gm10053,Sco1,Uba52,Pidd1,Tcea1,Topbp1,Kat5,Polr2i,Tpx2,Ehmt2,Mta2,Taf7,Taf5,Cc…	0.341379310344828
Ontology - Biological Process	GOBP_DNA_REPLICATION_DEPENDENT_CHROMATIN_ASSEMBLY	0.029180789892051	0.262234542348297	0.352487857583619	-0.75230678969545	-1.62185362046101	6	Asf1b,Chaf1a,Rbbp4,Nasp,Chaf1b,Asf1a	1
Ontology - Biological Process	GOBP_RNA_DECAPPING	0.017591344483731	0.197147925527726	0.352487857583619	-0.567399168167899	-1.62163003031361	17	Zfp36,Lsm1,Nudt16,Cnot7,Patl1,Edc3,Dcps,Dcp1a	0.470588235294118
Ontology - Molecular Function	GOMF_SIGNAL_SEQUENCE_BINDING	0.0149415545938896	0.181004896319115	0.380730400722792	-0.445399717795545	-1.62120993052903	41	Brap,Tnpo2,Srp68,Pex7,Nup98,Pex13,Nfkbia,Kpna2,Kpna1,Srp14,Cabp1,Srp54a,Kpna4,Kpnb1	0.341463414634146
Ontology - Biological Process	GOBP_NEGATIVE_REGULATION_OF_T_HELPER_CELL_DIFFERENTIATION	0.0152585726607111	0.182692633977984	0.380730400722792	-0.575647685564491	-1.62088342559739	16	Bcl6,Smad7,Tbx21,Hlx,Zbtb7b	0.3125
Ontology - Cellular Component	GOCC_ENDOPEPTIDASE_COMPLEX	0.00177400627498507	0.0450726919184797	0.45505986738723	-0.37614932302331	-1.61921314212515	96	Adrm1,Psmd7,Casp6,Zfand2b,Psmd11,Psmc2,Psmd9,Psma1,Psma7,Psmb3,Ide,Psmd1,Psmd6,Uchl5,Psmd12,Dnajb2,Rad23a,Psmd4,Psmc4,Psmc6,Psmc5,Psma5,Psmc1,Psma6,Psmb2,Psmc3,Capns1,Psma2,Psmd3,Psme3,Psma3,Pidd1,Casp1,Psmd2,Psmd14,Ecpas,Psmb6,Rad23b,Plaur,Psmd13,Vcp,Psmb5,Pigu,Psmb4,Psmf1,Psmb1	0.479166666666667
Ontology - Molecular Function	GOMF_LIGASE_ACTIVITY_FORMING_PHOSPHORIC_ESTER_BONDS	0.0297732882018744	0.265180753584695	0.352487857583619	-0.751057736291963	-1.61916086025687	6	Rcl1,Rtca	0.333333333333333
Canonical Pathways - Biocarta	BIOCARTA_ECM_PATHWAY	0.0170839320585753	0.193972803656571	0.352487857583619	-0.537740591816102	-1.61866988767412	20	Raf1,Pik3ca,Map2k1,Shc1,Mapk3,Hras,Gsn	0.35
Ontology - Biological Process	GOBP_RESPONSE_TO_REDOX_STATE	0.0357229740002617	0.290984650529643	0.321775918075361	-0.670610534546421	-1.61862245277772	9	Selenos,Npas2,Vasn,Arntl,Smpd3,Clock	0.666666666666667
Ontology - Molecular Function	GOMF_PYRUVATE_DEHYDROGENASE_ACTIVITY	0.0155027230551659	0.183695237265646	0.380730400722792	-0.797813333333334	-1.61839008592744	5	Pdhb,Dld,Dlat,Pdhx,Pdha1	1
Canonical Pathways - Reactome	REACTOME_RHO_GTPASE_EFFECTORS	0.000116259104059104	0.00569989589075091	0.538434096309916	-0.329247574349426	-1.61832928458561	231	Tuba8,Tubb4b,Tuba4a,Tubb2a,Rhod,Cenpa,Tubb2b,Dvl1,Myh10,Nup107,Rhoq,Srf,Klc2,Ptk2,Actg1,Ppp2cb,Tax1bp3,Rcc2,Dsn1,Mad1l1,Mapk3,Rhog,Prkcd,Actb,Ndel1,Iqgap3,B9d2,Nup98,Tuba1b,Pin1,Pik3c3,Ywhaq,Pak1,Sgo2a,Ppp2r5e,Nde1,Spdl1,Clip1,Nuf2,Zwint,Tubb6,Myl12b,Nf2,Bub1b,Dync1li1,Actr3,Diaph2,Noxo1,Rtkn,Ppp2r5b,Ncf1,Ndc80,Ppp2ca,Arpc2,S100a9,Brk1,Pkn3,Ppp2r1a,Cenpf,Calm2,Pkn2,Arpc4,Arpc1b,Zwilch,Ppp1cb,Diap…	0.285714285714286
Ontology - Cellular Component	GOCC_DENDRITE_TERMINUS	0.0177473652773783	0.197717089265944	0.352487857583619	-0.553945723481883	-1.61735923426516	18	Cobl,Grk3,Smo	0.166666666666667
Ontology - Molecular Function	GOMF_NUCLEOSIDE_TRIPHOSPHATE_DIPHOSPHATASE_ACTIVITY	0.0357229740002617	0.290984650529643	0.321775918075361	-0.669915009146013	-1.61694369443501	9	Itpa,Dctpp1,Enpp3,Nudt16	0.444444444444444
Ontology - Biological Process	GOBP_POSITIVE_REGULATION_OF_PROTEIN_TYROSINE_KINASE_ACTIVITY	0.0152576298825512	0.182692633977984	0.380730400722792	-0.447687117837106	-1.61660812595798	39	Adora1,Efna1,Tgfa,Nox4,Hbegf,Ace,Unc119,Lrp8,Lilra5,App	0.256410256410256
Ontology - Biological Process	GOBP_U4_SNRNA_3_END_PROCESSING	0.0243725233896799	0.236096854974833	0.352487857583619	-0.723490505653937	-1.61660273787779	7	Exosc9,Exosc4,Exosc7,Exosc8,Exosc3,Exosc2,Exosc5	1
Ontology - Molecular Function	GOMF_ATP_DEPENDENT_PEPTIDASE_ACTIVITY	0.0349291301335893	0.287761466753188	0.321775918075361	-0.690104447002104	-1.61572526433977	8	Lonp2,Clpx,Spg7,Lonp1,Clpp,Afg3l2	0.75
Ontology - Biological Process	GOBP_GLUCOSE_CATABOLIC_PROCESS	0.0191591969877149	0.205733587479601	0.352487857583619	-0.523949508125258	-1.61483702782981	21	Aldoa,Pkm,Gapdh,Pfkm,Trp53	0.238095238095238
Ontology - Biological Process	GOBP_REGULATION_OF_MITOCHONDRIAL_OUTER_MEMBRANE_PERMEABILIZATION_INVOLVED_IN_APOPTOTIC_SIGNALING_PATHWAY	0.0151754568716637	0.182325502696259	0.380730400722792	-0.514368358420159	-1.61460575307639	25	Casp6,Gclc,Atpif1,Slc35f6,Bok,Ier3,Gsk3a	0.28
Ontology - Molecular Function	GOMF_G_PROTEIN_COUPLED_ADENOSINE_RECEPTOR_ACTIVITY	0.0145035092713151	0.178040015802239	0.380730400722792	-0.858833380099785	-1.61426922170762	4	Adora1	0.25
Ontology - Biological Process	GOBP_NEGATIVE_REGULATION_OF_DIGESTIVE_SYSTEM_PROCESS	0.0154415062655324	0.183648537425086	0.380730400722792	-0.57813277445635	-1.61410532636606	15	Wnk4,Abcg8,Hamp2,Abcg5,Nr1h3	0.333333333333333
Ontology - Molecular Function	GOMF_ATPASE_COUPLED_ION_TRANSMEMBRANE_TRANSPORTER_ACTIVITY	0.0133624311600468	0.169751581900056	0.380730400722792	-0.541326049243472	-1.61213940418421	19	Atp6v1c1,Atp6v0d2,Atp6v1b2,Atp5b,Atp6v1e1,Atp6v0e2,Atp6v1g2,Atp6v0e,Atp6v1f,Atp6v0b	0.526315789473684
Ontology - Cellular Component	GOCC_TRANSCRIPTION_FACTOR_TFIIH_HOLO_COMPLEX	0.0293127592428202	0.262987550910669	0.352487857583619	-0.627324131403409	-1.61197506248787	12	Psmc5,Gtf2h4,Gtf2f2,Ercc3,Gtf2h2,Gtf2h1,Gtf2h3	0.583333333333333
Ontology - Molecular Function	GOMF_RRNA_BINDING	0.00342758096293147	0.0711275777365453	0.431707695803346	-0.3942272031131	-1.61186204359495	74	Mrpl18,Rpf1,Eral1,Rcc1l,Mrps6,Map3k20,Imp3,Taco1,Gtf3a,Emg1,Mrps11,Mrpl20,Nol12,Sbds,Mrps27,Fastkd5,Ngrn,Rpusd4,Rpf2,Mrpl11,Mrpl16,Mrps7,Ddx21,Rpl11,Rpl19,Rpl5,Ptcd3,Brix1,Eri1,Mterf4,Rpl23a,Fastkd2	0.432432432432432
Ontology - Biological Process	GOBP_2FE_2S_CLUSTER_ASSEMBLY	0.0349291301335893	0.287761466753188	0.321775918075361	-0.688319882008563	-1.61154710441276	8	Iscu,Lyrm4,Ndufab1,Fxn,Hscb	0.625
Ontology - Cellular Component	GOCC_PROTON_TRANSPORTING_ATP_SYNTHASE_COMPLEX_COUPLING_FACTOR_F_O	0.0299534689829315	0.265752083416911	0.352487857583619	-0.627060769353892	-1.61129832611671	12	Atp5pb,Atp5j2,Atp5o,Atp5g1,Atp5h,Atp5g2,Dmac2l,Atp5k,Atp5l,Atp5j,Atp5g3,mt-Atp8	1
Ontology - Biological Process	GOBP_GLYCOLYTIC_PROCESS_THROUGH_FRUCTOSE_6_PHOSPHATE	0.0177473652773783	0.197717089265944	0.352487857583619	-0.51183020104523	-1.61096733502367	24	Aldoa,Pkm,Gapdh,Pfkm,Galt,Ppp2ca,Pfkfb1,Foxk2,Prkaca,Pgk1,Gpi1,Eno1,Galk1,Pfkl,Foxk1	0.625
Canonical Pathways - Reactome	REACTOME_DNA_DAMAGE_RECOGNITION_IN_GG_NER	0.0157867904423232	0.185961663755566	0.352487857583619	-0.445737748590657	-1.60956891031218	39	Actl6a,Actr8,Rad23a,Actg1,Gps1,Cops3,Cul4b,Uba52,Cops8,Rad23b,Ino80b,Parp2,Tfpt,Cops6,Ddb2,Cops5,Rbx1,Cops2,Yy1,Ino80e,Ubc,Ino80c,Cops7b	0.58974358974359
Ontology - Molecular Function	GOMF_MAP_KINASE_PHOSPHATASE_ACTIVITY	0.0271004759099771	0.250273519463567	0.352487857583619	-0.611677270533425	-1.60875284423225	13	Dusp4,Dusp1,Dusp5,Dusp9,Dusp2,Dusp3,Dusp6	0.538461538461538
Cell Type Signatures	TABULA_MURIS_SENIS_BLADDER_ENDOTHELIAL_CELL_AGEING	2.20268107376998e-06	0.0001880968844288	0.627256739718528	-0.308236367809426	-1.60855644531439	396	Krt23,Tubb4b,Ethe1,Tuba4a,Gadd45b,Atf4,Csrnp1,Aldoa,Tubb2a,Midn,Pvr,Hbegf,Gsta4,Cltb,Ccnd3,Uap1,Srxn1,Ube2s,Serpine2,Stk40,Trib1,Rassf1,Brd2,Tnfrsf12a,Actn1,Pkm,Ppp1r15a,U2af1,Mapkapk2,Rhoq,Etf1,Maff,Ndufs2,Samd4,Ddit3,Lmo4,Ppp1r2,Rheb,Zfp131,Vmp1,Rnase4,Mafk,Gapdh,Gstm1,Ier3,Slc20a1,Eif4a1,Gdf15,Ndel1,Map3k20,Ugdh,Snu13,Dnajb9,Sqstm1,Emd,Rrad,Naf1,Utp4,Fbl,Trip10,Insig2,Kpna1,Ddx5,Rell1,Rusc1,Gp…	0.285353535353535
Ontology - Biological Process	GOBP_KETONE_BODY_METABOLIC_PROCESS	0.0318557898193052	0.274428813746964	0.321775918075361	-0.745991727159445	-1.60823935141845	6	Acat1,Dgat1,Hmgcl,Slc27a5	0.666666666666667
Ontology - Biological Process	GOBP_CUT_CATABOLIC_PROCESS	0.0185128736598422	0.203547641108646	0.352487857583619	-0.792423552699969	-1.60745674202616	5	Dis3,Exosc3,Exosc2	0.6
Ontology - Molecular Function	GOMF_UBIQUITIN_LIKE_PROTEIN_CONJUGATING_ENZYME_ACTIVITY	0.0101907237257622	0.143623521923084	0.380730400722792	-0.453607156929185	-1.60716177239024	37	Ube2s,Ube2j2,Ube2z,Ube2k,Ube2q2,Ube2e3,Ube2q1,Ube2m,Ube2i,Atg10,Cdc34,Ube2ql1,Ube2a,Ube2g2,Ube2b	0.405405405405405
Ontology - Cellular Component	GOCC_NUCLEOID	0.00950502113448837	0.137904523826351	0.380730400722792	-0.429152034466852	-1.60709024293904	48	Dnaja3,Trmt10c,Poldip2,Atp5b,Clpx,Supv3l1,Grsf1,Lonp1,Cps1,Fastkd5,Vdac2,Polg,Hadhb,Hspa9,Dna2,Dhx30,Mpg,Slc25a5,Polrmt,Tufm,Ssbp1,Fastkd2,Lrrc59,Top1mt,Tfb2m,Atad3a,Uqcc2,Vdac1	0.583333333333333
Curated - Chemical and Genetic Perturbation	YAO_TEMPORAL_RESPONSE_TO_PROGESTERONE_CLUSTER_13	0.000246580692264907	0.0102947439020599	0.49849310876659	-0.339445941867042	-1.60646947659865	177	Tagln2,Mrpl45,Gsr,Cox7b,Ndufb8,Uqcr10,Ndufs2,Mrpl18,Vps29,Emc6,Rex1bd,Chrac1,Psma5,Fkbp3,Prdx2,Dap3,Ndufb5,Psma6,Coa3,Tsen34,Pmpcb,Mrpl23,Fmc1,Pafah1b3,Cox5b,Pex7,Ndufa5,Atp5o,H2az1,Cox6a1,Ndufc1,Mrpl35,Uqcrc2,Ndufb11,Atp5mpl,Mrpl27,Ndufa2,Pqbp1,Ccnd1,Ndufa9,Tomm5,Atp5e,Gpx4,Ssna1,Mrpl28,Mrps33,Pole3,Acyp2,Fibp,Ndufv3,Timm8b,Uqcrb,Nmt1,Psmg4,Mrpl11,Cuedc2,Elof1,Ndufa13,Gstm5,Sumo3,Pigx,Nab1,Dgcr6…	0.389830508474576
Ontology - Molecular Function	GOMF_JUN_KINASE_BINDING	0.0180114326416279	0.199695219993485	0.352487857583619	-0.569844121748654	-1.60454200595064	16	Gstp1,Hes1,Ptk2,Tgif1,Atn1	0.3125
Curated - Chemical and Genetic Perturbation	BRUINS_UVC_RESPONSE_MIDDLE	0.00119929583901259	0.0337317734930699	0.45505986738723	-0.370997643475402	-1.60377944129778	97	Mrps31,Casp6,Zfpm1,Traf4,Ppm1d,Zfp64,Depdc7,Zfp125,Ovgp1,Ptk2,Ddit3,Ddx41,Mtres1,Imp3,Zfp622,Adal,Twist2,Tgif1,Pidd1,Hmgcl,Sac3d1,Gpn3,Hilpda,Zfyve21,Ift43,Caml,Isg20,Sap30,Ulk1	0.298969072164948
Ontology - Molecular Function	GOMF_ESTRADIOL_17_BETA_DEHYDROGENASE_ACTIVITY	0.0251427910085621	0.239080204892804	0.352487857583619	-0.589086523109546	-1.60355714285061	14	Hsd17b6,Hsd17b11,Dhrs11,Akr1c6	0.285714285714286
Ontology - Biological Process	GOBP_ESTABLISHMENT_OF_SPINDLE_ORIENTATION	0.0159378602073215	0.187045714491747	0.352487857583619	-0.456371922783604	-1.60332558815989	36	Llgl2,Cenpa,Spry2,Nsfl1c,Ndel1,Fbxw11,Nde1,Spdl1,Kat5,Enkd1,Map4,Gpsm2,Ndc80,Bccip,Spag5,Mapre1,Insc,Spry1	0.5
Ontology - Biological Process	GOBP_GLYOXYLATE_METABOLIC_PROCESS	0.0268250735019735	0.248445741411692	0.352487857583619	-0.717394989000327	-1.60298261593563	7	Agxt2,Grhpr,Agxt,Hoga1	0.571428571428571
Regulatory Target Gene - miRDB	MIR_675_5P	0.0268250735019735	0.248445741411692	0.352487857583619	-0.717046268606798	-1.60220341795234	7	Klrb1c,Ncaph2,Snx3,Mier2,Klrb1b	0.714285714285714
Ontology - Cellular Component	GOCC_CELL_DIVISION_SITE	0.0162128038318212	0.189035397114006	0.352487857583619	-0.416311376182687	-1.60211333213146	54	Gtf2b,Myh10,Septin6,Rab11fip3,Rdx,Maea,Zfyve19,Septin11,Racgap1,Septin4,Rala,Spn,Arf6,Spire1,Pstpip1,Tubgcp4,Nf2,Anln,Rtkn	0.351851851851852
Ontology - Molecular Function	GOMF_PHOSPHOPROTEIN_PHOSPHATASE_ACTIVITY	0.000956165226101829	0.0285460724485373	0.477270815362862	-0.354286004653875	-1.60210839052964	140	Dusp4,Ptpdc1,Ublcp1,Pgp,Ptprk,Ppm1d,Cdc25a,Ppp2r3d,Ppp5c,Ptk2,Ssh1,Ppp2cb,Mtm1,Ppm1g,Dusp23,Ubash3b,Ppm1f,Eya4,Ppp6c,Timm50,Ppp4c,Ptp4a2,Ptpn3,Pgam5,Ppp1r3c,Ptpn12,Dusp1,Dusp5,Pptc7,Dusp9,Ptpn18,Ptpn2,Ptprc,Ppp2ca,Ppp3ca,Cdc14b,Ppp2r1a,Ctdsp1,Dusp2,Ppm1k,Ppp1cb,Ppm1j,Ppp1ca,Ssu72,Ctdspl,Phlpp1,Dusp3,Rngtt,Ppp3cb,Ppa2,Dusp6,Ppm1a,Ctdp1,Ptpn21	0.385714285714286
Ontology - Biological Process	GOBP_DICARBOXYLIC_ACID_METABOLIC_PROCESS	0.00267750707695896	0.0593717751836875	0.431707695803346	-0.378333044550841	-1.60203811967762	88	Amdhd1,Fh1,Gclc,Idh3a,Phyh,Suclg1,Gls2,Pck2,Grhpr,Idh3b,Aadat,Nat8l,Acmsd,Sdhb,Idh3g,Hoga1,Kynu,Dhfr,Ass1,Mdh1,Adssl1,Mthfd1l,Me2,Dld,Dlst,Aldh4a1,Pck1,Tat,Mthfd2l,Mdh2	0.340909090909091
Ontology - Biological Process	GOBP_MITOCHONDRIAL_TRANSCRIPTION	0.017591344483731	0.197147925527726	0.352487857583619	-0.511611937684924	-1.60126969038187	22	Mterf3,Mrpl12,Ppargc1b,Sirt3,Mtres1,Slc25a33,Chchd10	0.318181818181818
Canonical Pathways - Reactome	REACTOME_RESOLUTION_OF_AP_SITES_VIA_THE_MULTIPLE_NUCLEOTIDE_PATCH_REPLACEMENT_PATHWAY	0.018742516436973	0.204582118693542	0.352487857583619	-0.508686618158497	-1.60107301980912	24	Pold2,Adprs,Polb,Pcna,Pole3,Pold4,Rfc3,Fen1,Apex1,Parp2,Rfc4,Rpa1	0.5
Ontology - Biological Process	GOBP_RIBOSOMAL_SMALL_SUBUNIT_ASSEMBLY	0.020158782697527	0.211647415983466	0.352487857583619	-0.519421287783693	-1.60088083975379	21	Eral1,Xrcc5,Mrps11,mt-Rnr1,Rrp7a,Mrps7,Rps6,Rps15,Prkdc,Pwp2,Rps27l,Abt1	0.571428571428571
Regulatory Target Gene - miRDB	MIR_707	0.0194598235213251	0.207295608434474	0.352487857583619	-0.459221142594647	-1.5995947817384	35	Pcdh20,Klhl2,Tmtc2,Pcdh15,Ppp1r2,Kynu,Dnm1l,Psme3,Rbbp4,Depp1,Tax1bp1,Timm9,Paip2,Cxcl16,1110004F10Rik	0.428571428571429
Curated - Chemical and Genetic Perturbation	BYSTRYKH_HEMATOPOIESIS_STEM_CELL_IL3RA	0.0348328834722127	0.28726377974615	0.321775918075361	-0.741878280553699	-1.59937141567537	6	Sertad1,Ccnd3,Vegfb	0.5
Ontology - Molecular Function	GOMF_C_X_C_CHEMOKINE_RECEPTOR_ACTIVITY	0.0274382114403415	0.252374874246446	0.352487857583619	-0.715691553177533	-1.599176375227	7	Cxcr6,Cxcr2,Gpr35,Cxcr3,Cxcr4,Ackr3	0.857142857142857
Canonical Pathways - Reactome	REACTOME_RNA_POLYMERASE_II_PROMOTER_ESCAPE	0.0119289177272059	0.159370340835471	0.380730400722792	-0.434637828812759	-1.59856883357807	44	Gtf2b,Polr2c,Ak6,Gtf2h4,Polr2e,Polr2d,Gtf2e1,Gtf2f2,Polr2i,Taf7,Taf5,Ercc3,Polr2h,Taf4b,Taf12,Gtf2f1,Gtf2h2,Gtf2h1	0.409090909090909
Positional	chr12B1	0.0422185198719584	0.316829201963831	0.321775918075361	-0.682583981131932	-1.59811777498244	8	Immp2l,Ifrd1,Gm18939,Lrrn3,Gm7008,Arl4a	0.75
Ontology - Biological Process	GOBP_L_PHENYLALANINE_METABOLIC_PROCESS	0.0259298485752213	0.243390666962617	0.352487857583619	-0.646657331647065	-1.59780369851203	10	Hgd,Pah,Hpd,Tat,Il4i1,Spr	0.6
Ontology - Cellular Component	GOCC_EUKARYOTIC_TRANSLATION_INITIATION_FACTOR_2B_COMPLEX	0.0348328834722127	0.28726377974615	0.321775918075361	-0.741052856152328	-1.59759193212941	6	Eif2b3,Eif2b5,Eif2b2,Eif2s1,Eif2b4,Eif2b1	1
Ontology - Biological Process	GOBP_NEGATIVE_REGULATION_OF_MITOCHONDRIAL_FISSION	0.0428259701844661	0.318011094950144	0.321775918075361	-0.681939090469096	-1.59660790768451	8	Pparg,Ppargc1a,Mfn1	0.375
Curated - Chemical and Genetic Perturbation	SHETH_LIVER_CANCER_VS_TXNIP_LOSS_PAM2	0.000477553030129832	0.0170895762925033	0.49849310876659	-0.34386204772463	-1.59624804813553	161	Tuba8,Lpl,Kcnj8,Wnk4,Smpdl3b,Tubb2a,Arhgap18,Scd2,Rab34,Bex2,Fgd1,Rdh9,Prss8,Tagln2,Bmp7,Btg3,Elapor1,Pawr,Unc119,Ddit3,Runx2,Lysmd2,Il1rn,Tax1bp3,Trib3,Mcm2,Tgfbr2,Ier3,Cystm1,Rbp1,Tceal8,Acsl4,Cox5b,Slc12a4,App,Abhd5,Chmp6,Zfp37,Tpm1,Nuf2,Snhg1,Cyp39a1,Comtd1,Cd40,Plscr1,Agfg1,Vamp5,Ccnb1,Ccnd1,Nol12,Qser1,Rtkn	0.322981366459627
Curated - Chemical and Genetic Perturbation	PAL_PRMT5_TARGETS_UP	0.000168782862042089	0.00779806006991002	0.518848077743792	-0.330634799148556	-1.59613576671333	200	Cks1b,Tubb2a,Ctps2,Id2,Sptssa,Ptprk,Rcbtb1,Psmd6,Gmnn,Ndufb8,Jpt1,Gas2,Mrpl18,Emc6,Chrac1,Mcm2,Rpa2,Ube2e3,Ivd,Nup88,Stmn1,Tsen34,Racgap1,Psmc3,H2ax,Strap,Carm1,Arl2bp,Kpna2,Cfdp1,Ilf3,Nr2f2,Ube2m,Ndn,Psip1,Srsf6,Nde1,Trip13,Mrpl20,Cops3,Nfyc,Topbp1,Eif4g2,Ehmt2,Tomm5,Ptn,Gas1,Map4,Hspa4,Ncam1,Prim2,Ctbp1,Ptov1,Set,Nr2f1,Psmb5,Fignl1,Tardbp,Aurkaip1,Gsdme,Mrpl48,Slc38a4,Cuedc2,Elof1,Ndufa13,Apex1…	0.4
Positional	chr13B1	0.00783842026232572	0.123564949504037	0.380730400722792	-0.392405538084546	-1.59550859755006	66	Cltb,Cdhr2,Uimc1,Klhl3,Ddx41,Higd2a,Rab24,Auh,Sptlc1,Thoc3,Gm6344,Slc25a48,B4galt7,Nop16,Grk6,B230219D22Rik,Pdlim7,Caml,Gkap1,Pcbd2,Rgs14,Catsper3,Lect2,Idnk,Rnf44,Ntrk2,Prr7	0.409090909090909
Ontology - Biological Process	GOBP_NEGATIVE_REGULATION_OF_T_HELPER_2_CELL_DIFFERENTIATION	0.0360237227672005	0.291977918808776	0.321775918075361	-0.740052262448901	-1.59543481146701	6	Bcl6,Hlx,Zfp35,Socs5	0.666666666666667
Ontology - Cellular Component	GOCC_OUTER_MITOCHONDRIAL_MEMBRANE_PROTEIN_COMPLEX	0.029319203989061	0.262987550910669	0.352487857583619	-0.606601380376887	-1.59540290772207	13	Mtx3,Mtx1,Tomm40,Tomm5,Mfn1,Mtx2,Tomm70a,Tomm22,Tomm7,Samm50,Dnajc11,Tomm20	0.923076923076923
Canonical Pathways - Reactome	REACTOME_PD_1_SIGNALING	0.0154938369968895	0.183695237265646	0.380730400722792	-0.535473759682708	-1.59471052445675	19	Trac,Trbc1,Cd4,Cd3e,Cd3d,Trbc2,Csk,Cd247,Pdcd1lg2,Ptpn11,Ptpn6,Cd274,H2-Ab1,Lck,H2-Aa,H2-Eb1	0.842105263157895
Canonical Pathways - Reactome	REACTOME_TRANSPORT_OF_MATURE_TRANSCRIPT_TO_CYTOPLASM	0.00602776279782413	0.10258714774386	0.407017918923954	-0.384369857655756	-1.59392669319014	76	Nup107,Nup93,U2af1,Alyref,Eif4a3,U2af2,Eif4e,Rae1,Nxt1,Nxf1,Ncbp1,Nup88,Gle1,Nup98,Magoh,Thoc3,Cpsf4,Nup54,Nup50,Tpr,Cpsf2,Srsf2,Srsf5,Fyttd1,Rbm8a,Nup85,Slbp,Nxf7,Nup205,Nup155,Srsf9,Rnps1,Nup188	0.434210526315789
Ontology - Cellular Component	GOCC_RPAP3_R2TP_PREFOLDIN_LIKE_COMPLEX	0.0314206799477308	0.271880931749438	0.321775918075361	-0.63314759193795	-1.59377693842837	11	Polr2e,Uri1,Ruvbl2,Pfdn2,Pdrg1	0.454545454545455
Ontology - Biological Process	GOBP_NUCLEOSIDE_TRIPHOSPHATE_CATABOLIC_PROCESS	0.0314206799477308	0.271880931749438	0.321775918075361	-0.63299732375994	-1.59339867914137	11	Itpa,Dctpp1,Enpp3,Nudt16	0.363636363636364
Canonical Pathways - Reactome	REACTOME_POLB_DEPENDENT_LONG_PATCH_BASE_EXCISION_REPAIR	0.0505050505050505	0.341068647724082	0.287857117255149	-0.680028547907223	-1.59213479944818	8	Adprs,Polb,Fen1,Apex1,Parp2,Lig1	0.75
Ontology - Molecular Function	GOMF_SMALL_RIBOSOMAL_SUBUNIT_RRNA_BINDING	0.0320586578719543	0.274848893123473	0.321775918075361	-0.632180153914992	-1.59134167620834	11	Mrps6,Map3k20,Mrps11	0.272727272727273
Ontology - Biological Process	GOBP_DTMP_CATABOLIC_PROCESS	0.0298907645320267	0.265530517037496	0.352487857583619	-0.711933597236506	-1.59077941380786	7	Tymp,Nt5c	0.285714285714286
Curated - Chemical and Genetic Perturbation	GROSS_HYPOXIA_VIA_ELK3_ONLY_UP	0.0133305234455473	0.169615041173821	0.380730400722792	-0.46902817287393	-1.59046690370226	33	Atf4,Fst,Ppp1r15a,Slc20a1,Rnd3,Gadd45a,Clec4e,Egln1,Rapgef2,Gspt2,Egln3	0.333333333333333
Positional	chr1C5	0.0192245529311291	0.206050491889775	0.352487857583619	-0.42743403874972	-1.58929909086137	45	Col4a3,Gpr55,Psmd1,Gm5530,Mff,Armc9,Pde6d,2810459M11Rik,Cul3,Itm2c,Cab39,Agfg1	0.266666666666667
Canonical Pathways - Biocarta	BIOCARTA_BARRESTIN_SRC_PATHWAY	0.0199585644445587	0.210879731077066	0.352487857583619	-0.56423922216222	-1.5887599763002	16	Raf1,Grk2,Map2k1,Mapk3,Hras	0.3125
Ontology - Biological Process	GOBP_POSITIVE_REGULATION_OF_TELOMERE_MAINTENANCE_IN_RESPONSE_TO_DNA_DAMAGE	0.0186214554201569	0.204478885819147	0.352487857583619	-0.568649502168117	-1.58762870890356	15	Actl6a,Actr8,Uchl5,Ruvbl2,Ino80b,Tfpt	0.4
Ontology - Biological Process	GOBP_NEGATIVE_REGULATION_OF_PROTEASOMAL_PROTEIN_CATABOLIC_PROCESS	0.013846325869363	0.173425231513772	0.380730400722792	-0.420773462113789	-1.58701685769474	49	Ubxn1,Tlk2,Uchl5,Wac,Mtm1,Usp7,Ophn1,Sco1,Sgta,Usp19,Psme3ip1,Caml,Hfe,Psmf1,Bag5,Park7,Ddrgk1,Rpl11,Usp9x,Trim39,Usp14,Ttc36,Lamp3,Pbk,Bag6,Eif3h,Senp1	0.551020408163265
Canonical Pathways - Reactome	REACTOME_NGF_STIMULATED_TRANSCRIPTION	0.0378099833651263	0.299935503864278	0.321775918075361	-0.736096174051766	-1.58690611495963	6	Sgk1,Srf,Egr2,Chd4,Nab2	0.833333333333333
Ontology - Biological Process	GOBP_TORC1_SIGNALING	0.0142515770929713	0.176025642491923	0.380730400722792	-0.39118584163752	-1.58670582779014	63	Pip4p1,Nprl2,Lamtor1,Wac,Castor1,Nprl3,Rragc,Npc1,Lamtor3,Mtor,Sesn3,Rraga,Itfg2,Mfsd8,Smcr8,C9orf72,Rragd,Alg13,Szt2,Flcn,Lamtor4,Larp1,Castor2,Pih1d1,Atm,Sik3,Clec16a,Rptor,Stk11,Wdr24,Dyrk3,Kics2	0.507936507936508
Canonical Pathways - Biocarta	BIOCARTA_FREE_PATHWAY	0.0525252525252525	0.346773048085776	0.282013350011725	-0.676854029274746	-1.58470237385102	8	Gss,Gsr	0.25
Ontology - Biological Process	GOBP_POSITIVE_REGULATION_OF_TRANSCRIPTION_FROM_RNA_POLYMERASE_II_PROMOTER_IN_RESPONSE_TO_ENDOPLASMIC_RETICULUM_STRESS	0.0290728241236067	0.261851413679586	0.352487857583619	-0.641209207985332	-1.58434211428396	10	Atf4,Ddit3,Trp53,Atf6b,Eif2ak3,Mbtps2	0.6
Canonical Pathways - Biocarta	BIOCARTA_CERAMIDE_PATHWAY	0.0189065482362285	0.205026429820428	0.352487857583619	-0.506107614155675	-1.58404197190187	22	Raf1,Cycs,Map2k1,Mapk3,Bax,Nsmaf	0.272727272727273
Ontology - Biological Process	GOBP_PERK_MEDIATED_UNFOLDED_PROTEIN_RESPONSE	0.0315379337126866	0.27256935486889	0.321775918075361	-0.602206453609452	-1.58384395126266	13	Nck2,Atf4,Bok,Eif2s1,Ptpn2,Eif2ak3	0.461538461538462
Ontology - Molecular Function	GOMF_THIOESTERASE_BINDING	0.0290728241236067	0.261851413679586	0.352487857583619	-0.640983954991747	-1.58378554429142	10	Traf4,Traf3,Arf6	0.3
Ontology - Cellular Component	GOCC_ALPHA_BETA_T_CELL_RECEPTOR_COMPLEX	0.0545454545454545	0.351758940978571	0.276500599254472	-0.67622990744802	-1.58324113213921	8	Trac,Trbc1,Cd3e,Cd3d,Trbc2,Cd247	0.75
Canonical Pathways - Reactome	REACTOME_ERK_MAPK_TARGETS	0.016971042639686	0.193238462783697	0.352487857583619	-0.531612439204866	-1.58321100969442	19	Dusp4,Ppp2cb,Mapk3,Vrk3,Mapk7,Ppp2ca,Ppp2r1a,Rps6ka2,Dusp3,Dusp6,Ppp2r1b,Rps6ka3	0.631578947368421
Curated - Chemical and Genetic Perturbation	NADLER_HYPERGLYCEMIA_AT_OBESITY	0.0182521248401654	0.201805562370712	0.352487857583619	-0.411308910765732	-1.58286207694954	54	Tubb4b,Cltb,Serpine1,Btg3,Hps1,Mrps18b,Renbp,Ppp1r2,Ube2e3,Snrpb,Serpina1a,Utp4,Adrb3,Dhps,Tubgcp4,Ndufb3,Ptpn18,Acyp2,Cacna1s,Polr2h,Rras2	0.388888888888889
Ontology - Cellular Component	GOCC_ER_MEMBRANE_INSERTION_COMPLEX	0.0218240519393275	0.220885859022284	0.352487857583619	-0.780043376138173	-1.58234315445809	5	Get4,Ubl4a,Sgta,Sgtb	0.8
Cell Type Signatures	TABULA_MURIS_SENIS_TRACHEA_T_CELL_AGEING	4.52283444991471e-06	0.000357192521679964	0.610526878385931	-0.302533336098753	-1.58217339994077	425	Adrm1,Gtf2b,Smim13,Tagln2,Mrpl12,Mrpl45,B3gat3,Rnf11,Bmp7,Prmt1,Lias,Polr2c,Bag1,Actr10,Cyth2,Ube2j2,Phf23,Mrpl9,Cdk2ap2,Ube2k,Senp6,Ndufs4,Polr3e,Myl12a,Jagn1,Psmd4,Trmt10c,Mrps26,Trir,Bcl7c,Mpc2,Adprs,Zmynd19,Gzma,Spred2,Nt5c,Oxsr1,Arhgdia,Gfer,Larp1b,Sgf29,Dedd2,Syf2,Ppp1r35,Hras,Thap7,Rab24,BC004004,Cdc42se1,Btbd1,Mrpl2,Cdc37l1,Capns1,Gsn,Rala,Fance,Suds3,Ccdc12,Trappc6b,Emd,Maz,Rnf126,Rnf138…	0.36
Ontology - Biological Process	GOBP_POSITIVE_REGULATION_OF_MEMBRANE_PERMEABILITY	0.0178683398551086	0.19852059913867	0.352487857583619	-0.425960023957143	-1.58137601256504	43	Casp6,Gclc,Atpif1,Slc35f6,Rhot1,Bok,Ier3,Gsk3a,Trp53,Bax,Spg7,Chchd10	0.27906976744186
Ontology - Molecular Function	GOMF_MAP_KINASE_TYROSINE_SERINE_THREONINE_PHOSPHATASE_ACTIVITY	0.0535331905781585	0.349638572016504	0.287857117255149	-0.615156889162986	-1.58071005913636	12	Dusp4,Dusp1,Dusp5,Dusp9,Dusp2	0.416666666666667
Canonical Pathways - Reactome	REACTOME_AGGREPHAGY	0.0152844322634184	0.182719377390417	0.380730400722792	-0.475002968466208	-1.58065855041246	30	Tuba8,Tubb4b,Tuba4a,Tubb2a,Tubb2b,Tuba1b,Uba52,Tubb6,Dync1li1	0.3
Regulatory Target Gene - miRDB	MIR_1247_3P	0.0221250686057284	0.222667357116785	0.352487857583619	-0.779085649547014	-1.5804003751695	5	Tbcel,Lactb	0.4
Ontology - Biological Process	GOBP_CELLULAR_RESPONSE_TO_INSULIN_STIMULUS	0.000243963380613699	0.0102120650600492	0.518848077743792	-0.32772182505714	-1.5798214880837	197	Lpl,Pparg,Sgk1,Raf1,Rarres2,Wdtc1,Ccnd3,Esrra,Kat2b,Pck2,Socs7,Ide,Pkm,Pik3ca,Rab13,Rhoq,Sos2,Grk2,Trib3,Inppl1,Map2k1,Shc1,Pik3r2,Mapk3,Hras,Prkcd,Ndel1,Gsk3a,Osbpl8,Sesn3,Mzb1,C1qtnf12,Syap1,Zbtb7b,Insig2,Pak1,H2az1,Slc25a33,Sco1,Prkcq,Il1b,Lonp1,Agt,Pck1,Pdk2,Hdac9,Ncoa1,Ptpn2,Gkap1	0.248730964467005
Ontology - Molecular Function	GOMF_OXIDOREDUCTASE_ACTIVITY_ACTING_ON_SINGLE_DONORS_WITH_INCORPORATION_OF_MOLECULAR_OXYGEN	0.0231575460271414	0.229741199199958	0.352487857583619	-0.512304587156214	-1.5789468336883	21	Tdo2,Ethe1,Pir,Hpdl,Hgd,Hpd	0.285714285714286
Ontology - Cellular Component	GOCC_NLS_DEPENDENT_PROTEIN_NUCLEAR_IMPORT_COMPLEX	0.0537190082644628	0.350090707518645	0.282013350011725	-0.654103911647956	-1.57878116030375	9	Kpna2,Kpna1,Kpna4,Kpnb1,Kpna3,Kpna7,Mybbp1a,Snupn	0.888888888888889
Canonical Pathways - Biocarta	BIOCARTA_ARENRF2_PATHWAY	0.017630091938541	0.19724049822658	0.352487857583619	-0.529873938392468	-1.57803352808644	19	Atf4,Hmox2,Maff,Fos,Mafk,Gsta2	0.315789473684211
Ontology - Biological Process	GOBP_IRON_ION_IMPORT_ACROSS_PLASMA_MEMBRANE	0.0230281189740824	0.22859863987151	0.352487857583619	-0.776815024583831	-1.57579433917619	5	Iscu,Hfe,Steap2,Slc39a8	0.8
Ontology - Biological Process	GOBP_POSITIVE_REGULATION_OF_ESTABLISHMENT_OF_PROTEIN_LOCALIZATION_TO_TELOMERE	0.0306443132177081	0.268317656748387	0.352487857583619	-0.637697996094402	-1.57566637974725	10	Cct3,Dkc1,Cct8,Cct5,Cct6a,Cct4,Cct2,Tcp1	0.8
Ontology - Biological Process	GOBP_NEURAL_PLATE_DEVELOPMENT	0.0537190082644628	0.350090707518645	0.282013350011725	-0.652642272568841	-1.57525326786926	9	Dvl1,Epb41l5,Zfp568	0.333333333333333
Ontology - Biological Process	GOBP_REGULATION_OF_RESPIRATORY_SYSTEM_PROCESS	0.0309586111249701	0.270037243501371	0.352487857583619	-0.63748591952918	-1.57514236694526	10	Adora1,Mtg2,Mtg1	0.3
Ontology - Biological Process	GOBP_T_HELPER_1_CELL_CYTOKINE_PRODUCTION	0.0309586111249701	0.270037243501371	0.352487857583619	-0.637469264663134	-1.57510121500085	10	Tbx21,Il18rap,Il18r1,Il1b,Il12b	0.5
Canonical Pathways - Biocarta	BIOCARTA_FBW7_PATHWAY	0.0565656565656566	0.357983311787519	0.271288554688953	-0.672570608429201	-1.57467370165798	8	Tfdp1,Ccne1,Cul1,Cdc34	0.5
Positional	chr12C2	0.0158355536190706	0.186262359222993	0.352487857583619	-0.464273336541674	-1.57434333105493	33	Klhdc2,Actr10,Sos2,Vcpkmt,Map4k5,Arf6,Psma3,Timm9,Gm9887,Nemf,Dmac2l,Klhdc1,L2hgdh	0.393939393939394
Ontology - Molecular Function	GOMF_CALCIUM_DEPENDENT_PROTEIN_SERINE_THREONINE_PHOSPHATASE_ACTIVITY	0.0437641967777848	0.319638636080886	0.321775918075361	-0.729822546272941	-1.57338117265433	6	Ppp2r3d,Ppm1f,Ppp3ca,Ppp3cb,Ppm1a	0.833333333333333
Ontology - Biological Process	GOBP_NEGATIVE_REGULATION_OF_VASCULAR_ASSOCIATED_SMOOTH_MUSCLE_CELL_PROLIFERATION	0.0165508585754693	0.191169571096487	0.352487857583619	-0.479124742807902	-1.57336266266569	29	Pparg,Gstp1,Rgs5,Tafa5,Gna12	0.172413793103448
Ontology - Biological Process	GOBP_REGULATION_OF_EATING_BEHAVIOR	0.0437641967777848	0.319638636080886	0.321775918075361	-0.729698077674613	-1.57311283818016	6	Lepr,Mtor,Dgat1	0.5
Ontology - Biological Process	GOBP_MITOCHONDRIAL_ELECTRON_TRANSPORT_SUCCINATE_TO_UBIQUINONE	0.0236301528371005	0.232977955254415	0.352487857583619	-0.775317550556074	-1.57275666479899	5	Sdhb,Sdhaf2,Sdhc,Sdhd	0.8
Ontology - Biological Process	GOBP_NEGATIVE_REGULATION_OF_CALCIUM_ION_TRANSPORT	0.0145415096774079	0.178233549807495	0.380730400722792	-0.396579817390265	-1.57218369579324	59	Spink1,Hes1,Bin1,Zfas1,Sestd1,Pacsin3,Gnb5,Ace,Pawr,Rrad,Gstm7,Gpr35,Fbxo11,Tgfb1,Cabp1,Cbarp,Ppp3ca	0.288135593220339
Ontology - Molecular Function	GOMF_OXO_ACID_LYASE_ACTIVITY	0.0239311698474121	0.234163517337323	0.352487857583619	-0.774933333333333	-1.57197726776694	5	Clybl,Hoga1,Npl,Hmgcl,Tyw1	1
Ontology - Biological Process	GOBP_REGULATION_OF_TRANSLATIONAL_FIDELITY	0.0565656565656566	0.357983311787519	0.271288554688953	-0.671416513057121	-1.57197164538486	8	Yrdc,Cdk5rap1,Dtd2	0.375
Cell Type Signatures	TABULA_MURIS_SENIS_LUNG_ADVENTITIAL_CELL_AGEING	0.000564843802456555	0.0193495210277425	0.477270815362862	-0.322775625571995	-1.57176994953472	214	Ldhb,Adrm1,Tubb4b,Enpp2,Ier2,Selenos,Tagln2,Rassf1,Psmd6,Gyg,Psmd12,Ppp1r11,Cdk2ap2,Cox5a,Myl12a,Iscu,Id3,Cacybp,Psmd4,Lysmd2,Cbr1,Chrac1,Atp5pb,Arhgdia,Psmc5,Gapdh,Psma5,Snrpb,Syf2,Rbp1,Mettl7a1,Psma6,Psmb2,Snx3,Emd,Clic1,Psma2,Phb,Cyb5a,Nfkbia,Ndufv1,Bax,Tubb6,Eif5,Sbds,Slc25a3,Eif3g,Sdhc,Eif3m,Nsg1,Naxd,Srsf5,Gsta3,Mdh2,Jund,Crip2,S100a9,Csnk2b,Psmb4,Psmb1,Txn2,Fth1,Cuedc2,Elof1,Nfkbib,Calm2,I…	0.327102803738318
Ontology - Biological Process	GOBP_POSITIVE_REGULATION_OF_TELOMERE_MAINTENANCE	0.0101353516799903	0.143162958708022	0.380730400722792	-0.386185444554146	-1.57104264721297	69	Fbxo4,Actl6a,Gnl3,Actr8,Tinf2,Uchl5,Pnkp,Nek2,Mapk3,Xrcc5,Pkib,Cct3,Naf1,Prkcq,Slx4,Ruvbl2,Dkc1,Cct8,Ino80b,Nbn,Tfpt,Map2k7,Cct5,Cct6a,Ppp1r10,Cct4,Hnrnpd	0.391304347826087
Ontology - Biological Process	GOBP_EMBRYONIC_DIGESTIVE_TRACT_MORPHOGENESIS	0.0310770453285763	0.270481645335362	0.352487857583619	-0.577032386692236	-1.57074448156133	14	Fgfr2,Ihh,Id2,Hlx,Tcf21,Tcf7	0.428571428571429
Cell Type Signatures	TABULA_MURIS_SENIS_MARROW_MATURE_ALPHA_BETA_T_CELL_AGEING	1.0069648298371e-06	9.17253417724342e-05	0.643551836150722	-0.291235957032729	-1.56945034902286	591	Adrm1,Nck2,Psmd7,Ubxn1,Selenos,Tmem243,B3gat3,Mrpl43,Dgkz,Psma7,Ube2j2,U2af1,Phf23,Pak1ip1,Vps11,Ndufb8,Sh2d1a,Ppp1r11,Mrpl9,Cdk2ap2,Ube2k,Uqcr10,Cox5a,Mllt1,Scand1,Myl12a,Cacybp,Eef1e1,Psmd4,Sipa1l1,Mrps26,Smad7,Tm2d1,Trir,Ddit3,Cyc1,Znhit2,Psmc4,Aimp1,Fxr2,Mllt10,Bcl7c,Ube2q2,Oaz1,Slc5a6,Psmc5,Cycs,Sgf29,Cox11,Higd2a,Stk24,Ndufs3,Syf2,Ppp1r35,Ms4a4b,Med27,Ube2q1,Fkbp3,Pcdh9,Cox8a,Trip4,Gsk3a,Ps…	0.307952622673435
Cell Type Signatures	TABULA_MURIS_SENIS_GONADAL_ADIPOSE_TISSUE_ENDOTHELIAL_CELL_AGEING	2.86638866266752e-10	5.81695481517541e-08	0.814035837847908	-0.282044425017818	-1.56867246551912	1037	Lpl,Adrm1,Tubb4b,Efna1,Limd2,Gstp1,Id1,Rbms1,Tubb2a,Hes1,Gtf2b,Psmd7,Ubxn1,Trim2,Ier2,Cltb,Hacd2,Smagp,Hmox2,Serpinb1a,Psmc2,Ube2s,Tagln2,Nfu1,Dgkz,Tm2d3,Timm44,Prmt1,Lias,Rassf1,Actr10,Gnpnat1,Med28,Rpl24,Ebna1bp2,Pak1ip1,Itpa,Psmd12,Kif1c,Maff,Ppp1r11,Nprl2,Ube2k,Lamtor1,Rdx,Ppp2r3d,Prelid3b,Cox5a,Ndufs4,Scand1,Zfp36,Myl12a,Id3,Inpp4a,Cacybp,Psmd4,Pold2,Ptk2,Nsfl1c,Mrps26,Tm2d1,Trir,Arhgef40,Ai…	0.343297974927676
Curated - Chemical and Genetic Perturbation	YAO_TEMPORAL_RESPONSE_TO_PROGESTERONE_CLUSTER_14	0.00173300269804206	0.0445850639518866	0.45505986738723	-0.346075230474271	-1.56818275079045	141	Arxes2,Rab34,Ppp1r14b,2310061I04Rik,Mrpl12,Serpine2,Prmt1,Psmb3,Gnpnat1,Psmd1,Pkm,Psmd6,Ebna1bp2,Prelid3b,Mrps18b,Ddx41,Dctpp1,Wdr74,Snrpd3,Arhgdia,Gps1,Nhp2,Cdk2ap1,Eif2b5,Cct3,Pth1r,Carm1,Prep,Fbl,Ube2m,Nde1,Padi2,Bax,Mrpl20,Tubb6,Tcea1,Vars,Nop16,Nubp1,Mrps10,Ranbp1,Cct8,Ptov1,Gga1,Atf6b,Psmb5	0.326241134751773
Ontology - Molecular Function	GOMF_TRANSLATION_TERMINATION_FACTOR_ACTIVITY	0.0532786885245902	0.349139979093414	0.282013350011725	-0.701737571928283	-1.56799691383041	7	Etf1,Mrpl58,Gspt2,Gspt1,Mtrf1	0.714285714285714
Ontology - Biological Process	GOBP_PEPTIDYL_METHIONINE_MODIFICATION	0.0394299937996952	0.307390783453287	0.321775918075361	-0.622883386715313	-1.56793959215486	11	Naa20,Apoa2,Pdf,Apoa1,Metap2	0.454545454545455
Canonical Pathways - Reactome	REACTOME_EPH_EPHRIN_SIGNALING	0.0153550077996232	0.183163307324077	0.380730400722792	-0.395303928535841	-1.56712561778068	59	Efna1,Nck2,Git1,Efna2,Ptk2,Actg1,Ngef,Hras,Vav3,Actb,Vav2,Pak1,Actr3,Ephb4,Lyn,Ephb6,Aph1b,Arpc2,Yes1,Kalrn,Arpc4,Arpc1b,Efna4,Efna5	0.406779661016949
Tumor Phenotype Ontology	MP_INCREASED_UTERUS_TUMOR_INCIDENCE	0.055327868852459	0.353815872932837	0.276500599254472	-0.701181321639542	-1.56675400085132	7	Fbxo4,Hmga1	0.285714285714286
Canonical Pathways - Reactome	REACTOME_PROCESSING_OF_CAPPED_INTRON_CONTAINING_PRE_MRNA	0.000167209549779773	0.0077476979828593	0.518848077743792	-0.312947167777312	-1.5664386553999	266	Rbm17,Usp39,Polr2c,Nup107,Nup93,U2af1,Alyref,Eif4a3,U2af2,Ddx41,Plrg1,Leng1,Snrpd3,Gpkow,Snrpb,Srrt,Eif4e,Syf2,Rae1,Nxt1,Nxf1,Ncbp1,Nup88,Polr2e,Gle1,Polr2d,Fam50a,Snu13,Ccdc12,Nup98,Ppil1,Magoh,Thoc3,Cpsf4,Phf5a,Nup54,Gtf2f2,Pcbp1,Nup50,Ddx5,Tpr,Snrnp48,Polr2i,Snrpd1,Pqbp1,Cpsf2,Cstf2,Sf3b4,Puf60,Srsf2,Bcas2,Papola,Hnrnpf,Srsf5,Rbm7,Snrpf,Cpsf6,Polr2h,Fyttd1,Prkrip1,Lsm7,Dhx8,Rnf113a1,Smu1,Snrpa…	0.458646616541353
Ontology - Biological Process	GOBP_IMMUNOLOGICAL_SYNAPSE_FORMATION	0.0264690041606621	0.246715741106823	0.352487857583619	-0.548063081208613	-1.56636738447086	17	Nck2,Ccl21a,Dlg1,Git1,Cd6	0.294117647058824
Ontology - Molecular Function	GOMF_UBIQUITIN_LIKE_PROTEIN_BINDING	0.00223361287062638	0.0523132164367331	0.431707695803346	-0.358595528536822	-1.56627129515746	111	Cks1b,Dcun1d4,Ubxn1,Zfand2b,Plaa,Ubxn2a,Uba2,Faf1,Dnajb2,Rad23a,Rnf19b,Nsfl1c,Cbx4,Ubap1,Nploc4,Usp16,Rae1,Tom1l1,Dcun1d5,Sqstm1,Otub1,Tax1bp1,Tab2,Dcun1d2,Rad23b,Tnfaip3,Top2a	0.243243243243243
Canonical Pathways - Reactome	REACTOME_RNA_POLYMERASE_II_PRE_TRANSCRIPTION_EVENTS	0.00743963663098366	0.118443152401122	0.407017918923954	-0.377674529370091	-1.56616212668829	76	Gtf2b,Polr2c,Supt5,Mllt1,Wdr61,Ak6,Ncbp1,Gtf2h4,Polr2e,Polr2d,Gtf2e1,Supt4a,Gtf2f2,Cdk9,Tcea1,Polr2i,Taf7,Taf5,Ercc3,Polr2h,Taf4b,Taf12,Gtf2f1,Gtf2h2,Nelfcd,Gtf2h1,Paf1	0.355263157894737
Ontology - Biological Process	GOBP_MITOCHONDRIAL_FUSION	0.017445932559616	0.196413757581294	0.352487857583619	-0.461696691231883	-1.56560596872829	33	Miga1,Mff,Rcc1l,Mtch2,Dnm1l,Usp30,Bcl2a1d,Bax,Bcl2a1b,Pld6,Mfn1,Chchd3,Afg3l2,Thg1l	0.424242424242424
Curated - Chemical and Genetic Perturbation	KARLSSON_TGFB1_TARGETS_UP	0.00215629920175147	0.0513666995579192	0.431707695803346	-0.348345131780452	-1.56539986528433	123	Jade1,Idh3a,1110038B12Rik,Gnl3,Tnfrsf12a,Actn1,Nae1,Cacybp,Eef1e1,Ptk2,Mrto4,Eif2b3,Ppp1r2,Cycs,Slc20a1,Lrp8,Ctu2,Cct3,Abce1,Eif2s1,Prep,Gtf2f2,Rsl1d1,Zc3h15,Tpm1,Nip7,Snhg1,Wdr77,Klf6,Usp10,Cdc34,Actr3,Eif5,Dlat,Tpm4,Cct8,Set,Srm,Utp18,Mir22hg,Rpf2,Kpnb1	0.341463414634146
Ontology - Biological Process	GOBP_REGULATION_OF_ATTACHMENT_OF_SPINDLE_MICROTUBULES_TO_KINETOCHORE	0.0196072438540487	0.208174393025237	0.352487857583619	-0.525527223591443	-1.56508844587716	19	Kat2b,Nek2,Rcc2,Racgap1,Kat5,Ccnb1,Knstrn	0.368421052631579
Ontology - Cellular Component	GOCC_SWI_SNF_SUPERFAMILY_TYPE_COMPLEX	0.00402388643519277	0.0805454808052249	0.407017918923954	-0.364126715078035	-1.56485505676835	93	Actl6a,Cecr2,Actr8,Bcl11b,Uchl5,Cdk2ap2,Bcl7b,Bcl7c,Mta3,Chrac1,Cdk2ap1,Arid1b,Actb,Rbbp4,Cfdp1,Mbd3,Smarcd3,Rbbp7,Kat5,Mta2,Mta1,Ruvbl2,Dpf3,Dek,Pole3,Hdac2,Ino80b,Chd4,Tfpt,Sf3b1,Baz1a,Phf10,Gatad2a,Pbrm1,Ddx21,Smarca5	0.387096774193548
Canonical Pathways - Reactome	REACTOME_SYNTHESIS_OF_PYROPHOSPHATES_IN_THE_CYTOSOL	0.0557851239669422	0.355463874180452	0.276500599254472	-0.64797974640708	-1.56399953840437	9	Nudt11,Nudt10,Nudt4	0.333333333333333
Canonical Pathways - Biocarta	BIOCARTA_P27_PATHWAY	0.0407122422161808	0.312894854846506	0.321775918075361	-0.621153083020765	-1.56358402299538	11	Cks1b,Tfdp1,Ccne1,Cul1	0.363636363636364
Ontology - Biological Process	GOBP_ATP_METABOLIC_PROCESS	0.000277390336994926	0.011373713254994	0.49849310876659	-0.322675461032504	-1.56316200750806	207	Aldoa,Atp1b1,Prxl2c,Ndufb4,Atpif1,Pkm,Ndufa1,Git1,Ndufb8,Ppargc1a,Ndufs4,Ndufs2,Sdhb,Atp6v1b2,Ndufc2,Atp5pb,Ampd2,Pgam1,Gapdh,Pfkm,Map2k1,Ier3,Ndufs3,Mtch2,Atp5c1,Atp5j2,Ndufb5,Mtor,Ndufab1,Atp5b,Ndufb9,Dnm1l,Enpp3,Ndufv2,App,Ndufs5,Clpx,Ndufa5,Atp5o,Dguok,Ndufa10,Atp5g1,Ndufc1,Atp5h,Slc4a4,Ndufv1,Atp5d,Nudt5,Ndufb10,Ndufs8,Ndufb11,Ndufa2,Ndufb6,Ndufb7,Ndufs7,Ndufa9,Uqcc3,Atp5e,Ak4,Ndufs1,Sdhc,Nd…	0.347826086956522
Ontology - Biological Process	GOBP_ACTIVATION_OF_PHOSPHOLIPASE_C_ACTIVITY	0.0531914893617021	0.348922241181182	0.287857117255149	-0.55974962577322	-1.56278089101862	15	Gpr55,Phb,Itk,Agt,Dlc1,Sele,Ang,Txk	0.533333333333333
Canonical Pathways - Reactome	REACTOME_BUTYRATE_RESPONSE_FACTOR_1_BRF1_BINDS_AND_DESTABILIZES_MRNA	0.0241773631489092	0.235201144419485	0.352487857583619	-0.554864609715964	-1.56236335503934	16	Mapkapk2,Dis3,Exosc9,Exosc4,Exosc7,Exosc8,Dcp1a,Exosc3,Exosc2,Exosc1	0.625
Canonical Pathways - Wiki	WP_NOVEL_JUNDMP1_PATHWAY	0.0240500084564208	0.234531469326848	0.352487857583619	-0.49626807233576	-1.56198608897138	24	Raf1,Fos,Map2k1,Mapk3,Hras,Trp53,Junb,Ccnd1,Jun,Kras,Rb1,Arf1,Braf,E2f1,Mdm2,Map2k2	0.666666666666667
Canonical Pathways - Reactome	REACTOME_CYTOPROTECTION_BY_HMOX1	0.0176611000148347	0.197449620249533	0.352487857583619	-0.405726715488288	-1.56169570410286	53	Hmox2,Cox7b,Cox5a,Sco2,Cycs,Cox11,Cox8a,Cox5b,Cox7c,Taco1,Carm1,Blvrb,Cox6a1,Smarcd3,Cox6b1,Hbb-bs,Tbl1x,Gm10053,Sco1,Ndufa4,Ncoa1,Cox4i1,mt-Co3,Cox19,Hba-a1	0.471698113207547
Ontology - Biological Process	GOBP_POSITIVE_REGULATION_OF_EXECUTION_PHASE_OF_APOPTOSIS	0.0407122422161808	0.312894854846506	0.321775918075361	-0.620341091447187	-1.56154005495278	11	Bok,Trp53,Cxcr3,Dlc1,Ptgis,Rbm10,Fap,Zc3h12a,Trp53bp2,Bcl10	0.909090909090909
Ontology - Biological Process	GOBP_NUCLEOSIDE_PHOSPHATE_BIOSYNTHETIC_PROCESS	0.000344730671978707	0.013545887581281	0.49849310876659	-0.316427649688349	-1.56114576802655	247	Aldoa,Adcy9,Nme4,Ctps2,Ndufb4,Adcy2,Paics,Pkm,Ndufa1,Gmps,Ndufb8,Ppargc1a,Ndufs4,Ndufs2,Sdhb,Mlycd,Mpc2,Ndufc2,G6pdx,Atp5pb,Ampd2,Adcy6,Map2k1,Impdh1,Ndufs3,Atp5c1,Kynu,Atp5j2,Ndufb5,Pdhb,Ndufab1,Acsl4,Atp5b,Ndufb9,Snca,Acat1,Ndufv2,Coasy,Ndufs5,Ndufa5,Atp5o,Dguok,Nme2,Ppcs,Ndufa10,Atp5g1,Ndufc1,Adssl1,Uck1,Atp5h,Ndufv1,Atp5d,Ndufb10,Ndufs8,Dld,Ndufb11,Gucy2c,Ndufa2,Ndufb6,Ndufb7,Ndufs7,Dip2a,Ndu…	0.336032388663968
Ontology - Biological Process	GOBP_RESPONSE_TO_INSULIN	0.000309618848480001	0.0123477845244561	0.49849310876659	-0.31663734910018	-1.56104744600906	229	Lpl,Pparg,Sgk1,Raf1,Rarres2,Wdtc1,Ccnd3,Esrra,Kat2b,Pck2,Socs7,Ide,Pkm,Pik3ca,Rab13,Rhoq,Klf15,Sos2,Grk2,Trib3,Inppl1,Map2k1,Shc1,Pik3r2,Mapk3,Hras,Prkcd,Ndel1,Gsk3a,Mtor,Osbpl8,Sesn3,Mzb1,Sort1,C1qtnf12,Syap1,Zbtb7b,Egr2,Insig2,Pak1,H2az1,Slc25a33,Sco1,Slc2a1,Rbp4,Prkcq,Il1b,Lonp1,Stxbp3,Agt,Pck1,Pdk2,Hdac9,Ncoa1,Srsf5,Ptpn2,Gkap1	0.248908296943231
Ontology - Cellular Component	GOCC_INO80_COMPLEX	0.0245018866733157	0.236884869011269	0.352487857583619	-0.554256184545191	-1.56065017821304	16	Actl6a,Actr8,Uchl5,Ruvbl2,Ino80b,Tfpt	0.375
Ontology - Cellular Component	GOCC_TIM23_MITOCHONDRIAL_IMPORT_INNER_MEMBRANE_TRANSLOCASE_COMPLEX	0.0535331905781585	0.349638572016504	0.287857117255149	-0.607247415240697	-1.56038583744318	12	Timm17a,Pam16,Timm23,Timm21,Timm50,Grpel1	0.5
Ontology - Biological Process	GOBP_POSITIVE_REGULATION_OF_ATTACHMENT_OF_SPINDLE_MICROTUBULES_TO_KINETOCHORE	0.0535331905781585	0.349638572016504	0.287857117255149	-0.606968482364986	-1.5596690902032	12	Kat2b,Rcc2,Kat5,Ccnb1	0.333333333333333
Ontology - Biological Process	GOBP_INTRINSIC_APOPTOTIC_SIGNALING_PATHWAY_IN_RESPONSE_TO_HYDROGEN_PEROXIDE	0.0281454125050885	0.256670792537872	0.352487857583619	-0.768797386521109	-1.55953030169884	5	Trap1,Stk25,Pdcd10,Park7	0.8
Ontology - Biological Process	GOBP_RRNA_METABOLIC_PROCESS	0.000240217810765325	0.010081601942905	0.518848077743792	-0.315302770988579	-1.55758221753837	240	Rcl1,Kat2b,Ebna1bp2,Wdr55,Tbl3,Trir,Mrto4,Dis3l,Wdr74,Rpf1,Ddx17,Nsun5,Dcaf13,Nhp2,Mtor,Dis3,Imp3,Tsr3,Exosc9,Ddx47,Snu13,Exosc4,Trp53,Fcf1,Naf1,Ddx27,Utp4,Fbl,Ngdn,Mrpl44,Emg1,Rrp1,Ddx52,Pop5,Utp14a,Bop1,Mrps11,Mrm3,Trmt112,Mphosph10,Nol8,Exosc7,Rrp15,Sbds,Las1l,Ercc3,Dkc1,Ddx49,Rpusd4,Rpl7l1,Exosc8,Utp18,Wdr12,Isg20,Rrp9,Rpf2,Rrp7a,Pwp1,Nop10,Exosc3,Bysl,Ddx54,Nifk,Exosc2,Exosc1,Wdr43,Mettl18,D…	0.470833333333333
Ontology - Biological Process	GOBP_TRNA_THREONYLCARBAMOYLADENOSINE_METABOLIC_PROCESS	0.0574468085106383	0.359479794708257	0.276500599254472	-0.557435091786448	-1.55631887779058	15	Yrdc,Trmt10c,Cdk5rap1,Osgep,Rpusd4,Mto1,Lage3,Tprkb,Gon7	0.6
Curated - Chemical and Genetic Perturbation	HEVNER_CORTEX_CAJAL_RETZIUS_CELLS	0.0202465244450182	0.212113450964184	0.352487857583619	-0.900180097226539	-1.5552887741182	3	Ddx17,Rcan2	0.666666666666667
Ontology - Molecular Function	GOMF_APOLIPOPROTEIN_RECEPTOR_BINDING	0.0515046925853783	0.344329896907216	0.321775918075361	-0.721334604555211	-1.5550825221653	6	Apoa2,Apoa1,Pcsk9,Nr1h2	0.666666666666667
Ontology - Biological Process	GOBP_POSITIVE_REGULATION_OF_POTASSIUM_ION_TRANSPORT	0.0176019151842259	0.197147925527726	0.352487857583619	-0.466499079010225	-1.55384376460338	31	Adora1,Wnk4,Amigo1,Atp1b1,Dlg1,Kcnn2,Adrb2	0.225806451612903
Canonical Pathways - Reactome	REACTOME_L1CAM_INTERACTIONS	0.0142124244086499	0.176006905672931	0.380730400722792	-0.39452913110514	-1.5535036818584	58	Tuba8,Tubb4b,Tuba4a,Tubb2a,Tubb2b,Rdx,Actg1,Map2k1,Mapk3,Actb,Tuba1b,Vav2,Pak1	0.224137931034483
Ontology - Biological Process	GOBP_NEGATIVE_REGULATION_OF_LIPOPOLYSACCHARIDE_MEDIATED_SIGNALING_PATHWAY	0.0573770491803279	0.359479794708257	0.271288554688953	-0.695008621675686	-1.55296141672798	7	Trib1,Nfkbil1,Prdx2,Tnfaip3	0.571428571428571
Ontology - Biological Process	GOBP_NEURAL_PLATE_MORPHOGENESIS	0.0521001159640804	0.346418377114606	0.321775918075361	-0.720265050341614	-1.55277673362615	6	Dvl1,Epb41l5,Zfp568	0.5
Ontology - Molecular Function	GOMF_PROMOTER_SPECIFIC_CHROMATIN_BINDING	0.00869193015719644	0.130409463694546	0.380730400722792	-0.380000807972715	-1.55257337245682	70	Pparg,Atf4,Gtf2b,Pcgf2,Ppargc1a,E2f4,Bmi1,Gadd45a,Hsf1,L3mbtl2,Trp53,Nup98,Rbl2,Ddx5,Ndn,Ehmt2,Mybl1,Taf5,Ercc3,Zfp683,Hdac2,Klf4,Gtf2f1,Irf3,Pcgf1	0.357142857142857
Cell Type Signatures	TABULA_MURIS_SENIS_LUNG_FIBROBLAST_OF_LUNG_AGEING	0.000360850989627403	0.0139401519655579	0.49849310876659	-0.320472937967974	-1.55249215252709	207	Ldhb,Tubb4b,Gadd45b,Fermt2,Atf4,Gstp1,Pla2g12a,Rbms1,Aldoa,Hes1,Rarres2,Stbd1,Selenos,Psmc2,Rassf1,Ndufb8,Cdk2ap2,Dnajb2,Ndufs2,Myl12a,Id3,Cyc1,Tnfaip2,Arhgdia,Gstm1,Snrpb,Syf2,Mrpl58,Mettl7a1,Psma6,Tsen34,Snhg11,Ddt,Hoxa5,Emd,Nfkbia,Rrp1,Ctsl,Psma3,Vdac3,Etfa,Mdh1,Pnrc1,Lyz2,Srp14,Cd40,Hilpda,Sbds,Gpx4,Trappc1,Slc25a3,Klf9,Sdhc,Ifrd1,Akr1a1,Tyrobp,Naxd,Srsf5,Gsta3,Cox4i1	0.289855072463768
Ontology - Molecular Function	GOMF_MITOGEN_ACTIVATED_PROTEIN_KINASE_KINASE_BINDING	0.0219139269897047	0.221376230308094	0.352487857583619	-0.521025065801777	-1.55168043422371	19	Raf1,Dlg1,Trib1,Ace,Trib3,Pin1,Ksr1	0.368421052631579
Regulatory Target Gene - GTRD	NFE2L1_TARGET_GENES	8.27400981007141e-09	1.07844654695175e-06	0.747739663149885	-0.280935575201935	-1.55160106385309	836	Adrm1,Tuba4a,1700101I11Rik,Slc7a2,Aldoa,Brap,Fh1,Rmc1,Trim2,Midn,Pvr,Gsta4,Pir,Cyp7b1,Zfpm1,Srxn1,Tbcel,Rai14,Impact,Psmd11,Acbd5,Plaa,Smg5,Zfp771,Mrpl12,B3gat3,Stk40,Fam210a,Trib1,Brd2,Psma7,Psmb3,Egln2,Paics,Psmd1,Cdc25a,Acad12,Rpl24,Med24,Pou6f1,Nol3,Mmadhc,Coq8b,Faf1,Commd9,Psmd12,Mtg2,Ube2k,Dnajb2,Smurf1,Sos2,Sgms1,Kctd15,Creg1,Oaf,Vezt,Osgin1,Pold2,Ptk2,Mrps18b,Nprl3,Akt1s1,Psmc4,Fxr2,Gm671…	0.257177033492823
Ontology - Biological Process	GOBP_PROTEIN_DE_ADP_RIBOSYLATION	0.0311585553898351	0.27075011382647	0.352487857583619	-0.7648	-1.55142147417604	5	Adprs,Oard1,Macrod1,Macrod2,Adprh	1
Canonical Pathways - Reactome	REACTOME_SIGNALING_BY_NTRK1_TRKA	0.0149482586531006	0.181004896319115	0.380730400722792	-0.384816124960907	-1.55074919123588	61	Dusp4,Sgk1,Pik3ca,Mapkapk2,Srf,Ppp2cb,Map2k1,Shc1,Pik3r2,Mapk3,Hras,Egr2,Vrk3,Rap1a,Crk,Mapk7,Ppp2ca,Ppp2r1a,Chd4,Kras,Rps6ka2,Irs2,Ngf,Dusp3,Nab2,Dusp6,Ap2s1,Ppp2r1b,Braf,Grb2	0.491803278688525
Ontology - Molecular Function	GOMF_PYRIMIDINE_RIBONUCLEOTIDE_BINDING	0.0311585553898351	0.27075011382647	0.352487857583619	-0.764288217284926	-1.55038330642725	5	Ugp2	0.2
Positional	chrXF5	0.0215449378808571	0.218890015276236	0.352487857583619	-0.472094443465104	-1.55027637739372	29	Pir,Hccs,Car5b,Gm15247,Bmx,Ace2,Vegfd,Fancb,Ofd1,Siah1b,Mospd2	0.379310344827586
Cell Type Signatures	TABULA_MURIS_SENIS_MARROW_LATE_PRO_B_CELL_AGEING	0.000254028984051265	0.0105507582184194	0.49849310876659	-0.313866282105854	-1.54982572220928	245	Adrm1,Mrpl12,Mrpl43,Atpif1,Psma7,Pkm,Rpl24,Ndufb8,Ppp1r11,Cdk2ap2,Scand1,Myl12a,Cacybp,Psmd4,Akt1s1,Aimp1,Lmo4,Mpc2,Arhgdia,Vamp8,Ndufs3,Syf2,Ppp1r35,Retnlg,Gmfg,Cox8a,Mrpl58,Stmn1,BC004004,Ndufb9,Pafah1b3,H2aj,Arpp19,Blvrb,Rrp1,Nme2,Plaat3,Lyz2,Atp5h,Atp5d,Dnajc7,Srp14,Ndufb10,Chchd10,Ndufb11,Psmb6,Ndufb7,Sf3b4,Tssc4,Gpx4,Gadd45gip1,Eif3g,Sdhc,Uqcrh,Ptpn18,Uqcrq,Ndufv3,Ndufs6,Jund,Cox4i1,Pold4,P…	0.318367346938776
Curated - Chemical and Genetic Perturbation	LANG_MYB_FAMILY_TARGETS	0.0215449378808571	0.218890015276236	0.352487857583619	-0.471724666914061	-1.54906209525181	29	Casp6,Psd4,Timm44,Actn1,Cbx4,Mad1l1,Slc20a1,Fam107b	0.275862068965517
Canonical Pathways - Wiki	WP_MAPK_SIGNALING_PATHWAY	0.00131951191952827	0.0362525668088438	0.45505986738723	-0.334577778763165	-1.54890868680875	149	Dusp4,Atf4,Raf1,Casp6,Mapk4,Gna12,Mapkapk2,Fos,Sos2,Srf,Ppp5c,Ddit3,Map2k1,Tgfbr2,Mapk3,Prkcd,Rasgrp4,Stmn1,Map3k20,Nlk,Gadd45a,Il1a,Trp53,Stk3,Pak1,Rap1a,Mink1,Crk,Casp1,Il1b,Tab2,Dusp1,Dusp5,Nf1,Tgfb1,Map2k5,Mapk7,Jun,Jund,Rasgrf2,Ppp3ca,Bdnf,Fasl,Kras,Prkaca,Ecsit,Map4k1,Cd14,Map4k3,Map2k7,Map2k6,Ngf,Ppp3cb,Mras,Dusp6,Arrb2,Ppm1a,Il1r2,Braf,Grb2,Tab1,Map4k4,Acvr1b,Nfkb1,Map3k8,Traf2,Rps6ka3,Ra…	0.463087248322148
Ontology - Cellular Component	GOCC_TRNA_METHYLTRANSFERASE_COMPLEX	0.0526955394168498	0.34737454273476	0.321775918075361	-0.718204592433855	-1.54833471454128	6	Trmt10c,Wdr4,Trmt6	0.5
Ontology - Biological Process	GOBP_NEGATIVE_REGULATION_OF_PROTEASOMAL_UBIQUITIN_DEPENDENT_PROTEIN_CATABOLIC_PROCESS	0.0234433440942316	0.231716209937559	0.352487857583619	-0.440704061661429	-1.54828126708138	36	Ubxn1,Tlk2,Uchl5,Wac,Mtm1,Usp7,Sgta,Caml,Hfe,Bag5,Park7,Ddrgk1,Rpl11,Usp9x,Trim39,Usp14,Ttc36,Pbk,Bag6,Eif3h,Senp1,Nop53,Clec16a	0.638888888888889
Ontology - Molecular Function	GOMF_PROTEIN_PHOSPHATASE_REGULATOR_ACTIVITY	0.0124428084813191	0.163249167588387	0.380730400722792	-0.380580138588106	-1.54823967820544	69	Ppp1r14b,B3gat3,Gna12,Ppp1r15a,Ppp1r11,Ppp2r3d,Ppp1r2,Ppp1r35,Rcan2,Arpp19,Ppp2r5e,Ppp4r1,Uri1,Ppp2r3a,Ppp1r8,Ppp2r2d,Ptn,Ppp2r5b,Ppp6r2,Rcan1,Phactr3,Ppp2r1a,Fam122b,Calm2,Ensa	0.36231884057971
Curated - Chemical and Genetic Perturbation	SARTIPY_NORMAL_AT_INSULIN_RESISTANCE_UP	0.0218896495914955	0.221270404950098	0.352487857583619	-0.47133484543999	-1.5477819890548	29	Tubb2a,Ier2,Srxn1,Spred2,Slc2a1,Tubb6,Nop56,Ccl2,Ak4,Bysl,Mak16,B3gnt2,Dusp6,Slc25a28	0.482758620689655
Ontology - Biological Process	GOBP_MITOCHONDRIAL_RESPIRASOME_ASSEMBLY	0.0594262295081967	0.363079768092763	0.266350657088526	-0.692641215896308	-1.54767156892114	7	Cox7a1,Cox7a2,Higd2a,Higd1a,Rab5if	0.714285714285714
Canonical Pathways - Reactome	REACTOME_DEADENYLATION_DEPENDENT_MRNA_DECAY	0.0301264632795809	0.265953305307482	0.352487857583619	-0.402050277382428	-1.54723158297476	54	Eif4a3,Lsm1,Wdr61,Eif4e,Cnot8,Eif4a1,Dis3,Exosc9,Exosc4,Cnot7,Patl1,Exosc7,Edc3,Exosc8,Dcps,Lsm7,Dcp1a,Exosc3,Cnot10,Exosc2,Cnot2,Exosc1,Nt5c3b,Lsm2,Cnot11,Hbs1l	0.481481481481482
Curated - Chemical and Genetic Perturbation	MULLIGAN_NTF3_SIGNALING_VIA_INSR_AND_IGF1R_DN	0.0426356163835242	0.317705150023609	0.321775918075361	-0.614342948167825	-1.54644135987163	11	Kat2b,Hsd17b11,Sh3bp5	0.272727272727273
Canonical Pathways - Reactome	REACTOME_MITOCHONDRIAL_IRON_SULFUR_CLUSTER_BIOGENESIS	0.0426356163835242	0.317705150023609	0.321775918075361	-0.614249517657677	-1.54620617396188	11	Iscu,Lyrm4,Isca2,Isca1,Fxn,Hscb,Fdx1,AK157302	0.727272727272727
Ontology - Biological Process	GOBP_MITOCHONDRIAL_RIBOSOME_ASSEMBLY	0.0619834710743802	0.36900074573504	0.261663521711573	-0.640602545153309	-1.54619351989902	9	Mterf3,Ngrn,Mrps2,Dhx30,Mterf4,Fastkd2	0.666666666666667
Ontology - Molecular Function	GOMF_UBIQUITIN_BINDING	0.00435689264885752	0.0842027066337106	0.407017918923954	-0.360863499271039	-1.54615898777701	91	Cks1b,Ubxn1,Zfand2b,Plaa,Ubxn2a,Faf1,Dnajb2,Rad23a,Rnf19b,Nsfl1c,Ubap1,Nploc4,Usp16,Rae1,Tom1l1,Sqstm1,Otub1,Tax1bp1,Tab2,Rad23b,Tnfaip3,Top2a	0.241758241758242
Curated - Chemical and Genetic Perturbation	HE_PTEN_TARGETS_DN	0.0594262295081967	0.363079768092763	0.266350657088526	-0.69153480509967	-1.54519935026853	7	Tgfa,Junb,Psmd2,Ptn	0.571428571428571
Ontology - Biological Process	GOBP_REGULATION_PROTEIN_CATABOLIC_PROCESS_AT_POSTSYNAPSE	0.0594262295081967	0.363079768092763	0.266350657088526	-0.691014597459417	-1.54403697275434	7	Vhl,Egln1,Pin1,Cul3	0.571428571428571
Ontology - Biological Process	GOBP_NEGATIVE_REGULATION_OF_VASCULAR_ENDOTHELIAL_CELL_PROLIFERATION	0.0495049504950495	0.339666913915722	0.287857117255149	-0.715970667468793	-1.54351872810855	6	Pparg,Col4a3	0.333333333333333
Ontology - Biological Process	GOBP_NEGATIVE_REGULATION_OF_ENDOTHELIAL_CELL_DIFFERENTIATION	0.0432767414807755	0.318313022045735	0.321775918075361	-0.613055200980589	-1.54319980640815	11	Id1,Vhl	0.181818181818182
Positional	chr10A2	0.0314010582960253	0.271880931749438	0.321775918075361	-0.539947790193726	-1.54317383687196	17	Ltv1,Cited2,Vta1,B230208H11Rik,Stx11,Gm10335,Adat2,Gm8355,Pex3	0.529411764705882
Ontology - Biological Process	GOBP_GASTRIC_MOTILITY	0.034788570253776	0.28726377974615	0.321775918075361	-0.760727532102647	-1.54316034165925	5	Tymp	0.2
Ontology - Molecular Function	GOMF_CGMP_BINDING	0.0646464646464647	0.376603241719521	0.252961123069611	-0.659076812078767	-1.54308099453956	8	Pde6c,Pde10a	0.25
Regulatory Target Gene - miRDB	MIR_3073B_3P	0.0495049504950495	0.339666913915722	0.287857117255149	-0.715558850494526	-1.54263091630115	6	Gmfg,Elavl1,Coasy,Rbm7	0.666666666666667
Ontology - Biological Process	GOBP_REGULATION_OF_CALCIUM_ION_IMPORT	0.02383857981065	0.233977958422352	0.352487857583619	-0.492479994165368	-1.5413895370481	22	Spink1,Hes1,Serpine1,Ace,Pawr	0.227272727272727
Curated - Chemical and Genetic Perturbation	BURTON_ADIPOGENESIS_PEAK_AT_2HR	0.0289141659144318	0.261302326010586	0.352487857583619	-0.421008335521149	-1.54073636265141	42	Ccn1,Serpine1,Ppp1r15a,Fos,Zfp36,Id3,Ier3,Slc20a1,Emd,Dnajb1,Junb,Lonp1,Dusp1	0.30952380952381
Ontology - Molecular Function	GOMF_ANDROSTAN_3_ALPHA_17_BETA_DIOL_DEHYDROGENASE_ACTIVITY	0.0619834710743802	0.36900074573504	0.261663521711573	-0.638228229578874	-1.54046274130134	9	Hsd17b6,Rdh9	0.222222222222222
Ontology - Cellular Component	GOCC_PROTEIN_PHOSPHATASE_TYPE_2A_COMPLEX	0.0314010582960253	0.271880931749438	0.321775918075361	-0.538938250251782	-1.54028856601063	17	Ppp2r3d,Ppp2cb,Ppp2r5e,Ppp2r3a,Ppp2r2d,Ppp2r5b,Ppp2ca,Ier5,Ppp2r1a	0.529411764705882
Cell Type Signatures	TABULA_MURIS_SENIS_HEART_AND_AORTA_SMOOTH_MUSCLE_CELL_AGEING	0.0110460818260539	0.150933658007506	0.380730400722792	-0.407381621978654	-1.54019195150914	50	Hes1,Ppp1r15a,Fos,Zfp36,Id3,Gstm1,Ier3,Ddx5,Pnrc1,Junb,Fosl2,Gstt1,Rasl11a,Pde4b,Jun,Jund,Ier5,Nfkbiz,Sncg	0.38
Canonical Pathways - Reactome	REACTOME_STING_MEDIATED_INDUCTION_OF_HOST_IMMUNE_RESPONSES	0.0495049504950495	0.339666913915722	0.287857117255149	-0.714188714540309	-1.53967712140217	6	Ddx41,Stat6,Irf3,Dtx4	0.666666666666667
Regulatory Target Gene - miRDB	MIR_192_5P	0.018344888948613	0.20227321844853	0.352487857583619	-0.457452663935634	-1.53927861294593	32	Bhlhe22,Zfhx3,Wdr44,Ms4a4b,Bmx,Srsf6,Stk16	0.21875
Regulatory Target Gene - miRDB	MIR_215_5P	0.018344888948613	0.20227321844853	0.352487857583619	-0.457452663935634	-1.53927861294593	32	Bhlhe22,Zfhx3,Wdr44,Ms4a4b,Bmx,Srsf6,Stk16	0.21875
Ontology - Biological Process	GOBP_RIBOSOMAL_SMALL_SUBUNIT_BIOGENESIS	0.00854234511384685	0.129352530611175	0.380730400722792	-0.376448941870921	-1.53917273075429	74	Rcl1,Ltv1,Tbl3,Dcaf13,Eral1,Xrcc5,Imp3,Tsr3,Snu13,Fcf1,Utp4,Ngdn,Ddx52,Mrps11,mt-Rnr1,Rrp7a,Bysl,Mrps7,Wdr43,Rps17,Rps6,Rps15,Prkdc,Nop9,Pwp2,Rps27l,Utp3	0.364864864864865
Ontology - Biological Process	GOBP_POSITIVE_REGULATION_OF_NLRP3_INFLAMMASOME_COMPLEX_ASSEMBLY	0.0280306408855003	0.256207089325166	0.352487857583619	-0.510967937127025	-1.53808067678352	20	Usp50,Mark4,Atat1,Tlr6,Ddx3x,Ppp2ca,Myd88,Gbp5	0.4
Ontology - Biological Process	GOBP_PROTEIN_DESUMOYLATION	0.0619834710743802	0.36900074573504	0.261663521711573	-0.63622688297046	-1.53563218110389	9	Senp3,Senp2,Desi1,Senp6	0.444444444444444
Ontology - Cellular Component	GOCC_GATOR1_COMPLEX	0.0514851485148515	0.344329896907216	0.282013350011725	-0.711688155290765	-1.53428631391831	6	Nprl2,Nprl3,Rraga	0.5
Regulatory Target Gene - miRDB	MIR_27A_5P	0.0245858819277003	0.237212950639337	0.352487857583619	-0.473543541926146	-1.53426148087102	28	Pcdh20,Tbcel,Hectd2,Mrpl19,Elavl1	0.178571428571429
Ontology - Biological Process	GOBP_N_ACETYLNEURAMINATE_METABOLIC_PROCESS	0.0630252100840336	0.372986403863871	0.261663521711573	-0.620867931108865	-1.53408154220803	10	Renbp,Hoga1,Amdhd2,Npl,Nagk,Gnpda1	0.6
Ontology - Biological Process	GOBP_POSITIVE_REGULATION_OF_ISOTYPE_SWITCHING_TO_IGG_ISOTYPES	0.0630252100840336	0.372986403863871	0.261663521711573	-0.620737263634701	-1.53375868037181	10	Cd28,Tbx21,Cd40,Paxip1,Ptprc	0.5
Canonical Pathways - Reactome	REACTOME_BETA_CATENIN_PHOSPHORYLATION_CASCADE	0.0333738821621697	0.28160530464416	0.321775918075361	-0.53662784287478	-1.53368540866569	17	Axin1,Ppp2cb,Ppp2r5e,Ppp2r5b,Ppp2ca,Ppp2r1a	0.352941176470588
Cell Type Signatures	TABULA_MURIS_SENIS_LIMB_MUSCLE_SKELETAL_MUSCLE_SATELLITE_CELL_AGEING	0.0040526940424532	0.080611403087605	0.407017918923954	-0.347941048710266	-1.53363880085538	114	Sertad1,Tuba4a,Gadd45b,Atf4,Gstp1,Rarres2,Cltb,Tagln2,Fos,Cdk2ap2,Zfp36,Id3,Plekhf1,Rnase4,Gstm1,Ier3,Gadd45a,Emd,Cyb5a,Nfkbia,Srgn,Ctsl,Junb,Fosl2,Klf2,Kdm6b,Ccl2,Gpx4,Slc25a3,Jund,Use1,Crip2,Pttg1,Pold4	0.298245614035088
Ontology - Molecular Function	GOMF_OXYGEN_BINDING	0.0574468085106383	0.359479794708257	0.276500599254472	-0.548827397677273	-1.5322868119344	15	Tdo2,Egln2,Ndufs2,Hbb-bs,Cbs,Hba-a1,Park7	0.466666666666667
Ontology - Cellular Component	GOCC_MICOS_COMPLEX	0.0640495867768595	0.375170981076584	0.257206466468838	-0.634702449225729	-1.53195272401236	9	Apoo,Immt,Chchd10,Chchd3,Micos13,Dnajc11,Apool,Chchd6	0.888888888888889
Ontology - Biological Process	GOBP_NUCLEAR_TRANSCRIBED_MRNA_CATABOLIC_PROCESS	0.00551047583231598	0.0972065670278219	0.407017918923954	-0.34797831762194	-1.53136215033993	113	Smg5,Etf1,Samd4,Zfp36,Eif4a3,Lsm1,Mrto4,Nbdy,Cnot8,Hnrnpab,Ncbp1,Polr2d,Exosc9,Exosc4,Cnot7,Cpeb3,Magoh,Ddx5,Pnrc1,Gspt2,Patl1,Exosc7,Edc3,Xrn2,Secisbp2,Zfp36l2,Exosc8,Dcps,Lsm7,Tob1,Dcp1a,Pnldc1,Exosc3,Rbm8a,Exosc2,Smg9,Ssb,Cnot2,Ptbp1,Gspt1,Pelo,Csde1	0.371681415929204
Ontology - Biological Process	GOBP_BRANCHED_CHAIN_AMINO_ACID_METABOLIC_PROCESS	0.0331534626111093	0.280765830398423	0.321775918075361	-0.496716290845472	-1.53090297126835	21	Sds,Ivd,Auh,Bckdha,Acat1,Hmgcl,Hibadh,Dld,Sdsl,Hibch,Bckdk,Bckdhb	0.571428571428571
Ontology - Biological Process	GOBP_PYRIMIDINE_RIBONUCLEOSIDE_TRIPHOSPHATE_BIOSYNTHETIC_PROCESS	0.0651260504201681	0.378246297779433	0.257206466468838	-0.619291385218143	-1.53018610836418	10	Nme4,Ctps2,Nme2,Uck1	0.4
Ontology - Biological Process	GOBP_MODIFICATION_DEPENDENT_MACROMOLECULE_CATABOLIC_PROCESS	2.63646606391874e-06	0.000221297507522227	0.627256739718528	-0.282771113185416	-1.52986516633634	607	Fbxo4,Psmd7,Ubxn1,Rnf14,Trim2,Axin1,Cblc,Gclc,Klhdc2,Selenos,Zfand2b,Psmd11,Psmc2,Ube2s,Plaa,Rnf11,Psma1,Ubxn2a,Trib1,Psma7,Psmb3,Psmd1,Gna12,Usp50,Tlk2,Ube2j2,Psmd6,Ube2z,Faf1,Uchl5,Desi1,Ppp1r11,Ube2k,Dnajb2,Smurf1,Rad23a,Rnf7,Nae1,Wac,Psmd4,Ptk2,Rnf19b,Nsfl1c,Smad7,Tbx21,Ddit3,Psmc4,Klhl3,Ppp2cb,Ubap1,Psmc6,Mtm1,Nploc4,Rnf6,Trib3,Psmc5,Maea,Psma5,Usp16,Pdcl3,Spsb3,Ufd1,Ufl1,Dmac2,Spopl,Trip4,P…	0.294892915980231
Ontology - Biological Process	GOBP_POSITIVE_REGULATION_OF_NATURAL_KILLER_CELL_MEDIATED_IMMUNITY	0.0187010893004234	0.204582118693542	0.352487857583619	-0.454546637725713	-1.52950014984746	32	Pvr,Cd226,Sh2d1a,Klrb1c,Klrc1,Il18rap,Stat5b,Il12b,Lag3	0.28125
Ontology - Biological Process	GOBP_TRANSCRIPTION_DEPENDENT_TETHERING_OF_RNA_POLYMERASE_II_GENE_DNA_AT_NUCLEAR_PERIPHERY	0.0737704918032787	0.397521136009193	0.237793834423688	-0.684265880318894	-1.5289573075462	7	Nup107,Rae1,Nup98,Ldb1	0.571428571428571
Ontology - Biological Process	GOBP_MRNA_EXPORT_FROM_NUCLEUS	0.0176887906880126	0.19762138836949	0.352487857583619	-0.388116514944794	-1.5282532705959	58	Nup107,Nup93,Alyref,Eif4a3,Rae1,Nxt1,Nxf1,Ncbp1,Nup88,Gle1,Polr2d,Magoh,Thoc3,Tpr,4931428L18Rik,Fyttd1,Rbm8a,Thoc5,Ncbp3,Nup85,Nxf7,Nup155,Mcm3ap,Akap8l,Rbm15b,Chtop,Nup133	0.46551724137931
Ontology - Biological Process	GOBP_PROTEIN_INSERTION_INTO_MITOCHONDRIAL_INNER_MEMBRANE	0.0651260504201681	0.378246297779433	0.257206466468838	-0.618441882748923	-1.52808710148559	10	Timm10,Timm9,Timm29,Ndufa13,Tomm70a,Timm22	0.6
Ontology - Biological Process	GOBP_PEPTIDYL_ARGININE_METHYLATION	0.0647181628392484	0.376883976258202	0.257206466468838	-0.561252480149761	-1.52778987157274	14	Prmt1,Coprs,Prmt7,Carm1,Wdr77,Prmt3	0.428571428571429
Canonical Pathways - Biocarta	BIOCARTA_EPO_PATHWAY	0.0238910876956955	0.233977958422352	0.352487857583619	-0.512958207185101	-1.52765627971996	19	Raf1,Fos,Map2k1,Shc1,Mapk3,Hras,Stat5b,Jun,Jak2	0.473684210526316
Ontology - Molecular Function	GOMF_PROTEIN_TYROSINE_THREONINE_PHOSPHATASE_ACTIVITY	0.0597014925373134	0.363652860318468	0.271288554688953	-0.606483549884346	-1.52665746130891	11	Dusp4,Dusp1,Dusp5,Dusp9,Dusp2	0.454545454545455
Canonical Pathways - Wiki	WP_IL3_SIGNALING_PATHWAY	0.00544810141380111	0.097025323658898	0.407017918923954	-0.354528652824177	-1.52614246198513	96	Id1,Raf1,Pik3ca,Mapkapk2,Ptk2,Map2k1,Shc1,Pik3r2,Mapk3,Hras,Stat6,Gsk3a,Fes,Stat5b,Bmx,Pak1,Chek1,Bax,Rap1a,Slc2a1,Crk,Lyn,Mapk7,Jak2,Jak1,Ppp2ca,Vcl,Kras,Pik3cd,Prkaca	0.3125
Ontology - Biological Process	GOBP_PYRUVATE_BIOSYNTHETIC_PROCESS	0.0613861386138614	0.367628903346069	0.257206466468838	-0.707520175340564	-1.52530081296998	6	Sds,Pkm,Agxt,Hoga1	0.666666666666667
Ontology - Biological Process	GOBP_PROTEIN_IMPORT_INTO_MITOCHONDRIAL_MATRIX	0.0238910876956955	0.233977958422352	0.352487857583619	-0.511678934120579	-1.52384643809326	19	Timm44,Timm17a,Pam16,Timm23,Timm21,Timm50,Tomm40,Grpel1	0.421052631578947
Curated - Chemical and Genetic Perturbation	SCHMAHL_PDGF_SIGNALING	0.0651260504201681	0.378246297779433	0.257206466468838	-0.616573682947949	-1.52347102987321	10	Csrnp1,Myo1e,Sgpl1	0.3
Ontology - Biological Process	GOBP_TRANSCRIPTION_ELONGATION_BY_RNA_POLYMERASE_II	0.00803908568439361	0.125494276233883	0.380730400722792	-0.355855484035043	-1.52293277762303	90	Adrm1,Axin1,Tcea3,Supt5,Med28,Med24,Wdr61,Map2k1,Med27,Ncbp1,Supt4a,Zmynd11,Gtf2f2,Cdk9,Med21,Tcea1,Polr2i,Ldb1,Pwwp2a,Med17,Eapp,Elof1,Gtf2f1,Med29,Wdr43,Med6,Nelfcd,Med30,Paf1,Med1,Med4	0.344444444444444
Ontology - Biological Process	GOBP_MACROAUTOPHAGY	0.000612672077214719	0.0205803685545722	0.477270815362862	-0.305793295137769	-1.52271083557374	249	Retreg1,Gabarapl1,Stbd1,Plaa,Fez1,Ubxn2a,Supt5,Phf23,Ulk3,Smurf1,Elapor1,Wac,Nsfl1c,Ralb,Emc6,Mtm1,Vmp1,Atg4d,Npc1,Vamp8,Poldip2,Adrb2,Ufl1,Mapk3,Fez2,Snx30,Mtor,Rubcnl,Sesn3,Sptlc1,Trp53,Sqstm1,Vps4a,Chmp6,Usp30,Pik3c3,Scfd1,Stk3,Yod1,Uvrag,Vti1b,Tbc1d12,Snx14,Rab12,Rnf41,Atg13,Ehmt2,Snap29,Atg10,Ubxn6,Rab3gap1,Ripk2,Tecpr1,Tex264,Tgfb1,Mfsd8,Ap4m1,Vcp,Chmp7,Chmp4b,Tbc1d25,Tsc1,Atg101,Smcr8,Ulk1	0.261044176706827
Curated - Chemical and Genetic Perturbation	RAFFEL_VEGFA_TARGETS_DN	0.0304468985443921	0.267389386041244	0.352487857583619	-0.881011165111658	-1.52216959605376	3	Hes1,Il18r1	0.666666666666667
Cell Type Signatures	TABULA_MURIS_SENIS_HEART_AND_AORTA_CARDIOMYOCYTE_AGEING	0.00598265807680295	0.102144807547716	0.407017918923954	-0.346323704515291	-1.52191990057035	108	Aldoa,Phyh,Atpif1,Cox7b,Rpl24,Rnf7,Myl12a,Morf4l1-ps1,Oaz1,Flot1,Gapdh,Snx3,Timm23,Nme2,Ndufa10,Pnrc1,Mir703,Tpm1,Atp5h,Junb,Morf4l1,Gpx4,Pdlim7,Jun,Use1,Atp5g2,Cox19,Aurkaip1,Psmb1,Fth1	0.277777777777778
Canonical Pathways - Reactome	REACTOME_RECRUITMENT_OF_NUMA_TO_MITOTIC_CENTROSOMES	0.00894923204399648	0.13320431091274	0.380730400722792	-0.362183191687702	-1.52147679627536	84	Tuba8,Tubb4b,Tuba4a,Tubb2a,Tubb2b,Tubb5,Nek2,Dctn2,Tuba1b,Nde1,Tubb6,Tubg1,Nedd1,Csnk1e,Tubgcp4,Ssna1,Ofd1,Haus4	0.214285714285714
Ontology - Cellular Component	GOCC_MITOCHONDRIAL_ALPHA_KETOGLUTARATE_DEHYDROGENASE_COMPLEX	0.0653465346534654	0.37848108510273	0.248911114434702	-0.705460983091291	-1.52086152244322	6	Bckdha,Dld,Mrps36,Bckdk,Bckdhb	0.833333333333333
Ontology - Biological Process	GOBP_CELLULAR_RESPONSE_TO_CORTICOSTEROID_STIMULUS	0.0323910355651479	0.276956310496241	0.321775918075361	-0.432864659470623	-1.52073988361561	36	Sgk1,Sstr2,Pck2,Nr3c2,Zfp36,Ugt1a6b,Eif4e,Gsk3a,Klf9,Pck1,Tgfb1,Jak2,Zfp36l2,Agtr1a	0.388888888888889
Ontology - Biological Process	GOBP_NEGATIVE_REGULATION_OF_ALPHA_BETA_T_CELL_DIFFERENTIATION	0.0257297716546664	0.242219435800124	0.352487857583619	-0.48433485295686	-1.52033037646684	25	Bcl6,Ihh,Smad7,Tbx21,Hlx,Zbtb7b,Slc4a2	0.28
Ontology - Biological Process	GOBP_PEPTIDE_BIOSYNTHETIC_PROCESS	9.48600591905028e-07	8.69026553681224e-05	0.659444398037935	-0.278687134500601	-1.51969069878075	659	Nck2,Mrps31,mt-Tt,Trim2,Scrib,Msi2,Gclc,Impact,Mrpl47,Mrpl12,Mrpl45,Mrpl43,Fech,Gss,Dph1,Pkm,Rpl24,Mrpl37,Ppp1r15a,Mrpl10,Etf1,Mtg2,mt-Tq,Mrpl9,Samd4,Zfp36,Mrpl1,Eef1e1,Mrps18b,Eif4a3,Trmt10c,Mrps26,Dus3l,Eif4g3,Aimp1,Fxr2,Mrpl38,Lsm1,Mrpl18,Mrps22,Eif2b3,Prr16,Mrpl3,Gapdh,Usp16,Eif4e,Rcc1l,Mrpl50,Cnot8,Cdk5rap1,Eif4a1,Mapk3,Mrpl21,Mrpl34,Mrps6,Trip4,Mrpl58,Ncbp1,Dap3,Mtg1,Eif1ad,Mtor,Coa3,Mtres1…	0.365705614567527
Ontology - Biological Process	GOBP_REGULATION_OF_T_HELPER_2_CELL_DIFFERENTIATION	0.0597014925373134	0.363652860318468	0.271288554688953	-0.603608082681073	-1.51941925433452	11	Bcl6,Hlx,Zfp35,Socs5	0.363636363636364
Cell Type Signatures	TABULA_MURIS_SENIS_SKIN_BULGE_KERATINOCYTE_AGEING	2.06038903901995e-08	2.52153870790594e-06	0.73376198835648	-0.274683457921693	-1.5187701291967	830	Ldhb,Adrm1,Ethe1,Gadd45b,Gstp1,Mif,Enpp2,Psmd7,Ubxn1,Ier2,Wdtc1,Cltb,Selenos,Ube2s,Mrpl12,Ndufb4,Atpif1,Prxl2a,Tm2d3,Apoc1,Brd2,Psma7,Psmb3,Cnn3,Cited2,Med28,Cib2,Rpl24,Ebna1bp2,U2af1,Ndufb8,Nrtn,Kif1c,Ppp1r11,Tubb5,Cdk2ap2,Ube2k,Eci1,Lamtor1,Uqcr10,Senp6,Cox5a,Ndufs4,Spry2,Scand1,Myl12a,Iscu,Id3,Psmd4,Tmem11,Akt1s1,Trir,Aimp1,Lmo4,Dctpp1,Mrpl18,Bcl7c,Mpc2,Bola1,Oaz1,Cebpzos,Ndufc2,Vps29,Cbr1,Snr…	0.327710843373494
Ontology - Cellular Component	GOCC_EXTRINSIC_COMPONENT_OF_POSTSYNAPTIC_SPECIALIZATION_MEMBRANE	0.0693069306930693	0.387748303963959	0.241339976815091	-0.704026702590702	-1.51776944211841	6	Scrib,Cyth2	0.333333333333333
Ontology - Biological Process	GOBP_GLUTAMATE_SECRETION_NEUROTRANSMISSION	0.0758196721311475	0.402630335742483	0.234392647294686	-0.678863523959183	-1.51688601702635	7	Dtnbp1,Pak1,Nf1,Rab3gap1,Kmo,Stxbp1	0.857142857142857
Ontology - Biological Process	GOBP_REGULATION_OF_TRANSLATIONAL_INITIATION_IN_RESPONSE_TO_STRESS	0.0638297872340426	0.374534273828902	0.261663521711573	-0.543309650569441	-1.51688165694268	15	Nck2,Impact,Fech,Ppp1r15a,Eif2s1,Hbb-bs	0.4
Canonical Pathways - Reactome	REACTOME_RNA_POLYMERASE_II_TRANSCRIPTION_TERMINATION	0.0180977755646521	0.200513847859365	0.352487857583619	-0.375743728442912	-1.51591831650194	62	U2af1,Alyref,Eif4a3,U2af2,Snrpd3,Snrpb,Lsm10,Ncbp1,Magoh,Thoc3,Cpsf4,Cpsf2,Cstf2,Srsf2,Papola,Srsf5,Snrpf,Cpsf6,Fyttd1	0.306451612903226
Ontology - Biological Process	GOBP_DIADENOSINE_POLYPHOSPHATE_CATABOLIC_PROCESS	0.0583501006036217	0.359934133465665	0.266350657088526	-0.746630402779076	-1.51456386002114	5	Nudt11,Nudt10,Nudt4	0.6
Curated - Chemical and Genetic Perturbation	GOLDRATH_HOMEOSTATIC_PROLIFERATION	0.00277872682412203	0.0609419267364218	0.431707695803346	-0.327691619032782	-1.51386438547275	148	Pcgf2,Rnf11,Gnpnat1,Mrpl9,Sos2,Cacybp,Rnf141,Mpc2,Psmc6,Ak6,Ptges3,Zfp131,Psmc5,Cycs,Fubp1,Lrp8,Nhp2,Sema4f,Ndufab1,Fam162a,App,Pdcd2,Igf2bp2,Ndufc1,Vti1b,Nop16,Rad23b,Cpsf2,Agfg1,Klf9,Siah1b,Sdhc,Mrps33,Ndufb3,4930453N24Rik,Set,Pcbd2,Vdac2,Eif3j1,Bysl,Nifk,Arl4c,5730480H06Rik,Atp6v0b,Ipp,Rab5if,Taf1d,Macir,Lage3,Vopp1,Trnt1,Park7,Pbrm1,Aqp9	0.364864864864865
Ontology - Molecular Function	GOMF_ALKYLGLYCEROPHOSPHOETHANOLAMINE_PHOSPHODIESTERASE_ACTIVITY	0.0583501006036217	0.359934133465665	0.266350657088526	-0.746281110304352	-1.5138553089672	5	Enpp2,Gna11,Gnb1	0.6
Canonical Pathways - Reactome	REACTOME_CD28_CO_STIMULATION	0.0208382953511279	0.214788037006567	0.352487857583619	-0.449642618229518	-1.51299865598136	32	Cd28,Mapkap1,Them4,Pik3ca,Trib3,Pik3r2,Mtor,Pak1	0.25
Ontology - Biological Process	GOBP_SOMATIC_DIVERSIFICATION_OF_T_CELL_RECEPTOR_GENES	0.0583501006036217	0.359934133465665	0.266350657088526	-0.745740212217387	-1.51275807974719	5	Bcl11b,Tcf7,Prkdc,Lef1	0.8
Canonical Pathways - Reactome	REACTOME_HISTIDINE_CATABOLISM	0.0758196721311475	0.402630335742483	0.234392647294686	-0.677014449491733	-1.51275435417347	7	Amdhd1,Hal,Ftcd	0.428571428571429
Ontology - Biological Process	GOBP_TYROSINE_CATABOLIC_PROCESS	0.0712871287128713	0.391903784100909	0.237793834423688	-0.701669125854652	-1.51268688216116	6	Hgd,Hpd,Tat,Il4i1	0.666666666666667
Canonical Pathways - Reactome	REACTOME_FORMATION_OF_THE_EARLY_ELONGATION_COMPLEX	0.0211944969279479	0.217257144980089	0.352487857583619	-0.449502629298033	-1.5125276084058	32	Polr2c,Supt5,Ncbp1,Gtf2h4,Polr2e,Polr2d,Supt4a,Gtf2f2,Polr2i,Ercc3,Polr2h,Gtf2f1,Gtf2h2,Nelfcd,Gtf2h1,Gtf2h3,Ctdp1	0.53125
Ontology - Biological Process	GOBP_HISTONE_H4_R3_METHYLATION	0.0583501006036217	0.359934133465665	0.266350657088526	-0.745624658464826	-1.5125236752321	5	Prmt1,Coprs,Wdr77	0.6
Ontology - Molecular Function	GOMF_ISOCITRATE_DEHYDROGENASE_NAD_P_PLUS_ACTIVITY	0.0583501006036217	0.359934133465665	0.266350657088526	-0.745569796190026	-1.51241238533769	5	Idh3a,Idh3b,Idh3g	0.6
Cell Type Signatures	TABULA_MURIS_SENIS_BRAIN_NON_MYELOID_OLIGODENDROCYTE_PRECURSOR_CELL_AGEING	3.65534321345579e-05	0.00220310009015501	0.557332238758646	-0.290701814103344	-1.51209080143523	401	Ldhb,Igfbp2,Adrm1,Atf4,Gabarapl1,Aldoa,Psmd7,Ubxn1,Gsta4,Cltb,Bin1,Selenos,Psmc2,Tagln2,Pgp,Tubb2b,Tnfrsf12a,Ebna1bp2,U2af1,Ppp1r11,Fos,Cdk2ap2,Eci1,Lamtor1,Cox5a,Mrps18b,Akt1s1,Unc119,Bcl7c,Oaz1,Cebpzos,Ndufc2,Vps29,Praf2,Rheb,Arhgdia,Gstm1,Higd2a,Ppp1r35,Nxt1,Msrb2,Cystm1,Exosc9,Ndufaf5,Dexi,Rala,Gadd45a,H2ax,Bri3,Rgcc,Psma2,Rnf126,Tmub1,Lin37,Phb,Cyhr1,Ubald1,Pin1,Cyb5a,Nfkbia,S100a1,Rrp1,Ctsl…	0.276807980049875
Canonical Pathways - Biocarta	BIOCARTA_ACE2_PATHWAY	0.069327731092437	0.387748303963959	0.248911114434702	-0.611914910549167	-1.51195982694547	10	Col4a3,Ace,Ace2,Col4a5,Agt	0.5
Ontology - Biological Process	GOBP_NEGATIVE_REGULATION_OF_GLUTAMATE_SECRETION	0.0363442275898088	0.293441962254044	0.321775918075361	-0.874893344709898	-1.51159951410877	3	Adora1,Il1rn,Il1b	1
Ontology - Biological Process	GOBP_CITRULLINE_METABOLIC_PROCESS	0.0727272727272727	0.395375936372885	0.237793834423688	-0.645589050416148	-1.51150241629339	8	Ddah1,Otc,Ass1	0.375
Ontology - Biological Process	GOBP_DIADENOSINE_POLYPHOSPHATE_METABOLIC_PROCESS	0.0727272727272727	0.395375936372885	0.237793834423688	-0.645529440073582	-1.51136285200436	8	Nudt11,Nudt10,Nudt4	0.375
Ontology - Biological Process	GOBP_REGULATION_OF_ENDODEOXYRIBONUCLEASE_ACTIVITY	0.0778688524590164	0.407372962754036	0.231126709673834	-0.676341882161776	-1.51125153668172	7	Gzma,Prkcd	0.285714285714286
Ontology - Biological Process	GOBP_PROTEIN_NEDDYLATION	0.0326747203891037	0.278490758786874	0.321775918075361	-0.501998085848642	-1.5110802450099	20	Dcun1d4,Uba3,Rnf7,Nae1,Dcun1d5,Ube2m,Dcun1d2	0.35
Ontology - Molecular Function	GOMF_BH_DOMAIN_BINDING	0.0419649265920633	0.315954903538003	0.321775918075361	-0.528467889748347	-1.51036421649951	17	Bik,Bok,Dnm1l,Bcl2a1d,Bax,Bcl2a1b	0.352941176470588
Regulatory Target Gene - GTRD	ZBTB7B_TARGET_GENES	7.87291777511287e-07	7.29587385957281e-05	0.659444398037935	-0.277921354821872	-1.50994531417609	644	Sertad1,Jade1,Golm2,Cks1b,Rnf14,Midn,Nr6a1,Fbxo21,Ugp2,Prkd3,Cltb,Msi2,Miga1,1810010H24Rik,Pdcd2l,Tfdp2,Zfp771,Memo1,Dvl1,Dgkz,Cbln3,Brd2,Nr2f6,Socs7,Erf,Rnf220,Chpf,Tlk2,Npepl1,Ulk3,Gm2453,Tubb5,Gfi1,Senp6,Wac,Samd1,Tmem11,Mrps18b,Sipa1l1,Uimc1,Ddit3,Lsm1,Numbl,Bcl7c,Rcc2,Thra,D630045J12Rik,4732491K20Rik,Eml3,Ccm2,Flot1,Stk24,Tnk2,Fzd5,Gmfg,Reps1,Cdk2ap1,Rhog,Ube2q1,Mrps6,Washc1,Ubl3,Crot,Tgif2,…	0.232919254658385
Curated - Chemical and Genetic Perturbation	RAMJAUN_APOPTOSIS_BY_TGFB1_VIA_MAPK1_DN	0.0799180327868853	0.411314896192406	0.227987202850442	-0.675652279348697	-1.50971065426936	7	Ddit3,Trib3,Sgpl1,Egln3	0.571428571428571
Ontology - Biological Process	GOBP_POSITIVE_REGULATION_OF_CHROMOSOME_SEGREGATION	0.0287706478363761	0.260152863007773	0.352487857583619	-0.465956873800085	-1.50968099007471	28	Kat2b,Rcc2,Mad1l1,Ncaph2,Kat5,Ccnb1,Rad18,Smc4,Ncapd2,Mad2l1bp	0.357142857142857
Canonical Pathways - Reactome	REACTOME_GLUTATHIONE_CONJUGATION	0.0229755067948046	0.228217673441331	0.352487857583619	-0.426068895804029	-1.50959179386947	37	Gstp1,Gstm4,Gm3776,Gclc,Gss,Gsta5,Gstm1,Gstm7,Gsta2,Gsta1,Gstt1,Gstm6,Akr1a1,Gsta3	0.378378378378378
Ontology - Biological Process	GOBP_PROTEIN_DEUBIQUITINATION_INVOLVED_IN_UBIQUITIN_DEPENDENT_PROTEIN_CATABOLIC_PROCESS	0.0583501006036217	0.359934133465665	0.266350657088526	-0.743883099130109	-1.50899086593499	5	Tnfaip3,Otud7b,Usp9x,Zranb1	0.8
Ontology - Biological Process	GOBP_ISOLEUCINE_METABOLIC_PROCESS	0.0727272727272727	0.395375936372885	0.237793834423688	-0.644294108004872	-1.50847059816955	8	Sds,Acat1,Sdsl,Bckdk	0.5
Ontology - Biological Process	GOBP_REGULATION_OF_POTASSIUM_ION_TRANSPORT	0.0107467938247465	0.148238811989839	0.380730400722792	-0.368313444903381	-1.50590942811001	74	Adora1,Atf4,Wnk4,Amigo1,Atp1b1,Bin1,Dlg1,Nr3c2,Kcnn2,Oxsr1,Adrb2,Rgs4,Grip1	0.175675675675676
Ontology - Biological Process	GOBP_REGULATION_OF_POLYAMINE_TRANSMEMBRANE_TRANSPORT	0.0583501006036217	0.359934133465665	0.266350657088526	-0.74222720408077	-1.50563182940449	5	Azin2,Oaz1,Oaz2	0.6
Ontology - Molecular Function	GOMF_ORNITHINE_DECARBOXYLASE_REGULATOR_ACTIVITY	0.0583501006036217	0.359934133465665	0.266350657088526	-0.74222720408077	-1.50563182940449	5	Azin2,Oaz1,Oaz2	0.6
Ontology - Biological Process	GOBP_REGULATION_OF_PHOSPHOLIPID_CATABOLIC_PROCESS	0.0811881188118812	0.413734240556923	0.222056046145248	-0.698281984634655	-1.50538474515281	6	Scarb1,Apoc1,Prkcd	0.5
Canonical Pathways - Reactome	REACTOME_MRNA_CAPPING	0.0294681096488593	0.263664362286825	0.352487857583619	-0.464393483287586	-1.50461566950645	28	Polr2c,Supt5,Ncbp1,Gtf2h4,Polr2e,Polr2d,Gtf2f2,Polr2i,Ercc3,Polr2h,Gtf2f1,Gtf2h2,Gtf2h1,Rngtt,Gtf2h3	0.535714285714286
Ontology - Biological Process	GOBP_MITOCHONDRIAL_DEPOLARIZATION	0.0271266108171546	0.250370653207036	0.352487857583619	-0.480617726627925	-1.50426239425143	22	Gclc,Atpif1,Bok,Ngfr,Casp1,Hsh2d,Mllt11	0.318181818181818
Ontology - Biological Process	GOBP_REGULATION_OF_HYPOXIA_INDUCED_INTRINSIC_APOPTOTIC_SIGNALING_PATHWAY	0.0714285714285714	0.391903784100909	0.245041785430996	-0.608421925749779	-1.5033291291119	10	Zfas1,Nol3,Map2k1	0.3
Canonical Pathways - Reactome	REACTOME_BASE_EXCISION_REPAIR	0.0240441140896613	0.234531469326848	0.352487857583619	-0.424184871988829	-1.50291656618002	37	Pnkp,Pold2,Adprs,Polb,Mutyh,Pcna,Pole3,Pold4,Rfc3,Fen1,Apex1,Parp2,Rfc4,Rpa1	0.378378378378378
Cell Type Signatures	TABULA_MURIS_SENIS_LIMB_MUSCLE_B_CELL_AGEING	0.000943919478318128	0.028285826311021	0.477270815362862	-0.30705947478089	-1.50285103494431	218	Tubb4b,Sertad1,Tuba4a,Gadd45b,Atf4,Gstp1,Aldoa,Tubb2a,Selenos,Ube2s,Tagln2,Gnl3,Id2,Ndufa1,Fos,Cdk2ap2,Mpc2,Oaz1,Ppp1r2,Ptges3,Rheb,Cycs,Gapdh,Prdx2,Mzb1,Sfr1,Rtn3,Emd,Strap,Tuba1b,Srgn,Bcl2a1d,H2az1,Ddx5,Pnrc1,Itm2c,Atp5d,Dnajc7,Bcl2a1b,Ndufb11,Atp5mpl,Nop56,Ndufa4,Kdm6b,Sbds,Gpx4,Slc25a3,Hspa4,Tpm4,Pfdn2,Cacna1s,Ndufv3,Vcp,Ptprc,Jund,Rel,Pttg1,Uqcrb	0.26605504587156
Curated - Chemical and Genetic Perturbation	BURTON_ADIPOGENESIS_4	0.0439947058934521	0.320164831994473	0.321775918075361	-0.404170208688397	-1.5027987642272	45	H19,Bcl6,Rcl1,Idh3a,Rhou,Uchl5,Ppm1g,Nhp2,H2ax,Cct3,Abcf2	0.244444444444444
Ontology - Biological Process	GOBP_MITOCHONDRIAL_TRANSPORT	0.00267253490682782	0.0593436005903928	0.431707695803346	-0.32692389127762	-1.50257616144011	146	Casp6,Gclc,Atpif1,Timm44,Them4,Immp1l,Chchd4,Timm10,Nol3,Slc35f6,Rhot1,Mff,Bok,Plekhf1,Immp2l,Timm17a,Ier3,Mtch2,Gsk3a,Pam16,Pmpcb,Timm23,Trp53,Timm21,Crym,Aip,Timm50,Tomm40,Bax,Spg7,Timm9,Chchd10,Tomm5,Oxa1l,Hspa4,Timm29,Grpel1,Pmpca,Vdac2,Mtx2,Fbxo7,Slc25a10,Slc25a46,Ndufa13	0.301369863013699
Ontology - Biological Process	GOBP_NEGATIVE_REGULATION_OF_AUTOPHAGY	0.0120444157520238	0.160378798452197	0.380730400722792	-0.367613596288737	-1.5019628089632	70	Lepr,Fez1,Phf23,Ptk2,Wdr6,Mtm1,Npc1,Poldip2,Fez2,Washc1,Mtor,Snca,Rraga,Trp53,Usp30,Scfd1,Eif4g2,Rnf41,Ehmt2,Tnfaip3	0.285714285714286
Ontology - Molecular Function	GOMF_C_ACETYLTRANSFERASE_ACTIVITY	0.0747474747474747	0.400652462437819	0.234392647294686	-0.641117534988225	-1.50103336269119	8	Acat3,Acaa1b,Acat1,Hadhb,Gcat	0.625
Canonical Pathways - Biocarta	BIOCARTA_TCYTOTOXIC_PATHWAY	0.0792291220556745	0.408902599729157	0.234392647294686	-0.583783926189949	-1.50009394472713	12	Cd28,Ptprc,Cd3e,Cd3d,Cd247,Thy1,Cd2	0.583333333333333
Ontology - Biological Process	GOBP_NCRNA_PROCESSING	4.36096562015352e-05	0.00259907066253908	0.557332238758646	-0.289858865082947	-1.49968726015302	387	Rcl1,Yrdc,Kat2b,Trmt11,Trmt9b,Ebna1bp2,Wdr55,Tbl3,Trmt10c,Dus3l,Mrto4,Zc3h7b,Wdr74,Wdr6,Rpf1,Ddx17,Nsun5,Dcaf13,Srrt,Cdk5rap1,Nhp2,Ncbp1,Rnf113a2,Ctu2,Tsen34,Dis3,Mtfmt,Imp3,Tsr3,Exosc9,Ddx47,Snu13,Exosc4,Trp53,Fcf1,Naf1,Trmt1,Ddx27,Utp4,Dus1l,Fbl,Ngdn,Mrpl44,Emg1,Rrp1,Ddx52,Pop5,Utp14a,Bop1,Mrps11,Zc3h10,Ddx5,Mrm3,Grsf1,Trub2,Trmt112,Osgep,Mphosph10,Nol8,Pld6,Exosc7,Wdr4,Rrp15,Sbds,Pus1,Trim71,P…	0.44702842377261
Cell Type Signatures	TABULA_MURIS_SENIS_LUNG_INTERMEDIATE_MONOCYTE_AGEING	2.81844259148256e-05	0.00177197143633915	0.575610261071129	-0.288396438349165	-1.4991857082684	394	Mif,Aldoa,Zfas1,Atpif1,Hcst,Psmb3,Pkm,Rpl24,Ndufb8,Tubb5,Lamtor1,Uqcr10,Cox5a,Scand1,Id3,Creg1,Aimp1,Lmo4,Tnfaip2,Mrpl18,Rex1bd,Cox7a2,Vamp8,Gapdh,Ier3,Gmfg,Nhp2,Mrpl34,Cox8a,0610012G03Rik,Atp5c1,Prdx2,Atp5j2,Ndufb5,Mrpl23,Imp3,Clec4d,Polr1d,Gsn,Ddt,Cox5b,Sfr1,Ccdc12,Supt4a,Rilpl2,Clec4e,H2aj,Mrpl36,Cd300e,Cyb5a,Blvrb,Emg1,Ndufa5,Ctsl,Pop5,Atp5o,H2az1,Nme2,Atp5g1,Cox6b1,Tpr,Asnsd1,Atp5h,Atp5d,Mrp…	0.365482233502538
Ontology - Cellular Component	GOCC_MAST_CELL_GRANULE	0.0663983903420523	0.380449962102853	0.248911114434702	-0.738997365080748	-1.49907999679104	5	Cxcr2,Srgn	0.4
Ontology - Biological Process	GOBP_EATING_BEHAVIOR	0.0391772965556068	0.30684970230208	0.321775918075361	-0.486341259144353	-1.4989266355794	21	Lepr,Ace,Gdf15,Mtor,Adrb3,Dgat1	0.285714285714286
Cell Type Signatures	TABULA_MURIS_SENIS_GONADAL_ADIPOSE_TISSUE_MESENCHYMAL_STEM_CELL_OF_ADIPOSE_AGEING	3.00871241762138e-06	0.000248637512779927	0.627256739718528	-0.274383854567011	-1.49835827168888	670	Ldhb,Adrm1,Tuba4a,Gadd45b,Gstp1,Gabarapl1,Rbms1,Psmd7,Ubxn1,Scn1b,Tmem159,Rarres2,Ier2,Cltb,Impact,Hmox2,Bin1,Psmc2,Pip4p1,Tagln2,Mrpl12,Rbpms,Lias,Bag1,Rassf1,Lmo2,Mmp11,Med28,Idh3b,Rab13,Psmd12,Fos,Cdk2ap2,Dtnbp1,Lamtor1,Senp6,Cox5a,Spry2,Scand1,Zfp36,Id3,Cacybp,Oaf,Psmd4,Akt1s1,Trir,Psmc4,Lmo4,Tnfaip2,Numbl,Lysmd2,Bcl7c,Tax1bp3,Thra,Oaz1,E2f4,Renbp,Camk1,Vps29,Cbr1,Arhgdia,Rnase4,Clmp,Gapdh,Gs…	0.291044776119403
Ontology - Biological Process	GOBP_CHROMOSOME_LOCALIZATION	0.01047849820325	0.145825766661895	0.380730400722792	-0.359660243857086	-1.49819472427313	79	Kat2b,Eml3,Mad1l1,Kifc5b,Ndel1,Dctn2,Vps4a,Nup98,Chmp6,Cul3,Nde1,Spdl1,Nuf2,Kat5,Ccnb1,Actr3,Spdya,Chmp7,Ndc80,Ube2b,Chmp4b,Lmna,Kpnb1,Cenpf,Chmp2b,Eml4,Spag5,Mapre1,Gem,Chmp5,Kif22	0.392405063291139
Ontology - Molecular Function	GOMF_OXIDOREDUCTASE_ACTIVITY_ACTING_ON_A_HEME_GROUP_OF_DONORS	0.0720338983050848	0.393877031932851	0.245041785430996	-0.569618592865308	-1.49813566000334	13	Cox7a1,Cox7b,Cox5a,Cox5b,Cox7c,Cox6a1,Cox4i1,mt-Co3	0.615384615384615
Ontology - Biological Process	GOBP_REGULATION_OF_MITOTIC_SISTER_CHROMATID_SEGREGATION	0.0304457405832844	0.267389386041244	0.352487857583619	-0.395341105538221	-1.49711621765238	51	Kat2b,Mad1l1,Psmg2,Spdl1,Trip13,Tpr,Nuf2,Zwint,Rad21,Kat5,Bub1b,Dync1li1,Ccnb1,Ndc80,Zwilch,Cep192,Mad2l1bp,Ik,Cdc20,Anapc15	0.392156862745098
Ontology - Molecular Function	GOMF_CULLIN_FAMILY_PROTEIN_BINDING	0.0298192161024216	0.265442350113283	0.352487857583619	-0.476864593993629	-1.49688118309879	25	Dcun1d4,Rnf7,Klhl3,Btbd1,Dcun1d5,Kctd9,Dcun1d2,Klhl21,Kctd2,Kctd21	0.4
Ontology - Biological Process	GOBP_RELAXATION_OF_CARDIAC_MUSCLE	0.0709812108559499	0.391313228634743	0.245041785430996	-0.549895120569996	-1.49687391209379	14	Atp1b1,Pik3ca,Gsn,P2rx4,Pde4b,Camk2g,Pde5a,Rgs2	0.571428571428571
Canonical Pathways - Reactome	REACTOME_HDACS_DEACETYLATE_HISTONES	0.0398469777638584	0.309659111735423	0.321775918075361	-0.485587447069979	-1.49660335131088	21	Mta3,Suds3,Rbbp4,Mbd3,Rbbp7,Mta2,Mta1,Sap30,Chd4,Gatad2a	0.476190476190476
Ontology - Molecular Function	GOMF_PHOSPHORIC_ESTER_HYDROLASE_ACTIVITY	0.000178243682506357	0.00807232406198281	0.518848077743792	-0.298210894700005	-1.49642810622955	299	Pde6c,Dusp4,Ptpdc1,Enpp2,Smpdl3b,Pxylp1,Ublcp1,Pip4p1,Nt5dc3,Pgp,Nt5dc2,Ptprk,Ppm1d,Cdc25a,Pde10a,Apex2,Pnkp,Ppp2r3d,Ppp5c,Inpp4a,Ptk2,Mtmr7,Ssh1,Ppp2cb,Nt5c,Gna11,Mtm1,Inppl1,Ppm1g,Plcxd1,Pde4c,Dusp23,Ubash3b,Ppm1f,Hdhd2,Enpp3,Car3,Eya4,Inpp5f,Ppp6c,Timm50,Ppp4c,Pde6d,Pde8a,Pde9a,Ptp4a2,Ptpn3,Pgam5,Ppp1r3c,Ptpn12,Dusp1,Pde4a,Mpped2,Sgpp1,Pld6,Dusp5,Smpd2,Pde6h,Armt1,Pptc7,Plcb3,Dusp9,Phospho2,Ph…	0.327759197324415
Ontology - Biological Process	GOBP_V_D_J_RECOMBINATION	0.0410036964347163	0.31346701492127	0.321775918075361	-0.512351599159806	-1.49591657623608	18	Bcl11b,Polb,Xrcc4,Tcf7,Foxp1,Prkdc,Lef1,Xrcc6,Atm,Yy1	0.555555555555556
Ontology - Biological Process	GOBP_DRINKING_BEHAVIOR	0.0536082474226804	0.349795450826379	0.282013350011725	-0.795809766619269	-1.4958095974781	4	Ace2,Agt,Agtr1a	0.75
Cell Type Signatures	ZHANG_UTERUS_C0_MATURATIONAL_UP	0.0764462809917355	0.403808937429597	0.234392647294686	-0.61936402199106	-1.4949310528137	9	Prxl2a,Gm10736,Gm10076	0.333333333333333
Tumor Phenotype Ontology	MP_DECREASED_METASTATIC_POTENTIAL	0.0258602422544017	0.243019580200802	0.352487857583619	-0.44917216019052	-1.49470184976936	30	Id1,Ifngr1,Hcst,Bcl11b,Fos,Stat6,Cxcr2,Il1a,Vegfd,Il1b	0.333333333333333
Ontology - Biological Process	GOBP_CELLULAR_RESPONSE_TO_LEUCINE_STARVATION	0.0720338983050848	0.393877031932851	0.245041785430996	-0.568199655975209	-1.49440375942815	13	Atf4,Impact,Mtor,Sesn3	0.307692307692308
Ontology - Biological Process	GOBP_REGULATION_OF_MITOCHONDRIAL_RNA_CATABOLIC_PROCESS	0.0724346076458753	0.394856045487478	0.237793834423688	-0.736371043738935	-1.49375241921811	5	Supv3l1,Grsf1	0.4
Ontology - Biological Process	GOBP_NATURAL_KILLER_CELL_MEDIATED_IMMUNITY	0.0237440306547046	0.233679741839302	0.352487857583619	-0.367130845827022	-1.49360215093335	65	Pvr,Cd226,Sh2d1a,Klrb1c,Klrc1,Rnf19b,Rab27a,Gfer,Il18rap,Stat5b,Crk,Il12b,Lag3,Nkg7,Stx11,Tgfb1,Klrb1b	0.261538461538462
Ontology - Cellular Component	GOCC_NURD_COMPLEX	0.0410036964347163	0.31346701492127	0.321775918075361	-0.5115406590071	-1.49354886855495	18	Cdk2ap2,Mta3,Cdk2ap1,Rbbp4,Mbd3,Rbbp7,Mta2,Mta1,Hdac2,Chd4	0.555555555555556
Ontology - Biological Process	GOBP_RELAXATION_OF_MUSCLE	0.0411294092321205	0.313946828041069	0.321775918075361	-0.464547272945324	-1.49228721418356	27	Adora1,Atp1b1,Pik3ca,Pawr,Grk2,Gsn,P2rx4	0.259259259259259
Ontology - Biological Process	GOBP_NEGATIVE_REGULATION_OF_PROTEOLYSIS_INVOLVED_IN_PROTEIN_CATABOLIC_PROCESS	0.0290560422781913	0.261851413679586	0.352487857583619	-0.367776010375253	-1.49175219773049	63	Efna1,Ubxn1,Tlk2,Uchl5,Wac,Mtm1,Pdcl3,Usp7,Ophn1,Sco1,Sgta,Usp19,Psme3ip1,Caml,Hfe,Psmf1,Bag5,Park7,Ddrgk1,Rpl11,Usp9x,Trim39,Usp14,Rpl5,Ttc36,Lamp3,Pbk,Psen2,Bag6,Eif3h	0.476190476190476
Ontology - Biological Process	GOBP_CELL_REDOX_HOMEOSTASIS	0.0265544666592087	0.24709929955724	0.352487857583619	-0.448264847203539	-1.49168260120466	30	Gclc,Selenos,Gsr,Egln2,Git1,Ddit3,Prdx2,Txnrd2,Dld,Ero1a,Txn2,Apex1,Txnrd1,Prdx1,Slc2a10	0.5
Ontology - Biological Process	GOBP_CYTOPLASMIC_SEQUESTERING_OF_NF_KAPPAB	0.0744466800804829	0.399330201322942	0.234392647294686	-0.734908872595663	-1.49078635788104	5	Faf1,Nfkbia,Nfkbib	0.6
Ontology - Biological Process	GOBP_THYROID_GLAND_DEVELOPMENT	0.0416704086350423	0.315251540525599	0.321775918075361	-0.510470036838701	-1.4904229654618	18	Raf1,Srf,Thra,Map2k1,Mapk3,Hoxa5	0.333333333333333
Ontology - Biological Process	GOBP_REGULATION_OF_PENTOSE_PHOSPHATE_SHUNT	0.0831683168316832	0.41629855014022	0.219250346703755	-0.691204955720795	-1.49012779795618	6	Mtor,Trp53	0.333333333333333
Ontology - Biological Process	GOBP_REGULATION_OF_EPIDERMAL_GROWTH_FACTOR_ACTIVATED_RECEPTOR_ACTIVITY	0.0430038337078449	0.318313022045735	0.321775918075361	-0.473326165539955	-1.48977725413567	24	Adora1,Tgfa,Hbegf,Cblc,App,Chmp6	0.25
Cell Type Signatures	TABULA_MURIS_SENIS_BRAIN_NON_MYELOID_ASTROCYTE_AGEING	5.09366919887456e-05	0.00293747138835816	0.557332238758646	-0.284916756057481	-1.48963951570568	439	Ldhb,Adrm1,Limd2,Gstp1,Mif,Gtf2b,Tmtc2,Ubxn1,Rarres2,Rab34,Hacd2,Psmc2,Suclg1,Tagln2,Kansl3,Ifngr1,Atpif1,Prxl2a,Brd2,Cend1,Ppp1r15a,Psmd12,Fos,Cox5a,Ppp5c,Naa20,Arhgef40,Lmo4,Mettl26,Oaz1,Camk1,Wdr6,Snrpd3,Rheb,Arhgdia,Vamp8,Inppl1,Gfer,Gstm1,Snrpb,Paqr6,Pdcl3,Tnk2,Syf2,Cystm1,Rhog,Ube2q1,Fkbp3,0610012G03Rik,Lsm10,Stmn1,Fam50a,Psmc3,Mrpl2,Bckdha,Ndufb9,Capns1,Megf9,Gsn,Ddt,Sfr1,Trappc6b,H2aj,Arl…	0.30751708428246
Ontology - Biological Process	GOBP_TRANSLATIONAL_INITIATION	0.00896580150620792	0.13320431091274	0.380730400722792	-0.342001198082368	-1.48879175154371	104	Nck2,Scrib,Impact,Fech,Ppp1r15a,Eif4g3,Eif2b3,Eif4e,Eif4a1,Ncbp1,Eif1ad,Polr2d,Eif2b5,Dhx29,Eif2b2,Abce1,Eif2s1,Hbb-bs,Tpr,Eif1b,Eif4g2,Eif5,Eif3g,Ddx3x,Paip2,Eif3m,Eif2ak3,Bank1,Eif2b4,LTO1,Slbp,Eif3b,Eif2ak1,Ythdf1,Ago2,Eif2b1,Eif4ebp1,Mtif2,Habp4,Eif3d,Mtif3	0.394230769230769
Ontology - Molecular Function	GOMF_CAMP_RESPONSE_ELEMENT_BINDING_PROTEIN_BINDING	0.0777310924369748	0.407131410980679	0.234392647294686	-0.602499765382695	-1.48869626364418	10	Atf4,Ddit3,Crtc2	0.3
Ontology - Molecular Function	GOMF_PROTEIN_HETERODIMERIZATION_ACTIVITY	0.0006213015228049	0.020794793347825	0.477270815362862	-0.297873267723631	-1.48866272743802	250	Adora1,Atf4,Irak2,Atp1b1,Mapk4,Miga1,Cenpa,Tubb2b,Usf2,Supt5,Syt3,Ugt1a7c,Uba2,Uba3,Sos2,Abcg8,Nae1,Sephs1,Bok,Ddit3,Fxr2,Ugt1a6b,Mlx,Chrac1,Rragc,Hexa,Slc51b,Abcg5,Pik3r2,Apoa2,Pdss2,Pafah1b3,Snx2,Gadd45a,Rraga,Hsf1,Arnt2,Supt4a,H2ax,Trp53,H2aj,Tlr6,App,Phb,Bcl2a1d,H2az1,Tpm1,Bax,H2bc21,Bcl2a1b,Tfe3,Sgta,Nfyc,Trmt112,Il12b,Sgtb,Micu1,Snx1,Taf7,Top2a,Tpm4,Pole3,Abcd2,Dgkd,Cebpa,Ppp2ca,Pef1,Fbxo7,…	0.328
Ontology - Biological Process	GOBP_RRNA_3_END_PROCESSING	0.0777310924369748	0.407131410980679	0.234392647294686	-0.602486107279401	-1.48866251629935	10	Exosc9,Exosc7,Exosc8,Exosc3,Exosc2	0.5
Ontology - Biological Process	GOBP_MRNA_TRANSCRIPTION	0.0340749839335866	0.284275987266617	0.321775918075361	-0.393084498247801	-1.4885706772974	51	Pparg,Atf4,Thra,Ncbp1,Nr1h3,Hsf1,Trp53,Ddx5,Taf7,Taf5,Ncoa1,Ap3b1,Taf4b,Taf12,Nfkbiz	0.294117647058824
Ontology - Biological Process	GOBP_ISOCITRATE_METABOLIC_PROCESS	0.0831683168316832	0.41629855014022	0.219250346703755	-0.69030146006882	-1.48818000522814	6	Idh3a,Idh3b,Idh3g	0.5
Ontology - Biological Process	GOBP_NEUROTROPHIN_PRODUCTION	0.0764587525150906	0.403808937429597	0.231126709673834	-0.73343428245795	-1.48779510421308	5	Adora1	0.2
Ontology - Molecular Function	GOMF_PHEROMONE_ACTIVITY	0.0177167693268699	0.197717089265944	0.352487857583619	-0.951005855861961	-1.48743143796887	2	Mup20	0.5
Ontology - Biological Process	GOBP_REGULATION_OF_TELOMERE_MAINTENANCE_IN_RESPONSE_TO_DNA_DAMAGE	0.0430038337078449	0.318313022045735	0.321775918075361	-0.494126659689255	-1.48738621727393	20	Actl6a,Actr8,Uchl5,Xrcc4,Ruvbl2,Ino80b,Tfpt	0.35
Ontology - Biological Process	GOBP_DETOXIFICATION_OF_NITROGEN_COMPOUND	0.0787878787878788	0.408342158189091	0.227987202850442	-0.635205730949142	-1.48719219533563	8	Gstm1,Gstm7,Gstm6,Gstm5,Gstm2,Mtarc2,Gstm3	0.875
Ontology - Biological Process	GOBP_HISTONE_H2A_K119_MONOUBIQUITINATION	0.0808080808080808	0.413330438558402	0.224966093540314	-0.634900483381807	-1.48647752640608	8	Pcgf2,Pcgf6,Bmi1	0.375
Ontology - Biological Process	GOBP_POST_CHAPERONIN_TUBULIN_FOLDING_PATHWAY	0.0764587525150906	0.403808937429597	0.231126709673834	-0.732407060084499	-1.48571135048802	5	Tbcel	0.2
Ontology - Biological Process	GOBP_POSITIVE_REGULATION_OF_PROTEIN_DEPHOSPHORYLATION	0.0471891216599466	0.332729935221132	0.321775918075361	-0.408049218998224	-1.48525789207663	41	Adora1,Gna12,Ppp1r15a,Pawr,Prkcd,Pin1,Vrk3,Dlc1,Tgfb1,Jak2,Ptprc,Calm2,Cd300a,Ptbp1	0.341463414634146
Curated - Chemical and Genetic Perturbation	STEGER_ADIPOGENESIS_UP	0.0423371210629463	0.316876155406702	0.321775918075361	-0.508600723647185	-1.48496511855754	18	Pparg,Enpp2,Pnpla2,Gyg,Nr1h3,Stom,Fabp4,Pck1,Cebpa	0.5
Curated - Chemical and Genetic Perturbation	SEKI_INFLAMMATORY_RESPONSE_LPS_UP	0.0153893181949812	0.183163733705968	0.380730400722792	-0.358058665437688	-1.4848179512565	76	Adamts7,Gadd45b,Lratd1,Rab20,Maff,Tnfaip2,Ier3,Ngfr,Ccrl2,Egr2,Nfkbia,Slc15a3,Gch1,Cd40,Cxcl10,Tnfaip3,Ccl2,Serpina3g,Ripk2,Stx11,Rel,Cxcl16,Plk2,Cxcl2,Nfkbiz	0.328947368421053
Ontology - Biological Process	GOBP_MITOPHAGY	0.0384860618630362	0.30364593690364	0.321775918075361	-0.4226135411363	-1.48472566032066	36	Retreg1,Smurf1,Atg4d,Trp53,Sqstm1,Usp30,Rnf41,Atg13,Ulk1,Htra2,Slc25a5,Slc25a4,Arfip2,Tomm7,Spata33,Phb2,Prkn,Tafazzin,Clec16a,Huwe1,Vdac1,Atg4b	0.611111111111111
Ontology - Cellular Component	GOCC_MYELIN_SHEATH_ABAXONAL_REGION	0.0808080808080808	0.413330438558402	0.224966093540314	-0.633950054256553	-1.4842523091128	8	Scrib,Dlg1	0.25
Curated - Chemical and Genetic Perturbation	HOFFMANN_IMMATURE_TO_MATURE_B_LYMPHOCYTE_DN	0.0479207214074698	0.336073930710655	0.321775918075361	-0.407754083421415	-1.48418362842342	41	Hes1,Atp1b1,Ppp1r14b,Zfpm1,Usf2,Tax1bp3,Atp5c1,Psme3,Bop1,Rbp4,Cfp,Tgfb1	0.292682926829268
Canonical Pathways - Biocarta	BIOCARTA_GLEEVEC_PATHWAY	0.054945054945055	0.353341003160498	0.287857117255149	-0.473021286522752	-1.48388069624076	23	Raf1,Pik3ca,Fos,Map2k1,Mapk3,Hras,Stat5b	0.304347826086957
Ontology - Biological Process	GOBP_NEGATIVE_REGULATION_OF_TYPE_2_IMMUNE_RESPONSE	0.076271186440678	0.403808937429597	0.237793834423688	-0.564141370938936	-1.48373019362912	13	Bcl6,Tbx21,Stat6,Hlx	0.307692307692308
Ontology - Biological Process	GOBP_NLS_BEARING_PROTEIN_IMPORT_INTO_NUCLEUS	0.0798319327731092	0.411003707841518	0.231126709673834	-0.600456481839056	-1.48364758354212	10	Kpna2,Nup54,Kpna1,Kpna4,Kpna3,Kpna7	0.6
Ontology - Cellular Component	GOCC_LEWY_BODY	0.0901639344262295	0.429826998727717	0.213927855492356	-0.663903050217395	-1.48345759934579	7	Atf4,Sqstm1,Arih1,Fbxo7	0.571428571428571
Ontology - Biological Process	GOBP_REGULATION_OF_VACUOLE_ORGANIZATION	0.0316477126200137	0.273370759010808	0.321775918075361	-0.403256639091985	-1.48315091888514	44	Fez1,Phf23,Elapor1,Ralb,Mtm1,Fez2,Snx30,Laptm4b,Scfd1,Tbc1d12,Ehmt2,Rab3gap1,Tmem106b,Chmp4b,Smcr8,Ulk1,C9orf72	0.386363636363636
Canonical Pathways - Reactome	REACTOME_PYRUVATE_METABOLISM	0.0431953875328241	0.318313022045735	0.321775918075361	-0.481194610482978	-1.48306442233416	21	Ldhb,Pdhb,Dld,Dlat,Pdhx,Pdk2	0.285714285714286
Ontology - Biological Process	GOBP_REGULATION_PROTEIN_CATABOLIC_PROCESS_AT_SYNAPSE	0.0785123966942149	0.408142264527125	0.231126709673834	-0.614374646153847	-1.48288842100369	9	Vhl,Egln1,Pin1,Cul3	0.444444444444444
Ontology - Biological Process	GOBP_DETECTION_OF_CELL_DENSITY	0.0785123966942149	0.408142264527125	0.231126709673834	-0.614079247923168	-1.4821754315947	9	Smo,Cdhr2,Pak1	0.333333333333333
Curated - Chemical and Genetic Perturbation	CASTELLANO_HRAS_TARGETS_UP	0.0618556701030928	0.368787691741459	0.261663521711573	-0.788384619486961	-1.48185323905041	4	Gfer,Prdx2,Gnb1,Nnat	1
Ontology - Molecular Function	GOMF_LYASE_ACTIVITY	0.0022275835163118	0.0523132164367331	0.431707695803346	-0.312834735326965	-1.48173555625307	175	Gldc,Aldoa,Hmga1,Gstm4,Fh1,Adcy9,Hacd2,Hccs,Fech,Cth,Adcy2,Azin2,Pck2,Sds,Paics,Clybl,Car5b,Acmsd,Mlycd,Hal,Cyp1a1,Car8,Adcy6,Ftcd,Sgpl1,Hoga1,Polb,Xrcc5,Tsen34,Auh,Ddt,Car3,Hmga1b,Ddc,Fahd1,Ehhadh,Npl,Me2,Hmgcl,Gucy2c,Endou,Cenpv,Pck1,Alox5ap,Naxd,Sdsl,Car1,Cyp1a2,Cbs,Pcbd2	0.285714285714286
Ontology - Biological Process	GOBP_SUCCINATE_METABOLIC_PROCESS	0.0922131147540984	0.433275783289202	0.211400189384923	-0.663124308494426	-1.48171754057291	7	Suclg1,Sdhb,Sucla2,Suclg2,Aldh5a1	0.714285714285714
Ontology - Biological Process	GOBP_AUTOPHAGOSOME_MATURATION	0.0334911889272804	0.282001439538949	0.321775918075361	-0.384886984370183	-1.48148082714403	53	Phf23,Vmp1,Vamp8,Adrb2,Rubcnl,Vps4a,Chmp6,Pik3c3,Uvrag,Snx14,Snap29,Tecpr1,Mfsd8,Vcp,Chmp7,Chmp4b,Tbc1d25,Smcr8,Chmp2b	0.358490566037736
Ontology - Biological Process	GOBP_EMBRYONIC_HINDGUT_MORPHOGENESIS	0.0593307236770036	0.36306060634654	0.321775918075361	-0.857243064849834	-1.48110419188272	3	Dact1,Tcf7	0.666666666666667
Ontology - Biological Process	GOBP_RELAXATION_OF_SMOOTH_MUSCLE	0.0819327731092437	0.415778454530287	0.227987202850442	-0.599242073121336	-1.48064694217348	10	Adora1,Pawr,Grk2	0.3
Ontology - Biological Process	GOBP_NEGATIVE_REGULATION_OF_SYNAPTIC_TRANSMISSION_GABAERGIC	0.0618556701030928	0.368787691741459	0.261663521711573	-0.78770581193423	-1.48057734763162	4	Adora1	0.25
Ontology - Cellular Component	GOCC_INTERCHROMATIN_GRANULE	0.0784708249496982	0.408142264527125	0.227987202850442	-0.729793670674924	-1.48041000575685	5	Srsf2,Cpsf6,Tardbp	0.6
Ontology - Biological Process	GOBP_SNORNA_GUIDED_RRNA_PSEUDOURIDINE_SYNTHESIS	0.0784708249496982	0.408142264527125	0.227987202850442	-0.729768296297308	-1.48035853301322	5	Nhp2,Naf1,Dkc1,Nop10	0.8
Ontology - Biological Process	GOBP_GLYCOLYTIC_PROCESS_THROUGH_GLUCOSE_6_PHOSPHATE	0.0450039728480792	0.323834691517237	0.321775918075361	-0.506973954751266	-1.48021542994312	18	Aldoa,Pkm,Gapdh,Pfkm,Galt,Foxk2,Pgk1,Gpi1,Eno1,Galk1,Pfkl,Foxk1	0.666666666666667
Ontology - Biological Process	GOBP_PROTEIN_PROCESSING_INVOLVED_IN_PROTEIN_TARGETING_TO_MITOCHONDRION	0.0871287128712871	0.423672285335904	0.213927855492356	-0.686353332208023	-1.47966847036924	6	Immp1l,Immp2l,Pmpcb,Pmpca	0.666666666666667
Ontology - Biological Process	GOBP_RESPIRATORY_CHAIN_COMPLEX_IV_ASSEMBLY	0.0360974406264523	0.292279882890547	0.321775918075361	-0.456625483658797	-1.47944767214469	28	Sco2,Cox10,Coa3,Taco1,Timm21,1190007I07Rik,Sco1,mt-Co3,Cox19,Slc25a46,Cox14,Coa4,Cox16,Smim4,Smim20,Coa8,Cox20	0.607142857142857
Canonical Pathways - Reactome	REACTOME_MITOCHONDRIAL_PROTEIN_IMPORT	0.0805785123966942	0.412594925181668	0.227987202850442	-0.612586502327983	-1.47857245876296	9	Otc,Ndufb8,Coq2,Atp5b,Fxn,Hscb	0.666666666666667
Cell Type Signatures	TABULA_MURIS_SENIS_MAMMARY_GLAND_T_CELL_AGEING	3.56886025752049e-05	0.0021590931188139	0.557332238758646	-0.279426054332941	-1.47857118294357	504	Gadd45b,Gstp1,Csrnp1,Aldoa,Ier2,Cd28,Ccnd3,Ppp1r14b,Impact,Suclg1,Tagln2,Atpif1,Id2,Sptssa,Psma1,Hcst,Psmb3,Cox7b,Pkm,Ndufa1,Ndufb8,Ppp1r11,Fos,Cdk2ap2,Uqcr10,Cox5a,Scand1,Myl12a,Jpt1,Sdhb,Rnf19b,Trir,Cyc1,Lmo4,Cxcr6,Oaz1,Nt5c,Snrpd3,Rex1bd,Rheb,Cox7a2,Arhgdia,Vamp8,Gmfg,Ms4a4b,Fkbp3,Actb,Cox8a,Atp5c1,Ubl3,Atp5j2,Serpinb6b,Psmb2,Mrpl23,Skap1,Capns1,Gsn,Cox5b,Cox7c,Ccdc12,Cd6,H2aj,Emd,Clic1,Pigp,I…	0.275793650793651
Ontology - Biological Process	GOBP_AMIDE_BIOSYNTHETIC_PROCESS	7.57473309166404e-07	7.06035586776499e-05	0.659444398037935	-0.269962073699651	-1.47834956176789	764	Nck2,Mrps31,mt-Tt,Fh1,Trim2,Ccn1,Scrib,Msi2,Gclc,Impact,Mrpl47,Mrpl12,Mrpl45,Gls2,Mrpl43,Fech,Gss,Sptssa,Dph1,Pkm,Rpl24,Mrpl37,Ppp1r15a,Gal3st1,Otc,Mrpl10,Etf1,Mtg2,mt-Tq,Mrpl9,B4galt3,Samd4,Zfp36,Sgms1,Mrpl1,Mlycd,Eef1e1,Mrps18b,Eif4a3,Trmt10c,Mrps26,Dus3l,Eif4g3,Aimp1,Fxr2,Mrpl38,Lsm1,Mrpl18,Mpc2,Mrps22,Eif2b3,Prr16,Mrpl3,Gapdh,Usp16,Eif4e,Rcc1l,Mrpl50,Cnot8,Cdk5rap1,Eif4a1,Mapk3,Prkcd,Mrpl21,M…	0.370418848167539
Regulatory Target Gene - miRDB	MIR_490_5P	0.0277640330024561	0.254495698739495	0.352487857583619	-0.405852774263752	-1.47824721472766	40	Lratd1,Serpinb1a,Wdr44,Fos,Sgms1,Tox3,Ranbp10,Arhgap42	0.2
Canonical Pathways - Reactome	REACTOME_MITOPHAGY	0.0349887474280812	0.287956672878335	0.321775918075361	-0.450089645198549	-1.47801643149907	29	Mterf3,Sqstm1,Tomm40,Uba52,Pgam5,Tomm5,Mfn1,Csnk2b,Ulk1,Tomm70a,Tomm22,Tomm7,Prkn,Tomm20,Map1lc3a,Ubc,Map1lc3b	0.586206896551724
Regulatory Target Gene - miRDB	MIR_132_5P	0.0618556701030928	0.368787691741459	0.261663521711573	-0.78628592830764	-1.47790852444668	4	Klc2,Bivm	0.5
Ontology - Molecular Function	GOMF_CALMODULIN_DEPENDENT_PROTEIN_PHOSPHATASE_ACTIVITY	0.0784708249496982	0.408142264527125	0.227987202850442	-0.728468579330697	-1.47772201521464	5	Ppm1f,Ppp3ca,Ppp3cb,Ppm1a	0.8
Ontology - Cellular Component	GOCC_RNA_POLYMERASE_II_HOLOENZYME	0.0223976465667545	0.22470530022416	0.352487857583619	-0.362319429178219	-1.47747338384584	73	Gtf2b,Polr2c,Wdr61,Psmc5,Gtf2h4,Polr2e,Polr2d,Gtf2e1,Taf5l,Gtf2f2,Tcea1,Polr2i,Taf7,Taf5,Ercc3,Tada3,Polr2j,Polr2h,Taf4b,Taf12,Atxn7l3,Gtf2f1,Gtf2h2,Gtf2h1,Paf1,Gtf2h3,Rprd1b,Taf13	0.383561643835616
Cell Type Signatures	TABULA_MURIS_SENIS_LIMB_MUSCLE_T_CELL_AGEING	0.00114583815898109	0.0325710591574198	0.45505986738723	-0.301685930950198	-1.47723487566584	226	Tubb4b,Tuba4a,Gadd45b,Aldoa,Ier2,Serpinb1a,Ube2s,Traf4,Ifngr1,Cenpa,Id2,Rassf1,Brd2,Hcst,Ppp1r11,Cdk2ap2,Rnf7,Lmo4,Cxcr6,Actg1,Rheb,Pgam1,Ppm1g,Ubl3,Emd,Rrad,Il18r1,Srgn,Ywhaq,Bcl2a1d,Gch1,H2az1,Ddx5,Rell1,Gpr183,Dgat1,Pnrc1,Avpi1,Atp5d,Tax1bp1,Tgif1,Bcl2a1b,Junb,Igsf8,Fosl2,Dusp1,D8Ertd738e,Tnfaip3,Sf3b4,Sbds,Gpx4,Slc25a3,Tpm4,Ddx3x,Stx11,Tgfb1	0.247787610619469
Ontology - Molecular Function	GOMF_PROTEIN_ARGININE_OMEGA_N_ASYMMETRIC_METHYLTRANSFERASE_ACTIVITY	0.0930693069306931	0.434965645256468	0.206587922696891	-0.684979713763278	-1.47670716777533	6	Prmt1,Carm1,Prmt3	0.5
Ontology - Biological Process	GOBP_RADIAL_GLIA_GUIDED_MIGRATION_OF_PURKINJE_CELL	0.0930693069306931	0.434965645256468	0.206587922696891	-0.684847329379337	-1.4764217681281	6	Socs7,Rnf7	0.333333333333333
Ontology - Biological Process	GOBP_AMACRINE_CELL_DIFFERENTIATION	0.0942622950819672	0.436893065843914	0.208955027549354	-0.660688211735611	-1.47627420626616	7	Bhlhe22,Hes1,Tgif2,Tgif1	0.571428571428571
Ontology - Biological Process	GOBP_HEPOXILIN_METABOLIC_PROCESS	0.0788912579957356	0.408342158189091	0.234392647294686	-0.586071385822066	-1.47527538742894	11	Gstp1,Gstm1,Gstm7,Gstm6,Gstm2,Gstp3,Gstm3	0.636363636363636
Ontology - Biological Process	GOBP_T_HELPER_2_CELL_DIFFERENTIATION	0.0571428571428571	0.35897797508358	0.282013350011725	-0.516155109066051	-1.4751742197014	17	Bcl6,Hlx,Gata3,Zfp35,Bcl3,Socs5	0.352941176470588
Ontology - Biological Process	GOBP_HISTONE_ARGININE_METHYLATION	0.0930693069306931	0.434965645256468	0.206587922696891	-0.684176496590951	-1.47497555947829	6	Prmt1,Coprs,Wdr77	0.5
Ontology - Biological Process	GOBP_BRAIN_RENIN_ANGIOTENSIN_SYSTEM	0.0639175257731959	0.374534273828902	0.257206466468838	-0.784598154765079	-1.474736173504	4	Ace2,Agt,Agtr1a,Rps6ka2	1
Canonical Pathways - Wiki	WP_MITOCHONDRIAL_GENE_EXPRESSION	0.034109696098564	0.284275987266617	0.321775918075361	-0.49518683265515	-1.47473081421486	19	Esrra,Mterf3,Ppargc1b,Ppargc1a	0.210526315789474
Ontology - Biological Process	GOBP_NEGATIVE_REGULATION_OF_MITOCHONDRIAL_OUTER_MEMBRANE_PERMEABILIZATION_INVOLVED_IN_APOPTOTIC_SIGNALING_PATHWAY	0.0835117773019272	0.416355121983466	0.227987202850442	-0.573871737126004	-1.47462353671015	12	Gclc,Slc35f6,Bok,Ier3	0.333333333333333
Ontology - Biological Process	GOBP_REGULATION_OF_CALCIUM_DEPENDENT_ACTIVATION_OF_SYNAPTIC_VESICLE_FUSION	0.0618157579169274	0.368787691741459	0.321775918075361	-0.853244918239323	-1.47419638247906	3	Rims2	0.333333333333333
Ontology - Biological Process	GOBP_NEGATIVE_REGULATION_OF_ATP_DEPENDENT_ACTIVITY	0.047883169749474	0.335957539353858	0.321775918075361	-0.478247272546692	-1.47398058818749	21	Zfas1,Atpif1,Cnn3,Vcpkmt,Mcm2,Pam16	0.285714285714286
Canonical Pathways - Reactome	REACTOME_RAF_INDEPENDENT_MAPK1_3_ACTIVATION	0.047883169749474	0.335957539353858	0.321775918075361	-0.478126885798303	-1.4736095505666	21	Dusp4,Map2k1,Mapk3,Dusp1,Dusp5,Dusp9,Jak2,Pea15a,Dusp2	0.428571428571429
Canonical Pathways - Wiki	WP_HFE_EFFECT_ON_HEPCIDIN_PRODUCTION	0.095049504950495	0.437415147136502	0.204294756516886	-0.683389508348522	-1.47327893816937	6	Id1,Smad7,Hfe	0.5
Ontology - Biological Process	GOBP_REGULATION_OF_ADENYLATE_CYCLASE_ACTIVATING_G_PROTEIN_COUPLED_RECEPTOR_SIGNALING_PATHWAY	0.0765957446808511	0.403808937429597	0.237793834423688	-0.527556499208296	-1.47289998587588	15	Pde10a,Grk2,Gsk3a,Pde4a,Pde4b	0.333333333333333
Ontology - Molecular Function	GOMF_RNA_POLYMERASE_II_CORE_PROMOTER_SEQUENCE_SPECIFIC_DNA_BINDING	0.0550660792951542	0.353416048029457	0.287857117255149	-0.494416467006312	-1.47243656508375	19	Pparg,Gtf2b,Fos,H2az1,Ruvbl2	0.263157894736842
Canonical Pathways - Reactome	REACTOME_SIGNALING_BY_WNT	0.00173534680052253	0.0445850639518866	0.45505986738723	-0.304059089815329	-1.47231700764639	208	Psmd7,Cltb,Axin1,Psmd11,Psmc2,Psmd9,Dvl1,Psma1,Psma7,Psmb3,Psmd1,Psmd6,Klhl12,Gnb5,Psmd12,Smurf1,Psmd4,Dact1,Psmc4,Lgr5,Ppp2cb,Vps29,Psmc6,Psmc5,Psma5,Fzd5,Psmc1,Psma6,Psmb2,Nlk,Snx3,Psmc3,Cul1,Psma2,Psmd3,Psme3,Psma3,Ppp2r5e,Cul3,Uba52,Gng5,Psmd2,Psmd14,Csnk1e,Pygo2,Psmb6,Tcf7,Znrf3,Plcb3,Lrp5,Ppp2r5b,Ctbp1,Psmd13,Psmb5,Ppp2ca,Csnk2b,Ppp3ca,Psmb4,Gnb1,Psmf1,Tle2,Psmb1,Ppp2r1a,Cby1,Psmb7,Psme2b	0.317307692307692
Ontology - Biological Process	GOBP_SPINDLE_LOCALIZATION	0.0381074818395515	0.301400665442373	0.321775918075361	-0.388726253340254	-1.47206645084539	51	Llgl2,Cenpa,Spry2,Nsfl1c,Ndel1,Fbxw11,Spire1,Nde1,Spdl1,Kat5,Actr3,Aspm,Enkd1,Map4,Gpsm2,Ndc80,Kpnb1,Bccip,Spag5,Mapre1,Insc,Spry1	0.431372549019608
Ontology - Biological Process	GOBP_DICARBOXYLIC_ACID_BIOSYNTHETIC_PROCESS	0.0856531049250535	0.420321572745166	0.224966093540314	-0.572835320888111	-1.47196035663113	12	Gls2,Acmsd,Kynu,Mthfd1l	0.333333333333333
Ontology - Cellular Component	GOCC_CUL3_RING_UBIQUITIN_LIGASE_COMPLEX	0.0566051818314719	0.357983311787519	0.321775918075361	-0.412940432575888	-1.47189191196338	38	Klhl2,Klhl12,Klhl3,Spopl,Kctd13,Cul3,Kbtbd6,Kbtbd8,Klhl8,Klhl21,Kctd2,Arih1,Pef1	0.342105263157895
Canonical Pathways - Biocarta	BIOCARTA_RAB_PATHWAY	0.0882352941176471	0.425952494819066	0.219250346703755	-0.595581903792664	-1.47160315374903	10	Rab27a,Rab3a,Rab8a,Rab4a,Rab6a,Rab11a,Rab7	0.7
Ontology - Biological Process	GOBP_NEGATIVE_REGULATION_OF_AMINO_ACID_TRANSPORT	0.0788912579957356	0.408342158189091	0.234392647294686	-0.584552183576609	-1.47145120877858	11	Adora1,Il1rn,Rgs4,Abat,Il1b	0.454545454545455
Ontology - Biological Process	GOBP_ARACHIDONIC_ACID_SECRETION	0.0715835140997831	0.392485259250247	0.248911114434702	-0.522575363865125	-1.47144471723861	16	Mif,Pla2g12a,Ace,Kiss1r,Pla2g12b,Pla2g4a,Proca1,Nmb	0.5
Canonical Pathways - Biocarta	BIOCARTA_IL12_PATHWAY	0.0550660792951542	0.353416048029457	0.287857117255149	-0.493835027050502	-1.47070496124677	19	Stat4,Il18r1,Etv5,Cxcr3,Jun,Jak2,Cd3e,Map2k6,Cd3d,Il12rb1,Cd247	0.578947368421053
Ontology - Molecular Function	GOMF_UBIQUITIN_PROTEIN_TRANSFERASE_REGULATOR_ACTIVITY	0.0483375416014854	0.337672185012006	0.321775918075361	-0.467253653764812	-1.47066423952395	24	Pcgf2,Trib1,Trib3,Bmi1,Btrc,Fzr1,Cdkn1b,Ring1,Rps15,Rpl11,Cdc20,Rpl5,Pex12	0.541666666666667
Regulatory Target Gene - miRDB	MIR_340_3P	0.0848484848484849	0.418808777429467	0.219250346703755	-0.628119714535039	-1.47060187224247	8	Acbd5,Med27,Vav3,Il11ra1	0.5
Ontology - Biological Process	GOBP_FRUCTOSE_1_6_BISPHOSPHATE_METABOLIC_PROCESS	0.0882352941176471	0.425952494819066	0.219250346703755	-0.594559456573289	-1.46907682354492	10	Aldoa,Pfkm	0.2
Ontology - Biological Process	GOBP_POSITIVE_REGULATION_OF_MICROTUBULE_BINDING	0.0804828973843058	0.412237000276419	0.224966093540314	-0.724187650058342	-1.46903801207322	5	Ppp2cb,Hsf1,Mapre3,Mapre1	0.8
Hallmark	HALLMARK_G2M_CHECKPOINT	0.00307559934806669	0.0662089161070545	0.431707695803346	-0.306389687153884	-1.46893637792867	194	Cks1b,Kmt5a,Tnpo2,Ube2s,Tfdp1,Cenpa,E2f3,Cdc25a,Nek2,Jpt1,Meis1,E2f4,E2f2,Mcm2,Rpa2,Stmn1,Mcm5,Map3k20,Racgap1,Cul1,Chaf1a,H2ax,Hmga1b,Nup98,Gins2,Ilf3,Nup50,H2az1,Cul3,Chek1,Rad21,Nasp,Tpx2,Snrpd1,Dbf4,Rad23b,Ccnd1,Top2a,Srsf2,Dkc1,Tgfb1,Prim2,Nsd2,Pttg1,Ndc80,Kif4,Sap30,Kpnb1,Cenpf,Cdc7,Mybl2,Bcl3,Mcm3,Katna1,Cdkn1b,Efna5,Pds5b,Smc4,Cdk4,Gspt1,Slc7a1	0.314432989690722
Curated - Chemical and Genetic Perturbation	MORI_LARGE_PRE_BII_LYMPHOCYTE_UP	0.0119508588309579	0.159397810963325	0.380730400722792	-0.346790239011553	-1.46847120660105	88	Tubb4b,Hmga1,Cks1b,Ube2s,Asf1b,Cenpa,Ide,Alyref,Tubb5,Zfp358,Mcm2,Hnrnpab,Psmc1,Stmn1,Racgap1,H2ax,Rbbp4,Kpna2,H2az1,Rad21,Ccnb1,Top2a	0.25
Ontology - Biological Process	GOBP_NEGATIVE_REGULATION_OF_DENDRITE_DEVELOPMENT	0.0848484848484849	0.418808777429467	0.219250346703755	-0.627192649183995	-1.46843135600267	8	Cyth2,Gsk3a,Carm1,Arf6	0.5
Ontology - Molecular Function	GOMF_KINETOCHORE_BINDING	0.095049504950495	0.437415147136502	0.204294756516886	-0.681120832538207	-1.46838803444896	6	Mad1l1,Spdl1	0.333333333333333
Ontology - Cellular Component	GOCC_MIDBODY	0.0044543889608701	0.0851165242201066	0.407017918923954	-0.316423101146287	-1.46811931538336	157	Gnl3,Myh10,Usp50,Rab11fip3,Dtnbp1,Rdx,Nek2,Mark4,Entr1,Rcc2,Ralb,Eml3,Vamp8,Poldip2,BC004004,Zfyve19,Racgap1,Vps4a,Arl3,Cpeb3,Pin1,Arf6,Chmp6,Arl2bp,Pik3c3,Mapre3,Agbl5,Uvrag,Slc2a1,Rad21,Anln,Aspm,Ssna1,Cenpv,Ddx11,Lap3,Chmp7,Kif4,Chmp4b,Cenpf,Kif20a,Bcl3,Chmp2b,C9orf72,Pkn2,Spast,Katna1,Il16,Keap1,Rab11fip4,Eml4,Mbd5,Flcn,Ankrd54,Tbck,Gem,Chmp5,Pkp4,Rab8a	0.375796178343949
Ontology - Biological Process	GOBP_SELECTIVE_AUTOPHAGY	0.0119508588309579	0.159397810963325	0.380730400722792	-0.346630876320417	-1.46779639082767	88	Retreg1,Gabarapl1,Stbd1,Ulk3,Smurf1,Atg4d,Adrb2,Ufl1,Mapk3,Snx30,Sptlc1,Trp53,Sqstm1,Usp30,Stk3,Rnf41,Atg13,Ripk2,Tex264,Tgfb1	0.227272727272727
Ontology - Molecular Function	GOMF_MRNA_3_UTR_AU_RICH_REGION_BINDING	0.054945054945055	0.353341003160498	0.287857117255149	-0.467866147862561	-1.46770888545285	23	Zfp36,Elavl1,Exosc9,Exosc4,Cpeb3,Ilf3,Zfp36l2,Exosc8,Khsrp	0.391304347826087
Ontology - Biological Process	GOBP_POSITIVE_REGULATION_OF_MITOCHONDRION_ORGANIZATION	0.0311131072182402	0.270648581075869	0.352487857583619	-0.360510467001087	-1.46752193638875	72	Atpif1,Bik,Ppargc1a,Mff,Bok,Gsk3a,Dnm1l,Rala,Trp53,Fam162a,Spire1,Mcu,Bax,Chchd10,Pgam5,Casp1,Pld6,Mfn1,Plaur,Mllt11,Ralbp1	0.291666666666667
Curated - Chemical and Genetic Perturbation	BURTON_ADIPOGENESIS_5	0.00791101734912006	0.124220793478054	0.380730400722792	-0.332888493838076	-1.46729083102093	114	Pparg,Pla2g12a,Aldoa,Rmc1,Esrra,Mrpl12,Ifngr1,Psma1,Prelid3b,Jagn1,Mrps26,Cyc1,Mrpl18,Mpc2,Slc5a6,Timm17a,G6pdx,Cycs,Psma5,Mrpl34,Ivd,Acadm,Coq9,Ginm1,Ndufab1,Timm23,Gnpat,Dnajb9,Rgcc,Abhd5,Phb,Pex14,Tomm40,Cox6a1,Mrpl20,Ndufb10,Timm9,Gphn,Isca2,Mrps34,Fabp4,Uqcrh,Grpel1,Sdhd,Mdh2,Cebpa,Mtx2	0.412280701754386
Ontology - Molecular Function	GOMF_AMINO_ACID_BINDING	0.0448982466410252	0.323782989822169	0.321775918075361	-0.38121948051292	-1.4670673134091	54	Tdo2,Gldc,Ddah1,Gclc,Gss,Otc,Agxt,Castor1,Pah,Sesn3,Grin3b,Ddc,Ass1,Yars2,Gfpt1,Cps1,Tat	0.314814814814815
Ontology - Biological Process	GOBP_NUCLEAR_TRANSCRIBED_MRNA_CATABOLIC_PROCESS_EXONUCLEOLYTIC	0.0808510638297872	0.413330438558402	0.231126709673834	-0.525460165552056	-1.46704717235297	15	Cnot8,Exosc9,Exosc4,Cnot7,Exosc7,Exosc8,Exosc3,Exosc2	0.533333333333333
Canonical Pathways - Reactome	REACTOME_MRNA_SPLICING	0.00140869648361883	0.0378929899754648	0.45505986738723	-0.303832666935646	-1.46674877550922	200	Rbm17,Usp39,Polr2c,U2af1,Alyref,Eif4a3,U2af2,Ddx41,Plrg1,Leng1,Snrpd3,Gpkow,Snrpb,Srrt,Syf2,Ncbp1,Polr2e,Polr2d,Fam50a,Snu13,Ccdc12,Ppil1,Magoh,Phf5a,Gtf2f2,Pcbp1,Ddx5,Snrnp48,Polr2i,Snrpd1,Pqbp1,Sf3b4,Puf60,Srsf2,Bcas2,Hnrnpf,Srsf5,Rbm7,Snrpf,Polr2h,Prkrip1,Lsm7,Dhx8,Rnf113a1,Smu1,Snrpa1,Txnl4a,Rbm8a,Gtf2f1,Snrnp35,Sf3b1,Ptbp1,Snrnp27,Sf1,Lsm2,Zcrb1,Wbp4,Snrpg,Prpf4,Srsf9,Hnrnph2,Rnps1,Ik,Mtrex,…	0.415
Ontology - Cellular Component	GOCC_NODE_OF_RANVIER	0.0882352941176471	0.425952494819066	0.219250346703755	-0.59350985541553	-1.46648339959416	10	Scn1b,Bin1,Dlg1,Scn2a	0.4
Cell Type Signatures	TABULA_MURIS_SENIS_TRACHEA_ENDOTHELIAL_CELL_AGEING	0.00318970745535083	0.0682742188573891	0.431707695803346	-0.302002976657779	-1.46609324670177	206	Fbxo4,Gstp1,Snx15,Aldoa,Scn1b,Klhdc2,Hmox2,Serpine2,Psma1,Timm44,Psma7,Lmo2,Med28,Rab13,Ppp1r11,Lamtor1,Cox5a,Rnf7,Akt1s1,Trir,Timm17a,Vps29,Atp5pb,Syf2,Msl1,Bloc1s4,H2aj,Clic1,Psma2,Oaz2,Ngdn,Pcp4l1,Mdh1,Srp14,Stk16,Smim12,Ahsa1,Klf2,2510002D24Rik,Ndufb7,Isca2,Sf3b4,Gpx4,Bcas2,Ift43,Use1,Crip2,Vdac2,Wdr12,Ntn1,Mrpl22,Rrp9,Txn2,Fth1,Txnl4a,Elof1,Rbm8a,Emc2,Sncg,Ppp1ca,Ssu72,Prdx1,Hsd3b7,Rabac1,Co…	0.368932038834951
Ontology - Biological Process	GOBP_XENOBIOTIC_TRANSMEMBRANE_TRANSPORT	0.0788912579957356	0.408342158189091	0.234392647294686	-0.582418412339904	-1.46608001976634	11	Abcc3,Abcb11,Abcb4,Abcc2,Atp8b1	0.454545454545455
Canonical Pathways - Reactome	REACTOME_TP53_REGULATES_TRANSCRIPTION_OF_GENES_INVOLVED_IN_G2_CELL_CYCLE_ARREST	0.0963114754098361	0.43912710522922	0.206587922696891	-0.656004928996923	-1.46580964918013	7	Gadd45a,Bax,Ccnb1,Pcna	0.571428571428571
Ontology - Biological Process	GOBP_SERINE_FAMILY_AMINO_ACID_BIOSYNTHETIC_PROCESS	0.0715835140997831	0.392485259250247	0.248911114434702	-0.520328638875404	-1.46511848786423	16	Cth,Agxt2,Agxt,Sephs1,Dhfr	0.3125
Ontology - Biological Process	GOBP_B_CELL_LINEAGE_COMMITMENT	0.0845070422535211	0.418773556777089	0.219250346703755	-0.722202589729926	-1.4650112531545	5	Trp53,Slamf8,Prkdc	0.6
Ontology - Biological Process	GOBP_ERYTHROCYTE_DEVELOPMENT	0.0350864259416328	0.288464400357055	0.321775918075361	-0.413427894553909	-1.46480384539117	37	Bcl6,Cited2,Alas2,Srf,Jmjd6,G6pdx,Maea,Hbb-bs,Klf2,Bap1,Hba-a1,Hba-a2,Slc11a2,Abcb10,Rps6,Med1	0.432432432432432
Canonical Pathways - Reactome	REACTOME_ADAPTIVE_IMMUNE_SYSTEM	5.4623540045157e-06	0.000421021439424979	0.610526878385931	-0.268425273987694	-1.4643375568214	660	Tuba8,Pik3ap1,Tubb4b,Tuba4a,Fbxo4,Raf1,Klhl2,Tubb2a,Psmd7,Rnf14,Pvr,Cd28,Fbxo21,Mapkap1,Psmd11,H2-Q1,Psmc2,Ube2s,Tubb2b,Psmd9,Ppl,Trem1,Psma1,Vhl,Mgrn1,Mex3c,Hcst,Them4,Psma7,Psmb3,Actr10,Cd226,Psmd1,Rnf220,Ube2j2,Psmd6,Hectd2,Uba3,Ube2z,Pik3ca,Sh3kbp1,Psmd12,Kif1c,Ube2k,Smurf1,Klc2,Rnf7,Psmd4,Rnf19b,Psmc4,Klhl3,Ppp2cb,Ube2q2,Ubac1,Psmc6,Rnf6,Trib3,Psmc5,Vamp8,Ube2e3,Psma5,Kifc5b,Trac,Ighv3-6,Pik…	0.256060606060606
Ontology - Cellular Component	GOCC_IGG_IMMUNOGLOBULIN_COMPLEX	0.0888888888888889	0.426735348844284	0.213927855492356	-0.625345187719859	-1.46410593805258	8	Ighg3,Iglc2,Ighg2c,Iglc1,Igkc	0.625
Ontology - Biological Process	GOBP_PROTEASOMAL_PROTEIN_CATABOLIC_PROCESS	7.8292418161736e-05	0.00414252161045858	0.538434096309916	-0.278577122899252	-1.46372993327045	461	Fbxo4,Psmd7,Ubxn1,Rnf14,Trim2,Axin1,Gclc,Klhdc2,Selenos,Zfand2b,Psmc2,Ube2s,Plaa,Ubxn2a,Vhl,Trib1,Psmb3,Psmd1,Gna12,Tlk2,Ube2j2,Psmd6,Faf1,Uchl5,Desi1,Pithd1,Ube2k,Dnajb2,Smurf1,Rad23a,Wac,Psmd4,Rnf19b,Nsfl1c,Smad7,Tbx21,Ddit3,Psmc4,Ppp2cb,Psmc6,Mtm1,Nploc4,Trib3,Psmc5,Maea,Psma5,Spsb3,Ufd1,Ufl1,Dmac2,Spopl,Trip4,Psmc1,Btrc,Gsk3a,Rnf144a,Fbxw11,Psmb2,Spsb2,Fbxo22,Rnf186,Psmc3,Cul1,Kctd13,Get4,Dna…	0.281995661605206
Ontology - Molecular Function	GOMF_PHOSPHATASE_ACTIVITY	0.00133847031936267	0.0366809507008929	0.45505986738723	-0.298562246078214	-1.46337220778323	224	Dusp4,Ptpdc1,Pxylp1,Ublcp1,Pip4p1,Nt5dc3,Pgp,Nt5dc2,Ptprk,Ppm1d,Cdc25a,Pnkp,Ppp2r3d,Ppp5c,Inpp4a,Ptk2,Mtmr7,Ssh1,Ppp2cb,Nt5c,Mtm1,Inppl1,Ppm1g,Dusp23,Ubash3b,Ppm1f,Hdhd2,Car3,Eya4,Inpp5f,Ppp6c,Timm50,Ppp4c,Ptp4a2,Ptpn3,Pgam5,Ppp1r3c,Ptpn12,Dusp1,Sgpp1,Dusp5,Armt1,Pptc7,Dusp9,Phospho2,Phospho1,Mtmr1,Ptpn18,Acp6,Ptpn2,Ptprc,Ppp2ca,Ppp3ca,Cdc14b,Ppp2r1a,Pfkfb1,Ctdsp1,Dusp2,Ppm1k,Ppp1cb,Mtmr2,Ppm1j,P…	0.334821428571429
Ontology - Molecular Function	GOMF_TOXIC_SUBSTANCE_BINDING	0.0855949895615866	0.420321572745166	0.222056046145248	-0.537441915834329	-1.46297494373877	14	Gstp1,Gsta4,Nefh,Ass1,Gucy2c	0.357142857142857
Ontology - Biological Process	GOBP_POSITIVE_REGULATION_OF_INCLUSION_BODY_ASSEMBLY	0.0983606557377049	0.441760681472851	0.204294756516886	-0.654667134476687	-1.46282041536541	7	Psmc6,Psmc5,Hsf1,Cdc34	0.571428571428571
Ontology - Molecular Function	GOMF_IMPORTIN_ALPHA_FAMILY_PROTEIN_BINDING	0.0847107438016529	0.418773556777089	0.222056046145248	-0.606056457050336	-1.46281118249371	9	Desi1,Tpx2,Cdadc1,Kpnb1,Rb1,Ran	0.666666666666667
Ontology - Biological Process	GOBP_PROTEOLYSIS_INVOLVED_IN_PROTEIN_CATABOLIC_PROCESS	4.9365046412444e-06	0.000384184671885583	0.610526878385931	-0.267488962365623	-1.46269573315381	695	Adamts7,Efna1,Fbxo4,Psmd7,Ubxn1,Rnf14,Trim2,Axin1,Cblc,Gclc,Klhdc2,Selenos,Zfand2b,Psmd11,Psmc2,Ube2s,Plaa,Atpif1,Rnf11,Psma1,Ubxn2a,Vhl,Trib1,Psma7,Psmb3,Ide,Psmd1,Gna12,Usp50,Tlk2,Ube2j2,Psmd6,Ube2z,Faf1,Uchl5,Desi1,Ppp1r11,Pithd1,Ube2k,Dnajb2,Smurf1,Rad23a,Rnf7,Nae1,Wac,Psmd4,Ptk2,Rnf19b,Nsfl1c,Smad7,Tbx21,Ddit3,Psmc4,Klhl3,Ppp2cb,Gzma,Ubap1,Psmc6,Mtm1,Nploc4,Rnf6,Trib3,Psmc5,Maea,Psma5,Usp16,…	0.256115107913669
Ontology - Biological Process	GOBP_CORTICOSPINAL_TRACT_MORPHOGENESIS	0.0847107438016529	0.418773556777089	0.222056046145248	-0.606000233805326	-1.4626754789787	9	Bhlhe22,Scn1b	0.222222222222222
Ontology - Molecular Function	GOMF_LNCRNA_BINDING	0.0808510638297872	0.413330438558402	0.231126709673834	-0.523705840841728	-1.46214922332772	15	Ppargc1a,Ddx17,Elavl1,Pum2,Hadhb,Ppme1,Celf1	0.466666666666667
Ontology - Molecular Function	GOMF_TRANSLATION_INITIATION_FACTOR_ACTIVITY	0.0554713263670991	0.354027191209129	0.321775918075361	-0.393227585016035	-1.46211154637016	45	Eif4g3,Eif2b3,Eif4e,Eif4a1,Eif1ad,Eif2b5,Dhx29,Eif2b2,Eif2s1,Eif1b,Eif4g2,Eif5,Eif3g,Eif3m,Eif2b4,Eif3b,Eif2b1,Mtif2,Eif3d,Mtif3,Mcts1,Eif3h	0.488888888888889
Ontology - Biological Process	GOBP_REGULATION_OF_HISTONE_H3_K4_METHYLATION	0.045757675249137	0.327003678441721	0.321775918075361	-0.461086185390308	-1.46167162133046	26	Kansl3,Kat8,Gfi1,Wdr61,Kansl2,Pygo2,Hcfc1,Paxip1,Zfp335,Wdr5,Snw1	0.423076923076923
Curated - Chemical and Genetic Perturbation	ZAMORA_NOS2_TARGETS_UP	0.0457220447780693	0.326947288975026	0.321775918075361	-0.379776339065788	-1.46151359500293	54	Ier2,Atp6v1c1,Actg1,Il1rn,Mcm2,Ccne1,Mcm5,Polr1d,Supt4a,Sms,Pdcd2,H2az1,Rbbp7,Dnajb1,Ifrd1,Pcna,Srm,Smad2,Fen1,Gtf2f1,Stam,Hmgb2,Mcm6,Ngf	0.444444444444444
Cell Type Signatures	TABULA_MURIS_SENIS_PANCREAS_LEUKOCYTE_AGEING	0.0357296856089111	0.290984650529643	0.321775918075361	-0.438729520607444	-1.46134721506784	31	Limd2,Gtf2b,Ubxn1,Cela2a,Cela1,Dnttip2,Jund,Gnb1,Calm2,Arrb2,Prr13,Spi1,Snrpc	0.419354838709677
Ontology - Molecular Function	GOMF_PROTEIN_TYROSINE_PHOSPHATASE_ACTIVITY	0.0353740540965029	0.289926540420899	0.321775918075361	-0.353488327408176	-1.46100284083966	77	Dusp4,Pgp,Ptprk,Cdc25a,Ptk2,Ssh1,Dusp23,Ubash3b,Eya4,Timm50,Ptp4a2,Ptpn3,Ptpn12,Dusp1,Dusp5,Dusp9,Ptpn18,Ptpn2,Ptprc,Ppp2ca,Cdc14b	0.272727272727273
Ontology - Biological Process	GOBP_NEGATIVE_REGULATION_OF_AUTOPHAGY_OF_MITOCHONDRION	0.0983606557377049	0.441760681472851	0.204294756516886	-0.653790798793872	-1.46086228785293	7	Trp53,Usp30,Rnf41	0.428571428571429
Canonical Pathways - Biocarta	BIOCARTA_SKP2E2F_PATHWAY	0.0888888888888889	0.426735348844284	0.213927855492356	-0.623779004625319	-1.46043907051474	8	Tfdp1,Ccne1,Cul1,Cdc34	0.5
Ontology - Molecular Function	GOMF_VOLTAGE_GATED_MONOATOMIC_ION_CHANNEL_ACTIVITY_INVOLVED_IN_REGULATION_OF_PRESYNAPTIC_MEMBRANE_POTENTIAL	0.0721649484536082	0.393921843244211	0.241339976815091	-0.776964656300561	-1.46038819645659	4	Kcnj8,Scn2a	0.5
Curated - Chemical and Genetic Perturbation	DELACROIX_RARG_BOUND_MEF	0.000576176240103087	0.0196537393219845	0.477270815362862	-0.286445883688445	-1.45994589052138	332	Dusp4,Efna1,Nck2,Sgk1,Wnk4,Gabarapl1,Hmga1,Card10,Arsa,Rhod,Fgfr2,Midn,Prss8,Tagln2,Hpdl,Ppl,Gsr,Tnfrsf12a,Pkm,Mrpl37,Idh3b,Fam20a,Ndufb8,Rhoq,Psmd12,Nek2,Gas2,Ddit3,Il1rn,G6pdx,Rex1bd,Ampd2,Mast2,Inppl1,Dpp9,Fubp1,Shc1,Cntd1,H1f10,Pik3r2,Fam107b,Gdf15,Mrpl34,Rnd3,Serinc5,Acadm,Tgif2,Coa3,Spsb2,Capns1,Hook2,Rilpl2,Sqstm1,Nudt6,Cpsf4,Rrp1,Smad6,Ddx5,Gpr146,Dgat1,Rufy1,Uck1,Eps8l2,Avpi1,Tubb6,Ndufb…	0.228915662650602
Ontology - Biological Process	GOBP_ACTIVATION_OF_ADENYLATE_CYCLASE_ACTIVITY	0.0847107438016529	0.418773556777089	0.222056046145248	-0.60475366777988	-1.45966669869012	9	Raf1,Adcy2,Adrb2,Adrb3	0.444444444444444
Ontology - Biological Process	GOBP_MEMBRANE_RAFT_LOCALIZATION	0.0865191146881288	0.422966318975586	0.216542836735348	-0.7194920436173	-1.45951282291669	5	Gsn,Rala,Ptprc	0.6
Ontology - Biological Process	GOBP_RIBOSOMAL_LARGE_SUBUNIT_ASSEMBLY	0.042809463085203	0.318011094950144	0.321775918075361	-0.464789028569965	-1.45897590162972	25	Rpl24,Mrto4,Bop1,Mrpl20,Rpf2,mt-Rnr2,Dhx30,Rpl11,Rpl5,Brix1,Rpl23a,Fastkd2,Nop53,Rpl6,Mrm2	0.6
Ontology - Molecular Function	GOMF_GLUCOSE_BINDING	0.0826271186440678	0.415778454530287	0.227987202850442	-0.554676974062305	-1.45883818582091	13	Ugp2,Gys2,Gyg,G6pdx	0.307692307692308
Ontology - Biological Process	GOBP_PROTEIN_MATURATION_BY_4FE_4S_CLUSTER_TRANSFER	0.0983606557377049	0.441760681472851	0.204294756516886	-0.652877984851095	-1.45882265152386	7	Bola3,Isca2,LTO1,Ciao2b,Yae1d1	0.714285714285714
Ontology - Biological Process	GOBP_MITOCHONDRIAL_TRANSMEMBRANE_TRANSPORT	0.0208646406085857	0.214837455514994	0.352487857583619	-0.350398718069648	-1.45871687343213	80	Slc25a22,Timm44,Letm1,Chchd4,Mrpl18,Mpc2,Timm17a,Pam16,Timm23,Slc8b1,Slc25a15,Timm21,Slc25a38,Timm50,Mcu,Tomm40,Slc25a33,Ccdc51,Micu1,Slc25a3,Grpel1,Slc25a32,Afg3l2	0.2875
Ontology - Biological Process	GOBP_POSITIVE_REGULATION_OF_ENDOPLASMIC_RETICULUM_STRESS_INDUCED_INTRINSIC_APOPTOTIC_SIGNALING_PATHWAY	0.0888888888888889	0.426735348844284	0.213927855492356	-0.622511739775068	-1.45747205321171	8	Nck2,Bok,Ptpn2,Eif2ak3	0.5
Ontology - Biological Process	GOBP_MEIOTIC_CYTOKINESIS	0.0888888888888889	0.426735348844284	0.213927855492356	-0.622465308007923	-1.45736334361047	8	Washc1,Spire1,Actr3,Orc4	0.5
Canonical Pathways - Reactome	REACTOME_PINK1_PRKN_MEDIATED_MITOPHAGY	0.0615384615384615	0.368403515826966	0.271288554688953	-0.465610908521643	-1.45729327329737	22	Mterf3,Sqstm1,Tomm40,Uba52,Tomm5,Mfn1,Tomm70a,Tomm22,Tomm7,Prkn,Tomm20,Map1lc3a,Ubc,Map1lc3b	0.636363636363636
Ontology - Biological Process	GOBP_NEGATIVE_REGULATION_OF_CGMP_MEDIATED_SIGNALING	0.0404779434896212	0.312291814256788	0.321775918075361	-0.931691205364466	-1.45722214095322	2	Pde10a	0.5
Canonical Pathways - Biocarta	BIOCARTA_MTOR_PATHWAY	0.066079295154185	0.380128977356908	0.261663521711573	-0.489265770170372	-1.45709711977195	19	Pik3ca,Eif4g3,Rheb,Eif4e,Eif4a1,Mtor,Pdk2,Ppp2ca,Tsc1	0.473684210526316
Ontology - Biological Process	GOBP_PYRIMIDINE_NUCLEOSIDE_TRIPHOSPHATE_METABOLIC_PROCESS	0.0598669623059867	0.363912054586808	0.276500599254472	-0.498862349740329	-1.45653191960444	18	Nme4,Ctps2,Dctpp1,Nme2,Uck1	0.277777777777778
Ontology - Biological Process	GOBP_PANCREATIC_A_CELL_DIFFERENTIATION	0.099009900990099	0.442275489738999	0.199915231309662	-0.675461752059166	-1.45618795824451	6	Hes1,Vhl	0.333333333333333
Ontology - Cellular Component	GOCC_METHYLOSOME	0.0963597430406852	0.43912710522922	0.211400189384923	-0.566620323206341	-1.45599026911987	12	Prmt1,Snrpd3,Snrpb,Wdr77,Snrpd1,Snrpf	0.5
Ontology - Biological Process	GOBP_POLYAMINE_TRANSMEMBRANE_TRANSPORT	0.100409836065574	0.444724342950941	0.20207170902116	-0.651572351802003	-1.45590528088067	7	Azin2,Oaz1,Oaz2,Atp13a3,Oaz3,Azin1	0.857142857142857
Ontology - Molecular Function	GOMF_TAU_PROTEIN_KINASE_ACTIVITY	0.0826271186440678	0.415778454530287	0.227987202850442	-0.553524584321008	-1.45580732238478	13	Mark3,Mark4,Gsk3a,Phkg1	0.307692307692308
Ontology - Molecular Function	GOMF_L_ORNITHINE_TRANSMEMBRANE_TRANSPORTER_ACTIVITY	0.0762886597938144	0.403808937429597	0.234392647294686	-0.773869308384056	-1.45457015888624	4	Slc7a2,Slc25a15	0.5
Ontology - Molecular Function	GOMF_DNA_APURINIC_OR_APYRIMIDINIC_SITE_ENDONUCLEASE_ACTIVITY	0.0874200426439233	0.424687418192698	0.222056046145248	-0.577732473352655	-1.45428444226142	11	Hmga1,Apex2,Hmga1b,Aplf,Apex1	0.454545454545455
Ontology - Molecular Function	GOMF_PEROXISOME_TARGETING_SEQUENCE_BINDING	0.0905432595573441	0.430416993309636	0.211400189384923	-0.716301158575715	-1.45304000966468	5	Pex7,Pex13	0.4
Ontology - Biological Process	GOBP_REGULATION_OF_CELLULAR_RESPONSE_TO_INSULIN_STIMULUS	0.0215413251685146	0.218890015276236	0.352487857583619	-0.349033990804896	-1.45303548652611	80	Lpl,Pparg,Esrra,Ide,Grk2,Inppl1,Prkcd,Gsk3a,Osbpl8,C1qtnf12,Zbtb7b,Pak1,Sco1,Prkcq,Il1b,Lonp1,Agt,Ncoa1,Ptpn2,Gkap1	0.25
Ontology - Biological Process	GOBP_REGULATION_OF_GASTRIC_MOTILITY	0.0435213425455745	0.319329136700526	0.321775918075361	-0.928994489274251	-1.45300431172836	2	Tymp	0.5
Ontology - Molecular Function	GOMF_PATCHED_BINDING	0.100409836065574	0.444724342950941	0.20207170902116	-0.650180618935722	-1.45279552457503	7	Smo,Ihh,Ccnb1	0.428571428571429
Ontology - Molecular Function	GOMF_EPHRIN_RECEPTOR_BINDING	0.0345380619776985	0.28631440792491	0.321775918075361	-0.43650188208655	-1.45253920079517	30	Efna1,Efna2,Sipa1l1,Ngef,Shc1,App,Crk,Lyn,Tiam1,Efna4,Efna5	0.366666666666667
Ontology - Biological Process	GOBP_MITOTIC_DNA_REPLICATION_CHECKPOINT_SIGNALING	0.0909090909090909	0.430817187541988	0.211400189384923	-0.620328848239002	-1.45236130074596	8	Nae1,Rad17,Topbp1	0.375
Regulatory Target Gene - miRDB	MIR_708_3P	0.0437820726834943	0.319638636080886	0.321775918075361	-0.357938053626938	-1.45226577928511	68	Msi2,Bhlhb9,Dnaja4,Plaa,Zfhx3,Cth,Ube2k,Tcf20,E2f2,Ldlrad3,Dcaf10,Nup98,Psip1,Crebl2,Diaph2,Ak4,Siah1b,Hexim1,Strn3,Cxxc5	0.294117647058824
Ontology - Cellular Component	GOCC_UBIQUITIN_LIGASE_COMPLEX	0.000581790493559186	0.0197395632207662	0.477270815362862	-0.29206673847806	-1.45221003506855	285	Fbxo4,Klhl2,Cks1b,Brap,Dcun1d4,Rnf14,Wdtc1,Cblc,Klhdc2,Pcgf2,Ube2s,Rnf11,Vhl,Anapc16,Pcgf6,Ube2j2,Med24,Klhl12,Pnkp,Rnf7,Cacybp,Rnf19b,Ranbp10,Klhl3,Cbx4,Ubac1,Maea,Dcaf13,Spsb3,Bmi1,Med27,Dmac2,Spopl,Btrc,Rnf144a,Fbxw11,Spsb2,Cul1,Dcaf10,Kctd13,Dcun1d5,Fbxw4,Fbxo9,Cul2,Cul3,Kbtbd6,Med21,Fzr1,Arih2,Cul4b,Kbtbd8,Dcun1d2,Fbxl5,Zswim4,Dda1,Tmem183a,Klhl8,Klhl21,Dcaf7,Dcaf11,Kctd2,Fbxo11,Arih1,Med17,…	0.252631578947368
Ontology - Cellular Component	GOCC_COHESIN_COMPLEX	0.0847107438016529	0.418773556777089	0.222056046145248	-0.601646842431174	-1.45216789423177	9	Rec8,Smc1b,Sgo2a,Rad21,Stag2	0.555555555555556
Ontology - Biological Process	GOBP_POLYADENYLATION_DEPENDENT_SNORNA_3_END_PROCESSING	0.099009900990099	0.442275489738999	0.199915231309662	-0.67356605182657	-1.45210113046672	6	Exosc4,Exosc3,Exosc2,Exosc5,Parn	0.833333333333333
Curated - Chemical and Genetic Perturbation	BORLAK_LIVER_CANCER_EGF_UP	0.0466035563777	0.330360679459382	0.321775918075361	-0.383335720628365	-1.45165305635719	51	Tff3,H19,Lpl,Tgfa,Id1,Scd2,Igfbp1,Serpine1,Btg3,Fos,Rbp1,Tlr6,Ltb,Tgif1,Junb,Plscr1,Ccnb1,Ccnd1	0.352941176470588
Canonical Pathways - Biocarta	BIOCARTA_NO2IL12_PATHWAY	0.0829787234042553	0.41629855014022	0.227987202850442	-0.51987287058193	-1.45144784470762	15	Stat4,Cxcr3,Cd4,Jak2,Cd3e,Cd3d,Il12rb1,Cd247,Cd2	0.6
Curated - Chemical and Genetic Perturbation	TORCHIA_TARGETS_OF_EWSR1_FLI1_FUSION_TOP20_DN	0.0643015521064302	0.375907301053224	0.266350657088526	-0.497103724845414	-1.45139725010014	18	Gsta4,Prkd3,Smo,Cnn3	0.222222222222222
Ontology - Cellular Component	GOCC_DENDRITIC_GROWTH_CONE	0.0985010706638116	0.441760681472851	0.208955027549354	-0.564824103831123	-1.45137469529661	12	Cobl,Smo	0.166666666666667
Ontology - Biological Process	GOBP_RETICULOPHAGY	0.0643015521064302	0.375907301053224	0.266350657088526	-0.49699604587074	-1.45108285903863	18	Retreg1,Ulk3,Ufl1,Snx30,Tex264,Ulk1,Ddrgk1,Retreg2	0.444444444444444
Ontology - Biological Process	GOBP_NUCLEAR_TRANSCRIBED_MRNA_CATABOLIC_PROCESS_DEADENYLATION_INDEPENDENT_DECAY	0.099009900990099	0.442275489738999	0.199915231309662	-0.673075532042698	-1.45104364793662	6	Zfp36,Edc3,Dcp1a	0.5
Ontology - Biological Process	GOBP_REGULATION_OF_MATURE_B_CELL_APOPTOTIC_PROCESS	0.0945674044265593	0.436963838620733	0.206587922696891	-0.715198290874052	-1.45080280695085	5	Mif	0.2
Ontology - Biological Process	GOBP_CLEAVAGE_INVOLVED_IN_RRNA_PROCESSING	0.0582750582750583	0.359934133465665	0.287857117255149	-0.447684190264303	-1.45047825153231	28	Rcl1,Tbl3,Nhp2,Exosc9,Fcf1,Bop1,Exosc7,Exosc8,Exosc3,Exosc2	0.357142857142857
Regulatory Target Gene - miRDB	MIR_219B_3P	0.0470057672994513	0.332273572021518	0.321775918075361	-0.41639303439425	-1.45041258598406	35	Tubb4b,Jade1,Satb1,Magi3,Abhd17b,Arpp19,Lactb2,Yod1,Fabp7,Otud7b,Slc25a32,Steap2	0.342857142857143
Ontology - Molecular Function	GOMF_ENDOPLASMIC_RETICULUM_SIGNAL_PEPTIDE_BINDING	0.0945674044265593	0.436963838620733	0.206587922696891	-0.714942333312199	-1.45028358877886	5	Srp68,Srp14,Srp54a	0.6
Hallmark	HALLMARK_E2F_TARGETS	0.00447505463958868	0.0853344007453064	0.407017918923954	-0.300913489244364	-1.44986631225185	198	Cks1b,Ube2s,Asf1b,Ppm1d,Paics,Cdc25a,Nup107,Tubb5,Jpt1,Pold2,Dctpp1,Mcm2,Rpa2,Snrpb,Ccne1,Stmn1,Mcm5,Racgap1,H2ax,Trp53,Brms1l,Hmga1b,Eif2s1,Phf5a,Ilf3,H2az1,Psip1,Rbbp7,Trip13,Chek1,Rad21,Tubg1,Nasp,Nop56,Ppp1r8,Bub1b,Top2a,Srsf2,Dek,Pcna,Prim2,Ranbp1,Tipin,Pttg1,Exosc8,Kif4,Rfc3,Nbn,Mybl2,Mcm3,Tbrg4,Rpa1,Mms22l,Cdkn1b,Diaph3,Pds5b,Hmgb2,Smc4,Cdk4,Gspt1,Spag5,Prkdc,Slbp,Ube2t,Mcm6,Kif22,Nup205,A…	0.404040404040404
Ontology - Biological Process	GOBP_MITOCHONDRIAL_CYTOCHROME_C_OXIDASE_ASSEMBLY	0.0637362637362637	0.374534273828902	0.266350657088526	-0.461950651926299	-1.44915181312099	23	Sco2,Coa3,Taco1,Timm21,1190007I07Rik,Sco1,Cox19,Cox14,Coa4,Cox16,Smim4,Smim20,Coa8,Cox20	0.608695652173913
Ontology - Biological Process	GOBP_VITAMIN_A_METABOLIC_PROCESS	0.0783505154639175	0.408142264527125	0.231126709673834	-0.770869873062044	-1.44893239929861	4	Rbp1,Dgat1	0.5
Ontology - Biological Process	GOBP_CORTICAL_ACTIN_CYTOSKELETON_ORGANIZATION	0.0495217235464915	0.339666913915722	0.321775918075361	-0.401233529583387	-1.44886318700668	39	Epb41l1,Llgl2,Dlg1,Rab13,Rhoq,Racgap1,Arf6,Anln,Fhod3,Rtkn	0.256410256410256
Ontology - Molecular Function	GOMF_HISTONE_ARGININE_N_METHYLTRANSFERASE_ACTIVITY	0.102459016393443	0.447430664573522	0.199915231309662	-0.648334858657738	-1.44867126710995	7	Prmt1,Prmt7,Carm1	0.428571428571429
Ontology - Biological Process	GOBP_PYRIMIDINE_DEOXYRIBONUCLEOTIDE_CATABOLIC_PROCESS	0.0985010706638116	0.441760681472851	0.208955027549354	-0.563754969441889	-1.44862744250077	12	Tymp,Dctpp1,Nt5c	0.25
Ontology - Biological Process	GOBP_BRONCHIOLE_DEVELOPMENT	0.0783505154639175	0.408142264527125	0.231126709673834	-0.770670750743273	-1.44855812759703	4	Hoxa5,Tcf21,Tgfb1	0.75
Ontology - Molecular Function	GOMF_PHOSPHATASE_REGULATOR_ACTIVITY	0.0220023939802824	0.22199017010188	0.352487857583619	-0.343584340332715	-1.44854799103109	83	Ppp1r14b,B3gat3,Gna12,Ppp1r15a,Ppp1r11,Ppp2r3d,Ppp1r2,Ppp1r35,Ppp1r12c,Rcan2,Arpp19,Ppp2r5e,Ppp4r1,Uri1,Ppp2r3a,Ppp1r8,Ppp2r2d,Ptn,Ppp2r5b,Ppp6r2,Rcan1,Phactr3,Ppp2r1a,Pfkfb1,Fam122b,Gtf2f1,Calm2,Ensa,Prkaca	0.349397590361446
Ontology - Molecular Function	GOMF_UBIQUITIN_LIGASE_ACTIVATOR_ACTIVITY	0.0945674044265593	0.436963838620733	0.206587922696891	-0.714026666666667	-1.44842612944692	5	Btrc,Fzr1,Cdkn1b,Cdc20,Pex12	1
Ontology - Biological Process	GOBP_NEGATIVE_REGULATION_OF_CD4_POSITIVE_ALPHA_BETA_T_CELL_DIFFERENTIATION	0.057649667405765	0.359934133465665	0.282013350011725	-0.481051435227391	-1.4480280724117	20	Bcl6,Smad7,Tbx21,Hlx,Zbtb7b	0.25
Ontology - Biological Process	GOBP_CRD_MEDIATED_MRNA_STABILIZATION	0.0847107438016529	0.418773556777089	0.222056046145248	-0.599735806948037	-1.44755531393111	9	Igf2bp3,Igf2bp2,Csde1,Hnrnpd,Syncrip,Paip1,Ybx1	0.777777777777778
Ontology - Molecular Function	GOMF_PALMITOYL_COA_OXIDASE_ACTIVITY	0.096579476861167	0.43912710522922	0.204294756516886	-0.713595201159421	-1.44755088774542	5	Acaa1b,Acox2,Acadl	0.6
Ontology - Biological Process	GOBP_CELLULAR_KETONE_BODY_METABOLIC_PROCESS	0.096579476861167	0.43912710522922	0.204294756516886	-0.713553635322375	-1.44746657010397	5	Acat1,Hmgcl,Slc27a5	0.6
Ontology - Biological Process	GOBP_NEGATIVE_REGULATION_OF_FIBROBLAST_PROLIFERATION	0.0566999328989727	0.357983311787519	0.321775918075361	-0.39759804691101	-1.44721668258211	41	Pparg,Fbxo4,Gstp1,Inca1,Pawr,Trp53,Emd,B4galt7,Bax,Nf1,Ing5	0.268292682926829
Ontology - Biological Process	GOBP_INTRINSIC_APOPTOTIC_SIGNALING_PATHWAY_IN_RESPONSE_TO_HYPOXIA	0.086864406779661	0.423414463208126	0.222056046145248	-0.550231412481595	-1.44714605635705	13	Zfas1,Nol3,Map2k1,Trp53	0.307692307692308
Ontology - Biological Process	GOBP_NEGATIVE_REGULATION_OF_DENDRITIC_SPINE_DEVELOPMENT	0.086864406779661	0.423414463208126	0.222056046145248	-0.550161513243736	-1.44696221660506	13	Efna1,Dtnbp1,Ngef,Ngfr	0.307692307692308
Canonical Pathways - Reactome	REACTOME_ACTIVATION_OF_ATR_IN_RESPONSE_TO_REPLICATION_STRESS	0.0454620038080686	0.325668831568792	0.321775918075361	-0.419757223743423	-1.44660609877312	34	Cdc25a,Rad17,Mcm2,Mcm5,Chek1,Dbf4,Orc4,Rfc3,Cdc7,Atrip,Mcm3,Rfc4,Rpa1,Mcm6,Rad9a,Orc6	0.470588235294118
Canonical Pathways - Reactome	REACTOME_TYROSINE_CATABOLISM	0.096579476861167	0.43912710522922	0.204294756516886	-0.712965761268007	-1.44627404861854	5	Hgd,Hpd,Tat	0.6
Canonical Pathways - Reactome	REACTOME_MYD88_MAL_TIRAP_CASCADE_INITIATED_ON_PLASMA_MEMBRANE	0.01665019874383	0.191902218735501	0.352487857583619	-0.343362231540635	-1.44615029072228	82	Dusp4,Irak2,Nkiras1,Mapkapk2,Fos,Ppp2cb,Mapk3,Fbxw11,Cul1,App,Nfkbia,Vrk3,Uba52,Tab2,Ripk2,Mapk7,Peli3,Jun,Ppp2ca,Ppp2r1a,Peli1,Nfkbib,Ager,Rps6ka2,Ecsit,Map2k7,Map2k6,Dusp3,Usp14,Peli2,Dusp6,Ppp2r1b,Tab1,Nfkb1,Map3k8,Usp18,Traf2,Rps6ka3	0.463414634146342
Ontology - Biological Process	GOBP_CELLULAR_MACROMOLECULE_CATABOLIC_PROCESS	2.5107935505658e-07	2.50475908624144e-05	0.674962860011025	-0.262739982633906	-1.44610665292877	886	Fbxo4,Psmd7,Ubxn1,Rnf14,Trim2,Axin1,Cblc,Gclc,Klhdc2,Selenos,Zfand2b,Psmd11,Psmc2,Ube2s,Plaa,Smg5,Rnf11,Psma1,Ubxn2a,Fastk,Trib1,Psma7,Psmb3,Psmd1,Gna12,Usp50,Tlk2,Ube2j2,Psmd6,Ube2z,Mapkapk2,Dnase2b,Faf1,Uchl5,Etf1,Desi1,Ppp1r11,Ube2k,Dnajb2,Smurf1,Rad23a,Rnf7,Samd4,Zfp36,Nae1,Wac,Psmd4,Ptk2,Eif4a3,Rnf19b,Nsfl1c,Smad7,Tbx21,Trir,Ddit3,Psmc4,Fxr2,Lsm1,Klhl3,Mrto4,Nbdy,Ppp2cb,Dis3l,Ubap1,Psmc6,Mtm…	0.284424379232506
Ontology - Cellular Component	GOCC_PROTEASOME_CORE_COMPLEX_BETA_SUBUNIT_COMPLEX	0.0867768595041322	0.423321145048246	0.219250346703755	-0.59903123708843	-1.44585472538446	9	Psmb3,Psmb2,Psmb6,Psmb5,Psmb4,Psmb7	0.666666666666667
Ontology - Biological Process	GOBP_REGULATION_OF_MRNA_BINDING	0.0949494949494949	0.437415147136502	0.206587922696891	-0.617370974775058	-1.4454361013719	8	Eif4a3,Carm1,Cdk9	0.375
Ontology - Biological Process	GOBP_DNA_TEMPLATED_TRANSCRIPTION_ELONGATION	0.0103394632542821	0.144897093437632	0.380730400722792	-0.329378380994172	-1.44541804207902	109	Adrm1,Axin1,Tcea3,Supt5,Med28,Med24,Alyref,Wdr61,Map2k1,Med27,Ncbp1,Supt4a,Zmynd11,Gtf2f2,Cdk9,Med21,Tcea1,Polr2i,Ldb1,Pwwp2a,Ercc3,4931428L18Rik,Med17,Eapp,Elof1,Gtf2f1,Med29,Thoc5,Wdr43,Med6,Nelfcd,Med30,Paf1,Med1,Med4	0.321100917431193
Ontology - Molecular Function	GOMF_GUANYL_NUCLEOTIDE_BINDING	0.000341731304697948	0.0134941780219643	0.49849310876659	-0.283619539398026	-1.44488310825408	344	Pde6c,Tuba8,Tubb4b,Tuba4a,Tubb2a,Rhod,Rab34,Suclg1,Rhou,Gnl3,Tubb2b,Pck2,Nkiras1,Gna12,Pde10a,Septin6,Rab20,Rab13,Rhoq,Rhot1,Mtg2,Tubb5,Rab27a,Ralb,Srprb,Gna11,Rheb,Rragc,Gtpbp10,Eral1,Rhog,Hras,Rnd3,Mtg1,Rab24,Rab5a,Gimap7,Septin11,Septin4,Dnm1l,Rala,Rab35,Rraga,Eif2b2,Arl3,Rrad,Rab32,Tuba1b,Arf6,Gch1,Nme2,Lrrk1,Gfm1,Agap3,Adssl1,Gspt2,Rap1a,Ehd1,Tubb6,Tubg1,Rab12,Gucy2c,Gpn2,Gpn3,Mpped2,Dync1li…	0.252906976744186
Ontology - Biological Process	GOBP_POSITIVE_REGULATION_OF_PHOSPHOPROTEIN_PHOSPHATASE_ACTIVITY	0.0681318681318681	0.385695660271931	0.257206466468838	-0.505553835871662	-1.44487572097943	17	Gna12,Ppp1r15a,Pawr,Vrk3,Jak2,Ptprc,Calm2,Cd300a	0.470588235294118
Ontology - Biological Process	GOBP_REGULATION_OF_TRANSLATION_AT_SYNAPSE_MODULATING_SYNAPTIC_TRANSMISSION	0.110655737704918	0.464372610358012	0.191892240384838	-0.646572805204022	-1.44473404828634	7	Eif4a3,Eif4e,Mtor	0.428571428571429
Ontology - Cellular Component	GOCC_GBAF_COMPLEX	0.0889830508474576	0.426735348844284	0.219250346703755	-0.549284630406851	-1.44465595507491	13	Actl6a,Bcl7b,Bcl7c,Actb	0.307692307692308
Ontology - Biological Process	GOBP_ALDITOL_BIOSYNTHETIC_PROCESS	0.096579476861167	0.43912710522922	0.204294756516886	-0.711694398997114	-1.44369504923501	5	Pgp,Pck2,Pck1	0.6
Ontology - Biological Process	GOBP_RNA_EXPORT_FROM_NUCLEUS	0.0208464437114657	0.214788037006567	0.352487857583619	-0.348131218087931	-1.44365025037973	76	Nup107,Nup93,Alyref,Eif4a3,Rae1,Nxt1,Nxf1,Ncbp1,Nup88,Gle1,Polr2d,Nup98,Magoh,Thoc3,Tpr,4931428L18Rik,Cpsf6,Fyttd1,Tsc1,Rbm8a,Ssb,Thoc5,Ncbp3,Nup85,Nxf7,Nup155,Nup188,Mcm3ap,Akap8l,Rbm15b,Chtop,Phax,Nup133	0.434210526315789
Ontology - Molecular Function	GOMF_MAP_KINASE_KINASE_KINASE_KINASE_ACTIVITY	0.096579476861167	0.43912710522922	0.204294756516886	-0.711362206857421	-1.44302118676238	5	Map4k2,Map4k5,Map4k1,Map4k3	0.8
Ontology - Biological Process	GOBP_POSITIVE_REGULATION_OF_GLIAL_CELL_DIFFERENTIATION	0.0574315348509095	0.359479794708257	0.321775918075361	-0.396408484996887	-1.44288679751236	41	Pparg,Enpp2,Hes1,Bin1,Serpine2,Id2,Bag1,Rheb,Mtor,Egr2,Il1b,Actr3,Ptn,Tgfb1	0.341463414634146
Canonical Pathways - Wiki	WP_IL5_SIGNALING_PATHWAY	0.025590889027701	0.241621397462958	0.352487857583619	-0.35489890512146	-1.44280154502524	67	Raf1,Ccnd3,Unc119,Shc1,Pik3r2,Mapk3,Hras,Prkcd,Il5ra,Gsk3a,Stat5b,Nfkbia,Bax,Alox5ap,Lyn,Jun,Jak2,Jak1,Pla2g4a,Kras,Cdkn1b	0.313432835820896
Ontology - Molecular Function	GOMF_M7G_5_PPPN_DIPHOSPHATASE_ACTIVITY	0.093816631130064	0.435731880964439	0.213927855492356	-0.573113726540082	-1.44265800278972	11	Nudt11,Nudt10,Nudt16,Nudt4,Nudt5,Dcps	0.545454545454545
Ontology - Biological Process	GOBP_2_OXOGLUTARATE_METABOLIC_PROCESS	0.0824295010845987	0.415778454530287	0.231126709673834	-0.512346769154813	-1.44264349029224	16	Idh3a,Phyh,Idh3b,Aadat,Idh3g,Dld,Dlst,Tat,Mrps36	0.5625
Ontology - Biological Process	GOBP_DEPHOSPHORYLATION	0.000813945701751746	0.0255866225303608	0.477270815362862	-0.288371307012177	-1.44259989059407	301	Adora1,Dusp4,Ptpdc1,Npnt,Pxylp1,Ublcp1,Pip4p1,Smg5,Ptprk,Ppm1d,Cdc25a,Ppargc1b,Gna12,Ppp1r15a,Ppp1r11,Ppp2r3d,Ppp5c,Pawr,Mtmr7,Ssh1,Ppp2cb,Nt5c,Ppp1r2,Mtm1,Inppl1,Ppm1g,Ppp1r35,Prkcd,Dusp23,Btrc,Fbxw11,Ubash3b,Ppm1f,Hdhd2,Inpp5f,Ppp6c,Pin1,Timm50,Ppp4c,Arpp19,Vrk3,Ppp2r5e,Ppp4r1,Uri1,Ppp2r3a,Ptp4a2,Ptpn3,Pgam5,Mprip,Sdhaf2,Ptpn12,Dusp1,Ppp1r8,Sgpp1,Dusp5,Ppp1r42,Pptc7,Dlc1,Ppp2r5b,Mtmr1,Ptpn18,Tg…	0.295681063122924
Curated - Chemical and Genetic Perturbation	XU_CREBBP_TARGETS_UP	0.0598669623059867	0.363912054586808	0.276500599254472	-0.47923943582812	-1.44257371596415	20	Tmem159,Nme4,Gnl3,Prmt1,Mcm2	0.25
Ontology - Cellular Component	GOCC_SENESCENCE_ASSOCIATED_HETEROCHROMATIN_FOCUS	0.0804123711340206	0.412237000276419	0.227987202850442	-0.767388814026076	-1.44238937641325	4	Hmga1,Hmga1b	0.5
Ontology - Biological Process	GOBP_POSITIVE_REGULATION_OF_ERBB_SIGNALING_PATHWAY	0.0366275820351825	0.293499080489634	0.321775918075361	-0.433395309440858	-1.44220151673659	30	Adora1,Tgfa,Hbegf,Ralb,Afap1l2,Shkbp1,Rala,Pde6h,Agt,Plaur,Dgkd,Neurl1a,Fasl,Bcar3	0.466666666666667
Curated - Chemical and Genetic Perturbation	GRAESSMANN_RESPONSE_TO_MC_AND_DOXORUBICIN_DN	9.30174908323872e-06	0.000684062574782033	0.593325476396405	-0.262149517927836	-1.44217092819781	759	Fermt2,Nck2,Atf4,Agfg2,Rcl1,Prkd3,Ifrd2,Cyp2c55,Pcgf2,Rai14,Psmd11,Ube2s,Rhou,2310061I04Rik,Zfp771,Mrpl12,Grtp1,Tubb2b,Gsr,Timm44,Trib1,Rassf1,Opa3,Gnpnat1,Cnn3,Paics,Slc23a2,Gna12,Timm10,Gmnn,Uba3,Hps1,Etf1,Tubb5,Dtnbp1,Coq5,Rad23a,Wac,Bcl7b,Eef1e1,Pold2,Nsfl1c,Mllt10,Runx2,Plekhf1,Dctpp1,Nsmce4a,Mtap,Srprb,Trib3,Mrpl3,Mcm2,Flot1,Fubp1,Zfand3,Immt,Ier3,Mrpl50,Cdk5rap1,Eif4a1,Nxt1,Msh3,Mapk3,Map4…	0.284584980237154
Cell Type Signatures	TABULA_MURIS_SENIS_GONADAL_ADIPOSE_TISSUE_T_CELL_AGEING	0.0703296703296703	0.389583880092147	0.252961123069611	-0.504282222735083	-1.44124144344625	17	Gstp1,Oaz1,Gsn,Gnb1,Cd3e,Cd3d,Pfn1	0.411764705882353
Tumor Phenotype Ontology	MP_INCREASED_HEPATIC_HEMANGIOMA_INCIDENCE	0.096579476861167	0.43912710522922	0.204294756516886	-0.710156311331199	-1.44057498878252	5	Fbxo4,Vhl	0.4
Ontology - Molecular Function	GOMF_7S_RNA_BINDING	0.110655737704918	0.464372610358012	0.191892240384838	-0.644582555918917	-1.44028693748362	7	Srp68,Srp14,Srp54a	0.428571428571429
Ontology - Biological Process	GOBP_PROTEIN_MATURATION_BY_IRON_SULFUR_CLUSTER_TRANSFER	0.0936170212765957	0.435731880964439	0.213927855492356	-0.51577754871179	-1.4400139991693	15	Bola3,Isca2,Isca1,LTO1,Ciao2b,Cisd1,AK157302,Ciao1,Yae1d1,Cisd3	0.666666666666667
Ontology - Biological Process	GOBP_POSITIVE_REGULATION_OF_ASTROCYTE_DIFFERENTIATION	0.0960334029227557	0.43912710522922	0.208955027549354	-0.528936447096607	-1.43982213916318	14	Hes1,Bin1,Serpine2,Id2	0.285714285714286
Ontology - Biological Process	GOBP_REGULATION_OF_SPONTANEOUS_SYNAPTIC_TRANSMISSION	0.110655737704918	0.464372610358012	0.191892240384838	-0.644184028308621	-1.43939644780768	7	Stx1b,App,Ager	0.428571428571429
Ontology - Biological Process	GOBP_POSITIVE_REGULATION_OF_MITOCHONDRIAL_FISSION	0.0620842572062084	0.369463552906434	0.271288554688953	-0.477986390323698	-1.43880188423568	20	Mff,Dnm1l,Rala,Spire1,Mcu,Pgam5,Ralbp1,Marchf5	0.4
Canonical Pathways - Reactome	REACTOME_MITOCHONDRIAL_FATTY_ACID_BETA_OXIDATION_OF_SATURATED_FATTY_ACIDS	0.0888429752066116	0.426735348844284	0.216542836735348	-0.595627539875342	-1.43763937467381	9	Acadm,Acads,Hadhb,Echs1,Acadl,Hadh,Mecr	0.777777777777778
Ontology - Molecular Function	GOMF_TYPE_I_TRANSFORMING_GROWTH_FACTOR_BETA_RECEPTOR_BINDING	0.0959488272921109	0.43912710522922	0.211400189384923	-0.5709946180766	-1.43732372332292	11	Fermt2,Smad7,Tgfbr2,Smad6,Tgfb1,Smad2,Snx25,Snx6	0.727272727272727
Regulatory Target Gene - GTRD	ZFP322A_TARGET_GENES	0.0203310331778743	0.212123116940309	0.352487857583619	-0.345774529349347	-1.43720806458316	78	Hacd2,Akip1,Tlk2,Npepl1,Rnf7,Dis3l,Mvb12b,Cnot8,Acadm,Dap3,Gsk3a,Armh3,Magoh,Psmd3,Cibar1,Psmd14,Sdhaf2,Ube2i,Ankrd40,Ficd,Mutyh,Orc4,Rbm8a,Shld2,Toe1,Mbd5,Dhx30,Dennd1b,Pgk1,Ino80dos	0.384615384615385
Canonical Pathways - Reactome	REACTOME_RELEASE_OF_APOPTOTIC_FACTORS_FROM_THE_MITOCHONDRIA	0.098989898989899	0.442275489738999	0.20207170902116	-0.613656292628508	-1.43673900368003	8	Cycs,Septin4,Bax,Gm10053,Diablo,Gsdme	0.75
Ontology - Biological Process	GOBP_GLYCEROL_BIOSYNTHETIC_PROCESS	0.0845360824742268	0.418773556777089	0.222056046145248	-0.764367640448709	-1.43671075744898	4	Pgp,Pck2,Pck1	0.75
Ontology - Biological Process	GOBP_ACTIVATION_OF_GTPASE_ACTIVITY	0.0153251317019495	0.182943046497137	0.380730400722792	-0.333566462598005	-1.43590634610132	96	Sipa1l2,Ccl21a,Scrib,Tbc1d30,Grtp1,Tbc1d10a,Sipa1l1,Plekhg4,Arhgap42,Tax1bp3,Rcc2,Ngef,Ccdc125,Tbc1d9b,Rhog,Ndel1,Tbc1d2b,Arhgap24,Tbc1d17,Sgsm2,Pip5k1a,Agap3,Tbc1d15,Tbc1d12,Crk,Eif5,Tbc1d1,Sgsm3	0.291666666666667
Ontology - Biological Process	GOBP_REGULATION_OF_MACROPHAGE_CHEMOTAXIS	0.0626450116009281	0.371696826789815	0.276500599254472	-0.431437395223059	-1.43568620198112	30	Mif,Ccl21a,Rarres2,Trem1,Ptk2,Mapk3,Akirin1	0.233333333333333
Curated - Chemical and Genetic Perturbation	SANSOM_WNT_PATHWAY_REQUIRE_MYC	0.0250705673268162	0.238676564954583	0.352487857583619	-0.368433360865395	-1.43555191999012	56	Igfbp2,Actl6a,Id2,Bmp7,Tnfrsf12a,Id3,Lgr5,Mtap,Nlk,Cul1,Trp53,Bax,Ldb1,Foxa1,Tcf7	0.267857142857143
Ontology - Biological Process	GOBP_REGULATION_OF_EXIT_FROM_MITOSIS	0.100642398286938	0.444735096288916	0.206587922696891	-0.558665817496746	-1.43555033353251	12	Rgcc,Tgfb1,Cdc14b,Cdkn1b,Mad2l1bp,Phb2,Birc5,Cdc14a	0.666666666666667
Cell Type Signatures	TABULA_MURIS_SENIS_PANCREAS_PANCREATIC_DELTA_CELL_AGEING	0.00458771461793314	0.086124403694033	0.407017918923954	-0.303289138939162	-1.43498896528549	180	Adrm1,Tubb4b,Gabarapl1,Ccn1,Ier2,Cltb,Impact,Selenos,Pip4p1,Tubb2b,Fos,Zfp36,Inpp4a,Akt1s1,Mettl26,Oaz1,Rheb,Arhgdia,Gstm1,Alkbh6,Rae1,Hras,Fkbp3,Polb,Gsn,Hook2,Sfr1,Hmces,Mapre3,Cela2a,Pnrc1,Depp1,Itm2c,Dnajb1,Junb,Dusp1,Morf4l1,Cela1,Kdm6b,Zfyve21,Slc25a3,Il11ra1,Dda1,Sdhc,Ptov1,Srsf5,Jun,Jund,Set,Hprt,Gnb1,Rab37,Szrd1,Txnl4a,Pea15a,Elof1,Calm2,Mob2	0.322222222222222
Ontology - Molecular Function	GOMF_MOLYBDENUM_ION_BINDING	0.114851485148515	0.470174380546562	0.184706471207739	-0.665598610185063	-1.43492459524321	6	Aox3	0.166666666666667
Positional	chr4D1	0.0459043698150538	0.32737493633227	0.321775918075361	-0.354139307541757	-1.43487666373662	64	Cyp4a31,Hpdl,Cyp4a14,Rnf220,Tmem69,Eif2b3,Gm12993,Mast2,Cyp4a32,Tesk2,Nasp,Gm12996,Mutyh,Uqcrh,Akr1a1,Zswim5,Ptch2,Lurap1,Pomgnt1,Ipp,Prdx1,Toe1,Cyp4a10	0.359375
Curated - Chemical and Genetic Perturbation	RAMPON_ENRICHED_LEARNING_ENVIRONMENT_LATE_UP	0.0731707317073171	0.396210387533394	0.248911114434702	-0.491399426028639	-1.43474236862849	18	Polr2c,Psmb3,Dhx32,Usp21,Xpnpep1,Map4,Clpp,Dctn5,Coro1a,Vldlr	0.555555555555556
Ontology - Biological Process	GOBP_DNA_LIGATION_INVOLVED_IN_DNA_REPAIR	0.100603621730382	0.444724342950941	0.199915231309662	-0.707261675549883	-1.43470312671263	5	Pnkp,Xrcc4	0.4
Ontology - Biological Process	GOBP_CELL_CELL_ADHESION_INVOLVED_IN_GASTRULATION	0.0959488272921109	0.43912710522922	0.211400189384923	-0.569849665130417	-1.43444161554198	11	Il1rn,Apoa1,Tnfaip3,Map2k5,Mapk7,Mbp,Klf4	0.636363636363636
Ontology - Molecular Function	GOMF_UBIQUITIN_LIKE_PROTEIN_LIGASE_BINDING	0.000556291896957255	0.0191383512704264	0.477270815362862	-0.283256405832707	-1.43395928427119	307	Gabarapl1,Ubxn1,Axin1,Traf4,Smg5,Traf3,Trib1,Bag1,Psmd1,Ube2j2,Faf1,Sh3kbp1,Tubb5,Ube2k,Dnajb2,Ppargc1a,Ndufs2,Nae1,Cacybp,Sipa1l1,Bok,Smad7,Grk2,Actg1,Ralb,Srprb,Nploc4,Trib3,Rpa2,Tnk2,Fzd5,Ngfr,Ccdc50,Spopl,Trip4,Washc1,Pacrg,Xrcc5,Ubox5,Nlk,Ubash3b,Cul1,Dnm1l,Rala,Uqcrc1,Rraga,Trp53,Sqstm1,Tuba1b,Egr2,Laptm4b,Nfkbia,Cul2,Psma3,Smad6,Usp7,Otub1,Cul3,Yod1,Ltbr,Triobp,Cul4b,Uba52,Crk,Slc22a18,Cd4…	0.221498371335505
Ontology - Molecular Function	GOMF_5_DEOXYRIBOSE_5_PHOSPHATE_LYASE_ACTIVITY	0.114851485148515	0.470174380546562	0.184706471207739	-0.665075889661509	-1.43379769304689	6	Hmga1,Xrcc5,Hmga1b	0.5
Curated - Chemical and Genetic Perturbation	CHEN_PDGF_TARGETS	0.0725274725274725	0.394959388437649	0.248911114434702	-0.501672169834755	-1.43378189750165	17	Csrnp1,Jade1,Myo1e,Sgpl1,Klf2,Klf9,Lmna	0.411764705882353
Ontology - Biological Process	GOBP_SNRNA_TRANSPORT	0.114851485148515	0.470174380546562	0.184706471207739	-0.665048802602806	-1.43373929766241	6	Ncbp1,Ncbp3,Phax,Ran,Ncbp2,Snupn	1
Ontology - Biological Process	GOBP_MITOCHONDRIAL_RNA_3_END_PROCESSING	0.100603621730382	0.444724342950941	0.199915231309662	-0.706675108258407	-1.43351325603788	5	Trmt10c,Supv3l1,Trnt1	0.6
Ontology - Biological Process	GOBP_MEIOTIC_SISTER_CHROMATID_COHESION_CENTROMERIC	0.0865979381443299	0.422966318975586	0.219250346703755	-0.762549708982516	-1.43329376076365	4	Sgo2a,Bub1b,Ppp2r1a	0.75
Ontology - Biological Process	GOBP_RRNA_PSEUDOURIDINE_SYNTHESIS	0.101010101010101	0.445255413635947	0.199915231309662	-0.612129033734289	-1.4331632684543	8	Nhp2,Tsr3,Naf1,Dkc1,Nop10	0.625
Ontology - Biological Process	GOBP_L_LYSINE_TRANSPORT	0.114851485148515	0.470174380546562	0.184706471207739	-0.664596225709083	-1.4327636139604	6	Slc66a1,Slc25a15,Agt,Slc7a1	0.666666666666667
Curated - Chemical and Genetic Perturbation	HOFFMANN_LARGE_TO_SMALL_PRE_BII_LYMPHOCYTE_DN	0.043954026936473	0.320164831994473	0.321775918075361	-0.361362407771142	-1.43256933625368	59	Spink1,Col4a3,Tmem159,Srf,Ier3,Trdc,Pkib,Rbp4,Lsp1,Endou,Jun,Galt,Anks3,Igkv17-127,Nfkbiz,Bcl3	0.271186440677966
Ontology - Molecular Function	GOMF_MALATE_DEHYDROGENASE_ACTIVITY	0.100603621730382	0.444724342950941	0.199915231309662	-0.706181466829015	-1.43251188847237	5	Mdh1,Me2,Mdh2	0.6
Ontology - Molecular Function	GOMF_ANDROSTERONE_DEHYDROGENASE_ACTIVITY	0.100208768267223	0.444596181886083	0.204294756516886	-0.52622675006462	-1.43244605116906	14	Hsd17b6,Rdh9,Akr1c14,Akr1c6	0.285714285714286
Ontology - Biological Process	GOBP_PROCESS_UTILIZING_AUTOPHAGIC_MECHANISM	0.00020172956778305	0.00886048034361084	0.518848077743792	-0.27278237079042	-1.43200666370982	454	Retreg1,Gabarapl1,Arsa,Lepr,Rmc1,Stbd1,Smo,Trim8,Acbd5,Plaa,Atpif1,Fez1,Ubxn2a,Eva1a,Supt5,Kat8,Phf23,Ulk3,Vps11,Nprl2,Smurf1,Elapor1,Wac,Creg1,Ptk2,Nsfl1c,Nprl3,Bok,Ddit3,Plekhf1,Ralb,Wdr6,Emc6,Mtm1,Vmp1,Atg4d,Rragc,Trib3,Npc1,Atg4c,Vamp8,Poldip2,Map2k1,Adrb2,Pik3r2,Ufl1,Mapk3,Fez2,Washc1,Rab24,Snx30,Gsk3a,Mtor,Rubcnl,Sesn3,Dnm1l,Sptlc1,Snca,Rraga,Trp53,Sqstm1,Vps4a,Chmp6,Usp30,Pik3c3,Scfd1,Stk3…	0.242290748898678
Ontology - Biological Process	GOBP_MITOCHONDRIAL_TRNA_PROCESSING	0.0888429752066116	0.426735348844284	0.216542836735348	-0.593275847262215	-1.43196320009922	9	Trmt10c,Cdk5rap1,Rpusd4,Mto1,Trnt1	0.555555555555556
Canonical Pathways - Biocarta	BIOCARTA_SPRY_PATHWAY	0.0932754880694143	0.434965645256468	0.216542836735348	-0.508504621995271	-1.43182494136765	16	Raf1,Spry2,Map2k1,Shc1,Mapk3,Hras	0.375
Ontology - Molecular Function	GOMF_MRNA_BINDING	0.000678463807793458	0.0223349728265805	0.477270815362862	-0.286352414513098	-1.43110821862481	302	Rbms1,mt-Tt,Msi2,Srsf4,Mrpl12,Fech,Gnl3,Rbpms,Myh10,Supt5,Pkm,Rpl24,Alyref,Etf1,mt-Tq,Samd4,Zfp36,Eif4a3,Tdrd7,Cluh,Eif4g3,Fxr2,Lsm1,Ddx17,Fubp1,Nhp2,Nxf1,Ncbp1,Auh,Pcbp4,Elavl1,Exosc9,Dhfr,Exosc4,Lsm14b,Taco1,Trp53,mt-Td,Nudt16,Strap,Nup98,mt-Ta,Cpeb3,Igf2bp3,Ilf3,Rbm4b,Mrps11,Pcbp1,Ddx5,Igf2bp2,Rsl1d1,Srsf6,Tpr,Ptbp2,Eif4g2,Ppp1r8,Cstf2,Edc3,Pum2,Ddx3x,Fubp3,4931428L18Rik,Secisbp2,Paip2,Srsf5,Z…	0.367549668874172
Ontology - Molecular Function	GOMF_OXIDOREDUCTASE_ACTIVITY_ACTING_ON_THE_CH_NH_GROUP_OF_DONORS_NAD_OR_NADP_AS_ACCEPTOR	0.0932754880694143	0.434965645256468	0.216542836735348	-0.508181593948705	-1.43091537320675	16	Dhfr,Crym,Pycr2,Blvrb,Pycrl,Mthfd1l,Mthfd2l,Aass	0.5
Canonical Pathways - Biocarta	BIOCARTA_MRP_PATHWAY	0.118811881188119	0.478634168035875	0.181383128498408	-0.663549418580516	-1.4305068645137	6	Abcc3,Abcb11	0.333333333333333
Ontology - Biological Process	GOBP_RRNA_CATABOLIC_PROCESS	0.0725274725274725	0.394959388437649	0.248911114434702	-0.500474056996793	-1.43035768423744	17	Trir,Dis3l,Dis3,Exosc9,Exosc4,Exosc7,Ddx49,Exosc8,Exosc3,Exosc2,Pelo	0.647058823529412
Ontology - Molecular Function	GOMF_DESUMOYLASE_ACTIVITY	0.116803278688525	0.475880600745725	0.186432558434075	-0.639689669776575	-1.42935403225263	7	Senp3,Senp2,Desi1,Senp5,Hint1	0.714285714285714
Ontology - Biological Process	GOBP_RENAL_SODIUM_ION_ABSORPTION	0.116803278688525	0.475880600745725	0.186432558434075	-0.63964536455432	-1.42925503448688	7	Wnk4,Maged2,Klhl3	0.428571428571429
Ontology - Cellular Component	GOCC_CLATHRIN_COMPLEX	0.116803278688525	0.475880600745725	0.186432558434075	-0.63958179345105	-1.42911298808988	7	Baiap2l2	0.142857142857143
Ontology - Biological Process	GOBP_POSITIVE_REGULATION_OF_TELOMERE_MAINTENANCE_VIA_TELOMERE_LENGTHENING	0.0507149646921309	0.341910140430716	0.321775918075361	-0.40672278565316	-1.42889826689577	36	Fbxo4,Pnkp,Nek2,Mapk3,Xrcc5,Pkib,Cct3,Naf1,Prkcq,Dkc1,Cct8	0.305555555555556
Ontology - Biological Process	GOBP_PORE_COMPLEX_ASSEMBLY	0.0703296703296703	0.389583880092147	0.252961123069611	-0.456446275847255	-1.42860932860408	22	Plekha7,Nup107,Nup93,Cct3,Nup98,Tspan33,Cct8,Atp5g2	0.363636363636364
Canonical Pathways - Biocarta	BIOCARTA_BARR_MAPK_PATHWAY	0.0889830508474576	0.426735348844284	0.219250346703755	-0.54300803831346	-1.42814809076679	13	Raf1,Grk2,Map2k1,Mapk3	0.307692307692308
Ontology - Biological Process	GOBP_ATTACHMENT_OF_SPINDLE_MICROTUBULES_TO_KINETOCHORE	0.0632843546365354	0.373732428841178	0.287805130535564	-0.392280860426945	-1.42786266149492	41	Kat2b,Nek2,Rcc2,Mad1l1,Racgap1,Nuf2,Kat5,Ccnb1,Knstrn,Ndc80,Eml4,Spag5,Mapre1,Rb1	0.341463414634146
Ontology - Biological Process	GOBP_ALDEHYDE_CATABOLIC_PROCESS	0.0954446854663774	0.438695297418854	0.213927855492356	-0.507092876583907	-1.42784981075247	16	Agxt2,Agxt,Hoga1,Pnkd,Akr1a1	0.3125
Ontology - Biological Process	GOBP_BRANCHED_CHAIN_AMINO_ACID_BIOSYNTHETIC_PROCESS	0.0907216494845361	0.430416993309636	0.213927855492356	-0.759600911453887	-1.42775118032627	4	Sds,Sdsl	0.5
Canonical Pathways - Biocarta	BIOCARTA_RB_PATHWAY	0.100213219616205	0.444596181886083	0.206587922696891	-0.567150593457572	-1.42764743636145	11	Cdc25a,Trp53,Chek1,Cdk4,Rb1	0.454545454545455
Ontology - Cellular Component	GOCC_ATAC_COMPLEX	0.100208768267223	0.444596181886083	0.204294756516886	-0.524392749701623	-1.42745370409151	14	Kat2b,Sgf29,Tada3,Zzz3,Pole3,Wdr5	0.428571428571429
Canonical Pathways - Reactome	REACTOME_PURINE_RIBONUCLEOSIDE_MONOPHOSPHATE_BIOSYNTHESIS	0.100213219616205	0.444596181886083	0.206587922696891	-0.567067858936048	-1.4274391746953	11	Paics,Gmps,Impdh1,Adssl1,Impdh2,Ppat,Adsl,Adss	0.727272727272727
Ontology - Biological Process	GOBP_DISTAL_TUBULE_DEVELOPMENT	0.0907216494845361	0.430416993309636	0.213927855492356	-0.759143481064244	-1.42689139096994	4	Wnk4,Klhl3	0.5
Canonical Pathways - Reactome	REACTOME_RUNX3_REGULATES_CDKN1A_TRANSCRIPTION	0.122772277227723	0.484560597861854	0.178219874951973	-0.661688210878848	-1.42649439713905	6	Zfhx3,Trp53,Tgfb1,Smad4,Runx3	0.833333333333333
Canonical Pathways - Reactome	REACTOME_PCNA_DEPENDENT_LONG_PATCH_BASE_EXCISION_REPAIR	0.0687361419068736	0.38733842778594	0.257206466468838	-0.473780657297386	-1.42614207482406	20	Pold2,Polb,Pcna,Pole3,Pold4,Rfc3,Fen1,Apex1,Rfc4,Rpa1	0.5
Ontology - Biological Process	GOBP_CAMP_BIOSYNTHETIC_PROCESS	0.0971074380165289	0.439305091247876	0.206587922696891	-0.590829692994043	-1.42605902768103	9	Adcy9,Adcy2,Adcy6	0.333333333333333
Ontology - Biological Process	GOBP_PYRIMIDINE_RIBONUCLEOSIDE_TRIPHOSPHATE_METABOLIC_PROCESS	0.0889830508474576	0.426735348844284	0.219250346703755	-0.542094082694009	-1.4257443252958	13	Nme4,Ctps2,Nme2,Uck1	0.307692307692308
Ontology - Molecular Function	GOMF_HSP70_PROTEIN_BINDING	0.0487933168655859	0.33834535293645	0.321775918075361	-0.377966254729266	-1.42556237953257	49	Cyp2b10,Dnaja4,Dnaja3,Dnajb2,Cyp1a1,Pacrg,Snca,Dnajb9,Spn,Stau2,Bax,Dnajb1,Ficd,Tsc1,Dnaja2,Stip1,Cdkn1b,Dnajc18,Hdac8,Cyp2e1,Dnajc8	0.428571428571429
Canonical Pathways - Reactome	REACTOME_DRUG_ADME	0.0187797521042465	0.20467504128843	0.352487857583619	-0.336565536392378	-1.42517505894963	88	Cyp3a11,Gstp1,Gm3776,Ugt2b35,Tpmt,Abcc3,Gmps,Slco1a4,Ugt1a7c,Itpa,Akr1c14,Gsta5,Impdh1,Vav3,Ugt3a1,Abcc2,Akr1c6,Adal,Vav2,Ugt2b36,Nme2,Gsta2,Gsta1	0.261363636363636
Ontology - Biological Process	GOBP_REGULATION_OF_MACROAUTOPHAGY	0.0128379746059741	0.165848838745348	0.380730400722792	-0.323211346482828	-1.42463633905852	114	Fez1,Supt5,Phf23,Elapor1,Wac,Ralb,Mtm1,Npc1,Poldip2,Adrb2,Mapk3,Fez2,Snx30,Mtor,Sesn3,Sptlc1,Trp53,Usp30,Pik3c3,Scfd1,Rab12,Rnf41,Ehmt2,Rab3gap1,Ripk2,Tecpr1,Chmp4b,Tbc1d25,Tsc1,Smcr8,Ulk1	0.271929824561404
Ontology - Biological Process	GOBP_DEADENYLATION_DEPENDENT_DECAPPING_OF_NUCLEAR_TRANSCRIBED_MRNA	0.102941176470588	0.448100174090815	0.20207170902116	-0.576408770539744	-1.42422890818755	10	Lsm1,Cnot7,Patl1,Dcps,Dcp1a	0.5
Ontology - Biological Process	GOBP_NUCLEAR_MEMBRANE_REASSEMBLY	0.079295154185022	0.408940662069875	0.237793834423688	-0.47820901536781	-1.42416866542447	19	Ubxn2a,Nsfl1c,Vps4a,Chmp6,Chmp7,Chmp4b,Chmp2b,Spast,Chmp5	0.473684210526316
Ontology - Biological Process	GOBP_REGULATION_OF_PANCREATIC_JUICE_SECRETION	0.110663983903421	0.464372610358012	0.190023305279108	-0.701984671403748	-1.42399855355412	5	Wnk4,Nr1h3,Stk39,Nr1h2	0.8
Ontology - Biological Process	GOBP_REDUCTION_OF_FOOD_INTAKE_IN_RESPONSE_TO_DIETARY_EXCESS	0.0702479338842975	0.389583880092147	0.245041785430996	-0.824122016051564	-1.42387920374792	3	Gdf15	0.333333333333333
Ontology - Biological Process	GOBP_SEQUESTERING_OF_TRIGLYCERIDE	0.0813186813186813	0.414170021891888	0.234392647294686	-0.498175367050353	-1.42378801537528	17	Lpl,Pparg,Pnpla2,Osbpl8,Abhd5,Il1b	0.352941176470588
Ontology - Biological Process	GOBP_NEGATIVE_REGULATION_OF_FEEDING_BEHAVIOR	0.124752475247525	0.487931613361385	0.176694268938498	-0.660371324989078	-1.42365540089801	6	Lepr	0.166666666666667
Ontology - Biological Process	GOBP_NEGATIVE_REGULATION_OF_ORGAN_GROWTH	0.0514343139174971	0.344317934173249	0.321775918075361	-0.405149863894049	-1.42337227903663	36	Cited2,Ptk2,G6pdx,Tgfbr2,Gsk3a,Rgs4,Stk3,Pak1,Rbp4,Pi16,Fxn,Hdac2,Tomm70a,Foxp1	0.388888888888889
Ontology - Biological Process	GOBP_NEGATIVE_REGULATION_OF_CYCLIN_DEPENDENT_PROTEIN_KINASE_ACTIVITY	0.0660592255125285	0.380128977356908	0.266350657088526	-0.453340834393781	-1.42303994274614	25	Kat2b,Inca1,Cdk5rap1,Actb,Nr2f2,Tnfaip3,Hexim1,Fbxo7,Cdkn1b	0.36
Ontology - Biological Process	GOBP_NEGATIVE_REGULATION_OF_ORGANIC_ACID_TRANSPORT	0.0709534368070954	0.391313228634743	0.252961123069611	-0.47267438825247	-1.42281205953802	20	Adora1,Il1rn,Rgs4,Acsl4,Abat,Il1b	0.3
Ontology - Biological Process	GOBP_NEGATIVE_REGULATION_OF_ENDOTHELIAL_CELL_PROLIFERATION	0.0648625180938056	0.377450413822102	0.287805130535564	-0.388598031120519	-1.42212651505104	42	Pparg,Col4a3,Atpif1,Aimp1,Ngfr,Rgcc,Nr2f2,Il12b,Atoh8,Nf1,Cxcr3,Atp5a1	0.285714285714286
Curated - Chemical and Genetic Perturbation	BURTON_ADIPOGENESIS_10	0.0696055684454756	0.388144860284475	0.261663521711573	-0.427300179850084	-1.42191886727307	30	Lpl,Atp6v1c1,Uba3,Gyg,Mtm1,Flot1,Fam107b,Strbp	0.266666666666667
Canonical Pathways - Biocarta	BIOCARTA_PRC2_PATHWAY	0.102941176470588	0.448100174090815	0.20207170902116	-0.575473749433497	-1.42191859620525	10	Cbx4,Bmi1,Rbbp4,Rbbp7,Hdac2,Ring1	0.6
Ontology - Cellular Component	GOCC_POSTSYNAPTIC_ENDOCYTIC_ZONE	0.118852459016393	0.478634168035875	0.184706471207739	-0.636342345996601	-1.42187460751246	7	Cltb,Rab5a,Rnf216	0.428571428571429
Ontology - Biological Process	GOBP_RESPONSE_TO_NERVE_GROWTH_FACTOR	0.0466219447169183	0.330360679459382	0.321775918075361	-0.419191437451841	-1.42147134466853	33	Hes1,Dlg1,Grip1,Rab35,Arf6,Rapgef2,Micall1,Rap1a,Ehd1,Crk,Dync1li1	0.333333333333333
Ontology - Biological Process	GOBP_NEGATIVE_REGULATION_OF_CENTRIOLE_REPLICATION	0.110663983903421	0.464372610358012	0.190023305279108	-0.700610590135545	-1.4212111853706	5	Kat2b	0.2
Ontology - Biological Process	GOBP_REGULATION_OF_NATURAL_KILLER_CELL_MEDIATED_IMMUNITY	0.0487933168655859	0.33834535293645	0.321775918075361	-0.376794947310577	-1.42114459945284	49	Pvr,Cd226,Sh2d1a,Klrb1c,Klrc1,Gfer,Il18rap,Stat5b,Crk,Il12b,Lag3,Tgfb1,Klrb1b	0.26530612244898
Curated - Chemical and Genetic Perturbation	HEVNER_CORTEX_COMMITTED_TO_CALLOSAL_PROJECTION_NEURON_FATE	0.0709534368070954	0.391313228634743	0.252961123069611	-0.472050868841064	-1.42093518412451	20	Lpl,Bcl6,Lratd1	0.15
Canonical Pathways - Reactome	REACTOME_HSF1_ACTIVATION	0.109090909090909	0.461219792865363	0.191892240384838	-0.606688705544906	-1.42042595638499	8	Ptges3,Hsf1,Vcp	0.375
Ontology - Molecular Function	GOMF_PRIMARY_ACTIVE_TRANSMEMBRANE_TRANSPORTER_ACTIVITY	0.00755154621347182	0.119867711776614	0.407017918923954	-0.315068551237878	-1.42035434162124	130	Kcnj8,Atp1b1,Cox7a1,Atp6v1c1,Abcc3,Cox7b,Atp6v0d2,Uqcr10,Cox5a,Ndufs4,Ndufs2,Abcg8,Abcb11,Atp6v1b2,Cyc1,Uqcrfs1,Ndufs3,Abcg5,Abcb4,Atp5b,Abca4,Cox5b,Cox7c,Abcc2,Ndufv2,Cox6a1,Abca6,Ndufa10,Atp6v1e1,Ndufv1,Ndufs8,Ndufa2,Atp6v0e2,Ndufs7,Atp5e,Ndufs1,Uqcrh,Ralbp1,Cox4i1,Abcd2,mt-Co3,Uqcrb,Abca8b	0.330769230769231
Regulatory Target Gene - miRDB	MIR_466F	0.109090909090909	0.461219792865363	0.191892240384838	-0.606649448388629	-1.42033404453095	8	Agfg2,Bmp7,Scfd1,Ncam1	0.5
Ontology - Biological Process	GOBP_RNA_PHOSPHODIESTER_BOND_HYDROLYSIS_EXONUCLEOLYTIC	0.0997830802603037	0.444243916338014	0.208955027549354	-0.504304419053818	-1.41999819472613	16	Trir,Dis3l,Exosc9,Exosc7,Exosc8,Exosc3,Exosc2,Toe1,Eri1,Parn,Pde12,Cpsf3	0.75
Regulatory Target Gene - GTRD	SOX5_TARGET_GENES	0.100208768267223	0.444596181886083	0.204294756516886	-0.521580208816947	-1.41979766402226	14	Sorbs2,Tmem161a,Nlk,Rrp15,Chchd3	0.357142857142857
Ontology - Biological Process	GOBP_ENDOSOME_TO_LYSOSOME_TRANSPORT	0.0517723258799011	0.345367762687201	0.321775918075361	-0.350031900078993	-1.41977954376589	63	Bin1,Mgrn1,Vps11,Plekhf1,Mtm1,Hook2,Sort1,Vps4a,Chmp6,Plekhf2,Rab12,Tgfbrap1,Ubxn6,Vcp,Chmp7,Chmp4b,Rilp,Gprasp1,Chmp2b,Tsg101	0.317460317460317
Ontology - Biological Process	GOBP_CORTICAL_CYTOSKELETON_ORGANIZATION	0.0487933168655859	0.33834535293645	0.321775918075361	-0.376427015874234	-1.41975688505418	49	Epb41l1,Llgl2,Dlg1,Actn1,Rab13,Rhoq,Rhog,Racgap1,Arf6,Anln,Fhod3,Rtkn	0.244897959183673
Ontology - Biological Process	GOBP_PEPTIDYL_ARGININE_MODIFICATION	0.0835164835164835	0.416355121983466	0.231126709673834	-0.496761131453658	-1.41974612204479	17	Prmt1,Coprs,Prmt7,Ndufaf5,Carm1,Wdr77,Prmt3	0.411764705882353
Ontology - Biological Process	GOBP_ESTABLISHMENT_OF_MITOTIC_SPINDLE_LOCALIZATION	0.0577702572355305	0.359934133465665	0.321775918075361	-0.407507441341978	-1.41946159753707	35	Cenpa,Spry2,Nsfl1c,Ndel1,Fbxw11,Nde1,Spdl1,Kat5,Enkd1,Gpsm2,Ndc80,Kpnb1,Bccip,Mapre1,Insc,Spry1	0.457142857142857
Ontology - Biological Process	GOBP_IMMUNOGLOBULIN_V_D_J_RECOMBINATION	0.102941176470588	0.448100174090815	0.20207170902116	-0.574287990035201	-1.41898874346962	10	Polb,Xrcc4,Foxp1,Prkdc	0.4
Positional	chr19C2	0.0660592255125285	0.380128977356908	0.266350657088526	-0.451898559503775	-1.41851263211982	25	Pde6c,Ide,Hectd2,Cpeb3,Rbp4,Ppp1r3c,Btaf1	0.28
Canonical Pathways - Reactome	REACTOME_CHYLOMICRON_CLEARANCE	0.110663983903421	0.464372610358012	0.190023305279108	-0.699156752514381	-1.41826202885198	5	Ldlrap1,Ldlr,Apoe	0.6
Curated - Chemical and Genetic Perturbation	LI_ADIPOGENESIS_BY_ACTIVATED_PPARG	0.102127659574468	0.447202772175509	0.204294756516886	-0.507893723001453	-1.41800292207172	15	Pparg,Nr1h3,Adrb3,Dgat1,Fabp4,Agt,Cebpa	0.466666666666667
Ontology - Molecular Function	GOMF_TRNA_BINDING	0.0325899544200209	0.27812904688718	0.321775918075361	-0.348048301806146	-1.41793504600039	71	Yrdc,Trmt11,Trmt9b,Trmt10c,Aimp1,Ctu2,Mtres1,Pstk,Trmt1,Iars2,Yars2,Farsa,Dtd2,Trnau1ap,Pus1,Mrps27,Rpusd4,Nemf,Sars,Sars2,Ears2,Fars2,Thumpd3,Ssb,Trnt1,Eefsec,Rars,Mars1,Elp5	0.408450704225352
Ontology - Biological Process	GOBP_REGULATION_OF_DEOXYRIBONUCLEASE_ACTIVITY	0.0991735537190083	0.442482262978737	0.204294756516886	-0.587360549518332	-1.41768571227301	9	Gzma,Prkcd,Pcna	0.333333333333333
Ontology - Biological Process	GOBP_RESPIRATORY_SYSTEM_PROCESS	0.0495131718907966	0.339666913915722	0.321775918075361	-0.417879757691097	-1.41702345993927	33	Adora1,Stk40,Hps1,Mtg2,Ndufs4,Adrb2,Mtg1,Hoxa5,Ndn	0.272727272727273
Canonical Pathways - Reactome	REACTOME_PROCESSING_OF_CAPPED_INTRONLESS_PRE_MRNA	0.0737327188940092	0.397521136009193	0.252961123069611	-0.431514854989217	-1.41702003792745	29	Snrpd3,Snrpb,Lsm10,Ncbp1,Cpsf4,Cpsf2,Cstf2,Papola,Snrpf,Cpsf6	0.344827586206897
Ontology - Cellular Component	GOCC_NADPH_OXIDASE_COMPLEX	0.111111111111111	0.464372610358012	0.190023305279108	-0.605030449538912	-1.41654352071128	8	Nox4,Noxo1,Ncf1,Noxa1,Cyba	0.625
Ontology - Biological Process	GOBP_UBIQUITIN_RECYCLING	0.117773019271949	0.477427039904705	0.190023305279108	-0.551267804904057	-1.41654036529694	12	Ube2s,Plaa,Ide,Ube2k	0.333333333333333
Ontology - Biological Process	GOBP_REGULATION_OF_BLOOD_VOLUME_BY_RENIN_ANGIOTENSIN	0.110663983903421	0.464372610358012	0.190023305279108	-0.698293333333333	-1.41651055518737	5	Ace2,Agt,Agtr1a,Rps6ka2,Cyba	1
Canonical Pathways - Reactome	REACTOME_EUKARYOTIC_TRANSLATION_TERMINATION	0.124752475247525	0.487931613361385	0.176694268938498	-0.656957720178457	-1.41629621260307	6	Etf1,Gspt2,Trmt112,Gspt1	0.666666666666667
Ontology - Molecular Function	GOMF_NEDD8_TRANSFERASE_ACTIVITY	0.118852459016393	0.478634168035875	0.184706471207739	-0.63373210893282	-1.4160421655511	7	Rnf7,Ube2m,Rbx1,Ube2f,Mdm2	0.714285714285714
Ontology - Molecular Function	GOMF_INTRONIC_TRANSCRIPTION_REGULATORY_REGION_SEQUENCE_SPECIFIC_DNA_BINDING	0.102941176470588	0.448100174090815	0.20207170902116	-0.573053649381481	-1.4159388529554	10	Bcl6,Thra,Hsf1,Hsf2	0.4
Ontology - Cellular Component	GOCC_CUL5_RING_UBIQUITIN_LIGASE_COMPLEX	0.101239669421488	0.445722289104486	0.20207170902116	-0.586454585532495	-1.41549902779172	9	Rnf7,Arih2,Klhdc1,Ankrd9,Eloc,Rbx1	0.666666666666667
Ontology - Biological Process	GOBP_MALATE_ASPARTATE_SHUTTLE	0.0969072164948454	0.439246959243811	0.206587922696891	-0.75283048677902	-1.41502544280398	4	Slc25a22	0.25
Canonical Pathways - Biocarta	BIOCARTA_IL6_PATHWAY	0.0757238307349666	0.402630335742483	0.245041785430996	-0.459033880206605	-1.41476400929993	21	Raf1,Fos,Srf,Map2k1,Shc1,Mapk3,Hras,Jun,Jak2,Jak1	0.476190476190476
Ontology - Biological Process	GOBP_MOTOR_LEARNING	0.0764462809917355	0.403808937429597	0.234392647294686	-0.818658388808121	-1.41443940592983	3	Git1,Taco1	0.666666666666667
Ontology - Biological Process	GOBP_REGULATION_OF_VITAMIN_METABOLIC_PROCESS	0.102127659574468	0.447202772175509	0.204294756516886	-0.506568005177964	-1.41430161279694	15	Rdh9,Clybl,Gfi1,Dgat1,Prmt3,Rdh10	0.4
Hallmark	HALLMARK_UV_RESPONSE_UP	0.00960953064835389	0.13865545261646	0.380730400722792	-0.312861999398733	-1.41416885885599	137	Igfbp2,Tuba4a,Aldoa,Cltb,Ccnd3,Atp6v1c1,Ephx1,Btg3,Fos,Creg1,Rab27a,Ppp1r2,Cyp1a1,Ccne1,Nxf1,Prkcd,Mrpl23,Psmc3,H2ax,Slc6a8,Sqstm1,Rrad,Nfkbia,Ctsl,Gch1,Dgat1,Lhx2,Dnajb1,Junb,Tgfbrap1,Cdc34,Cyb5r1,Eif5,Grpel1,Pole3,Lyn,Aqp3,Polr2h,Stk25,Stard3,Fen1,Stip1,Plcl1,Parp2,Ppat,Atp6v1f,Rfc4,Asns,Prkaca,Spr	0.364963503649635
Regulatory Target Gene - GTRD	SMYD5_TARGET_GENES	0.0989690721649485	0.442275489738999	0.204294756516886	-0.752293610952332	-1.41401632724911	4	Gtf3c6,Gm15564,Eapp	0.75
Ontology - Biological Process	GOBP_REGULATION_OF_MEMBRANE_PERMEABILITY	0.0334648395617513	0.281927644694691	0.321775918075361	-0.347074959055636	-1.41396968604731	71	Casp6,Gclc,Atpif1,Them4,Nol3,Slc35f6,Rhot1,Bok,Plekhf1,Ier3,Mtch2,Gsk3a,Mtor,Trp53,Laptm4b,Bax,Spg7,Chchd10	0.253521126760563
Ontology - Biological Process	GOBP_ICOSANOID_SECRETION	0.0519053125292141	0.345719140202892	0.321775918075361	-0.409928647491917	-1.41273395186666	34	Mif,Pla2g12a,Cyp4a31,Cyp4a14,Ace,Kiss1r,Acsl4,Il1a,Cyp4a32,Il1b,Pla2g12b,Pla2g4a,Proca1,Nmb,Cyp4a10,Map2k6	0.470588235294118
Curated - Chemical and Genetic Perturbation	BANG_VERTEPORFIN_ENDOMETRIAL_CANCER_CELLS_DN	0.117773019271949	0.477427039904705	0.190023305279108	-0.549651145305066	-1.41238618912604	12	Cend1,Ftcd,Efcab12,Mmp25,Mroh2a	0.416666666666667
Ontology - Molecular Function	GOMF_CYCLASE_ACTIVITY	0.0757238307349666	0.402630335742483	0.245041785430996	-0.458155693441136	-1.41205739638354	21	Rcl1,Adcy9,Adcy2,Rtca,Adcy6	0.238095238095238
Ontology - Biological Process	GOBP_POSITIVE_REGULATION_OF_CHROMOSOME_ORGANIZATION	0.019197923248928	0.206011449482473	0.352487857583619	-0.324338152308204	-1.41190138682229	104	Fbxo4,Actl6a,Gnl3,Actr8,Tinf2,Uchl5,Pnkp,Nek2,Mad1l1,Mapk3,Xrcc5,Pkib,Cct3,Naf1,Sgo2a,Tpr,Rad21,Prkcq,Kat5,Slx4,Ruvbl2,Dkc1,Cct8,Ino80b,Fen1,Nbn,Tfpt,Smc4,Map2k7,Cct5,Cct6a,Tasor,Ncapd2,Ppp1r10,Mad2l1bp,Cct4,Hnrnpd,Rtel1,Nsmce2,Macroh2a1,Cct2,Ssbp1,Dnmt1,Trim28,Atm,Ncaph,Parn,Tcp1,Yy1,Ino80e	0.480769230769231
Ontology - Biological Process	GOBP_POSITIVE_REGULATION_OF_TRANSCRIPTION_FROM_RNA_POLYMERASE_II_PROMOTER_IN_RESPONSE_TO_STRESS	0.0814977973568282	0.414688475271323	0.234392647294686	-0.474054980064276	-1.41179740782739	19	Pparg,Atf4,Ddit3,Trp53,Klf2,Mapk7,Atf6b,Eif2ak3	0.421052631578947
Ontology - Molecular Function	GOMF_C_METHYLTRANSFERASE_ACTIVITY	0.120901639344262	0.480966521579954	0.183023938384487	-0.631818963696769	-1.41176733982445	7	Coq5,Nsun5,Coq3	0.428571428571429
Ontology - Biological Process	GOBP_CYTOPLASMIC_TRANSLATIONAL_INITIATION	0.0709382151029748	0.391313228634743	0.257206466468838	-0.445169174145898	-1.41121371482724	26	Eif2b3,Eif4a1,Ncbp1,Dhx29,Eif5,Eif3m,Slbp,Eif4ebp1,Eif3d,Mcts1,Rbm4,Ncbp2	0.461538461538462
Ontology - Biological Process	GOBP_POSITIVE_REGULATION_OF_TELOMERE_CAPPING	0.0857142857142857	0.420364462701569	0.227987202850442	-0.493772120403008	-1.4112035115642	17	Pnkp,Nek2,Mapk3,Pkib,Prkcq	0.294117647058824
Ontology - Biological Process	GOBP_POSITIVE_REGULATION_OF_AMIDE_METABOLIC_PROCESS	0.00940938454579243	0.137137502761949	0.380730400722792	-0.304723028907784	-1.41025112610032	154	Efna1,Nck2,Ccn1,Impact,Ifngr1,Pkm,Samd4,Eif4a3,Trmt10c,Eif4g3,Fxr2,Prr16,Usp16,Rcc1l,Cdk5rap1,Mapk3,Prkcd,Sirt3,Gsk3a,Mtor,Coa3,Elavl1,Polr2d,Eif2b5	0.155844155844156
Ontology - Cellular Component	GOCC_U2_TYPE_CATALYTIC_STEP_2_SPLICEOSOME	0.0765661252900232	0.403808937429597	0.248911114434702	-0.423776816128834	-1.41019423529827	30	Plrg1,Snrpd3,Snrpb,Syf2,Ppil1,Snrpd1,Bcas2,Snrpf,Snw1,Dhx8,Snrpa1	0.366666666666667
Ontology - Cellular Component	GOCC_ELONGIN_COMPLEX	0.105154639175258	0.452312770669638	0.197822021315103	-0.750208002585561	-1.41009620319126	4	Epop	0.25
Ontology - Molecular Function	GOMF_L_ASCORBIC_ACID_BINDING	0.0879120879120879	0.425288652204766	0.224966093540314	-0.493234184545452	-1.40966608784218	17	Phyh,Egln2,Ogfod2,P4ha2,Egln1,Egln3	0.352941176470588
Ontology - Cellular Component	GOCC_SPLICEOSOMAL_TRI_SNRNP_COMPLEX	0.0592055248970856	0.362560341921343	0.321775918075361	-0.404687242720913	-1.40963806247021	35	Usp39,Snrpd3,Snrpb,Snu13,Snrpd1,Snrpf,Lsm7,Txnl4a,Snrnp27,Lsm2,Snrpg,Prpf4,Prpf18,Sart1,Lsm3,Snrnp40,Snrpd2,Lsm4,Ddx23,Txnl4b,Ppih	0.6
Ontology - Cellular Component	GOCC_TRANSFERASE_COMPLEX	6.94274497039983e-06	0.000517702731932326	0.610526878385931	-0.256601262531388	-1.40931707222889	784	Epop,Fbxo4,Klhl2,Jade1,Cks1b,Brap,Gtf2b,Dcun1d4,Rnf14,Wdtc1,Cblc,Ccnd3,Klhdc2,Pcgf2,Senp3,Ube2s,Kat2b,Kansl3,Actl6a,Rnf11,Sptssa,Vhl,Prmt1,Polr2c,Anapc16,Socs7,Kat8,Pcgf6,Pkm,Ube2j2,Med24,Pik3ca,Klhl12,Pnkp,Polr3e,Rnf7,Cacybp,Pold2,Rnf19b,Trmt10c,Ranbp10,Naa20,Actg1,Klhl3,Wdr61,Nsmce4a,Cbx4,Ubac1,Snrpd3,Psmc5,Maea,Snrpb,Dcaf13,Sgf29,Pfkm,Spsb3,Kansl2,Tgfbr2,Bmi1,Ccne1,Pik3r2,E2f6,Med27,Dmac2,Spop…	0.24234693877551
Ontology - Biological Process	GOBP_REGULATION_OF_TRANSLATIONAL_INITIATION_BY_EIF2_ALPHA_PHOSPHORYLATION	0.119914346895075	0.479537742434982	0.188204146308491	-0.548188267469855	-1.4086271713045	12	Nck2,Fech,Ppp1r15a,Hbb-bs	0.333333333333333
Ontology - Biological Process	GOBP_SERINE_FAMILY_AMINO_ACID_METABOLIC_PROCESS	0.060640792984846	0.364937384809704	0.321775918075361	-0.404125910759246	-1.40768278734583	35	Gldc,Gclc,Cth,Agxt2,Sds,Agxt,Sephs1	0.2
Tumor Phenotype Ontology	MP_INCREASED_COLON_ADENOMA_INCIDENCE	0.130693069306931	0.497447317356094	0.172324344900946	-0.652894504643964	-1.40753656704943	6	Elavl1,Bub1b,Fpr2	0.5
Ontology - Biological Process	GOBP_NEGATIVE_REGULATION_OF_MUSCLE_CONTRACTION	0.0732265446224256	0.39628002997807	0.252961123069611	-0.443967486482442	-1.40740429088215	26	Adora1,Bin1,Grk2,Arhgap42,Adrb2	0.192307692307692
Ontology - Biological Process	GOBP_RECEPTOR_CATABOLIC_PROCESS	0.0765661252900232	0.403808937429597	0.248911114434702	-0.42293674480516	-1.40739874556689	30	Git1,Smurf1,Hamp2,Uvrag,Znrf3,Tgfb1,Gprasp1,Pcsk9,Snx25,Mtmr2,Apoe,Capn1,Rnf43,Furin,Hamp,Itch	0.533333333333333
Ontology - Cellular Component	GOCC_SCF_UBIQUITIN_LIGASE_COMPLEX	0.0375042700449233	0.298325480646012	0.321775918075361	-0.351849496551855	-1.40708722020099	60	Fbxo4,Cks1b,Pnkp,Cacybp,Spsb3,Dmac2,Btrc,Fbxw11,Spsb2,Cul1,Fbxw4,Fbxo9,Cul2,Fbxl5,Tmem183a,Arih1,Fbh1,Fbxo7	0.3
Ontology - Molecular Function	GOMF_POTASSIUM_CHANNEL_REGULATOR_ACTIVITY	0.0765661252900232	0.403808937429597	0.248911114434702	-0.422748539609053	-1.40677245863353	30	Sgk1,Wnk4,Amigo1,Sgk2,Dlg1,Sgk3,Adrb2	0.233333333333333
Ontology - Molecular Function	GOMF_SUPEROXIDE_GENERATING_NAD_P_H_OXIDASE_ACTIVITY	0.122736418511066	0.484560597861854	0.179782316298324	-0.693217106750924	-1.40621326579442	5	Nox4,Ncf1	0.4
Ontology - Biological Process	GOBP_REGULATION_OF_SEQUESTERING_OF_TRIGLYCERIDE	0.102296450939457	0.447202772175509	0.20207170902116	-0.516406353803138	-1.40571387184913	14	Lpl,Pparg,Pnpla2,Osbpl8,Abhd5	0.357142857142857
Ontology - Molecular Function	GOMF_LACTATE_DEHYDROGENASE_ACTIVITY	0.0826446280991736	0.415778454530287	0.224966093540314	-0.813510039917792	-1.40554433120084	3	Ldhb	0.333333333333333
Ontology - Cellular Component	GOCC_CLEAVAGE_FURROW	0.0627936958516959	0.372226930265495	0.287805130535564	-0.403438332724535	-1.40528776208599	35	Myh10,Septin6,Rab11fip3,Rdx,Zfyve19,Racgap1,Rala,Spn,Arf6,Spire1,Pstpip1,Nf2	0.342857142857143
Curated - Chemical and Genetic Perturbation	HOFFMANN_LARGE_TO_SMALL_PRE_BII_LYMPHOCYTE_UP	0.00993803362784171	0.141875828247158	0.380730400722792	-0.304154928447772	-1.40512996701644	148	Tubb4b,Jade1,Cks1b,Hes1,Ube2s,Cenpa,Nt5dc2,Pck2,Ide,Tubb5,Nek2,Dctpp1,Zfp358,Kifc5b,Ncaph2,Ccne1,Stmn1,Racgap1,Psmc3,Gsn,Snx2,H2ax,Tuba1b,Kpna2,Spdl1,Trip13,Nasp,Gphn,Dbf4,Ccnb1,Anln,Top2a	0.216216216216216
Curated - Chemical and Genetic Perturbation	WAKABAYASHI_ADIPOGENESIS_PPARG_RXRA_BOUND_WITH_H4K20ME1_MARK	0.00836513712764431	0.128148815649705	0.380730400722792	-0.305699490193101	-1.40502660950675	146	Lpl,Pparg,Kmt5a,Pnpla2,Esrra,Kat2b,Ifngr1,Klf15,Coq8a,Jagn1,Eif4g3,Mpc2,Immt,Mtch2,Ncbp1,Acadm,Lonp2,Pam16,Ginm1,Mocs2,Stom,Sort1,Cpeb3,Plekhf2,Plaat3,Dgat1,Chpt1,Aftph,Ksr1,Hibadh,Atn1,Cyth1,Fam13a	0.226027397260274
Ontology - Cellular Component	GOCC_POLAR_MICROTUBULE	0.122736418511066	0.484560597861854	0.179782316298324	-0.692497015499714	-1.40475253745957	5	Cul3,Tubg1,Klhl21	0.6
Ontology - Molecular Function	GOMF_GENERAL_TRANSCRIPTION_INITIATION_FACTOR_BINDING	0.0340387288007509	0.284275987266617	0.321775918075361	-0.360502091914825	-1.40464877825723	56	Atf4,Gtf2b,Psmc2,Runx2,Thra,Psmc5,Thap7,Psmc1,Mtor,Hsf1,Trp53,Fbl,Taf7,Ruvbl2,Hnrnpf,Jun,Brf1,Taf12,Gtf2f1	0.339285714285714
Ontology - Biological Process	GOBP_REGULATION_OF_RESPIRATORY_GASEOUS_EXCHANGE	0.102296450939457	0.447202772175509	0.20207170902116	-0.516011483426357	-1.40463899203377	14	Adora1,Mtg2,Mtg1	0.214285714285714
Ontology - Biological Process	GOBP_PYRIMIDINE_NUCLEOTIDE_CATABOLIC_PROCESS	0.104255319148936	0.451448236703435	0.20207170902116	-0.503096324787724	-1.40460892963328	15	Tymp,Dctpp1,Nt5c	0.2
Canonical Pathways - Reactome	REACTOME_GLOBAL_GENOME_NUCLEOTIDE_EXCISION_REPAIR_GG_NER	0.0410213196921672	0.31346701492127	0.321775918075361	-0.334037411983573	-1.4041294109251	81	Actl6a,Actr8,Rad23a,Pold2,Actg1,Gps1,Gtf2h4,Cops3,Cul4b,Uba52,Cops8,Ube2i,Rad23b,Ercc3,Pcna,Pole3,Pold4,Rfc3,Ino80b,Parp2,Sumo3,Tfpt,Rfc4,Rpa1,Gtf2h2,Gtf2h1,Cops6,Usp45,Ddb2,Gtf2h3,Cops5,Rbx1	0.395061728395062
Ontology - Biological Process	GOBP_REGULATION_OF_POTASSIUM_ION_IMPORT	0.122950819672131	0.484907144153409	0.181383128498408	-0.628389961470267	-1.40410540874971	7	Wnk4,Atp1b1,Dlg1	0.428571428571429
Ontology - Biological Process	GOBP_REGULATION_OF_GENETIC_IMPRINTING	0.113131313131313	0.467889506632229	0.188204146308491	-0.599710414771786	-1.40408784879415	8	H19,Pik3ca	0.25
Ontology - Biological Process	GOBP_NCRNA_EXPORT_FROM_NUCLEUS	0.115702479338843	0.472717163292643	0.188204146308491	-0.581496406030531	-1.40353169317147	9	Ncbp1,Tsc1,Ssb,Ncbp3,Phax,Ncbp2	0.666666666666667
Cell Type Signatures	TABULA_MURIS_SENIS_AORTA_FIBROBLAST_OF_CARDIAC_TISSUE_AGEING	3.49193848977549e-05	0.00212862197217037	0.557332238758646	-0.257045213170924	-1.40352816115426	668	Lpl,Pik3ap1,Adrm1,Sertad1,Tuba4a,Atf4,Gstp1,Gabarapl1,Cks1b,Hes1,Scn1b,Tmem159,Rarres2,Ier2,Rab34,Cltb,Ppp1r14b,Selenos,Psmd11,Psmc2,Traf4,Pip4p1,Pdcd2l,Mrpl12,Tbc1d30,B3gat3,Serpine2,Rassf3,Tubb2b,Ppl,Myh10,Polr2c,Rnf220,Ppp1r15a,Ppp1r11,Fos,Tubb5,Cdk2ap2,Ube2k,Lamtor1,Sos2,Prelid3b,Spry2,Scand1,Zfp36,Jagn1,Id3,Oaf,Vezt,Tmem11,Nsfl1c,Bok,Akt1s1,Trir,Cyc1,Lmo4,Fxr2,Lgr5,Plekhf1,Bcl7c,Tax1bp3,Cox1…	0.232035928143713
Canonical Pathways - Reactome	REACTOME_ONCOGENE_INDUCED_SENESCENCE	0.0923076923076923	0.433275783289202	0.219250346703755	-0.490956126032404	-1.40315538373329	17	Id1,Erf,Mapk3,Trp53,Uba52	0.294117647058824
Hallmark	HALLMARK_ADIPOGENESIS	0.00476151648970841	0.0880468654705942	0.407017918923954	-0.292061140263057	-1.40280158614372	195	Lpl,Bcl6,Pparg,Enpp2,Aldoa,Scarb1,Rab34,Idh3a,Phyh,Esrra,Suclg1,Ifngr1,Rnf11,Nkiras1,Cox7b,Uqcr10,Coq5,Jagn1,Sdhb,Cyc1,Idh3g,Slc5a6,Adcy6,Immt,Ndufs3,Mtch2,Cox8a,Acadm,Coq9,Ndufab1,Bckdha,Uqcrc1,Ddt,Gadd45a,Stom,Rtn3,Dnajb9,Pex14,Ndufa5,Atp5o,Cox6a1,Dgat1,Uck1,Itih5,Acads,Vegfb,Chchd10,Dld,Gphn,Ndufb7,Gpx4,Fabp4,Dlat,Sdhc,Coq3,Grpel1,Uqcrq	0.292307692307692
Ontology - Biological Process	GOBP_NEGATIVE_REGULATION_OF_CELL_FATE_COMMITMENT	0.122950819672131	0.484907144153409	0.181383128498408	-0.62779358382819	-1.40277283324048	7	Hes1,Gfi1,Tbx21	0.428571428571429
Ontology - Biological Process	GOBP_REGULATION_OF_ATP_DEPENDENT_ACTIVITY	0.0585382838560768	0.360401600146169	0.321775918075361	-0.346167095942135	-1.40257541917252	64	Atp1b1,Zfas1,Atpif1,Cnn3,Nr3c2,Dnajb2,Vcpkmt,Vmp1,Mcm2,Adrb2,Msh3,Pam16,Tpm1,Dnajb1,Plscr1,Ahsa1,Oxa1l	0.265625
Canonical Pathways - Biocarta	BIOCARTA_TPO_PATHWAY	0.0753880266075388	0.402069475240207	0.245041785430996	-0.445509259907108	-1.40222453402569	24	Raf1,Pik3ca,Fos,Map2k1,Shc1,Mapk3,Hras,Stat5b	0.333333333333333
Regulatory Target Gene - GTRD	MYO1C_TARGET_GENES	0.0447755738359951	0.323356192012908	0.321775918075361	-0.347774885725135	-1.40147875254758	61	Dlg1,1110038B12Rik,Hps1,Gtf3c6,Frmd8os,Timm21,Cyhr1,Usp30,Amdhd2,Mrps11,Zc3h10,Noc4l,Map9,Mrpl20,Junb,Atxn2,Grk6,mt-Rnr1,Mrpl46,Commd2,Gm15564,Snw1,Fth1,mt-Rnr2,Gcat	0.409836065573771
Canonical Pathways - Wiki	WP_PURINE_METABOLISM	0.0103201001472337	0.14475227083154	0.380730400722792	-0.303650346998268	-1.40120912425343	151	Pde6c,Adcy9,Nme4,Adcy2,Polr2c,Paics,Pkm,Gmps,Pde10a,Itpa,Polr3e,Pold2,Nt5c,Ak6,Ampd2,Adcy6,Impdh1,Pde4c,Polr2e,Polr2d,Polr1d,Enpp3,Nudt16,Pde6d,Pde8a,Pgm2,Dguok,Nme2,Adssl1,Pde9a,Nudt5,Polr2i,Gucy2c,Pde4a,Pde6h,Ak4,Polr3h,Prim2,Pole3,Pde4b,Polr2j,Pold4,Hprt,Polr2h	0.291390728476821
Ontology - Cellular Component	GOCC_TRAPPII_PROTEIN_COMPLEX	0.113006396588486	0.467781706714849	0.193813302725311	-0.556446958658716	-1.4007039455909	11	Trappc6b,Trappc4,Trappc1,Trappc3,Trappc13,Trappc10,Trappc14,Trappc2,Trappc2l	0.818181818181818
Curated - Chemical and Genetic Perturbation	VANDESLUIS_NORMAL_EMBRYOS_UP	0.0668016194331984	0.382213976714146	0.248911114434702	-0.895473822653614	-1.40057593492513	2	Ppfia2	0.5
Canonical Pathways - Biocarta	BIOCARTA_DSP_PATHWAY	0.119834710743802	0.479452054794521	0.184706471207739	-0.580189890459219	-1.40037821536329	9	Dusp4,Mapk3,Dusp1,Dusp9,Dusp2	0.555555555555556
Ontology - Biological Process	GOBP_NEGATIVE_REGULATION_OF_CARDIAC_MUSCLE_TISSUE_GROWTH	0.0755148741418764	0.402210784798194	0.248911114434702	-0.441695647040743	-1.40020241985376	26	Cited2,G6pdx,Tgfbr2,Gsk3a,Rgs4,Pak1,Rbp4,Pi16,Hdac2,Tomm70a,Foxp1	0.423076923076923
Ontology - Biological Process	GOBP_NEGATIVE_REGULATION_OF_CIRCADIAN_SLEEP_WAKE_CYCLE_SLEEP	0.107216494845361	0.456545775660246	0.195789002148949	-0.744808909070853	-1.39994802929879	4	Adora1	0.25
Ontology - Cellular Component	GOCC_PRP19_COMPLEX	0.104255319148936	0.451448236703435	0.20207170902116	-0.501395990263324	-1.39986171734279	15	U2af2,Plrg1,Syf2,Tssc4,Bcas2	0.333333333333333
Ontology - Biological Process	GOBP_FORMATION_OF_TRANSLATION_PREINITIATION_COMPLEX	0.121900826446281	0.482991104088792	0.183023938384487	-0.579933479458972	-1.39975932767698	9	Dhx29,Eif5,Mcts1,Eif2s2,Rpl13a,Eif2d,Denr	0.777777777777778
Ontology - Cellular Component	GOCC_NUCLEAR_PORE	0.0432248122791121	0.318313022045735	0.321775918075361	-0.343239919269702	-1.39967057837501	73	Senp2,Nup107,Nup93,Mad1l1,Rae1,Nxt1,Nxf1,Ranbp3l,Nup88,Gle1,Vps4a,Nup98,Chmp6,Nup54,Nup50,Tpr,Ranbp3,Ube2i,Ranbp1,Chmp7,Chmp4b,Kpnb1,Nutf2,Chmp2b,Nup85,Chmp5,Nup205,Nup155,Nup188,Mcm3ap,Nup210l,Ran,Nup133,Nup43,Aaas	0.479452054794521
Ontology - Biological Process	GOBP_GLUTAMINE_FAMILY_AMINO_ACID_BIOSYNTHETIC_PROCESS	0.104384133611691	0.451805191701574	0.199915231309662	-0.514158569097633	-1.39959515909862	14	Gls2,Otc,Pycr2,Pycrl,Ass1	0.357142857142857
Ontology - Biological Process	GOBP_AMINO_ACID_METABOLIC_PROCESS	0.00398141335194381	0.0799874923037132	0.407017918923954	-0.281052432325892	-1.39951264750322	249	Tdo2,Atf4,Gldc,Nox4,Amdhd1,Ddah1,Fh1,Gclc,Ctps2,Gls2,Hpdl,Cth,Agxt2,Azin2,Sds,Gmps,Otc,Aadat,Agxt,Hgd,Thap4,Nat8l,Acmsd,Sephs1,Hal,Pah,Mtap,Hpd,Ftcd,Hoga1,Bhmt,Kynu,Ivd,Auh,Bckdha,Dhfr,Abat,Acat1,Pycr2,Vars2,Ddc,Pycrl,Ass1,Etfa,Adssl1,Iars2,Yars2,Farsa,Vars,Hmgcl,Hibadh,Dld,Gfpt1,Hars,Gatb,Aldh4a1,Pcmt1,Qrsl1,Cps1,Tat,Mthfd2l,Sdsl,Cbs,Sars,Sars2,Ears2,Cars2,Aass	0.273092369477912
Canonical Pathways - Reactome	REACTOME_EPHB_MEDIATED_FORWARD_SIGNALING	0.0596658711217184	0.363652860318468	0.287857117255149	-0.401729441747921	-1.39933522019451	35	Ptk2,Actg1,Hras,Actb,Pak1,Actr3,Ephb4,Lyn,Ephb6,Arpc2,Yes1,Kalrn,Arpc4,Arpc1b	0.4
Ontology - Cellular Component	GOCC_OUTER_KINETOCHORE	0.106382978723404	0.454582199377865	0.199915231309662	-0.500991863338619	-1.39873342389444	15	Ska3,Spdl1,Nuf2,Bub1b,Ccnb1,Ndc80,Cenpf,Nup133,Ska2,Spc25,Crebbp	0.733333333333333
Ontology - Biological Process	GOBP_ALPHA_AMINO_ACID_METABOLIC_PROCESS	0.00539960641748496	0.0965608449963697	0.407017918923954	-0.295699971703432	-1.39825226615464	178	Tdo2,Atf4,Gldc,Nox4,Amdhd1,Ddah1,Fh1,Gclc,Ctps2,Gls2,Cth,Agxt2,Azin2,Sds,Gmps,Otc,Aadat,Agxt,Hgd,Thap4,Nat8l,Acmsd,Sephs1,Pah,Mtap,Hpd,Hoga1,Bhmt,Kynu,Ivd	0.168539325842697
Regulatory Target Gene - miRDB	MIR_5624_5P	0.0092213524580202	0.134892351336266	0.380730400722792	-0.298741732583585	-1.3981059095059	164	Nebl,BC016579,Pparg,Rnf145,Id1,Fam149a,Klhdc2,Ide,Wdr44,Mrpl1,Cpne2,Mlx,Plrg1,Il1rn,Ube2e3,Fubp1,Ncaph2,Atp5c1,Pacrg,Ostm1,Ugt3a1,Fam50a,Stat5b,Arnt2,Trp53,Eya4,Cpeb3,Gins2,Clpx,Psmg2	0.182926829268293
Canonical Pathways - Reactome	REACTOME_G_ALPHA_S_SIGNALLING_EVENTS	0.0600557335048758	0.364107776844772	0.321775918075361	-0.344646353610784	-1.39793499558089	63	Grk3,Pde10a,Gnb5,Grk2,Shc1,Adrb2,Pde4c,Pth1r,Adrb3,Pde8a,Glp1r,Gpr27,Gng5,Ptger2,Pde4a,Grk6	0.253968253968254
Ontology - Biological Process	GOBP_PROTEIN_NITROSYLATION	0.106382978723404	0.454582199377865	0.199915231309662	-0.500654315590977	-1.39779101474304	15	Ddah1,Ace,Gapdh,Oxr1,Snta1,S100a9	0.4
Ontology - Cellular Component	GOCC_U2AF_COMPLEX	0.124748490945674	0.487931613361385	0.178219874951973	-0.688847333152593	-1.39734903907143	5	U2af1,U2af2,Zrsr1,Sf1	0.8
Ontology - Biological Process	GOBP_REGULATION_OF_DEFENSE_RESPONSE_TO_FUNGUS	0.140594059405941	0.511576023694063	0.165656695205483	-0.648118643084054	-1.39724057016643	6	Trim62,Arg1,Usp15,Spi1	0.666666666666667
Ontology - Biological Process	GOBP_AUTOPHAGY_OF_PEROXISOME	0.115151515151515	0.471066366651975	0.186432558434075	-0.59633554438999	-1.39618634437199	8	Acbd5,Sqstm1,Pik3c3	0.375
Canonical Pathways - Reactome	REACTOME_GLYCOGEN_SYNTHESIS	0.140594059405941	0.511576023694063	0.165656695205483	-0.647491830535171	-1.39588926214199	6	Ugp2,Gyg,Ppp1r3c	0.5
Canonical Pathways - Reactome	REACTOME_VLDL_CLEARANCE	0.124748490945674	0.487931613361385	0.178219874951973	-0.688092790433759	-1.39581842482303	5	Apoc1,Vldlr,Apoc4,Apobr	0.8
Ontology - Cellular Component	GOCC_TRANSCRIPTION_FACTOR_TFIIH_CORE_COMPLEX	0.109243697478992	0.461743991031688	0.195789002148949	-0.56487482896188	-1.39573008259689	10	Gtf2h4,Ercc3,Gtf2h2,Gtf2h1,Gtf2h3	0.5
Hallmark	HALLMARK_DNA_REPAIR	0.0107959791527589	0.148695135547277	0.380730400722792	-0.303646722349163	-1.39559187527788	146	Adrm1,Gtf2b,Nme4,Polr2c,Supt5,Nfx1,Itpa,Alyref,Mpc2,Nt5c,Adcy6,Rpa2,Rae1,Polb,Polr2e,Polr2d,Polr1d,Rala,Supt4a,Trp53,Dguok,Srsf6,Zwint,Eif1b,Sac3d1,Polr2i,Gpx4,Ercc3,Pcna,Pde4b,Polr2j,Dgcr8,Pold4,Hprt,Polr2h,Rfc3,Taf12,Gsdme,Fen1,Impdh2,Gtf2f1,Tsg101,Rfc4,Mrpl40,Nelfcd	0.308219178082192
Ontology - Biological Process	GOBP_ORNITHINE_TRANSPORT	0.140594059405941	0.511576023694063	0.165656695205483	-0.647319837618664	-1.39551847280691	6	Slc7a2,Slc25a15	0.333333333333333
Canonical Pathways - Reactome	REACTOME_SYNTHESIS_OF_16_20_HYDROXYEICOSATETRAENOIC_ACIDS_HETE	0.140594059405941	0.511576023694063	0.165656695205483	-0.647214561752816	-1.39529151480718	6	Cyp2u1,Cyp1a1,Cyp1a2,Cyp4f15,Cyp4a10	0.833333333333333
Ontology - Biological Process	GOBP_PROTEIN_DELIPIDATION	0.124748490945674	0.487931613361385	0.178219874951973	-0.687586553036133	-1.39479150592958	5	Atg4d,Atg4c	0.4
Canonical Pathways - Reactome	REACTOME_GLYCOLYSIS	0.0518859826070348	0.345719140202892	0.321775918075361	-0.355179707835086	-1.39471603159492	57	Aldoa,Pkm,Nup107,Nup93,Pgam1,Gapdh,Pfkm,Rae1,Nup88,Nup98,Nup54,Nup50,Tpr	0.228070175438597
Ontology - Molecular Function	GOMF_G_PROTEIN_COUPLED_RECEPTOR_KINASE_ACTIVITY	0.124748490945674	0.487931613361385	0.178219874951973	-0.687438919643388	-1.39449202682941	5	Grk3,Grk2,Grk6	0.6
Curated - Chemical and Genetic Perturbation	RIZ_ERYTHROID_DIFFERENTIATION	0.0629462871584922	0.37279456066677	0.287805130535564	-0.337329050753008	-1.39421492376127	77	Id1,Tfdp1,Cenpa,Mcm2,Bmi1,Mcm5,Hsf1,Stat5b,Supt4a,Smad6,Nfyc,Fosl2,Cenpb,Top2a,Pbx2,Nfix,Polr2j,Kif4,Nfyb,Zfp35,Fen1,Mybl2,Hnrnpdl,Arntl,Mcm3,Clock,Blm,Cdkn2d	0.363636363636364
Ontology - Cellular Component	GOCC_CALYX_OF_HELD	0.0857142857142857	0.420364462701569	0.227987202850442	-0.444304192631107	-1.39379438830482	23	Adora1,Git1,Actg1,Tspoap1,Actb,Tprgl	0.260869565217391
Ontology - Biological Process	GOBP_4FE_4S_CLUSTER_ASSEMBLY	0.111340206185567	0.464863445378151	0.191892240384838	-0.741505724446868	-1.39373934040095	4	Iscu,Lyrm4,Fxn	0.75
Ontology - Molecular Function	GOMF_LYSOZYME_ACTIVITY	0.0728744939271255	0.395734597156398	0.237793834423688	-0.890310883591959	-1.39250078183823	2	Lyz1,Lyz2	1
Ontology - Molecular Function	GOMF_SMALL_PROTEIN_ACTIVATING_ENZYME_BINDING	0.124748490945674	0.487931613361385	0.178219874951973	-0.686355531541206	-1.39229433911159	5	Uba2,Ube2i,Sae1,Park7	0.8
Ontology - Cellular Component	GOCC_INO80_TYPE_COMPLEX	0.0781609195402299	0.408142264527125	0.245041785430996	-0.433257052703923	-1.39177215723536	27	Actl6a,Actr8,Uchl5,Cfdp1,Kat5,Ruvbl2,Ino80b,Tfpt	0.296296296296296
Cell Type Signatures	TABULA_MURIS_SENIS_TONGUE_BASAL_CELL_OF_EPIDERMIS_AGEING	0.0165265092698014	0.191163778220386	0.352487857583619	-0.310227561719377	-1.39165088922173	128	Tubb4b,Tuba4a,Gadd45b,Atf4,Cks1b,Gsta4,Ube2s,Tagln2,Cenpa,Apoc1,Tubb5,Cox5a,Jpt1,Ptges3,Gstm1,Ier3,Nhp2,Stmn1,Racgap1,H2ax,Tuba1b,Nfkbia,Ube2m,H2az1,Nme2,Pnrc1,Tubb6,Cxcl10,Snhg12,Ccnb1,Top2a,Ccl2,Slc25a3,Plaur,Stx11	0.2734375
Ontology - Cellular Component	GOCC_BLOC_COMPLEX	0.0947136563876652	0.436963838620733	0.216542836735348	-0.467115593344055	-1.39113101132167	19	Hps1,Dtnbp1,Washc1,Bloc1s4,Pi4k2a,Bloc1s5,Kxd1,Hps3,Stx12	0.473684210526316
Ontology - Molecular Function	GOMF_HSP90_PROTEIN_BINDING	0.0606938893748379	0.364973170424485	0.321775918075361	-0.368806280049113	-1.39101401671417	49	Cyp2b10,Npas2,Ppp5c,Cyp1a1,Ptges3,Arhgdia,Pacrg,Ppid,Hsf1,Ksr1,Usp19,Ahsa1,Eif2ak3,Tsc1,Ulk1,Kpnb1,Stip1,Arntl,Chordc1,Hdac8,Cyp2e1	0.428571428571429
Ontology - Biological Process	GOBP_POSITIVE_REGULATION_OF_PROTEOGLYCAN_BIOSYNTHETIC_PROCESS	0.124748490945674	0.487931613361385	0.178219874951973	-0.685691203320434	-1.39094672788302	5	Pxylp1	0.2
Curated - Chemical and Genetic Perturbation	JIANG_AGING_CEREBRAL_CORTEX_UP	0.0714285714285714	0.391903784100909	0.261663521711573	-0.413308750531846	-1.39073913082861	32	Gadd45b,Casp6,Rdx,Sos2,Fkbp3,Actb,Egr2,Prep,H2az1	0.28125
Hallmark	HALLMARK_FATTY_ACID_METABOLISM	0.0110819612287743	0.151205108442306	0.380730400722792	-0.303237839817341	-1.39062113977483	145	Tdo2,Gabarapl1,Mif,Aldoa,Kmt5a,Fh1,Hccs,Suclg1,Acsm3,Ephx1,Hsd17b11,Grhpr,Idh3b,Aadat,Eci1,Mlycd,Idh3g,Cyp1a1,Cbr1,Ncaph2,Acadm,Auh,Pdhb,Ugdh,Acsl4,H2az1,Mdh1,Ehhadh,Acads,Ccdc58,Hmgcl,Mcee,Dld	0.227586206896552
Canonical Pathways - Biocarta	BIOCARTA_PDGF_PATHWAY	0.0852534562211982	0.419922894958705	0.234392647294686	-0.423320678716824	-1.39011178242237	29	Raf1,Pik3ca,Fos,Srf,Map2k1,Shc1,Mapk3,Hras	0.275862068965517
Ontology - Biological Process	GOBP_REGULATION_OF_DNA_DAMAGE_RESPONSE_SIGNAL_TRANSDUCTION_BY_P53_CLASS_MEDIATOR	0.0662238169759134	0.380128977356908	0.287805130535564	-0.392266767165623	-1.38982849617189	37	Mif,Kmt5a,Eef1e1,Spred2,Pcbp4,Trp53,Ddx5,Cops3	0.216216216216216
Ontology - Biological Process	GOBP_POSITIVE_REGULATION_OF_INTRINSIC_APOPTOTIC_SIGNALING_PATHWAY_IN_RESPONSE_TO_DNA_DAMAGE	0.111344537815126	0.464863445378151	0.193813302725311	-0.562484387543479	-1.38982362186031	10	Mtch2,Plscr1,Fbh1,Nacc2,Rad9a,Pias4	0.6
Positional	chr11B5	0.0320588466904251	0.274848893123473	0.321775918075361	-0.308402220685562	-1.38943478797806	124	Ankrd13b,Rab34,Dhrs13,Rtn4rl1,Psmd11,Traf4,Dph1,Git1,Rhot1,Tmem199,Unc119,Cluh,Poldip2,Eral1,Rph3al,Ccdc92b,Nlk,Sgsm2,Mrm3,Ksr1,Gm12338,Crk,Snord4a,Ccnq,Nf1,Mnt,5730455P16Rik,Evi2,Mir22hg,Lyrm9,Adap2os,Rilp,Proca1,1700016P03Rik,Rpa1,Rflnb,Mettl16,Rab11fip4,Serpinf1,Spag5	0.32258064516129
Ontology - Biological Process	GOBP_POSITIVE_REGULATION_OF_SMAD_PROTEIN_SIGNAL_TRANSDUCTION	0.0947136563876652	0.436963838620733	0.216542836735348	-0.466467075811756	-1.38919964173474	19	Pparg,Rbpms,Bmp7,Nup93	0.210526315789474
Canonical Pathways - Wiki	WP_IL1_SIGNALING_PATHWAY	0.0662238169759134	0.380128977356908	0.287805130535564	-0.392084896245221	-1.38918411482491	37	Irak2,Il1rn,Map2k1,Mapk3,Capns1,Il1a,Sqstm1,Nfkbia,Casp1,Il1b,Tab2	0.297297297297297
Ontology - Biological Process	GOBP_GLUCOSYLCERAMIDE_METABOLIC_PROCESS	0.124748490945674	0.487931613361385	0.178219874951973	-0.684785820361759	-1.38911012934165	5	Gba2,Prkcd	0.4
Ontology - Molecular Function	GOMF_PYROPHOSPHATE_HYDROLYSIS_DRIVEN_PROTON_TRANSMEMBRANE_TRANSPORTER_ACTIVITY	0.0879120879120879	0.425288652204766	0.224966093540314	-0.443733102351249	-1.38881897601802	22	Atp6v1c1,Atp6v0d2,Atp6v1b2,Atp5b,Atp6v1e1,Atp6v0e2,Atp5e,Atp6v1g2,Atp6v0e,Atp6v1f,Atp6v0b	0.5
Ontology - Cellular Component	GOCC_EXTRINSIC_COMPONENT_OF_SYNAPTIC_VESICLE_MEMBRANE	0.0947136563876652	0.436963838620733	0.216542836735348	-0.466218073963865	-1.38845808183519	19	Atp6v1c1,Bin1,Atp6v1b2,Tprgl,Atp6v1e1,Sgta,Snap29,Atp6v1g2,Atp6v1f	0.473684210526316
Ontology - Biological Process	GOBP_GENOMIC_IMPRINTING	0.106471816283925	0.454582199377865	0.197822021315103	-0.51005474442438	-1.38842410508593	14	H19,Axin1,Pik3ca	0.214285714285714
Regulatory Target Gene - GTRD	HEXIM1_TARGET_GENES	0.00325824926612158	0.0690955717387052	0.431707695803346	-0.278874283131841	-1.38841272696873	268	Id1,Aldoa,Hmga1,Ccn1,Hbegf,Ugp2,Memo1,Letm1,Rassf1,Brd2,Dhrs11,Mmp11,Gmnn,Ube2z,Zfp36,Nek2,Id3,Nprl3,Dus3l,Fubp1,Immt,Thap7,Actb,Mrpl58,Coq9,Oard1,Sanbr,Ugdh,Mrpl2,P2rx4,Stat5b,Arf4os,Srd5a3,Gm10459,Adal,Ciapin1,Fam216a,Ppp4r1,Mbd3,Srsf6,N4bp3,Uba52,Usp10,Vars,Junb,Myl12b,Csrnp2,Sun2,Sdhaf2,Fosl2,Usp19,Nop56,Dusp1,Pygo2,Dcun1d2,Gpn3,Atxn2,Vamp5,Nubp1,Puf60,Pcmt1,Map4,Rab21,Zzz3,Paip2,Ptpn2,Dgcr8,…	0.279850746268657
Ontology - Biological Process	GOBP_REGULATION_OF_GROWTH_HORMONE_RECEPTOR_SIGNALING_PATHWAY	0.146534653465347	0.518191514879327	0.161978948883402	-0.643826611120873	-1.38798763283559	6	Adrm1,Gdf15,Jak2,Mbd5	0.666666666666667
Ontology - Biological Process	GOBP_REGULATION_OF_RESPIRATORY_GASEOUS_EXCHANGE_BY_NERVOUS_SYSTEM_PROCESS	0.127049180327869	0.491044469386787	0.178219874951973	-0.621165046904612	-1.38796170461469	7	Adora1	0.142857142857143
Ontology - Biological Process	GOBP_TRACHEA_FORMATION	0.127049180327869	0.491044469386787	0.178219874951973	-0.62085326287751	-1.38726503906359	7	Map2k1,Tgfbr2,Mapk3	0.428571428571429
Ontology - Molecular Function	GOMF_CASPASE_BINDING	0.127049180327869	0.491044469386787	0.178219874951973	-0.620847159727959	-1.38725140188632	7	Nol3,Casp1,Ripk2	0.428571428571429
Ontology - Biological Process	GOBP_NUCLEIC_ACID_PHOSPHODIESTER_BOND_HYDROLYSIS	0.0415819875366871	0.315048404625788	0.321775918075361	-0.328956498741398	-1.38687716363044	83	Rcl1,Zfp36,Tbl3,Trir,Dis3l,Rnase4,Nhp2,Ncbp1,Exosc9,Fcf1,Nudt16,Cpsf4,Bop1,Lactb2,Polr2i,Cpsf2,Cstf2,Exosc7,Edc3,Rnase6,Cpsf6,Exosc8,Dcp1a,Fen1,Exosc3,Exosc2,Zc3h12c,Dna2,Toe1,Ddx1	0.36144578313253
Canonical Pathways - Reactome	REACTOME_INTERLEUKIN_17_SIGNALING	0.0582386133003042	0.359934133465665	0.321775918075361	-0.35219127111073	-1.38679350459194	58	Dusp4,Irak2,Mapkapk2,Fos,Ppp2cb,Mapk3,Fbxw11,Cul1,Vrk3,Uba52,Tab2,Ripk2,Mapk7,Jun,Ppp2ca,Ppp2r1a,Rps6ka2,Map2k7,Map2k6,Dusp3,Dusp6,Ppp2r1b,Tab1,Nfkb1,Map3k8,Rps6ka3	0.448275862068966
Ontology - Biological Process	GOBP_LABYRINTHINE_LAYER_MORPHOGENESIS	0.0842572062084257	0.418563980267003	0.231126709673834	-0.440597923988575	-1.38676627908112	24	Fgfr2,Ccn1,Llgl2,Bmp7,Erf,Fzd5	0.25
Tumor Phenotype Ontology	MP_INCREASED_INCIDENCE_OF_TUMORS_BY_CHEMICAL_INDUCTION	0.0217600514843063	0.220524286689464	0.352487857583619	-0.311756095851136	-1.38647694172304	119	Pparg,Mif,Fgfr2,Bin1,Vhl,Rassf1,Cd226,Fos,Ppargc1a,Uimc1,Atg4c,Thbs2,Tgfbr2,Rae1,Elavl1,Trp53,Ppp6c,Mbd3,Map9,Bub1b,Dusp5,Dek,Cebpa,Bap1,Tsc1,Pard3,Ppp2r1a,Klf4,Cuedc2,Plcl1,Hint1,Cdkn1b,Usp24,Fpr2,Cep57,Chordc1,Flcn,Sf1,Nit1,Lox	0.336134453781513
Ontology - Molecular Function	GOMF_NAD_P_H_OXIDASE_H2O2_FORMING_ACTIVITY	0.127049180327869	0.491044469386787	0.178219874951973	-0.620490507149327	-1.38645447983886	7	Nox4,Mical2	0.285714285714286
Canonical Pathways - Reactome	REACTOME_BIOSYNTHESIS_OF_MARESINS	0.146534653465347	0.518191514879327	0.161978948883402	-0.643044936412079	-1.38630246665891	6	Cyp3a11,Cyp1a2,Cyp2e1,Alox5	0.666666666666667
Ontology - Biological Process	GOBP_MYELOID_DENDRITIC_CELL_CHEMOTAXIS	0.146534653465347	0.518191514879327	0.161978948883402	-0.643040158605233	-1.3862921664683	6	Ccl21a,Retnlg	0.333333333333333
Ontology - Molecular Function	GOMF_TRANSLATION_FACTOR_ACTIVITY_RNA_BINDING	0.0481651911938596	0.336904164581133	0.321775918075361	-0.339946427299492	-1.38624031122943	73	Etf1,Eif4g3,Eif2b3,Eif4e,Eif4a1,Mrpl58,Eif1ad,Eif2b5,Dhx29,Eif2b2,Cpeb3,Eif2s1,Gfm1,Gspt2,Eif1b,Eif4g2,Eif5,Eif3g,Tsfm,Eif3m,Eif2b4,Gspt1,Gtpbp1,Eif3b,Eefsec,Hbs1l,Mtrf1,Eif2b1,Mtif2,Eif3d,Mtif3,Mcts1,Tufm,Eif3h	0.465753424657534
Ontology - Biological Process	GOBP_HEAT_GENERATION	0.10352422907489	0.449661457742789	0.206587922696891	-0.465450296346424	-1.3861715401983	19	Il1rn,Adrb2,Abat,Il1a,Adrb3,Il1b	0.315789473684211
Ontology - Biological Process	GOBP_DEADENYLATION_INDEPENDENT_DECAPPING_OF_NUCLEAR_TRANSCRIBED_MRNA	0.124748490945674	0.487931613361385	0.178219874951973	-0.683271355643215	-1.38603798880003	5	Zfp36,Edc3,Dcp1a	0.6
Ontology - Cellular Component	GOCC_SIN3_TYPE_COMPLEX	0.089086859688196	0.426977738272394	0.224966093540314	-0.449698858002264	-1.38599303179655	21	Suds3,Brms1l,Ing2,Rbbp4,Rbbp7,Morf4l1,Sap30,Hdac2,Sinhcaf	0.428571428571429
Ontology - Cellular Component	GOCC_PROTEASE_INHIBITOR_COMPLEX	0.127049180327869	0.491044469386787	0.178219874951973	-0.620249005003644	-1.38591485557722	7	Serpine1,Serpinb6b,Casp1	0.428571428571429
Ontology - Biological Process	GOBP_NEGATIVE_REGULATION_OF_CHROMATIN_BINDING	0.128099173553719	0.493081860843511	0.178219874951973	-0.574123637377401	-1.38573637343471	9	Senp2,Btaf1,Fbh1,Ppp3ca,Mepce,Tdg	0.666666666666667
Ontology - Molecular Function	GOMF_DINUCLEOTIDE_PHOSPHATASE_ACTIVITY	0.127049180327869	0.491044469386787	0.178219874951973	-0.620020747657749	-1.38540482614708	7	Enpp2,Nudt17,Nudt6	0.428571428571429
Ontology - Biological Process	GOBP_UDP_N_ACETYLGLUCOSAMINE_METABOLIC_PROCESS	0.125799573560768	0.489756863362367	0.183023938384487	-0.550295846277116	-1.38522019238026	11	Uap1,Gnpnat1,Gfpt1,Gnpda1	0.363636363636364
Curated - Chemical and Genetic Perturbation	MORI_MATURE_B_LYMPHOCYTE_DN	0.03584344313423	0.290984650529643	0.321775918075361	-0.338698610773211	-1.38482436171979	74	Pla2g12a,Hmga1,Cks1b,Mpp1,Ccnd3,Zfpm1,Desi1,Nek2,Tax1bp3,Cox7a2,Cycs,Snrpb,Psmc1,Stmn1,Mcm5,Gas7,Pafah1b3,Dhfr,Prep,H2az1,Ndufc1	0.283783783783784
Positional	chr6G2	0.0997782705099778	0.444243916338014	0.211400189384923	-0.474287442166193	-1.3847803887028	18	Ldhb,Kcnj8,Gys2,Slco1a4,Gm30784	0.277777777777778
Ontology - Molecular Function	GOMF_LEUKOTRIENE_C4_SYNTHASE_ACTIVITY	0.124748490945674	0.487931613361385	0.178219874951973	-0.682372460857188	-1.38421455172619	5	Gstm4,Alox5ap,Ltc4s,Mgst2	0.8
Canonical Pathways - Biocarta	BIOCARTA_RARRXR_PATHWAY	0.146534653465347	0.518191514879327	0.161978948883402	-0.642056885403387	-1.38417238604872	6	Kat2b	0.166666666666667
Curated - Chemical and Genetic Perturbation	VERNOCHET_ADIPOGENESIS	0.110629067245119	0.464372610358012	0.197822021315103	-0.491555074830275	-1.38409915220864	16	Pparg,Rarres2,Sort1,Adrb3,Fabp4,Agt,Cebpa	0.4375
Ontology - Biological Process	GOBP_RESPONSE_TO_DOPAMINE	0.0692124105011933	0.387748303963959	0.266350657088526	-0.397325365612105	-1.38399459984453	35	Atf4,Klf16,Gnb5,Dtnbp1,Gna11,Adcy6,Mapk3,Rgs4	0.228571428571429
Ontology - Biological Process	GOBP_PROTEIN_LOCALIZATION_TO_CYTOPLASMIC_STRESS_GRANULE	0.129098360655738	0.495292821776002	0.176694268938498	-0.619335016316042	-1.38387259434059	7	Ddx3x,Dcp1a,Ssb,Ddx1	0.571428571428571
Curated - Chemical and Genetic Perturbation	SHIN_B_CELL_LYMPHOMA_CLUSTER_6	0.131313131313131	0.498865431566853	0.173747838999571	-0.590755799505432	-1.38312261928267	8	Lmo2,Id3,Il1b	0.375
Cell Type Signatures	TABULA_MURIS_SENIS_KIDNEY_EPITHELIAL_CELL_OF_PROXIMAL_TUBULE_AGEING	0.00137589322910674	0.0372606760963501	0.45505986738723	-0.267060724026506	-1.38278128594542	378	Spink1,Ethe1,Sgk1,Slc22a29,Gabarapl1,Ubxn1,Ccn1,Npnt,Gsta4,Id2,Sptssa,Gsr,Prxl2a,Cyp4a14,Tcea3,Immp1l,Cnn3,Cox7b,Med28,Rpl24,Eci1,Cox5a,Rnf7,Iscu,Tstd1,Actg1,Mpc2,Oaz1,Cbr1,Gsta5,Hpd,Gstm1,Slc51b,Ndufaf8,Bhmt,Mrpl34,Cox8a,Prdx2,Polr2e,Mettl7a1,Acaa1b,BC004004,Mrpl23,Mocs2,Polr1d,Ndufb9,Fmc1,Abat,Ddt,Bola3,Fam162a,Akr7a5,Laptm4b,Cyb5a,S100a1,Ddc,H2az1,Slc15a2,Ddx5,Ass1,Gsta2,Pnrc1,Mir703,Npl,Bax,U…	0.206349206349206
Regulatory Target Gene - miRDB	MIR_6929_3P	0.100725973350472	0.444981759370285	0.287805130535564	-0.387933368185567	-1.38275630567639	38	Epb41l1,Tmtc2,Pir,Sorbs2,Btg3,Kcmf1,Rasgrp4,Racgap1,Snca	0.236842105263158
Ontology - Biological Process	GOBP_RESPONSE_TO_L_GLUTAMATE	0.129098360655738	0.495292821776002	0.176694268938498	-0.618813683359796	-1.38270770236506	7	Amigo1,Ufl1	0.285714285714286
Curated - Chemical and Genetic Perturbation	DARWICHE_PAPILLOMA_PROGRESSION_RISK	0.0661358955783806	0.380128977356908	0.287805130535564	-0.348708273542269	-1.38240383955763	59	Cyp3a11,Nr6a1,Zfp787,Tnfrsf12a,Clybl,Hgd,Gstm1,Stom,Egln3,Sgta,Man2a2,Zrsr1,Rinl,Lag3,Lgals2,Cxcl16,Kpnb1,Rgs14,Catsper3	0.322033898305085
Canonical Pathways - Reactome	REACTOME_SUMO_IS_TRANSFERRED_FROM_E1_TO_E2_UBE2I_UBC9	0.126760563380282	0.491044469386787	0.176694268938498	-0.681459570184806	-1.38236272354535	5	Uba2,Ube2i,Sae1,Rwdd2b	0.8
Ontology - Biological Process	GOBP_CHORIO_ALLANTOIC_FUSION	0.130165289256198	0.496741232410229	0.176694268938498	-0.572475272158159	-1.38175778852321	9	Ccn1,Bmp7,Erf	0.333333333333333
Ontology - Biological Process	GOBP_POSITIVE_REGULATION_OF_DEPHOSPHORYLATION	0.0600568461216883	0.364107776844772	0.321775918075361	-0.351819661977999	-1.38152183800672	57	Adora1,Npnt,Ppargc1b,Gna12,Ppp1r15a,Pawr,Prkcd,Pin1,Vrk3,Dlc1,Tgfb1,Jak2,Ptprc	0.228070175438597
Canonical Pathways - Reactome	REACTOME_TOLL_LIKE_RECEPTOR_9_TLR9_CASCADE	0.0247858819337029	0.237517787902645	0.352487857583619	-0.321200399866894	-1.38125605442477	92	Dusp4,Irak2,Nkiras1,Mapkapk2,Fos,Ppp2cb,Mapk3,Fbxw11,Cul1,App,Nfkbia,Pik3c3,Vrk3,Uba52,Tab2,Ripk2,Mapk7,Peli3,Jun,Ppp2ca,Ppp2r1a,Peli1,Nfkbib,Ager,Rps6ka2,Ecsit,Cd14,Map2k7,Map2k6,Dusp3,Usp14,Ticam2,Peli2,Dusp6,Ppp2r1b,Tab1,Nfkb1,Map3k8,Usp18,Traf2,Rps6ka3	0.445652173913043
Ontology - Biological Process	GOBP_MITOCHONDRIAL_TRANSLATIONAL_ELONGATION	0.126760563380282	0.491044469386787	0.176694268938498	-0.680343107571155	-1.38009794311395	5	Mrpl44,Gfm1,Tsfm	0.6
Ontology - Biological Process	GOBP_GLUTATHIONE_METABOLIC_PROCESS	0.0652763933374728	0.37848108510273	0.287805130535564	-0.340589531254752	-1.37997663603839	64	Ethe1,Gstp1,Gstm4,Gsta4,Gclc,Gss,Cth,Gsr,G6pdx,Gsta5,Gstm1,Clic1,Gstm7,Gsta2,Gsta1,Gpx4,Gstt1,Gstm6,Gsta3,Eif2ak3	0.3125
Ontology - Biological Process	GOBP_TORC2_SIGNALING	0.119148936170213	0.479336524065032	0.188204146308491	-0.494149706655447	-1.37963061216313	15	Mapkap1,Pik3ca,Mtor,Sesn3,Syap1	0.333333333333333
Ontology - Biological Process	GOBP_NEGATIVE_REGULATION_OF_MONOATOMIC_ION_TRANSPORT	0.0192588690370199	0.206225245274837	0.352487857583619	-0.311082192166833	-1.37909078634753	116	Spink1,Atf4,Wnk4,Hes1,Bin1,Zfas1,Serpine2,Sestd1,Pacsin3,Gnb5,Ace,Pawr,Iscu,Oxsr1,Hamp2,Mtor,Rgs4,Grip1,Rrad,Gstm7,Ywhaq	0.181034482758621
Ontology - Cellular Component	GOCC_AP_3_ADAPTOR_COMPLEX	0.141327623126338	0.512732395103294	0.172324344900946	-0.536657500845278	-1.3789976587133	12	Ap3m1,Vps11,Ap3s2,Ap3b1	0.333333333333333
Ontology - Molecular Function	GOMF_FRUCTOSE_BINDING	0.148514851485149	0.519490391752036	0.160801401070022	-0.639248181755077	-1.37811726831855	6	Aldoa,Pfkm	0.333333333333333
Ontology - Molecular Function	GOMF_ADENYLATE_CYCLASE_ACTIVITY	0.125799573560768	0.489756863362367	0.183023938384487	-0.547380955396079	-1.37788274701462	11	Adcy9,Adcy2,Adcy6	0.272727272727273
Ontology - Biological Process	GOBP_NUCLEAR_TRANSCRIBED_MRNA_CATABOLIC_PROCESS_DEADENYLATION_DEPENDENT_DECAY	0.0737313322885154	0.397521136009193	0.287805130535564	-0.358038203808476	-1.37785756659757	54	Samd4,Zfp36,Lsm1,Cnot8,Polr2d,Exosc9,Cnot7,Cpeb3,Patl1,Exosc7,Zfp36l2,Exosc8,Dcps,Tob1,Dcp1a,Pnldc1,Exosc3,Exosc2,Cnot2	0.351851851851852
Ontology - Molecular Function	GOMF_MRNA_3_UTR_BINDING	0.0365059951974195	0.293499080489634	0.321775918075361	-0.321918411070844	-1.37769437857485	90	Rbms1,Zfp36,Fxr2,Ddx17,Nhp2,Auh,Pcbp4,Elavl1,Exosc9,Exosc4,Trp53,Cpeb3,Igf2bp3,Ilf3,Ddx5,Igf2bp2,Rsl1d1,Pum2,Secisbp2,Zfp36l2,Exosc8,Tardbp,Carhsp1,Khsrp,Rbm38	0.277777777777778
Ontology - Cellular Component	GOCC_SPLICEOSOMAL_COMPLEX	0.00852890918696277	0.129352530611175	0.380730400722792	-0.288067716990422	-1.37766548759283	188	Rbm17,Usp39,U2af1,Alyref,Wac,Eif4a3,U2af2,Ddx41,Plrg1,Snrpd3,Rheb,Gpkow,Snrpb,Syf2,Rnf113a2,Snu13,Ccdc12,Dhx32,Ppil1,Magoh,Phf5a,Ddx5,Snrnp48,Ptbp2,Raly,Snrpd1,Ppp1r8,Zrsr1,Sf3b4,Srsf2,Bcas2,4931428L18Rik,Hnrnpf,Snrpf,Prkrip1,Lsm7,Snw1,Dhx8,Rnf113a1,Smu1,Snrpa1,Txnl4a,Api5,Rbm8a,Snrnp35,Prpf40b,Sf3b1,Sf1,Lsm2,Zcrb1,Wbp4,Rbmxl1,Snrpg,Prpf4,Ik,Mtrex,Dhx15,Zmat5,Prpf18,Dhx16,Akap17b,Sart1,Lsm3,Snrpc…	0.393617021276596
Ontology - Cellular Component	GOCC_ENDOSOME_LUMEN	0.117647058823529	0.477427039904705	0.188204146308491	-0.557545693162883	-1.37762076918865	10	Ide,Gapdh,Il12b,Ptpn2	0.4
Ontology - Cellular Component	GOCC_VACUOLAR_PROTON_TRANSPORTING_V_TYPE_ATPASE_V1_DOMAIN	0.148514851485149	0.519490391752036	0.160801401070022	-0.638996152969991	-1.37757393439793	6	Atp6v1c1,Atp6v1b2,Atp6v1e1	0.5
Ontology - Biological Process	GOBP_MATURATION_OF_SSU_RRNA	0.067040876677178	0.382709886070077	0.287805130535564	-0.365218559750264	-1.37748233492425	49	Rcl1,Tbl3,Dcaf13,Tsr3,Snu13,Fcf1,Utp4,Ngdn,Ddx52,Mrps11	0.204081632653061
Ontology - Cellular Component	GOCC_U7_SNRNP	0.133196721311475	0.500642993865089	0.173747838999571	-0.616414550596605	-1.37734696222652	7	Snrpd3,Snrpb,Lsm10,Snrpf,Snrpg	0.714285714285714
Ontology - Molecular Function	GOMF_EPIDERMAL_GROWTH_FACTOR_RECEPTOR_BINDING	0.0692124105011933	0.387748303963959	0.266350657088526	-0.395284144372309	-1.37688445934641	35	Tgfa,Hbegf,Cblc,Shc1,Tnk2,Vav3,Snx2,Rnf126,Vav2,Plscr1,Snx1,Atxn2	0.342857142857143
Regulatory Target Gene - miRDB	MIR_7682_5P	0.128772635814889	0.494782476090887	0.175204047558551	-0.678611036545111	-1.3765843811571	5	Arhgap18,Txk,Zbtb6	0.6
Ontology - Biological Process	GOBP_PROTEIN_MODIFICATION_BY_SMALL_PROTEIN_REMOVAL	0.0168508030111028	0.192553153153244	0.352487857583619	-0.303701796949982	-1.37617453496555	141	Epop,Ubxn1,Senp3,Usp39,Senp2,Usp50,Uchl5,Desi1,Dnajb2,Senp6,Uimc1,Gps1,Usp16,Sgf29,Taf5l,Usp21,Usp30,Usp7,Otub1,Yod1,Cops3,Usp10,Psmd14,Cops8,Usp19,Taf7,Taf5,Tnfaip3,Senp5,Tada3,Otud7b,Vcp,Bap1,Taf12,Atxn7l3,Mysm1,Usp4,Hint1,Usp46,Usp24,Otud1,Park7,Cops6,Tada2b,Usp9x,Zranb1,Usp45,Usp34,Usp14,Cops5,Usp15,Usp20,Josd1,Brcc3,Usp49,Mindy4,Usp11,Usp18,Tank,Itch,Cops2,Senp1	0.439716312056738
Canonical Pathways - Reactome	REACTOME_ADENYLATE_CYCLASE_ACTIVATING_PATHWAY	0.132231404958678	0.500352053566996	0.175204047558551	-0.570144622691438	-1.37613240484363	9	Adcy9,Adcy2,Adcy6	0.333333333333333
Ontology - Cellular Component	GOCC_SAM_COMPLEX	0.130784708249497	0.497447317356094	0.173747838999571	-0.678343896315959	-1.37604247858372	5	Mtx3,Mtx1,Mtx2	0.6
Ontology - Biological Process	GOBP_AMINO_ACID_BIOSYNTHETIC_PROCESS	0.0699958464480729	0.38866867886105	0.287805130535564	-0.339218600041845	-1.37591924934735	63	Gls2,Cth,Agxt2,Sds,Otc,Agxt,Sephs1,Pah,Mtap,Bhmt,Dhfr,Abat,Pycr2,Pycrl,Ass1	0.238095238095238
Ontology - Biological Process	GOBP_TRANSCRIPTION_PREINITIATION_COMPLEX_ASSEMBLY	0.0538126133837981	0.350273576032907	0.321775918075361	-0.341222860606711	-1.37507510936764	61	Gtf2b,Med28,Med24,Thra,Psmc6,Med27,Trp53,Gtf2f2,Med21,Taf7,Taf5,Med17,Brf1,Taf12,Nfkbiz,Med29,Med6,Med30,Med1,Med4	0.327868852459016
Ontology - Biological Process	GOBP_REGULATION_OF_TORC1_SIGNALING	0.0652445762309631	0.37848108510273	0.287805130535564	-0.362999941787336	-1.37464354766962	51	Pip4p1,Nprl2,Wac,Castor1,Nprl3,Rragc,Npc1,Sesn3,Rraga,Itfg2,Smcr8,C9orf72,Rragd,Alg13,Szt2,Flcn	0.313725490196078
Canonical Pathways - Reactome	REACTOME_TRANSLESION_SYNTHESIS_BY_POLH	0.110132158590308	0.463665642468441	0.199915231309662	-0.46143259592346	-1.37420630561349	19	Nploc4,Ufd1,Uba52,Pcna,Vcp,Rfc3,Rfc4,Rpa1	0.421052631578947
Ontology - Biological Process	GOBP_AUTOPHAGOSOME_ORGANIZATION	0.0209795869602973	0.215743898747586	0.352487857583619	-0.313921159320864	-1.37418110630585	110	Gabarapl1,Stbd1,Fez1,Ubxn2a,Phf23,Ulk3,Smurf1,Elapor1,Nsfl1c,Ralb,Emc6,Mtm1,Vmp1,Atg4d,Fez2,Snx30,Pik3c3,Scfd1,Tbc1d12,Atg13,Ehmt2,Rab3gap1,Ap4m1,Chmp4b,Atg101,Smcr8,Ulk1	0.245454545454545
Ontology - Molecular Function	GOMF_OXIDOREDUCTASE_ACTIVITY_ACTING_ON_THE_ALDEHYDE_OR_OXO_GROUP_OF_DONORS_DISULFIDE_AS_ACCEPTOR	0.133196721311475	0.500642993865089	0.173747838999571	-0.614948128556973	-1.37407031676175	7	Pdhb,Bckdha,Mrps36,Pdha1,Bckdhb,Ogdh	0.857142857142857
Ontology - Cellular Component	GOCC_TELOMERASE_HOLOENZYME_COMPLEX	0.0979955456570156	0.441310277520583	0.213927855492356	-0.445809499904847	-1.37400584720567	21	Smg5,Snrpd3,Ptges3,Snrpb,Nhp2	0.238095238095238
Ontology - Biological Process	GOBP_POSITIVE_REGULATION_OF_RECEPTOR_BINDING	0.133333333333333	0.500726165378309	0.172324344900946	-0.586562590008663	-1.37330515679271	8	App,Hfe,Bdnf,Plcl1	0.5
Ontology - Molecular Function	GOMF_ORGANIC_ACID_BINDING	0.00815390233827777	0.126678768753502	0.380730400722792	-0.288169525112778	-1.37322481145963	185	Tdo2,Pparg,Gstp1,Gldc,Ddah1,Gclc,Phyh,Gss,Apoc1,Cyp4a14,Egln2,Grhpr,Ugt1a7c,Ogfod2,Otc,Akr1c14,Agxt,Id3,Castor1,Pah,Gsta5,Igf2r,Arhgdia,Ftcd,P4ha2,Rbp1,Sesn3,Grin3b,Dhfr,Snca,Egln1,Akr1c6,Gstm7,Ddc,Nr2f2,Ass1,Nme2,Gsta2,Dgat1,Hbb-bs,Gsta1,Yars2,Egln3,Hmgcl,Fabp7,Gfpt1,Fabp4,Ptn,Pck1,Cps1,Tat,Alox5ap	0.281081081081081
Ontology - Biological Process	GOBP_SPLICEOSOMAL_SNRNP_ASSEMBLY	0.0769230769230769	0.404470570426622	0.252961123069611	-0.404948631858226	-1.37317422261356	33	Snrpd3,Snrpb,Prmt7,Strap,Wdr77,Snrpd1,Tssc4,Gemin7,Snrpf,Usp4,Lsm2,Snrpg,Snrpc,Snrpd2,Lsm4,Gemin6	0.484848484848485
Curated - Chemical and Genetic Perturbation	RASHI_RESPONSE_TO_IONIZING_RADIATION_1	0.0645933014354067	0.376559013505578	0.276500599254472	-0.390846941333211	-1.37312325936121	36	Sgk1,Ier2,Fos,Zfp36,Wdr74,Ier3,Adrb2,Slc23a3,Gadd45a,Cct3,S100a1,Slc2a1,Dusp1	0.361111111111111
Curated - Chemical and Genetic Perturbation	GUO_TARGETS_OF_IRS1_AND_IRS2	0.0284857529688593	0.258744244530738	0.352487857583619	-0.318952818066	-1.3729988680541	96	Tubb4b,Slc7a2,Rbms1,Hmga1,Sgk2,Scarb1,Casp6,Rbpms,Igfbp1,Ppargc1b,Tubb5,Dnajb2,Ppargc1a,Abcg8,Cacybp,Abcg5,Abcb4,Actb,Sirt3,Pcbp4,Rbl2,Ctsl,Gch1,Nudt4,Atxn2,Klf9,Pck1,Nfe2,Dkc1,Tat,Ppp3ca,Rcan1,Agtr1a,Pcsk9,Bysl,Bcl3	0.375
Curated - Chemical and Genetic Perturbation	MATZUK_SPERMATOCYTE	0.0343527691286974	0.285655391427011	0.321775918075361	-0.355213685831207	-1.37273970578447	55	Bcl6,Rec8,Gal3st1,Btrc,Smc1b,Hsf1,H2ax,Gnpat,Cnot7,Sgo2a,Hsf2,Trip13,Bub1b,Mybl1	0.254545454545455
Ontology - Biological Process	GOBP_T_CELL_PROLIFERATION_INVOLVED_IN_IMMUNE_RESPONSE	0.119587628865979	0.479452054794521	0.184706471207739	-0.730041775878689	-1.37219162257622	4	Trp53,Rps6	0.5
Ontology - Biological Process	GOBP_EXIT_FROM_MITOSIS	0.0846681922196796	0.418773556777089	0.234392647294686	-0.432809661260048	-1.37203329734537	26	Ube2s,Rpl24,Rgcc,Tgfb1,Nfix,Chmp7,Chmp4b,Cdc14b,Eps8,Spast,Cdkn1b,Mad2l1bp,Ctdp1,Sirt7,Phb2,Birc5,Cdc14a,Clasp1	0.692307692307692
Ontology - Biological Process	GOBP_EMBRYONIC_PLACENTA_MORPHOGENESIS	0.0862470862470862	0.422174070061394	0.234392647294686	-0.423443108353769	-1.37193814922473	28	Fgfr2,Ccn1,Llgl2,Bmp7,Erf,Fzd5,Zfp568	0.25
Ontology - Biological Process	GOBP_REGULATION_OF_MITOCHONDRIAL_FISSION	0.0817307692307692	0.415443149114677	0.245041785430996	-0.404450806051191	-1.37148610340092	33	Pparg,Ppargc1a,Mff,Dnm1l,Rala,Spire1,Mcu,Pgam5,Mfn1,Ralbp1	0.303030303030303
Regulatory Target Gene - miRDB	MIR_3060_5P	0.0785714285714286	0.408184427367836	0.248911114434702	-0.397930929177819	-1.3713863073169	34	Aldoa,Paics,Pkm,Atp6v1b2,Idh3g,Thbs2	0.176470588235294
Ontology - Biological Process	GOBP_CELL_DEATH_IN_RESPONSE_TO_HYDROGEN_PEROXIDE	0.0817307692307692	0.415443149114677	0.245041785430996	-0.404401272959972	-1.37131813749444	33	Nol3,Pawr,Trp53,Pde8a,Foxa1,Trap1,Stk25,Fbxo7,Pdcd10,Foxp1,Park7	0.333333333333333
Ontology - Molecular Function	GOMF_C_ACYLTRANSFERASE_ACTIVITY	0.107692307692308	0.457963680881453	0.20207170902116	-0.479806082090348	-1.37128849511212	17	Acat3,Sptssa,Acsm3,Acaa1b,Sptlc1,Acat1	0.352941176470588
Ontology - Biological Process	GOBP_NEGATIVE_REGULATION_OF_PANCREATIC_JUICE_SECRETION	0.119587628865979	0.479452054794521	0.184706471207739	-0.72954427972304	-1.37125652532617	4	Wnk4,Nr1h3,Stk39	0.75
Ontology - Molecular Function	GOMF_TAT_PROTEIN_BINDING	0.134297520661157	0.502468149123219	0.173747838999571	-0.568087585122551	-1.3711674258824	9	Gabarapl1,Actb	0.222222222222222
Canonical Pathways - Reactome	REACTOME_UREA_CYCLE	0.119747899159664	0.479452054794521	0.186432558434075	-0.554907113100826	-1.3711011910819	10	Otc,Nmral1,Slc25a15,Ass1,Cps1	0.5
Ontology - Biological Process	GOBP_NEGATIVE_REGULATION_OF_AMYLOID_BETA_CLEARANCE	0.137295081967213	0.5071202384759	0.170932335370056	-0.613565896206753	-1.37098178887606	7	Ifngr1,Srf	0.285714285714286
Ontology - Biological Process	GOBP_RIBOSE_PHOSPHATE_METABOLIC_PROCESS	0.00154210202697292	0.0406262566344185	0.45505986738723	-0.261580849428085	-1.37059147038872	412	Tdo2,Aldoa,Atp1b1,Adcy9,Nme4,Suclg1,Prxl2c,Nudt11,Ctps2,Ndufb4,Atpif1,Acsm3,Adcy2,Paics,Nudt10,Pkm,Ndufa1,Gmps,Git1,Itpa,Ndufb8,Rhoq,Acot12,Ppargc1a,Ndufs4,Ndufs2,Sdhb,Mlycd,Atp6v1b2,Mpc2,Ndufc2,Nt5c,G6pdx,Atp5pb,Ampd2,Pgam1,Adcy6,Gapdh,Pfkm,Map2k1,Ier3,Impdh1,Ndufs3,Mtch2,Atp5c1,Kynu,Atp5j2,Crot,Ndufb5,Mtor,Gimap7,Pdhb,Ndufab1,Acsl4,Atp5b,Ndufb9,Dnm1l,Snca,Enpp3,Acat1,Ndufv2,Nudt19,App,Coasy,Ndu…	0.29126213592233
Ontology - Biological Process	GOBP_POSITIVE_REGULATION_OF_ALKALINE_PHOSPHATASE_ACTIVITY	0.130784708249497	0.497447317356094	0.173747838999571	-0.675624300263389	-1.37052569025077	5	Npnt,Ppargc1b	0.4
Canonical Pathways - Reactome	REACTOME_GENERIC_TRANSCRIPTION_PATHWAY	9.24560963932835e-05	0.00472056094706089	0.538434096309916	-0.251664303892311	-1.37041689974559	736	Sgk1,Kmt5a,Psmd7,Nr6a1,Ccnd3,Zfpm1,Pcgf2,Mapkap1,Psmd11,Esrra,Psmc2,Kat2b,Pip4p1,Zfhx3,Actl6a,Gls2,Tfdp1,Psmd9,Gsr,Psma1,Prmt1,Polr2c,Psma7,Lmo2,Psmb3,Nr2f6,Ppm1d,Cited2,Supt5,Psmd1,Pcgf6,Cox7b,9130019O22Rik,Psmd6,Nr3c2,Psmd12,Smurf1,Lamtor1,Hdac11,Cox5a,Sco2,Cdk8,Psmd4,Smad7,Psmc4,Runx2,Ppp2cb,Thra,E2f4,Cbx4,Psmc6,G6pdx,Rad17,Ak6,Rheb,Yaf2,Rragc,Psmc5,Cycs,Psma5,Cox11,Zfp954,Zfp704,Cnot8,Bmi1,Cc…	0.324728260869565
Ontology - Biological Process	GOBP_DOUBLE_STRAND_BREAK_REPAIR_VIA_BREAK_INDUCED_REPLICATION	0.143468950749465	0.51594755908825	0.170932335370056	-0.533289675023766	-1.37034367751392	12	Mcm2,Mcm5,Gins2,Cdc7,Mcm3,Mcm6,Mus81	0.583333333333333
Canonical Pathways - Biocarta	BIOCARTA_CDK5_PATHWAY	0.143468950749465	0.51594755908825	0.170932335370056	-0.533264029093371	-1.37027777760958	12	Raf1,Map2k1,Ngfr,Mapk3,Hras	0.416666666666667
Canonical Pathways - Wiki	WP_MRNA_PROCESSING	0.00183250912794966	0.0460955127115617	0.45505986738723	-0.262899987973178	-1.37011460288095	409	Col4a3,Rbms1,Ppp1r14b,Msi2,Srsf4,Ltv1,Rbm17,Rbpms,Prmt1,Supt5,Ppargc1b,U2af1,Alyref,Ppargc1a,Wdr55,Eif4a3,Tdrd7,Eif4g3,Aimp1,U2af2,Fxr2,Lsm1,Ddx41,Snrpd3,Snrpb,Eral1,Ppm1g,Eif4e,Hnrnpab,Rae1,Nxf1,Abcb4,Auh,Pcbp4,Elavl1,Mrpl23,Dis3,Imp3,Exosc9,Snu13,Srp68,Exosc4,Zfp622,Slc6a8,Cpeb3,Sbno1,Igf2bp3,Fbl,Rdm1,Cpsf4,Phf5a,Ilf3,Rbm4b,Pcbp1,Ddx5,Mrm3,Cdk9,Srsf6,Nip7,Srp14,Rad21,Ptbp2,Grsf1,Eif4g2,Raly,Snr…	0.342298288508558
Ontology - Biological Process	GOBP_VALINE_METABOLIC_PROCESS	0.148514851485149	0.519490391752036	0.160801401070022	-0.635512878941718	-1.37006455036579	6	Hibadh,Hibch,Bckdk,Aldh6a1	0.666666666666667
Ontology - Biological Process	GOBP_PROTEIN_TRANSMEMBRANE_IMPORT_INTO_INTRACELLULAR_ORGANELLE	0.069377990430622	0.387748303963959	0.266350657088526	-0.389887635653325	-1.36975302717417	36	Timm44,Chchd4,Timm17a,Pam16,Timm23,Timm21,Pex7,Pex14,Pex13,Timm50,Tomm40	0.305555555555556
Canonical Pathways - Reactome	REACTOME_AMPLIFICATION_OF_SIGNAL_FROM_THE_KINETOCHORES	0.0286147828997261	0.259065839651273	0.352487857583619	-0.319673057969933	-1.36967405328833	91	Cenpa,Nup107,Ppp2cb,Rcc2,Dsn1,Mad1l1,Ndel1,B9d2,Nup98,Sgo2a,Ppp2r5e,Nde1,Spdl1,Clip1,Nuf2,Zwint,Bub1b,Dync1li1,Ppp2r5b,Ndc80,Ppp2ca,Ppp2r1a,Cenpf	0.252747252747253
Ontology - Cellular Component	GOCC_SIGNAL_RECOGNITION_PARTICLE	0.135353535353535	0.503287035147664	0.170932335370056	-0.584944518411935	-1.36951680392859	8	Srp68,Srp14,Srp54a	0.375
Ontology - Biological Process	GOBP_MITOTIC_SISTER_CHROMATID_SEPARATION	0.063325196797494	0.373759309211146	0.287805130535564	-0.348736629244136	-1.36941541670788	57	Mad1l1,Ncaph2,Psmg2,Cul3,Spdl1,Trip13,Tpr,Nuf2,Zwint,Rad21,Bub1b,Dync1li1,Ccnb1,Ndc80,Ppp2r1a,Zwilch,Anapc11,Rb1,Cep192,Mad2l1bp,Ik,Cdc20,Anapc15,Cdc16,Nsmce2	0.43859649122807
Ontology - Biological Process	GOBP_PROTEIN_LOCALIZATION_TO_CHROMOSOME_CENTROMERIC_REGION	0.0865603644646925	0.422966318975586	0.231126709673834	-0.436238952740894	-1.36935702066673	25	Cenpa,Rcc2,Spdl1,Bub1b,Ndc80,Zwilch,Rb1,Ik	0.32
Ontology - Molecular Function	GOMF_INTERLEUKIN_2_RECEPTOR_BINDING	0.115702479338843	0.472717163292643	0.188204146308491	-0.792555098691117	-1.36933937071286	3	Timm50,Gata3	0.666666666666667
Ontology - Molecular Function	GOMF_NUCLEAR_RECEPTOR_COACTIVATOR_ACTIVITY	0.0692969837953851	0.387748303963959	0.287805130535564	-0.361598734348867	-1.36933731881803	51	Pparg,Hmga1,Actn1,Ppargc1b,Ppargc1a,Slc30a9,Sfr1,Hmga1b,Carm1,Smarcd3,Wdr77,Tmf1,Pus1,Tada3,Med17,Ncoa1	0.313725490196078
Ontology - Biological Process	GOBP_POSITIVE_REGULATION_OF_CELLULAR_SENESCENCE	0.125	0.488185140073082	0.183023938384487	-0.520632819882529	-1.36929974372966	13	Pawr,Eef1e1,Mtor,Trp53,Ypel3,Kras,Ilk,Cgas	0.615384615384615
Ontology - Biological Process	GOBP_KETONE_BIOSYNTHETIC_PROCESS	0.110870868406949	0.464372610358012	0.287805130535564	-0.384148814869438	-1.36926657936973	38	Aldoa,Coq10a,Coq6,Coq8b,Coq8a,Coq5,Ppargc1a,Coq7,Coq2,Coq9,Pdss2	0.289473684210526
Ontology - Biological Process	GOBP_REGULATION_OF_DNA_TEMPLATED_TRANSCRIPTION_IN_RESPONSE_TO_STRESS	0.0694087403598972	0.387748303963959	0.276500599254472	-0.367482107930552	-1.36904908702383	46	Pparg,Nck2,Atf4,Impact,Cited2,Ppp1r15a,Ddit3,Trp53,Chek1,Klf2,Mapk7,Jun,Atf6b,Eif2ak3	0.304347826086957
Canonical Pathways - Reactome	REACTOME_SMAD2_SMAD3_SMAD4_HETEROTRIMER_REGULATES_TRANSCRIPTION	0.0869565217391304	0.423605881653521	0.231126709673834	-0.431843833551028	-1.36897156399031	26	Tfdp1,Cdk8,Smad7,E2f4,Mapk3,Cdk9,Uba52	0.269230769230769
Ontology - Biological Process	GOBP_POSITIVE_REGULATION_OF_NUCLEASE_ACTIVITY	0.130784708249497	0.497447317356094	0.173747838999571	-0.674430785495588	-1.3681046070388	5	Prkcd,Pcna,Hmgb2	0.6
Ontology - Biological Process	GOBP_MITOCHONDRIAL_PROTEIN_PROCESSING	0.125	0.488185140073082	0.183023938384487	-0.520175861295381	-1.36809791155085	13	Immp1l,Immp2l,Pmpcb,Spg7,Afg3l2,Pmpca	0.461538461538462
Canonical Pathways - Reactome	REACTOME_CELLULAR_SENESCENCE	0.0432248122791121	0.318313022045735	0.321775918075361	-0.319500093947005	-1.36734485586181	90	Id1,Hmga1,Ube2s,Anapc16,Erf,Mapkapk2,Fos,Ccne1,Mapk3,Trp53,Hmga1b,Rbbp4,Rbbp7,Fzr1,Mink1,Uba52,Kat5,Ehmt2,Kdm6b,Mapk7,Jun,Nbn,Cdkn1b,Rps6ka2,Cdk4,Map2k7,Anapc11,Map2k6,Rb1	0.322222222222222
Ontology - Biological Process	GOBP_NATURAL_KILLER_CELL_PROLIFERATION	0.121475054229935	0.482290259884675	0.188204146308491	-0.485583279887226	-1.36728403475574	16	Emp2,Stat5b,Il12b,Jak2	0.25
Canonical Pathways - Reactome	REACTOME_MRNA_SPLICING_MINOR_PATHWAY	0.0664893617021277	0.380835100681854	0.287857117255149	-0.365052359156802	-1.3670495242825	48	Polr2c,Snrpd3,Snrpb,Ncbp1,Polr2e,Polr2d,Gtf2f2,Snrnp48,Polr2i,Snrpd1,Sf3b4,Srsf2,Snrpf,Polr2h,Txnl4a,Gtf2f1,Snrnp35,Sf3b1,Zcrb1,Snrpg,Zmat5,Snrnp40,Snrpd2	0.479166666666667
Ontology - Biological Process	GOBP_POSITIVE_REGULATION_OF_SPHINGOLIPID_BIOSYNTHETIC_PROCESS	0.148514851485149	0.519490391752036	0.160801401070022	-0.633984138352998	-1.3667688291354	6	Ccn1,Prkcd,Sirt3	0.5
Ontology - Cellular Component	GOCC_HISTONE_PRE_MRNA_3_END_PROCESSING_COMPLEX	0.148514851485149	0.519490391752036	0.160801401070022	-0.633932665732349	-1.36665786236321	6	Snrpb,Slbp,Eri1,Syncrip,Ybx1	0.833333333333333
Ontology - Biological Process	GOBP_LONG_CHAIN_FATTY_ACID_BIOSYNTHETIC_PROCESS	0.0979955456570156	0.441310277520583	0.213927855492356	-0.443420851856103	-1.36664392157019	21	Gstp1,Gstm4,Gstm1,Gstm7,Gstm6,Gstm2,Acot7,Ltc4s,Gstp3,Gstm3,Alox5	0.523809523809524
Ontology - Biological Process	GOBP_REGULATION_OF_DOSAGE_COMPENSATION_BY_INACTIVATION_OF_X_CHROMOSOME	0.125531914893617	0.489666097220065	0.183023938384487	-0.489416830754832	-1.36641676140472	15	Kansl3,Kat8,Kansl2,Msl1,Hcfc1,Wdr5	0.4
Ontology - Biological Process	GOBP_PHOSPHATIDYLINOSITOL_DEPHOSPHORYLATION	0.0909090909090909	0.430817187541988	0.222056046145248	-0.434097059392298	-1.36630503921558	24	Pip4p1,Mtmr7,Mtm1,Inppl1,Inpp5f	0.208333333333333
Curated - Chemical and Genetic Perturbation	YAO_TEMPORAL_RESPONSE_TO_PROGESTERONE_CLUSTER_11	0.0188345883047361	0.204762446988707	0.352487857583619	-0.315141787949791	-1.36626712091061	98	Tubb2a,Il13ra2,Myrf,Ltv1,Selenos,Usp39,Actl6a,Gnl3,Rdx,Sec23b,Mrto4,Ak6,Cycs,Gstm1,Srrt,Ncbp1,Septin4,Rraga,Abce1,Strap,Utp4,Dus1l,Psme3,Kpna2,Bop1,Rangrf,Npl,Xpnpep1,Nop56,Pus1,Srsf2,Srm,Ndufaf4,Pno1,Bysl,Nifk,Stip1,Clcn5,Manf,Kras,Foxk2,Tnfrsf21,Mak16,Gspt1,Stx12,Acot7,Pelo,Ddx21	0.489795918367347
Ontology - Biological Process	GOBP_SPHINGOMYELIN_METABOLIC_PROCESS	0.0979955456570156	0.441310277520583	0.213927855492356	-0.443268971477376	-1.36617581909931	21	Smpdl3b,Sgms1,Prkcd,Sptlc1,Sgms2,Smpd2,Osbp,Abca8b,Smpd3,Sptlc2	0.476190476190476
Ontology - Cellular Component	GOCC_GERMINAL_VESICLE	0.121649484536082	0.482319932505347	0.183023938384487	-0.726756962620223	-1.36601746462537	4	Gtf2b	0.25
Canonical Pathways - Reactome	REACTOME_CELL_EXTRACELLULAR_MATRIX_INTERACTIONS	0.108647450110865	0.460456633536349	0.20207170902116	-0.46779491787461	-1.36582411975522	18	Fermt2,Actn1,Actg1,Tesk1,Actb,Vasp	0.333333333333333
Ontology - Cellular Component	GOCC_TRANSLATION_PREINITIATION_COMPLEX	0.132796780684105	0.500352053566996	0.172324344900946	-0.673292725277417	-1.36579601516984	5	Dhx29,Eif2s1,Eif1b	0.6
Ontology - Molecular Function	GOMF_PHOSPHATIDYLINOSITOL_MONOPHOSPHATE_PHOSPHATASE_ACTIVITY	0.121085594989562	0.481340009638644	0.184706471207739	-0.501710730907223	-1.36571079905942	14	Mtmr7,Mtm1,Inpp5f,Mtmr1,Mtmr2	0.357142857142857
Ontology - Biological Process	GOBP_HEMATOPOIETIC_OR_LYMPHOID_ORGAN_DEVELOPMENT	0.0234190071684421	0.231663742608249	0.352487857583619	-0.314306069873126	-1.36558306468008	99	Adrm1,Raf1,Ccl21a,Hes1,Id2,Cited2,Bcl11b,Srf,Lmo4,Mad1l1,Map2k1,Mapk3,Prdx2,Polb,Stat5b,Trp53,Ltb,Ltbr,Tcf21,Sbds,Lrp5,Tgfb1,Gata3,Ptprc,Il7r,Nfatc3	0.262626262626263
Ontology - Biological Process	GOBP_ER_OVERLOAD_RESPONSE	0.145610278372591	0.517914215073957	0.169570644405628	-0.531355014663788	-1.3653723650798	12	Selenos,Ddit3,Trp53,Atg10,Eif2ak3	0.416666666666667
Ontology - Biological Process	GOBP_REGULATION_OF_GLUTAMATE_SECRETION_NEUROTRANSMISSION	0.132796780684105	0.500352053566996	0.172324344900946	-0.673004897551178	-1.3652121473412	5	Dtnbp1,Rab3gap1,Kmo,Stxbp1	0.8
Ontology - Biological Process	GOBP_REGULATION_OF_TRANSLATION_IN_RESPONSE_TO_STRESS	0.10022271714922	0.444596181886083	0.211400189384923	-0.442915515821871	-1.36508645214437	21	Nck2,Impact,Fech,Ppp1r15a,Eif2s1,Hbb-bs,Ddx3x,Eif2ak3	0.380952380952381
Ontology - Molecular Function	GOMF_SOLUTE_BICARBONATE_SYMPORTER_ACTIVITY	0.150495049504951	0.52098309958495	0.159646701919906	-0.633160798279356	-1.36499383906806	6	Slc4a9,Slc4a4,Slc39a8,Slc4a7	0.666666666666667
Curated - Chemical and Genetic Perturbation	WELCH_GATA1_TARGETS	0.0967032967032967	0.439140637126448	0.213927855492356	-0.436109491726191	-1.36495820240039	22	Zfpm1,Alas2,Mafk,Stom,Nfe2,Hba-a1,Abcb10,Tfrc	0.363636363636364
Canonical Pathways - Reactome	REACTOME_POSTMITOTIC_NUCLEAR_PORE_COMPLEX_NPC_REFORMATION	0.0967032967032967	0.439140637126448	0.213927855492356	-0.43595003784499	-1.36445913533769	22	Nup107,Nup93,Nup98,Ube2i,Nup85,Nup205,Nup155,Rcc1,Nup188,Ran,Nup133,Nup43	0.545454545454545
Ontology - Molecular Function	GOMF_15_HYDROXYPROSTAGLANDIN_D_DEHYDROGENASE_NADPPLUS_ACTIVITY	0.125773195876289	0.489756863362367	0.179782316298324	-0.725706202890645	-1.36404244929624	4	Akr1c14,Cbr1,Akr1c6	0.75
Canonical Pathways - Reactome	REACTOME_G2_PHASE	0.125773195876289	0.489756863362367	0.179782316298324	-0.72559710225681	-1.36383738298262	4	E2f3	0.25
Ontology - Biological Process	GOBP_FOLLICLE_STIMULATING_HORMONE_SIGNALING_PATHWAY	0.132796780684105	0.500352053566996	0.172324344900946	-0.672297359778543	-1.36377688414264	5	Adrm1,Grk2	0.4
Ontology - Cellular Component	GOCC_VESICLE_TETHERING_COMPLEX	0.0452801228910762	0.32480131104686	0.321775918075361	-0.33538806649782	-1.36348242708857	67	Cog6,Vps11,Tnfaip2,Washc1,Cog3,Grip1,Hook2,Trappc6b,Exoc5,Trappc4,Tgfbrap1,0610009B22Rik,Trappc1,Trappc3,Trappc8,Cog2,Cog8,Rint1,Exoc3,Eipr1,Trappc13,Sh3bp1	0.328358208955224
Ontology - Molecular Function	GOMF_UBIQUITIN_LIKE_MODIFIER_ACTIVATING_ENZYME_ACTIVITY	0.126050420168067	0.490252740699968	0.181383128498408	-0.551789177152807	-1.36339718875229	10	Uba2,Uba3,Nae1	0.3
Ontology - Biological Process	GOBP_NEGATIVE_REGULATION_OF_MACROPHAGE_APOPTOTIC_PROCESS	0.132796780684105	0.500352053566996	0.172324344900946	-0.672106742798142	-1.36339021144816	5	Selenos	0.2
Ontology - Biological Process	GOBP_NEGATIVE_REGULATION_OF_ENDOPLASMIC_RETICULUM_STRESS_INDUCED_EIF2_ALPHA_PHOSPHORYLATION	0.152475247524752	0.522615775356643	0.158514105424824	-0.632219261422692	-1.36296403556144	6	Nck2,Ppp1r15a	0.333333333333333
Positional	chr4C2	0.134808853118712	0.502468149123219	0.170932335370056	-0.671750983087329	-1.36266854139716	5	Gm11223,Megf9,Ywhaq-ps3,Gm11221	0.8
Regulatory Target Gene - miRDB	MIR_1197_3P	0.0950977329368012	0.437476859237532	0.287805130535564	-0.335620429990091	-1.36171625331451	68	Gldc,Tmtc2,Lratd1,Uap1,Zfhx3,Tubb2b,Mrpl9,Srprb,Zfand3,Pogk,Cdc37l1,Clec14a,Agap3,Sertad2,Ero1a,Eif5,Ctbp1,Dgkd,A930018P22Rik,Smad2,Trim66,Kras	0.323529411764706
Ontology - Biological Process	GOBP_QUINOLINATE_BIOSYNTHETIC_PROCESS	0.134808853118712	0.502468149123219	0.170932335370056	-0.671151698552674	-1.36145287338434	5	Acmsd,Kynu	0.4
Ontology - Molecular Function	GOMF_RAGE_RECEPTOR_BINDING	0.141393442622951	0.512814185738863	0.16823816568964	-0.609048233944228	-1.36088730232049	7	Fpr1,App,Hmgb2,Fpr2,S100a13	0.714285714285714
Ontology - Biological Process	GOBP_INTERMEDIATE_FILAMENT_BASED_PROCESS	0.0692307692307692	0.387748303963959	0.276500599254472	-0.369981303096117	-1.36076646101332	44	Krt23,Krt20,Raf1,Ppl,Mtm1,Ndel1,Nefh	0.159090909090909
Canonical Pathways - Reactome	REACTOME_INSULIN_RECEPTOR_RECYCLING	0.0911161731207289	0.4312129989043	0.224966093540314	-0.433483595048669	-1.3607079342507	25	Atp6v1c1,Ide,Atp6v0d2,Atp6v1b2,Atp6v1e1,Atp6v0e2,Atp6v1g2,Atp6v0e,Atp6v1f,Atp6v0b	0.4
Canonical Pathways - Reactome	REACTOME_FCGAMMA_RECEPTOR_FCGR_DEPENDENT_PHAGOCYTOSIS	0.0263879737652883	0.246103545901746	0.352487857583619	-0.316926405830115	-1.36056723244805	95	Ighg3,Pik3ca,Ptk2,Actg1,Elmo2,Ighv3-6,Pik3r2,Mapk3,Iglc2,Vav3,Prkcd,Actb,Vav2,Pak1,Ighv5-17,Igkv1-135,Ighg2c,Fcgr3,Crk,Nf2,Actr3,Lyn,Ighv8-12,Ighv1-53,Arpc2,Brk1,Yes1,Igkv17-127,Iglc1,Ighv1-26,Arpc4,Arpc1b	0.336842105263158
Ontology - Biological Process	GOBP_ORGANELLE_TRANSPORT_ALONG_MICROTUBULE	0.0360580745302433	0.292108666431966	0.321775918075361	-0.326545445491556	-1.36025227148894	79	Fez1,Ap3m1,Actr10,Rhot1,Kif1c,Dtnbp1,Borcs6,Map2k1,Mreg,Ndel1,Fbxw11,Nefh,Bloc1s4,Ap3s2,Pex14,Nde1,Sun2,Bloc1s5	0.227848101265823
Regulatory Target Gene - GTRD	ZFP42_TARGET_GENES	0.13682092555332	0.506351126147467	0.169570644405628	-0.67012357462865	-1.35936729083486	5	mt-Td,mt-Ta,mt-Ty,mt-Tc	0.8
Canonical Pathways - Reactome	REACTOME_METABOLISM_OF_PORPHYRINS	0.0967741935483871	0.439140637126448	0.219250346703755	-0.413932575257731	-1.35928287684505	29	Gm3776,Hmox2,Fech,Alas2,Cox10,Gsta5,Abcc2,Blvrb,Gsta2,Gsta1,Slco1b2,Gsta3	0.413793103448276
Canonical Pathways - Reactome	REACTOME_ROLE_OF_LAT2_NTAL_LAB_ON_CALCIUM_MOBILIZATION	0.106728538283063	0.455435700227325	0.208955027549354	-0.408453643687185	-1.35920359913962	30	Pik3ca,Shc1,Ighv3-6,Pik3r2,Iglc2,Ighv5-17,Igkv1-135,Lyn,Ighv8-12,Ighv1-53,Lat2,Igkv17-127,Iglc1,Ighv1-26	0.466666666666667
Ontology - Biological Process	GOBP_MACROPHAGE_CHEMOTAXIS	0.0860217569603383	0.421640681114102	0.287805130535564	-0.373334119713931	-1.35889844133977	41	Mif,Ccl21a,Rarres2,Trem1,Ptk2,Mapk3,Akirin1	0.170731707317073
Ontology - Biological Process	GOBP_POSITIVE_REGULATION_OF_NUCLEOBASE_CONTAINING_COMPOUND_TRANSPORT	0.13682092555332	0.506351126147467	0.169570644405628	-0.669874232254873	-1.35886149178531	5	Adora1	0.2
Curated - Chemical and Genetic Perturbation	GAUSSMANN_MLL_AF4_FUSION_TARGETS_F_DN	0.0967741935483871	0.439140637126448	0.219250346703755	-0.413789645815968	-1.35881352131616	29	Lpl,Miga1,Cth,Xlr,Gadd45a,Gsta2,Gsta1,Twist2,Ero1a	0.310344827586207
Cell Type Signatures	TABULA_MURIS_SENIS_TRACHEA_BASAL_EPITHELIAL_CELL_OF_TRACHEOBRONCHIAL_TREE_AGEING	0.106904231625835	0.455618271916892	0.204294756516886	-0.440875911077604	-1.35880029439042	21	Grk3,Trir,Ddx41,E2f4,Cbr1,Lyz1,Bri3,Mcee,Gadd45gip1,Jund	0.476190476190476
Ontology - Biological Process	GOBP_POSITIVE_REGULATION_OF_CORE_PROMOTER_BINDING	0.13682092555332	0.506351126147467	0.169570644405628	-0.669825003592671	-1.3587616298558	5	Gtf2b,Klf4	0.4
Regulatory Target Gene - miRDB	MIR_7019_3P	0.0810808315224739	0.413734240556923	0.287805130535564	-0.35659796949686	-1.35852476944541	52	Hsd17b6,Atp1b1,Adcy9,Kansl3,Sgms1,Mvb12b,Rph3al,Rubcnl,Cdc42se1,Nde1,Setbp1,Ppp1r3c,Znrf1,Chmp7,Unc50,Klf4,Bdnf,Uroc1,Kalrn	0.365384615384615
Ontology - Molecular Function	GOMF_S_ADENOSYL_L_METHIONINE_BINDING	0.127659574468085	0.492098653010902	0.181383128498408	-0.486553844261394	-1.35842350803361	15	Tpmt,Prmt1,Setd6	0.2
Ontology - Biological Process	GOBP_REGULATION_OF_SODIUM_DEPENDENT_PHOSPHATE_TRANSPORT	0.119834710743802	0.479452054794521	0.184706471207739	-0.786102548932174	-1.35819095915006	3	Atf4	0.333333333333333
Ontology - Biological Process	GOBP_LUNG_GOBLET_CELL_DIFFERENTIATION	0.119834710743802	0.479452054794521	0.184706471207739	-0.786049488054607	-1.35809928306493	3	Hoxa5,Foxp4,Foxp1	1
Ontology - Biological Process	GOBP_NEGATIVE_REGULATION_OF_NITRIC_OXIDE_SYNTHASE_BIOSYNTHETIC_PROCESS	0.137373737373737	0.507226107226107	0.169570644405628	-0.580013076243013	-1.35797093469593	8	Gstp1,Selenos	0.25
Ontology - Biological Process	GOBP_DNA_REPLICATION_CHECKPOINT_SIGNALING	0.121085594989562	0.481340009638644	0.184706471207739	-0.498773049441181	-1.35771411281132	14	Nae1,Rad17,Topbp1,Tipin,Dna2,Rad9a	0.428571428571429
Ontology - Molecular Function	GOMF_SNORNA_BINDING	0.0880952380952381	0.425952494819066	0.234392647294686	-0.403430984028453	-1.35750151758239	32	Tbl3,Nhp2,Xrcc5,Imp3,Snu13,Nudt16,Nudt4,Nudt5,Nop56,Dkc1,Isg20,Rrp9,Nop10,Bysl,Prkdc,Ddx21	0.5
Ontology - Biological Process	GOBP_RENAL_SODIUM_ION_TRANSPORT	0.146694214876033	0.518191514879327	0.165656695205483	-0.562307229648577	-1.35721564213725	9	Wnk4,Maged2,Klhl3	0.333333333333333
Canonical Pathways - Biocarta	BIOCARTA_CD40_PATHWAY	0.121085594989562	0.481340009638644	0.184706471207739	-0.498571371238123	-1.35716512295943	14	Traf3,Nfkbia,Cd40,Dusp1,Tnfaip3	0.357142857142857
Ontology - Biological Process	GOBP_POSITIVE_REGULATION_OF_RUFFLE_ASSEMBLY	0.135593220338983	0.503434578155298	0.175204047558551	-0.51597635402556	-1.35705292166786	13	Cobl,Hras,Ndel1,Eps8l2	0.307692307692308
Canonical Pathways - Reactome	REACTOME_VEGFR2_MEDIATED_VASCULAR_PERMEABILITY	0.0955710955710956	0.43912710522922	0.222056046145248	-0.418825177948988	-1.35697624580064	28	Mapkap1,Them4,Trib3,Vav3,Mtor,Vav2,Pak1	0.25
Ontology - Biological Process	GOBP_RNA_PHOSPHODIESTER_BOND_HYDROLYSIS	0.047038520054822	0.332358551572898	0.321775918075361	-0.33374489621888	-1.35680230330407	67	Rcl1,Tbl3,Trir,Dis3l,Rnase4,Nhp2,Ncbp1,Exosc9,Fcf1,Nudt16,Cpsf4,Bop1,Lactb2,Polr2i,Cpsf2,Cstf2,Exosc7,Rnase6,Cpsf6,Exosc8,Exosc3,Exosc2,Zc3h12c	0.343283582089552
Positional	chr12C1	0.0810174692772511	0.413734240556923	0.287805130535564	-0.352418212989775	-1.35650423860152	53	Sptssa,Fkbp3,Psma6,Trappc6b,Brms1l,Ttc6,Nfkbia,Clec14a,Egln3,Dtd2,Foxa1,1700081N11Rik,Mipol1,Srp54a,Eapp,Gpr33,Snx6,Baz1a,Gm2446	0.358490566037736
Ontology - Biological Process	GOBP_T_FOLLICULAR_HELPER_CELL_DIFFERENTIATION	0.131958762886598	0.500352053566996	0.175204047558551	-0.721615231657365	-1.35635303118349	4	Gpr183,Foxp1	0.5
Curated - Chemical and Genetic Perturbation	GROSS_HYPOXIA_VIA_HIF1A_DN	0.0321565345944617	0.275344826877506	0.321775918075361	-0.31178185799395	-1.35613361041515	101	Sgk1,Csrnp1,Klhl2,Ccn1,Hbegf,Fst,Ppl,Vhl,Pou6f1,Fos,Spry2,Zfp36,Psmc4,Gapdh,Npepps,Polr2d,Nfkbia,Tomm40,Insig2,Pnrc1,Depp1,Tgif1,Mink1,Slc2a1,Eif1b,Me2,Higd1a,Hilpda,Zfp143,Lrp5	0.297029702970297
Canonical Pathways - Reactome	REACTOME_PYROPTOSIS	0.106904231625835	0.455618271916892	0.204294756516886	-0.439978599815657	-1.35603473887637	21	Cycs,Il1a,Chmp6,Bax,Gm10053,Casp1,Il1b,Chmp7,Chmp4b,Gsdme,Chmp2b	0.523809523809524
Regulatory Target Gene - GTRD	PWWP2B_TARGET_GENES	0.000293917931987387	0.0118992229434894	0.49849310876659	-0.251346174492129	-1.35595971086431	594	Adrm1,Rnf145,Gldc,Hmga1,Kmt5a,Fgfr2,Tnpo2,Fbxo21,Atp1b1,Scamp5,Ugp2,Srsf4,Senp3,Fam13b,Smg5,Dlg1,1110038B12Rik,Memo1,Timm44,Ptprk,Gm17115,Usf2,Nkiras1,Ppm1d,Aspscr1,Cyth2,Sco2,Zfp36,Nek2,Sephs1,Bcl7b,Gm15247,Aimp1,Mrpl18,Adprs,Oaz1,Ppp1r2,Ptges3,Atp5pb,Rnf6,Zfp131,Mfsd11,Ampd2,Mrpl3,Ddx17,Slc30a9,Gtpbp10,Immt,Hp1bp3,Cdc42bpa,Prrg4,Sfmbt1,Npepps,Mrpl21,Ube2q1,Thap7,Mtg1,Msl1,Pds5a,Pmpcb,Dph6,Ndufa…	0.257575757575758
Ontology - Biological Process	GOBP_PROSTHETIC_GROUP_METABOLIC_PROCESS	0.152475247524752	0.522615775356643	0.158514105424824	-0.628904220847536	-1.35581733606007	6	Mocs2,Gphn	0.333333333333333
Canonical Pathways - Reactome	REACTOME_CYTOKINE_SIGNALING_IN_IMMUNE_SYSTEM	0.0043777240708279	0.0842236478577079	0.407017918923954	-0.264292975250211	-1.35574657375077	337	Dusp4,Irak2,Psmd7,Psmd11,Psmc2,Ifngr1,Psmd9,Psma1,Traf3,Nkiras1,Psma7,Psmb3,Tnfrsf12a,Psmd1,Psmd6,Uba3,Pik3ca,Mapkapk2,Psmd12,Fos,Sos2,Rnf7,Psmd4,Eif4a3,Psmc4,Eif4g3,Ppp2cb,Il1rn,Psmc6,Psmc5,Inppl1,Psma5,Eif4e,Shc1,Pik3r2,Eif4a1,Mapk3,Hras,Prkcd,Stat6,Psmc1,Il5ra,Psma6,Fbxw11,Psmb2,Psmc3,Cul1,Stat5b,Il1a,Sqstm1,Psma2,App,Abce1,Psmd3,Nfkbia,Psme3,Vrk3,Il22ra1,Psma3,Kpna1,Ube2m,Il2ra,Ltb,Tnfsf12,Lt…	0.347181008902077
Tumor Phenotype Ontology	MP_INCREASED_GRANULOSA_CELL_TUMOR_INCIDENCE	0.146694214876033	0.518191514879327	0.165656695205483	-0.561688629909887	-1.35572255580062	9	Bin1,Helq,Bap1,Msh5	0.444444444444444
Ontology - Biological Process	GOBP_DIET_INDUCED_THERMOGENESIS	0.145610278372591	0.517914215073957	0.169570644405628	-0.527597299623911	-1.35571652269627	12	Pparg,Adrb2,Adrb3	0.25
Canonical Pathways - Reactome	REACTOME_FORMATION_OF_RNA_POL_II_ELONGATION_COMPLEX	0.0367919914843256	0.294537265955939	0.321775918075361	-0.350779296779865	-1.35560280435166	55	Polr2c,Supt5,Mllt1,Wdr61,Ncbp1,Gtf2h4,Polr2e,Polr2d,Supt4a,Gtf2f2,Cdk9,Tcea1,Polr2i,Ercc3,Polr2h,Gtf2f1,Gtf2h2,Nelfcd,Gtf2h1,Paf1	0.363636363636364
Ontology - Biological Process	GOBP_OSMOSENSORY_SIGNALING_PATHWAY	0.140845070422535	0.511676448904166	0.166933848713193	-0.668218189021717	-1.35550215465915	5	Oxsr1,Casp1,Trpv4	0.6
Ontology - Biological Process	GOBP_TYPE_II_INTERFERON_MEDIATED_SIGNALING_PATHWAY	0.0997782705099778	0.444243916338014	0.211400189384923	-0.430644441510479	-1.35543804735662	24	Pparg,Ifngr1,Dnaja3,Trp53,Ptpn2,Jak2,Jak1	0.291666666666667
Hallmark	HALLMARK_SPERMATOGENESIS	0.047837841991405	0.335933544812179	0.321775918075361	-0.321512808626629	-1.35497808986102	85	Il13ra2,Ide,Gfi1,Ace,Nek2,Mllt10,Mtnr1a,Rad17,Mast2,Phf7,Strbp,Pacrg,Mtor,Nefh,Septin4,Elovl3,Vdac3,Topbp1,Dbf4,Nf2,Agfg1,Map7	0.258823529411765
Ontology - Biological Process	GOBP_POSITIVE_REGULATION_OF_UBIQUITIN_PROTEIN_LIGASE_ACTIVITY	0.141414141414141	0.512814185738863	0.166933848713193	-0.578497533598352	-1.35442263044895	8	Ube2s,Btrc,Fzr1	0.375
Ontology - Biological Process	GOBP_EPHRIN_RECEPTOR_SIGNALING_PATHWAY	0.0941176470588235	0.436601307189543	0.224966093540314	-0.406592057987804	-1.35430178207866	31	Efna1,Nck2,Git1,Efna2,Ptk2,Sipa1l1,Ngef	0.225806451612903
Ontology - Biological Process	GOBP_KETONE_CATABOLIC_PROCESS	0.132352941176471	0.500352053566996	0.176694268938498	-0.548047080612664	-1.35415096915589	10	Hsd17b6,Nqo2,Pnkd	0.3
Tumor Phenotype Ontology	MP_INCREASED_INCIDENCE_OF_TUMORS_BY_IONIZING_RADIATION_INDUCTION	0.120879120879121	0.480966521579954	0.190023305279108	-0.473655204910298	-1.35370925335865	17	Rassf1,Cdc25a,Uimc1,Gadd45a,Trp53	0.294117647058824
Ontology - Molecular Function	GOMF_LIM_DOMAIN_BINDING	0.154455445544554	0.525515641547177	0.157402899305283	-0.627877041032468	-1.35360289997528	6	Rph3al,Ldb1,Ripk2	0.5
Ontology - Molecular Function	GOMF_STRUCTURAL_CONSTITUENT_OF_NUCLEAR_PORE	0.108647450110865	0.460456633536349	0.20207170902116	-0.449652002112436	-1.35351165009445	20	Nup107,Nup93,Nup88,Nup98,Nup54,Tpr,Nutf2,Nup85,Nup205,Nup155,Nup188	0.55
Ontology - Biological Process	GOBP_GLUTAMINE_FAMILY_AMINO_ACID_METABOLIC_PROCESS	0.058702717237695	0.360669374335383	0.321775918075361	-0.332685151456512	-1.35346638248194	65	Amdhd1,Ddah1,Fh1,Gclc,Ctps2,Gls2,Gmps,Otc,Aadat,Pycr2,Pycrl,Ass1,Gfpt1,Aldh4a1,Cps1,Tat	0.246153846153846
Curated - Chemical and Genetic Perturbation	MIKKELSEN_IPS_LCP_WITH_H3K27ME3	0.154455445544554	0.525515641547177	0.157402899305283	-0.627663133086989	-1.35314174851344	6	Slc23a3,Cacna1s,Car15,Wfikkn2	0.666666666666667
Canonical Pathways - Biocarta	BIOCARTA_RAS_PATHWAY	0.106904231625835	0.455618271916892	0.204294756516886	-0.438985655137002	-1.35297443667394	21	Raf1,Pik3ca,Map2k1,Mapk3,Hras,Rala	0.285714285714286
Regulatory Target Gene - miRDB	MIR_6953_5P	0.0787589498806683	0.408342158189091	0.248911114434702	-0.38841585818206	-1.35296031097787	35	Baiap2l2,Pip4p1,Tfdp1,Ndufs2,Spry2,Pcdh9,Gas7,Fndc5,Dgat1,Tgfbrap1,Vsig4,Metap2,Golph3,Tulp3	0.4
Ontology - Biological Process	GOBP_PYRIMIDINE_NUCLEOSIDE_TRIPHOSPHATE_BIOSYNTHETIC_PROCESS	0.135593220338983	0.503434578155298	0.175204047558551	-0.514396235679559	-1.35289710289575	13	Nme4,Ctps2,Nme2,Uck1	0.307692307692308
Ontology - Molecular Function	GOMF_SNRNP_BINDING	0.135593220338983	0.503434578155298	0.175204047558551	-0.514314633560424	-1.35268248376966	13	Snrpd3,Snrpb,Strap,Snrpd1,Snrpg,Snrpc,Snrpd2	0.538461538461538
Canonical Pathways - Reactome	REACTOME_MITOTIC_SPINDLE_CHECKPOINT	0.0338343356832217	0.283847236877765	0.321775918075361	-0.307776252287923	-1.35252307934142	108	Ube2s,Cenpa,Anapc16,Nup107,Ppp2cb,Rcc2,Dsn1,Mad1l1,Ndel1,B9d2,Nup98,Sgo2a,Ppp2r5e,Nde1,Spdl1,Clip1,Nuf2,Zwint,Bub1b,Dync1li1,Ppp2r5b,Ndc80,Ppp2ca,Ppp2r1a,Cenpf,Zwilch,Nup85,Anapc11,Mapre1,Cenpu,Cdc20,Anapc15,Ppp2r1b,Cdc16,Nup133,Dync1h1,Rps27rt,Nup43,Anapc4,Pmf1	0.37037037037037
Ontology - Biological Process	GOBP_NUCLEAR_TRANSCRIBED_MRNA_CATABOLIC_PROCESS_EXONUCLEOLYTIC_3_5	0.132352941176471	0.500352053566996	0.176694268938498	-0.547284518438613	-1.35226678010797	10	Exosc9,Exosc4,Exosc7,Exosc8,Exosc3,Exosc2	0.6
Ontology - Biological Process	GOBP_SYNAPTIC_VESICLE_CYTOSKELETAL_TRANSPORT	0.119733924611973	0.479452054794521	0.191892240384838	-0.462682511403212	-1.35089739053732	18	Ap3m1,Dtnbp1,Bloc1s4,Ap3s2,Bloc1s5,Ap3b1	0.333333333333333
Ontology - Molecular Function	GOMF_OLIGOPEPTIDE_TRANSMEMBRANE_TRANSPORTER_ACTIVITY	0.148893360160966	0.519490391752036	0.161978948883402	-0.665813333333333	-1.35062382730919	5	Slc15a3,Slc15a2,Slco1b2,Slc15a4,Abcb9	1
Ontology - Biological Process	GOBP_REGULATION_OF_TRANSLATIONAL_INITIATION	0.053960045201288	0.350533222865059	0.321775918075361	-0.337618010951795	-1.35017384755569	60	Nck2,Scrib,Impact,Fech,Ppp1r15a,Ncbp1,Polr2d,Eif2s1,Hbb-bs,Tpr,Eif4g2,Eif5,Ddx3x,Paip2,Eif2ak3,Bank1	0.266666666666667
[truncated: 14,705 more rows]
