# Supplementary material for: GH-resistant (Laron) mice: gene therapy with a liver-specific GH receptor causes unbalanced upregulation of female-biased and growth-related genes
Source: Front Endocrinol (Lausanne). 2026 May 28;17:1808977. doi: 10.3389/fendo.2026.1808977 (PMC13253266; doi:10.3389/fendo.2026.1808977)
Supplement: Supplementary file 10 [file DataSheet10.zip › 10A 20250713_WTvsKO_female_deseq_fpkm.xlsx]

## Sheet: df
	baseMean	log2FoldChange	lfcSE	stat	pvalue	padj	symbol	fpkm_reference	fpkm_condition	sex_related
ENSMUSG00000046070	3539.21	4.21831	0.132702	31.7878	9.54117e-222	1.67791e-217	Igfals	2.91583	54.3252	neither
ENSMUSG00000055737	12662.9	3.20729	0.145346	22.0666	6.62555e-108	5.82585e-104	Ghr	6.97908	64.6638	neither
ENSMUSG00000020122	4353.04	2.8971	0.132186	21.9169	1.79207e-106	1.05051e-102	Egfr	2.32416	17.3603	male
ENSMUSG00000120786	418.614	5.20899	0.240504	21.6586	5.04208e-104	2.21675e-100	ENSMUSG00000120786	0.245036	9.08638	neither
ENSMUSG00000024694	1716.49	3.18326	0.152035	20.9376	2.43219e-97	8.55449e-94	Keg1	1.53486	13.9844	male
ENSMUSG00000060317	1155.53	2.90548	0.142552	20.3819	2.42215e-92	7.09933e-89	Acnat2	3.99108	29.9461	neither
ENSMUSG00000020053	14590.4	3.98436	0.207375	19.2133	2.86531e-82	7.19847e-79	Igf1	4.46755	70.998	neither
ENSMUSG00000112527	268.379	-5.02506	0.27171	-18.4942	2.29999e-76	5.05595e-73	Gm35696	8.09039	0.251913	male
ENSMUSG00000021594	775.076	2.67544	0.153307	17.4515	3.35216e-68	6.55012e-65	Srd5a1	1.84065	11.8036	male
ENSMUSG00000085995	396.855	4.50631	0.25953	17.3633	1.56364e-67	2.74983e-64	Gm2788	0.0696283	1.59248	neither
ENSMUSG00000030470	402.46	2.87639	0.181381	15.8583	1.23201e-56	1.96966e-53	Csrp3	0.916751	6.79886	neither
ENSMUSG00000024292	8052.5	2.50057	0.161855	15.4495	7.60862e-54	1.11504e-50	Cyp4f14	25.5258	144.966	neither
ENSMUSG00000049685	280.553	4.70614	0.310291	15.1669	5.86173e-52	7.92957e-49	Cyp2g1	0.242461	6.46102	female
ENSMUSG00000025795	4637.77	-1.48597	0.104862	-14.1708	1.38872e-45	1.74443e-42	Rassf3	45.6188	16.3336	male
ENSMUSG00000042429	1734.78	-1.98079	0.140359	-14.1123	3.1909e-45	3.74102e-42	Adora1	12.2157	3.10561	neither
ENSMUSG00000023800	177.159	3.59415	0.255673	14.0576	6.91746e-45	7.60316e-42	Tiam2	0.05398	0.65818	neither
ENSMUSG00000039648	2123.77	1.89498	0.135802	13.954	2.97502e-44	3.07757e-41	Kyat1	7.85815	29.3399	male
ENSMUSG00000026117	344.247	3.19948	0.231614	13.8138	2.1032e-43	2.05483e-40	Zap70	0.579806	5.31477	female
ENSMUSG00000075543	962.116	2.85836	0.214334	13.336	1.43003e-40	1.32361e-37	Urad	7.75557	56.5761	neither
ENSMUSG00000024992	164.502	-3.52282	0.278369	-12.6552	1.04712e-36	9.20735e-34	Pde6c	2.60176	0.227854	neither
ENSMUSG00000083061	1023.86	-2.58907	0.213357	-12.1349	6.89963e-34	5.77794e-31	Gm12191	128.79	21.5205	neither
ENSMUSG00000030257	179.442	4.00079	0.333547	11.9947	3.78825e-33	3.02819e-30	Srgap3	0.05506	0.877867	female
ENSMUSG00000034774	1873.88	-2.2797	0.191089	-11.93	8.25399e-33	6.31107e-30	Dsg1c	19.4038	4.01581	female
ENSMUSG00000097148	162.041	4.63329	0.397835	11.6463	2.3968e-31	1.75625e-28	Gm3839	0.186392	4.65819	male
ENSMUSG00000031844	4149.56	1.36953	0.117856	11.6204	3.24637e-31	2.28362e-28	Hsd17b2	30.7274	79.6468	neither
ENSMUSG00000120149	104.933	4.66959	0.410251	11.3823	5.12317e-30	3.46524e-27	ENSMUSG00000120149	0.167695	4.43633	neither
ENSMUSG00000051748	3891.25	7.43109	0.656942	11.3116	1.14938e-29	7.48627e-27	Wfdc21	2.64269	456.797	neither
ENSMUSG00000022218	701.465	2.55735	0.229189	11.1582	6.52654e-29	4.09914e-26	Tgm1	1.64845	9.71509	female
ENSMUSG00000026542	3147.06	1.734	0.156535	11.0774	1.61571e-28	9.79786e-26	Apcs	38.237	127.697	neither
ENSMUSG00000059810	441.631	1.59912	0.145769	10.9703	5.31184e-28	3.1138e-25	Rgs3	0.518748	1.57398	female
ENSMUSG00000117780	306.919	5.77969	0.527693	10.9528	6.4457e-28	3.65658e-25	Gm3734	0.101085	5.52841	neither
ENSMUSG00000024222	1504.97	2.1609	0.198652	10.8778	1.47102e-27	8.08417e-25	Fkbp5	1.48501	6.65494	female
ENSMUSG00000056476	73.5862	4.75658	0.443237	10.7315	7.2445e-27	3.86066e-24	Med12l	0.0104491	0.284892	neither
ENSMUSG00000029471	352.357	1.5571	0.146852	10.6031	2.88114e-26	1.49023e-23	Camkk2	0.418337	1.2333	neither
ENSMUSG00000072568	826.144	1.88078	0.178201	10.5542	4.85529e-26	2.43957e-23	Lratd2	1.51796	5.61979	female
ENSMUSG00000038884	392.516	1.89656	0.181526	10.4479	1.49846e-25	7.31995e-23	Shfl	1.24406	4.63676	male
ENSMUSG00000061132	155.69	3.39482	0.325615	10.4259	1.88913e-25	8.97899e-23	Blnk	0.114306	1.21717	female
ENSMUSG00000022149	8119.22	1.16092	0.1114	10.4212	1.98367e-25	9.18024e-23	C9	50.119	112.437	male
ENSMUSG00000046179	89.9856	3.51706	0.338728	10.3831	2.95908e-25	1.33432e-22	E2f8	0.0687339	0.777785	neither
ENSMUSG00000027624	405.339	-2.00941	0.197088	-10.1955	2.07643e-24	9.12903e-22	Epb41l1	1.37848	0.342222	female
ENSMUSG00000037440	2083.82	-1.59946	0.159563	-10.024	1.19517e-23	5.12641e-21	Vnn1	33.1176	10.9663	neither
ENSMUSG00000000440	730.199	-1.14767	0.114956	-9.98355	1.79907e-23	7.53298e-21	Pparg	8.69794	3.94197	neither
ENSMUSG00000106069	675.224	4.69043	0.480632	9.75888	1.69015e-22	6.91233e-20	Gm6135	1.71035	44.3817	female
ENSMUSG00000041324	279.232	2.04836	0.211207	9.69838	3.06314e-22	1.22428e-19	Inhba	0.433487	1.80413	male
ENSMUSG00000030560	4879.7	1.41878	0.147196	9.63865	5.49034e-22	2.14563e-19	Ctsc	11.6829	31.3179	neither
ENSMUSG00000031441	675.984	-1.2515	0.130345	-9.60144	7.88383e-22	3.01402e-19	Atp11a	2.18024	0.918491	male
ENSMUSG00000022241	3337.67	1.07533	0.112755	9.53686	1.47224e-21	5.5087e-19	Tars	9.29661	19.6486	neither
ENSMUSG00000039878	147.758	-2.49095	0.26874	-9.26901	1.87876e-20	6.8833e-18	Slc39a5	2.87539	0.517358	female
ENSMUSG00000016028	380.64	3.97781	0.432552	9.19613	3.71081e-20	1.3318e-17	Celsr1	0.0995564	1.57797	neither
ENSMUSG00000029656	3988.67	1.66482	0.182623	9.11614	7.78443e-20	2.73794e-17	C8b	19.1792	61.0289	male
ENSMUSG00000032735	416.212	1.9644	0.217663	9.02495	1.79771e-19	6.19891e-17	Ablim3	0.957341	3.7397	neither
ENSMUSG00000027533	2006.44	4.07551	0.453127	8.99419	2.37975e-19	8.04814e-17	Fabp5	1.60695	27.2191	neither
ENSMUSG00000042248	44588.2	-1.2605	0.140731	-8.95679	3.34277e-19	1.10917e-16	Cyp2c37	880.72	368.803	female
ENSMUSG00000072115	14604.2	-0.904249	0.101563	-8.90331	5.4205e-19	1.76528e-16	Ang	404.383	216.77	neither
ENSMUSG00000113543	51.0691	3.62145	0.415059	8.72514	2.65845e-18	8.50027e-16	Gm36264	0.0636693	0.788689	male
ENSMUSG00000040699	1496.61	-1.06775	0.123245	-8.66371	4.56664e-18	1.43409e-15	Limd2	13.9562	6.68088	female
ENSMUSG00000119973	91.3054	3.31636	0.383847	8.63979	5.63153e-18	1.73747e-15	ENSMUSG00000119973	0.149705	1.49959	neither
ENSMUSG00000030364	72.5634	6.68809	0.777371	8.60347	7.7343e-18	2.34509e-15	Clec2h	0.0123648	1.3593	neither
ENSMUSG00000038984	62.1042	-4.33502	0.505132	-8.58196	9.32664e-18	2.77997e-15	Tspyl5	0.753854	0.0371065	male
ENSMUSG00000022178	219.673	1.62839	0.189825	8.57838	9.62177e-18	2.82014e-15	Ajuba	0.753317	2.33139	neither
ENSMUSG00000069668	1650.32	10.4285	1.21642	8.57306	1.00772e-17	2.90521e-15	Sult3a1	0.0522559	73.1943	female
ENSMUSG00000024503	113.983	-10.3647	1.20936	-8.57035	1.03173e-17	2.92645e-15	Spink1	7.98567	0	neither
ENSMUSG00000020027	920.857	4.28601	0.503911	8.50549	1.80838e-17	5.04796e-15	Socs2	0.241021	4.70698	neither
ENSMUSG00000108431	202.866	1.81577	0.213748	8.49492	1.98063e-17	5.44241e-15	Gm42375	3.07082	10.8713	female
ENSMUSG00000025197	14663.2	1.2892	0.151928	8.48562	2.14572e-17	5.80534e-15	Cyp2c23	100.763	246.968	neither
ENSMUSG00000078650	7646.26	1.60279	0.189516	8.45728	2.7369e-17	7.29259e-15	G6pc	40.0623	122.129	neither
ENSMUSG00000040127	832.188	1.52424	0.180842	8.42857	3.49906e-17	9.18426e-15	Sdr9c7	3.61021	10.4087	male
ENSMUSG00000112249	238.037	1.40919	0.167712	8.40244	4.37306e-17	1.13095e-14	Gm30262	1.619	4.3192	male
ENSMUSG00000091697	54.0921	-3.87364	0.461334	-8.3966	4.59595e-17	1.17137e-14	Eif3s6-ps2	1.95224	0.135828	male
ENSMUSG00000061292	3587.93	-1.35126	0.161074	-8.38904	4.90146e-17	1.23139e-14	Cyp3a59	65.7533	25.8623	female
ENSMUSG00000030342	493.61	1.93643	0.232614	8.32464	8.45868e-17	2.09513e-14	Cd9	2.55255	9.80563	neither
ENSMUSG00000006777	848.516	-4.38306	0.528739	-8.28964	1.13588e-16	2.77438e-14	Krt23	26.428	1.26626	female
ENSMUSG00000026614	716.701	1.61627	0.195947	8.2485	1.60401e-16	3.86413e-14	Slc30a10	1.38208	4.25439	neither
ENSMUSG00000031645	1969.7	1.07274	0.130503	8.22002	2.03467e-16	4.83536e-14	F11	14.4665	30.5377	neither
ENSMUSG00000049044	3853.77	1.32405	0.161198	8.21381	2.14272e-16	5.02348e-14	Rapgef4	8.41473	21.1236	neither
ENSMUSG00000000739	132.141	8.55624	1.04189	8.21224	2.17096e-16	5.02348e-14	Sult5a1	0.0039534	1.52831	male
ENSMUSG00000116718	150.342	2.7733	0.338693	8.18824	2.65082e-16	6.0542e-14	Gm49668	0.285687	1.9621	male
ENSMUSG00000003279	91.8348	9.89089	1.20906	8.18067	2.8227e-16	6.36411e-14	Dlgap1	0	0.263055	neither
ENSMUSG00000082329	93.1081	-2.39602	0.295764	-8.10112	5.44554e-16	1.21222e-13	Gm14287	34.1299	6.52519	male
ENSMUSG00000028456	304.709	1.96141	0.24227	8.09597	5.68111e-16	1.24885e-13	Unc13b	0.139583	0.54613	male
ENSMUSG00000054263	10050.9	1.37566	0.170049	8.08981	5.97595e-16	1.28162e-13	Lifr	13.2516	34.4965	neither
ENSMUSG00000041782	50.999	3.71931	0.459699	8.09074	5.93028e-16	1.28162e-13	Lad1	0.0524879	0.715689	male
ENSMUSG00000072849	17869.2	6.53476	0.814615	8.0219	1.04122e-15	2.20613e-13	Serpina1e	6.02119	559.404	male
ENSMUSG00000022425	4069.05	-1.26978	0.158351	-8.01876	1.06817e-15	2.23628e-13	Enpp2	25.4189	10.5739	male
ENSMUSG00000038712	2370.27	0.794175	0.09926	8.00096	1.23449e-15	2.5541e-13	Mindy1	6.85444	11.9251	male
ENSMUSG00000070368	75.5857	9.60852	1.20336	7.98477	1.40789e-15	2.87898e-13	Prok1	0	1.19502	neither
ENSMUSG00000026638	1071.49	1.64334	0.207225	7.93019	2.18805e-15	4.42289e-13	Irf6	1.87706	5.88123	neither
ENSMUSG00000028552	1423.4	0.831623	0.105366	7.89269	2.95745e-15	5.91019e-13	Eps15	3.77388	6.73435	neither
ENSMUSG00000035780	9406.64	1.30688	0.166369	7.85535	3.98644e-15	7.87702e-13	Ugt2a3	65.314	162.119	neither
ENSMUSG00000036019	753.958	-1.30251	0.166428	-7.82626	5.02612e-15	9.82104e-13	Tmtc2	3.52258	1.43213	neither
ENSMUSG00000039552	40.3409	4.32054	0.554427	7.7928	6.55412e-15	1.2666e-12	Rsph4a	0.0265523	0.539479	female
ENSMUSG00000099707	701.052	1.13126	0.145444	7.778	7.36822e-15	1.40845e-12	Gm8883	3.99754	8.78767	neither
ENSMUSG00000034429	472.952	1.25857	0.16281	7.73032	1.07273e-14	2.0285e-12	Zfp707	2.0379	4.89076	neither
ENSMUSG00000027796	272.22	4.78495	0.624915	7.65696	1.90381e-14	3.56174e-12	Smad9	0.0904889	2.50592	neither
ENSMUSG00000021973	1459.88	0.767773	0.100711	7.62355	2.46788e-14	4.56843e-12	Micu2	8.94008	15.2813	neither
ENSMUSG00000023073	456.977	5.13692	0.679502	7.55984	4.03568e-14	7.39286e-12	Slc10a2	0.154501	5.48881	neither
ENSMUSG00000039007	2640.44	0.691958	0.0917033	7.54561	4.50161e-14	8.16137e-12	Cpq	10.2581	16.6233	female
ENSMUSG00000064246	42.5147	-4.24627	0.564995	-7.51559	5.66562e-14	1.01669e-11	Chil1	0.737522	0.0370771	neither
ENSMUSG00000058207	103267	2.83937	0.3783	7.5056	6.11485e-14	1.08622e-11	Serpina3k	314.181	2256.46	male
ENSMUSG00000064215	2173.65	1.38313	0.185726	7.44712	9.54012e-14	1.67772e-11	Ifi27	20.9669	54.8887	neither
ENSMUSG00000034382	901.976	0.873379	0.117374	7.44099	9.99318e-14	1.74e-11	AI661453	3.21415	5.91486	male
ENSMUSG00000103711	633.057	-1.10116	0.148148	-7.43282	1.06303e-13	1.83278e-11	Tstd1	25.4272	11.8974	female
ENSMUSG00000053303	6522.44	1.71484	0.23125	7.41552	1.21153e-13	2.06854e-11	Slc22a26	26.3673	86.8644	female
ENSMUSG00000075044	605.483	-3.18492	0.431185	-7.38644	1.50809e-13	2.55012e-11	Slc22a29	12.2609	1.35441	female
ENSMUSG00000118631	49.2197	4.76092	0.647123	7.35706	1.88009e-13	3.14888e-11	Gm53019	0.0557792	1.52669	male
ENSMUSG00000052562	2742.78	1.12043	0.15236	7.35386	1.92566e-13	3.19479e-11	Slc22a30	13.1021	28.5839	male
ENSMUSG00000086437	56.9201	-2.45608	0.335816	-7.31377	2.59747e-13	4.26907e-11	Gm13021	6.03858	1.10783	neither
ENSMUSG00000024485	91.9151	-3.04209	0.416542	-7.30321	2.80988e-13	4.57542e-11	Slc4a9	0.653721	0.0794101	female
ENSMUSG00000041698	2182.05	11.1037	1.5268	7.27256	3.52747e-13	5.69121e-11	Slco1a1	0.00938044	21.1528	neither
ENSMUSG00000031271	2871.98	-1.57428	0.217157	-7.2495	4.18307e-13	6.68759e-11	Serpina7	44.866	15.1033	neither
ENSMUSG00000000303	1095.43	1.28049	0.176681	7.24749	4.24575e-13	6.72664e-11	Cdh1	3.56696	8.68662	male
ENSMUSG00000026655	3789.4	-0.927583	0.128658	-7.20968	5.60817e-13	8.80583e-11	Fam107b	29.2926	15.455	neither
ENSMUSG00000017723	85.6782	1.99819	0.278453	7.17605	7.17569e-13	1.11674e-10	Wfdc2	0.763993	3.08333	neither
ENSMUSG00000020102	7486.86	-0.955453	0.133771	-7.14244	9.16891e-13	1.41442e-10	Slc16a7	21.3051	11.0259	female
ENSMUSG00000097662	32.9473	-5.69869	0.798915	-7.13303	9.81809e-13	1.5014e-10	Gm2093	0.468406	0.00883968	neither
ENSMUSG00000023057	1258.11	1.43347	0.20293	7.06385	1.61957e-12	2.45533e-10	Fabp2	17.9751	48.7674	neither
ENSMUSG00000063232	711.366	1.34117	0.190488	7.04072	1.91246e-12	2.87457e-10	Serpina11	6.26657	15.96	male
ENSMUSG00000047230	2752.64	0.883528	0.125711	7.02824	2.09151e-12	3.11706e-10	Cldn2	14.8647	27.5025	neither
ENSMUSG00000028464	400.02	-1.58211	0.226471	-6.98594	2.82954e-12	4.18154e-10	Tpm2	5.26974	1.75873	female
ENSMUSG00000064225	7806.32	2.52023	0.36204	6.96118	3.37438e-12	4.94515e-10	Paqr9	7.07333	40.7157	neither
ENSMUSG00000034308	3818.22	1.06867	0.154129	6.93363	4.10166e-12	5.91245e-10	Sdr42e1	21.289	44.7848	neither
ENSMUSG00000055675	79.4592	-2.09925	0.302752	-6.93389	4.09417e-12	5.91245e-10	Kbtbd11	0.461056	0.107832	neither
ENSMUSG00000006782	563.438	0.843643	0.122356	6.89496	5.38806e-12	7.70361e-10	Cnp	2.82824	5.09445	neither
ENSMUSG00000022297	158.094	1.68179	0.244138	6.88866	5.63188e-12	7.98727e-10	Fzd6	0.396857	1.28244	neither
ENSMUSG00000000567	155.465	1.7861	0.260569	6.8546	7.15098e-12	1.00606e-09	Sox9	0.431697	1.49266	male
ENSMUSG00000035031	5516.68	2.94657	0.430004	6.85242	7.26129e-12	1.01347e-09	C8a	8.89509	68.7655	male
ENSMUSG00000029167	759.94	-0.986759	0.144027	-6.8512	7.32321e-12	1.01406e-09	Ppargc1a	3.91289	1.98084	female
ENSMUSG00000004341	113.312	-2.41662	0.352969	-6.84656	7.56477e-12	1.03933e-09	Gpx6	3.56009	0.670805	neither
ENSMUSG00000041827	408.981	1.40399	0.205493	6.8323	8.35624e-12	1.13917e-09	Oasl1	2.19117	5.83607	neither
ENSMUSG00000073096	1162.25	-0.811093	0.118884	-6.82257	8.94271e-12	1.20974e-09	Lrrc61	12.9753	7.42072	neither
ENSMUSG00000038370	1314.73	-2.7523	0.404467	-6.80476	1.0122e-11	1.35882e-09	Pcp4l1	37.076	5.52103	neither
ENSMUSG00000024863	20460	1.03252	0.15178	6.80272	1.02663e-11	1.36775e-09	Mbl2	314.977	646.475	female
ENSMUSG00000092008	19664.4	6.77464	0.99912	6.78061	1.19669e-11	1.58233e-09	Cyp2c69	5.31968	584.65	female
ENSMUSG00000120173	1541.07	-0.750774	0.111415	-6.73854	1.59992e-11	2.09971e-09	ENSMUSG00000120173	33.899	20.2175	male
ENSMUSG00000039683	51.2972	-3.25049	0.482976	-6.73013	1.69511e-11	2.20817e-09	Sdk1	0.214085	0.0221771	neither
ENSMUSG00000073678	807.131	1.00496	0.149459	6.72398	1.76828e-11	2.28654e-09	Pgap1	0.824437	1.66204	neither
ENSMUSG00000001986	45.3634	3.06803	0.456414	6.72204	1.792e-11	2.3003e-09	Gria3	0.0246865	0.21108	neither
ENSMUSG00000112539	33.0464	-3.47581	0.51764	-6.71473	1.88412e-11	2.40102e-09	Gm40787	0.674081	0.0579361	male
ENSMUSG00000051716	9620.22	0.712495	0.106183	6.71007	1.94525e-11	2.46109e-09	Apon	103.363	169.95	neither
ENSMUSG00000030207	1801.77	-0.773348	0.115324	-6.70587	2.00208e-11	2.5149e-09	Fam234b	8.39573	4.93193	neither
ENSMUSG00000051041	412.481	1.71398	0.255792	6.70069	2.07431e-11	2.58715e-09	Olfml1	2.91674	9.61768	neither
ENSMUSG00000091421	147.226	-1.57231	0.235035	-6.68966	2.23684e-11	2.77022e-09	Gm4202	7.68145	2.58359	male
ENSMUSG00000043013	483.486	2.63003	0.394272	6.67059	2.54783e-11	3.1333e-09	Onecut1	0.835848	5.18262	neither
ENSMUSG00000120200	126.636	10.353	1.55525	6.65681	2.79843e-11	3.41758e-09	ENSMUSG00000120200	0	3.37578	neither
ENSMUSG00000042834	650.14	3.26669	0.491421	6.64743	2.98254e-11	3.61731e-09	Nrep	0.798366	7.72646	neither
ENSMUSG00000020672	117.359	2.38103	0.35834	6.64461	3.04028e-11	3.66208e-09	Sntg2	0.281434	1.48086	male
ENSMUSG00000006476	2303.73	0.820177	0.123483	6.64205	3.09357e-11	3.70092e-09	Nsmf	8.68405	15.3938	male
ENSMUSG00000022347	16243.8	13.2978	2.00597	6.62911	3.37713e-11	4.01286e-09	A1bg	0.0339506	346.541	female
ENSMUSG00000026958	485.537	1.05992	0.160302	6.61202	3.79108e-11	4.47449e-09	Dpp7	2.40468	5.04057	neither
ENSMUSG00000045392	116.112	1.97619	0.299038	6.60849	3.88251e-11	4.55185e-09	Olfr1033	0.280851	1.11422	neither
ENSMUSG00000041920	99.8909	1.82728	0.277026	6.59608	4.22169e-11	4.91673e-09	Slc16a6	0.23069	0.816384	neither
ENSMUSG00000056749	297.13	1.38537	0.210444	6.5831	4.60728e-11	5.3305e-09	Nfil3	2.07883	5.42679	neither
ENSMUSG00000038060	690.804	-1.09494	0.166491	-6.57657	4.81437e-11	5.5337e-09	Dlec1	3.58674	1.68648	neither
ENSMUSG00000031561	2076.65	-0.976625	0.149418	-6.53619	6.31078e-11	7.20658e-09	Tenm3	6.86885	3.50207	female
ENSMUSG00000037406	30.9379	3.35584	0.515459	6.51039	7.49536e-11	8.5041e-09	Htra4	0.0569739	0.602158	neither
ENSMUSG00000008999	96.0384	-1.72592	0.265264	-6.50644	7.69538e-11	8.67506e-09	Bmp7	0.935607	0.285306	male
ENSMUSG00000042041	340.623	-0.884184	0.135917	-6.50533	7.75237e-11	8.68365e-09	2010003K11Rik	9.66901	5.25279	neither
ENSMUSG00000031596	47852.5	-0.955103	0.147637	-6.46926	9.84813e-11	1.09613e-08	Slc7a2	176.47	91.3041	neither
ENSMUSG00000033533	11280.4	0.780844	0.121099	6.44801	1.13327e-10	1.25344e-08	Acsm1	97.1572	167.503	neither
ENSMUSG00000025172	56.286	-2.57799	0.400532	-6.43641	1.22332e-10	1.33623e-08	Ankrd2	2.16491	0.362789	neither
ENSMUSG00000022129	127.41	10.3612	1.60957	6.43724	1.21665e-10	1.33623e-08	Dct	0	1.1089	neither
ENSMUSG00000036452	497.991	1.15481	0.179984	6.41621	1.39712e-10	1.51531e-08	Arhgap26	0.81022	1.81168	neither
ENSMUSG00000057596	232.463	1.44919	0.225893	6.4154	1.4045e-10	1.51531e-08	Trim30d	0.848791	2.318	neither
ENSMUSG00000028194	10320.9	-0.865556	0.134958	-6.41351	1.42206e-10	1.5249e-08	Ddah1	85.4371	47.0272	female
ENSMUSG00000048307	1492.79	0.887472	0.138475	6.40888	1.46594e-10	1.55301e-08	Ankrd46	5.11907	9.51131	neither
ENSMUSG00000032715	377.818	-1.25184	0.195305	-6.40969	1.45813e-10	1.55301e-08	Trib3	6.39146	2.69497	neither
ENSMUSG00000114818	28.3159	8.19696	1.28183	6.39475	1.60814e-10	1.69346e-08	Gm35164	0	0.46641	neither
ENSMUSG00000120363	23.6436	7.93038	1.2404	6.39342	1.62215e-10	1.69804e-08	ENSMUSG00000120363	0	1.58304	female
ENSMUSG00000028167	416.189	1.06589	0.166752	6.39205	1.63677e-10	1.70321e-08	Bdh2	1.61619	3.39564	neither
ENSMUSG00000041075	772.819	0.813273	0.127436	6.38183	1.74986e-10	1.81018e-08	Fzd7	3.1559	5.56983	neither
ENSMUSG00000044748	156.457	-1.65225	0.259009	-6.37915	1.78077e-10	1.83138e-08	Defb1	6.96076	2.20713	female
ENSMUSG00000078674	6412.38	4.68632	0.734967	6.37623	1.81505e-10	1.85578e-08	Mup18	13.1698	339.892	male
ENSMUSG00000060969	40.482	7.7401	1.2169	6.36051	2.01086e-10	2.0441e-08	Irx1	0.00361547	0.787871	neither
ENSMUSG00000021876	63990.8	-0.734233	0.115742	-6.34371	2.2429e-10	2.26688e-08	Rnase4	1246.76	751.911	neither
ENSMUSG00000033684	9379.77	0.868941	0.137434	6.3226	2.572e-10	2.58463e-08	Qsox1	20.4359	37.4525	male
ENSMUSG00000030827	29.8342	3.38458	0.53756	6.29619	3.0505e-10	3.0431e-08	Fgf21	0.138812	1.46788	neither
ENSMUSG00000074377	20.2353	-7.87112	1.25026	-6.29556	3.06283e-10	3.0431e-08	Sult2a4	1.05017	0	neither
ENSMUSG00000053553	137.281	1.56951	0.249649	6.28687	3.23938e-10	3.20044e-08	3110082I17Rik	0.611337	1.82385	neither
ENSMUSG00000025372	625.157	1.19971	0.191267	6.27242	3.55489e-10	3.49253e-08	Baiap2	1.94141	4.46652	neither
ENSMUSG00000009281	23039.4	-0.688077	0.10983	-6.26491	3.73036e-10	3.64457e-08	Rarres2	273.32	170.196	female
ENSMUSG00000042622	330.699	-1.53614	0.246107	-6.24175	4.32691e-10	4.20403e-08	Maff	4.84571	1.67044	neither
ENSMUSG00000038807	86.0612	-1.80225	0.289775	-6.21949	4.98761e-10	4.81935e-08	Rap1gap2	0.477508	0.13643	neither
ENSMUSG00000069922	18736.9	2.94712	0.474228	6.21457	5.14652e-10	4.94572e-08	Ces3a	41.7955	323.381	male
ENSMUSG00000054889	3203.57	0.742553	0.11962	6.20762	5.3794e-10	5.14142e-08	Dsp	6.33386	10.6375	female
ENSMUSG00000022550	487.003	1.43667	0.231524	6.2053	5.45931e-10	5.18959e-08	Adck5	1.84751	5.01082	neither
ENSMUSG00000030246	246.289	-1.45526	0.234745	-6.19931	5.67096e-10	5.3618e-08	Ldhb	5.87684	2.1414	female
ENSMUSG00000034591	336.688	1.09261	0.176384	6.19449	5.84742e-10	5.49908e-08	Slc41a2	1.02672	2.19456	male
ENSMUSG00000021376	1301.26	-0.905028	0.146161	-6.19199	5.94077e-10	5.55715e-08	Tpmt	11.7606	6.30774	male
ENSMUSG00000007594	334.626	1.28148	0.207531	6.17489	6.62081e-10	6.1605e-08	Hapln4	1.26884	3.0964	neither
ENSMUSG00000090925	28.7555	3.01644	0.490208	6.15338	7.58498e-10	7.0205e-08	1810064F22Rik	0.059323	0.475669	neither
ENSMUSG00000005268	12129	1.32826	0.216549	6.13378	8.58173e-10	7.90149e-08	Prlr	11.5015	28.9742	female
ENSMUSG00000032440	1602.63	-0.679567	0.111039	-6.12009	9.35235e-10	8.56617e-08	Tgfbr2	6.15391	3.85485	male
ENSMUSG00000018427	306.179	1.38505	0.226401	6.1177	9.49368e-10	8.65056e-08	Ypel2	0.893964	2.33918	neither
ENSMUSG00000062624	6753.14	0.802574	0.13161	6.09815	1.07305e-09	9.72715e-08	Cyp2c67	72.5375	126.979	male
ENSMUSG00000034177	1432.59	-0.736473	0.120941	-6.08954	1.13232e-09	1.02118e-07	Rnf43	6.96997	4.19951	neither
ENSMUSG00000021509	832.098	-0.844646	0.139311	-6.06305	1.33568e-09	1.19843e-07	Slc25a48	8.08604	4.52297	neither
ENSMUSG00000068877	771.679	2.30425	0.380893	6.04959	1.45211e-09	1.29628e-07	Selenbp2	2.91886	14.4754	male
ENSMUSG00000078675	3915.64	5.73659	0.950139	6.03763	1.56394e-09	1.38906e-07	Mup16	3.54578	189.635	neither
ENSMUSG00000028469	1623.93	1.09051	0.180696	6.03505	1.58912e-09	1.40433e-07	Npr2	5.67878	12.1284	neither
ENSMUSG00000026547	1034.7	-0.673029	0.111798	-6.02002	1.74395e-09	1.53345e-07	Tagln2	15.5899	9.81884	female
ENSMUSG00000028184	1903.95	0.590067	0.0980697	6.01681	1.77889e-09	1.55639e-07	Adgrl2	2.73235	4.12846	neither
ENSMUSG00000030956	477.178	0.882713	0.147399	5.98859	2.11671e-09	1.8428e-07	Fam53b	1.24111	2.29255	neither
ENSMUSG00000029153	1361.14	-1.06646	0.178186	-5.98509	2.16267e-09	1.87353e-07	Ociad2	17.2786	8.28249	male
ENSMUSG00000010755	911.728	0.778891	0.130332	5.97621	2.28395e-09	1.94978e-07	Cars	2.60548	4.48056	neither
ENSMUSG00000031166	774.139	0.681493	0.114029	5.97647	2.28019e-09	1.94978e-07	Wdr13	2.87799	4.62835	neither
ENSMUSG00000070720	181.532	-1.67767	0.280651	-5.97778	2.26202e-09	1.94978e-07	Tmem200b	4.79304	1.49297	neither
ENSMUSG00000042784	35.3635	2.52152	0.422673	5.96565	2.43668e-09	2.07012e-07	Muc1	0.114282	0.657661	female
ENSMUSG00000030107	644.786	-1.10617	0.186453	-5.9327	2.98002e-09	2.51955e-07	Usp18	8.06088	3.75379	female
ENSMUSG00000039202	8151.92	1.22435	0.206775	5.92118	3.19645e-09	2.68961e-07	Abhd2	11.7993	27.6622	female
ENSMUSG00000027313	50.1176	2.89733	0.489926	5.91382	3.34255e-09	2.79914e-07	Chac1	0.18426	1.38234	neither
ENSMUSG00000067225	6646.11	2.70111	0.457168	5.90834	3.45566e-09	2.88015e-07	Cyp2c54	25.3214	165.232	neither
ENSMUSG00000022215	421.655	-1.49479	0.253283	-5.90165	3.59888e-09	2.98537e-07	Fitm1	16.358	5.83908	male
ENSMUSG00000022587	12177.1	0.937876	0.159253	5.88924	3.87984e-09	3.20332e-07	Ly6e	56.3741	108.377	neither
ENSMUSG00000027865	958.524	0.653713	0.111207	5.87833	4.14415e-09	3.40556e-07	Gdap2	3.96766	6.2622	neither
ENSMUSG00000054252	957.351	0.783419	0.133965	5.84796	4.97649e-09	4.07054e-07	Fgfr3	2.51116	4.33358	neither
ENSMUSG00000030935	3887.74	-0.707124	0.120977	-5.84513	5.06187e-09	4.12121e-07	Acsm3	24.9446	15.3281	neither
ENSMUSG00000043753	28.0867	7.21211	1.23508	5.83937	5.23989e-09	4.24648e-07	Dmrta1	0.00225859	0.340828	neither
ENSMUSG00000117084	150.815	3.38789	0.581241	5.82873	5.58514e-09	4.50552e-07	Gm22146	0.307521	3.21809	female
ENSMUSG00000021884	890.677	1.12053	0.192807	5.81169	6.18468e-09	4.96638e-07	Hacl1	2.899	6.32135	female
ENSMUSG00000029369	11402.5	0.578675	0.099671	5.80585	6.40394e-09	5.09591e-07	Afm	76.8569	115.172	female
ENSMUSG00000078964	3321.59	0.846818	0.145848	5.80615	6.39251e-09	5.09591e-07	Ces1b	30.865	55.6665	female
ENSMUSG00000030170	172.665	1.62248	0.280879	5.77644	7.62957e-09	6.04386e-07	Wnt5b	0.813779	2.51818	neither
ENSMUSG00000029032	163.522	1.80702	0.313112	5.77116	7.87268e-09	6.20848e-07	Arhgef16	0.336856	1.19055	neither
ENSMUSG00000110827	22.4531	4.1151	0.715652	5.75014	8.91682e-09	7.0005e-07	Gm32281	0.0715907	1.22818	neither
ENSMUSG00000038135	24.6399	3.15808	0.549776	5.74431	9.22981e-09	7.21402e-07	Crygn	0.160031	1.41353	male
ENSMUSG00000051076	24.4065	3.18288	0.554414	5.74099	9.41264e-09	7.32437e-07	Vtcn1	0.0466638	0.429947	female
ENSMUSG00000024164	315417	0.814875	0.142015	5.73793	9.58388e-09	7.39223e-07	C3	1134.9	2003.28	neither
ENSMUSG00000029869	85.5363	2.39682	0.417716	5.73793	9.58392e-09	7.39223e-07	Ephb6	0.183421	0.976498	female
ENSMUSG00000022540	448.709	-0.7531	0.131437	-5.72975	1.00577e-08	7.72377e-07	Rogdi	6.13436	3.65636	male
ENSMUSG00000042129	355.312	-0.893624	0.156013	-5.72788	1.01693e-08	7.7755e-07	Rassf4	1.28159	0.691082	neither
ENSMUSG00000046408	25.9257	-3.42192	0.599294	-5.70992	1.1303e-08	8.60494e-07	1700067K01Rik	0.618468	0.0584048	neither
ENSMUSG00000026603	391.107	0.905338	0.15864	5.70685	1.15084e-08	8.72357e-07	Smyd2	2.55528	4.81121	neither
ENSMUSG00000056133	262.049	-1.29279	0.228261	-5.66366	1.48178e-08	1.11839e-06	Unc93a2	3.22676	1.32077	neither
ENSMUSG00000016933	1439.58	0.757183	0.133794	5.65933	1.51969e-08	1.14211e-06	Plcg1	3.47611	5.89939	neither
ENSMUSG00000033854	55.1009	2.43185	0.431527	5.63546	1.74594e-08	1.30656e-06	Kcnk10	0.049845	0.271527	neither
ENSMUSG00000019838	7814.41	-0.914088	0.162556	-5.62323	1.87418e-08	1.39175e-06	Slc16a10	35.4418	18.8673	neither
ENSMUSG00000040213	5806.94	1.20945	0.215086	5.6231	1.8756e-08	1.39175e-06	Kyat3	9.40957	21.819	neither
ENSMUSG00000028413	1563.8	0.791265	0.141164	5.60529	2.07905e-08	1.53623e-06	B4galt1	6.90851	11.9933	neither
ENSMUSG00000120953	29.8119	4.05978	0.725106	5.59887	2.15748e-08	1.58751e-06	ENSMUSG00000120953	0.0693036	1.20631	female
ENSMUSG00000011148	1614.41	-0.651171	0.116706	-5.5796	2.41071e-08	1.76644e-06	Adssl1	24.0984	15.3931	female
ENSMUSG00000032038	2469.45	0.580139	0.104448	5.55435	2.78652e-08	2.02535e-06	St3gal4	17.2891	25.9337	female
ENSMUSG00000036181	976.56	0.875161	0.157564	5.55431	2.78708e-08	2.02535e-06	H1f2	11.2693	20.7655	neither
ENSMUSG00000003053	66572	-0.773996	0.139826	-5.53543	3.10472e-08	2.2469e-06	Cyp2c29	700.812	411.152	neither
ENSMUSG00000027322	529.954	-0.882338	0.159543	-5.5304	3.19508e-08	2.30282e-06	Siglec1	2.45458	1.3386	male
ENSMUSG00000074375	3550.58	-7.16101	1.29878	-5.51367	3.51433e-08	2.51682e-06	Sult2a3	176.918	1.24169	female
ENSMUSG00000104664	27.1518	3.55888	0.645503	5.51335	3.52063e-08	2.51682e-06	Idi1-ps2	0.162857	1.8795	neither
ENSMUSG00000017978	594.961	0.869503	0.157792	5.51043	3.57965e-08	2.54865e-06	Cadps2	1.12311	2.05969	male
ENSMUSG00000021595	2339.94	0.595611	0.108155	5.50699	3.65021e-08	2.57802e-06	Nsun2	8.29524	12.5734	neither
ENSMUSG00000022723	354.319	1.2086	0.219466	5.50702	3.64953e-08	2.57802e-06	Crybg3	0.429976	0.996893	male
ENSMUSG00000005373	3130.94	0.900136	0.163515	5.50491	3.69353e-08	2.59818e-06	Mlxipl	10.0744	18.8628	neither
ENSMUSG00000079015	78167.3	0.678798	0.123877	5.47962	4.26238e-08	2.98638e-06	Serpina1c	1127.54	1810.99	male
ENSMUSG00000025289	3255.89	0.672345	0.12312	5.46089	4.73748e-08	3.30608e-06	Prdx4	30.4268	48.6727	neither
ENSMUSG00000024180	900.984	-0.715548	0.131263	-5.45126	5.00129e-08	3.47639e-06	Pgap6	6.55743	4.0108	male
ENSMUSG00000029188	27.2005	3.44355	0.632044	5.44829	5.08573e-08	3.52117e-06	Slc34a2	0.0236882	0.254253	female
ENSMUSG00000026669	1594.8	0.681044	0.125235	5.43813	5.38441e-08	3.69884e-06	Mcm10	4.06479	6.54234	male
ENSMUSG00000090570	19.6778	3.91497	0.7199	5.4382	5.38201e-08	3.69884e-06	Gm17041	0.129385	1.97338	neither
ENSMUSG00000073436	175.816	1.13783	0.209286	5.43673	5.42683e-08	3.71347e-06	Eme2	0.468149	1.03142	neither
ENSMUSG00000031196	1159.36	-0.631241	0.116247	-5.43016	5.63029e-08	3.83776e-06	F8	3.63181	2.35304	neither
ENSMUSG00000022139	1117.9	0.945181	0.174297	5.42282	5.86664e-08	3.98342e-06	Mbnl2	1.62612	3.14478	neither
ENSMUSG00000043924	41.3487	2.25287	0.415546	5.42148	5.91066e-08	3.99788e-06	Ncmap	0.162172	0.78849	female
ENSMUSG00000026365	24046.8	0.923168	0.17058	5.41194	6.23455e-08	4.2008e-06	Cfh	50.5657	96.2159	male
ENSMUSG00000060227	282.605	-1.14918	0.212507	-5.40775	6.38212e-08	4.28381e-06	Golm2	1.69586	0.769678	neither
ENSMUSG00000022098	2913.75	0.54266	0.100401	5.40493	6.48323e-08	4.33514e-06	Bmp1	6.82696	9.9792	neither
ENSMUSG00000025189	60.0445	-1.95888	0.36253	-5.40335	6.54082e-08	4.35708e-06	Cnnm1	0.426899	0.109786	neither
ENSMUSG00000029381	406.076	1.09758	0.203409	5.3959	6.81807e-08	4.52462e-06	Shroom3	0.497715	1.0712	female
ENSMUSG00000039065	283.135	1.19864	0.222902	5.3774	7.55693e-08	4.99609e-06	Atpsckmt	0.838049	1.92351	neither
ENSMUSG00000001247	7253.64	0.649406	0.120806	5.37559	7.63329e-08	5.02768e-06	Lsr	66.3815	104.494	neither
ENSMUSG00000038736	532.774	0.755914	0.140701	5.37247	7.76666e-08	5.09644e-06	Nudcd1	0.762573	1.29391	neither
ENSMUSG00000109244	35.2649	2.14947	0.40051	5.36683	8.01322e-08	5.23868e-06	Gm44751	0.075577	0.335964	neither
ENSMUSG00000028527	4263.33	-1.05866	0.197374	-5.36371	8.15302e-08	5.31033e-06	Ak4	31.6573	15.2552	neither
ENSMUSG00000032548	4404	0.823886	0.153834	5.35569	8.52293e-08	5.53078e-06	Slco2a1	5.99222	10.6422	neither
ENSMUSG00000120226	34.5833	2.16672	0.405484	5.34354	9.11497e-08	5.89323e-06	ENSMUSG00000120226	0.306455	1.37865	neither
ENSMUSG00000101532	98.0012	-5.4093	1.01337	-5.33793	9.40133e-08	6.05611e-06	Zbed4-ps1	1.41184	0.0329361	neither
ENSMUSG00000057228	3500.34	-0.584579	0.109597	-5.33392	9.61174e-08	6.16906e-06	Aadat	49.2431	32.9339	male
ENSMUSG00000083478	34.3141	2.94384	0.552033	5.33272	9.67532e-08	6.18728e-06	Gm15375	0.242168	1.82866	female
ENSMUSG00000093916	21.3278	4.87859	0.915724	5.32758	9.95287e-08	6.34171e-06	Gm379	0.0138736	0.402268	male
ENSMUSG00000015340	1163.45	-0.736944	0.13848	-5.32166	1.02824e-07	6.52805e-06	Cybb	6.39617	3.84647	neither
ENSMUSG00000031530	106.035	-1.32605	0.25009	-5.30231	1.1435e-07	7.23364e-06	Dusp4	1.41372	0.564157	male
ENSMUSG00000009092	48.3022	2.54722	0.481129	5.29426	1.19498e-07	7.53223e-06	Derl3	0.180836	1.0607	neither
ENSMUSG00000021747	11.0762	6.83724	1.2919	5.2924	1.20722e-07	7.5822e-06	Cfap20dc	0	0.173037	neither
ENSMUSG00000034220	130.398	1.91326	0.361842	5.28755	1.23969e-07	7.7584e-06	Gpc1	0.271321	1.02254	male
ENSMUSG00000066154	62857	3.60104	0.682953	5.27275	1.34395e-07	8.38108e-06	Mup3	228.79	2783.8	male
ENSMUSG00000015854	5568.9	-0.747483	0.141901	-5.26763	1.38198e-07	8.58783e-06	Cd5l	87.5467	52.3038	neither
ENSMUSG00000024621	3706.66	-0.693941	0.131917	-5.26043	1.43719e-07	8.89945e-06	Csf1r	20.2597	12.564	neither
ENSMUSG00000013846	3370.6	0.761397	0.144999	5.25104	1.51242e-07	9.3324e-06	St3gal1	9.32442	15.8521	neither
ENSMUSG00000026526	7404.29	-0.68166	0.130139	-5.23793	1.62389e-07	9.95781e-06	Fh1	68.6681	42.9457	male
ENSMUSG00000061540	1028.6	-2.45879	0.469433	-5.23779	1.62509e-07	9.95781e-06	Orm2	57.3674	10.4661	male
ENSMUSG00000024236	1704.92	0.851089	0.162812	5.22742	1.71887e-07	1.04959e-05	Svil	2.90046	5.25416	neither
ENSMUSG00000030231	749.949	0.60214	0.115388	5.21841	1.80469e-07	1.09818e-05	Plekha5	1.62628	2.47489	neither
ENSMUSG00000030968	103.916	1.5749	0.302066	5.21376	1.85049e-07	1.12216e-05	Pdilt	0.582615	1.74939	male
ENSMUSG00000060807	42485.1	-0.694157	0.133179	-5.21222	1.86598e-07	1.12767e-05	Serpina6	761.394	472.189	female
ENSMUSG00000021091	16844	-0.666278	0.127984	-5.20593	1.93032e-07	1.16255e-05	Serpina3n	255.602	161.602	neither
ENSMUSG00000017868	2784.74	-0.671953	0.129261	-5.19843	2.00976e-07	1.20627e-05	Sgk2	25.6111	16.1162	neither
ENSMUSG00000110755	19.3332	4.38596	0.844474	5.19372	2.06132e-07	1.23301e-05	BC049987	0.0252269	0.51977	male
ENSMUSG00000020709	639.788	0.7934	0.15284	5.19105	2.09106e-07	1.24656e-05	Adap2	6.70526	11.6362	male
ENSMUSG00000031274	208.625	-1.32751	0.256118	-5.18318	2.18139e-07	1.29601e-05	Col4a5	1.13374	0.453485	female
ENSMUSG00000025743	4201.74	-0.570511	0.110098	-5.18187	2.19674e-07	1.30074e-05	Sdc3	21.4114	14.4619	neither
ENSMUSG00000038591	2025.52	-0.576844	0.111429	-5.17679	2.25731e-07	1.33212e-05	Colec10	13.4967	9.08079	neither
ENSMUSG00000028011	49563.7	-0.834609	0.161273	-5.17513	2.27753e-07	1.33422e-05	Tdo2	417.846	235.084	neither
ENSMUSG00000002602	1622.18	-0.529543	0.102334	-5.17463	2.28363e-07	1.33422e-05	Axl	9.72371	6.75651	neither
ENSMUSG00000051225	19.4556	6.6825	1.29121	5.1754	2.27425e-07	1.33422e-05	Fam83a	0.00298724	0.311194	neither
ENSMUSG00000051452	165.76	1.34472	0.260084	5.17034	2.33669e-07	1.3607e-05	Gm11437	1.92408	4.92556	female
ENSMUSG00000085132	52.3337	2.29876	0.444677	5.1695	2.34721e-07	1.36231e-05	Gm12265	0.304004	1.51516	neither
ENSMUSG00000036833	3320.03	0.561423	0.108633	5.16807	2.36524e-07	1.36377e-05	Pnpla7	9.13377	13.528	male
ENSMUSG00000035270	309.176	0.803038	0.155374	5.1684	2.36101e-07	1.36377e-05	Impg2	0.620197	1.08572	female
ENSMUSG00000024029	24.1763	-3.3839	0.654881	-5.16721	2.37616e-07	1.36559e-05	Tff3	2.29403	0.211542	male
ENSMUSG00000022270	4943.85	-0.872152	0.169048	-5.15919	2.48018e-07	1.42073e-05	Retreg1	39.4254	21.5979	neither
ENSMUSG00000044042	378.271	1.34271	0.260464	5.15507	2.53534e-07	1.44761e-05	Fmn1	0.339789	0.864828	neither
ENSMUSG00000025004	8163.82	3.71539	0.721906	5.14665	2.65184e-07	1.50923e-05	Cyp2c40	14.4773	190.84	female
ENSMUSG00000037664	214.607	-1.07303	0.208648	-5.14276	2.70728e-07	1.53581e-05	Cdkn1c	3.64472	1.73566	female
ENSMUSG00000006529	29544.5	0.633612	0.123563	5.12784	2.93085e-07	1.65492e-05	Itih1	179.538	279.491	neither
ENSMUSG00000041828	4425.15	0.662168	0.12914	5.12751	2.93605e-07	1.65492e-05	Abca8a	13.9505	22.1482	neither
ENSMUSG00000018387	1014.21	0.624628	0.121837	5.12676	2.94764e-07	1.65614e-05	Shroom1	4.42911	6.8528	neither
ENSMUSG00000021223	230.426	-1.11643	0.218453	-5.11064	3.21075e-07	1.79823e-05	Papln	1.42905	0.661107	female
ENSMUSG00000041012	2671.23	-0.486054	0.0952551	-5.10266	3.34919e-07	1.8698e-05	Cmtm8	23.3985	16.7634	neither
ENSMUSG00000029273	8937.18	-0.678964	0.133117	-5.1005	3.38762e-07	1.87933e-05	Sult1d1	114.245	71.5888	female
ENSMUSG00000102091	30.5576	2.30394	0.451662	5.10103	3.37806e-07	1.87933e-05	Olfr1034	0.0531044	0.267321	neither
ENSMUSG00000054417	1178.77	7.28387	1.42838	5.09938	3.40761e-07	1.88447e-05	Cyp3a44	0.196026	30.6063	female
ENSMUSG00000005547	118376	-2.18415	0.428522	-5.09694	3.45188e-07	1.90259e-05	Cyp2a5	2390.13	527.958	female
ENSMUSG00000056091	4072.39	0.71411	0.14015	5.09531	3.48165e-07	1.90259e-05	St3gal5	30.0838	49.5064	female
ENSMUSG00000057069	1324.71	1.07696	0.211337	5.09593	3.47033e-07	1.90259e-05	Ero1b	3.26835	6.92239	neither
ENSMUSG00000022899	41.7101	2.63923	0.517982	5.09521	3.48364e-07	1.90259e-05	Slc15a2	0.0404576	0.249777	neither
ENSMUSG00000022875	97456.3	0.599951	0.117789	5.09343	3.51652e-07	1.9146e-05	Kng1	608.608	925.498	neither
ENSMUSG00000025203	3060.42	-3.04664	0.600389	-5.07444	3.88646e-07	2.10785e-05	Scd2	25.505	3.09699	female
ENSMUSG00000032118	19.9259	-3.31756	0.653835	-5.074	3.89543e-07	2.10785e-05	Fez1	0.225884	0.0219977	neither
ENSMUSG00000049555	467.96	0.847178	0.167462	5.05894	4.21586e-07	2.27424e-05	Tmie	2.76017	4.98015	neither
ENSMUSG00000039835	261.939	0.985059	0.195157	5.04752	4.47582e-07	2.40709e-05	Nhsl1	0.395314	0.785577	male
ENSMUSG00000008845	1204.55	-0.964687	0.191361	-5.04118	4.62677e-07	2.48068e-05	Cd163	7.44745	3.82986	male
ENSMUSG00000026691	4184.45	5.91766	1.17643	5.03017	4.9004e-07	2.61941e-05	Fmo3	1.44085	87.5064	female
ENSMUSG00000028885	34.9812	-1.9988	0.397567	-5.02757	4.96731e-07	2.64712e-05	Smpdl3b	0.712769	0.178328	neither
ENSMUSG00000024132	4598.79	-0.518129	0.103107	-5.02518	5.02967e-07	2.67226e-05	Eci1	65.0126	45.5436	neither
ENSMUSG00000074254	32647.3	2.03993	0.406096	5.02326	5.08008e-07	2.69091e-05	Cyp2a4	187.691	774.41	female
ENSMUSG00000044468	398.599	0.924995	0.184784	5.00582	5.56241e-07	2.93756e-05	Tent5c	1.15323	2.19202	neither
ENSMUSG00000030830	712.142	-0.843841	0.168764	-5.00014	5.72893e-07	3.01644e-05	Itgal	3.55737	1.98561	neither
ENSMUSG00000040808	18.671	-3.86491	0.774688	-4.98899	6.06957e-07	3.18625e-05	S100g	1.86759	0.119614	neither
ENSMUSG00000026712	2956.75	-0.538089	0.108035	-4.98069	6.33582e-07	3.31612e-05	Mrc1	14.0354	9.69601	neither
ENSMUSG00000040857	1540.84	-0.47685	0.0957918	-4.97798	6.42504e-07	3.35284e-05	Erf	12.694	9.14935	neither
ENSMUSG00000029119	2556.54	0.621148	0.125499	4.94942	7.44363e-07	3.87289e-05	Man2b2	14.5768	22.4966	female
ENSMUSG00000019189	2078.75	-0.687819	0.139102	-4.94471	7.62556e-07	3.94421e-05	Rnf145	8.41108	5.23947	female
ENSMUSG00000074277	220.232	1.01265	0.204786	4.94493	7.61693e-07	3.94421e-05	Phldb3	1.2389	2.51669	neither
ENSMUSG00002076121	9.02045	-6.69782	1.35522	-4.94223	7.72333e-07	3.98307e-05	ENSMUSG00002076121	6.4908	0	neither
ENSMUSG00000029445	111704	-0.473941	0.0959603	-4.93893	7.85522e-07	4.03027e-05	Hpd	1558.42	1125.75	female
ENSMUSG00000054422	77308.6	0.58493	0.118436	4.93879	7.8607e-07	4.03027e-05	Fabp1	2855.71	4297.03	neither
ENSMUSG00000025498	1506.18	0.566443	0.114948	4.92781	8.31565e-07	4.25114e-05	Irf7	8.2077	12.2014	neither
ENSMUSG00000047045	444.198	0.707325	0.143746	4.92067	8.62466e-07	4.38996e-05	Tmem164	1.25696	2.06012	neither
ENSMUSG00000058934	20.0259	2.83468	0.576108	4.92039	8.63713e-07	4.38996e-05	Igf1os	0.0486296	0.344861	neither
ENSMUSG00000055044	1157.68	0.745672	0.151725	4.91461	8.89575e-07	4.50838e-05	Pdlim1	4.1955	7.06561	female
ENSMUSG00000032290	721.108	0.630372	0.128389	4.90986	9.11397e-07	4.6057e-05	Ptpn9	3.10618	4.81638	female
ENSMUSG00000035104	3413.65	-0.553213	0.112696	-4.9089	9.1588e-07	4.61509e-05	Eva1a	36.9616	25.2655	neither
ENSMUSG00000034687	189.005	1.26974	0.258758	4.90707	9.24468e-07	4.64506e-05	Fras1	0.159296	0.387137	neither
ENSMUSG00000063704	112.415	1.91592	0.390891	4.9014	9.5154e-07	4.76746e-05	Mapk15	0.468217	1.77615	neither
ENSMUSG00000003378	121.053	1.07269	0.219268	4.89214	9.97435e-07	4.98321e-05	Grik5	0.38555	0.813206	neither
ENSMUSG00000038121	4358.93	-0.638931	0.131068	-4.8748	1.0892e-06	5.42625e-05	Fam210a	13.813	8.9004	male
ENSMUSG00000045671	566.507	-0.721793	0.148159	-4.87174	1.10619e-06	5.49531e-05	Spred2	3.90089	2.36904	neither
ENSMUSG00000031637	68.3277	4.04765	0.831817	4.86604	1.13856e-06	5.6402e-05	Lrp2bp	0.0460137	0.760936	neither
ENSMUSG00000024727	31.1458	-2.8208	0.581287	-4.85268	1.21807e-06	6.01711e-05	Trpm6	0.180852	0.02536	neither
ENSMUSG00000048826	444.594	0.961348	0.198271	4.84867	1.24292e-06	6.12267e-05	Dact2	2.27992	4.45356	female
ENSMUSG00000036078	3790.29	0.469051	0.0968045	4.84535	1.26391e-06	6.20872e-05	Sigmar1	25.8826	35.9499	neither
ENSMUSG00000025014	110.442	5.42085	1.11925	4.84327	1.27717e-06	6.25636e-05	Dntt	0.0555577	2.41505	neither
ENSMUSG00000036943	276.66	-0.768065	0.158661	-4.84091	1.29243e-06	6.31353e-05	Rab8b	1.88267	1.10572	neither
ENSMUSG00000041439	509.922	0.624351	0.129067	4.83741	1.31541e-06	6.40797e-05	Mfsd6	1.24428	1.92527	neither
ENSMUSG00000025078	1910.21	-0.808941	0.167526	-4.82876	1.37386e-06	6.67424e-05	Nhlrc2	7.12161	4.0817	neither
ENSMUSG00000031402	1468.82	-0.472475	0.0979645	-4.82293	1.41468e-06	6.85358e-05	Mpp1	8.15824	5.89921	neither
ENSMUSG00000001604	3810.91	-0.662091	0.137479	-4.81595	1.46499e-06	7.07781e-05	Tcea3	85.1691	54.0088	neither
ENSMUSG00000032915	389.939	-0.891314	0.185124	-4.81469	1.47432e-06	7.10337e-05	Adgre4	3.70948	2.00174	neither
ENSMUSG00000079139	449.343	0.79944	0.166114	4.81258	1.48992e-06	7.15893e-05	Gm4204	6.80093	11.8729	neither
ENSMUSG00000054191	225.245	-0.75266	0.156774	-4.80094	1.57924e-06	7.56745e-05	Klf1	4.70495	2.80191	neither
ENSMUSG00000078719	44.0655	1.66072	0.346236	4.79649	1.6147e-06	7.71631e-05	Msmp	0.722772	2.31309	female
ENSMUSG00000036905	2600.43	-0.574443	0.119862	-4.79255	1.64672e-06	7.848e-05	C1qb	73.0281	49.1851	neither
ENSMUSG00000074577	64.324	-1.39584	0.291293	-4.79188	1.65229e-06	7.8533e-05	Ripor3	0.561552	0.212995	neither
ENSMUSG00000035960	1006.22	0.631001	0.131721	4.79043	1.66422e-06	7.86748e-05	Apex1	14.1651	22.0395	neither
ENSMUSG00000035246	17.8486	2.77725	0.579726	4.79063	1.66261e-06	7.86748e-05	Pcyt1b	0.0216337	0.148939	female
ENSMUSG00000072082	197.838	1.39706	0.291881	4.78639	1.69808e-06	8.00603e-05	Ccnf	0.356491	0.941817	neither
ENSMUSG00000022346	101.754	1.2368	0.258672	4.78135	1.74123e-06	8.1875e-05	Myc	0.568937	1.34758	neither
ENSMUSG00000047728	3455.51	0.775736	0.162444	4.7754	1.79352e-06	8.41089e-05	Ly6g2	40.968	70.38	neither
ENSMUSG00000030237	9365.73	-0.743947	0.155866	-4.77299	1.81511e-06	8.4895e-05	Slco1a4	46.685	27.9776	female
ENSMUSG00000040747	408.074	-0.728257	0.152646	-4.77088	1.83427e-06	8.55634e-05	Cd53	7.46377	4.51442	neither
ENSMUSG00000021259	64.0569	1.74432	0.366136	4.76414	1.89662e-06	8.82379e-05	Cyp46a1	0.227193	0.770456	female
ENSMUSG00000027384	192.621	-0.798273	0.167647	-4.76163	1.92034e-06	8.91057e-05	Ndufaf5	3.48958	2.01521	neither
ENSMUSG00000042647	563.884	-0.817003	0.171669	-4.75917	1.94387e-06	8.99604e-05	Acad12	2.82086	1.60295	neither
ENSMUSG00000102095	55.2591	2.06559	0.434196	4.75726	1.96234e-06	9.05765e-05	C730036E19Rik	0.49381	2.07519	neither
ENSMUSG00000071713	350.827	-0.751082	0.158157	-4.74897	2.04459e-06	9.4126e-05	Csf2rb	1.54601	0.918838	neither
ENSMUSG00000082173	70.9174	-6.53709	1.377	-4.74735	2.06103e-06	9.46353e-05	Mup-ps10	6.45051	0.0684391	neither
ENSMUSG00000032501	1760.5	-0.535644	0.112846	-4.74667	2.06788e-06	9.47027e-05	Trib1	8.51359	5.89306	male
ENSMUSG00000046840	196.951	-0.801271	0.168868	-4.74496	2.08547e-06	9.52599e-05	Hnf4aos	6.65148	3.82568	neither
ENSMUSG00000037606	189.253	-1.14875	0.242816	-4.73097	2.23453e-06	0.000101804	Osbpl5	1.35545	0.61245	neither
ENSMUSG00000113616	8.82835	6.50466	1.37517	4.73006	2.2445e-06	0.000101994	Gm45941	0	0.466779	neither
ENSMUSG00000024737	475.923	-0.633792	0.134138	-4.72494	2.30185e-06	0.000104331	Slc15a3	2.6925	1.73933	neither
ENSMUSG00000023078	124.63	-1.00414	0.212582	-4.72354	2.3178e-06	0.000104515	Cxcl13	3.69165	1.84781	neither
ENSMUSG00000109731	14.1153	4.26294	0.90246	4.72368	2.3161e-06	0.000104515	Gm45425	0.0589742	1.11069	neither
ENSMUSG00000045730	62.4405	-1.36803	0.289832	-4.72009	2.35738e-06	0.000106028	Adrb2	1.07298	0.415523	neither
ENSMUSG00000057229	1570.26	-0.488924	0.103618	-4.71852	2.37562e-06	0.000106576	Dmac2	15.5008	11.0864	neither
ENSMUSG00000028381	1406.86	0.588131	0.124847	4.7108	2.46747e-06	0.000110249	Ugcg	5.50915	8.30092	female
ENSMUSG00000108487	64.2563	-2.11806	0.449639	-4.71059	2.47004e-06	0.000110249	Cyp2a21-ps	1.81144	0.421765	female
ENSMUSG00000019737	70.0802	-1.50486	0.319566	-4.70906	2.48866e-06	0.000110799	Syne4	0.896026	0.319716	male
ENSMUSG00000032902	1711.01	0.725133	0.154043	4.70736	2.50949e-06	0.000111444	Slc16a1	7.44173	12.336	neither
ENSMUSG00000032392	943.283	-0.851161	0.180945	-4.70397	2.55151e-06	0.000112741	Parp16	7.97527	4.43746	neither
ENSMUSG00000099242	7.81493	6.33842	1.34735	4.70435	2.5468e-06	0.000112741	Obox4-ps3	0	0.769553	neither
ENSMUSG00000034165	1331.09	-0.533659	0.113872	-4.68648	2.77946e-06	0.000122505	Ccnd3	4.58244	3.17392	neither
ENSMUSG00000004730	1191.69	-0.657923	0.140513	-4.68228	2.83698e-06	0.000124728	Adgre1	11.5091	7.3085	neither
ENSMUSG00000026430	357.664	0.769658	0.164413	4.68124	2.85143e-06	0.00012505	Rassf5	1.68825	2.89	neither
ENSMUSG00000038375	4929.25	0.548796	0.117248	4.68065	2.85965e-06	0.000125099	Trp53inp2	19.4372	28.5336	male
ENSMUSG00000032578	685.463	3.01401	0.644388	4.67732	2.90648e-06	0.000126832	Cish	0.601455	4.86514	neither
ENSMUSG00000032280	739.432	-1.0393	0.22229	-4.67542	2.93357e-06	0.000127697	Tle3	2.17833	1.06535	neither
ENSMUSG00000034875	2732.7	-0.606439	0.130232	-4.6566	3.21471e-06	0.00013959	Nudt19	31.4202	20.7162	neither
ENSMUSG00000039652	662.497	-0.607709	0.130525	-4.65587	3.2261e-06	0.00013974	Cpeb3	2.75552	1.81352	neither
ENSMUSG00000030244	11254.1	-0.943711	0.202756	-4.65442	3.24901e-06	0.000140042	Gys2	142.332	74.2228	neither
ENSMUSG00000032294	1105.12	-0.687268	0.147645	-4.65486	3.24203e-06	0.000140042	Pkm	6.9633	4.33475	neither
ENSMUSG00000038042	142.229	-1.29022	0.277447	-4.65032	3.31419e-06	0.000142502	Ptpdc1	1.00304	0.408335	neither
ENSMUSG00000028457	20.2419	2.54005	0.546652	4.64656	3.37522e-06	0.000144772	Atp8b5	0.0235439	0.136599	neither
ENSMUSG00000019951	2161.95	0.458921	0.0988866	4.64088	3.46928e-06	0.000148445	Uhrf1bp1l	5.03436	6.94315	female
ENSMUSG00000038642	2273.13	-0.568423	0.122592	-4.63671	3.53997e-06	0.000151102	Ctss	51.0584	34.5335	neither
ENSMUSG00000115231	292.732	10.5989	2.28742	4.63358	3.59397e-06	0.000153035	4930402D18Rik	0.00516304	9.67147	female
ENSMUSG00000002897	815.676	-0.627102	0.135861	-4.61575	3.91677e-06	0.000166378	Il17ra	2.91993	1.89509	neither
ENSMUSG00000032741	2298.29	0.668126	0.144812	4.61375	3.95462e-06	0.000167581	Tpcn1	5.35579	8.54205	neither
ENSMUSG00000049680	1185.28	-0.489613	0.106175	-4.61137	4.0002e-06	0.000169105	Urgcp	6.02158	4.3013	neither
ENSMUSG00000025128	15.5721	-5.61696	1.21851	-4.60968	4.0328e-06	0.000170074	Bhlhe22	0.233373	0.0046482	neither
ENSMUSG00000034457	34.0556	2.23221	0.484496	4.60729	4.07954e-06	0.000171634	Eda2r	0.0522091	0.243665	neither
ENSMUSG00000052085	1456.06	0.769556	0.167139	4.60428	4.13887e-06	0.000173714	Dock8	2.72947	4.67081	neither
ENSMUSG00000051506	249.661	-0.855765	0.186095	-4.59854	4.25466e-06	0.000178149	Wdfy4	0.778933	0.430778	neither
ENSMUSG00000039809	1810.01	0.566236	0.123164	4.59739	4.27808e-06	0.000178464	Gabbr2	5.5725	8.27755	female
ENSMUSG00000036904	1196.74	-0.763464	0.166072	-4.59718	4.28249e-06	0.000178464	Fzd8	6.43373	3.80666	female
ENSMUSG00000029456	1957.2	-0.506035	0.110165	-4.59343	4.3601e-06	0.000181269	Acad10	9.66498	6.82863	female
ENSMUSG00000030945	12.4988	6.02072	1.31184	4.58952	4.44272e-06	0.000184268	Acsm2	0.00127593	0.084955	male
ENSMUSG00000005087	533.168	-0.858406	0.187057	-4.58901	4.45354e-06	0.000184282	Cd44	2.59158	1.43163	neither
ENSMUSG00000120875	11.9958	-6.14331	1.34113	-4.58071	4.63399e-06	0.000191299	ENSMUSG00000120875	1.38758	0.0199084	neither
ENSMUSG00000024425	10514.9	0.451962	0.0987161	4.5784	4.68545e-06	0.00019297	Ndfip1	35.8142	49.1562	female
ENSMUSG00000038068	1058.69	0.602251	0.131559	4.57779	4.69917e-06	0.000193083	Rnf144b	4.35172	6.62139	male
ENSMUSG00000059325	1008.54	0.762791	0.166693	4.57602	4.7391e-06	0.00019427	Hopx	12.5864	21.4512	male
ENSMUSG00000020649	137.052	1.11929	0.244765	4.57291	4.80993e-06	0.000196715	Rrm2	0.793787	1.7379	neither
ENSMUSG00000026640	945.147	0.931336	0.203994	4.56551	4.98285e-06	0.000203314	Plxna2	0.966942	1.84893	neither
ENSMUSG00000075552	1153.81	10.2916	2.25522	4.56347	5.03161e-06	0.000204828	Cyp3a41b	0.022962	28.6376	female
ENSMUSG00000014602	19.488	2.56527	0.562681	4.55901	5.13959e-06	0.000208741	Kif1a	0.0156253	0.0913174	female
ENSMUSG00000000915	638.936	0.650446	0.142706	4.55794	5.1657e-06	0.000209318	Hip1r	1.72433	2.71215	neither
ENSMUSG00000037942	12928.5	0.561618	0.12325	4.55672	5.1958e-06	0.000210054	Crp	77.4176	114.655	neither
ENSMUSG00000046805	4498.28	-0.797023	0.174941	-4.55597	5.21449e-06	0.000210326	Mpeg1	33.6441	19.4221	neither
ENSMUSG00000039137	21.7852	2.37199	0.521916	4.54478	5.49933e-06	0.000221307	Whrn	0.0246572	0.127333	neither
ENSMUSG00000040612	3776.69	-0.895265	0.197494	-4.53312	5.81188e-06	0.000233351	Ildr2	15.2006	8.2049	neither
ENSMUSG00000028145	770.65	-0.685948	0.151339	-4.53252	5.82835e-06	0.000233479	Them4	6.02875	3.76139	male
ENSMUSG00000031570	415.431	0.892561	0.19721	4.52594	6.01263e-06	0.000240314	Plpp5	2.10838	3.918	neither
ENSMUSG00000024479	1248.18	0.686774	0.151903	4.52115	6.1504e-06	0.000245263	Mal2	8.28003	13.3708	neither
ENSMUSG00000020592	11579.6	0.780523	0.172766	4.5178	6.24862e-06	0.000248512	Sdc1	57.1153	98.4358	female
ENSMUSG00000015947	219.414	-0.800258	0.17715	-4.51741	6.26014e-06	0.000248512	Fcgr1	2.75105	1.58192	neither
ENSMUSG00000029814	13.1108	-5.36261	1.18771	-4.51508	6.32928e-06	0.000250691	Igf2bp3	0.0801312	0.00190509	neither
ENSMUSG00000031565	190.526	1.11678	0.247444	4.51325	6.3841e-06	0.000252294	Fgfr1	0.309901	0.677271	male
ENSMUSG00000022477	8790.83	-0.463303	0.102717	-4.51046	6.46858e-06	0.000255059	Aco2	60.4808	44.0101	neither
ENSMUSG00000066072	17803.3	-1.00034	0.221954	-4.50695	6.57667e-06	0.000258741	Cyp4a10	287.469	144.061	neither
ENSMUSG00000057982	421.792	0.935918	0.207757	4.50487	6.64144e-06	0.000260706	Zfp809	2.50017	4.79332	male
ENSMUSG00000112384	28.3792	-2.38821	0.531742	-4.4913	7.07897e-06	0.000277262	Gm34921	0.864824	0.166787	neither
ENSMUSG00000068246	4151.33	0.482066	0.107366	4.48994	7.1243e-06	0.000278418	Apol9b	48.562	68.0694	neither
ENSMUSG00000031980	37688.5	-0.515026	0.114872	-4.48347	7.3439e-06	0.000285099	Agt	598.749	420.295	female
ENSMUSG00000021559	2394.51	0.659082	0.146986	4.48398	7.32622e-06	0.000285099	Dapk1	5.26231	8.33397	neither
ENSMUSG00000072964	169.893	-1.20726	0.269259	-4.48364	7.33797e-06	0.000285099	Bhlhb9	1.26171	0.547087	female
ENSMUSG00000027351	1135.29	-0.579633	0.129328	-4.48189	7.39852e-06	0.000286587	Spred1	5.11958	3.43738	neither
ENSMUSG00000005681	261961	-0.573498	0.127974	-4.48137	7.41639e-06	0.000286647	Apoa2	14897.9	10044.5	neither
ENSMUSG00000028179	19638.8	-0.993569	0.221807	-4.47942	7.48463e-06	0.000288651	Cth	239.277	120.519	neither
ENSMUSG00000110151	12.2871	4.47727	1.00002	4.4772	7.56284e-06	0.000291029	Gm38416	0.00712768	0.159424	male
ENSMUSG00000020604	442.619	1.09232	0.244434	4.46878	7.86669e-06	0.00030206	Arsg	1.84506	3.95268	male
ENSMUSG00000024055	2293.44	0.607456	0.136015	4.4661	7.96593e-06	0.000305204	Cyp4f13	10.447	15.9722	neither
ENSMUSG00000021338	137.372	2.67784	0.600192	4.46164	8.13364e-06	0.000310953	Carmil1	0.105346	0.67813	male
ENSMUSG00000039485	77.5715	1.53029	0.34361	4.45355	8.44606e-06	0.000322196	Tspyl4	0.263529	0.760015	neither
ENSMUSG00000036027	153.676	-1.33303	0.299661	-4.44844	8.64969e-06	0.00032925	1810046K07Rik	3.75391	1.49321	neither
ENSMUSG00000105987	163.102	1.00939	0.226959	4.44745	8.68957e-06	0.000329856	AI506816	0.483712	0.973727	male
ENSMUSG00000075304	91.9966	-1.04807	0.235674	-4.44712	8.70312e-06	0.000329856	Sp5	1.50824	0.730887	neither
ENSMUSG00000046159	17.2349	3.0329	0.682302	4.44509	8.78535e-06	0.000332256	Chrm3	0.0150125	0.126095	male
ENSMUSG00000057880	19294.3	-0.682235	0.153687	-4.43911	9.03297e-06	0.000340888	Abat	78.3439	48.9835	neither
ENSMUSG00000026471	279.344	1.1263	0.253964	4.43487	9.21273e-06	0.000346186	Mr1	0.74771	1.64333	neither
ENSMUSG00000060044	145.211	-0.872453	0.196709	-4.43524	9.19681e-06	0.000346186	Tmem26	0.908065	0.497429	neither
ENSMUSG00000072596	150.959	-1.04805	0.236382	-4.43373	9.26173e-06	0.000347285	Ear2	7.23597	3.49656	neither
ENSMUSG00000045996	159.973	1.43003	0.322583	4.43307	9.28986e-06	0.000347599	Polr2k	3.54754	9.57302	neither
ENSMUSG00000090213	809.789	-0.716946	0.161819	-4.43054	9.39989e-06	0.00035028	Peds1	7.87146	4.80924	neither
ENSMUSG00000000031	492.32	-5.03195	1.13575	-4.4305	9.40135e-06	0.00035028	H19	9.29992	0.283928	neither
ENSMUSG00000039450	4172.39	-0.557434	0.125857	-4.42911	9.4621e-06	0.000351798	Dcxr	110.887	75.6082	neither
ENSMUSG00000040564	121944	-0.410091	0.0926424	-4.4266	9.57291e-06	0.000355167	Apoc1	4775.57	3605.56	neither
ENSMUSG00000024177	67.4669	-1.22963	0.277976	-4.4235	9.71148e-06	0.00035955	Nme4	1.5286	0.651059	neither
ENSMUSG00000021127	4195.91	0.65024	0.147208	4.41714	1.00013e-05	0.000368728	Zfp36l1	27.8804	43.9216	neither
ENSMUSG00000091393	70.0331	-1.36212	0.308344	-4.41753	9.98336e-06	0.000368728	5330438I03Rik	0.903172	0.355024	neither
ENSMUSG00000035775	11.0235	-5.12665	1.16099	-4.41576	1.00654e-05	0.000370313	Krt20	0.284901	0.0072288	neither
ENSMUSG00000040181	9991.61	0.563309	0.127612	4.41422	1.01375e-05	0.000372189	Fmo1	32.6686	48.4346	female
ENSMUSG00000041653	64.6943	3.86641	0.876528	4.41105	1.02872e-05	0.000376896	Pnpla3	0.13648	2.00737	female
ENSMUSG00000030302	99.579	1.44482	0.328439	4.39905	1.08724e-05	0.000397511	Atp2b2	0.108614	0.295521	female
ENSMUSG00000037936	8594.14	-0.696136	0.158286	-4.39796	1.09272e-05	0.000398683	Scarb1	31.9227	19.7624	neither
ENSMUSG00000034708	7472.25	0.607235	0.13809	4.39738	1.09567e-05	0.000398934	Grn	43.5229	66.5143	neither
ENSMUSG00000024566	1065.38	0.496562	0.113071	4.3916	1.12522e-05	0.000408844	Atp9b	1.89676	2.68581	neither
ENSMUSG00000033688	21611	0.54647	0.124658	4.38377	1.16644e-05	0.00042295	Inhca	99.4772	145.778	neither
ENSMUSG00000089991	564.179	0.568096	0.129689	4.38046	1.18432e-05	0.000428547	Gm16332	3.91064	5.81775	male
ENSMUSG00000055546	434.845	-0.786219	0.17951	-4.37982	1.1878e-05	0.000428925	Timd4	6.47405	3.75757	neither
ENSMUSG00000042451	19.8864	-2.54356	0.58122	-4.37624	1.20747e-05	0.000435133	Mybph	0.372951	0.0631609	neither
ENSMUSG00000023764	198.173	1.01657	0.232445	4.37336	1.22347e-05	0.000439999	Sfi1	0.442699	0.898945	neither
ENSMUSG00000010044	11.8984	-3.59869	0.823068	-4.37229	1.22952e-05	0.000441273	Zmynd10	0.265105	0.0203868	neither
ENSMUSG00000025574	836.219	0.600054	0.137325	4.3696	1.24477e-05	0.000445836	Tk1	3.26307	4.96861	female
ENSMUSG00000002944	6455.98	-1.71946	0.393849	-4.36578	1.26668e-05	0.000452761	Cd36	70.4481	21.4732	female
ENSMUSG00000031963	38.875	2.22167	0.50897	4.36503	1.27105e-05	0.000453401	Bmper	0.0728405	0.339296	female
ENSMUSG00000063428	533.629	0.812092	0.186318	4.35863	1.30882e-05	0.000465929	Ddo	1.10828	1.95211	neither
ENSMUSG00000026000	559.983	0.55097	0.126439	4.3576	1.31498e-05	0.000467176	Lancl1	1.68919	2.48519	neither
ENSMUSG00000024063	593.68	-0.506761	0.116363	-4.35499	1.33075e-05	0.000471827	Lbh	5.54006	3.91133	female
ENSMUSG00000042632	1880.45	-0.505995	0.116349	-4.34895	1.36792e-05	0.000484028	Pla2g6	10.3695	7.32394	male
ENSMUSG00000036896	2670.11	-0.57225	0.132028	-4.3343	1.46225e-05	0.000516367	C1qc	42.2222	28.4809	neither
ENSMUSG00000001891	25763.4	-0.695961	0.160738	-4.32978	1.49259e-05	0.000526026	Ugp2	265.07	164.138	neither
ENSMUSG00000036764	491.896	-0.742149	0.171543	-4.3263	1.51633e-05	0.000532259	Dnajc12	3.51067	2.1072	neither
ENSMUSG00000113047	145.783	0.873487	0.201883	4.3267	1.51361e-05	0.000532259	Gm47469	0.582178	1.07057	neither
ENSMUSG00000045930	861.368	-0.6056	0.14012	-4.32201	1.54611e-05	0.00054163	Clec14a	5.80644	3.82845	neither
ENSMUSG00000090298	71.7514	9.53283	2.20903	4.3154	1.59316e-05	0.000557003	Sult3a2	0	3.96051	female
ENSMUSG00000067344	58.1911	-1.98899	0.461887	-4.30621	1.66072e-05	0.000579473	Rps25-ps1	6.26834	1.59747	neither
ENSMUSG00000030681	1759.46	0.67924	0.157826	4.30372	1.67951e-05	0.000584869	Mvp	4.52633	7.27522	neither
ENSMUSG00000019989	2558.51	-0.682957	0.15876	-4.30183	1.69391e-05	0.000588719	Enpp3	13.3773	8.3595	male
ENSMUSG00000025497	2254.55	0.625849	0.145533	4.30039	1.70497e-05	0.000591393	Cdhr5	16.522	25.5918	male
ENSMUSG00000027999	895.157	-0.79151	0.184213	-4.29672	1.73348e-05	0.000600097	Pla2g12a	7.8687	4.55818	female
ENSMUSG00000074882	18418.7	0.525877	0.122501	4.29284	1.76405e-05	0.000609482	Cyp2c68	223.606	323.009	female
ENSMUSG00000025006	1384.74	-0.521111	0.121568	-4.28657	1.81453e-05	0.000625694	Sorbs1	2.83138	1.97966	neither
ENSMUSG00000024697	109.75	1.62516	0.379362	4.28393	1.83618e-05	0.000631919	Gna14	0.39823	1.23862	neither
ENSMUSG00000021947	660.709	0.612991	0.143174	4.28144	1.85686e-05	0.000636593	Cryl1	6.12431	9.39451	neither
ENSMUSG00000063590	32.357	5.91776	1.38219	4.28143	1.857e-05	0.000636593	Slc22a28	0.0134444	0.812902	male
ENSMUSG00000020777	90287.8	-0.476117	0.111265	-4.27912	1.87638e-05	0.000641984	Acox1	527.813	380.659	male
ENSMUSG00000020435	78.6925	1.54114	0.360634	4.27342	1.92498e-05	0.000657334	Osbp2	0.161002	0.47205	female
ENSMUSG00000002076	11.8625	4.42958	1.03802	4.26734	1.97814e-05	0.000674177	Hsf2bp	0.007507	0.161985	male
ENSMUSG00000027312	2587.83	0.647068	0.151724	4.26477	2.00105e-05	0.000680665	Atrn	3.89867	6.12768	neither
ENSMUSG00000108822	95.8194	3.66999	0.860698	4.26396	2.00832e-05	0.000681821	Gm44787	0.334834	4.25576	neither
ENSMUSG00000020715	2138.71	0.49604	0.116588	4.25464	2.09381e-05	0.000708111	Ern1	5.54493	7.84412	male
ENSMUSG00000072620	211.29	-0.826565	0.194273	-4.25466	2.09367e-05	0.000708111	Slfn2	4.14997	2.34235	neither
ENSMUSG00000026586	17.2616	2.49335	0.58678	4.24921	2.14528e-05	0.000724126	Prrx1	0.0119098	0.0679736	neither
ENSMUSG00000024785	4459.97	-0.546156	0.128721	-4.24293	2.20623e-05	0.000743271	Rcl1	71.5636	49.1493	neither
ENSMUSG00000053617	1240.7	0.712422	0.168308	4.23284	2.30757e-05	0.000775926	Sh3pxd2a	2.07175	3.40388	neither
ENSMUSG00000025732	876.715	-0.503753	0.119094	-4.22989	2.3381e-05	0.000784692	Mcrip2	20.0843	14.2131	neither
ENSMUSG00000018379	2202.89	0.472146	0.111692	4.2272	2.3662e-05	0.000792611	Srsf1	8.25151	11.4863	neither
ENSMUSG00000068227	175.316	-1.34776	0.318911	-4.22614	2.37738e-05	0.000794842	Il2rb	1.50043	0.589846	neither
ENSMUSG00000054863	21.7231	2.82545	0.668933	4.22381	2.40203e-05	0.000801557	Tafa5	0.0460638	0.336488	neither
ENSMUSG00000032348	3717.64	-0.744435	0.176348	-4.2214	2.42792e-05	0.000808662	Gsta4	93.9161	56.2117	female
ENSMUSG00000036110	6097.01	0.826985	0.195928	4.22087	2.43366e-05	0.000809044	Slc17a2	18.847	33.5262	neither
ENSMUSG00000092075	49.3667	8.99307	2.13324	4.21568	2.49022e-05	0.000824953	Serpina4-ps1	0	1.96214	male
ENSMUSG00000053916	19.0014	-3.17562	0.753298	-4.21562	2.4909e-05	0.000824953	Nanp	0.585923	0.0660388	neither
ENSMUSG00000120336	9.02568	5.55555	1.31819	4.21452	2.5031e-05	0.000827434	ENSMUSG00000120336	0.0122662	0.697149	neither
ENSMUSG00000079659	1915.69	-0.604427	0.143521	-4.21142	2.53771e-05	0.000837302	Tmem243	8.62407	5.69372	male
ENSMUSG00000032363	366.845	-1.04311	0.247958	-4.20681	2.59005e-05	0.00085297	Adamts7	2.00617	0.978889	neither
ENSMUSG00000120841	7.17713	6.20469	1.47549	4.20518	2.60871e-05	0.000857511	ENSMUSG00000120841	0	0.299722	male
ENSMUSG00000039601	1091.08	-1.92137	0.456961	-4.20466	2.61479e-05	0.000857903	Rcan2	10.0835	2.67203	neither
ENSMUSG00000028476	221.716	0.790049	0.188057	4.20111	2.65615e-05	0.000869853	Reck	0.866685	1.50762	neither
ENSMUSG00000063488	331.549	0.648034	0.154412	4.1968	2.70712e-05	0.000884897	Zkscan7	0.909674	1.42919	male
ENSMUSG00000036813	2125.37	0.417368	0.099506	4.1944	2.73598e-05	0.000892672	Entpd8	17.1138	22.936	neither
ENSMUSG00000029403	253.541	0.825729	0.196937	4.19285	2.75473e-05	0.000897122	Cdkl2	0.769467	1.3704	neither
ENSMUSG00000029478	2014.87	0.466115	0.1113	4.1879	2.81552e-05	0.000914702	Ncor2	4.11829	5.70798	neither
ENSMUSG00000085023	426.123	-0.816494	0.194979	-4.18761	2.81911e-05	0.000914702	Gm12744	26.7155	15.2544	neither
ENSMUSG00000029630	23060.9	-0.55689	0.133073	-4.18485	2.85355e-05	0.000924172	Cyp3a25	336.581	229.531	neither
ENSMUSG00000010651	36777.4	-0.69455	0.165991	-4.18427	2.86088e-05	0.000924844	Acaa1b	591.724	366.725	neither
ENSMUSG00000001128	1380.84	-0.675675	0.161802	-4.17593	2.96774e-05	0.000957626	Cfp	24.9874	15.6806	neither
ENSMUSG00000041571	2478.01	0.508181	0.121706	4.17548	2.97364e-05	0.000957775	Selenow	70.9531	101.307	neither
ENSMUSG00000036275	5203.56	0.433582	0.103868	4.17438	2.98805e-05	0.000960655	9530068E07Rik	34.2921	46.4717	neither
ENSMUSG00000041119	417.846	0.642929	0.154093	4.17235	3.01469e-05	0.000967451	Pde9a	2.35622	3.68562	neither
ENSMUSG00000000149	4706.66	-0.664098	0.159255	-4.17002	3.04574e-05	0.000975636	Gna12	43.1408	27.3025	male
ENSMUSG00000032584	32.954	-1.691	0.405734	-4.16776	3.07609e-05	0.000983564	Mst1r	0.256717	0.0795626	neither
ENSMUSG00000022150	767.624	-0.449604	0.107946	-4.16508	3.11248e-05	0.000993396	Dab2	3.08213	2.26422	neither
ENSMUSG00000030559	17.4833	3.14068	0.754142	4.16458	3.11932e-05	0.000993773	Rab38	0.0591707	0.508334	neither
ENSMUSG00000071714	110.719	-1.16927	0.281008	-4.16099	3.16875e-05	0.0010077	Csf2rb2	0.826998	0.367061	neither
ENSMUSG00000022122	501.899	-0.736305	0.177357	-4.15154	3.3025e-05	0.00104721	Ednrb	3.75079	2.26463	neither
ENSMUSG00000031816	256.609	0.694683	0.167338	4.15137	3.30493e-05	0.00104721	Mthfsd	0.472601	0.767875	neither
ENSMUSG00000055254	928.816	3.9974	0.963244	4.14994	3.32569e-05	0.0010519	Ntrk2	0.144626	2.32376	female
ENSMUSG00000033220	437.946	-0.83496	0.201361	-4.14659	3.37469e-05	0.00106548	Rac2	4.62236	2.59307	neither
ENSMUSG00000046876	459.267	0.883707	0.213184	4.14527	3.39413e-05	0.0010697	Atxn1	0.593212	1.09568	neither
ENSMUSG00000064326	209.426	-0.769101	0.185743	-4.14068	3.46282e-05	0.0010894	Siva1	2.78217	1.64185	neither
ENSMUSG00000026270	818.01	0.579337	0.14012	4.13458	3.55598e-05	0.0011167	Capn10	3.85456	5.77555	neither
ENSMUSG00000079547	268.723	-1.07719	0.26065	-4.13271	3.58515e-05	0.00112386	H2-DMb1	5.54284	2.62956	female
ENSMUSG00000108806	1108.1	-0.606072	0.146714	-4.13099	3.61209e-05	0.00113029	Gm44729	16.6353	10.9706	neither
ENSMUSG00000030895	121213	0.507818	0.122965	4.12978	3.63113e-05	0.00113423	Hpx	1704.82	2431.92	neither
ENSMUSG00000034450	21785	-0.575122	0.139366	-4.1267	3.68e-05	0.00114746	Gulo	294.148	198.12	neither
ENSMUSG00000066477	83.3313	4.97328	1.20604	4.12366	3.72907e-05	0.0011607	Gm16551	0.0357814	1.11528	male
ENSMUSG00000021416	156.036	4.1773	1.01336	4.12224	3.75207e-05	0.00116579	Eci3	0.293736	5.34276	female
ENSMUSG00000043681	459.683	1.95662	0.474888	4.12018	3.78581e-05	0.0011742	Fam25c	11.773	45.9269	neither
ENSMUSG00000023044	10037	3.0234	0.73471	4.1151	3.87015e-05	0.00119809	Csad	14.6431	119.437	neither
ENSMUSG00000011034	89.1007	1.37658	0.334549	4.11472	3.87645e-05	0.00119809	Slc5a1	0.306457	0.804951	female
ENSMUSG00000037798	161279	-0.505161	0.122847	-4.11212	3.92036e-05	0.00120953	Mat1a	1393.15	984.98	female
ENSMUSG00000041895	470.684	0.781548	0.190675	4.09884	4.15222e-05	0.00127883	Wipi1	2.00194	3.45838	male
ENSMUSG00000035459	2465.8	-0.491818	0.120121	-4.09436	4.23335e-05	0.00130153	Stab2	8.40213	5.99715	neither
ENSMUSG00000032561	344.807	2.44108	0.596532	4.09212	4.2745e-05	0.00131189	Acpp	0.373365	2.03771	neither
ENSMUSG00000031453	740.941	-0.484562	0.118426	-4.09167	4.28278e-05	0.00131214	Rasa3	4.33326	3.10294	female
ENSMUSG00000061959	5871.7	-0.476423	0.116546	-4.08786	4.3537e-05	0.00132694	Ces1e	79.6904	57.4733	neither
ENSMUSG00000028037	189.244	0.759391	0.18576	4.08801	4.35081e-05	0.00132694	Ifi44	0.585121	0.994755	female
ENSMUSG00000120031	9.04203	5.55777	1.35952	4.08803	4.35058e-05	0.00132694	ENSMUSG00000120031	0.00594614	0.338785	neither
ENSMUSG00000020101	420.437	-0.569957	0.139632	-4.08185	4.46793e-05	0.0013594	Vsir	2.55942	1.72801	neither
ENSMUSG00000022488	407.529	-0.670706	0.16439	-4.07997	4.50415e-05	0.00136805	Nckap1l	2.1556	1.35522	neither
ENSMUSG00000032328	6415.68	0.432539	0.106085	4.0773	4.55618e-05	0.00138147	Tmem30a	24.6934	33.4407	neither
ENSMUSG00000037263	89.1245	1.77884	0.43686	4.07188	4.66359e-05	0.0014116	Aldh3b3	0.24667	0.845378	female
ENSMUSG00000070407	3997.23	0.410577	0.100872	4.07027	4.69588e-05	0.00141893	Hs3st3b1	17.8427	23.7972	neither
ENSMUSG00000097286	273.721	-1.04076	0.255783	-4.06892	4.7232e-05	0.00142474	Gm26684	0.968619	0.470195	neither
ENSMUSG00000001763	248.446	0.83652	0.206101	4.0588	4.93264e-05	0.00148537	Tspan33	0.876563	1.56996	male
ENSMUSG00000031103	169.229	-0.803782	0.198691	-4.04539	5.22351e-05	0.00157027	Elf4	0.895146	0.512192	neither
ENSMUSG00000024427	406.743	-0.776323	0.191983	-4.04369	5.26154e-05	0.001579	Spry4	2.75802	1.61476	neither
ENSMUSG00000031119	2341.21	0.424119	0.104978	4.04008	5.34323e-05	0.00160078	Gpc4	19.2542	25.9255	neither
ENSMUSG00000032080	5510.16	1.44855	0.359014	4.03479	5.465e-05	0.00163448	Apoa4	41.5614	113.85	neither
ENSMUSG00000007812	1011.63	0.54613	0.135383	4.03395	5.48459e-05	0.00163755	Zfp655	3.75125	5.49424	male
ENSMUSG00000046160	129.831	-1.43097	0.354871	-4.03238	5.52154e-05	0.00164579	Olig1	2.23337	0.835692	male
ENSMUSG00000027997	1430.76	-0.696466	0.172863	-4.02901	5.60118e-05	0.00166671	Casp6	8.09227	5.00547	female
ENSMUSG00000030590	329.724	0.648323	0.160997	4.02692	5.6512e-05	0.00167715	Fam98c	2.41494	3.80288	neither
ENSMUSG00000115750	10.6661	-3.37668	0.838563	-4.02675	5.65535e-05	0.00167715	Gm49282	0.538606	0.0527367	neither
ENSMUSG00000030359	206711	0.43189	0.107364	4.02269	5.75384e-05	0.00170348	Pzp	700.572	948.109	neither
ENSMUSG00000023176	14575.9	0.522121	0.129893	4.01962	5.82931e-05	0.00172293	Cpn2	67.1393	96.7394	neither
ENSMUSG00000087590	183.781	0.727391	0.181197	4.01437	5.9604e-05	0.00175872	Epb41l4aos	3.04112	5.05154	female
ENSMUSG00000031871	1562.28	-0.384788	0.0959709	-4.00942	6.08677e-05	0.001793	Cdh5	10.7469	8.26088	neither
ENSMUSG00000038147	287.671	-0.619421	0.154546	-4.008	6.12356e-05	0.00180082	Cd84	1.42097	0.926101	neither
ENSMUSG00000005897	633.497	0.597337	0.149139	4.00523	6.19567e-05	0.00181898	Nr2c1	2.79403	4.24189	neither
ENSMUSG00000027712	3174.45	0.520496	0.130049	4.0023	6.27296e-05	0.0018386	Anxa5	37.4568	53.9345	female
ENSMUSG00000066829	94.0117	1.07933	0.269713	4.00177	6.28693e-05	0.00183963	Zfp810	0.251401	0.533242	neither
ENSMUSG00000040943	215.342	1.15097	0.287651	4.00126	6.30048e-05	0.00184054	Tet2	0.202927	0.45056	neither
ENSMUSG00000035836	8913.77	0.854664	0.21389	3.99581	6.44747e-05	0.00188035	Ugt2b1	62.9944	114.293	male
ENSMUSG00000041992	529.709	-0.511051	0.128022	-3.99191	6.55421e-05	0.00190832	Rapgef5	1.24282	0.875824	neither
ENSMUSG00000062181	5690.41	3.0254	0.758155	3.99048	6.59408e-05	0.00191511	Ces3b	12.3835	101.221	male
ENSMUSG00000026870	1499.65	0.499477	0.125173	3.99029	6.5993e-05	0.00191511	Cutal	12.9947	18.4398	neither
ENSMUSG00000029822	105.084	-1.13011	0.283343	-3.98851	6.64903e-05	0.00192636	Osbpl3	0.407719	0.187688	neither
ENSMUSG00000072949	615.93	0.677187	0.170035	3.98263	6.81575e-05	0.00197141	Acot1	3.08841	4.95107	neither
ENSMUSG00000009035	1751.49	-0.472564	0.118711	-3.9808	6.86834e-05	0.00198336	Tmem184b	11.0502	7.99688	neither
ENSMUSG00000013089	227.214	-0.671433	0.168717	-3.97965	6.9017e-05	0.00198973	Etv5	1.73631	1.09496	neither
ENSMUSG00000054074	33.1874	-1.51175	0.380467	-3.9734	7.08528e-05	0.00203931	Skida1	0.2545	0.0897719	neither
ENSMUSG00000005580	1069.23	-0.606903	0.15278	-3.97241	7.11501e-05	0.00204452	Adcy9	6.34262	4.17656	neither
ENSMUSG00000010025	19937	-0.548003	0.138089	-3.96847	7.23358e-05	0.0020752	Aldh3a2	107.599	73.8407	female
ENSMUSG00000051579	753.8	-0.549709	0.138541	-3.96785	7.2525e-05	0.00207724	Tceal8	8.92081	6.11843	female
ENSMUSG00000119989	490.308	-0.586667	0.147883	-3.96709	7.27542e-05	0.00208041	Gm39213	8.21929	5.49325	neither
ENSMUSG00000029151	26.1756	2.0925	0.527685	3.96542	7.32655e-05	0.00209163	Slc30a3	0.0900766	0.382497	neither
ENSMUSG00000070315	479.07	0.530272	0.133865	3.96124	7.45616e-05	0.00212519	4930581F22Rik	1.6825	2.43381	female
ENSMUSG00000046718	4445.04	0.393121	0.099311	3.95848	7.54286e-05	0.00214642	Bst2	108.648	143.176	neither
ENSMUSG00000016194	29276.1	-0.479407	0.121213	-3.95508	7.65097e-05	0.00217367	Hsd11b1	204.785	147.352	neither
ENSMUSG00000032349	18790.7	0.657877	0.166433	3.95279	7.72437e-05	0.00218745	Elovl5	105.693	167.29	female
ENSMUSG00000050505	11.0542	-4.557	1.1528	-3.95298	7.71823e-05	0.00218745	Pcdh20	0.0990647	0.0038046	neither
ENSMUSG00000025885	1021.27	0.655103	0.165754	3.95225	7.74194e-05	0.0021889	Myo5b	2.07399	3.27758	neither
ENSMUSG00000089678	4611.81	-0.684028	0.173243	-3.94837	7.86867e-05	0.00222116	Agxt2	45.8717	28.6426	neither
ENSMUSG00000021900	2775.14	0.561681	0.142299	3.94718	7.90761e-05	0.00222775	Btd	24.3164	36.0191	female
ENSMUSG00000058260	9.8889	4.75345	1.20447	3.94651	7.93001e-05	0.00222775	Serpina9	0.00517335	0.132585	male
ENSMUSG00000097766	13.2219	4.16052	1.05419	3.94663	7.92596e-05	0.00222775	5730420D15Rik	0.0156086	0.274379	female
ENSMUSG00000036887	2692.93	-0.444779	0.112739	-3.94522	7.97277e-05	0.0022332	C1qa	76.2348	56.1723	neither
ENSMUSG00000030562	1305.95	-0.776292	0.196771	-3.94516	7.9748e-05	0.0022332	Nox4	4.96959	2.91085	male
ENSMUSG00000030091	732.295	0.484331	0.122792	3.94433	8.00241e-05	0.00223737	Nup210	1.48762	2.08907	neither
ENSMUSG00000022299	1624.98	-0.665208	0.168883	-3.93888	8.18644e-05	0.00228519	Slc25a32	8.36847	5.29538	neither
ENSMUSG00000021895	1103.26	-0.471627	0.119756	-3.93825	8.20795e-05	0.00228684	Arhgef3	7.23289	5.22781	neither
ENSMUSG00000105283	14.8874	2.76137	0.701223	3.93794	8.21837e-05	0.00228684	Gm33370	0.0473418	0.319642	female
ENSMUSG00000021065	192.033	0.81677	0.207604	3.93427	8.34483e-05	0.00231836	Fut8	0.450632	0.79301	female
ENSMUSG00000019768	1347.07	1.5782	0.401352	3.9322	8.41727e-05	0.00233214	Esr1	1.26335	3.7861	neither
ENSMUSG00000051166	97.6711	1.13753	0.289294	3.93209	8.42097e-05	0.00233214	Eml5	0.130131	0.285333	neither
ENSMUSG00000042589	800.305	3.25509	0.828703	3.92793	8.56806e-05	0.00236915	Cux2	0.384739	3.68476	female
ENSMUSG00000054843	1027.29	0.638261	0.163107	3.91314	9.11046e-05	0.00251517	Atrnl1	3.1129	4.86775	male
ENSMUSG00000051427	370.919	0.614922	0.157222	3.91117	9.18511e-05	0.00253181	Ccdc157	1.33927	2.05624	neither
ENSMUSG00000108145	9.03896	4.62048	1.18307	3.90549	9.40329e-05	0.00258789	Gm38811	0.00544711	0.127736	female
ENSMUSG00000003379	49.6956	-1.26794	0.324795	-3.90381	9.46883e-05	0.00260186	Cd79a	1.232	0.511441	neither
ENSMUSG00000022546	14341.4	-0.40558	0.103923	-3.90268	9.51326e-05	0.00260999	Gpt	141.882	107.478	neither
ENSMUSG00000005220	27.8948	2.03429	0.521719	3.8992	9.65099e-05	0.00264325	Corin	0.0515187	0.212856	neither
ENSMUSG00000081982	8.24505	-4.10626	1.05319	-3.89886	9.66454e-05	0.00264325	Sult2a-ps2	0.988018	0.0515922	neither
ENSMUSG00000022391	1751.59	0.548054	0.140586	3.89835	9.68516e-05	0.00264477	Rangap1	7.47244	10.9555	male
ENSMUSG00000046532	437.466	3.57789	0.918105	3.89704	9.73748e-05	0.00265494	Ar	0.172044	2.05866	female
ENSMUSG00000044206	1921.22	-0.626184	0.160704	-3.89651	9.75908e-05	0.0026567	Vsig4	40.1293	26.0777	neither
ENSMUSG00000028185	1014.83	-0.438937	0.11273	-3.89371	9.87206e-05	0.00268331	Dnase2b	10.6864	7.91353	neither
ENSMUSG00000028654	456.676	-0.601398	0.154493	-3.89272	9.91264e-05	0.00269018	Mycl	3.48245	2.30066	neither
ENSMUSG00000030055	414.212	-0.625994	0.160913	-3.89027	0.000100133	0.0027133	Rab43	2.32034	1.51204	neither
ENSMUSG00000041548	6638.95	-0.462467	0.118926	-3.8887	0.000100784	0.00272451	Hspb8	100.751	73.3435	neither
ENSMUSG00000022383	5952.69	-0.560039	0.144023	-3.88852	0.000100856	0.00272451	Ppara	47.2091	32.1376	neither
ENSMUSG00000056216	1988.9	0.512213	0.131877	3.88403	0.000102741	0.00277116	Cebpg	7.44901	10.6539	neither
ENSMUSG00000031838	766.563	-0.537304	0.138494	-3.87961	0.000104624	0.00281764	Ifi30	23.658	16.3396	neither
ENSMUSG00000025232	2506.32	-0.406239	0.104787	-3.8768	0.00010584	0.00284603	Hexa	36.5403	27.6635	neither
ENSMUSG00000028581	1156.04	-0.580705	0.149925	-3.87329	0.000107376	0.00288291	Laptm5	9.34205	6.263	neither
ENSMUSG00000059089	288.689	-0.795408	0.205413	-3.87224	0.000107839	0.00289094	Fcgr4	7.44963	4.30305	neither
ENSMUSG00000032380	435.075	0.646529	0.167014	3.8711	0.000108345	0.00290009	Dapk2	2.09678	3.29688	female
ENSMUSG00000032202	142.655	-0.729335	0.188478	-3.8696	0.000109013	0.00291354	Rab27a	1.17172	0.708528	neither
ENSMUSG00000026177	381.725	-0.666772	0.172344	-3.86885	0.000109349	0.00291807	Slc11a1	3.22958	2.0385	neither
ENSMUSG00000091192	367.998	-0.56536	0.146254	-3.86561	0.000110813	0.00295065	Sardhos	42.3074	28.6916	female
ENSMUSG00000018211	9.70694	4.13406	1.0695	3.8654	0.000110905	0.00295065	Wfdc15b	0.0471025	0.822613	neither
ENSMUSG00000021208	306.539	1.07138	0.277231	3.86458	0.000111281	0.00295618	Ifi27l2b	4.6188	9.74296	neither
ENSMUSG00000033170	831.053	-0.708265	0.183361	-3.86268	0.00011215	0.00297477	Card10	5.31517	3.26506	female
ENSMUSG00000047407	301.628	0.766911	0.198729	3.85908	0.000113813	0.00301432	Tgif1	1.01351	1.73049	neither
ENSMUSG00000025479	350047	-0.617499	0.160326	-3.85152	0.000117389	0.00310437	Cyp2e1	5014.35	3278.97	neither
ENSMUSG00000031969	2207.73	0.386164	0.100279	3.85089	0.000117688	0.00310759	Acad8	11.7945	15.4649	neither
ENSMUSG00000029664	2098.39	0.405759	0.105392	3.84999	0.000118122	0.00311438	Tfpi2	26.3784	35.0696	neither
ENSMUSG00000029012	495.051	0.494409	0.128484	3.84801	0.000119081	0.00313498	Orc5	1.7012	2.40641	female
ENSMUSG00000035121	29.092	-1.67834	0.436219	-3.84747	0.000119342	0.00313715	Neil2	0.225266	0.0710582	neither
ENSMUSG00000022754	16.9078	2.26829	0.589808	3.8458	0.000120158	0.00315388	Tmem45a	0.0463189	0.230349	female
ENSMUSG00000033386	1115.83	0.449459	0.116889	3.84518	0.000120462	0.00315715	Frrs1	3.31561	4.54728	neither
ENSMUSG00000026435	412.388	0.84737	0.220527	3.84248	0.000121798	0.00318742	Slc45a3	2.11344	3.80894	neither
ENSMUSG00000054827	40930.4	-0.909427	0.23681	-3.84032	0.000122874	0.00321078	Cyp2c50	467.394	249.731	neither
ENSMUSG00000022325	153.645	0.954488	0.248665	3.83845	0.000123814	0.00323054	Pop1	0.704853	1.36707	neither
ENSMUSG00000037280	68.7111	-1.18017	0.307556	-3.83726	0.000124414	0.00324139	Galnt6	0.629651	0.277614	neither
ENSMUSG00000033967	27.0714	2.61828	0.683253	3.83208	0.000127063	0.00330551	Rnf225	0.0598239	0.367916	female
ENSMUSG00000027692	178.154	1.24221	0.324843	3.82404	0.000131284	0.00341028	Tnik	0.140326	0.332632	female
ENSMUSG00000034795	179.916	0.673336	0.176168	3.82212	0.00013231	0.00343187	Ccdc122	1.7849	2.85265	neither
ENSMUSG00000091366	9.10949	3.55543	0.930667	3.8203	0.000133287	0.00345212	Gm17040	0.0329748	0.372785	neither
ENSMUSG00000023043	5309.44	0.497118	0.130216	3.81763	0.000134741	0.00348464	Krt18	78.2245	110.786	neither
ENSMUSG00000041308	451.078	-0.516204	0.135235	-3.81709	0.000135033	0.00348706	Sntb2	1.31054	0.918003	neither
ENSMUSG00000044037	489.695	0.521418	0.136641	3.81597	0.00013565	0.00349787	Als2cl	1.74692	2.51218	male
ENSMUSG00000032725	536.728	-0.471125	0.123489	-3.81511	0.000136125	0.00350497	Folr2	10.3006	7.45214	male
ENSMUSG00000062908	14437	-0.476373	0.125133	-3.80694	0.000140697	0.00361739	Acadm	109.621	79.0352	neither
ENSMUSG00000106352	431.266	0.570991	0.15004	3.8056	0.000141464	0.00363179	5033403H07Rik	3.51845	5.23676	neither
ENSMUSG00000030536	775.416	-0.44326	0.116642	-3.80017	0.000144597	0.00370069	Iqgap1	1.38034	1.01724	neither
ENSMUSG00000039585	439.359	-0.654614	0.172242	-3.80055	0.000144376	0.00370069	Myo9a	1.05347	0.670244	neither
ENSMUSG00000027562	253.817	0.966347	0.254311	3.79986	0.000144778	0.00370069	Car2	1.81334	3.5508	female
ENSMUSG00000025277	1419.21	-0.717088	0.188763	-3.79888	0.000145351	0.00370992	Abhd6	20.2409	12.3583	neither
ENSMUSG00000035992	1896.64	-0.591244	0.155682	-3.79776	0.000146011	0.00371598	Fnip1	8.17673	5.44522	male
ENSMUSG00000027111	165.448	0.929238	0.244659	3.7981	0.000145812	0.00371598	Itga6	0.317464	0.608674	female
ENSMUSG00000009614	54472.1	-0.390502	0.102867	-3.79619	0.000146936	0.00373413	Sardh	290.48	222.334	neither
ENSMUSG00000016756	3474.88	1.29319	0.34076	3.79503	0.000147625	0.00374083	Cmah	4.82351	11.8641	male
ENSMUSG00000057554	3244.51	0.401091	0.105681	3.7953	0.000147467	0.00374083	Lgals8	19.3574	25.6513	male
ENSMUSG00000053332	872.781	0.510882	0.134652	3.79408	0.000148189	0.00374971	Gas5	4.59045	6.56889	neither
ENSMUSG00000046785	655.938	0.523759	0.138104	3.7925	0.000149138	0.00376831	Epm2aip1	1.91684	2.76633	neither
ENSMUSG00000030651	43.3005	-1.32459	0.349545	-3.78945	0.000150981	0.0038094	Art2b	0.55913	0.223644	neither
ENSMUSG00000026442	7.87181	5.3435	1.41065	3.78798	0.000151876	0.0038265	Nfasc	0.000671859	0.0278008	male
ENSMUSG00000085711	616.629	-0.526811	0.139325	-3.78116	0.000156096	0.0039272	Gm15163	14.2768	9.94233	neither
ENSMUSG00000055003	84.9095	-3.52378	0.932583	-3.77851	0.000157767	0.00396196	Lrtm2	0.972863	0.0841702	female
ENSMUSG00000040446	245.411	0.590059	0.156172	3.77826	0.000157929	0.00396196	Rprd1a	0.774014	1.16739	male
ENSMUSG00000002699	291.106	-0.78574	0.208228	-3.77346	0.000160999	0.00403324	Lcp2	2.11234	1.22584	neither
ENSMUSG00000046167	47.9498	8.95195	2.37304	3.77235	0.000161716	0.00404544	Gldn	0	0.526974	neither
ENSMUSG00000045991	3093.4	0.595483	0.158116	3.76611	0.000165812	0.00414199	Onecut2	3.87668	5.87368	neither
ENSMUSG00000034258	289.087	-0.930255	0.247066	-3.7652	0.000166414	0.00415113	Flvcr2	2.767	1.45039	female
ENSMUSG00000024845	1595.57	-0.444745	0.118147	-3.76434	0.000166987	0.00415954	Tmem134	25.4048	18.7426	neither
ENSMUSG00000016921	1883.68	0.489871	0.130173	3.76323	0.000167734	0.00417177	Srsf6	8.32143	11.7145	neither
ENSMUSG00000086447	46.572	1.9227	0.510961	3.7629	0.000167953	0.00417177	Gm13522	0.391129	1.4782	neither
ENSMUSG00000024084	659.43	0.587718	0.15624	3.76163	0.000168808	0.00418121	Qpct	5.29685	7.98884	female
ENSMUSG00000030905	69.3696	-1.10681	0.294221	-3.76183	0.000168672	0.00418121	Crym	0.713628	0.331867	female
ENSMUSG00000037922	126.39	-0.973809	0.259032	-3.75942	0.000170308	0.00421243	Bank1	0.571909	0.291132	neither
ENSMUSG00000014776	48.8498	-1.20635	0.321367	-3.75381	0.000174167	0.00430184	Nol3	0.547855	0.238439	neither
ENSMUSG00000029050	1666.57	0.419249	0.111745	3.75185	0.000175532	0.00432947	Ski	6.54672	8.7807	female
ENSMUSG00000037649	312.925	-1.02773	0.274642	-3.74208	0.000182504	0.00449512	H2-DMa	3.1112	1.52814	neither
ENSMUSG00000027580	2099.74	0.771002	0.206077	3.74133	0.000183049	0.00450224	Helz2	3.43819	5.88282	male
ENSMUSG00000097772	55.6291	1.1435	0.305728	3.74025	0.000183838	0.00451534	5430416N02Rik	0.155811	0.343786	neither
ENSMUSG00000058715	413.355	-0.630534	0.168663	-3.73844	0.000185167	0.00454163	Fcer1g	14.6827	9.49898	neither
ENSMUSG00000030108	7376.76	0.556679	0.148967	3.73694	0.000186276	0.00456247	Slc6a13	52.4855	77.4716	neither
ENSMUSG00000021395	2432.38	0.368969	0.0987852	3.73506	0.000187668	0.00459017	Spin1	12.0512	15.6115	neither
ENSMUSG00000030788	2552.02	-0.366087	0.098081	-3.7325	0.000189589	0.0046115	Rnf141	7.14251	5.55862	neither
ENSMUSG00000025077	857.193	-0.704981	0.188866	-3.7327	0.000189436	0.0046115	Dclre1a	4.23448	2.60941	neither
ENSMUSG00000026355	235.498	0.649945	0.17413	3.73253	0.000189567	0.0046115	Mcm6	1.00423	1.57805	neither
ENSMUSG00000001095	47.57	1.32596	0.355197	3.73303	0.000189193	0.0046115	Slc13a2	0.286312	0.723245	neither
ENSMUSG00000028402	1209.36	0.470595	0.126173	3.72976	0.000191662	0.00465549	Mpdz	2.08058	2.89415	neither
ENSMUSG00000062825	5416.87	-0.600125	0.161049	-3.72636	0.000194264	0.00471218	Actg1	62.7044	41.4913	female
ENSMUSG00000032182	754.056	0.526651	0.141358	3.72567	0.0001948	0.00471867	Yipf2	7.25278	10.4926	neither
ENSMUSG00000097426	85.4028	1.46035	0.392236	3.72314	0.000196761	0.00475961	Gm8941	1.28817	3.57729	neither
ENSMUSG00000046169	65.5024	1.59092	0.427619	3.72042	0.000198894	0.00480461	Adamts6	0.107564	0.32227	neither
ENSMUSG00000019970	1432.39	-0.690314	0.185774	-3.71589	0.00020249	0.00488477	Sgk1	9.21495	5.7233	female
ENSMUSG00000047150	366.811	0.589294	0.158631	3.71487	0.000203312	0.00489786	1700001C19Rik	3.93823	5.96082	neither
ENSMUSG00000070661	307.925	-0.596053	0.160485	-3.71407	0.000203951	0.00490653	Rnf186	7.5398	5.01405	neither
ENSMUSG00000052160	450.969	-0.701717	0.189016	-3.71248	0.000205241	0.00493083	Pld4	4.12101	2.54	neither
ENSMUSG00000110663	31.1962	1.47101	0.397577	3.69993	0.000215655	0.00517396	Gm39157	0.357741	0.995725	neither
ENSMUSG00000100157	6.43473	5.06134	1.36909	3.69687	0.000218278	0.00522975	2310034O05Rik	0.00425176	0.171035	neither
ENSMUSG00000096956	30.3757	1.48158	0.400963	3.69507	0.000219828	0.00525971	Snhg18	0.266514	0.752302	neither
ENSMUSG00000055541	172.367	-0.740976	0.200575	-3.69427	0.000220521	0.00526914	Lair1	0.737872	0.441125	neither
ENSMUSG00000057406	552.216	0.46961	0.127194	3.69209	0.000222418	0.00530725	Nsd2	0.704084	0.977218	neither
ENSMUSG00000032946	450.354	-0.593427	0.160798	-3.69052	0.000223799	0.00533297	Rasgrp2	1.1175	0.742032	neither
ENSMUSG00000100277	335.982	-2.8934	0.784276	-3.68926	0.000224909	0.00535216	1810053B23Rik	2.61858	0.35343	female
ENSMUSG00000093661	163.884	0.941139	0.255223	3.68752	0.000226453	0.00538161	Eif4e3	1.13824	2.19758	neither
ENSMUSG00000027765	375.561	0.695959	0.188875	3.68477	0.000228909	0.00542026	P2ry1	1.70301	2.77563	neither
ENSMUSG00000027831	14.358	2.15454	0.584715	3.68477	0.000228907	0.00542026	Veph1	0.0190286	0.0847096	neither
ENSMUSG00000110332	7.62149	5.29632	1.43739	3.68467	0.000229003	0.00542026	Gm19935	0.00816911	0.390873	neither
ENSMUSG00000086583	945.238	0.465238	0.126454	3.67911	0.000234054	0.00553235	Gm15500	19.8773	27.5261	neither
ENSMUSG00000098557	979.195	-0.48387	0.131552	-3.67818	0.000234905	0.00553714	Kctd12	4.81498	3.45219	neither
ENSMUSG00000026979	254.67	-0.739771	0.201139	-3.67791	0.000235152	0.00553714	Psd4	0.691205	0.413556	neither
ENSMUSG00000032068	82.8866	1.20613	0.327969	3.67757	0.00023547	0.00553714	Plet1	0.655545	1.52362	neither
ENSMUSG00000023927	43.023	-1.38452	0.376483	-3.67752	0.000235516	0.00553714	Satb1	0.0837748	0.0317846	neither
ENSMUSG00000069733	75.9481	1.74102	0.473546	3.67655	0.000236406	0.00555065	Ube2u	0.583629	1.94622	neither
ENSMUSG00000029122	137.491	1.23177	0.335087	3.67598	0.000236942	0.00555582	Evc	0.27248	0.641263	female
ENSMUSG00000038781	814.705	0.462694	0.12612	3.66868	0.000243807	0.00570918	Stap2	6.80923	9.41626	neither
ENSMUSG00000048087	10545.6	-0.383073	0.104455	-3.66736	0.000245065	0.005731	Ahcyl	145.611	112.041	neither
ENSMUSG00000060791	194.609	-0.668973	0.182499	-3.66564	0.000246724	0.00576213	Gmfg	2.16728	1.36516	neither
ENSMUSG00000029178	2889.11	-0.393146	0.107276	-3.6648	0.000247528	0.00577324	Klf3	7.44937	5.6915	neither
ENSMUSG00000064210	533.76	-0.477437	0.130363	-3.66237	0.000249897	0.00582077	Ano6	1.2939	0.930575	neither
ENSMUSG00000120174	922.874	-0.505038	0.137953	-3.66095	0.00025128	0.00584525	4931408D14Rik	8.51992	6.02626	female
ENSMUSG00000020143	227.584	-0.82771	0.226139	-3.66018	0.000252037	0.00585511	Dock2	0.651483	0.36703	neither
ENSMUSG00000044749	11713.4	-0.508036	0.138891	-3.65779	0.000254401	0.00590223	Abca6	65.0568	45.8959	neither
ENSMUSG00000027559	84650.1	-0.567793	0.155278	-3.65662	0.000255558	0.00592127	Car3	901.052	609.925	male
ENSMUSG00000022003	715.158	1.72891	0.472952	3.65557	0.000256614	0.00593791	Slc25a30	1.85193	6.1539	neither
ENSMUSG00000057265	193.45	-0.67924	0.18612	-3.64947	0.000262779	0.00607259	Bbof1	1.4273	0.895729	neither
ENSMUSG00000022364	196.038	0.809749	0.221975	3.64794	0.000264356	0.00610099	Tbc1d31	0.570597	1.0056	neither
ENSMUSG00000086389	99.6826	1.14907	0.315117	3.64648	0.000265862	0.00612772	Gm15998	0.861659	1.90471	male
ENSMUSG00000022262	15.4511	2.35313	0.645539	3.64521	0.00026717	0.00614981	Dnah5	0.00805302	0.042526	neither
ENSMUSG00000021707	2231.1	-0.334275	0.0917918	-3.64167	0.00027088	0.00622706	Dhfr	11.883	9.45461	neither
ENSMUSG00000025742	808.376	0.445652	0.1224	3.64095	0.000271635	0.00623625	Prps2	4.51091	6.16667	female
ENSMUSG00000030707	287.13	-0.753902	0.207245	-3.63773	0.000275048	0.00630637	Coro1a	3.31148	1.96353	neither
ENSMUSG00000034918	27.0719	-1.91576	0.526704	-3.63726	0.000275556	0.00630979	Cdhr2	0.265181	0.0697241	neither
ENSMUSG00000038967	6265.2	-0.442679	0.121756	-3.6358	0.000277116	0.00633009	Pdk2	58.2616	43.0187	neither
ENSMUSG00000027309	1079.93	0.404134	0.111155	3.63576	0.000277162	0.00633009	Dnaaf9	2.2257	2.9576	male
ENSMUSG00000005251	310.912	-0.720482	0.198195	-3.63523	0.000277736	0.00633498	Ripk4	2.74884	1.67733	neither
ENSMUSG00000024399	62.792	-1.34581	0.370291	-3.63446	0.00027856	0.00634554	Ltb	1.52111	0.596479	neither
ENSMUSG00000047797	22053.6	0.498781	0.137337	3.63181	0.000281445	0.00640257	Gjb1	273.352	387.575	neither
ENSMUSG00000052726	18.6121	2.09165	0.575975	3.63149	0.000281792	0.00640257	Kcnt2	0.0260874	0.110342	male
ENSMUSG00000054453	69.4832	1.11353	0.306885	3.6285	0.000285069	0.00646867	Sytl5	0.4867	1.05898	female
ENSMUSG00000026819	6058.21	0.828826	0.228485	3.62748	0.000286197	0.00648591	Slc25a25	14.1781	25.2588	neither
ENSMUSG00000116284	139.014	-0.902858	0.248951	-3.62665	0.000287117	0.00649838	Gm3787	3.42992	1.82996	female
ENSMUSG00000027770	1294.29	0.412859	0.113866	3.62582	0.000288042	0.00650761	Dhx36	2.77504	3.70535	neither
ENSMUSG00000041567	433.505	4.42206	1.21967	3.62562	0.000288265	0.00650761	Serpina12	0.266993	5.75159	neither
ENSMUSG00000039323	29184	-1.45399	0.40139	-3.6224	0.000291887	0.00658093	Igfbp2	591.248	216.329	neither
ENSMUSG00000050248	83.1734	1.36405	0.376603	3.62197	0.000292368	0.00658333	Evc2	0.20398	0.525363	female
ENSMUSG00000024070	10940.6	-0.540503	0.149466	-3.61623	0.000298925	0.00669669	Prkd3	30.0541	20.7224	neither
ENSMUSG00000045658	2839.55	0.381837	0.105585	3.61639	0.000298741	0.00669669	Pid1	7.70626	10.0691	neither
ENSMUSG00000020014	17.6475	-1.95546	0.540668	-3.61676	0.000298315	0.00669669	Cfap54	0.0488642	0.0127293	neither
ENSMUSG00000028357	9.48572	2.98507	0.825416	3.61645	0.000298673	0.00669669	Kif12	0.0163092	0.126519	neither
ENSMUSG00000000154	4497.8	-0.351812	0.0973494	-3.61391	0.00030161	0.00674823	Slc22a18	75.788	59.5826	neither
ENSMUSG00000058254	1038.86	-0.468367	0.129639	-3.61286	0.000302838	0.00675851	Tspan7	4.35507	3.16155	neither
ENSMUSG00000015090	21.7264	1.81679	0.502853	3.61296	0.000302719	0.00675851	Ptgds	0.150852	0.523683	female
ENSMUSG00000042246	79.7263	0.998172	0.27647	3.61042	0.000305703	0.00681381	Tmc7	0.236098	0.471882	male
ENSMUSG00000043439	293.194	-0.825654	0.228814	-3.60841	0.000308081	0.00684081	Epop	4.13077	2.34696	neither
ENSMUSG00000035914	158.617	2.27299	0.629893	3.60854	0.000307926	0.00684081	Cd276	0.378511	1.84133	neither
ENSMUSG00000061397	4.00582	5.36347	1.48635	3.60848	0.000307996	0.00684081	Krt79	0	0.0432052	neither
ENSMUSG00000062074	5.98901	4.94132	1.36955	3.608	0.000308571	0.00684304	Ccn6	0.00669729	0.209534	neither
ENSMUSG00000021497	2643.65	0.419452	0.116306	3.60646	0.000310404	0.0068725	Txndc15	13.1637	17.6695	male
ENSMUSG00000030641	19.9463	1.88829	0.523619	3.60623	0.000310681	0.0068725	Ddias	0.0591116	0.216626	neither
ENSMUSG00000058952	29599.2	0.417248	0.115736	3.60518	0.000311937	0.0068916	Cfi	291.512	390.547	neither
ENSMUSG00000052928	1272.14	0.397092	0.110187	3.6038	0.000313603	0.00691972	Ctif	4.40942	5.8259	neither
ENSMUSG00000044674	502.182	-0.509173	0.141336	-3.60258	0.000315073	0.00694345	Fzd1	3.58816	2.53003	neither
ENSMUSG00000101356	3.98003	5.36538	1.48974	3.60156	0.000316318	0.00696217	Gm28876	0	0.117991	neither
ENSMUSG00000031626	2027.64	0.408265	0.113382	3.60078	0.000317266	0.0069743	Sorbs2	1.55434	2.06814	neither
ENSMUSG00000039497	539.489	-0.480599	0.133496	-3.60009	0.000318109	0.00698411	Dse	3.22477	2.31441	neither
ENSMUSG00000024640	21.9274	1.78074	0.494732	3.59941	0.00031894	0.00699362	Psat1	0.0599796	0.203896	neither
ENSMUSG00000048100	420.661	0.493625	0.13723	3.59707	0.000321824	0.00704807	Taf13	2.82654	3.99538	neither
ENSMUSG00000085189	55.1859	1.167	0.32458	3.59542	0.000323872	0.00708409	Gm11963	0.353496	0.803087	male
ENSMUSG00000051615	847.586	0.694558	0.193277	3.59358	0.000326163	0.00712535	Rap2a	3.94189	6.40696	neither
ENSMUSG00000079243	6.00283	4.95155	1.37837	3.59233	0.000327737	0.00715085	Xirp1	0.00152047	0.0478202	male
ENSMUSG00000022994	1000.86	-0.633178	0.176326	-3.59095	0.00032947	0.00717975	Adcy6	4.58286	2.96386	male
ENSMUSG00000059895	374.419	-0.530666	0.147817	-3.59002	0.000330654	0.00719664	Ptp4a3	1.20798	0.839288	female
ENSMUSG00000037722	3401.42	-0.389024	0.108449	-3.58717	0.000334288	0.00726673	Gnpnat1	20.7974	15.9365	neither
ENSMUSG00000042439	129.398	-0.872889	0.243431	-3.58577	0.000336081	0.00729669	Zfp532	0.477572	0.259954	neither
ENSMUSG00000115919	210.438	1.11244	0.310384	3.58408	0.000338268	0.00732609	Gm31583	0.61584	1.33503	male
ENSMUSG00000111055	11.8153	2.55646	0.713274	3.58412	0.000338218	0.00732609	D030034A15Rik	0.0217241	0.131309	neither
ENSMUSG00000047139	159.687	0.81733	0.228215	3.5814	0.00034176	0.0073926	Cd24a	1.14019	2.0266	female
ENSMUSG00000068874	19873.7	-0.555149	0.155118	-3.57889	0.00034506	0.00745435	Selenbp1	265.643	181.425	female
ENSMUSG00000041272	542.177	-0.458415	0.128099	-3.57858	0.000345462	0.00745435	Tox	2.10618	1.53729	female
ENSMUSG00000025792	8870.62	-0.477518	0.133463	-3.57791	0.000346358	0.00746452	Slc25a10	76.2926	54.9855	neither
ENSMUSG00000025151	3492.69	0.52204	0.146183	3.57114	0.000355434	0.00765075	Maged1	16.8212	24.2456	neither
ENSMUSG00000027340	2118.23	-1.33721	0.37482	-3.56761	0.000360259	0.00774512	Slc23a2	9.74838	3.86961	neither
ENSMUSG00000002847	2276.64	0.343017	0.0962431	3.56407	0.000365145	0.00784058	Pla1a	25.5143	32.458	female
ENSMUSG00000021335	369.157	0.508812	0.142777	3.56368	0.000365689	0.0078427	Slc17a1	3.28097	4.6812	neither
ENSMUSG00000060560	7.79779	3.83279	1.07701	3.55874	0.000372633	0.00798188	Ces4a	0.00986135	0.154242	male
ENSMUSG00000027889	841.212	0.42629	0.119989	3.55273	0.000381254	0.00815661	Ampd2	3.50668	4.73103	neither
ENSMUSG00000110488	81.6129	2.80828	0.790753	3.5514	0.000383186	0.00817805	Gm45724	1.23695	8.7107	neither
ENSMUSG00000072844	22.7087	-1.73532	0.488606	-3.55157	0.000382937	0.00817805	G530011O06Rik	0.373886	0.113866	neither
ENSMUSG00000070044	1211.02	-0.488313	0.137635	-3.54788	0.000388348	0.00826814	Fam149a	6.0638	4.33606	male
ENSMUSG00000026610	319.319	-1.68058	0.473664	-3.54805	0.000388094	0.00826814	Esrrg	2.00164	0.627373	neither
ENSMUSG00000072294	1268.61	-0.525689	0.148274	-3.54539	0.000392033	0.00833651	Klf12	5.47347	3.81374	male
ENSMUSG00000011257	1574.55	0.36415	0.102972	3.53641	0.000405599	0.00861457	Pabpc4	8.72903	11.2728	neither
ENSMUSG00000030031	87.7943	-1.17188	0.331681	-3.53317	0.000410609	0.00871046	Kbtbd8	0.610147	0.271346	neither
ENSMUSG00000071172	1723.71	0.415168	0.117533	3.53236	0.000411864	0.00872656	Srsf3	4.77307	6.39065	female
ENSMUSG00000030161	17859.3	-0.526447	0.149279	-3.52661	0.000420916	0.00890762	Gabarapl1	267.404	186.186	neither
ENSMUSG00000086561	21.8601	2.28692	0.648605	3.52591	0.000422032	0.0089205	Gm15540	0.284242	1.37581	neither
ENSMUSG00000027750	663.903	-0.734948	0.208594	-3.52335	0.00042613	0.00899357	Postn	2.43402	1.46578	neither
ENSMUSG00000045394	91.5866	1.01936	0.289335	3.52311	0.000426512	0.00899357	Epcam	0.700943	1.43442	female
ENSMUSG00000030865	189.777	-0.668496	0.189775	-3.52257	0.000427388	0.00900126	Chp2	3.71038	2.3431	neither
ENSMUSG00000056671	56.2676	1.4278	0.405578	3.5204	0.000430898	0.00906433	Prelid2	0.66573	1.78545	female
ENSMUSG00000061778	1448.51	-0.446323	0.126827	-3.51915	0.000432931	0.0090962	Mospd2	5.38841	3.97078	neither
ENSMUSG00000053931	7211.32	-0.465712	0.132423	-3.51686	0.000436686	0.00916415	Cnn3	70.3195	51.0997	neither
ENSMUSG00000055027	102.2	2.37347	0.674977	3.51638	0.000437483	0.00916993	Smyd1	0.184934	0.966361	neither
ENSMUSG00000051495	1081.88	0.59116	0.168179	3.51507	0.000439632	0.00920402	Irf2bp2	4.3425	6.5552	neither
ENSMUSG00000038831	139.473	0.927999	0.264069	3.51422	0.000441042	0.0092116	Ralgps1	0.319969	0.612528	male
ENSMUSG00000063011	45.7184	-1.67954	0.477916	-3.5143	0.000440909	0.0092116	Msln	0.582924	0.179486	neither
ENSMUSG00000025323	324.862	-0.67064	0.190921	-3.51266	0.000443653	0.00925513	Sp4	1.7664	1.11233	neither
ENSMUSG00000040432	42.5893	1.30212	0.371017	3.50958	0.000448809	0.0093516	Ltb4r2	0.16829	0.418871	neither
ENSMUSG00000108934	28.7063	-1.73742	0.495157	-3.50882	0.0004501	0.00936741	Gm44732	1.78368	0.526454	neither
ENSMUSG00000062170	13.6588	7.14197	2.03623	3.50745	0.000452423	0.00940462	Fmr1nb	0	0.746661	neither
ENSMUSG00000024673	36.1726	-1.37203	0.391453	-3.50498	0.000456649	0.00948127	Ms4a1	0.216008	0.0828031	neither
ENSMUSG00000036885	1345.1	0.637356	0.181875	3.50436	0.000457703	0.00949194	Arhgef26	2.65697	4.14861	neither
ENSMUSG00000039031	812.856	-0.566098	0.161672	-3.50153	0.000462597	0.00957366	Arhgap18	3.7548	2.54034	neither
ENSMUSG00000024044	137.349	-0.77061	0.220083	-3.50145	0.000462732	0.00957366	Epb41l3	0.34004	0.198839	neither
ENSMUSG00000097730	218.22	0.772199	0.220673	3.49929	0.000466503	0.00964034	Gm26588	0.927541	1.59215	neither
ENSMUSG00000086968	88.5792	0.848036	0.242373	3.49888	0.000467212	0.00964365	4933431E20Rik	0.236941	0.427481	neither
ENSMUSG00000105260	32.6462	1.38057	0.394656	3.49817	0.000468461	0.0096581	Gm40040	0.6438	1.67647	neither
ENSMUSG00000017057	1931.31	0.505757	0.144625	3.49702	0.000470491	0.00968858	Il13ra1	10.9766	15.6433	neither
ENSMUSG00002075214	5.80513	-5.06284	1.44852	-3.49518	0.000473745	0.00974419	ENSMUSG00002075214	4.13751	0.0994993	neither
ENSMUSG00000091867	5697.97	-2.35092	0.673033	-3.49303	0.000477579	0.00980013	Cyp2a22	70.6371	13.899	female
ENSMUSG00000038175	632.813	-0.490634	0.140458	-3.49309	0.00047747	0.00980013	Mylip	5.8358	4.17137	neither
ENSMUSG00000009863	7638.03	-0.368177	0.105414	-3.49269	0.00047818	0.00980101	Sdhb	98.1594	76.2969	neither
ENSMUSG00000022257	1031.21	-0.634735	0.1818	-3.4914	0.000480504	0.00982575	Laptm4b	16.5179	10.6856	neither
ENSMUSG00000067106	337.821	-0.504603	0.144519	-3.49161	0.00048012	0.00982575	Gm5529	11.3465	8.04066	neither
ENSMUSG00000018927	405.882	-0.532673	0.152646	-3.4896	0.000483745	0.00986907	Ccl6	6.83423	4.7274	male
ENSMUSG00000021322	89.8389	-0.886474	0.254015	-3.48984	0.000483303	0.00986907	Aoah	0.50199	0.273183	neither
ENSMUSG00000022372	135.754	-0.893358	0.256106	-3.48823	0.000486221	0.00990809	Sla	0.491301	0.264232	neither
ENSMUSG00000006784	10.9212	2.94644	0.845058	3.48668	0.000489064	0.00995449	Odad4	0.0105621	0.0804912	neither
ENSMUSG00000023349	133.345	-0.724811	0.207978	-3.48503	0.000492076	0.0100042	Clec4n	2.99113	1.80961	neither
ENSMUSG00000025813	1560.21	1.3275	0.381128	3.48307	0.000495695	0.0100662	Homer2	1.7983	4.53098	neither
ENSMUSG00000057933	2201.63	-1.64526	0.472812	-3.47972	0.000501938	0.0101812	Gsta2	72.4064	23.1983	neither
ENSMUSG00000006386	688.091	-0.439663	0.126456	-3.4768	0.000507433	0.0102808	Tek	4.29424	3.17267	neither
ENSMUSG00000049721	91.4609	-1.38977	0.399969	-3.4747	0.000511428	0.0103498	Gal3st1	1.65268	0.636648	neither
ENSMUSG00000032554	731932	0.317117	0.0913311	3.47217	0.000516264	0.0104357	Trf	5012.31	6265.14	neither
ENSMUSG00000041559	109.188	-1.29185	0.372167	-3.47116	0.000518209	0.0104629	Fmod	1.19914	0.488435	neither
ENSMUSG00000047907	558.35	0.481111	0.138646	3.47006	0.000520337	0.0104939	Tshz2	1.53066	2.14024	neither
ENSMUSG00000032050	12593.4	-0.391664	0.112884	-3.46961	0.000521213	0.0104995	Rdx	77.1219	58.9729	neither
ENSMUSG00000020131	525.271	-0.725272	0.209059	-3.46923	0.000521957	0.0105025	Pcsk4	5.64472	3.43411	neither
ENSMUSG00000033147	477.214	-0.605179	0.174585	-3.46639	0.000527504	0.0106019	Slc22a15	1.03307	0.680635	neither
ENSMUSG00000022464	70267.4	-0.407404	0.117559	-3.46554	0.000529171	0.0106156	Slc38a4	480.086	363.174	neither
ENSMUSG00000032898	5672.59	-0.76151	0.219745	-3.46543	0.000529391	0.0106156	Fbxo21	32.8601	19.4321	neither
ENSMUSG00000029570	186.645	-0.71666	0.206939	-3.46315	0.000533894	0.0106937	Lfng	2.36365	1.44578	neither
ENSMUSG00000014195	1457.68	0.388817	0.112304	3.46217	0.000535845	0.0106962	Dnajc7	3.69579	4.85022	neither
ENSMUSG00000020272	259.156	-0.646554	0.18674	-3.46233	0.000535524	0.0106962	Stk10	1.5585	0.996125	neither
ENSMUSG00000039899	301.296	-0.928946	0.268296	-3.46239	0.000535402	0.0106962	Fgl2	2.66538	1.4004	neither
ENSMUSG00000028189	630.363	-0.400777	0.115822	-3.46028	0.00053962	0.0107594	Ctbs	3.02677	2.29914	neither
ENSMUSG00000086929	193.211	-0.735419	0.212634	-3.45861	0.000542965	0.0108138	Gm11788	10.9606	6.61183	neither
ENSMUSG00000026988	160.666	0.694287	0.200867	3.45644	0.000547355	0.0108889	Wdsub1	0.869714	1.41541	neither
ENSMUSG00000021806	282.682	0.580355	0.167924	3.45605	0.00054816	0.0108926	Nid2	1.12012	1.67536	neither
ENSMUSG00000083304	3.72076	-5.42429	1.56992	-3.45515	0.000549991	0.0109166	Mup-ps15	0.352755	0	neither
ENSMUSG00000059327	113.033	-0.82244	0.238094	-3.45426	0.000551809	0.0109281	Eda	0.540144	0.306373	neither
ENSMUSG00000057191	124.24	-0.711145	0.205861	-3.4545	0.000551323	0.0109281	AB124611	2.72373	1.66619	neither
ENSMUSG00000058325	762.096	0.392786	0.113937	3.44739	0.000566031	0.0111971	Dock1	1.8038	2.3751	neither
ENSMUSG00000021250	61.5387	1.44841	0.420382	3.44545	0.000570116	0.0112652	Fos	0.359638	0.979799	neither
ENSMUSG00000021782	168.907	0.662183	0.192211	3.44508	0.000570893	0.0112679	Dlg5	0.393739	0.624049	neither
ENSMUSG00000052407	122.957	0.940958	0.27322	3.44396	0.000573262	0.011302	Ccdc171	0.359066	0.690004	neither
ENSMUSG00000032263	3108.82	-0.371625	0.10797	-3.44192	0.000577598	0.0113367	Bckdhb	49.6077	38.4737	female
ENSMUSG00000006050	1741.31	0.37227	0.108144	3.44236	0.000576656	0.0113367	Sra1	17.0016	22.0847	neither
ENSMUSG00000000957	1897.68	0.437798	0.127186	3.4422	0.000577003	0.0113367	Mmp14	6.90585	9.3814	female
ENSMUSG00000020334	146.448	-0.74066	0.215148	-3.44256	0.000576232	0.0113367	Slc22a4	1.83335	1.09909	neither
ENSMUSG00000001665	3398.37	-0.574245	0.166897	-3.44071	0.000580183	0.011362	Gstt3	27.016	18.2171	female
ENSMUSG00000052534	1348.07	-0.413983	0.12031	-3.44097	0.000579633	0.011362	Pbx1	2.83961	2.13966	female
ENSMUSG00000020140	394.556	-0.501264	0.145727	-3.43976	0.000582233	0.0113895	Lgr5	1.15081	0.814604	neither
ENSMUSG00000026249	216.764	0.708102	0.205903	3.43902	0.000583832	0.0114081	Serpine2	0.505951	0.832465	male
ENSMUSG00000028542	1087.45	1.68612	0.491566	3.43009	0.000603377	0.0117769	Slc6a9	2.55989	8.26586	neither
ENSMUSG00000081957	116.727	-0.894849	0.260908	-3.42975	0.000604146	0.0117788	Ak3l2-ps	5.75633	3.12331	neither
ENSMUSG00000117679	162.283	0.801842	0.233824	3.42925	0.000605257	0.0117874	Apbb3	0.870809	1.51797	neither
ENSMUSG00000020697	752.996	0.398349	0.116184	3.42861	0.00060668	0.0118021	Lig3	2.27752	3.01093	neither
ENSMUSG00000035278	582.566	0.435724	0.127103	3.42811	0.000607793	0.0118107	Plekhj1	7.33241	9.94423	neither
ENSMUSG00000031422	2599.16	0.375516	0.109625	3.42545	0.000613786	0.011908	Morf4l2	18.4319	23.9854	neither
ENSMUSG00000040557	490.487	0.536724	0.156695	3.42528	0.000614155	0.011908	Mettl27	3.05185	4.4444	neither
ENSMUSG00000049502	2124.73	-0.340309	0.0994375	-3.42234	0.000620845	0.0120244	Dtx3l	10.5896	8.3902	neither
ENSMUSG00000062785	107.905	0.895732	0.261963	3.41931	0.000627807	0.0121459	Kcnc3	0.322657	0.598341	neither
ENSMUSG00000074280	6.88019	3.61919	1.05867	3.41864	0.000629355	0.0121625	Gm6166	0.0623437	0.799226	neither
ENSMUSG00000037007	264.399	0.570686	0.16695	3.4183	0.000630142	0.0121643	Zfp113	0.803367	1.19943	female
ENSMUSG00000030064	1635.39	0.619578	0.181386	3.4158	0.000635952	0.0122362	Frmd4b	2.3023	3.54949	neither
ENSMUSG00000114425	51.4642	-1.41093	0.413055	-3.41585	0.000635824	0.0122362	Gm33447	2.04997	0.76331	neither
ENSMUSG00000112793	27.3223	2.12663	0.62251	3.41621	0.000634986	0.0122362	Gm32872	1.24967	5.57506	neither
ENSMUSG00000017765	623.744	0.522321	0.153045	3.41287	0.000642824	0.0123549	Slc12a4	3.05263	4.40405	neither
ENSMUSG00000054942	132.262	-0.701355	0.205562	-3.41188	0.000645157	0.0123862	Miga1	0.360059	0.222562	neither
ENSMUSG00000031734	26.8764	1.52907	0.448271	3.41103	0.00064717	0.0124113	Irx3	0.127104	0.371106	neither
ENSMUSG00000022445	45252.4	-0.416706	0.122219	-3.40951	0.000650793	0.0124671	Cyp2d26	737.201	554.05	neither
ENSMUSG00000035357	242.796	-0.669889	0.196697	-3.40568	0.000659992	0.0126296	Pdzrn3	1.0484	0.662163	neither
ENSMUSG00000022040	23704.1	-0.46711	0.137188	-3.40489	0.000661914	0.0126389	Ephx2	282.745	205.186	male
ENSMUSG00000026888	1513.53	0.423815	0.124465	3.40508	0.00066144	0.0126389	Grb14	4.5927	6.18331	male
ENSMUSG00000062382	762.267	0.535831	0.157425	3.40372	0.000664744	0.0126792	Ftl1-ps1	12.9939	18.8948	neither
ENSMUSG00000084923	18.0346	5.73421	1.68506	3.40298	0.000666564	0.0127001	Gm15611	0.0393968	2.23413	neither
ENSMUSG00000045934	111.976	0.822009	0.24177	3.39996	0.000673946	0.0128268	Mtmr11	0.544345	0.971451	female
ENSMUSG00000042369	377.881	0.51303	0.150957	3.39853	0.000677494	0.0128804	Rbm45	4.19331	5.99245	neither
ENSMUSG00000031168	10130.2	0.441344	0.129915	3.39718	0.000680846	0.0129162	Ebp	94.9646	129.415	female
ENSMUSG00000006538	87.2295	0.983661	0.289528	3.39746	0.000680145	0.0129162	Ihh	0.48979	0.974238	male
ENSMUSG00000023019	9835.4	0.389305	0.114648	3.39567	0.000684617	0.0129339	Gpd1	73.4228	96.5005	male
ENSMUSG00000028565	1834.68	0.430025	0.126653	3.39531	0.000685498	0.0129339	Nfia	3.66613	4.95283	neither
ENSMUSG00000000901	1449.36	-0.551137	0.162336	-3.39504	0.000686189	0.0129339	Mmp11	15.8305	10.8421	neither
ENSMUSG00000031788	503.84	0.4229	0.124553	3.39534	0.000685436	0.0129339	Kifc3	2.07358	2.7915	neither
ENSMUSG00000078786	281.27	0.566685	0.166911	3.39513	0.000685962	0.0129339	BC024978	0.76717	1.13739	neither
ENSMUSG00000091813	7.44145	3.29844	0.971254	3.39606	0.000683632	0.0129339	Ces2h	0.0136872	0.142165	neither
ENSMUSG00000026009	62.479	-1.1675	0.343972	-3.39418	0.000688348	0.0129607	Icos	0.644928	0.286428	neither
ENSMUSG00000042190	206.202	-0.634414	0.187167	-3.38957	0.000700032	0.0131666	Cmklr1	1.88055	1.2129	neither
ENSMUSG00000027422	12922.8	0.421838	0.124501	3.38823	0.000703445	0.0132167	Rrbp1	32.1016	43.1359	neither
ENSMUSG00000023963	2629.28	-1.24201	0.3667	-3.38698	0.000706654	0.0132486	Cyp39a1	30.9118	13.1131	female
ENSMUSG00000023830	1995.98	-0.465506	0.137438	-3.38703	0.000706527	0.0132486	Igf2r	6.3505	4.61561	male
ENSMUSG00000095115	490.825	-0.436938	0.129064	-3.38545	0.000710625	0.0132951	Itpripl2	2.09861	1.55713	neither
ENSMUSG00000041481	153.882	-1.06998	0.316055	-3.38544	0.000710645	0.0132951	Serpina3g	2.53348	1.20299	neither
ENSMUSG00000019590	144.79	0.720096	0.21279	3.38407	0.000714207	0.0133476	Cyb561	0.764663	1.26337	male
ENSMUSG00000089960	17331.2	-0.434165	0.12836	-3.38241	0.000718537	0.0134109	Ugt1a1	228.685	169.777	female
ENSMUSG00000063171	412.26	0.655493	0.193808	3.38218	0.000719122	0.0134109	Rps4l	6.12505	9.68399	neither
ENSMUSG00000054612	622.576	0.514052	0.152078	3.38018	0.000724381	0.0134947	Mgmt	4.51916	6.48703	neither
ENSMUSG00000013593	8766.07	-0.37465	0.11087	-3.37918	0.000727031	0.0135297	Ndufs2	109.255	84.5534	neither
ENSMUSG00000054630	21273.2	0.702873	0.208057	3.37827	0.000729434	0.0135393	Ugt2b5	222.496	363.302	neither
ENSMUSG00000041959	1645.18	0.650648	0.192607	3.37811	0.000729856	0.0135393	S100a10	26.9602	42.5004	male
ENSMUSG00000094786	345.9	0.867925	0.256913	3.37828	0.000729404	0.0135393	Gm14403	3.7724	6.91942	neither
ENSMUSG00000038244	514.592	0.490644	0.145575	3.37038	0.000750648	0.0139103	Mical2	0.718475	1.01134	male
ENSMUSG00000029287	950.231	-0.571088	0.169615	-3.36697	0.000759983	0.0140685	Tgfbr3	4.42809	2.99477	female
ENSMUSG00000090165	15.7651	1.88843	0.560943	3.36653	0.000761198	0.0140762	Ugt1a10	0.0755548	0.28051	neither
ENSMUSG00000116993	233.655	0.687982	0.204443	3.36515	0.000765021	0.014132	Gm32461	1.63906	2.64824	neither
ENSMUSG00000000686	1666.17	-0.554616	0.164856	-3.36424	0.000767539	0.0141636	Abhd15	16.672	11.3984	neither
ENSMUSG00000036138	7735.92	-0.391574	0.116422	-3.36341	0.000769859	0.0141915	Acaa1a	50.7795	38.8388	neither
ENSMUSG00000029003	363.834	0.604702	0.179917	3.361	0.000776596	0.0143007	Mad2l2	2.80919	4.28875	neither
ENSMUSG00000115546	30.0961	-1.39553	0.415297	-3.36033	0.000778505	0.0143209	Gm49077	0.877531	0.337353	neither
ENSMUSG00000062753	62.0099	-0.962017	0.286422	-3.35874	0.000782978	0.0143881	AI413582	1.09332	0.564414	neither
ENSMUSG00000044452	477.839	0.470138	0.140163	3.35423	0.000795853	0.0145942	Zfp507	1.24297	1.72748	neither
ENSMUSG00000002910	218.399	0.715111	0.213179	3.35451	0.000795071	0.0145942	Arrdc2	1.30448	2.15386	neither
ENSMUSG00000020097	3112.6	-0.372892	0.11124	-3.35215	0.000801875	0.0146894	Sgpl1	14.5998	11.3114	neither
ENSMUSG00000035105	1010.7	-0.708193	0.211503	-3.34838	0.00081286	0.0148751	Egln3	12.0288	7.38294	female
ENSMUSG00000050244	589.197	0.436725	0.130501	3.34653	0.000818291	0.0149589	Heatr1	1.63429	2.21661	neither
ENSMUSG00000070923	2248.05	-0.417951	0.124966	-3.34453	0.000824227	0.0150518	Klhl9	15.7248	11.8152	neither
ENSMUSG00000006589	790.207	0.400123	0.119789	3.34022	0.000837107	0.0152603	Aprt	10.7709	14.2613	neither
ENSMUSG00000032890	104.199	-0.856792	0.256514	-3.34013	0.000837382	0.0152603	Rims3	0.430864	0.237451	neither
ENSMUSG00000040412	139.906	-0.995363	0.298054	-3.33954	0.000839163	0.0152769	Elapor1	0.753725	0.380488	female
ENSMUSG00000024099	3874.69	-0.349306	0.104613	-3.33903	0.000840705	0.0152892	Ndufv2	51.6255	40.6652	neither
ENSMUSG00000004846	892.184	0.427519	0.128074	3.33806	0.000843655	0.015327	Plod3	4.29642	5.8034	neither
ENSMUSG00000063765	44.6183	-1.061	0.318019	-3.33627	0.000849118	0.0154103	Chadl	0.292983	0.140839	neither
ENSMUSG00000030930	684.366	-0.412113	0.12357	-3.33506	0.000852824	0.0154616	Chst15	2.95257	2.22875	neither
ENSMUSG00000121161	135.764	1.98537	0.59582	3.33217	0.000861713	0.0156067	ENSMUSG00000121161	0.817374	3.25553	female
ENSMUSG00000030304	1392.65	0.353433	0.106169	3.32896	0.000871702	0.0157714	Ergic2	4.64249	5.949	neither
ENSMUSG00000073421	2860.19	-1.4924	0.448371	-3.32848	0.0008732	0.0157777	H2-Ab1	41.9601	14.9652	neither
ENSMUSG00000010051	569.328	0.444548	0.133567	3.32828	0.000873847	0.0157777	Hyal1	3.26093	4.44989	neither
ENSMUSG00000052934	1765.6	-0.53642	0.161217	-3.32732	0.000876862	0.0157997	Fbxo31	9.7326	6.73194	neither
ENSMUSG00000005823	940.682	-0.452886	0.136111	-3.32733	0.00087683	0.0157997	Gpr108	9.69265	7.11254	neither
ENSMUSG00000058799	1518.17	0.420158	0.126305	3.32654	0.000879302	0.0158274	Nap1l1	6.63754	8.91459	neither
ENSMUSG00000111282	89.9056	1.12185	0.337406	3.32491	0.000884475	0.0158891	Gm47528	0.655339	1.4433	neither
ENSMUSG00000019842	103.543	0.990831	0.298004	3.32489	0.000884535	0.0158891	Traf3ip2	0.479752	0.957282	neither
ENSMUSG00000021993	1683.1	-0.41282	0.124182	-3.32433	0.000886318	0.0159049	Mipep	9.10749	6.86473	neither
ENSMUSG00000038695	321.961	0.596278	0.179421	3.32335	0.000889436	0.0159446	Josd2	2.48925	3.76786	neither
ENSMUSG00000015189	911.818	0.442116	0.133052	3.32288	0.000890939	0.0159552	Casd1	4.88972	6.66558	neither
ENSMUSG00000023224	28232.4	0.410218	0.123504	3.32149	0.000895389	0.0160023	Serping1	266.221	354.929	neither
ENSMUSG00000056966	12.3582	2.14175	0.644775	3.3217	0.000894703	0.0160023	Gjc3	0.0269295	0.118345	male
ENSMUSG00000100566	3.14287	-5.18415	1.56254	-3.31778	0.000907367	0.0162	Tmem167-ps2	0.749664	0	neither
ENSMUSG00000028536	386.446	-0.466685	0.140698	-3.31694	0.000910099	0.0162323	2610528J11Rik	9.52259	6.9182	neither
ENSMUSG00000030647	1727.41	-0.355879	0.10732	-3.31604	0.000913021	0.0162679	Ndufc2	65.6574	51.5034	neither
ENSMUSG00000036362	182.949	-0.613172	0.185017	-3.31413	0.000919275	0.0163627	P2ry13	2.236	1.46445	neither
ENSMUSG00000061808	235739	-0.458452	0.138444	-3.31146	0.000928098	0.0165031	Ttr	5874.1	4289.19	neither
ENSMUSG00000066357	930.968	0.538397	0.162847	3.30616	0.000945844	0.0168016	Wdr6	4.65241	6.78708	neither
ENSMUSG00000037686	4459.06	0.42216	0.127736	3.30495	0.000949917	0.016857	Aspg	27.6355	37.1438	neither
ENSMUSG00000092035	25.4402	2.11544	0.640247	3.3041	0.000952826	0.0168915	Peg10	0.036068	0.159136	male
ENSMUSG00000002885	997.593	-0.394459	0.119412	-3.30336	0.000955352	0.0169192	Adgre5	7.70157	5.87683	neither
ENSMUSG00000108546	2877.29	-1.98015	0.599804	-3.30132	0.000962315	0.0170254	Gm44662	284.479	72.3859	female
ENSMUSG00000047945	611.014	-0.400993	0.121497	-3.30043	0.000965381	0.0170625	Marcksl1	11.0647	8.40209	neither
ENSMUSG00000045790	37.198	1.23013	0.372958	3.29831	0.00097268	0.017157	Ccdc149	0.169959	0.401934	male
ENSMUSG00000036295	53.3313	-0.986924	0.299205	-3.29848	0.000972086	0.017157	Lrrn3	0.468063	0.237222	neither
ENSMUSG00000040616	353.313	-0.598768	0.18176	-3.29428	0.000986727	0.0173874	Tmem51	5.79255	3.84123	neither
ENSMUSG00000074115	1666.96	-1.82165	0.553204	-3.2929	0.000991598	0.0174557	Saa1	26.7789	7.60131	male
ENSMUSG00000001281	131.399	-1.17108	0.355779	-3.2916	0.000996177	0.0175188	Itgb7	1.67985	0.745569	neither
ENSMUSG00000029272	496.065	-5.17911	1.57392	-3.29058	0.000999804	0.017565	Sult1e1	19.8543	0.548815	neither
ENSMUSG00000037169	20.7068	1.94995	0.592783	3.28948	0.00100371	0.017616	Mycn	0.0659654	0.255937	neither
ENSMUSG00000027710	1224.65	0.398359	0.121169	3.28762	0.00101037	0.0177153	Acad9	3.29193	4.35665	neither
ENSMUSG00000086341	82.2075	-0.868074	0.264116	-3.28672	0.00101362	0.0177545	Gm15932	5.06485	2.79034	neither
ENSMUSG00000005533	165.764	-0.667195	0.203045	-3.28595	0.00101641	0.0177856	Igf1r	0.309087	0.195656	neither
ENSMUSG00000044361	249.82	-0.563253	0.171452	-3.2852	0.00101909	0.0178149	BC024139	1.6656	1.13142	neither
ENSMUSG00000027201	205.827	0.593508	0.180775	3.28313	0.0010266	0.0179283	Myef2	0.706464	1.06741	male
ENSMUSG00000024381	460.196	0.454345	0.138407	3.28268	0.00102825	0.0179394	Bin1	2.40748	3.31078	neither
ENSMUSG00000022035	1252.18	0.412333	0.125729	3.27953	0.0010398	0.0181229	Ccdc25	5.60487	7.47649	neither
ENSMUSG00000030494	582.072	0.40564	0.1237	3.27922	0.00104094	0.0181248	Rhpn2	2.02813	2.69551	neither
ENSMUSG00000027901	412.542	-0.432119	0.131811	-3.27833	0.00104424	0.0181642	Dennd2d	1.76082	1.31077	neither
ENSMUSG00000024965	278.544	-0.63861	0.195019	-3.27461	0.00105809	0.0183688	Fermt3	1.49882	0.963139	neither
ENSMUSG00000023067	71.977	1.40187	0.428074	3.27482	0.00105728	0.0183688	Cdkn1a	0.285309	0.751458	neither
ENSMUSG00000041757	2890.95	-0.427725	0.130674	-3.27321	0.00106332	0.0184413	Plekha6	6.75851	5.03971	neither
ENSMUSG00000034908	4836.57	0.387438	0.118419	3.27177	0.00106877	0.0185177	Sidt2	20.7926	27.2906	neither
ENSMUSG00000073830	8.56486	3.52293	1.07697	3.27115	0.00107111	0.0185291	Mup14	0.024215	0.292896	male
ENSMUSG00000032577	159.582	0.854939	0.261366	3.27104	0.00107154	0.0185291	Mapkapk3	0.525082	0.948462	neither
ENSMUSG00000035165	25.9758	1.40421	0.429338	3.27065	0.001073	0.0185361	Kcne3	0.203647	0.54359	female
ENSMUSG00000104213	60.679	-1.01818	0.311557	-3.26805	0.00108293	0.0186893	Ighd	1.09487	0.537599	neither
ENSMUSG00000034329	114.268	-0.69324	0.212145	-3.26776	0.00108401	0.0186897	Brip1	0.483852	0.299959	male
ENSMUSG00000008348	8332.44	0.549368	0.168256	3.26507	0.00109437	0.0188497	Ubc	59.7115	87.6889	neither
ENSMUSG00000012350	41.903	1.45168	0.444826	3.26348	0.00110051	0.018937	Ehf	0.101844	0.282702	female
ENSMUSG00000033624	1055.18	-0.487675	0.149583	-3.26022	0.00111327	0.0191378	Pdpr	6.25224	4.4779	neither
ENSMUSG00000026970	1794.63	-0.437446	0.134217	-3.25924	0.00111712	0.0191852	Rbms1	9.63518	7.13207	neither
ENSMUSG00000024556	172.678	-0.619855	0.190266	-3.25783	0.00112266	0.0192616	Me2	0.737704	0.479807	neither
ENSMUSG00000031023	610.204	-0.494978	0.151962	-3.25725	0.00112496	0.0192822	Akip1	13.9605	9.94774	neither
ENSMUSG00000059851	227.571	0.590197	0.181382	3.25388	0.00113839	0.0194933	Kmt5c	1.16067	1.74938	neither
ENSMUSG00000031075	113.739	0.697047	0.214238	3.2536	0.00113951	0.0194936	Ano1	0.350337	0.570113	female
ENSMUSG00000071350	335.438	0.529636	0.16283	3.2527	0.00114313	0.0195365	Setdb2	1.7298	2.51053	male
ENSMUSG00000018008	245.754	-0.701955	0.215871	-3.25173	0.00114704	0.0195843	Cyth4	1.03012	0.633665	neither
ENSMUSG00000031270	16.7286	-1.7519	0.53889	-3.25095	0.00115022	0.0196195	4930513O06Rik	0.821521	0.241468	neither
ENSMUSG00000040321	289.523	-0.528742	0.162712	-3.24956	0.00115584	0.0196855	Zfp770	1.2842	0.894943	neither
ENSMUSG00000030200	10.2624	2.28862	0.704313	3.24944	0.00115633	0.0196855	Bcl2l14	0.0217244	0.106607	neither
ENSMUSG00000050122	23.851	-1.80916	0.556989	-3.24811	0.00116176	0.0197589	Vwa3b	0.159627	0.0447578	male
ENSMUSG00000102758	505.951	-0.635487	0.195668	-3.24779	0.00116305	0.0197618	Naaladl2	1.50837	0.976161	female
ENSMUSG00000047880	15.5833	-1.76401	0.543605	-3.24501	0.00117446	0.0199363	Cxcr5	0.184864	0.0540847	neither
ENSMUSG00000049939	10.0574	-3.36071	1.03614	-3.24348	0.00118078	0.0200243	Lrrc4	0.117689	0.0108617	neither
ENSMUSG00000008305	2348.3	0.468752	0.144537	3.24313	0.00118223	0.0200296	Tle1	5.77652	8.01431	neither
ENSMUSG00000037703	1298.73	-0.343361	0.105956	-3.24059	0.00119281	0.0201699	Lzts3	8.725	6.89506	neither
ENSMUSG00000005501	956.047	0.552452	0.170465	3.24085	0.00119175	0.0201699	Usp40	1.66867	2.45219	neither
ENSMUSG00000020346	3130.96	-0.336378	0.103811	-3.24029	0.00119408	0.0201721	Mgat1	18.8484	14.9809	neither
ENSMUSG00000044786	2037.67	0.487539	0.150494	3.23958	0.00119704	0.0201833	Zfp36	12.4795	17.5615	neither
ENSMUSG00000025270	794.291	-0.534649	0.165034	-3.23962	0.0011969	0.0201833	Alas2	9.98381	6.91407	male
ENSMUSG00000121137	541.362	0.620077	0.191463	3.23862	0.00120111	0.0202324	ENSMUSG00000121137	3.19977	4.9258	neither
ENSMUSG00000098871	6.92315	-3.38084	1.04418	-3.2378	0.00120455	0.020271	Mir6381	3.72298	0.339713	neither
ENSMUSG00000007038	1654.1	-0.397567	0.122828	-3.23678	0.00120887	0.0203049	Neu1	12.8584	9.79848	neither
ENSMUSG00000119971	13.8875	2.99156	0.924214	3.23687	0.00120848	0.0203049	ENSMUSG00000119971	0.159586	1.29779	neither
ENSMUSG00000020429	3343.38	-2.31182	0.714295	-3.2365	0.00121004	0.0203051	Igfbp1	93.199	18.823	neither
ENSMUSG00000032064	1311.93	0.378859	0.117075	3.23604	0.00121202	0.020319	Dixdc1	2.91964	3.811	female
ENSMUSG00000056313	354.747	0.643332	0.198846	3.23533	0.001215	0.0203496	Tcim	3.91975	6.13847	neither
ENSMUSG00000023007	241.471	0.776971	0.240221	3.23441	0.00121895	0.0203963	Prpf40b	0.919836	1.57507	neither
ENSMUSG00000031059	4699.05	-0.346954	0.1073	-3.2335	0.00122284	0.0204418	Ndufb11	147.922	116.718	neither
ENSMUSG00000031375	4782.17	0.523576	0.161942	3.2331	0.00122456	0.0204512	Bgn	16.4222	23.6916	female
ENSMUSG00000039105	2112.89	0.392425	0.121401	3.23246	0.00122727	0.0204771	Atp6v1g1	41.0973	54.1462	neither
ENSMUSG00000120233	17.9764	2.16205	0.668988	3.23183	0.00123002	0.0204846	ENSMUSG00000120233	0.0549928	0.245555	neither
ENSMUSG00000041323	4.67585	4.57513	1.41565	3.23182	0.00123006	0.0204846	Ak7	0.00225054	0.0546611	neither
ENSMUSG00000052520	21445.2	0.441075	0.136537	3.23043	0.00123603	0.0205646	Cyp2j5	198.053	269.84	neither
ENSMUSG00000024395	1561.22	0.526488	0.163055	3.2289	0.00124268	0.0206557	Lims2	10.669	15.4302	neither
ENSMUSG00000041798	3736.85	1.1382	0.35257	3.22828	0.00124536	0.0206807	Gck	19.6502	43.4256	neither
ENSMUSG00000026170	16704.2	0.510296	0.158119	3.22729	0.00124968	0.0207329	Cyp27a1	161.904	231.396	neither
ENSMUSG00000038656	1545.13	7.43029	2.3037	3.22537	0.00125811	0.0208531	Cyp3a16	0.263011	45.4759	female
ENSMUSG00000032558	155.327	0.635356	0.197014	3.22493	0.00126002	0.0208651	Nphp3	0.468612	0.732312	neither
ENSMUSG00000039936	197.391	-0.688409	0.213744	-3.22072	0.00127867	0.021154	Pik3cd	0.995631	0.616888	neither
ENSMUSG00000068921	1439.36	-0.360167	0.111869	-3.21956	0.00128387	0.0212201	Dap3	6.37172	4.98265	neither
ENSMUSG00000033187	6.67114	-3.35657	1.04368	-3.2161	0.00129948	0.0214578	BC016579	0.14603	0.0130064	neither
ENSMUSG00000044646	20.8577	1.61848	0.50339	3.21516	0.00130371	0.0215076	Zbtb7c	0.0553384	0.170259	male
ENSMUSG00000075551	2109.38	11.8967	3.7033	3.21247	0.00131598	0.0216895	Cyp3a41a	0.0137949	52.4784	female
ENSMUSG00000030583	303.502	0.499394	0.155503	3.21148	0.00132055	0.0217446	Sipa1l3	0.38811	0.549766	neither
ENSMUSG00000115100	222.145	-0.549886	0.171278	-3.2105	0.00132506	0.0217666	Gm34934	1.43735	0.98659	neither
ENSMUSG00000027364	61.8968	-1.39767	0.435311	-3.21074	0.00132395	0.0217666	Usp50	0.738517	0.28094	neither
ENSMUSG00000045613	5.3729	-4.02859	1.25486	-3.21038	0.0013256	0.0217666	Chrm2	0.0427485	0.00258138	neither
ENSMUSG00000000326	17091.8	0.558875	0.174159	3.209	0.00133199	0.0218467	Comt	139.37	205.992	male
ENSMUSG00000074578	172.733	0.722872	0.225279	3.20879	0.00133297	0.0218467	Zfas1	1.13281	1.88298	neither
ENSMUSG00000021423	235.533	-0.626439	0.195369	-3.20644	0.00134386	0.0220048	Ly86	2.01214	1.30348	neither
ENSMUSG00000075284	345.005	-0.510461	0.159242	-3.20556	0.001348	0.022052	Wipf1	1.75637	1.23582	neither
ENSMUSG00000046034	1103	0.405685	0.126602	3.20441	0.00135338	0.0221194	Otulin	14.3166	19.0149	neither
ENSMUSG00000090145	1645.6	-0.647887	0.202379	-3.20135	0.00136786	0.0223354	Ugt1a6b	21.5292	13.7917	neither
ENSMUSG00000021411	2607.08	0.462889	0.144766	3.19749	0.00138628	0.0226151	Pxdc1	19.2038	26.5744	female
ENSMUSG00000074373	501.767	1.41848	0.443678	3.1971	0.00138815	0.0226247	Gm10680	9.92815	26.6573	neither
ENSMUSG00000022837	201.153	0.610175	0.190975	3.19505	0.00139806	0.0227651	Iqcb1	0.754319	1.15613	neither
ENSMUSG00000034403	1991.64	0.322903	0.101095	3.19405	0.00140294	0.0228233	Pja1	13.591	17.0591	male
ENSMUSG00000030341	3997.7	-0.310425	0.0972127	-3.19326	0.00140677	0.0228646	Tnfrsf1a	43.6098	35.2908	neither
ENSMUSG00000025511	1532.14	0.616655	0.193383	3.18877	0.00142878	0.0232009	Tspan4	11.8696	18.2767	neither
ENSMUSG00000039529	1664.34	0.428242	0.134363	3.1872	0.00143659	0.0233062	Atp8b1	5.3934	7.2786	neither
ENSMUSG00000035248	3166.5	0.420794	0.132078	3.18596	0.00144276	0.0233727	Tut7	4.69429	6.302	male
ENSMUSG00000019577	218.298	0.855002	0.268376	3.18584	0.00144335	0.0233727	Pdk4	1.12976	2.05215	neither
ENSMUSG00000073139	976.816	-0.417935	0.131208	-3.18529	0.00144609	0.0233859	Tmem185a	11.3458	8.53152	neither
ENSMUSG00000001741	224.417	-0.610094	0.191554	-3.18497	0.00144769	0.0233859	Il16	0.881459	0.577544	neither
ENSMUSG00000100660	9.29659	-3.02175	0.948782	-3.18488	0.00144815	0.0233859	Kat6b-ps2	0.266445	0.0304717	neither
ENSMUSG00000038225	181.795	0.595484	0.186992	3.18454	0.00144984	0.0233916	Primpol	0.577494	0.873482	neither
ENSMUSG00000011179	2100.55	0.454987	0.142945	3.18296	0.00145777	0.0234455	Odc1	13.2847	18.2802	neither
ENSMUSG00000041625	1346.18	0.339195	0.106571	3.18281	0.00145851	0.0234455	Ggact	5.55761	7.05005	male
ENSMUSG00000045875	291.011	-0.568698	0.178661	-3.18312	0.00145698	0.0234455	Adra1a	1.01705	0.687584	neither
ENSMUSG00000027670	13.0531	2.11829	0.665386	3.18355	0.00145482	0.0234455	Ocstamp	0.034306	0.148348	neither
ENSMUSG00000031438	5183.79	-0.331978	0.104446	-3.17846	0.00148058	0.0237568	Rnf128	42.5792	33.9438	female
ENSMUSG00000036093	4678.12	0.368919	0.116059	3.17873	0.00147923	0.0237568	Arl5a	19.2723	24.9705	neither
ENSMUSG00000064065	19.5612	-1.75503	0.552464	-3.17674	0.00148943	0.023877	Ipcef1	0.0858866	0.025169	neither
ENSMUSG00000023033	7.36326	3.22108	1.01448	3.17511	0.00149778	0.023989	Scn8a	0.00240916	0.021516	neither
ENSMUSG00000030282	1370.54	0.347104	0.109335	3.17469	0.00149997	0.0240023	Cmas	6.53369	8.34313	neither
ENSMUSG00000050931	3323.06	-0.486428	0.153481	-3.1693	0.00152806	0.0244296	Sgms2	15.9009	11.3869	neither
ENSMUSG00000020620	3217.67	0.442678	0.139856	3.16525	0.0015495	0.0247312	Abca8b	9.38518	12.7904	neither
ENSMUSG00000115852	272.134	0.686984	0.217043	3.1652	0.00154974	0.0247312	Gm52969	0.702476	1.13103	neither
ENSMUSG00000031231	4609.03	-0.371814	0.117604	-3.16158	0.00156914	0.0250181	Cox7b	109.347	84.8042	neither
ENSMUSG00000036046	2597.91	-0.424035	0.134142	-3.1611	0.00157174	0.0250367	5031439G07Rik	7.91335	5.91712	neither
ENSMUSG00000090175	1697.79	2.05214	0.649411	3.16	0.00157767	0.0250858	Ugt1a9	7.6951	31.9814	female
ENSMUSG00000019942	47.0895	1.00222	0.317139	3.16021	0.00157658	0.0250858	Cdk1	0.161907	0.326541	neither
ENSMUSG00000121034	19.1301	-2.17254	0.687571	-3.15974	0.00157912	0.0250861	ENSMUSG00000121034	2.07859	0.473562	neither
ENSMUSG00000028525	1089.68	0.516222	0.163435	3.15858	0.00158538	0.025106	Pde4b	2.16935	3.10984	female
ENSMUSG00000057193	398.005	-0.401505	0.127118	-3.15853	0.00158568	0.025106	Slc44a2	1.33343	1.01208	neither
ENSMUSG00000107516	222.563	-0.560388	0.177425	-3.15845	0.00158608	0.025106	Gm30784	3.95845	2.68493	neither
ENSMUSG00000026622	57.1905	1.10301	0.349147	3.15914	0.00158234	0.025106	Nek2	0.206447	0.441532	male
ENSMUSG00000105813	228.992	-0.703202	0.222809	-3.15608	0.00159906	0.0252697	Gm42928	2.16675	1.33916	neither
ENSMUSG00000022240	4.86262	4.6318	1.4676	3.15604	0.00159929	0.0252697	Ctnnd2	0.000921234	0.0232506	neither
ENSMUSG00000044350	377.848	0.735088	0.233112	3.15337	0.00161399	0.025479	Lacc1	1.9893	3.3185	neither
ENSMUSG00000024254	7007.38	-0.544603	0.172779	-3.15202	0.00162145	0.0255652	Abcg8	56.608	38.9531	female
ENSMUSG00000032528	2012.44	-0.321545	0.102018	-3.15186	0.00162235	0.0255652	Vipr1	9.84074	7.90283	female
ENSMUSG00000024376	19.0789	1.52466	0.483908	3.15072	0.00162869	0.0256421	Epb41l4a	0.0278067	0.0798721	female
ENSMUSG00000027804	1000.18	0.38673	0.12276	3.15029	0.00163107	0.0256566	Ppid	4.77444	6.25869	neither
ENSMUSG00000072676	7927.06	0.694911	0.220688	3.14884	0.00163918	0.025761	Tmem254	60.1449	97.7331	neither
ENSMUSG00000067144	724.308	-1.34541	0.427575	-3.1466	0.00165181	0.0259363	Slc22a7	12.6302	4.99027	male
ENSMUSG00000025555	954.819	0.336563	0.107029	3.14458	0.00166324	0.0260926	Farp1	3.90034	4.94224	neither
ENSMUSG00000021938	169.334	0.607696	0.193504	3.14049	0.00168665	0.0264363	Pspc1	0.597603	0.913399	neither
ENSMUSG00000029049	77.679	0.796703	0.253738	3.13987	0.00169025	0.026469	Morn1	0.335265	0.584735	neither
ENSMUSG00000085468	145.344	0.640414	0.203993	3.13939	0.00169297	0.0264881	Gm15343	1.44367	2.25221	neither
ENSMUSG00000028811	1132.22	0.367244	0.117054	3.13738	0.00170465	0.0266471	Yars	4.24825	5.49777	neither
ENSMUSG00000038552	1021.8	0.328506	0.104799	3.13461	0.00172081	0.0268758	Fndc4	7.60886	9.59204	neither
ENSMUSG00000041417	3437.21	0.411335	0.131281	3.13324	0.00172888	0.026954	Pik3r1	7.47341	9.97466	neither
ENSMUSG00000081207	384.113	-2.95837	0.944123	-3.13345	0.00172761	0.026954	Gm13775	23.1476	2.99152	neither
ENSMUSG00000029311	7525.86	-0.452329	0.144483	-3.13068	0.00174401	0.0271427	Hsd17b11	68.0053	49.8557	neither
ENSMUSG00000038754	19.8503	2.14306	0.684535	3.13067	0.00174407	0.0271427	Elovl3	0.0940461	0.420508	male
ENSMUSG00000034116	186.95	-0.636337	0.203301	-3.13002	0.00174795	0.0271791	Vav1	1.5774	1.01436	neither
ENSMUSG00000034910	31.5455	1.51523	0.484424	3.12791	0.00176056	0.0273508	Pygo1	0.0522562	0.151826	female
ENSMUSG00000035640	65.4664	-0.904844	0.289578	-3.1247	0.00177988	0.0276267	Cbarp	0.436141	0.233875	neither
ENSMUSG00000038422	607.651	0.529025	0.169331	3.1242	0.00178289	0.0276489	Hdhd3	9.28979	13.467	neither
ENSMUSG00000046229	1107.46	-0.407728	0.130654	-3.12068	0.00180434	0.0279569	Scand1	40.1439	30.376	female
ENSMUSG00000039431	100.333	-0.728445	0.23349	-3.11981	0.00180968	0.028015	Mtmr7	0.718228	0.43349	neither
ENSMUSG00000028868	1787.74	-0.33097	0.106122	-3.11876	0.00181616	0.0280906	Wasf2	8.12619	6.48104	neither
ENSMUSG00000015224	82.1734	0.866442	0.27803	3.11636	0.001831	0.0282834	Cyp2j9	0.446737	0.813461	neither
ENSMUSG00000035095	73.7273	-0.93255	0.299257	-3.11622	0.00183184	0.0282834	Fam167a	0.577672	0.304394	neither
ENSMUSG00000052512	2025.32	0.503513	0.161603	3.11574	0.00183483	0.0283047	Nav2	1.32772	1.88705	female
ENSMUSG00000027984	16447.1	-0.299795	0.0962626	-3.11434	0.00184355	0.0283893	Hadh	93.1112	75.8854	female
ENSMUSG00000037353	824.188	0.346038	0.111103	3.11456	0.00184221	0.0283893	Letmd1	3.82247	4.87639	neither
ENSMUSG00000036594	2792.61	-1.38368	0.444446	-3.11327	0.00185027	0.0284571	H2-Aa	27.1441	10.4381	neither
ENSMUSG00000036872	8.87313	2.86722	0.921012	3.11312	0.00185118	0.0284571	Abcc12	0.00833289	0.0599176	neither
ENSMUSG00000031906	106.499	-0.865718	0.278111	-3.11285	0.00185293	0.0284591	Smpd3	0.670969	0.369525	male
ENSMUSG00000026126	89.1493	-0.828624	0.266428	-3.11012	0.00187011	0.0286979	Ptpn18	0.449806	0.252246	neither
ENSMUSG00000030741	851.528	0.349828	0.112511	3.10927	0.00187548	0.0287551	Spns1	5.15487	6.59552	neither
ENSMUSG00000036687	564.297	-0.437039	0.140687	-3.10646	0.00189344	0.0290053	Tmem184a	3.14161	2.32678	neither
ENSMUSG00000032204	23614.3	-0.360227	0.116047	-3.10414	0.00190836	0.0292083	Aqp9	163.596	127.856	neither
ENSMUSG00000021190	2921.47	-0.347727	0.112061	-3.10302	0.00191554	0.0292673	Lgmn	35.9619	28.3474	neither
ENSMUSG00000064267	92.6843	-0.711609	0.22931	-3.10327	0.00191398	0.0292673	Hvcn1	0.824845	0.505222	neither
ENSMUSG00000004951	473.389	1.29041	0.415917	3.10257	0.0019185	0.029287	Hspb1	6.80434	16.6869	neither
ENSMUSG00000004530	1261.58	0.307011	0.0989974	3.1012	0.00192738	0.0293972	Coro1c	2.97905	3.69875	neither
ENSMUSG00000014542	5097.92	-0.43377	0.139943	-3.09962	0.0019377	0.0294778	Clec4f	60.5454	44.9622	neither
ENSMUSG00000022474	138.024	-0.617839	0.199327	-3.09963	0.00193766	0.0294778	Pmm1	1.48854	0.973906	neither
ENSMUSG00000000486	69.6827	-0.96328	0.310754	-3.09982	0.00193639	0.0294778	Septin1	0.853301	0.435928	neither
ENSMUSG00000026405	17196.8	0.340682	0.109961	3.0982	0.00194701	0.0295685	C4bp	57.5691	73.1472	male
ENSMUSG00000034157	926.242	0.574751	0.185519	3.09807	0.00194788	0.0295685	Cipc	3.90761	5.84001	neither
ENSMUSG00000028051	84.4535	1.25146	0.403965	3.09794	0.0019487	0.0295685	Hcn3	0.305957	0.734966	neither
ENSMUSG00000060002	4650.17	-0.509085	0.164417	-3.0963	0.00195951	0.0297069	Chpt1	16.7519	11.8136	male
ENSMUSG00000021209	268.792	-0.621976	0.200915	-3.09572	0.00196337	0.0297141	Ppp4r4	1.98664	1.2924	neither
ENSMUSG00000025163	32.5791	-1.33368	0.430807	-3.09578	0.00196298	0.0297141	Cd7	1.05399	0.415569	neither
ENSMUSG00000023089	1645.02	-0.352026	0.113751	-3.0947	0.0019701	0.0297903	Ndufa5	45.6287	35.8883	neither
ENSMUSG00000085006	11.7977	2.61849	0.846364	3.09381	0.00197604	0.0298544	BC021767	0.0454016	0.291394	male
ENSMUSG00000057722	811.05	-1.0905	0.352762	-3.09132	0.00199268	0.03008	Lepr	3.9995	1.8822	female
ENSMUSG00000042207	623.421	0.470364	0.152263	3.08915	0.00200728	0.0302744	Kdm5b	0.806414	1.12044	male
ENSMUSG00000035540	239032	0.308161	0.0997828	3.08832	0.00201294	0.0303339	Gc	2955.67	3671.49	neither
ENSMUSG00000052305	3426.78	-0.527158	0.170869	-3.08516	0.00203443	0.0306052	Hbb-bs	134.485	93.6432	neither
ENSMUSG00000047617	454.569	0.487143	0.15789	3.08534	0.0020332	0.0306052	Paxx	4.67562	6.57974	neither
ENSMUSG00000019866	1071.94	-0.346414	0.112305	-3.08458	0.00203836	0.0306382	Crybg1	3.92773	3.10102	male
ENSMUSG00000027698	1352.31	0.490968	0.159194	3.08409	0.00204174	0.0306627	Nceh1	5.46377	7.70666	neither
ENSMUSG00000028447	823.137	0.345848	0.112156	3.08364	0.00204485	0.0306831	Dctn3	17.7559	22.6584	neither
ENSMUSG00000022283	10287.3	0.316415	0.102645	3.08261	0.00205197	0.0307573	Pabpc1	35.7722	44.6916	neither
ENSMUSG00000078799	3265.57	-5.52368	1.792	-3.08241	0.00205329	0.0307573	Sult2a5	156.062	3.4028	neither
ENSMUSG00000041117	62.7988	-1.21971	0.395759	-3.08195	0.00205649	0.030779	Ccdc8	0.467736	0.200008	neither
ENSMUSG00000018909	761.078	-0.350035	0.113625	-3.0806	0.00206581	0.0308923	Arrb1	1.9481	1.53436	neither
ENSMUSG00000026600	258.115	-0.509623	0.165516	-3.079	0.00207694	0.0310323	Soat1	0.791542	0.556514	neither
ENSMUSG00000032870	1974.63	-0.288124	0.0935997	-3.07826	0.00208216	0.0310839	Smap2	17.543	14.412	neither
ENSMUSG00000026380	344.047	0.524043	0.17031	3.077	0.00209096	0.0311888	Tfcp2l1	0.762388	1.10239	female
ENSMUSG00000064367	202171	-0.34494	0.11217	-3.07514	0.00210405	0.0313575	mt-Nd5	3166.44	2501.6	neither
ENSMUSG00000086796	48.8472	-1.07321	0.349045	-3.07471	0.00210709	0.0313761	4932702P03Rik	0.370331	0.17735	neither
ENSMUSG00000026692	610.337	0.608344	0.197943	3.07333	0.00211683	0.0314946	Fmo4	3.33001	5.0958	female
ENSMUSG00000021846	1268.07	-0.372627	0.121273	-3.07262	0.00212188	0.0315017	Peli2	4.01872	3.11573	neither
ENSMUSG00000039115	1186.26	-0.371876	0.121033	-3.07251	0.00212268	0.0315017	Itga9	4.44501	3.44275	neither
ENSMUSG00000030499	119.25	0.881852	0.286999	3.07267	0.00212154	0.0315017	Kctd15	0.505199	0.934111	male
ENSMUSG00000032757	1328.18	0.388847	0.12665	3.07024	0.00213886	0.031715	Bet1	7.87292	10.3442	male
ENSMUSG00000030263	109.412	-0.773902	0.252106	-3.06975	0.00214236	0.0317402	Irag2	0.867885	0.506713	neither
ENSMUSG00000018442	3787.45	0.422031	0.137504	3.06923	0.00214615	0.0317695	Derl2	10.2672	13.8082	neither
ENSMUSG00000016496	177.678	-0.966676	0.315161	-3.06725	0.0021604	0.0319536	Cd274	1.659	0.848816	neither
ENSMUSG00000044792	1932.36	-0.314482	0.102652	-3.06357	0.00218717	0.0323144	Isca1	5.12104	4.13153	neither
ENSMUSG00000025170	30.8865	1.41338	0.461379	3.06339	0.00218847	0.0323144	Rab40b	0.214443	0.572819	neither
ENSMUSG00000020571	7669.02	0.48186	0.157394	3.06149	0.00220237	0.0324923	Pdia6	43.6228	61.1371	male
ENSMUSG00000039167	870.214	-0.361319	0.118058	-3.06052	0.00220954	0.0325436	Adgrl4	4.37991	3.42198	neither
ENSMUSG00000075025	27.852	-1.7187	0.56157	-3.06053	0.00220948	0.0325436	Gm10804	0.333216	0.102895	neither
ENSMUSG00000061838	13091.6	-0.35548	0.116191	-3.05946	0.00221738	0.0326317	Suclg2	81.1706	63.6539	neither
ENSMUSG00000029413	194.23	-0.594612	0.194419	-3.0584	0.00222525	0.0327201	Naaa	1.60531	1.06337	neither
ENSMUSG00000032081	57258.3	0.427664	0.139864	3.05772	0.00223031	0.0327498	Apoc3	1229.48	1659.39	neither
ENSMUSG00000038704	2843.77	0.297067	0.0971562	3.05762	0.00223099	0.0327498	Aspdh	44.3179	54.6388	neither
ENSMUSG00000052889	109.046	-0.759502	0.248468	-3.05674	0.00223758	0.0328191	Prkcb	0.458233	0.270572	neither
ENSMUSG00000015355	95.516	-0.839896	0.274793	-3.05646	0.00223964	0.0328219	Cd48	2.63788	1.46904	neither
ENSMUSG00000050232	38.3595	-1.20282	0.393985	-3.05297	0.00226587	0.0331786	Cxcr3	0.791196	0.341279	neither
ENSMUSG00000049858	5879.72	-0.343125	0.112424	-3.05207	0.0022727	0.0332511	Suox	67.2328	53.1774	neither
ENSMUSG00000028104	408.832	-0.44483	0.145766	-3.05167	0.00227572	0.0332675	Polr3gl	7.52864	5.56212	female
ENSMUSG00000040498	51.6801	-1.15052	0.377058	-3.0513	0.0022785	0.0332805	Igsf23	0.806017	0.361641	neither
ENSMUSG00000027639	1113.7	-0.548907	0.180042	-3.04876	0.00229784	0.0335352	Samhd1	3.69267	2.53078	neither
ENSMUSG00000021364	28148.9	0.417437	0.136938	3.04837	0.00230084	0.0335511	Elovl2	155.16	207.954	neither
ENSMUSG00000004789	7011.78	-0.288603	0.0947066	-3.04733	0.00230882	0.0336395	Dlst	20.5948	16.9169	neither
ENSMUSG00000025044	643.174	-0.482833	0.158471	-3.04682	0.00231274	0.0336687	Msr1	3.01951	2.16522	male
ENSMUSG00000058099	313.611	-0.603935	0.198276	-3.04593	0.0023196	0.0337407	Nfam1	1.21212	0.800083	neither
ENSMUSG00000026608	340.663	0.426912	0.140183	3.0454	0.0023237	0.0337724	Kctd3	0.913488	1.23058	neither
ENSMUSG00000038539	8351.22	0.558392	0.18347	3.0435	0.00233845	0.0339561	Atf5	86.5364	127.823	neither
ENSMUSG00000029524	174.532	0.534082	0.175496	3.04327	0.00234021	0.0339561	Sirt4	1.51995	2.20376	neither
ENSMUSG00000015568	3222.36	-2.11247	0.694467	-3.04186	0.00235118	0.0340873	Lpl	12.7554	2.95811	neither
ENSMUSG00000063193	57.4638	-0.963538	0.316842	-3.04107	0.00235742	0.0341496	Cd300lb	0.664442	0.342605	neither
ENSMUSG00000034994	59617.4	0.378236	0.124428	3.03981	0.00236726	0.0341794	Eef2	398.19	519.297	neither
ENSMUSG00000049775	4809.14	-0.434121	0.142793	-3.04022	0.00236406	0.0341794	Tmsb4x	102.95	76.4267	neither
ENSMUSG00000038312	1751.14	0.404537	0.133073	3.03996	0.00236612	0.0341794	Edem2	11.108	14.761	male
ENSMUSG00000075289	34.5984	1.18675	0.390318	3.04047	0.00236207	0.0341794	Carns1	0.119892	0.271353	neither
ENSMUSG00000073684	315.872	0.60635	0.19958	3.03812	0.00238056	0.0343433	Faap20	3.66665	5.60461	neither
ENSMUSG00000020782	993.698	-0.329543	0.108513	-3.0369	0.00239021	0.0344543	Llgl2	5.83209	4.65752	neither
ENSMUSG00000030872	706.343	0.55014	0.1812	3.03608	0.00239674	0.0345201	Gga2	1.4965	2.20292	neither
ENSMUSG00000020173	918.472	-0.445742	0.146866	-3.03504	0.00240508	0.0346119	Cobl	3.32243	2.44571	male
ENSMUSG00000032508	638.327	-0.366991	0.121051	-3.03169	0.00243186	0.0349687	Myd88	7.12943	5.54143	neither
ENSMUSG00000005882	1544.56	-0.286842	0.094645	-3.03072	0.00243971	0.0350529	Uqcc1	7.17122	5.89783	neither
ENSMUSG00000003809	22400.2	-0.331237	0.109357	-3.02895	0.00245404	0.0351153	Gcdh	231.403	184.554	neither
ENSMUSG00000063382	1968.95	-0.393818	0.130006	-3.02924	0.0024517	0.0351153	Bcl9l	7.1387	5.45019	neither
ENSMUSG00000042487	391.912	0.659041	0.217513	3.02989	0.00244642	0.0351153	Leo1	1.60351	2.53447	neither
ENSMUSG00000035868	147.783	0.702614	0.231964	3.02898	0.00245379	0.0351153	Zfp983	0.659732	1.07727	neither
ENSMUSG00000021596	6.13611	-3.18508	1.05154	-3.02896	0.00245397	0.0351153	Mctp1	0.0330482	0.00344143	neither
ENSMUSG00000103288	37.6337	5.43854	1.79583	3.02842	0.00245833	0.0351482	Gm37273	0.0796618	3.50151	female
ENSMUSG00000029322	272.39	-0.482958	0.159524	-3.02749	0.00246591	0.0352279	Plac8	5.09817	3.65049	neither
ENSMUSG00000030609	295.864	0.632006	0.208819	3.02657	0.00247348	0.0353032	Aen	1.02256	1.58659	neither
ENSMUSG00000022829	20.4044	-1.55683	0.514425	-3.02636	0.0024752	0.0353032	Stxbp5l	0.0917166	0.0306892	neither
ENSMUSG00000002781	811.892	-0.341697	0.112979	-3.02443	0.00249101	0.0354999	Tmem143	3.08216	2.43983	neither
ENSMUSG00000022206	133.815	-0.795117	0.262953	-3.0238	0.00249623	0.0355455	Npr3	0.460779	0.267954	neither
ENSMUSG00000038578	332.313	0.48459	0.160308	3.02286	0.00250396	0.0355847	Susd1	1.4828	2.08497	neither
ENSMUSG00000117879	448.403	1.58587	0.524627	3.02286	0.002504	0.0355847	2310015A16Rik	7.39489	22.3097	neither
ENSMUSG00000054932	46.2732	-1.01443	0.335602	-3.02273	0.00250505	0.0355847	Afp	0.468416	0.233766	neither
ENSMUSG00000050721	438.933	-0.464855	0.153831	-3.02186	0.00251225	0.0356582	Plekho2	2.34521	1.70076	neither
ENSMUSG00000036278	2006.82	-0.292203	0.0967198	-3.02113	0.00251835	0.0356583	Macrod1	45.9251	37.6468	female
ENSMUSG00000068742	1719.16	-0.383918	0.127058	-3.02159	0.00251453	0.0356583	Cry2	7.86051	6.04937	neither
ENSMUSG00000097615	17.1231	1.79429	0.59391	3.02115	0.00251819	0.0356583	Gm2061	0.0690895	0.2384	neither
ENSMUSG00000074305	871.395	-0.352764	0.116789	-3.02053	0.00252334	0.0357003	Peak1	2.02017	1.58772	neither
ENSMUSG00000000787	13564.8	-0.394708	0.130708	-3.01978	0.00252957	0.0357596	Ddx3x	74.5611	56.8965	neither
ENSMUSG00000038425	127.388	0.626806	0.20761	3.01915	0.00253488	0.0358059	Poli	0.633419	0.981437	neither
ENSMUSG00000027956	216.388	0.513895	0.17025	3.01847	0.00254055	0.0358572	Tmem144	1.30432	1.87043	neither
ENSMUSG00000039886	1581.17	-0.397102	0.131608	-3.01732	0.00255022	0.0359648	Tmem120a	26.5291	20.2062	male
ENSMUSG00000026730	3441.02	0.338822	0.112323	3.01649	0.00255721	0.0360346	Pter	16.5704	21.0304	neither
ENSMUSG00000030409	748.428	-0.531462	0.17632	-3.01419	0.00257669	0.0362799	Dmpk	5.21988	3.61929	neither
ENSMUSG00000048163	145.04	-0.704319	0.233727	-3.01343	0.00258312	0.0363124	Selplg	1.07595	0.659982	neither
ENSMUSG00000031101	94.0531	-0.906141	0.300694	-3.0135	0.00258257	0.0363124	Sash3	1.17111	0.625145	neither
ENSMUSG00000026483	382.006	-0.503933	0.167309	-3.01198	0.0025955	0.0364572	Niban1	1.55207	1.09479	neither
ENSMUSG00000033557	1269.71	-0.351667	0.116794	-3.01099	0.00260396	0.0365469	Fam20b	4.14318	3.26071	neither
ENSMUSG00000070576	597.146	0.440731	0.146388	3.01071	0.0026064	0.0365519	Mn1	1.86453	2.53778	neither
ENSMUSG00000027597	56651.2	-0.338473	0.112461	-3.00971	0.002615	0.0366142	Ahcy	575.859	456.968	neither
ENSMUSG00000043004	116.82	-0.694393	0.230705	-3.00988	0.0026135	0.0366142	Gng2	0.840663	0.519704	neither
ENSMUSG00000048120	333.963	-0.642114	0.213479	-3.00786	0.00263098	0.0368086	Entpd1	1.86374	1.19703	neither
ENSMUSG00000090306	310.913	0.550532	0.18314	3.00607	0.00264651	0.0369965	Adh6-ps1	2.09287	3.06647	male
ENSMUSG00000017344	92892.4	0.414285	0.137896	3.00432	0.00266174	0.0371798	Vtn	1001.58	1339.15	neither
ENSMUSG00000058997	6908.36	-0.460629	0.153355	-3.00367	0.00266748	0.0372304	Vwa8	16.1679	11.7852	male
ENSMUSG00000028793	1716.56	-0.331325	0.110338	-3.00282	0.00267489	0.0373042	Rnf19b	17.0021	13.5625	neither
ENSMUSG00000022684	2130.49	-0.387256	0.128978	-3.00249	0.00267777	0.0373148	Bfar	9.51684	7.29661	neither
ENSMUSG00000025353	1105.43	0.335762	0.111873	3.00129	0.00268837	0.0374329	Ormdl2	14.9394	18.9249	neither
ENSMUSG00000021573	637.444	-0.548691	0.182912	-2.99975	0.002702	0.0375928	Tppp	3.78615	2.60234	neither
ENSMUSG00000025481	6632.45	0.310278	0.103455	2.99916	0.00270724	0.037636	Urah	105.949	131.824	neither
ENSMUSG00000031939	163.455	0.644395	0.214888	2.99875	0.00271091	0.037638	Taf1d	0.364744	0.569906	neither
ENSMUSG00000050022	97.934	-0.749293	0.249876	-2.99866	0.00271166	0.037638	Amz1	0.467689	0.279965	neither
ENSMUSG00000062070	11718.1	-0.395821	0.132017	-2.99825	0.00271535	0.0376439	Pgk1	151.501	115.551	neither
ENSMUSG00000061518	4721.43	-0.328584	0.109596	-2.99813	0.00271637	0.0376439	Cox5b	84.5663	67.572	neither
ENSMUSG00000039990	638.248	0.410419	0.136931	2.99726	0.0027242	0.037673	Edrf1	2.23104	2.97189	neither
ENSMUSG00000037944	32.1886	-1.31896	0.440068	-2.99718	0.0027249	0.037673	Ccr7	0.595298	0.23653	neither
ENSMUSG00000023966	11.8634	1.95371	0.651828	2.99728	0.00272397	0.037673	Rsph9	0.0773727	0.301582	neither
ENSMUSG00000032066	1074.53	-0.324184	0.108209	-2.9959	0.00273639	0.0377724	Bco2	14.4053	11.5374	neither
ENSMUSG00000002111	367.926	-0.574368	0.191711	-2.99601	0.00273538	0.0377724	Spi1	4.1733	2.80725	neither
ENSMUSG00000025209	1153.05	0.342841	0.11448	2.99477	0.00274656	0.0378534	Twnk	6.4707	8.22777	female
ENSMUSG00000021640	29.8688	-1.22479	0.408975	-2.99477	0.00274652	0.0378534	Naip1	0.193033	0.0827924	neither
ENSMUSG00000028976	337.474	-0.723805	0.241745	-2.99408	0.00275274	0.0378793	Slc2a5	3.15131	1.92074	male
ENSMUSG00000019990	285.679	0.690606	0.230656	2.9941	0.00275258	0.0378793	Pde7b	0.448585	0.725946	neither
ENSMUSG00000033088	950.337	-0.35003	0.116936	-2.99336	0.00275928	0.0379395	Triobp	2.20967	1.74077	neither
ENSMUSG00000105255	694.443	-0.437888	0.146398	-2.99108	0.00277991	0.0381934	Gm42413	60.3391	44.7062	neither
ENSMUSG00000098014	20.6287	1.41485	0.473227	2.98978	0.00279176	0.0383262	Gm26967	0.12539	0.332992	male
ENSMUSG00000121093	376.812	0.754387	0.252496	2.98772	0.00281069	0.0385482	ENSMUSG00000121093	2.22728	3.75778	neither
ENSMUSG00000042474	30.8032	-1.17845	0.394454	-2.98754	0.00281231	0.0385482	Fcmr	0.628605	0.278162	neither
ENSMUSG00000049625	109.352	-0.998871	0.334475	-2.98639	0.00282297	0.0386641	Tifab	1.06667	0.531934	neither
ENSMUSG00000027122	355.849	0.431364	0.144495	2.98531	0.00283288	0.0387697	Arl14ep	1.45748	1.96916	neither
ENSMUSG00000030577	77.9519	-0.838525	0.281095	-2.98306	0.00285379	0.0390254	Cd22	0.506145	0.284392	neither
ENSMUSG00000072214	6.31505	3.04181	1.02031	2.98126	0.00287063	0.0392252	Septin5	0.00854794	0.0741045	neither
ENSMUSG00000037548	31.577	-1.22292	0.410271	-2.98077	0.00287523	0.0392576	H2-DMb2	0.647834	0.276224	neither
ENSMUSG00000034424	3822.99	0.305297	0.102483	2.97899	0.00289201	0.0394362	Gcsh	55.301	68.5644	neither
ENSMUSG00000086593	314.566	0.503999	0.169189	2.97891	0.0028928	0.0394362	Gm16548	5.42281	7.70369	neither
ENSMUSG00000048138	11.5296	2.14987	0.721762	2.97864	0.00289532	0.03944	Dmrt2	0.0461943	0.206322	neither
ENSMUSG00000027905	408.357	-0.402077	0.135008	-2.97817	0.00289971	0.0394693	Ddx20	2.8648	2.1765	neither
ENSMUSG00000030382	43690.1	-0.345417	0.116085	-2.97555	0.00292463	0.0397777	Slc27a5	512.049	404.371	neither
ENSMUSG00000020926	207.693	-0.632503	0.212683	-2.97392	0.00294021	0.0399587	Adam11	1.13694	0.735941	male
ENSMUSG00000059248	2528.9	0.312139	0.104976	2.97342	0.00294503	0.0399933	Septin9	7.61425	9.48662	neither
ENSMUSG00000113741	29.2843	-1.28428	0.432253	-2.97113	0.00296708	0.0402617	Gm48236	1.29606	0.535553	neither
ENSMUSG00000027536	165.979	0.644736	0.217231	2.96797	0.00299771	0.0406458	Chmp4c	0.327199	0.514834	female
ENSMUSG00000026822	223.187	-0.88504	0.298324	-2.9667	0.00301011	0.0407636	Lcn2	2.82064	1.52854	neither
ENSMUSG00000046157	137.875	-0.682821	0.230169	-2.96661	0.00301103	0.0407636	Tmem229b	0.917066	0.57275	neither
ENSMUSG00000017009	12435.8	0.408558	0.137784	2.96521	0.00302473	0.0408642	Sdc4	107.12	142.631	neither
ENSMUSG00000041261	5230.78	-0.368163	0.124164	-2.96514	0.00302543	0.0408642	Car8	39.0571	30.3657	neither
ENSMUSG00000034903	2483.79	-0.431088	0.145382	-2.9652	0.00302486	0.0408642	Cobll1	8.7279	6.49643	neither
ENSMUSG00000038600	5.36102	-3.467	1.17095	-2.96085	0.00306787	0.0414057	Atp6v0a4	0.0508398	0.00420166	neither
ENSMUSG00000031770	13622.4	-0.353202	0.119323	-2.96004	0.00307597	0.0414832	Herpud1	167.227	131.351	neither
ENSMUSG00000027070	10.6576	-2.48061	0.83836	-2.95888	0.00308762	0.0416083	Lrp2	0.0278266	0.00478554	male
ENSMUSG00000058076	7221.25	-0.332633	0.112457	-2.95786	0.00309782	0.0417027	Sdhc	63.2377	50.3899	neither
ENSMUSG00000026575	222.762	0.6017	0.203434	2.95771	0.00309936	0.0417027	Nme7	0.768586	1.17062	neither
ENSMUSG00000087396	10.9578	2.33859	0.791112	2.95608	0.0031158	0.0418917	4933407K13Rik	0.0131747	0.0648343	neither
ENSMUSG00000019856	10.2567	2.28488	0.77316	2.95524	0.00312422	0.0419729	Fam184a	0.0165472	0.0812512	male
ENSMUSG00000044734	1024.34	-2.03823	0.689981	-2.95403	0.00313649	0.0421055	Serpinb1a	18.2782	4.46068	female
ENSMUSG00000041842	17.466	-1.5763	0.533792	-2.95302	0.00314681	0.0422119	Fhdc1	0.106238	0.0360974	neither
ENSMUSG00000022664	895.321	-0.352662	0.119533	-2.95034	0.00317428	0.0425479	Slc35a5	3.16316	2.48595	neither
ENSMUSG00000006057	3821.25	-0.371371	0.125921	-2.94925	0.00318544	0.0426326	Atp5g1	22.4013	17.3789	neither
ENSMUSG00000022504	122.457	-1.11589	0.378353	-2.94935	0.00318446	0.0426326	Ciita	0.449395	0.207109	female
ENSMUSG00000019232	4461.11	0.633372	0.215154	2.94381	0.00324196	0.043356	Etnppl	10.8097	16.8111	neither
ENSMUSG00000053604	242.556	0.642841	0.218543	2.94149	0.00326637	0.0436492	Rpia	0.900789	1.41544	neither
ENSMUSG00000013539	855.318	-0.328249	0.111621	-2.94074	0.00327431	0.0437221	Tango2	3.07394	2.45596	male
ENSMUSG00000004035	3144.71	-0.421927	0.143496	-2.94033	0.0032786	0.0437462	Gstm7	57.4341	43.0031	neither
ENSMUSG00000053898	11455.2	-0.310564	0.105641	-2.9398	0.00328429	0.0437721	Ech1	141.78	114.688	neither
ENSMUSG00000028378	126.838	0.656738	0.223405	2.93968	0.00328552	0.0437721	Ptgr1	1.09163	1.73478	neither
ENSMUSG00000120279	28.4786	1.27555	0.434012	2.93898	0.00329291	0.0438374	ENSMUSG00000120279	0.698056	1.69586	male
ENSMUSG00000086040	580.514	-0.686245	0.233595	-2.93775	0.00330602	0.0439572	Wipf3	2.56887	1.6038	female
ENSMUSG00000044378	14.5597	5.2909	1.80116	2.9375	0.0033087	0.0439572	Slc15a5	0.00615508	0.235517	male
ENSMUSG00000036353	88.484	-0.750326	0.255436	-2.93743	0.00330941	0.0439572	P2ry12	1.11359	0.66315	neither
ENSMUSG00000103979	5.64737	-3.45815	1.17778	-2.93615	0.00332312	0.0441059	Gm20305	1.49419	0.136744	neither
ENSMUSG00000116341	19.2823	2.23719	0.762111	2.93551	0.00332996	0.0441634	Cyp2d36-ps	0.1182	0.552394	neither
ENSMUSG00000026749	1586.9	0.317557	0.108223	2.93427	0.00334332	0.0443072	Nek6	3.36653	4.20972	male
ENSMUSG00000031207	1877.5	-0.309814	0.105593	-2.93402	0.00334599	0.0443091	Msn	8.38893	6.78612	neither
ENSMUSG00000053769	154.701	0.565391	0.192731	2.93357	0.00335088	0.0443406	Lysmd1	1.33229	1.97408	neither
ENSMUSG00000038975	1039.24	0.399454	0.136231	2.93217	0.00336598	0.0444734	Rabggtb	9.45091	12.5064	neither
ENSMUSG00000071867	35.5741	-1.07478	0.36654	-2.93222	0.00336553	0.0444734	Mrpl27-ps	2.75475	1.31402	neither
ENSMUSG00000026581	62.8499	-0.943629	0.321909	-2.93135	0.00337491	0.0445579	Sell	0.358179	0.18527	neither
ENSMUSG00000034480	857.978	-0.478673	0.163402	-2.92942	0.00339599	0.0448026	Diaph2	2.20778	1.59023	neither
ENSMUSG00000029727	6171	0.416073	0.142069	2.92867	0.00340421	0.0448774	Cyp3a13	45.664	61.1442	neither
ENSMUSG00000020484	5925.52	0.33186	0.113376	2.92708	0.00342161	0.0450056	Xbp1	41.239	52.0815	male
ENSMUSG00000027822	1728.01	0.33387	0.11406	2.92714	0.00342093	0.0450056	Slc33a1	11.0015	13.9165	male
ENSMUSG00000115469	54.1468	-1.04927	0.358442	-2.9273	0.00341923	0.0450056	Gm49227	1.86929	0.903473	neither
ENSMUSG00000022426	1667.93	-0.315495	0.107818	-2.92619	0.00343142	0.0450672	Josd1	13.7286	11.0674	neither
ENSMUSG00000041607	63.4349	-0.794984	0.271669	-2.9263	0.00343022	0.0450672	Mbp	0.242713	0.140253	neither
ENSMUSG00000031360	651.141	-0.373915	0.12787	-2.92419	0.00345357	0.0453226	Ctps2	3.97817	3.0766	female
ENSMUSG00000046589	28.858	-1.20605	0.412472	-2.92397	0.00345602	0.0453226	Lrrc8e	0.248739	0.108054	female
ENSMUSG00000035021	473.102	-0.55765	0.190749	-2.92347	0.00346153	0.045361	Baz1a	2.01067	1.3688	neither
ENSMUSG00000058569	1373.56	0.325874	0.111522	2.92206	0.00347722	0.0455326	Tmed9	9.05109	11.3806	male
ENSMUSG00000103222	15.0678	1.79048	0.612929	2.92119	0.00348694	0.045626	Gm37729	0.148716	0.50988	neither
ENSMUSG00000043088	9.37343	2.11483	0.724059	2.9208	0.00349136	0.0456498	Il17re	0.0153992	0.066371	neither
ENSMUSG00000035236	67.7055	0.787301	0.269608	2.92017	0.00349841	0.045708	Scai	0.103091	0.177629	male
ENSMUSG00000086290	143.052	0.640943	0.219569	2.9191	0.00351042	0.0458309	Snhg12	1.00942	1.5758	female
ENSMUSG00000111375	68.4327	0.785167	0.269064	2.91814	0.00352123	0.0459379	Btbd8	0.163841	0.282863	neither
ENSMUSG00000056035	118322	-0.641174	0.219782	-2.91732	0.00353055	0.0459572	Cyp3a11	722.895	464.896	neither
ENSMUSG00000026024	3149.45	0.374978	0.12853	2.91744	0.00352918	0.0459572	Als2	7.375	9.59397	neither
ENSMUSG00000049323	1281.98	-0.375786	0.128796	-2.91769	0.00352637	0.0459572	Smcr8	4.5784	3.53687	male
ENSMUSG00000021759	644.681	-0.439658	0.150806	-2.91539	0.0035525	0.0462087	Plpp1	10.8237	8.01516	neither
ENSMUSG00000022142	673.104	0.358158	0.122892	2.91443	0.00356342	0.0463166	Nup155	1.26086	1.62069	neither
ENSMUSG00000050708	89378.5	0.401032	0.137628	2.91388	0.00356967	0.0463635	Ftl1	1467.82	1944.52	neither
ENSMUSG00000025428	44866.7	-0.332747	0.11421	-2.91347	0.00357432	0.0463896	Atp5a1	407.352	324.521	neither
ENSMUSG00000056204	2301.99	0.387359	0.132995	2.91258	0.00358453	0.0464879	Pgpep1	9.5726	12.5696	neither
ENSMUSG00000002332	4239.03	0.462798	0.158994	2.91079	0.00360511	0.0467203	Dhrs1	32.9717	45.6069	neither
ENSMUSG00000029416	1012.29	-0.390003	0.134047	-2.90945	0.00362064	0.046887	Slc15a4	5.51791	4.2279	neither
ENSMUSG00000024835	1900.46	-0.353435	0.121492	-2.90913	0.00362435	0.0469005	Coro1b	16.9861	13.342	neither
ENSMUSG00000061724	18.8885	1.45121	0.498916	2.90872	0.00362912	0.0469277	Gm2423	0.350956	0.968509	neither
ENSMUSG00000019960	2161.93	-0.587162	0.201959	-2.90733	0.00364524	0.0471015	Dusp6	21.1647	14.141	neither
ENSMUSG00000036492	248.815	0.690971	0.237797	2.90572	0.00366409	0.047241	Rnf39	2.70015	4.39223	neither
ENSMUSG00000021453	90.4337	2.26666	0.77999	2.90601	0.00366066	0.047241	Gadd45g	0.67933	3.26683	neither
ENSMUSG00000027356	26.1745	1.3504	0.464712	2.90588	0.00366221	0.047241	Fermt1	0.0658486	0.169203	female
ENSMUSG00000046879	2819.9	-0.593815	0.204431	-2.90472	0.0036758	0.0473296	Irgm1	14.9063	9.90894	neither
ENSMUSG00000040724	192.063	-0.640396	0.220471	-2.90467	0.00367635	0.0473296	Kcna2	0.502627	0.322278	neither
ENSMUSG00000034926	50086.6	-0.414285	0.142694	-2.90331	0.00369239	0.0474667	Dhcr24	362.71	273.157	neither
ENSMUSG00000055561	7.94982	2.67707	0.922052	2.90338	0.00369153	0.0474667	Spink5	0.0119036	0.0731633	neither
ENSMUSG00000024990	128104	-0.445873	0.1536	-2.90282	0.00369825	0.0475072	Rbp4	2808.69	2068.91	neither
ENSMUSG00000055653	66.8418	-1.36243	0.469425	-2.90235	0.0037038	0.0475438	Gpc3	0.915518	0.354098	female
ENSMUSG00000006519	382.192	-0.542959	0.1872	-2.90042	0.00372659	0.0477666	Cyba	11.1472	7.66371	neither
ENSMUSG00000028958	297.165	-0.443728	0.152983	-2.90051	0.00372556	0.0477666	Tmub1	4.61007	3.40891	neither
ENSMUSG00000043671	183.499	0.748845	0.258276	2.8994	0.00373875	0.0478875	Dpy19l3	0.307287	0.518412	male
ENSMUSG00000026259	2140.06	-0.527799	0.182096	-2.89847	0.00374993	0.0479958	Ngef	16.5222	11.5051	neither
ENSMUSG00000078673	62.1789	-5.21064	1.79791	-2.89816	0.00375359	0.0480077	Mup19	2.9092	0.079263	male
ENSMUSG00000024924	1353.02	-2.01779	0.696526	-2.89694	0.00376822	0.0481249	Vldlr	5.50542	1.36352	female
ENSMUSG00000022863	133.36	0.665335	0.229655	2.8971	0.00376625	0.0481249	Btg3	0.654873	1.04498	neither
ENSMUSG00000025888	120.997	-0.615767	0.212619	-2.89611	0.00377822	0.0482176	Casp1	1.19398	0.778864	neither
ENSMUSG00000021492	18543.4	0.375073	0.12955	2.89521	0.00378908	0.048321	F12	210.302	273.657	neither
ENSMUSG00000056148	1508.04	-1.06707	0.368705	-2.89411	0.00380232	0.0484548	Rdh9	14.5174	6.95466	female
ENSMUSG00000026656	3079.25	-0.335158	0.115842	-2.89324	0.00381291	0.0485546	Fcgr2b	15.1484	12.0472	neither
ENSMUSG00000037780	5308.44	0.428045	0.147969	2.8928	0.0038183	0.048588	Mbl1	73.6072	99.3636	male
ENSMUSG00000039221	539.034	0.510276	0.176445	2.89199	0.00382814	0.0486533	Rpl22l1	5.70554	8.16313	neither
ENSMUSG00000121075	26.9038	-1.52667	0.527908	-2.89192	0.00382897	0.0486533	ENSMUSG00000121075	1.14825	0.398046	neither
ENSMUSG00000057113	4653.46	0.321081	0.111085	2.8904	0.00384747	0.048851	Npm1	39.6334	49.6892	female
ENSMUSG00000002603	702.26	-0.389796	0.134869	-2.89019	0.00385008	0.048851	Tgfb1	4.03485	3.08701	female
ENSMUSG00000020589	239.345	-0.556142	0.192452	-2.88976	0.00385533	0.0488517	Cyria	0.578434	0.39319	neither
ENSMUSG00000121124	30.0988	1.3239	0.458141	2.88973	0.00385569	0.0488517	ENSMUSG00000121124	0.661544	1.65902	female
ENSMUSG00000027009	148.141	-0.744614	0.257871	-2.88754	0.00388262	0.0491575	Itga4	0.339584	0.202359	neither
ENSMUSG00000111429	95.2604	-0.675807	0.234142	-2.88631	0.00389785	0.0493149	Gm32511	1.42502	0.892997	neither
ENSMUSG00000004451	610.469	-0.328001	0.113651	-2.88604	0.00390119	0.0493216	Ralb	3.52004	2.81198	female
ENSMUSG00000020901	47.1014	-1.14813	0.397979	-2.88491	0.0039152	0.0494632	Pik3r5	0.29991	0.133944	neither
ENSMUSG00000032412	1818.5	-0.342136	0.118639	-2.88383	0.00392866	0.0494909	Atp1b3	21.7336	17.1935	neither
ENSMUSG00000059588	730.841	-0.422078	0.146353	-2.88397	0.00392693	0.0494909	Calcrl	4.38025	3.27518	neither
ENSMUSG00000027347	111.133	-0.745605	0.25854	-2.88391	0.00392775	0.0494909	Rasgrp1	0.636205	0.378506	neither
ENSMUSG00000112276	23.5795	1.36961	0.474853	2.88428	0.00392304	0.0494909	5033421B08Rik	0.265226	0.694553	neither
ENSMUSG00000040855	2069.6	-0.386177	0.133952	-2.88295	0.00393971	0.0495758	Reps2	7.21689	5.54079	male
ENSMUSG00000052133	17.9824	1.65399	0.573735	2.88284	0.00394103	0.0495758	Sema5b	0.0309613	0.0990646	male
ENSMUSG00000023249	933.528	0.444405	0.154184	2.88231	0.00394774	0.0496247	Parp3	5.45966	7.45186	neither
ENSMUSG00000024382	628.656	0.3235	0.112267	2.88153	0.00395747	0.0497115	Ercc3	5.02743	6.31602	male
ENSMUSG00000032788	3376.99	-0.602217	0.209026	-2.88107	0.00396333	0.0497496	Pdxk	19.2612	12.7371	neither
ENSMUSG00000024413	8902.88	-0.485264	0.168461	-2.88057	0.00396956	0.0497602	Npc1	23.4313	16.7932	neither
ENSMUSG00000039231	299.644	-0.430232	0.149358	-2.88055	0.00396984	0.0497602	Suv39h1	1.66572	1.24144	neither
ENSMUSG00000026104	786.624	-0.475445	0.165113	-2.87952	0.00398284	0.0498876	Stat1	3.28922	2.37227	female
ENSMUSG00000023913	199.448	-0.707437	0.24572	-2.87903	0.003989	0.0499292	Pla2g7	2.1768	1.33365	neither
ENSMUSG00000112599	23.941	1.42848	0.496269	2.87845	0.00399637	0.0499859	Gm47719	0.268127	0.729866	neither
