# Supplementary material for: GH-resistant (Laron) mice: gene therapy with a liver-specific GH receptor causes unbalanced upregulation of female-biased and growth-related genes
Source: Front Endocrinol (Lausanne). 2026 May 28;17:1808977. doi: 10.3389/fendo.2026.1808977 (PMC13253266; doi:10.3389/fendo.2026.1808977)
Supplement: Supplementary file 10 [file DataSheet10.zip › 10B 20250223_WTvsKO_female_mfgsea_sig.txt]

Gene_set	pathway	pval	padj	log2err	ES	NES	size	leadingEdge	gene_ratio
Canonical Pathways - Wiki	WP_ELECTRON_TRANSPORT_CHAIN	3.76903595546381e-16	6.03874940784411e-13	1.03769615548758	-0.689138177902628	-2.76143121127647	88	Sdhb,Ndufs2,Ndufv2,Ndufc2,Cox7b,Ndufa5,mt-Nd5,Cox5b,Sdhc,Atp5a1,Ndufb5,Ndufb4,Atp5b,Atp5c1,Ndufb7,mt-Cytb,Uqcrc2,Ndufa2,mt-Co1,Ndufv1,mt-Nd4,Ndufs1,Atpif1,Uqcr10,Uqcrfs1,Uqcrc1,Ndufb10,Atp5pb,Ndufs5,Uqcrq,Ndufa9,Atp5e,Ndufb3,Uqcrh,Sdha,Slc25a5,Ndufs4,Cox8a,Cox6a1,Atp5h,Ndufb9,Atp5l,Cox7a1,Ndufab1,Atp5o,Cox5a,Atp5j2,Cox7a2,mt-Co3,mt-Nd4l,Ndufc1,Uqcrb,Slc25a4,mt-Nd6,Atp5g3,Cox17,Atp5d	0.647727272727273
Canonical Pathways - Reactome	REACTOME_THE_CITRIC_ACID_TCA_CYCLE_AND_RESPIRATORY_ELECTRON_TRANSPORT	1.19781959214367e-20	3.83829310106516e-17	1.1778932614942	-0.622535050692991	-2.74573150040267	162	Ldhb,Fh1,Ndufaf5,Aco2,Pdk2,Sdhb,Ndufs2,Ndufv2,Ndufc2,Pdpr,Me2,Ndufb11,Cox7b,Ndufa5,mt-Nd5,Suclg2,Dlst,Cox5b,Sdhc,Atp5g1,Atp5a1,Cyc1,Ndufb5,Ndufb4,Idh3a,Atp5b,Pdha1,Atp5c1,Cycs,Ndufb8,Ndufb7,mt-Cytb,Dld,Ndufaf6,Uqcrc2,Ndufa2,Pdp2,mt-Co1,Suclg1,Ndufa13,Ndufv1,mt-Nd4,Taco1,Ndufs1,Uqcr10,Uqcrfs1,Uqcrc1,Ogdh,Ndufb10,Cox11,Idh2,Ndufs3,Atp5pb,Ndufs5,Cox7c,Uqcrq,Ndufa9,Idh3g,Atp5e,Ndufb3,Uqcrh,Sdha,Mdh2,…	0.487654320987654
Canonical Pathways - Reactome	REACTOME_RESPIRATORY_ELECTRON_TRANSPORT_ATP_SYNTHESIS_BY_CHEMIOSMOTIC_COUPLING_AND_HEAT_PRODUCTION_BY_UNCOUPLING_PROTEINS	1.64080340932521e-15	2.38990474765531e-12	1.01754479730988	-0.634276872591972	-2.68587544498227	117	Ndufaf5,Ndufs2,Ndufv2,Ndufc2,Ndufb11,Cox7b,Ndufa5,mt-Nd5,Cox5b,Atp5g1,Atp5a1,Cyc1,Ndufb5,Ndufb4,Atp5b,Atp5c1,Cycs,Ndufb8,Ndufb7,mt-Cytb,Ndufaf6,Uqcrc2,Ndufa2,mt-Co1,Ndufa13,Ndufv1,mt-Nd4,Taco1,Ndufs1,Uqcr10,Uqcrfs1,Uqcrc1,Ndufb10,Cox11,Ndufs3,Atp5pb,Ndufs5,Cox7c,Uqcrq,Ndufa9,Atp5e,Ndufb3,Uqcrh,Ndufs4,Cox8a,Cox6a1,Atp5h,Ndufb9,Atp5l,Etfa,Etfdh,Ndufab1,Atp5o,Cox6b1,Ndufa11,Cox5a,Atp5j2,mt-Co3	0.495726495726496
Cell Type Signatures	DESCARTES_ORGANOGENESIS_WHITE_BLOOD_CELLS	1.52851412784185e-37	2.44898533562822e-33	1.5959566534683	-0.512953643793367	-2.62621957919523	603	Pparg,Ang,Slc16a7,Rnase4,Pgap6,Cybb,Cd5l,Csf1r,Itgal,Mrc1,Adgre4,C1qb,Cd53,Slc15a3,Adgre1,Ctss,Il17ra,Wdfy4,Cd44,Mpeg1,Fcgr1,Timd4,Cd36,C1qc,Slfn2,Cfp,Dab2,Rac2,Vsir,Nckap1l,Elf4,Cd84,C1qa,Hexa,Laptm5,Slc11a1,Galnt6,Iqgap1,Lcp2,Bank1,Fcer1g,Pld4,Lair1,Psd4,Gmfg,Dock2,Coro1a,Dse,Aoah,Ccl6,Clec4n,Stk10,AB124611,Dtx3l,Icos,Cmklr1,P2ry13,Itgb7,Cyth4,Pik3cd,Ly86,Il16,Vav1,Ptpn18,Lgmn,Prkcb,Cd48,Samhd1…	0.464344941956882
Ontology - Cellular Component	GOCC_RESPIRASOME	3.44505133410253e-13	2.75983062374954e-10	0.932595211336209	-0.653388020517971	-2.61817750167865	88	Dmac2,Sdhb,Ndufs2,Ndufv2,Ndufc2,Ndufb11,Cox7b,Ndufa5,mt-Nd5,Cox5b,Sdhc,Cyc1,Ndufb5,Ndufb4,Ndufb8,Ndufb7,mt-Cytb,Uqcrc2,Ndufa2,mt-Co1,Ndufa13,Ndufv1,mt-Nd4,Ndufs1,Uqcr10,Uqcrfs1,Uqcrc1,Ndufb10,Ndufs3,Ndufs5,Cox7c,Uqcrq,Ndufa9,Ndufb3,Uqcrh,Sdha,Ndufs4,Cox8a,Cox6a1,Ndufb9,Cox7a1,Ndufab1,Coa6,Cox6b1,Ndufa11,Cox5a,Cox7a2,mt-Co3,mt-Nd4l	0.556818181818182
Curated - Chemical and Genetic Perturbation	ICHIBA_GRAFT_VERSUS_HOST_DISEASE_35D_UP	2.43769024763348e-16	4.33963034973152e-13	1.03769615548758	-0.595781626608441	-2.61715037106458	148	Cybb,Cd5l,Csf1r,Orm2,Tff3,Scd2,C1qb,Cd53,Adgre1,Pkm,Ctss,Mpeg1,Fcgr1,Ear2,C1qc,Slfn2,Cfp,H2-DMb1,C1qa,Laptm5,Iqgap1,Lcp2,H2-DMa,Dclre1a,Pld4,Fgl2,Serpina3g,H2-Ab1,H2-Aa,Lgmn,Cd7,Samhd1,Msr1,Lpl,Tmsb4x,Plac8,Selplg,Irgm1,Cyba,Casp1,Atp1b3,Stat1,Gltp,Ptprc,Cd74,Cd52,H2-Eb1,Il18bp,Itgb2,Sirpa,Tyrobp,Pira1,Clic1,Nnmt,Tap1,Fpr1,Cd68,Gbp2,Lck,Lgals3,Hck,Cytip,Ncf4,Ubd,Shisa5,Vcam1,Tgtp1,Pirb,Mt2,Ms4a4d…	0.47972972972973
Canonical Pathways - Reactome	REACTOME_RESPIRATORY_ELECTRON_TRANSPORT	5.20170879829759e-13	3.78826265301473e-10	0.921426003494898	-0.631704013178816	-2.58354811138099	97	Ndufaf5,Ndufs2,Ndufv2,Ndufc2,Ndufb11,Cox7b,Ndufa5,mt-Nd5,Cox5b,Cyc1,Ndufb5,Ndufb4,Cycs,Ndufb8,Ndufb7,mt-Cytb,Ndufaf6,Uqcrc2,Ndufa2,mt-Co1,Ndufa13,Ndufv1,mt-Nd4,Taco1,Ndufs1,Uqcr10,Uqcrfs1,Uqcrc1,Ndufb10,Cox11,Ndufs3,Ndufs5,Cox7c,Uqcrq,Ndufa9,Ndufb3,Uqcrh,Ndufs4,Cox8a,Cox6a1,Ndufb9,Etfa,Etfdh,Ndufab1,Cox6b1,Ndufa11,Cox5a,mt-Co3	0.494845360824742
Ontology - Biological Process	GOBP_TRICARBOXYLIC_ACID_CYCLE	5.89995083428694e-10	1.92916351565195e-07	0.801215574617779	-0.798615061572163	-2.56420073317798	29	Fh1,Aco2,Sdhb,Suclg2,Dlst,Sdhc,Mdh1,Idh3a,Pdha1,Dhtkd1,Suclg1,Ogdh,Idh2,Idh3g,Sdha,Mdh2,Ndufs4	0.586206896551724
Ontology - Cellular Component	GOCC_INNER_MITOCHONDRIAL_MEMBRANE_PROTEIN_COMPLEX	1.98333675424959e-14	2.11846809843913e-11	0.97599468306432	-0.584149869984391	-2.53403969054992	140	Dmac2,Sdhb,Ndufs2,Ndufv2,Ndufc2,Ndufb11,Cox7b,Ndufa5,mt-Nd5,Cox5b,Sdhc,Atp5g1,Atp5a1,Cyc1,Ndufb5,Ndufb4,Chchd10,Atp5b,Atp5c1,Ndufb8,Ndufb7,mt-Cytb,Uqcrc2,Ndufa2,mt-Co1,Ndufa13,Ndufv1,mt-Nd4,Ndufs1,Uqcr10,Uqcrfs1,Uqcrc1,Ndufb10,Apoo,Ndufs3,Atp5pb,Ndufs5,Cox7c,Uqcrq,Atp5mpl,Ndufa9,Atp5e,Ndufb3,Uqcrh,Sdha,Ndufs4,Cox8a,Cox6a1,Atp5h,Ndufb9,Atp5l,Chchd3,Cox7a1,Ndufab1,Atp5o,Timm10,Immt,Cox6b1,Ndufa11,C…	0.55
Ontology - Cellular Component	GOCC_OXIDOREDUCTASE_COMPLEX	4.29433883089204e-13	3.27637603564535e-10	0.932595211336209	-0.600390499201606	-2.52693073473107	114	Ldhb,Cybb,Dmac2,Nox4,Pdk2,Sdhb,Bckdhb,Ndufs2,Ndufv2,Ndufc2,Ndufb11,Ndufa5,mt-Nd5,Dlst,Sdhc,Cyba,Cyc1,Ndufb5,Ndufb4,Idh3a,Pdha1,Ndufb8,Gpd2,Ndufb7,mt-Cytb,Dld,Ncf2,Uqcrc2,Ndufa2,mt-Co1,Ndufa13,Ndufv1,P4ha1,mt-Nd4,Ndufs1,Gpd1l,Rrm1,Ncf4,Uqcr10,Uqcrfs1,Uqcrc1,Ogdh,Ndufb10,Ndufs3,Ndufs5,Uqcrq,Ndufa9,Idh3g,Ndufb3,Uqcrh,Sdha,Ndufs4,Ndufb9,Etfa,Etfdh,Ndufab1,Ndufa11,mt-Nd4l,Dbt,Ncf1,Ndufc1,Cbr4,Uqcrb,Gl…	0.578947368421053
Curated - Chemical and Genetic Perturbation	ZEMEK_IMMUNE_CHECKPOINT_BLOCKADE_OVARIAN_CANCER_OVERLAP_UP	3.00477780893837e-11	1.45886515317608e-08	0.851339057116899	-0.614264715232144	-2.499700397303	93	Rnf145,C1qb,Slc15a3,H2-DMb1,Fcgr4,Slc11a1,H2-DMa,Lair1,Satb1,Fgl2,H2-Ab1,Tmem51,Ighd,H2-Aa,Tmem229b,Stat1,Gbp2b,Clec12a,H2-Eb1,Il18bp,Slamf8,Itk,Il21r,Tap1,Sla2,Plek,Gbp2,Neurl3,Trac,Ubd,Psap,Nkg7,Irgm2,P2ry10,Gpr174,Tgtp2,Tgtp1,Fasl,Aif1,Gbp10,Calhm6,H2-Q10,Klrk1,Igtp,Dnase1l3,Etohd2,Gbp3,H2-D1,Klrc1,Nlrc5	0.537634408602151
Hallmark	HALLMARK_OXIDATIVE_PHOSPHORYLATION	1.8367724829596e-15	2.45239739349822e-12	1.00731795687447	-0.550418330999682	-2.49582234005965	195	Ldhb,Fh1,Eci1,Aco2,Acadm,Sdhb,Ndufs2,Acaa1a,Ndufv2,Ndufc2,Cox7b,Ndufa5,Dlst,Cox5b,Sdhc,Atp5g1,Ech1,Atp5a1,Cyc1,Mdh1,Ndufb5,Idh3a,Atp5b,Pdha1,Cyb5a,Atp5c1,Ndufb8,Ndufb7,Dld,Nqo2,Uqcrc2,Ndufa2,Aldh6a1,Iscu,Suclg1,Ndufv1,Ndufs1,Oat,Uqcr10,Uqcrfs1,Uqcrc1,Ogdh,Cox11,Idh2,Ndufs3,Atp5pb,Cox7c,Decr1,Uqcrq,Ndufa9,Mgst3,Idh3g,Atp5e,Slc25a12,Ndufb3,Uqcrh,Sdha,Mdh2,Slc25a5,Ndufs4,Cox8a,Cox6a1,Atp5h,Atp6v0e,E…	0.487179487179487
Ontology - Molecular Function	GOMF_ELECTRON_TRANSFER_ACTIVITY	1.68149678654071e-09	4.98906324332505e-07	0.788186810800237	-0.685144056334284	-2.48320579482782	52	Cybb,Sdhb,Ndufs2,Ndufv2,Cox7b,mt-Nd5,Cox5b,Sdhc,Cyba,Cyc1,mt-Cytb,Nqo2,Ndufa2,mt-Co1,Ndufv1,mt-Nd4,Ndufs1,Uqcr10,Uqcrfs1,Ndufs3,Cox7c,Uqcrh,Sdha,Ndufs4,Cox6a1,Cox7a1,Etfa,Etfdh,Cox5a,Aifm2,mt-Co3,mt-Nd4l	0.615384615384615
Ontology - Biological Process	GOBP_AEROBIC_ELECTRON_TRANSPORT_CHAIN	3.25637190825291e-09	8.99544667483243e-07	0.774939030136436	-0.65883892305375	-2.47806168646252	60	Sdhb,Ndufs2,Ndufv2,Ndufc2,mt-Nd5,Cox5b,Sdhc,Cyc1,Cycs,Ndufb8,mt-Cytb,Dld,Uqcrc2,mt-Co1,Iscu,Ndufv1,mt-Nd4,Ndufs1,Uqcr10,Uqcrfs1,Uqcrc1,Ndufs3,Cox7c,Uqcrq,Uqcrh,Sdha,Cox8a,Cox6a1,Ndufb9,Cox7a1,Cox5a,Cox7a2,mt-Co3	0.55
Curated - Chemical and Genetic Perturbation	ZEMEK_IMMUNE_CHECKPOINT_BLOCKADE_OVARIAN_CANCER_RENCA_UP	3.41150644082396e-11	1.60762224102593e-08	0.851339057116899	-0.600295678175893	-2.45021437667686	96	Rnf145,C1qb,Slc15a3,H2-DMb1,Fcgr4,Slc11a1,H2-DMa,Lair1,Satb1,Fgl2,H2-Ab1,Tmem51,Ighd,H2-Aa,Mctp1,Tmem229b,Stat1,Gbp2b,Clec12a,H2-Eb1,Il18bp,Slamf8,Itk,Il21r,Tap1,Sla2,Plek,Gbp2,Neurl3,Trac,Ubd,Psap,Nkg7,Irgm2,P2ry10,Gpr174,Tgtp2,Tgtp1,Fasl,Aif1,Gbp10,Calhm6,H2-Q10,Klrk1,Igtp,Dnase1l3,Etohd2,Gbp3,H2-D1,Klrc1,Nlrc5	0.53125
Ontology - Molecular Function	GOMF_OXIDOREDUCTION_DRIVEN_ACTIVE_TRANSMEMBRANE_TRANSPORTER_ACTIVITY	1.91384481098121e-08	4.03468704757119e-06	0.73376198835648	-0.706783734673368	-2.44577661088899	39	Ndufs2,Ndufv2,Cox7b,mt-Nd5,Cox5b,Cyc1,mt-Cytb,Ndufa2,mt-Co1,Ndufv1,mt-Nd4,Ndufs1,Uqcr10,Uqcrfs1,Ndufs3,Cox7c,Uqcrh,Ndufs4,Cox6a1,Cox7a1,Cyb561d1,Cox5a,mt-Co3,mt-Nd4l,Uqcrb,mt-Nd6,Cybrd1	0.692307692307692
Ontology - Biological Process	GOBP_ANTIGEN_PROCESSING_AND_PRESENTATION_OF_EXOGENOUS_PEPTIDE_ANTIGEN_VIA_MHC_CLASS_II	7.09501646274978e-09	1.80438656771709e-06	0.761460801445585	-0.851444110184547	-2.44519496905462	19	Ctss,H2-DMb1,Ifi30,H2-DMa,Fcer1g,H2-Ab1,H2-Aa,H2-DMb2,Fcgr2b,Cd74,H2-Eb1,Unc93b1,H2-Eb2,H2-Ob,H2-Oa	0.789473684210526
Canonical Pathways - Reactome	REACTOME_CITRIC_ACID_CYCLE_TCA_CYCLE	2.10441062851137e-08	4.26795785949484e-06	0.73376198835648	-0.817188150272712	-2.44019085638745	22	Fh1,Aco2,Sdhb,Me2,Suclg2,Dlst,Sdhc,Idh3a,Dld,Suclg1,Ogdh,Idh2,Idh3g,Sdha,Mdh2	0.681818181818182
Cell Type Signatures	ZHANG_UTERUS_C5_MACROPHAGE	6.02278878341543e-14	6.03107011799263e-11	0.954541630725724	-0.552832133597232	-2.43830223207997	162	Cybb,Csf1r,Sdc3,Mrc1,C1qb,Cd53,Adgre1,Ctss,Mpeg1,Fcgr1,C1qc,Cfp,Dab2,Rac2,H2-DMb1,C1qa,Ifi30,Hexa,Laptm5,H2-DMa,Fcer1g,Pld4,Kctd12,Coro1a,Ccl6,H2-Ab1,Ly86,H2-Aa,Ptpn18,Lgmn,Lpl,Tmsb4x,Spi1,Cyba,Fcgr2b,Il1rn,Cd74,Hmox1,Actr3,Cd52,Clec12a,H2-Eb1,Sirpa,Tyrobp,Fcgr3,Marcks,Cd68,Mafb,Plek,Lgals3,Creg1,Ms4a6b,Rap1b,Tlr2,Psap,Ms4a6d,Klf2,Fth1,Tmem176b,Unc93b1,Cotl1,Mcl1,Rgs2,Cxcl16,Vamp8,Lst1	0.407407407407407
Curated - Chemical and Genetic Perturbation	ICHIBA_GRAFT_VERSUS_HOST_DISEASE_D7_UP	1.21696322319386e-11	6.7235119869007e-09	0.875325132024659	-0.570734081382096	-2.42718667134812	123	Atp11a,Usp18,Cd5l,Tff3,C1qb,Cd53,Adgre1,Pkm,Ctss,Mpeg1,Ear2,C1qc,H2-DMb1,Slc11a1,Lcp2,H2-DMa,Pld4,Ccl6,Fgl2,Serpina3g,H2-Ab1,Ly86,H2-Aa,Crybg1,Samhd1,Msr1,Tmsb4x,Plac8,Rnf19b,Irgm1,Cyba,Stat1,Il1rn,Cd74,Gbp2b,H2-Eb1,Il18bp,Tyrobp,Clic1,Tap1,N4bp1,Irf8,Ptgs1,Gbp2,Hck,Gimap4,Shisa5,Vcam1,Il18r1,Irgm2,Ifi204,Tgtp1,Cxcl10,Ms4a4d,Ptpn1,Mt1,Procr,Icam1,Marco,Tmsb10	0.487804878048781
Canonical Pathways - Wiki	WP_OXIDATIVE_PHOSPHORYLATION	1.26384738059717e-08	2.85202291998983e-06	0.747739663149885	-0.659799764390136	-2.41690142137937	53	Ndufs2,Ndufv2,Ndufc2,Ndufa5,mt-Nd5,Atp5g1,Atp5a1,Ndufb5,Atp5b,Ndufb8,Ndufb7,Ndufa2,Ndufv1,mt-Nd4,Ndufs1,Ndufb10,Atp5pb,Ndufs5,Ndufa9,Atp5e,Ndufs4,Atp5h,Ndufb9,Atp5l,Atp5o,Ndufa11,Atp5j2,mt-Nd4l,Ndufc1,mt-Nd6,Atp5g3,Atp5d	0.60377358490566
Ontology - Biological Process	GOBP_PROTON_MOTIVE_FORCE_DRIVEN_ATP_SYNTHESIS	2.28887768594243e-09	6.54864255074457e-07	0.774939030136436	-0.62538509546283	-2.39659194040888	68	Sdhb,Ndufs2,Ndufv2,Ndufc2,Ndufb11,Ndufa5,mt-Nd5,Sdhc,Atp5g1,Atp5a1,Ndufb5,Ndufb4,Atp5b,Atp5c1,Ndufb8,Ndufb7,Ndufa2,Ndufa13,Ndufv1,mt-Nd4,Ndufs1,Ndufb10,Ndufs3,Atp5pb,Ndufs5,Ndufa9,Atp5e,Ndufb3,Sdha,Ndufs4,Atp5h,Ndufb9,Atp5l,Ndufab1,Atp5o,Ndufa11,Atp5j2,mt-Nd4l,Ndufc1,mt-Nd6,Atp5g3,Atp5d	0.617647058823529
Cell Type Signatures	ZHANG_UTERUS_C12_MONOCYTE	6.59630020022515e-13	4.59504007860901e-10	0.921426003494898	-0.536576771168392	-2.38439996439407	167	Cybb,Csf1r,Sdc3,Rab8b,C1qb,Cd53,Csf2rb,Pkm,Ctss,Cd44,Mpeg1,Fcgr1,C1qc,Slfn2,Cfp,Rac2,H2-DMb1,Laptm5,Iqgap1,H2-DMa,Fcer1g,Pld4,Kctd12,Coro1a,Ccl6,H2-Ab1,Ly86,H2-Aa,Lgmn,Samhd1,Tmsb4x,Plac8,Spi1,Cyba,Fcgr2b,Ptprc,Cd74,Hmox1,Actr3,Cd52,H2-Eb1,Itgb2,Tyrobp,Cycs,Fcgr3,Srgn,Clec7a,Cd68,Mafb,Plek,Lgals3,Cytip,Ms4a6b,Rap1b,Psap,Ms4a6d,C5ar1,Fth1,Rab20,Ifi204,Atp2b1,Ubl3,Unc93b1,Cotl1,Arhgdib,Mcl1,Ptpn1,G…	0.425149700598802
Ontology - Cellular Component	GOCC_CYTOCHROME_COMPLEX	2.9044902027702e-07	4.43197543131277e-05	0.674962860011025	-0.711518013599909	-2.37164113815405	34	Ugt1a1,Cox7b,Cox5b,Cyc1,mt-Cytb,Uqcrc2,mt-Co1,Uqcr10,Uqcrfs1,Uqcrc1,Cox7c,Uqcrq,Uqcrh,Cox8a,Cox6a1,Cox7a1,Coa6,Cox6b1,Cox5a,Cox10,Cox7a2,mt-Co3	0.647058823529412
Canonical Pathways - Wiki	WP_MICROGLIA_PATHOGEN_PHAGOCYTOSIS_PATHWAY	2.79921717845876e-07	4.31240938781406e-05	0.674962860011025	-0.677853736199563	-2.34566633648802	39	Cybb,C1qb,Fcgr1,C1qc,Rac2,Nckap1l,C1qa,Fcer1g,Pik3cd,Vav1,Cyba,Itgb2,Tyrobp,Syk,Ncf2,Plcg2,Hck,Ncf4,Pik3cg,Ptpn6,Siglece,Vav2,Pik3cb,Pik3ca,Vav3,Ncf1	0.666666666666667
Ontology - Cellular Component	GOCC_NADH_DEHYDROGENASE_COMPLEX	1.56956809287118e-07	2.64711789305074e-05	0.690132458796796	-0.650370040601635	-2.34062199389047	49	Dmac2,Ndufs2,Ndufv2,Ndufc2,Ndufb11,Ndufa5,mt-Nd5,Ndufb5,Ndufb4,Ndufb8,Ndufb7,Ndufa2,Ndufa13,Ndufv1,mt-Nd4,Ndufs1,Ndufb10,Ndufs3,Ndufs5,Ndufa9,Ndufb3,Ndufs4,Ndufb9,Ndufab1,Ndufa11,mt-Nd4l,Ndufc1	0.551020408163265
Canonical Pathways - Reactome	REACTOME_PD_1_SIGNALING	1.99792587767536e-07	3.23341095071865e-05	0.690132458796796	-0.822179498883376	-2.33948539985223	18	H2-Ab1,H2-Aa,Cd274,H2-Eb1,Lck,Cd3g,Trac,Cd3d,Ptpn6,Trbc2,Csk,H2-Eb2,Cd247,Cd4,Cd3e,Trbc1	0.888888888888889
Curated - Chemical and Genetic Perturbation	WANG_IMMORTALIZED_BY_HOXA9_AND_MEIS1_DN	5.50892732917746e-07	7.2945482370315e-05	0.659444398037935	-0.763186759422744	-2.33247781745011	24	Satb1,Itgb7,Ly86,Calcrl,Oaf,Meis1,Tspan2,Il7r,Flt3,Ptprcap,Erg,Cxxc5,Tmsb10	0.541666666666667
Curated - Chemical and Genetic Perturbation	HEVNER_TELENCEPHALON_MICROGLIA	9.1340142976373e-07	0.000116146965933924	0.659444398037935	-0.746596292771352	-2.32053168305892	26	Csf1r,C1qb,Adgre1,Ctss,Mpeg1,C1qc,C1qa,P2ry12,Ptprc,Tyrobp,Irf8,Cd68,Lgals3,Hck,Ms4a6b,Ms4a6d,Cd33,Aif1	0.692307692307692
Ontology - Biological Process	GOBP_ANTIGEN_PROCESSING_AND_PRESENTATION_OF_PEPTIDE_OR_POLYSACCHARIDE_ANTIGEN_VIA_MHC_CLASS_II	5.28870436700719e-07	7.06130178068244e-05	0.659444398037935	-0.756113547462845	-2.31777193530622	25	Ctss,H2-DMb1,Ifi30,H2-DMa,Fcer1g,H2-Ab1,H2-Aa,H2-DMb2,Fcgr2b,Cd74,H2-Eb1,Unc93b1,H2-Eb2,H2-Ob,H2-Oa,Pycard	0.64
Curated - Chemical and Genetic Perturbation	SHIN_B_CELL_LYMPHOMA_CLUSTER_3	4.52779195836661e-07	6.25381747904739e-05	0.674962860011025	-0.73989601572114	-2.31762289002749	27	Cxcl13,Ccnd3,Ltb,Fzd1,Lfng,Tnfrsf1a,Irag2,Tgfb1,Fgr,Cxcr6,Cbx5,Zeb2,Jak2,Lck,Il18,Bcl2,Nfkb2,Cd86	0.666666666666667
Ontology - Biological Process	GOBP_ANTIGEN_PROCESSING_AND_PRESENTATION_OF_EXOGENOUS_PEPTIDE_ANTIGEN	4.52779195836661e-07	6.25381747904739e-05	0.674962860011025	-0.739638534375425	-2.31681636499167	27	Ctss,Fcgr1,H2-DMb1,Ifi30,H2-DMa,Fcer1g,H2-Ab1,H2-Aa,H2-DMb2,Fcgr2b,Cd74,H2-Eb1,Fcgr3,Tap1,Unc93b1,H2-Eb2,H2-Ob,H2-Oa	0.666666666666667
Ontology - Biological Process	GOBP_AEROBIC_RESPIRATION	9.78413697897308e-12	6.0292862568118e-09	0.875325132024659	-0.51350577579108	-2.30952498399567	175	Ak4,Fh1,Aco2,Sdhb,Ndufs2,Ndufv2,Ndufc2,Ndufb11,Ndufa5,mt-Nd5,Suclg2,Dlst,Cox5b,Sdhc,Atp5a1,Cyc1,Mdh1,Ndufb5,Ndufb4,Chchd10,Idh3a,Atp5b,Pdha1,Atp5c1,Cycs,Ndufb8,Ndufb7,mt-Cytb,Dld,Uqcrc2,Dhtkd1,Ndufa2,mt-Co1,Iscu,Suclg1,Ndufa13,Ndufv1,Msh2,mt-Nd4,Ndufs1,Uqcr10,Uqcrfs1,Uqcrc1,Ogdh,Ndufb10,Idh2,Ndufs3,Atp5pb,Ndufs5,Cox7c,Uqcrq,Ndufa9,Idh3g,Sirt3,Atp5e,Ndufb3,Uqcrh,Sdha,Shmt2,Mdh2,Ndufs4,Cox8a,Cox6a1…	0.44
Curated - Chemical and Genetic Perturbation	MORI_LARGE_PRE_BII_LYMPHOCYTE_DN	3.44922499038408e-07	5.07004429320493e-05	0.674962860011025	-0.61622179254593	-2.2968991210455	59	Ctss,H2-DMb1,Rasa3,H2-DMa,Dock2,Ltb,Ms4a1,Cxcr5,Ly86,Wipf1,H2-Aa,Crybg1,Soat1,Samhd1,Cd22,Serpinb1a,Ptprc,Cd74,Adcy7,Irf8,Cd79b,Sema4d,Vcam1,Ptpn6,Gpr65,Rgl2,Il2rg,Pxk,Mcl1	0.491525423728814
Canonical Pathways - Reactome	REACTOME_COMPLEX_I_BIOGENESIS	3.52493968529495e-07	5.13423487616325e-05	0.674962860011025	-0.620325345960621	-2.28196856288739	56	Ndufaf5,Ndufs2,Ndufv2,Ndufc2,Ndufb11,Ndufa5,mt-Nd5,Ndufb5,Ndufb4,Ndufb8,Ndufb7,Ndufaf6,Ndufa2,Ndufa13,Ndufv1,mt-Nd4,Ndufs1,Ndufb10,Ndufs3,Ndufs5,Ndufa9,Ndufb3,Ndufs4,Ndufb9,Ndufab1,Ndufa11	0.464285714285714
Canonical Pathways - Wiki	WP_TCA_CYCLE	3.09551481275827e-06	0.000317925245705212	0.627256739718528	-0.704993384190518	-2.27922279519965	30	Fh1,Aco2,Pdk2,Sdhb,Suclg2,Dlst,Sdhc,Mdh1,Idh3a,Pdha1,Dld,Pdp2,Suclg1,Ogdh,Idh2,Idh3g,Sdha,Mdh2	0.6
Ontology - Biological Process	GOBP_CELLULAR_RESPONSE_TO_TYPE_II_INTERFERON	1.10349586749033e-08	2.60003099837208e-06	0.747739663149885	-0.54879480971837	-2.27500071970147	106	Pparg,Mrc1,Rab43,Actg1,Ccl6,H2-Ab1,Irgm1,Casp1,Stat1,Kif16b,Gbp2b,Actr3,Sirpa,Tlr4,Irf8,Gbp5,Jak2,Gbp2,Was,Tlr2,Ccl22,Xcl1,Irgm2,Rab20,Parp14,Evl,Jak1,Vamp8,Gbp9,Ccl24,Gbp10,Vamp3,Dnaja3,Igtp,Acod1,Med1,Nos2,Gbp3,Stxbp1,Ccl5,Pde12,H2-Q7,Nlrc5,Daxx,Stx11,Cdc42ep2,Tnf,Txk,Capg,Ifngr1,Irf1,Gbp8,Aqp4,Rab7b,Il12b,Ccl3	0.528301886792453
Ontology - Biological Process	GOBP_ATP_BIOSYNTHETIC_PROCESS	1.76159642490625e-08	3.7632397226464e-06	0.73376198835648	-0.548789638794393	-2.27291120245384	99	Ppargc1a,Ak4,Pkm,Ppara,Sdhb,Ndufs2,Ndufv2,Ndufc2,Ndufb11,Ndufa5,mt-Nd5,Entpd1,Sdhc,Atp5g1,Atp5a1,Tgfb1,Ndufb5,Ndufb4,Atp5b,Atp5c1,Ndufb8,Ndufb7,Ndufa2,Aldoa,Ndufa13,Ndufv1,mt-Nd4,Ndufs1,Ndufb10,Ndufs3,Atp5pb,Ndufs5,Ndufa9,Atp5e,Slc25a12,Ndufb3,Sdha,Ndufs4,Atp5h,Ndufb9,Atp5l,Ndufab1,Atp5o,Ndufa11,Atp5j2	0.454545454545455
Cell Type Signatures	ZHANG_UTERUS_C9_DENDRITIC_CELL	5.91466763417277e-08	1.07687278221268e-05	0.719512826338911	-0.551418085689733	-2.24395113979119	93	Tagln2,Cd53,Ctss,Mpeg1,Rac2,H2-DMb1,Ifi30,Laptm5,H2-DMa,Fcer1g,Actg1,Coro1a,Ccl6,H2-Ab1,H2-Aa,Lgmn,Tmsb4x,Spi1,Cyba,Cd74,Cd52,H2-Eb1,Tyrobp,Srgn,Clec7a,Plek,Lgals3,Napsa,Bcl2a1d,Cytip,Psap,Fth1,Lsp1,Unc93b1,Cotl1,Arhgdib,Mcl1,Rgs2,Cxcl16	0.419354838709677
Curated - Chemical and Genetic Perturbation	MORI_MATURE_B_LYMPHOCYTE_UP	9.40635884742227e-08	1.67454090503777e-05	0.704975715167238	-0.555551144158303	-2.24108950256295	90	Osbpl5,Adrb2,Ctss,H2-DMb1,Rasa3,Arhgef3,H2-DMa,Gnpnat1,Ms4a1,Ighd,Cxcr5,H2-Aa,Crybg1,Smap2,Samhd1,Sell,Ptprc,Cd74,H2-Eb1,Vps28,Ets1,Adcy7,Irf8,Fcer2a,Grcc10,Jak2,Ebi3,Ncf4,Ptpn6,Gpr65,H2-Ob,Il2rg,Pxk,Mcl1,Il10rb,H2-Oa,Map3k8,Add1,Sgpp1,Pip4k2a,Morf4l1,Pou6f1,Man1a	0.477777777777778
Ontology - Biological Process	GOBP_REGULATION_OF_MAST_CELL_ACTIVATION_INVOLVED_IN_IMMUNE_RESPONSE	5.48918899675257e-06	0.000520401101218756	0.610526878385931	-0.700907321393929	-2.23379827437466	28	Enpp3,Rac2,Cd84,Fcer1g,Hmox1,Cd300a,Fgr,Fes,Syk,Gab2,Il13ra2,Ptpn6,Vamp8,Pdpk1	0.5
Curated - Chemical and Genetic Perturbation	BURTON_ADIPOGENESIS_6	7.14770666481548e-11	3.01369884693878e-08	0.839088935621274	-0.496353359114852	-2.23083230257468	176	Rarres2,Ldhb,Orm2,Apoc1,Scarb1,Pla2g6,Pla2g12a,Hsd11b1,Car3,Adcy6,Slc25a10,Sdhb,Bckdhb,Acaa1a,Cox7b,Hadh,Chpt1,Ndufa5,Isca1,Dlst,Lpl,Cox5b,Lcn2,Sdhc,S100a1,Ndufb5,Cyb5a,Ndufb8,Ndufb7,Dld,Nnmt,Uqcrc2,4931406C07Rik,Dhrs7b,Hp,Cavin2,Suclg1,Ndufs1,Hsd17b4,Ubd,Fmc1,Uqcr10,Uqcrc1,Ogdh,Agpat3,Ndufs3,Decr1,Uqcrq,Ndufa9,Hibadh,Acads,Ndufb3,Nes,Sdha,2310061I04Rik,Ddt,Noct,Hibch,Cdkn2c,Prxl2a,Ndufb9,Apmap,C…	0.409090909090909
Ontology - Biological Process	GOBP_ATP_SYNTHESIS_COUPLED_ELECTRON_TRANSPORT	1.77046876629489e-07	2.92437634779141e-05	0.690132458796796	-0.573511807397558	-2.22811812990472	73	Sdhb,Ndufs2,Ndufv2,Ndufc2,mt-Nd5,Cox5b,Sdhc,Cyc1,Cycs,Ndufb8,mt-Cytb,Dld,Uqcrc2,mt-Co1,Iscu,Ndufv1,mt-Nd4,Ndufs1,Uqcr10,Uqcrfs1,Uqcrc1,Ndufs3,Cox7c,Uqcrq,Uqcrh,Sdha,Cox8a,Cox6a1,Ndufb9,Cox7a1,Coa6,Cox5a,Cox7a2,mt-Co3,mt-Nd4l	0.479452054794521
Ontology - Cellular Component	GOCC_MITOCHONDRIAL_PROTEIN_CONTAINING_COMPLEX	1.3679514813241e-13	1.21762881298748e-10	0.943632225232838	-0.464075536615413	-2.22194253029646	286	Dmac2,Pdk2,Sdhb,Bckdhb,Ndufs2,Ndufv2,Ndufc2,Ndufb11,Dap3,Cox7b,Ndufa5,mt-Nd5,Suclg2,Cox5b,Sdhc,Atp5g1,Atp5a1,Cyc1,Ndufb5,Ndufb4,Chchd10,Idh3a,Atp5b,Pdha1,Atp5c1,Ndufb8,Ndufb7,mt-Cytb,Dld,mt-Rnr2,Uqcrc2,Ndufa2,Mrpl42,mt-Co1,Iscu,mt-Rnr1,Suclg1,Ndufa13,Ndufv1,mt-Nd4,Ndufs1,Mrpl47,Uqcr10,Uqcrfs1,Mtx1,Uqcrc1,Ndufb10,Apoo,Ndufs3,Atp5pb,Ndufs5,Cox7c,Uqcrq,Atp5mpl,Ndufa9,Idh3g,Atp5e,Ndufb3,Uqcrh,Sdha,Sl…	0.416083916083916
Ontology - Biological Process	GOBP_REGULATION_OF_LEUKOCYTE_DEGRANULATION	4.26587076517205e-06	0.000416754764631626	0.610526878385931	-0.63860423540706	-2.20984613248781	39	Rac2,Nckap1l,Cd84,Fcer1g,Spi1,Hmox1,Cd300a,Fgr,Itgb2,Fes,Syk,Gab2,Il13ra2,Abr,Vamp8,Pdpk1,Ccr2,Stxbp1,Bcr	0.487179487179487
Curated - Chemical and Genetic Perturbation	CHANGOLKAR_H2AFY_TARGETS_UP	3.13499852481425e-06	0.000319929594678815	0.627256739718528	-0.613110640310757	-2.20652883714032	49	Atp11a,Krt23,Serpina7,Serpina6,Scd2,Enpp3,Fnip1,Smap2,Lpl,Ivd,Spsb4,Niban2,Mcl1,Rora	0.285714285714286
Ontology - Biological Process	GOBP_ELECTRON_TRANSPORT_CHAIN	2.8218155650415e-08	5.51355231501157e-06	0.73376198835648	-0.532484163107199	-2.20509583907434	105	Ppargc1a,Sdhb,Ndufs2,Ndufv2,Ndufc2,Ndufa5,mt-Nd5,Cox5b,Sdhc,Cyc1,Cycs,Ndufb8,mt-Cytb,Dld,Uqcrc2,mt-Co1,Iscu,Ndufv1,Enox2,mt-Nd4,Ndufs1,Uqcr10,Uqcrfs1,Uqcrc1,Slc25a22,Ndufs3,Cox7c,Uqcrq,Sod2,Slc25a12,Ndufb3,Uqcrh,Sdha,Ndufs4,Cox8a,Cox6a1,Ndufb9,Cox7a1,Etfa,Etfdh,Coa6,Cox5a,Cox7a2,mt-Co3,Norad,mt-Nd4l,Slc25a13	0.447619047619048
Ontology - Biological Process	GOBP_RESPONSE_TO_TYPE_II_INTERFERON	8.2864046395118e-09	2.01158750203421e-06	0.747739663149885	-0.514828695059969	-2.20155620479014	129	Pparg,Mrc1,Rab43,Slc11a1,Actg1,Ccl6,H2-Ab1,H2-Aa,Ciita,Irgm1,Casp1,Stat1,Kif16b,Cd74,Gbp2b,Actr3,H2-Eb1,Sirpa,Tlr4,Irf8,Gbp5,Jak2,Gbp2,Was,Trim21,Ubd,Mefv,Tlr2,Ccl22,Xcl1,Irgm2,Rab20,Parp14,Tgtp1,Evl,Jak1,Cxcl16,Vamp8,Ifitm6,Gbp9,Ccl24,Gbp10,Vamp3,Dnaja3,Igtp,Acod1,Med1,Sp100,Nos2,Gbp3,Slc22a5,Stxbp1,Ccl5,Pde12,H2-Q7,Nlrc5,Daxx,Snca,Stx11,Cdc42ep2,Tnf,Txk,Capg,Ifngr1,Irf1,Gbp8,Aqp4,Rab7b,Il12b,Cc…	0.542635658914729
Ontology - Biological Process	GOBP_ANTIGEN_PROCESSING_AND_PRESENTATION	3.68896204474967e-08	7.03625593821182e-06	0.719512826338911	-0.528942415262324	-2.19805701134862	100	Rab8b,Ctss,Wdfy4,Fcgr1,H2-DMb1,Ifi30,Fcgr4,Rab27a,Slc11a1,H2-DMa,Fcer1g,Fgl2,H2-Ab1,H2-Aa,Ccr7,H2-DMb2,Fcgr2b,Cd74,H2-Eb1,Fcgr3,Tap1,Cd68,Was,Psap,Treml4,Flt3,Erap1,Unc93b1,H2-Eb2,H2-Ob,H2-Oa,Relb,Ptpn22,Pycard,Icam1,Ulbp1,H2-Q10	0.37
Canonical Pathways - Reactome	REACTOME_LYSINE_CATABOLISM	4.83626644943159e-06	0.000463991982352054	0.610526878385931	-0.869624910915597	-2.19741941738681	12	Aadat,Crym,Dlst,Gcdh,Aass,Dld,Slc25a21,Hykk,Ogdh	0.75
Ontology - Biological Process	GOBP_OXIDATIVE_PHOSPHORYLATION	1.6038054431021e-08	3.47245551478133e-06	0.73376198835648	-0.508450949308423	-2.19414322216728	134	Ak4,Sdhb,Ndufs2,Ndufv2,Ndufc2,Ndufb11,Ndufa5,mt-Nd5,Cox5b,Sdhc,Atp5a1,Cyc1,Ndufb5,Ndufb4,Chchd10,Atp5b,Atp5c1,Cycs,Ndufb8,Ndufb7,mt-Cytb,Dld,Uqcrc2,Ndufa2,mt-Co1,Iscu,Ndufa13,Ndufv1,Msh2,mt-Nd4,Ndufs1,Uqcr10,Uqcrfs1,Uqcrc1,Ndufb10,Ndufs3,Atp5pb,Ndufs5,Cox7c,Uqcrq,Ndufa9,Atp5e,Ndufb3,Uqcrh,Sdha,Shmt2,Ndufs4,Cox8a,Cox6a1,Atp5h,Atp7a,Ndufb9,Cox7a1,Ndufab1,Atp5o,Coa6,Ndufa11,Cox5a,Atp5j2,Cox7a2,mt-Co…	0.470149253731343
Canonical Pathways - Reactome	REACTOME_PYRUVATE_METABOLISM_AND_CITRIC_ACID_TCA_CYCLE	4.38406763990724e-06	0.00042314175738912	0.610526878385931	-0.621445929934862	-2.19130945065771	45	Ldhb,Fh1,Aco2,Pdk2,Sdhb,Pdpr,Me2,Suclg2,Dlst,Sdhc,Idh3a,Pdha1,Dld,Pdp2,Suclg1,Ogdh,Idh2,Idh3g,Sdha,Mdh2	0.444444444444444
Ontology - Molecular Function	GOMF_MHC_PROTEIN_COMPLEX_BINDING	1.19932641968564e-05	0.00100605276943473	0.593325476396405	-0.760132831202493	-2.18296533200132	19	H2-DMb1,H2-DMa,H2-Ab1,H2-Aa,H2-DMb2,Cd74,H2-Eb1,H2-Eb2,H2-Ob,Pirb,H2-Oa,Cd4,Klrc1,Klrd1	0.736842105263158
Canonical Pathways - Reactome	REACTOME_COSTIMULATION_BY_THE_CD28_FAMILY	1.26914025158707e-06	0.000151747500827821	0.643551836150722	-0.575011283642562	-2.17383278690912	62	Trib3,Them4,Icos,H2-Ab1,Vav1,H2-Aa,Cd274,H2-Eb1,Lck,Cd3g,Trac,Cd3d,Ptpn6,Tnfrsf14,Trbc2,Csk,H2-Eb2,Akt3,Cd28,Cd247,Map3k8,Pak1,Pdpk1,Pak2,Cd86,Cd4,Pik3ca,Cd3e	0.451612903225806
Ontology - Biological Process	GOBP_NADH_DEHYDROGENASE_COMPLEX_ASSEMBLY	3.94515734591797e-06	0.000387787184026366	0.610526878385931	-0.582570441517186	-2.17146740224735	59	Ndufaf5,Dmac2,Ndufs2,Ndufc2,Ndufb11,Ndufa5,mt-Nd5,Ndufb5,Ndufb4,Ndufb8,Ndufb7,Ndufaf6,Ndufa2,Ndufa13,mt-Nd4,Ndufs1,Ndufb10,Ndufs3,Ndufs5,Ndufa9,Ndufb3,Ndufs4,Ndufb9,Ndufab1,Ndufa11,Ndufc1,mt-Nd6,Ndufaf8,Ndufb1,Ndufaf3,Ndufa10,Ndufa12,Foxred1,mt-Nd2,Oxa1l,Ndufs7,Ndufs6,Ndufa1,Aifm1,mt-Nd1,Ndufs8	0.694915254237288
Ontology - Biological Process	GOBP_RESPONSE_TO_FUNGUS	7.79132509154907e-06	0.000682145413206553	0.593325476396405	-0.605402198523307	-2.17053883177304	48	Ang,Rarres2,Il17ra,Clec4n,Pik3cd,Myd88,Spi1,Tgfb1,Hrg,Hamp2,Clec4a1,Syk,Clec7a,Scimp,Plcg2,Tlr2,Clec4a3,Cotl1,App,Clec4a2,Mpo,Ncf1,Cxcl1,Trim62	0.5
Ontology - Cellular Component	GOCC_MHC_CLASS_II_PROTEIN_COMPLEX	5.60230912495684e-06	0.000525318549172516	0.610526878385931	-0.873191356195757	-2.17025207432892	11	H2-DMb1,H2-DMa,H2-Ab1,H2-Aa,H2-DMb2,Cd74,H2-Eb1,H2-Eb2,H2-Ob,H2-Oa	0.909090909090909
Tumor Phenotype Ontology	MP_DECREASED_TUMOR_NECROSIS_FACTOR_SECRETION	1.66689074869955e-07	2.78197120579836e-05	0.690132458796796	-0.515036194869281	-2.16980915258462	115	Siglec1,Timd4,Cd36,Nox4,Fcer1g,Coro1a,Clec4n,H2-Ab1,Gpr108,Vav1,Lgmn,Myd88,Sash3,Fcmr,Slc15a4,Sgms1,Hmox1,Trim8,Mapkapk2,Tlr4,Syk,Pla2g4a,Pigr,Clec7a,Myo1g,Pi4ka,Plcg2,Ccr6,Tlr2,Gpr65,Tnfrsf14,Ifi204,Il18,Fastk,Unc93b1,Cd19,Itgax,Map3k8,Pycard,Tlr9,Ccdc88b,Tlr7,Nfatc2,Ifit2,Hcfc2,Nfkbib,Klrc1,Traf6,Pilrb1,Nod2,Tlr6,Cr2,Tnf,Peli1,Ccr1,Ifngr1	0.486956521739131
Ontology - Biological Process	GOBP_ANTIGEN_PROCESSING_AND_PRESENTATION_OF_EXOGENOUS_ANTIGEN	1.97590146395736e-05	0.0014656432062743	0.575610261071129	-0.650954781618969	-2.16977098212125	34	Ctss,Fcgr1,H2-DMb1,Ifi30,H2-DMa,Fcer1g,H2-Ab1,H2-Aa,H2-DMb2,Fcgr2b,Cd74,H2-Eb1,Fcgr3,Tap1,Unc93b1,H2-Eb2,H2-Ob,H2-Oa	0.529411764705882
Ontology - Cellular Component	GOCC_RESPIRATORY_CHAIN_COMPLEX_IV	2.55963323011083e-05	0.0017908490660627	0.575610261071129	-0.721429219063196	-2.15424683201936	22	Cox7b,Cox5b,Uqcrc2,mt-Co1,Uqcrfs1,Cox7c,Cox8a,Cox6a1,Cox7a1,Coa6,Cox6b1,Cox5a,Cox7a2,mt-Co3	0.636363636363636
Ontology - Biological Process	GOBP_CELLULAR_RESPIRATION	8.02238106935784e-11	3.29575870495516e-08	0.839088935621274	-0.461169848665028	-2.15352249461297	225	Ppargc1a,Ak4,Fh1,Aco2,Sdhb,Ndufs2,Ndufv2,Ndufc2,Ndufb11,Ndufa5,mt-Nd5,Suclg2,Dlst,Cox5b,Sdhc,Atp5a1,Cyc1,Mdh1,Ndufb5,Ndufb4,Chchd10,Idh3a,Atp5b,Pdha1,Atp5c1,Cycs,Ndufb8,Ndufb7,mt-Cytb,Dld,Uqcrc2,Cyp1a2,Dhtkd1,Ndufa2,mt-Co1,Iscu,Suclg1,Ndufa13,Ndufv1,Msh2,mt-Nd4,Ndufs1,Uqcr10,Uqcrfs1,Uqcrc1,Slc25a22,Ogdh,Ndufb10,Idh2,Ndufs3,Atp5pb,Ndufs5,Cox7c,Uqcrq,Ndufa9,Sod2,Idh3g,Sirt3,Atp5e,Slc25a12,Il10rb,Nd…	0.395555555555556
Ontology - Biological Process	GOBP_POSITIVE_REGULATION_OF_CYTOKINE_PRODUCTION_INVOLVED_IN_IMMUNE_RESPONSE	3.42175779547544e-06	0.00034480127923967	0.627256739718528	-0.553078502565222	-2.13882014379701	72	Cd36,Laptm5,Fcer1g,Tek,Myd88,Sash3,Casp1,Tbx21,Cd74,Mapkapk2,Prkcz,Sirt1,Tlr4,Syk,Gata3,Scimp,Gimap3,Plcg2,Mif,Panx1,Tlr2,Cd55,Xcl1,Il18r1,Tnfrsf14,Il18,Hk1,Cd226,Pycard,Slamf1,Tlr7	0.430555555555556
Ontology - Biological Process	GOBP_PHAGOCYTOSIS	2.10882142096886e-10	7.85756669924721e-08	0.826657301178302	-0.464097729129852	-2.13733699293735	210	Pparg,Colec10,Axl,Itgal,Fcgr1,Apoa2,Scarb1,Timd4,Cd36,Il2rb,Cfp,Mst1r,Nckap1l,Rab27a,Slc11a1,Fcer1g,Pld4,Ano6,Dock2,Coro1a,Vav1,Lepr,Msr1,Myd88,Ccr7,Cyba,Fcgr2b,Tgfb1,Ptprc,Cd300a,Fgr,Itgb2,Sirpa,Tyrobp,Tlr4,Syk,Fcgr3,P2ry6,Ncf2,Irf8,Clec7a,Myo1g,Plcg2,Met,Hck,Ncf4,Tlr2,Treml4,Cnn2,Rab20,Csk,Rab39,Il2rg,Appl1,Abr,Arhgap25,Cdc42se1,Mertk,Pecam1,Rap1a,Aif1,Pear1,Rab31,Pycard,Siglece,Slamf1,Marco,Ra…	0.342857142857143
Ontology - Molecular Function	GOMF_MHC_CLASS_II_PROTEIN_COMPLEX_BINDING	2.50012973189693e-05	0.0017646290116499	0.575610261071129	-0.843724155483553	-2.13197186385314	12	H2-DMb1,H2-DMa,H2-Ab1,H2-Aa,H2-DMb2,Cd74,H2-Eb1,H2-Eb2,H2-Ob,H2-Oa,Cd4	0.916666666666667
Curated - Chemical and Genetic Perturbation	PASQUALUCCI_LYMPHOMA_BY_GC_STAGE_DN	5.20730800753118e-09	1.34566917575266e-06	0.761460801445585	-0.477646586089601	-2.12828738788149	168	Rassf3,Limd2,Fh1,Nudt19,Wdfy4,Tmem243,Cd79a,Bank1,Rasgrp2,Gmfg,Coro1a,Cnn3,Ighd,Irag2,Prkcb,Sash3,Ccr7,Cd22,Tmem229b,Serpinb1a,Rasgrp1,Ets1,Chchd10,Tnfrsf19,Tnfaip8,Clic1,Myo1g,Sesn3,Fcrla,Was,Napsa,Gpd1l,Pax5,Cd55,Fcho1,Klf2,Lsp1,Vpreb3,Cotl1,Arhgdib,Plekha2,Rcsd1,Cd19,Lactb,Smim4,Mterf2,E2f2,Cdkn2c,Ankrd44,Ptprcap,Cxxc5,Arhgap15,Mir142hg,S1pr4,Tmsb10,Bcl11a,Chst7,Coro7,Ezh2,Fam111a,Snx2,Ccdc50,…	0.488095238095238
Canonical Pathways - Wiki	WP_CHEMOKINE_SIGNALING_PATHWAY	2.45026826444573e-08	4.90727476661869e-06	0.73376198835648	-0.483423368551904	-2.12358285633809	148	Cxcl13,Rac2,Adcy9,Rasgrp2,Dock2,Adcy6,Ccl6,Cxcr5,Pik3cd,Vav1,Arrb1,Prkcb,Cxcr3,Gng2,Ccr7,Pik3r5,Stat1,Gnb4,Prkcz,Fgr,Xcr1,Itk,Cxcr6,Ccr5,Adcy7,Jak2,Ccr6,Was,Hck,Pik3cg,Rap1b,Shc1,Xcl1,Gngt2,Csk,Mapk3,Akt3,Cxcl16,Cxcl10,Rap1a,Grk2,Ccl24,Adcy4,Pak1,Stat5b,Vav2,Prkcd,Pik3cb,Crk,Prkaca,Nfkbia,Plcb1,Pik3ca,Pxn,Adcy5,Vav3,Ccr2,Ncf1,Nfkbib,Ccl5,Sos2,Jak3,Cxcl1,Raf1,Ccr9,Prex1,Arrb2	0.452702702702703
Curated - Chemical and Genetic Perturbation	MARKEY_RB1_ACUTE_LOF_DN	5.55899062188439e-10	1.85554474466316e-07	0.801215574617779	-0.453654762081054	-2.11836296931512	233	Usp18,Ak4,Csf1r,Retreg1,Rab8b,C1qb,Adgre1,Mpeg1,Fcgr1,C1qc,Slfn2,Cfp,Rac2,Nckap1l,Iqgap1,Gmfg,Ccl6,Sgpl1,Fermt3,Vav1,Lgmn,Plac8,Npr3,Selplg,Tmem229b,Fcgr2b,Stat1,Pla2g7,Ptprc,Gbp2b,Cd52,Il18bp,Ube2l6,Itgb2,Chchd10,Tyrobp,Pira1,Hipk3,Srgn,Tap1,Ncf2,Abcg1,Serpinb9,Il7r,Fpr1,Hp,Gbp2,Lmo2,Napsa,Pfkl,Hck,Ncf4,Atp6v1b2,Ptpn6,Gatm,Znfx1,Egln1,C5ar1,Ifi204,Hcls1,Sod2,Stom,Tgtp1,Mt2,Itgax,Cxcl10,Ifi203,If…	0.40343347639485
Ontology - Biological Process	GOBP_MYELOID_DENDRITIC_CELL_ACTIVATION	3.0024708878093e-05	0.00204704632189279	0.575610261071129	-0.645042137740825	-2.11750638569901	32	Tgfbr2,Dock2,Spi1,Tgfb1,Gimap3,Ubd,Stard7,Pirb,Ltbr,Relb,Pycard,Slamf1,Klrk1,Cd37,Batf,Traf6,Cd244a,Pilrb1,Rbpj,Batf2,Batf3,Irf4,Psen1,Clec4d,Tspan32	0.78125
Canonical Pathways - Reactome	REACTOME_PHOSPHORYLATION_OF_CD3_AND_TCR_ZETA_CHAINS	3.19219185724454e-05	0.00213105408069884	0.557332238758646	-0.743678507769747	-2.11611334687148	18	H2-Ab1,H2-Aa,Ptprc,H2-Eb1,Lck,Cd3g,Trac,Cd3d,Trbc2,Csk,H2-Eb2,Cd247,Ptpn22,Cd4,Cd3e,Trbc1	0.888888888888889
Curated - Chemical and Genetic Perturbation	SERVITJA_LIVER_HNF1A_TARGETS_UP	4.5299716371762e-08	8.53873006715731e-06	0.719512826338911	-0.486668022863921	-2.10665065106976	139	Adora1,Pparg,Tmtc2,Cdkn1c,Cyp2a5,Scd2,Slco1a4,Igf2bp3,Cyp4a10,Sorbs1,Gsta4,Olig1,Aldh3a2,Pcdh20,Rab27a,Arhgap18,Gsta2,Igf2r,Sult1e1,Lepr,Lpl,Afp,Serpinb1a,Slc51b,Nln,Gstt2,Fgfrl1,Sparcl1,Tnfrsf19,Cyp4a14,Abcb1a,Cyp2b13,Abcc3,Cyp2b9,Abcc4,Gstm3,Trpm4,Mgst3,Rgs2,Septin6,Akap12,Tmem98,Aurkb,Mogat1,Nqo1,Gstm2,P2ry14,Mgst2,Enc1,Rab34,Slc22a5,Cyp2c39,Mad2l1,Slc25a4,Cxcl1,Dbp	0.402877697841727
Ontology - Biological Process	GOBP_NEGATIVE_REGULATION_OF_MAST_CELL_ACTIVATION_INVOLVED_IN_IMMUNE_RESPONSE	6.68880533946311e-06	0.000605469147733774	0.610526878385931	-0.87576949279849	-2.09713990710534	10	Enpp3,Cd84,Hmox1,Cd300a,Il13ra2,Ptpn6	0.6
Canonical Pathways - Biocarta	BIOCARTA_THELPER_PATHWAY	5.68449634570377e-05	0.00332397811864474	0.557332238758646	-0.829786023218757	-2.096752170746	12	Itgal,Ptprc,Cd2,Itgb2,Cd3g,Cd3d,Cd28,Cd247,Icam1,Cd4,Cd3e,Thy1	1
Ontology - Biological Process	GOBP_MITOCHONDRIAL_RESPIRATORY_CHAIN_COMPLEX_ASSEMBLY	4.05320616745175e-07	5.85049272206414e-05	0.674962860011025	-0.513035342971655	-2.09404568247477	96	Ndufaf5,Dmac2,Ndufs2,Ndufc2,Ndufb11,Ndufa5,mt-Nd5,Uqcc1,Ndufb5,Ndufb4,Ndufb8,Ndufb7,Ndufaf6,Ndufa2,Ndufa13,mt-Nd4,Taco1,Ndufs1,Ndufb10,Fastkd3,Ndufs3,Ndufs5,Ndufa9,Ndufb3,Smim4,Ndufs4,Ndufb9,Ndufab1,1190007I07Rik,Ndufa11,Chchd7,Coa5,Ndufc1,Oma1,Sdhaf4,mt-Nd6,Cox17,Ndufaf8,Ndufb1,Ndufaf3,Chchd4,Cox14,Ndufa10,Ndufa12,Foxred1,mt-Nd2,Oxa1l,Ndufs7,Ndufs6,Ndufa1,Aifm1,mt-Nd1,Lyrm7,Ndufs8	0.5625
Ontology - Biological Process	GOBP_POSITIVE_REGULATION_OF_BLOOD_PRESSURE	4.47124487543362e-05	0.00275531866900759	0.557332238758646	-0.637345429508817	-2.09224008466755	32	Adora1,Rarres2,Adrb2,Agt,Ephx2,Adra1a,Cyba,Nr3c2,Ncf2,Lnpep,Adrb1	0.34375
Ontology - Molecular Function	GOMF_PROTON_CHANNEL_ACTIVITY	6.0691143699333e-05	0.00352316487083592	0.557332238758646	-0.734638007555782	-2.09038889340766	18	Hvcn1,Atp5a1,Atp5b,Atp5c1,Slc4a11,Asic5,Atp5pb,Atp5e,Atp5h,Atp5l,Atp5o,Atp6v1a,Atp5j2	0.722222222222222
Canonical Pathways - Wiki	WP_FATTY_ACID_BETAOXIDATION	7.53666998766372e-05	0.00417828811565218	0.538434096309916	-0.646422090637905	-2.08986353254113	30	Eci1,Acadm,Hadh,Lpl,Gcdh,Gpd2,Dld,Decr1,Lipe,Acads,Tpi1,Cpt1a,Acat1,Acadl,Echs1	0.5
Canonical Pathways - Reactome	REACTOME_IMMUNOREGULATORY_INTERACTIONS_BETWEEN_A_LYMPHOID_AND_A_NON_LYMPHOID_CELL	1.22842266021514e-06	0.000148902536740961	0.643551836150722	-0.507254623142133	-2.08579309921313	98	Siglec1,Itgal,Fcgr4,Lair1,Itgb7,Cd300lb,Cd22,Sell,Fcgr2b,Itga4,Cd300a,Itgb2,Slamf7,Igkv17-121,Clec4g,Cd3g,Trac,Cd3d,Vcam1,Treml4,Trbc2,Siglech,Cd300lg,Cd300e,Cd19,Cd33,Treml2,Ifitm6,Cd247,Icam2,Cd226,Igkv15-103,Siglece,Icam1,H2-Q10,Ighv5-17,Klrk1,Slamf6,Cd300c2,Cd40lg,Cd3e,Cd96,Hcst,H2-Q7,Trbc1	0.459183673469388
Ontology - Biological Process	GOBP_REGULATION_OF_CD4_POSITIVE_ALPHA_BETA_T_CELL_ACTIVATION	1.71272091725533e-05	0.00132566253798381	0.575610261071129	-0.547211245794196	-2.08561083194877	66	Tgfbr2,Cd44,Vsir,Nckap1l,Cd274,Sash3,Ccr7,Tgfb1,Tbx21,Prkcz,Prkcq,Gata3,Zbtb7b,Il2ra,Gimap3,Ccr6,Bcl6,Cd55,Xcl1,Tnfrsf14,Runx3,Il18,Card11,Il2rg,Socs5,Cd28,Itch	0.409090909090909
Ontology - Biological Process	GOBP_PEPTIDE_ANTIGEN_ASSEMBLY_WITH_MHC_CLASS_II_PROTEIN_COMPLEX	9.07623065420048e-06	0.00078182455667527	0.593325476396405	-0.870715054693337	-2.08503642103341	10	H2-DMb1,H2-DMa,H2-Ab1,H2-Aa,H2-DMb2,H2-Eb1,H2-Eb2,H2-Ob,H2-Oa	0.9
Ontology - Biological Process	GOBP_NUCLEOSIDE_TRIPHOSPHATE_BIOSYNTHETIC_PROCESS	9.87916524451492e-08	1.73938445656723e-05	0.704975715167238	-0.492941521034459	-2.08419592260422	120	Ppargc1a,Ak4,Pkm,Nme4,Ppara,Sdhb,Ndufs2,Ndufv2,Ndufc2,Ndufb11,Ndufa5,mt-Nd5,Entpd1,Sdhc,Atp5g1,Ctps2,Atp5a1,Tgfb1,Ndufb5,Ndufb4,Atp5b,Atp5c1,Ndufb8,Ndufb7,Ndufa2,Aldoa,Ndufa13,Ndufv1,mt-Nd4,Ndufs1,Ndufb10,Ndufs3,Atp5pb,Ndufs5,Ndufa9,Atp5e,Slc25a12,Ndufb3,Sdha,Ndufs4,Atp5h,Ndufb9,Atp5l,Ndufab1,Adk,Atp5o,Nme1,Ndufa11,Atp5j2	0.408333333333333
Canonical Pathways - Reactome	REACTOME_INTERLEUKIN_2_FAMILY_SIGNALING	6.7638451245107e-05	0.00388424109623335	0.538434096309916	-0.650994203987001	-2.07472469627232	28	Csf2rb,Il2rb,Pik3cd,Il21r,Syk,Il2ra,Jak2,Lck,Inpp5d,Ptpn6,Shc1,Il2rg,Stat5b,Pik3cb,Il15,Pik3ca,Sos2	0.607142857142857
Curated - Chemical and Genetic Perturbation	CHEN_ETV5_TARGETS_SERTOLI	9.46288834342689e-05	0.00497944574732543	0.538434096309916	-0.712379482009619	-2.06909096010254	20	C1qb,Cd53,Cd36,Fcgr2b,Fcgr3,Clec7a,Plek,Ms4a6d	0.4
Ontology - Molecular Function	GOMF_OXIDOREDUCTASE_ACTIVITY_ACTING_ON_NAD_P_H_QUINONE_OR_SIMILAR_COMPOUND_AS_ACCEPTOR	0.000106746046416823	0.00538222810740168	0.538434096309916	-0.625208355334066	-2.06908941609496	33	Dcxr,Ndufs2,Ndufv2,mt-Nd5,Nqo2,Ndufa2,Akr1c14,Ndufv1,mt-Nd4,Ndufs1,Ndufs3,Ndufs4,Nqo1,Aifm2,Dhrs4,mt-Nd4l,Cbr4,mt-Nd6	0.545454545454545
Canonical Pathways - Biocarta	BIOCARTA_TCYTOTOXIC_PATHWAY	0.000100995307473044	0.00515333380997808	0.538434096309916	-0.818406802556632	-2.06799848611275	12	Itgal,Ptprc,Cd2,Itgb2,Cd3g,Cd3d,Cd28,Cd247,Icam1,Cd3e,Thy1	0.916666666666667
Cell Type Signatures	TABULA_MURIS_SENIS_LUNG_VEIN_ENDOTHELIAL_CELL_AGEING	1.65962294559491e-05	0.00130778950082244	0.575610261071129	-0.860393303712912	-2.06031969354946	10	Pcp4l1,H2-DMb1,H2-DMa,H2-Ab1,H2-Aa,Cd74,H2-Eb1	0.7
Canonical Pathways - Biocarta	BIOCARTA_NO2IL12_PATHWAY	6.28655766612789e-05	0.00362313765923385	0.538434096309916	-0.776033701719417	-2.05920395195337	14	Cxcr3,Cd2,Ccr5,Jak2,Cd3g,Cd3d,Cd247,Cd4,Cd3e,Nos2,Stat4,Il12rb2	0.857142857142857
Ontology - Biological Process	GOBP_MYELOID_LEUKOCYTE_ACTIVATION	4.56583673259109e-09	1.23989552761991e-06	0.761460801445585	-0.44497419265107	-2.0475969676417	208	Pparg,Slc7a2,Tgfbr2,Csf1r,Enpp3,Rac2,Cd84,C1qa,Fcgr4,Slc11a1,Lcp2,Fcer1g,Dock2,Il16,Cd48,Cd300lb,Myd88,Spi1,Tmem229b,Casp1,Fcgr2b,Tgfb1,Rasgrp1,Hmox1,Cd300a,Fyb,Fgr,Itgb2,Tyrobp,Tlr4,Hyal2,Fes,Syk,Fcgr3,Pla2g4a,Gab2,Gimap3,Jak2,Plcg2,Il13ra2,Ubd,Ptpn6,Tlr2,C5ar1,Il18,Stard7,Pirb,Ltbr,Abr,Rora,Vamp8,Cebpa,Relb,App,Cd226,Aif1,Rhoh,Adgrf5,Pdpk1,Pycard,Cnr2,Slamf1,Atm,Tlr9,Ulbp1,Prkcd,Cst7,Il15,Klrk1…	0.466346153846154
Ontology - Biological Process	GOBP_POSITIVE_REGULATION_OF_CD4_POSITIVE_ALPHA_BETA_T_CELL_ACTIVATION	0.000158677893571938	0.00739051514770229	0.518848077743792	-0.597184063724096	-2.0459283589816	37	Tgfbr2,Nckap1l,Sash3,Ccr7,Prkcz,Prkcq,Zbtb7b,Gimap3,Cd55,Xcl1,Il18,Card11,Il2rg,Socs5,Cd28,Rara,Cd3e,Ccr2	0.486486486486487
Curated - Chemical and Genetic Perturbation	NEMETH_INFLAMMATORY_RESPONSE_LPS_UP	1.77910544893189e-05	0.00137042439917244	0.575610261071129	-0.516121034979952	-2.04281471450382	84	Cd44,Slfn2,Dab2,Slc11a1,Lcp2,Ltb,Stk10,Marcksl1,Msr1,Fcgr2b,Tgfb1,Stat1,Il1rn,Mapkapk2,Srgn,Tap1,Hck,Irgm2,Ifi204,Hcls1,Mt2,Furin,Bcl6b,Prkcd,Glrx,Igtp,Nfkbia,Tnfrsf1b,Cflar,Apbb1ip	0.357142857142857
Ontology - Biological Process	GOBP_MITOCHONDRIAL_ELECTRON_TRANSPORT_UBIQUINOL_TO_CYTOCHROME_C	0.000169711703546905	0.00776891689779575	0.518848077743792	-0.807441923209594	-2.04029178350563	12	Cyc1,Cycs,mt-Cytb,Uqcrc2,Uqcr10,Uqcrfs1,Uqcrc1,Uqcrq,Uqcrh	0.75
Ontology - Biological Process	GOBP_NEGATIVE_REGULATION_OF_REGULATED_SECRETORY_PATHWAY	7.38294731803814e-05	0.00416512612428194	0.538434096309916	-0.695492250529794	-2.04025545310072	21	Nckap1l,Cd84,Cbarp,Spi1,Hmox1,Cd300a,Rap1b,Il13ra2,Abr,Rap1a,Ccr2,Bcr	0.571428571428571
Ontology - Biological Process	GOBP_INTERLEUKIN_6_PRODUCTION	3.18730506616368e-07	4.81764167642212e-05	0.674962860011025	-0.463938628190209	-2.03919710623049	149	Il17ra,Cd36,Nckap1l,Elf4,Cd84,Laptm5,Bank1,Fcer1g,Tnfrsf1a,Il16,Arrb1,Lpl,Myd88,Mbp,Cyba,Muc16,Cd74,Mapkapk2,Sirpa,Tyrobp,Cd300ld,Tlr4,Hyal2,Ccr5,Syk,Hgf,Scimp,Plcg2,Met,Inpp5d,Ptpn6,Tlr2,Selenos,Flt3,Klf2,Arhgef2,Il18,Csk,Unc93b1,Lilra5,Socs5,Cd200r1,Il6ra,Grk2,App,Aif1,Ptpn22,Nlrc3,Pycard,Slamf1,Irak3,Tlr9,Tlr7	0.355704697986577
Hallmark	HALLMARK_ADIPOGENESIS	1.34997483188003e-08	3.00406899394193e-06	0.747739663149885	-0.448632240479158	-2.03916168142681	196	Pparg,Enpp2,Aco2,Scarb1,Cd36,Sorbs1,Acox1,Hspb8,Acadm,Adcy6,Slc25a10,Sdhb,Ephx2,Cox7b,Hadh,Ndufa5,Lpl,Sdhc,Ech1,Atp1b3,Cyc1,Itga7,Pgm1,Chchd10,Idh3a,Cyp4b1,Sparcl1,Esrra,Gpd2,Bcl2l13,Ndufb7,Mtarc2,Dld,Dhrs7b,Aldoa,Cavin2,Suclg1,Slc5a6,Pfkl,Bcl6,Uqcr10,Uqcrc1,Agpat3,Ndufs3,Decr1,Uqcrq,Mgst3,Gphn,Idh3g,Stom,Lipe,Acads,Mdh2,Cox8a,Cox6a1,Ppp1r15b,Ddt,Hibch,Cdkn2c,Ndufab1,Atp5o,Acadl,Immt,Mccc1,Echs1,…	0.36734693877551
Ontology - Biological Process	GOBP_REGULATION_OF_ACUTE_INFLAMMATORY_RESPONSE	0.00012382226194537	0.00606691217397161	0.518848077743792	-0.600487918001914	-2.03855063191036	36	Adora1,Pparg,Fcgr1,Ednrb,Fcer1g,Ccr7,Fcgr2b,Ccr5,Fcgr3,Hpse,Pik3cg,Selenos	0.333333333333333
Ontology - Cellular Component	GOCC_MITOCHONDRIAL_RESPIRATORY_CHAIN_COMPLEX_III	0.000171930125803948	0.00784804693911924	0.518848077743792	-0.806544994716364	-2.03802537178916	12	Cyc1,mt-Cytb,Uqcrc2,mt-Co1,Uqcr10,Uqcrfs1,Uqcrc1,Uqcrq,Uqcrh	0.75
Ontology - Cellular Component	GOCC_PROTON_TRANSPORTING_ATP_SYNTHASE_COMPLEX	0.000153010825944369	0.00717774506360345	0.518848077743792	-0.708093649640929	-2.03351812410358	19	Atp5g1,Atp5a1,Atp5b,Atp5c1,Atp5pb,Atp5mpl,Atp5e,Atp5h,Atp5l,Atp5o,Atp5j2,Atp5g3,Atp5d,Atp5md,Atp5g2	0.789473684210526
Ontology - Biological Process	GOBP_LEUKOCYTE_DEGRANULATION	4.13019616818671e-05	0.00259505894143872	0.557332238758646	-0.540441241848031	-2.03273772745599	60	Rac2,Nckap1l,Cd84,Rab27a,Fcer1g,Coro1a,Spi1,Rasgrp1,Hmox1,Cd300a,Fgr,Itgb2,Fes,Syk,Gab2,Il13ra2,Nkg7,Abr,Vamp8,Pdpk1,Milr1,Ccr2,Cplx2,Stxbp1,Bcr,Lat	0.433333333333333
Ontology - Molecular Function	GOMF_OXIDOREDUCTASE_ACTIVITY_ACTING_ON_A_HEME_GROUP_OF_DONORS	9.69223506655262e-05	0.00500932226568729	0.538434096309916	-0.783778911356815	-2.03179425591916	13	Cox7b,Cox5b,mt-Co1,Cox7c,Cox6a1,Cox7a1,Cox5a,mt-Co3	0.615384615384615
Ontology - Biological Process	GOBP_NEGATIVE_REGULATION_OF_MAST_CELL_ACTIVATION	9.91126632276411e-05	0.00507342840330117	0.538434096309916	-0.783329858428286	-2.03063017361538	13	Enpp3,Cd84,Hmox1,Cd300a,Il13ra2,Ptpn6,Cnr2,Milr1	0.615384615384615
Ontology - Biological Process	GOBP_MAST_CELL_ACTIVATION	1.70061299501173e-05	0.00132268065078048	0.575610261071129	-0.536771940861881	-2.02926877668672	62	Enpp3,Rac2,Cd84,Lcp2,Fcer1g,Cd48,Cd300lb,Fcgr2b,Rasgrp1,Hmox1,Cd300a,Fyb,Fgr,Tlr4,Fes,Syk,Fcgr3,Gab2,Il13ra2,Ptpn6,Vamp8,Cd226,Rhoh,Pdpk1,Cnr2,Milr1,Ndrg1,Cplx2,Stxbp1	0.467741935483871
Ontology - Biological Process	GOBP_DENDRITIC_CELL_ANTIGEN_PROCESSING_AND_PRESENTATION	0.000229631066315968	0.0098907588471608	0.518848077743792	-0.802199695532835	-2.02704541401612	12	Fcgr4,Slc11a1,Fgl2,Ccr7,Cd74,Cd68	0.5
Ontology - Biological Process	GOBP_DEFENSE_RESPONSE_TO_FUNGUS	0.000251896103804747	0.0105558024976862	0.49849310876659	-0.589393086257097	-2.02244045874138	38	Ang,Rarres2,Il17ra,Clec4n,Pik3cd,Spi1,Tgfb1,Hrg,Hamp2,Clec4a1,Plcg2,Clec4a3,Cotl1,App,Clec4a2,Mpo,Ncf1,Cxcl1,Trim62	0.5
Canonical Pathways - Reactome	REACTOME_SULFUR_AMINO_ACID_METABOLISM	0.000240384294304063	0.0101353609561571	0.518848077743792	-0.660900331473589	-2.01986649227713	24	Tstd1,Cth,Mat1a,Ahcyl,Slc25a10,Suox,Ahcy,Ethe1,Bhmt,Txn2,Enoph1	0.458333333333333
Ontology - Biological Process	GOBP_REGULATION_OF_ANTIGEN_PROCESSING_AND_PRESENTATION	0.000102640429246946	0.00522065065839544	0.538434096309916	-0.688036016217261	-2.01838227952595	21	Slc11a1,Fgl2,H2-Ab1,Ccr7,Cd74,Cd68,Was,H2-Ob,H2-Oa,Ptpn22,Pycard	0.523809523809524
Curated - Chemical and Genetic Perturbation	HESS_TARGETS_OF_HOXA9_AND_MEIS1_DN	6.51471844903291e-06	0.000596450394230888	0.610526878385931	-0.512217223859093	-2.01768689469444	81	Cybb,Csf1r,Mrc1,Ctss,Mpeg1,Fcgr1,Slfn2,Dab2,Csf2rb2,Slc11a1,Ccl6,Aqp9,Samhd1,Msr1,Lpl,Lcn2,Fgr,Sirpa,Ccr5,Fpr2,Fpr1,Clec7a,Plek,Hck,Tlr2,Psap,Ms4a6d,C5ar1,Il18,Lsp1,Mcl1,Mertk,Trpv2,Mmp9,Gcnt2,Cpt1a,Ehd1,Clec4a2,P2ry14,Ndrg1	0.493827160493827
Ontology - Biological Process	GOBP_NEGATIVE_REGULATION_OF_INTERLEUKIN_6_PRODUCTION	0.000107484652453445	0.00538222810740168	0.538434096309916	-0.566910441811831	-2.01730930377162	47	Nckap1l,Elf4,Cd84,Bank1,Tnfrsf1a,Arrb1,Muc16,Sirpa,Tlr4,Hgf,Inpp5d,Ptpn6,Selenos,Flt3,Klf2,Csk,Socs5,Cd200r1,Ptpn22,Nlrc3,Slamf1,Irak3,Tlr9	0.48936170212766
Ontology - Biological Process	GOBP_MONONUCLEAR_CELL_MIGRATION	9.0067873112411e-07	0.000115445397040564	0.659444398037935	-0.456918121763526	-2.01720692105242	152	Rarres2,Csf1r,Itgal,Cxcl13,Ano6,Coro1a,Mospd2,Ccl6,Stk10,Cmklr1,Itgb7,Lgmn,Cxcr3,Ccr7,Spi1,Msn,Tgfb1,Itga4,Pla2g7,Tbx21,Sirpa,Slamf8,Gcsam,Gata3,Myo1g,Lgals3,Ccr6,Padi2,Ccl22,Fut4,Xcl1,Tnfrsf14,C5ar1,Asb2,Trpm4,Mapk3,Cxcl16,Cxcl10,Trpm2,Cd200r1,Pecam1,App,Aif1,Flt1,Ccl24,Spn,Pycard,Slamf1,Icam1,Tmem102,Crk,Plcb1,Retnlg,Ccr2,Ecm1,Ccl5	0.368421052631579
Curated - Chemical and Genetic Perturbation	LIU_OVARIAN_CANCER_TUMORS_AND_XENOGRAFTS_XDGS_DN	1.60930429992751e-27	1.28921367467193e-23	1.36517960216169	-0.37604712364915	-2.01522252281998	1252	Vnn1,Enpp2,Chil1,Slc16a7,Tenm3,Slc7a2,Rarres2,Maff,Rassf4,Siglec1,Cybb,Csf1r,Serpina3n,Tdo2,Axl,Fez1,Cd163,Itgal,Rab8b,Mpp1,C1qb,Cd53,Csf2rb,Cxcl13,Ctss,Wdfy4,Cd44,Mpeg1,Fcgr1,Spred1,Tmem26,Apoc1,Cd36,C1qc,Dnajc12,Clec14a,Il2rb,Adamts7,Rcan2,Dab2,Ednrb,Rac2,H2-DMb1,Rasa3,Vsir,Nckap1l,Cdh5,Cd84,Hsd11b1,C1qa,Cd79a,Vsig4,Hspb8,Ifi30,Laptm5,Fcgr4,Slc11a1,Folr2,Lcp2,H2-DMa,Fcer1g,Sgk1,Pld4,Lair1,Rasgr…	0.337060702875399
Ontology - Biological Process	GOBP_NATURAL_KILLER_CELL_ACTIVATION	1.30937781008564e-05	0.0010703495547547	0.593325476396405	-0.512913357148748	-2.01191950355752	80	Axl,Il2rb,Elf4,Rab27a,Coro1a,Tox,Pbx1,Rasgrp1,Ptprc,Cd2,Fgr,Itgb2,Tyrobp,Gata3,Slamf7,Ikzf1,Jak2,Il18r1,Nkg7,Il18,Mertk,Gm36723,Ptpn22,Slamf1,Stat5b,Ulbp1,Il15,Klrk1,Slamf6,Klrb1c,Bloc1s6,Sp3,Zfp683,Rhbdd3,Klrc1,Cd244a,Klrd1,Emp2,Hectd1,Il12rb2,Stx11,Irf1,Klre1,Il12b	0.55
Cell Type Signatures	DESCARTES_ORGANOGENESIS_ENDOTHELIAL_CELLS	2.62198644083863e-09	7.37008188686255e-07	0.774939030136436	-0.42579697999958	-2.00937581814682	258	Clec14a,Enpp3,Stab2,Cdh5,Rapgef5,Arhgef3,Card10,Arhgap18,Tek,Adgre5,Adgrl4,Peak1,Car8,Msn,Plpp1,Ralb,Calcrl,Ets1,Acer2,Itpr3,Pcdh12,Npr1,Ptprm,Slfn5,Abcb1a,Shank3,She,Lck,Galnt4,Gimap4,Gpr182,Kdr,Fmnl3,Tfpi,Myct1,Mmrn2,Klf2,Itpkb,Mast4,Niban2,5830444B04Rik,Bcl2,Ptprb,N4bp3,Myo1h,Plxnd1,Hspg2,Cd38,Rasgrp3,Tnfrsf11b,Fgd5,Zfp366,Nos3,Gbp9,Pecam1,Adam19,Plvap,Icam2,Kank3,Flt1,Erg,Pear1,Nlrc3,Adgrf5,A…	0.434108527131783
Curated - Chemical and Genetic Perturbation	XU_CREBBP_TARGETS_DN	0.000174197374746811	0.0079289498244131	0.518848077743792	-0.596291209192859	-2.00772117255113	35	Hsd11b1,Adgre5,Ccr7,Ciita,Tgfb1,Arf6,Tbc1d10a,Ets1,Atp1a1,Ankrd17,Fcer2a,Ccr6,Arhgef2,Cotl1,Relb	0.428571428571429
Ontology - Biological Process	GOBP_INTERLEUKIN_10_PRODUCTION	4.65885177220871e-05	0.00285992808790529	0.557332238758646	-0.552911144979641	-2.00394668324824	52	Vsir,Cd84,Fcer1g,Cd274,Sash3,Fcgr2b,Prkcz,Tyrobp,Tlr4,Syk,Hgf,Plcg2,Tlr2,Lilra5,Cd28,Pycard,Tlr9,Prkcd,Cd40lg,Jak3,Rbm47,Ptger4,Nod2,Btk,Il12b	0.480769230769231
Ontology - Biological Process	GOBP_DENDRITIC_CELL_DIFFERENTIATION	0.000176668218359651	0.0079734597029812	0.518848077743792	-0.595146704523164	-2.00386760868501	35	Tgfbr2,Ccr7,Spi1,Tgfb1,Irf8,Gimap3,Ubd,Flt3,Tmem176b,Pirb,Ltbr,Trpm2,Relb,Cd40lg,Batf,Traf6,Rbpj,Batf2,Tmem176a,Lyn,Batf3,Irf4,Psen1,Zbtb46	0.685714285714286
Ontology - Molecular Function	GOMF_NADH_DEHYDROGENASE_ACTIVITY	0.000255086529156559	0.0106129640928245	0.49849310876659	-0.697735608840521	-2.00377168631458	19	Ndufs2,Ndufv2,mt-Nd5,Ndufa2,Ndufv1,mt-Nd4,Ndufs1,Ndufs3,Ndufa9,Ndufs4,Nqo1,mt-Nd4l,mt-Nd6,Ndufa10,mt-Nd2,Ndufs7,mt-Nd1,Ndufs8	0.947368421052632
Curated - Chemical and Genetic Perturbation	STEGER_ADIPOGENESIS_UP	0.000684696357288769	0.0221173488638723	0.477270815362862	-0.719741012602251	-2.0022127429707	17	Pparg,Enpp2,Cd36,Hsd11b1,Hp,Stom,Lipe,Cebpa	0.470588235294118
Ontology - Biological Process	GOBP_CD4_POSITIVE_ALPHA_BETA_T_CELL_ACTIVATION	7.55643471547924e-06	0.000668890591223251	0.610526878385931	-0.477521240748159	-2.00142772286021	108	Tgfbr2,Cd44,Vsir,Nckap1l,Satb1,Tox,Cd274,Sash3,Ccr7,Tgfb1,Tbx21,Prkcz,Prkcq,Gata3,Zbtb7b,Il2ra,Gimap3,Ccr6,Bcl6,Cd55,Xcl1,Il18r1,Tnfrsf14,Nkg7,Runx3,Il18,Card11,Il2rg,Rora,Socs5,Cd28,Il6ra,Relb,Itch,Atp7a,Tmem98,Spn,Rara,Lef1,Slamf6,Cd3e,Ccr2,Batf	0.398148148148148
Ontology - Biological Process	GOBP_REGULATION_OF_DENDRITIC_CELL_ANTIGEN_PROCESSING_AND_PRESENTATION	8.14476300739705e-05	0.00446902030494916	0.538434096309916	-0.834471637066955	-1.99824701114966	10	Slc11a1,Fgl2,Ccr7,Cd74,Cd68	0.5
Ontology - Biological Process	GOBP_T_CELL_ACTIVATION_INVOLVED_IN_IMMUNE_RESPONSE	3.73621292472802e-06	0.000372249365564993	0.627256739718528	-0.495545783530925	-1.99725566680953	91	Itgal,Slfn2,H2-DMb1,Nckap1l,Rab27a,Slc11a1,Fcer1g,Fgl2,Ccr7,H2-DMb2,Tgfb1,Tbx21,Cd74,Prkcz,Gata3,Zbtb7b,Lgals3,Ccr6,Bcl6,Il18r1,Il18,Rora,Socs5,Il6ra,Relb,Atp7a,Tmem98,Spn,Icam1,Rara,Tsc1,Lef1,Slamf6,Ccr2,Batf,Apbb1ip,Jak3,Ly9,Nfkbid,Ptger4,Stx11,Irf1,Rorc	0.472527472527473
Ontology - Molecular Function	GOMF_NAD_P_H_DEHYDROGENASE_QUINONE_ACTIVITY	0.000153213631990537	0.00717774506360345	0.518848077743792	-0.680478461548176	-1.99621187846978	21	Ndufs2,Ndufv2,mt-Nd5,Nqo2,Ndufa2,Ndufv1,mt-Nd4,Ndufs1,Ndufs3,Ndufs4,Nqo1,mt-Nd4l,Cbr4,mt-Nd6,Ndufa10,mt-Nd2,Ndufs7,mt-Nd1,Ndufs8	0.904761904761905
Curated - Chemical and Genetic Perturbation	HOFFMANN_SMALL_PRE_BII_TO_IMMATURE_B_LYMPHOCYTE_UP	5.25358812379545e-05	0.00310601435127124	0.557332238758646	-0.530698652047012	-1.99609335556472	60	Cd36,Cfp,H2-DMb1,Ifi30,H2-DMa,Pld4,Ltb,Ms4a1,H2-Ab1,Cxcr5,H2-Aa,Suclg2,Cd22,Serpinb1a,Cd74,H2-Eb1,Fes,Fcer2a,Gimap4,Ncf4,Sema4d	0.35
Curated - Chemical and Genetic Perturbation	LIAN_LIPA_TARGETS_3M	6.90323048763029e-05	0.00395012710260044	0.538434096309916	-0.523059028590201	-1.98917517905239	64	Cd5l,Adgre4,C1qb,Slc15a3,Mpeg1,C1qc,Cfp,C1qa,Slc11a1,Fcer1g,Clec4n,Neu1,Msr1,Fcgr2b,Pla2g7,Hmox1,Pira1,Fcgr3,Cd68,Mafb,Ms4a6d,Spic,Igsf6,Marco,Tlr7,Acod1,Slfn1,Snx6,Ms4a6c,Ly9,Cd244a	0.484375
Ontology - Biological Process	GOBP_CD8_POSITIVE_ALPHA_BETA_T_CELL_ACTIVATION	0.000388992733545998	0.0145617793852196	0.49849310876659	-0.650478247348038	-1.98801415766269	24	Wdfy4,Vsir,Nckap1l,Satb1,Tox,Cd274,Zbtb7b,Runx3,Bcl2,Ptpn22	0.416666666666667
Cell Type Signatures	TABULA_MURIS_SENIS_MARROW_HEMATOPOIETIC_PRECURSOR_CELL_AGEING	9.26760569133024e-06	0.000794040526130979	0.593325476396405	-0.483432654711565	-1.98783894543062	98	Slfn2,Rac2,Vsir,Ltb,Ccl6,Serpina3g,H2-Ab1,H2-Aa,Ptpn18,Tmsb4x,Lcn2,Cyba,Cd74,Cd52,Cd2,H2-Eb1,Itgb2,Tyrobp,Vasp,Hp,Aldoa,Gimap3,Lck,Lgals3,Cd3g,Gimap4,Ms4a6b,Cd3d,Shisa5,Gimap7,Ms4a4b,Xcl1,Cnn2,Nkg7,Lsp1,4930523C07Rik,Ifitm6,Cd82,Glrx,Retnlg,Cd3e,H2-D1,Hcst,Ccl5,Lyz2,Thy1,Alox5ap,Lat	0.489795918367347
Ontology - Biological Process	GOBP_ACUTE_INFLAMMATORY_RESPONSE	1.88851723973625e-05	0.00142055508051898	0.575610261071129	-0.503098221368418	-1.98731811657431	82	Adora1,Vnn1,Pparg,F8,Orm2,Serpina3n,Cd163,Fcgr1,Ednrb,Casp6,Fcer1g,Ano6,Saa1,Ccr7,Fcgr2b,Il1rn,Ccr5,Fcgr3,Serpinb9,Saa2,Hp,Hpse,Pik3cg,Selenos,Mylk3	0.304878048780488
Curated - Chemical and Genetic Perturbation	VILIMAS_NOTCH1_TARGETS_DN	0.000203881790159204	0.00894957271761854	0.518848077743792	-0.675867202819049	-1.98268455913503	21	Csf1r,Ccl6,Csf3r,Cela2a,Ncf2,Ncf4,Lrrc25,Stom,Pirb,Csf2ra,Gfi1,Mpo,Lyz2	0.619047619047619
Ontology - Molecular Function	GOMF_OXIDOREDUCTASE_ACTIVITY_ACTING_ON_NAD_P_H	9.31902014252448e-05	0.00494401790475256	0.538434096309916	-0.531788676556485	-1.98218394503388	59	Cybb,Dcxr,Nox4,Ndufs2,Ndufv2,mt-Nd5,Cyba,Nqo2,Ncf2,Ndufa2,Akr1c14,Ndufv1,Kmo,mt-Nd4,Ndufs1,Aifm3,Ndufs3,Ndufa9,Ndufs4,Cyp2j6,Nqo1,Aifm2,Dhrs4,mt-Nd4l,Ncf1,Cbr4,mt-Nd6,Akr1a1	0.474576271186441
Ontology - Biological Process	GOBP_MITOCHONDRIAL_ELECTRON_TRANSPORT_CYTOCHROME_C_TO_OXYGEN	0.000487739664413537	0.0172126980247438	0.49849310876659	-0.726158330362011	-1.9810504331798	15	Cox5b,Cycs,mt-Co1,Cox7c,Cox8a,Cox6a1,Cox7a1,Cox5a,Cox7a2,mt-Co3,Cox6c,Afg1l	0.8
Hallmark	HALLMARK_FATTY_ACID_METABOLISM	9.96041998396389e-07	0.000125658148805566	0.643551836150722	-0.454207125100148	-1.97763419941262	144	Vnn1,Acsm3,Aadat,Fh1,Tdo2,Eci1,Aco2,Cyp4a10,Cd36,Acox1,Aldh3a2,Ppara,Acadm,Gabarapl1,Bckdhb,Acaa1a,Hsd17b11,Hadh,Suclg2,Dlst,Gcdh,Sdhc,Ech1,Dhcr24,Mdh1,Ube2l6,Pdha1,Gpd2,Dld,Aldoa,Suclg1,Mif,Hsd17b4,Hmgcs2,Rdh1,Decr1,Idh3g,Hmgcl,Acads,Kmt5a,Sdha,Mdh2,Mcee,Aldh1a1,Ehhadh,Hibch,Auh,Etfdh,Cyp1a1,Cpt1a,Acadl,Echs1,Grhpr,Gstz1	0.375
Ontology - Biological Process	GOBP_POSITIVE_REGULATION_OF_INTERLEUKIN_1_PRODUCTION	2.98025047672377e-05	0.00204058004863539	0.575610261071129	-0.519018537673817	-1.97630896296021	67	Cd36,Ighd,Usp50,Il16,Lpl,Myd88,Ccr7,Casp1,Tyrobp,Tlr4,Ccr5,Gbp5,Jak2,Panx1,Mefv,Ifi209,Tlr2,Ifi204,Ifi208,Hk1,Lilra5,Ifi203,App,Pycard,Naip5,Tmem106a,Ifi211,Nlrp1a,Aim2,Nod2,Ifi205,Tlr6,Fzd5,Tnf,Ccl3,Nlrp10,Mndal,Tlr8	0.567164179104478
Ontology - Biological Process	GOBP_ALPHA_BETA_T_CELL_ACTIVATION	4.29257410482683e-07	6.03294932522242e-05	0.674962860011025	-0.444221533768493	-1.96925607959151	164	Tgfbr2,Wdfy4,Cd44,Vsir,Nckap1l,Elf4,Satb1,Dock2,Tox,H2-Ab1,Clec4f,Cd274,Sash3,Ccr7,Tgfb1,Tbx21,Ptprc,Cd300a,Prkcz,Itk,Syk,Prkcq,Gata3,Zbtb7b,Il2ra,Clec4g,Gimap3,Jak2,Ccr6,Psap,Bcl6,Cd55,Xcl1,Il18r1,Bcl11b,Tnfrsf14,Nkg7,Itpkb,Runx3,Il18,Bcl2,Card11,Il2rg,Rora,Socs5,Cd28,Btla,Il6ra,Relb,Itch,Atp7a,Ptpn22,Tmem98,Spn,Rara,Il15,Lef1,Slamf6	0.353658536585366
Ontology - Biological Process	GOBP_RECEPTOR_CATABOLIC_PROCESS	0.000395030314776202	0.0147232783060805	0.49849310876659	-0.608910475997545	-1.96858958999028	30	Rnf43,Laptm5,Mylip,Dtx3l,Lgmn,Tgfb1,Kif16b,Hamp2,Znrf3,Ptpn1,Furin,Itch	0.4
Canonical Pathways - Reactome	REACTOME_INTERLEUKIN_RECEPTOR_SHC_SIGNALING	0.00114838156430981	0.0318790381304586	0.45505986738723	-0.706912948107382	-1.96652697024196	17	Csf2rb,Il2rb,Pik3cd,Il2ra,Jak2,Inpp5d,Ptpn6,Shc1,Il2rg,Pik3cb,Pik3ca	0.647058823529412
Ontology - Biological Process	GOBP_PEPTIDE_ANTIGEN_ASSEMBLY_WITH_MHC_PROTEIN_COMPLEX	0.000368342108451799	0.0138860641449758	0.49849310876659	-0.740847541313167	-1.96583754221874	14	H2-DMb1,H2-DMa,H2-Ab1,H2-Aa,H2-DMb2,H2-Eb1,H2-Eb2,H2-Ob,H2-Oa	0.642857142857143
Curated - Chemical and Genetic Perturbation	YAO_HOXA10_TARGETS_VIA_PROGESTERONE_UP	1.55527824226364e-05	0.00123973472624617	0.575610261071129	-0.502697165514281	-1.96492340772555	75	Enpp2,Rnase4,Rarres2,Slc25a48,Cdkn1c,Cyp2e1,Car3,H2-Ab1,Lepr,Lcn2,Meis1,Gsta3,Csf3r,Tns2,Cavin2,B3galnt1,Sertad1,Adm,Idh2,Bcl2,Flt1,Tbx3,Gstt1,Cldn5,Meg3,Rem1	0.346666666666667
Canonical Pathways - Reactome	REACTOME_FORMATION_OF_ATP_BY_CHEMIOSMOTIC_COUPLING	0.000641607106486858	0.0213995343936209	0.477270815362862	-0.713907319017945	-1.96397160896275	16	Atp5g1,Atp5a1,Atp5b,Atp5c1,Atp5pb,Atp5e,Atp5h,Atp5l,Atp5o,Atp5j2,Atp5g3,Atp5d	0.75
Ontology - Molecular Function	GOMF_IMMUNOGLOBULIN_BINDING	0.000539685496808101	0.0185554528537755	0.477270815362862	-0.689604804077969	-1.96224835695789	18	Fcgr1,Fcgr4,Fcer1g,Ms4a1,Fcgr2b,Hrg,Fcgr3,Fcer2a,Lgals3,Cd300lg	0.555555555555556
Canonical Pathways - Reactome	REACTOME_MITOCHONDRIAL_BIOGENESIS	0.000229644382171003	0.0098907588471608	0.518848077743792	-0.626409124308225	-1.96214075244592	27	Atp5g1,Atp5a1,Atp5b,Atp5c1,Cycs,Idh2,Atp5pb,Sod2,Sirt3,Atp5e,Atp5h,Atp5l,Atp5o,Atp5j2,Gabpa,Gm10053,Atp5g3,Atp5d	0.666666666666667
Canonical Pathways - Reactome	REACTOME_RHO_GTPASES_ACTIVATE_NADPH_OXIDASES	0.000594349087436966	0.0200055905019224	0.477270815362862	-0.675422968122367	-1.96175155641097	20	Cybb,Rac2,Prkcb,Cyba,Prkcz,Ncf2,Ncf4,Mapk3,Prkcd,Ncf1	0.5
Ontology - Biological Process	GOBP_REGULATION_OF_PHAGOCYTOSIS	7.05654702622529e-06	0.00062811109141212	0.610526878385931	-0.465693167576052	-1.95604980463371	112	Pparg,Colec10,Fcgr1,Apoa2,Scarb1,Cd36,Il2rb,Cfp,Nckap1l,Rab27a,Slc11a1,Fcer1g,Ano6,Dock2,Ccr7,Cyba,Fcgr2b,Tgfb1,Ptprc,Cd300a,Fgr,Sirpa,Syk,Fcgr3,Clec7a,Plcg2,Hck,Tlr2,Cnn2,Csk,Il2rg,Appl1,Abr,Mertk,Rap1a,Rab31,Pycard,Siglece,Il15,Gm5150,Lrp1	0.366071428571429
Curated - Chemical and Genetic Perturbation	QI_PLASMACYTOMA_UP	2.5507697109719e-08	5.0454854702706e-06	0.73376198835648	-0.418271088343428	-1.95380382842153	238	Rassf4,Cd5l,Csf1r,Axl,Cd53,Il2rb,Rac2,Casp6,Cd79a,Ltb,Sla,Fgl2,Stk10,Itgb7,Ly86,Vav1,Ptpn18,Cd7,Arrb1,Nfam1,Tmsb4x,Plac8,Cd22,Ciita,Irgm1,Rbp4,Casp1,Tgfb1,Tuba8,Gbp2b,Il18bp,Gnb4,Fgr,Itgb2,Il21r,Ccr5,Adcy7,Ntn1,Irf8,Vasp,Ptgs1,Marcks,Plek,Gbp2,Lck,Cd3g,Hck,Trim21,Cd3d,Ptpn6,Flt3,Xcl1,Cnn2,Tnfrsf14,Rgl1,Epor,Il18,Hcls1,Lsp1,Spib,Bcl2,Card11,Ubash3b,Srf,Arhgdib,Tgtp1,Il2rg,Cd19,Tln1,Rassf2,Apaf1,Pt…	0.415966386554622
Curated - Chemical and Genetic Perturbation	SHIN_B_CELL_LYMPHOMA_CLUSTER_9	0.000754003584445035	0.0235950106054265	0.477270815362862	-0.709624246207433	-1.9521888002215	16	Cd79a,Cxcr5,Ikzf3,Irf8,Pax5,Spib,Cd19,Bcl11a,Rel	0.5625
Ontology - Biological Process	GOBP_TOLERANCE_INDUCTION	0.000650911434461254	0.0215540534881139	0.477270815362862	-0.636687907436456	-1.95168750560917	25	Tgfbr2,Icos,Cd274,Ccr7,Tgfb1,Il2ra,Phlpp1,Itch,Irak3,Xkr8,Cd86,Acod1,Cd3e	0.52
Ontology - Biological Process	GOBP_GRANULOCYTE_MIGRATION	2.34625549005352e-06	0.000255725887494133	0.627256739718528	-0.46043895548111	-1.95141101022246	121	Rarres2,Csf1r,Mpp1,Cxcl13,Il17ra,Rac2,Nckap1l,Fcer1g,Mospd2,Ccl6,Cmklr1,Vav1,Itga9,Myd88,Ccr7,Sell,Cd74,Cd300a,Itgb2,Sirpa,Slamf8,Csf3r,Syk,Fcgr3,Lgals3,Tlr2,Ccl22,Fut4,Xcl1,C5ar1,Mapk3,Cxcl10,Pecam1,Ccl24,Bst1,Slamf1,Itga1	0.305785123966942
Ontology - Biological Process	GOBP_ANTIGEN_PROCESSING_AND_PRESENTATION_OF_PEPTIDE_ANTIGEN	9.47903478301246e-05	0.00497944574732543	0.538434096309916	-0.529829219106831	-1.95119536888469	57	Ctss,Fcgr1,H2-DMb1,Ifi30,Slc11a1,H2-DMa,Fcer1g,H2-Ab1,H2-Aa,H2-DMb2,Fcgr2b,Cd74,H2-Eb1,Fcgr3,Tap1,Erap1,Unc93b1,H2-Eb2,H2-Ob,H2-Oa,Pycard,Ulbp1,H2-Q10	0.403508771929825
Ontology - Biological Process	GOBP_MYELOID_DENDRITIC_CELL_DIFFERENTIATION	0.000723513888648904	0.0227743409114592	0.477270815362862	-0.679171189273442	-1.95045799867981	19	Tgfbr2,Spi1,Tgfb1,Gimap3,Ubd,Pirb,Ltbr,Relb,Batf,Traf6,Rbpj,Batf2,Batf3,Irf4,Psen1	0.789473684210526
Ontology - Biological Process	GOBP_POSITIVE_REGULATION_OF_CYTOKINE_PRODUCTION	3.76423307160739e-11	1.72315835066553e-08	0.851339057116899	-0.390382730292182	-1.95011626140698	428	Chil1,Cybb,Csf1r,Il17ra,Agt,Apoa2,Cd36,Cd84,Laptm5,Slc11a1,Fcer1g,Ltb,Postn,Clec4n,Tek,Ighd,Usp50,Tnfrsf1a,Il16,Cd274,Nfam1,Lpl,Myd88,Ddx3x,Sash3,Ccr7,Mbp,Cyba,Casp1,Tgfb1,Rasgrp1,Stat1,Tbx21,Ptprc,Dlk1,Cd74,Cd2,Mapkapk2,Prkcz,Fgr,Sirt1,Tyrobp,Itk,Tlr4,Pla2r1,Hyal2,Ccr5,Syk,Hgf,Fcgr3,Sting1,Prkcq,Gata3,Irf8,Clec7a,Gbp5,Zbtb7b,Scimp,Gimap3,Hpse,Jak2,Plcg2,Mif,Brca1,Panx1,Btnl2,Mefv,Ifi209,Tlr2,Cd5…	0.411214953271028
Canonical Pathways - Reactome	REACTOME_G_ALPHA_Z_SIGNALLING_EVENTS	0.000682232883971834	0.022097667260686	0.477270815362862	-0.637165623245602	-1.94732765461792	24	Adcy9,Adcy6,Gng2,Gnb4,Adcy7,Gngt2,Adcy4,Adra2b,Adcy5	0.375
Ontology - Biological Process	GOBP_FC_GAMMA_RECEPTOR_SIGNALING_PATHWAY	0.000501215642714669	0.0176106952359088	0.477270815362862	-0.73323318514269	-1.9456328625984	14	Fcer1g,Ptprc,Myo1g,Lck,Appl1,Cd247,Rap1a	0.5
Canonical Pathways - Reactome	REACTOME_INTERLEUKIN_3_INTERLEUKIN_5_AND_GM_CSF_SIGNALING	0.000750310699339604	0.0235253973088437	0.477270815362862	-0.567700841718705	-1.94492003729463	37	Csf2rb,Il2rb,Pik3cd,Vav1,Syk,Il2ra,Jak2,Inpp5d,Hck,Ptpn6,Shc1,Cbl,Il2rg,Stat5b,Pik3cb,Crk,Prkaca,Pik3ca	0.486486486486487
Ontology - Biological Process	GOBP_T_CELL_MIGRATION	0.000181910919630351	0.00818701335482438	0.518848077743792	-0.521145761968715	-1.94251364862808	59	Itgal,Cxcl13,Coro1a,Itgb7,Cxcr3,Ccr7,Msn,Itga4,Myo1g,Ccr6,Xcl1,Tnfrsf14,Cxcl16,Cxcl10,Cd200r1,App,Aif1,Spn,Pycard,Icam1,Tmem102,Crk,Ccr2,Ecm1,Ccl5,Adam10	0.440677966101695
Cell Type Signatures	ZHANG_UTERUS_C10_STROMAL2_RETNLG_HIGH_CELL	0.000523940550251557	0.0182094913148166	0.477270815362862	-0.555611433234293	-1.9410158757371	43	Cybb,Csf2rb,Trib1,Laptm5,Coro1a,Ccl6,Tmsb4x,Pla2g7,Il1rn,Cd52,Tyrobp,Srgn,mt-Rnr2,Vasp,mt-Rnr1,Plek,Fth1,Mcl1,Basp1	0.441860465116279
Ontology - Biological Process	GOBP_RIBOSE_PHOSPHATE_BIOSYNTHETIC_PROCESS	1.94228988884732e-07	3.17544577541957e-05	0.690132458796796	-0.426774011153224	-1.94099253211901	197	Ppargc1a,Adssl1,Ak4,Pkm,Nme4,Adcy9,Ppara,Pdk2,Adcy6,Sdhb,Ndufs2,Ndufv2,Ndufc2,Ndufb11,Ndufa5,mt-Nd5,Gcdh,Entpd1,Sdhc,Atp5g1,Ctps2,Atp5a1,Tgfb1,Ndufb5,Ndufb4,Atp5b,Pdha1,Atp5c1,Ndufb8,Ndufb7,Dld,Adcy7,Mthfd1,Npr1,Ndufa2,Aldoa,Ndufa13,Ndufv1,mt-Nd4,Ndufs1,Ndufb10,Ndufs3,Atp5pb,Ndufs5,Ndufa9,Atp5e,Slc25a12,Ndufb3,Sdha,Ndufs4,Atp5h,Paics,Ndufb9,Atp5l,Adcy4,Ndufab1,Adk,Atp5o,Acat1,Pank1,Nme1,Ndufa11,A…	0.426395939086294
Ontology - Biological Process	GOBP_FATTY_ACID_BETA_OXIDATION_USING_ACYL_COA_DEHYDROGENASE	0.000457931359289497	0.0164138170884481	0.49849310876659	-0.748191893583933	-1.93954183977407	13	Acad12,Acad10,Acadm,Gcdh,Ivd,Acads,Acad11,Etfa,Etfdh,Acadl	0.769230769230769
Ontology - Biological Process	GOBP_REGULATION_OF_ICOSANOID_SECRETION	0.000351584701679216	0.0134169696415539	0.49849310876659	-0.660758822090141	-1.93836349567789	21	Cyp4a10,Pla2g6,Cyp4a31,Pla2r1,Syk,Pla2g4a,Cyp4a14,Mif	0.380952380952381
Ontology - Molecular Function	GOMF_IMMUNOGLOBULIN_RECEPTOR_ACTIVITY	1.47508735848321e-05	0.00119362877058677	0.593325476396405	-0.945841392649903	-1.93618541522112	6	Fcgr1,Fcgr4,Fcer1g,Fcgr2b,Fcgr3,Pigr	1
Ontology - Biological Process	GOBP_PURINE_CONTAINING_COMPOUND_BIOSYNTHETIC_PROCESS	2.13272606429759e-07	3.38322148536396e-05	0.690132458796796	-0.418430855321439	-1.93429442358373	214	Ppargc1a,Adssl1,Ak4,Pkm,Nme4,Adcy9,Ppara,Pdk2,Adcy6,Sdhb,Ndufs2,Ndufv2,Ndufc2,Ndufb11,Ndufa5,mt-Nd5,Gcdh,Entpd1,Sdhc,Atp5g1,Atp5a1,Tgfb1,Ndufb5,Ndufb4,Atp5b,Pdha1,Atp5c1,Ndufb8,Ndufb7,Dld,Adcy7,Mthfd1,Npr1,Ndufa2,Aldoa,Ndufa13,Ndufv1,mt-Nd4,Ndufs1,Mthfd2l,Ndufb10,Idh2,Ndufs3,Atp5pb,Ndufs5,Ndufa9,Atp5e,Slc25a12,Ndufb3,Sdha,Shmt2,Ndufs4,Nos3,Atp5h,Paics,Dck,Ndufb9,Atp5l,Adcy4,Ndufab1,Adk,Atp5o,Acat…	0.434579439252336
Ontology - Biological Process	GOBP_NEGATIVE_REGULATION_OF_LEUKOCYTE_DEGRANULATION	0.000909606835479934	0.0272808368501456	0.477270815362862	-0.765327160858469	-1.93387372281374	12	Nckap1l,Cd84,Spi1,Hmox1,Cd300a,Il13ra2,Abr,Ccr2,Bcr	0.75
Ontology - Biological Process	GOBP_ENERGY_DERIVATION_BY_OXIDATION_OF_ORGANIC_COMPOUNDS	5.12291548360254e-09	1.34566917575266e-06	0.761460801445585	-0.398423586276945	-1.93274856495783	304	Ppargc1a,Ak4,Fh1,Gys2,Aco2,Ugp2,Sorbs1,Acadm,Gabarapl1,Sdhb,Ndufs2,Ndufv2,Ndufc2,Ndufb11,Ndufa5,Lepr,mt-Nd5,Suclg2,Dlst,Cox5b,Sdhc,Atp5a1,Cyc1,Mdh1,Ndufb5,Pgm1,Ndufb4,Chchd10,Idh3a,Atp5b,Pdha1,Atp5c1,Cycs,Ndufb8,Ndufb7,mt-Cytb,Dld,Pcdh12,Gfpt1,Uqcrc2,Cyp1a2,Dhtkd1,Ndufa2,mt-Co1,Iscu,Suclg1,Ndufa13,Ndufv1,Msh2,Stbd1,mt-Nd4,Ndufs1,Uqcr10,Uqcrfs1,Uqcrc1,Slc25a22,Ogdh,Ndufb10,Idh2,Ndufs3,Atp5pb,Ndufs…	0.365131578947368
Ontology - Biological Process	GOBP_MITOCHONDRIAL_ELECTRON_TRANSPORT_NADH_TO_UBIQUINONE	0.000682707857573309	0.022097667260686	0.477270815362862	-0.601215100447648	-1.93038708577653	29	Ndufs2,Ndufv2,Ndufc2,mt-Nd5,Ndufb8,Dld,Iscu,Ndufv1,mt-Nd4,Ndufs1,Ndufs3,Ndufb9	0.413793103448276
Ontology - Biological Process	GOBP_PHAGOCYTOSIS_ENGULFMENT	0.000161120599808537	0.00746090823737684	0.518848077743792	-0.532331747822537	-1.92935962699032	52	Pparg,Fcgr1,Timd4,Cd36,Nckap1l,Fcer1g,Ano6,Msr1,Fcgr2b,Cd300a,Itgb2,Sirpa,Fcgr3,Clec7a,Plcg2,Treml4,Arhgap25,Aif1,Rab31,Siglece,Marco,Xkr8	0.423076923076923
Ontology - Biological Process	GOBP_THYROID_HORMONE_TRANSPORT	0.000431972073118154	0.0158014989851577	0.49849310876659	-0.803881223270214	-1.92499442804926	10	Serpina7,Slc16a10,Crym,Ttr,Slc7a8,Abcc2,Tubb1,Slc3a2	0.8
Ontology - Cellular Component	GOCC_EXTERNAL_SIDE_OF_PLASMA_MEMBRANE	4.46674078762783e-10	1.59035824220829e-07	0.814035837847908	-0.391041459743922	-1.92431704135855	370	Tgfbr2,Cd163,Itgal,Csf2rb,Adgre1,Cd44,Fcgr1,Cd36,Clec14a,Enpp3,Il2rb,Csf2rb2,Stab2,Vsir,Cdh5,Cd84,Cd79a,Fcgr4,Folr2,Art2b,Fcer1g,Ms4a1,Clec4n,Icos,Tgfbr3,H2-Ab1,Adgre5,Ighd,Cxcr5,H2-Aa,Clec4f,Lepr,Itga9,Cd274,Cd48,Cxcr3,Entpd1,Ccr7,Fcmr,Cd22,Lrp2,P2ry12,Sell,Fcgr2b,Itga4,Muc16,Itga7,Ptprc,Dlk1,Cd74,Cd5,Cd2,H2-Eb1,Itgb2,Il21r,Csf3r,Tlr4,Hyal2,Clec4a1,Ccr5,Slc38a1,Fcgr3,Abcg1,Il7r,Cd79b,Slamf7,Clec…	0.356756756756757
Positional	chr1H3	3.09639468277206e-05	0.00210213710200737	0.557332238758646	-0.472671018744295	-1.92349634294426	93	Tstd1,Pcp4l1,Tagln2,Fh1,Apoa2,Cd84,Fcgr4,Fcer1g,Ndufs2,Cd48,Sdhc,Fcgr2b,Slamf8,Fcgr3,Slamf7,Arhgap30,Kmo,Fcrla,Uhmk1,Ifi209,Igsf9,Dusp23,Ifi204,Ifi208,Kcnj10,Usp21,Ifi203,Cadm3,Nr1i3,Klhdc9,Slamf1	0.333333333333333
Ontology - Biological Process	GOBP_GRANULOCYTE_CHEMOTAXIS	3.17538434304686e-05	0.00213105408069884	0.557332238758646	-0.467725116957531	-1.92325072413448	98	Rarres2,Csf1r,Mpp1,Cxcl13,Il17ra,Rac2,Nckap1l,Fcer1g,Mospd2,Ccl6,Cmklr1,Vav1,Itga9,Ccr7,Sell,Cd74,Itgb2,Csf3r,Syk,Fcgr3,Lgals3,Ccl22,Xcl1,C5ar1,Mapk3,Cxcl10,Ccl24,Bst1,Slamf1,Itga1	0.306122448979592
Regulatory Target Gene - miRDB	MIR_6359	0.000415656614060359	0.0153802546662242	0.49849310876659	-0.613755922552959	-1.92250633166646	27	Epb41l1,Abca6,Itga4,Dipk2a,Slc25a36,Gphn,Cd38,Cenpx,Ankrd28,Sulf1	0.37037037037037
Ontology - Biological Process	GOBP_MAST_CELL_ACTIVATION_INVOLVED_IN_IMMUNE_RESPONSE	0.000655215818734842	0.0215838602011196	0.477270815362862	-0.555959026901957	-1.92119272488336	40	Enpp3,Rac2,Cd84,Fcer1g,Rasgrp1,Hmox1,Cd300a,Fgr,Fes,Syk,Gab2,Il13ra2,Ptpn6,Vamp8,Pdpk1,Milr1,Cplx2,Stxbp1,Lat,Nr4a3	0.5
Canonical Pathways - Biocarta	BIOCARTA_NKT_PATHWAY	0.000463120362081615	0.016562755449267	0.49849310876659	-0.654300959124827	-1.91941908598775	21	Cxcr3,Ccr7,Tgfb1,Ccr5,Il18r1,Cd28,Noct,Cd4,Cd40lg,Ccr2,Il12rb2,Ccr1,Ifngr1,Ccl3	0.666666666666667
Ontology - Biological Process	GOBP_AMINO_ACID_CATABOLIC_PROCESS	3.91633099770037e-05	0.00247037225374628	0.557332238758646	-0.478967791162283	-1.91926184054566	88	Ddah1,Tdo2,Hpd,Abat,Mat1a,Agxt2,Sardh,Ahcyl,Bckdhb,Ahcy,Ivd,Aldh4a1,Aass,Dld,Gls,Hoga1,Aldh6a1,Pah,Kmo,Acmsd,Oat,Aldh5a1,Hgd,Hibadh,Hmgcl,Shmt2,Blmh,Nos3,Hibch,Auh,Etfa,Acat1,Gstz1,Ppat,Otc,Dbt,Nos2	0.420454545454546
Curated - Chemical and Genetic Perturbation	LIAN_LIPA_TARGETS_6M	5.57010551565172e-05	0.00326901943486344	0.557332238758646	-0.487940703872945	-1.91782772031371	78	Cd5l,Adgre4,C1qb,Slc15a3,Mpeg1,C1qc,Cfp,Cd84,C1qa,Fcgr4,Slc11a1,Fcer1g,Clec4n,Neu1,Msr1,Fcgr2b,Pla2g7,Hmox1,Pira1,Fcgr3,Cd68,Mafb,Ms4a6d,Pirb,Spic,Igsf6,Marco,Tlr7,Acod1,Slfn1,Snx6,Ms4a6c,Ly9,Cd244a	0.435897435897436
Ontology - Biological Process	GOBP_CYTOKINE_PRODUCTION_INVOLVED_IN_IMMUNE_RESPONSE	1.8508435718727e-05	0.00140541306675566	0.575610261071129	-0.449685662160612	-1.91782761216156	124	Axl,Apoa2,Cd36,Vsir,Laptm5,Slc11a1,Fcer1g,Tek,Myd88,Sash3,Casp1,Tgfb1,Rasgrp1,Tbx21,Cd74,Hmox1,Mapkapk2,Prkcz,Sirt1,Tlr4,Syk,Gata3,Scimp,Gimap3,Plcg2,Mif,Panx1,Tlr2,Bcl6,Cd55,Xcl1,Il18r1,Tnfrsf14,Il18,Trpm4,Hk1,Stard7,Cd226,Pycard,Slamf1,Irak3,Tlr9,Tlr7	0.346774193548387
Ontology - Biological Process	GOBP_MACROPHAGE_DIFFERENTIATION	0.00027962251855222	0.0112849168570369	0.49849310876659	-0.532869428950309	-1.91774809325344	49	Csf1r,Trib1,C1qc,Myd88,Spi1,Tgfb1,Nrros,Sirt1,Tspan2,Tlr4,Gata3,Tlr2,Hcls1,Spib,Cebpa,App,Asxl2,Il15,Cd4,Plcb1	0.408163265306122
Ontology - Biological Process	GOBP_FC_RECEPTOR_SIGNALING_PATHWAY	0.00104697331503632	0.0299012592754224	0.45505986738723	-0.673919699687839	-1.91761689537839	18	Fcer1g,Ptprc,Pigr,Myo1g,Lck,Appl1,Cd247,Rap1a	0.444444444444444
Canonical Pathways - Reactome	REACTOME_GPCR_LIGAND_BINDING	1.73364235802907e-06	0.000192891790696818	0.643551836150722	-0.428483986512721	-1.91597864394289	171	Adora1,Cxcl13,Adrb2,Adgre1,Agt,Ednrb,Ccl6,Cmklr1,P2ry13,Adgre5,Cxcr5,Chrm2,Adra1a,Vipr1,Cxcr3,Gng2,Ccr7,P2ry12,Calcrl,Gnb4,Nln,Xcr1,Cxcr6,Ccr5,P2ry6,Lpar5,Fpr2,Fpr1,Ackr4,Ccr6,Adm,Gpr65,Ccl22,Psap,Cd55,Gpr55,Xcl1,Gngt2,C5ar1,P2ry10,Adrb1,Cxcl16,Cxcl10,Ramp3,App,Adra2b,S1pr4,Cnr2,Plppr3,P2ry14,Gpr35,Pth1r,P2ry4,Gpr39,Gpr132,Ccl5,Agtr1a,Cxcl1,Ccr9,Mtnr1a,Hrh1,Ptgfr,Adora2a,Ptger4,Hebp1,Gpr68,Apln,G…	0.426900584795322
Ontology - Molecular Function	GOMF_PROTON_TRANSMEMBRANE_TRANSPORTER_ACTIVITY	3.31055189258985e-05	0.00216496581318671	0.557332238758646	-0.470177974081857	-1.91358352712019	94	Slc11a1,Cox7b,Hvcn1,Cox5b,Atp6v0a4,Atp5g1,Atp5a1,Slc15a4,Cyc1,Atp5b,Atp5c1,Slc4a11,mt-Cytb,Asic5,Slc9a9,mt-Co1,Slc36a1,Atp6v1b2,Uqcr10,Uqcrfs1,Slc25a22,Atp5pb,Cox7c,Atp5e,Slc25a12,Uqcrh,Slc25a5,Cox6a1,Atp5h,Atp6v0a2,Atp6v0e,Atp5l,Slc45a4,Cox7a1,Atp5o,Slc30a1,Atp6v1a,Cox5a,Atp5j2,Letm1,mt-Co3,Slc30a5,Slc25a13,Slc9a1,Atp6v1c1,Uqcrb,Tmco3,Atp6v1h,Slc25a4,Atp5g3,Slc9a8,Atp5d	0.553191489361702
Curated - Chemical and Genetic Perturbation	WANG_IMMORTALIZED_BY_HOXA9_AND_MEIS1_UP	0.000941178625752139	0.0277708359885834	0.477270815362862	-0.625863034486478	-1.91278429123415	24	Hsd11b1,Tgfbr3,Rnf128,Tlr4,Bmi1,Clec7a,Tfec,Gda,Csf2ra,Igsf6,Mpo,Ccnd2	0.5
Canonical Pathways - Wiki	WP_AMINO_ACID_METABOLISM	4.44217160879727e-05	0.00275001751420405	0.557332238758646	-0.480207977806902	-1.91253344567913	86	Fh1,Tdo2,Pkm,Aco2,Cth,Gsta4,Acadm,Acaa1a,Hadh,Dlst,Mdh1,Pdha1,Dld,Gls,Suclg1,Cps1,Hmgcs2,Oat,Bhmt,Ogdh,Mars2,Hibadh,Hmgcl,Sdha,Mdh2,Aldh1a1,Ppm1l,Ehhadh,Hibch,Auh	0.348837209302326
Ontology - Biological Process	GOBP_POSITIVE_REGULATION_OF_SYSTEMIC_ARTERIAL_BLOOD_PRESSURE	0.00114129278922148	0.0317461685224072	0.45505986738723	-0.671956987043463	-1.91203205948567	18	Adora1,Rarres2,Agt,Adra1a,Cyba,Nr3c2	0.333333333333333
Canonical Pathways - Reactome	REACTOME_NEUTROPHIL_DEGRANULATION	9.58744147742544e-11	3.74658505734903e-08	0.839088935621274	-0.380777056407586	-1.91090803530832	443	Vnn1,Atp11a,Chil1,Cybb,Orm2,Itgal,Cd53,Pkm,Ctss,Cd44,Ear2,Cd36,Acaa1b,Cfp,Nckap1l,Fcgr4,Rab27a,Slc11a1,Folr2,Iqgap1,Fcer1g,Lair1,Gmfg,Ano6,Dock2,Mospd2,Clec4n,Fgl2,Stk10,Igf2r,Ndufc2,Ttr,Adgre5,Neu1,Slc44a2,Hvcn1,Hbb-bs,Irag2,Nfam1,Plac8,Plekho2,Ddx3x,Slc2a5,Lcn2,Serpinb1a,Sell,Slc15a4,Cyba,Fcgr2b,Pdxk,Ptprc,Clec12a,Cd300a,Pgm1,Fgr,Pgam1,Itgb2,Sirpa,Tyrobp,Arhgap9,Hk3,Ptges2,Fcgr3,Sting1,Pigr,Fpr…	0.282167042889391
Cell Type Signatures	TABULA_MURIS_SENIS_LUNG_SMOOTH_MUSCLE_CELL_OF_THE_PULMONARY_ARTERY_AGEING	0.000535325358475805	0.0184848769256452	0.477270815362862	-0.797691195215442	-1.91017162939447	10	H2-Ab1,H2-Aa,Cd74,Sparcl1,Gpihbp1,Dcn,Akap12	0.7
Canonical Pathways - Reactome	REACTOME_CHEMOKINE_RECEPTORS_BIND_CHEMOKINES	0.000945306602180877	0.0278413646693787	0.477270815362862	-0.561073479404441	-1.90474556056666	36	Cxcl13,Cxcr5,Cxcr3,Ccr7,Xcr1,Cxcr6,Ccr5,Ackr4,Ccr6,Ccl22,Xcl1,Cxcl16,Cxcl10	0.361111111111111
Ontology - Biological Process	GOBP_LYMPH_NODE_DEVELOPMENT	0.000512557055234919	0.0179305439715587	0.477270815362862	-0.60692347152626	-1.90110461499546	27	Cxcl13,Ltb,Tox,Cxcr5,Ccr7,Tgfb1,Il7r,Ikzf1,Flt3,Ltbr,Nfkb2,Il15	0.444444444444444
Ontology - Biological Process	GOBP_REGULATION_OF_MAST_CELL_ACTIVATION	0.000727569001230357	0.0228570794857113	0.477270815362862	-0.545886400607392	-1.90050649086822	42	Enpp3,Rac2,Cd84,Fcer1g,Cd300lb,Hmox1,Cd300a,Fgr,Fes,Syk,Gab2,Il13ra2,Ptpn6,Vamp8,Cd226,Pdpk1,Cnr2,Milr1	0.428571428571429
Canonical Pathways - Reactome	REACTOME_VEGFR2_MEDIATED_VASCULAR_PERMEABILITY	0.000895102434085676	0.0270081566834665	0.477270815362862	-0.591497130229176	-1.89918453581441	29	Trib3,Them4,Cdh5,Vav1,Jup,Akt3,Nos3,Pak1,Pdpk1,Vav2,Pak2,Vav3,Calm1	0.448275862068966
Ontology - Biological Process	GOBP_POSITIVE_REGULATION_OF_MYELOID_LEUKOCYTE_CYTOKINE_PRODUCTION_INVOLVED_IN_IMMUNE_RESPONSE	0.00124837478610061	0.0335032844604756	0.45505986738723	-0.553486437078681	-1.89622206404713	37	Cd36,Laptm5,Fcer1g,Myd88,Casp1,Cd74,Mapkapk2,Sirt1,Tlr4,Syk,Plcg2,Mif,Panx1,Tlr2	0.378378378378378
Ontology - Biological Process	GOBP_INTERLEUKIN_12_PRODUCTION	0.000236940559466557	0.0100254074877849	0.518848077743792	-0.523156800516478	-1.89610635403697	52	Cd36,Laptm5,Ltb,Cmklr1,Il16,Ccr7,Tlr4,Syk,Irf8,Scimp,Plcg2,Mefv,Tlr2,Flt3,Unc93b1,Lilra5,Nlrc3,Slamf1,Irak3,Tlr9,Prkcd,Rel,Plcb1,Cd40lg,Jak3,Traf6,Arrb2,Nod2,Tlr6,Irf1,Il12b	0.596153846153846
Ontology - Biological Process	GOBP_FOAM_CELL_DIFFERENTIATION	0.00134945538615263	0.0352707572543841	0.45505986738723	-0.617514422925833	-1.89291357615126	25	Pparg,Agt,Cd36,Ppara,Soat1,Msr1,Lpl,Stat1,Abcg1,Apob,Il18,Nfkbia,Samd1,Agtr1a,Prkch,Abca5,Ep300	0.68
Ontology - Biological Process	GOBP_POSITIVE_REGULATION_OF_INTERLEUKIN_12_PRODUCTION	0.00155856542528152	0.0389568412540725	0.45505986738723	-0.571592982893337	-1.89165256850544	33	Cd36,Laptm5,Ltb,Il16,Ccr7,Tlr4,Syk,Irf8,Scimp,Plcg2,Tlr2,Flt3,Unc93b1,Tlr9,Rel,Plcb1,Cd40lg,Traf6,Nod2,Tlr6,Irf1,Il12b	0.666666666666667
Ontology - Molecular Function	GOMF_IMMUNE_RECEPTOR_ACTIVITY	4.78697141030022e-05	0.00291623026371978	0.557332238758646	-0.456287771739964	-1.88979804758854	99	Csf2rb,Il17ra,Cd44,Fcgr1,Il2rb,Csf2rb2,Fcgr4,Fcer1g,Cmklr1,Cxcr5,Lepr,Cxcr3,Ccr7,Fcgr2b,Cd74,H2-Eb1,Xcr1,Il21r,Csf3r,Cxcr6,Ccr5,Fcgr3,Pigr,Fpr2,Il7r,Fpr1,Gfra2,Il2ra,Ackr4,Ebi3,Ccr6,Il13ra2,Flt3,Il18r1,C5ar1,Epor,H2-Eb2,Pirb,Il2rg,Lilra5,Il10rb	0.414141414141414
Ontology - Biological Process	GOBP_POSITIVE_REGULATION_OF_TUMOR_NECROSIS_FACTOR_SUPERFAMILY_CYTOKINE_PRODUCTION	4.44547831842997e-05	0.00275001751420405	0.557332238758646	-0.454874621943321	-1.88900662465783	101	Cybb,Csf1r,Cd36,Cd84,Fcer1g,Tnfrsf1a,Lpl,Myd88,Sash3,Ccr7,Cyba,Rasgrp1,Ptprc,Cd2,Mapkapk2,Tyrobp,Tlr4,Ccr5,Syk,Fcgr3,Clec7a,Jak2,Plcg2,Mif,Tlr2,Arhgef2,Il18,Lilra5,Akap12,App,Spn,Pycard,Cyp2j6,Tlr9	0.336633663366337
Canonical Pathways - Reactome	REACTOME_GPVI_MEDIATED_ACTIVATION_CASCADE	0.000699021612660179	0.0223146996434592	0.477270815362862	-0.575399148596922	-1.88888647762933	32	Rac2,Lcp2,Fcer1g,Vav1,Pik3r5,Clec1b,Syk,Lck,Plcg2,Pik3cg,Ptpn6,Pdpk1,Vav2,Pik3cb,Pik3ca,Vav3	0.5
Curated - Chemical and Genetic Perturbation	HUANG_GATA2_TARGETS_UP	6.91397849044518e-06	0.000618859013262082	0.610526878385931	-0.434176842369656	-1.88828877365222	143	Fam107b,Tgfbr2,Adssl1,Il17ra,Cd44,Acadm,Kctd12,Satb1,Gmfg,Tox,Gabarapl1,Il16,Scand1,Plac8,Selplg,Spi1,Fcgr2b,Tyrobp,Tnfaip8,Fes,Fcgr3,Srgn,Adgrg3,Hp,Grcc10,Neurl3,Napsa,Cytip,Pik3cg,St8sia4,Tnfaip8l2,Dok3,Cox6a1,Cebpa,Atp6v0e,Rab31,Gcnt2,Irak3,Sh3bgrl3,P2ry14,Ndrg1,Mgst2,Ubl5,Mpo,Uba6,Lyz2,Cerk,Samsn1,Alox5ap,Cd244a,Slc8b1	0.356643356643357
Ontology - Biological Process	GOBP_CELLULAR_RESPONSE_TO_LIPOPROTEIN_PARTICLE_STIMULUS	0.00130829552688	0.0347044882974692	0.45505986738723	-0.550949460727269	-1.88753048605851	37	Pparg,Cd36,Ces1e,Fcer1g,Mylip,Smpd3,Lpl,Myd88,Npc1,Itgb2,Tlr4,Syk,Ces1g,Abcg1,Cd68	0.405405405405405
Canonical Pathways - Wiki	WP_NUCLEAR_RECEPTORS_IN_LIPID_METABOLISM_AND_TOXICITY	0.000984527116066472	0.0285762562565526	0.45505986738723	-0.592246858011166	-1.88749634801662	28	Pparg,Ppara,Cyp2e1,Cyp4b1,Cyp1a2,Abcg1,Abcb1a,Abcc3,Abcc2,Cyp2b10,Nr1i3,Rara	0.428571428571429
Ontology - Molecular Function	GOMF_G_PROTEIN_COUPLED_CHEMOATTRACTANT_RECEPTOR_ACTIVITY	0.00182039658304192	0.0429549249683322	0.45505986738723	-0.662787896282503	-1.88594170574379	18	Cxcr5,Cxcr3,Ccr7,Xcr1,Cxcr6,Ccr5,Ackr4,Ccr6,Gpr35,Ccr2,Ccr9,Cxcr2,Ccr1	0.722222222222222
Ontology - Biological Process	GOBP_POSITIVE_REGULATION_OF_PHAGOCYTOSIS	5.14925251913027e-05	0.00308887266655392	0.557332238758646	-0.478602145674676	-1.88527295084884	81	Pparg,Colec10,Fcgr1,Apoa2,Cd36,Il2rb,Cfp,Nckap1l,Rab27a,Slc11a1,Fcer1g,Ano6,Dock2,Ccr7,Cyba,Fcgr2b,Ptprc,Sirpa,Fcgr3,Clec7a,Plcg2,Il2rg,Abr,Mertk,Rap1a,Rab31,Pycard,Il15,Gm5150,Lrp1	0.37037037037037
Ontology - Biological Process	GOBP_POSITIVE_REGULATION_OF_PROTEIN_TYROSINE_KINASE_ACTIVITY	0.00156158756833294	0.0389715825854055	0.45505986738723	-0.549321221395633	-1.88493806408708	38	Adora1,Csf1r,Agt,Nox4,Adra1a,Tgfa,Dok7,Lilra5,Ptpn1,App,Neurl1a,Abi3,Prnp,Dlg3,Reln,Ace,Il34	0.447368421052632
Positional	MT	0.000630410717461231	0.0211306286928114	0.477270815362862	-0.601228996478649	-1.88326745215553	27	mt-Nd5,mt-Cytb,mt-Rnr2,mt-Co1,mt-Rnr1,mt-Nd4,mt-Te,mt-Tw,mt-Ts1,mt-Tm,mt-Tt,mt-Co3,mt-Nd4l,mt-Ty,mt-Nd6	0.555555555555556
Ontology - Biological Process	GOBP_BASIC_AMINO_ACID_TRANSMEMBRANE_TRANSPORT	0.00211780378886162	0.0475230424441749	0.431707695803346	-0.745130985576074	-1.88284083821553	12	Slc7a2,Slc11a1,Slc38a4,Slc15a4,Slc66a1	0.416666666666667
Ontology - Biological Process	GOBP_MYELOID_CELL_APOPTOTIC_PROCESS	0.00138818992980487	0.0360067310133535	0.45505986738723	-0.549517731297726	-1.88262543915551	37	Cd44,Fcer1g,Pik3cd,Plekho2,Fcgr2b,Arf6,Thra,Sirt1,Ccr5,Mif,Selenos,Itpkb,Trim35,Il18,Bcl2,Stat5b,Pik3cb	0.45945945945946
Ontology - Biological Process	GOBP_ALPHA_AMINO_ACID_CATABOLIC_PROCESS	0.000233864406359087	0.010001991114613	0.518848077743792	-0.486650223470608	-1.88193411263442	72	Ddah1,Tdo2,Hpd,Mat1a,Agxt2,Sardh,Ahcyl,Ahcy,Ivd,Aldh4a1,Aass,Gls,Hoga1,Aldh6a1,Pah,Kmo,Acmsd,Oat,Hgd,Hibadh,Hmgcl,Shmt2,Blmh,Nos3,Hibch,Acat1,Gstz1,Ppat,Otc	0.402777777777778
Ontology - Biological Process	GOBP_MEMBRANE_HYPERPOLARIZATION	0.0022264065315336	0.0491229468416124	0.431707695803346	-0.743863880280468	-1.87963904196351	12	Agt,Casp1,Prkcz,Atp1a1,Sod2,Kcnj10	0.5
Ontology - Biological Process	GOBP_HYDROGEN_PEROXIDE_BIOSYNTHETIC_PROCESS	0.00194862127541979	0.0452475508330086	0.45505986738723	-0.683244682219002	-1.87961815505518	16	Cybb,Acox1,Nox4,Cyba,Cyp1a2,Sod2,Cyp1a1,Mfn2,Ncf1	0.5625
Ontology - Molecular Function	GOMF_PROTON_TRANSPORTING_ATP_SYNTHASE_ACTIVITY_ROTATIONAL_MECHANISM	0.00128463543907346	0.0342469700579618	0.45505986738723	-0.707904764781735	-1.87842394733035	14	Atp5a1,Atp5b,Atp5c1,Atp5pb,Atp5e,Atp5h,Atp5l,Atp5o,Atp6v1a,Atp5j2	0.714285714285714
Canonical Pathways - Biocarta	BIOCARTA_TOB1_PATHWAY	0.00209996591725559	0.0472551319189173	0.431707695803346	-0.68230198082436	-1.87702476691433	16	Tgfbr2,Tgfbr3,Tgfb1,Il2ra,Cd3g,Cd3d,Cd28,Cd247,Cd3e,Smad4	0.625
Ontology - Biological Process	GOBP_POSITIVE_REGULATION_OF_T_HELPER_1_TYPE_IMMUNE_RESPONSE	0.00341444808135739	0.0642847087655795	0.431707695803346	-0.674734325558207	-1.87701081513742	17	Slc11a1,H2-Ab1,Tbx21,Pla2g4a,Xcl1,Il18r1,Il18,Slamf1,Ccr2,Il12b,Il27ra,Nlrp10	0.705882352941177
Ontology - Biological Process	GOBP_MEMBRANE_INVAGINATION	0.000264957364050732	0.0108849920174893	0.49849310876659	-0.489517194522578	-1.87592088713938	68	Pparg,Fcgr1,Timd4,Cd36,Nckap1l,Fcer1g,Ano6,Msr1,Fcgr2b,Cd300a,Snx9,Itgb2,Sirpa,Fcgr3,Clec7a,Plcg2,Treml4,Arhgap25,Aif1,Aurkb,Rab31,Siglece,Marco,Xkr8	0.352941176470588
Ontology - Cellular Component	GOCC_TRICARBOXYLIC_ACID_CYCLE_ENZYME_COMPLEX	0.00150534394828705	0.0379386241038908	0.45505986738723	-0.64511396562978	-1.87371970730405	20	Fh1,Bckdhb,Suclg2,Dlst,Idh3a,Dld,Suclg1,Ogdh,Idh3g	0.45
Ontology - Biological Process	GOBP_REGULATION_OF_T_HELPER_1_TYPE_IMMUNE_RESPONSE	0.00120318502291028	0.032784745641273	0.45505986738723	-0.587734965865029	-1.87311690499674	28	Slc11a1,H2-Ab1,Ccr7,Tbx21,Pla2g4a,Xcl1,Il18r1,Il18,Socs5,Slamf1,Ccr2,Jak3,Irf1,Il12b,Il27ra,Nlrp10	0.571428571428571
Ontology - Cellular Component	GOCC_PLASMA_MEMBRANE_RAFT	3.14581994765286e-05	0.00212668047262845	0.557332238758646	-0.452291280975129	-1.87300522875283	105	Tgfbr2,Adrb2,Scarb1,Cd36,Sorbs1,Lcp2,Ms4a1,Igf1r,Selplg,P2ry12,Plpp1,Atp1b3,Hmox1,Itgb2,Atp1a1,Smo,Cavin2,Jak2,Hck,Kcnd3,Tfpi,Cbl,Hk1,Mapk3,Lipe,Bmpr2,Nos3,Fasl,Skap1,Plvap,Grk2,Chrnb2,Pacsin2,Prkaca,Myo1d,Insr	0.342857142857143
Canonical Pathways - Reactome	REACTOME_METHYLATION	0.00234555438603864	0.0509720262578923	0.431707695803346	-0.685485065318475	-1.87008869664892	15	Tpmt,Mat1a,Ahcyl,Ahcy,Nnmt,Cyp1a2	0.4
Ontology - Biological Process	GOBP_POSITIVE_REGULATION_OF_INTERLEUKIN_10_PRODUCTION	0.00124192986684722	0.0333981887639088	0.45505986738723	-0.560899909836721	-1.86959890702595	34	Fcer1g,Cd274,Sash3,Prkcz,Tlr4,Syk,Hgf,Plcg2,Tlr2,Lilra5,Cd28,Pycard,Tlr9,Cd40lg,Rbm47,Ptger4,Nod2,Il12b	0.529411764705882
Ontology - Biological Process	GOBP_REGULATION_OF_MONONUCLEAR_CELL_MIGRATION	3.18350553062498e-05	0.00213105408069884	0.557332238758646	-0.450461579442651	-1.8685398746445	102	Rarres2,Csf1r,Cxcl13,Ano6,Coro1a,Mospd2,Stk10,Cmklr1,Lgmn,Ccr7,Spi1,Msn,Tgfb1,Itga4,Pla2g7,Slamf8,Gcsam,Lgals3,Ccr6,Padi2,Xcl1,Tnfrsf14,C5ar1,Mapk3,Cxcl10,Cd200r1,App,Aif1,Spn,Pycard,Slamf1,Tmem102,Crk,Plcb1,Ccr2,Ecm1,Ccl5	0.362745098039216
Ontology - Biological Process	GOBP_CELL_ACTIVATION_INVOLVED_IN_IMMUNE_RESPONSE	2.69438975631212e-07	4.19121482287697e-05	0.674962860011025	-0.396563404999499	-1.867924086127	246	Itgal,Enpp3,Slfn2,Rac2,H2-DMb1,Nckap1l,Cd84,Rab27a,Slc11a1,Fcer1g,Dock2,Coro1a,Lfng,Fgl2,Myd88,Ccr7,Spi1,H2-DMb2,Slc15a4,Tgfb1,Rasgrp1,Tbx21,Ptprc,Cd74,Hmox1,Cd300a,Prkcz,Fgr,Itgb2,Tyrobp,Tlr4,Fes,Syk,Gata3,Irf8,Gab2,Zbtb7b,Msh2,Plcg2,Lgals3,Ccr6,Cd180,Il13ra2,Ptpn6,Bcl6,Il18r1,Nkg7,Il18,Cd19,Abr,Rora,Dock10,Socs5,Cd28,Vamp8,Il6ra,Relb,Atp7a,App,Tmem98,Spn,Pdpk1,Pycard,Slamf1,Icam1,Rara,Tsc1,Lrp1…	0.365853658536585
Canonical Pathways - Wiki	WP_IL2_SIGNALING_PATHWAY	0.000233114641168082	0.010001991114613	0.518848077743792	-0.477831446216355	-1.86702204835215	74	Cd53,Il2rb,Pik3cd,Vav1,Stat1,Mapkapk2,Prkcz,Ets1,Syk,Gab2,Il2ra,Jak2,Lck,Pik3cg,Ptpn6,Shc1,Cbl,Bcl2,Mapk3,Il2rg,Jak1,Tert,Creb1,Stat5b,Icam1,Pik3cb,Crk,Plcb1,Pik3ca	0.391891891891892
Ontology - Biological Process	GOBP_REGULATION_OF_ALPHA_BETA_T_CELL_ACTIVATION	3.58733381362993e-05	0.00228080406198328	0.557332238758646	-0.450775590466913	-1.86672852971733	105	Tgfbr2,Cd44,Vsir,Nckap1l,H2-Ab1,Cd274,Sash3,Ccr7,Tgfb1,Tbx21,Ptprc,Cd300a,Prkcz,Syk,Prkcq,Gata3,Zbtb7b,Il2ra,Clec4g,Gimap3,Jak2,Ccr6,Bcl6,Cd55,Xcl1,Tnfrsf14,Itpkb,Runx3,Il18,Card11,Il2rg,Socs5,Cd28,Btla,Itch,Ptpn22	0.342857142857143
Ontology - Biological Process	GOBP_MYELOID_LEUKOCYTE_CYTOKINE_PRODUCTION	0.000324604341701851	0.0126540407852726	0.49849310876659	-0.496245106465828	-1.86650475920221	60	Axl,Cd36,Laptm5,Fcer1g,Myd88,Casp1,Tgfb1,Rasgrp1,Cd74,Hmox1,Mapkapk2,Sirt1,Tlr4,Syk,Plcg2,Mif,Panx1,Tlr2,Bcl6	0.316666666666667
Ontology - Biological Process	GOBP_NATURAL_KILLER_CELL_PROLIFERATION	0.00375779699370347	0.0674212772810472	0.431707695803346	-0.670846153611473	-1.86619449748662	17	Elf4,Jak2,Il18,Gm36723,Ptpn22,Slamf1,Stat5b,Il15,Slamf6,Cd244a,Emp2,Il12rb2,Il12b	0.764705882352941
Curated - Chemical and Genetic Perturbation	LIU_OVARIAN_CANCER_TUMORS_AND_XENOGRAFTS_KINASES_DN	0.00118920749027696	0.0325700554003718	0.45505986738723	-0.577104945920696	-1.86576325035335	30	Csf1r,Axl,Tek,Fgr,Itk,Jak2,Lck,Hck,Kdr,Pik3cg,Akt3,Flt1,Pdgfra,Irak3,Tie1,Stk17b	0.533333333333333
Ontology - Biological Process	GOBP_POSITIVE_REGULATION_OF_CHOLESTEROL_STORAGE	0.000436448427806852	0.0158207617880574	0.49849310876659	-0.864994026284349	-1.86217578210378	7	Scarb1,Cd36,Msr1,Lpl,Apob,Ehd1,Srebf2	1
Ontology - Biological Process	GOBP_NEGATIVE_REGULATION_OF_ANTIGEN_PROCESSING_AND_PRESENTATION	0.000436448427806852	0.0158207617880574	0.49849310876659	-0.86494849526396	-1.86207776204708	7	Fgl2,Cd68,H2-Ob,H2-Oa	0.571428571428571
Ontology - Biological Process	GOBP_T_CELL_ACTIVATION	2.77177896590314e-11	1.38779508099063e-08	0.863415391606693	-0.369078171964039	-1.86176459802467	499	Vnn1,Tgfbr2,Itgal,Ccnd3,Wdfy4,Fzd8,Cd44,Ildr2,Slfn2,Rac2,H2-DMb1,Vsir,Nckap1l,Elf4,Cd84,Vsig4,Laptm5,Rab27a,Slc11a1,H2-DMa,Fcer1g,Satb1,Dock2,Coro1a,Igfbp2,Tox,Lfng,Fgl2,Icos,H2-Ab1,Vav1,H2-Aa,Clec4f,Lepr,Cd274,Cd48,Sash3,Ccr7,Spi1,H2-DMb2,Msn,Tgfb1,Rasgrp1,Tbx21,Ptprc,Cd74,Cd5,Cd300a,Cd2,H2-Eb1,Prkcz,Itgb2,Sirpa,Itk,Cdk6,Zfp608,Bmi1,Syk,Prkcq,Ikzf3,Gata3,Il7r,Sla2,Themis,Slamf7,Ikzf1,Zbtb7b,Il2r…	0.406813627254509
Ontology - Biological Process	GOBP_TOLL_LIKE_RECEPTOR_7_SIGNALING_PATHWAY	0.00223518920029704	0.0491229468416124	0.431707695803346	-0.748573935309071	-1.86052475710589	11	Ddx3x,Slc15a4,Scimp,Treml4,Unc93b1,Ptpn22,Tlr7,Tasl,Pik3ap1	0.818181818181818
Curated - Chemical and Genetic Perturbation	LAZARO_GENETIC_MOUSE_MODEL_HIGH_GRADE_LARGE_CELL_NEUROENDOCRINE_LUNG_CARCINOMA_DN	4.33069521553291e-10	1.57696360780155e-07	0.814035837847908	-0.371353559797904	-1.86022162511295	440	Rarres2,Adgre4,Wdfy4,Lbh,Clec14a,Etv5,Hsd11b1,Nox4,Cd79a,Flvcr2,Bank1,Rasgrp2,Abca6,Pdk2,Tspan7,Ms4a1,Tek,Cmklr1,Adgre5,Lrrn3,Itgb7,Il16,Adra1a,Chpt1,Hbb-bs,Npr3,Tppp,Ccr7,Fcmr,Ciita,Cyria,Reps2,Muc16,Mettl7a1,Cd2,Meis1,Ets1,Gpr141b,Cyp4b1,Itk,Gcsam,Hhip,Phactr2,Aass,Hyal2,Clic5,Kctd21,Npr1,Prkcq,Ikzf3,Pcdh1,Pkhd1l1,Dennd5a,Serpinb9,Themis,Tns2,Shank3,H6pd,Cavin2,Gimap3,Kmo,Hykk,She,Cd3g,Napsa,Pa…	0.443181818181818
Ontology - Biological Process	GOBP_SMOOTH_MUSCLE_CONTRACTION	8.23728287753628e-05	0.00450435994074697	0.538434096309916	-0.471964906049113	-1.85912804438016	81	Adora1,Adrb2,Agt,Abat,Pla2g6,Ednrb,Chrm2,Adra1a,Smpd3,Tifab,Calcrl,Mkks,Ptgs1,Slc8a1,Lck,Shc1,Atp2b1,Adrb1,Srf,Rgs2,Cd38,Flt1,Adra2b,Tbx3,Chrnb2	0.308641975308642
Ontology - Cellular Component	GOCC_MHC_PROTEIN_COMPLEX	0.00181158341035093	0.0428100138652546	0.45505986738723	-0.607713557553904	-1.85731523098005	24	H2-DMb1,H2-DMa,H2-Ab1,H2-Aa,H2-DMb2,Cd74,H2-Eb1,H2-Eb2,H2-Ob,H2-Oa,H2-Q10,H2-D1,H2-Q7	0.541666666666667
Canonical Pathways - Reactome	REACTOME_CLASS_B_2_SECRETIN_FAMILY_RECEPTORS	0.000876419996713318	0.0265946992184485	0.477270815362862	-0.592927970502606	-1.8572656256772	27	Adgre1,Adgre5,Vipr1,Gng2,Calcrl,Gnb4,Adm,Cd55,Gngt2,Ramp3	0.37037037037037
Ontology - Biological Process	GOBP_T_CELL_TOLERANCE_INDUCTION	0.00309523164978423	0.0605516501744113	0.431707695803346	-0.734594012576284	-1.85621539455633	12	Tgfbr2,Icos,Il2ra,Phlpp1,Itch,Cd86,Cd3e	0.583333333333333
Ontology - Biological Process	GOBP_POSITIVE_REGULATION_OF_REACTIVE_OXYGEN_SPECIES_BIOSYNTHETIC_PROCESS	0.0023807582448542	0.0514770696343509	0.431707695803346	-0.645692286451347	-1.85431258670167	19	Cd36,Nox4,Rab27a,Lcn2,Cyba,Tlr4,Plcg2,Sod2	0.421052631578947
Ontology - Biological Process	GOBP_POSITIVE_REGULATION_OF_MACROPHAGE_CYTOKINE_PRODUCTION	0.000937922476288746	0.0277708359885834	0.477270815362862	-0.59169150245759	-1.8533925589448	27	Cd36,Laptm5,Myd88,Casp1,Cd74,Mapkapk2,Sirt1,Tlr4,Plcg2,Panx1,Tlr2,Pycard,Tlr7	0.481481481481482
Curated - Chemical and Genetic Perturbation	BROWN_MYELOID_CELL_DEVELOPMENT_UP	6.23042013489003e-06	0.000577016135267099	0.610526878385931	-0.420525577154528	-1.85080918477228	160	Rnase4,Cybb,Slc15a3,Ctss,Cd44,Mpeg1,Fcgr1,Slfn2,Dab2,Vsir,Arhgef3,Iqgap1,Aoah,Ccl6,Clec4n,Tnfrsf1a,Sgms2,Soat1,Nfam1,Tifab,Lcn2,Npc1,Il1rn,Cd52,Fgr,Itgb2,Sirpa,Tyrobp,Dop1b,Fcgr3,Fpr2,Fpr1,Cd68,Actn1,Hck,Bcl2a1d,Atp6v1b2,Tlr2,Gstm3,Cnn2,Gm9887,C5ar1,Mapk3,Stom,Cd33,Mcl1,Itgax,Trpm2,Glipr2,Csf2ra,Cpne3,Siglece,Pik3cb,Glrx,Nqo1,Clec4a2,Cpd,Ccr2,Sp100,Slfn1,Ccnd2	0.38125
Canonical Pathways - Biocarta	BIOCARTA_NUCLEARRS_PATHWAY	0.00165674937529878	0.040218846198541	0.45505986738723	-0.576203112924586	-1.85007836154759	29	Pparg,Ppara,Cyp2e1,Cyp3a11,Cyp4b1,Cyp1a2,Abcg1,Abcb1a,Abcc3,Abcc2,Nr1i3,Rara	0.413793103448276
Ontology - Cellular Component	GOCC_PHAGOCYTIC_VESICLE	9.18941315117513e-05	0.00490775925027093	0.538434096309916	-0.446203090647224	-1.84971201326847	106	Cybb,Rab8b,Ctss,Mpeg1,Rab43,Slc11a1,Actg1,Pld4,Coro1a,Irgm1,Hrg,Kif16b,Syk,Tap1,Slc9a9,Scimp,Was,Rab20,Rab39,Unc93b1,Appl1,Evl,Vamp8,Fmnl1,Rap1a,Zdhhc5,Rab31,Slamf1,Tlr9,Vamp3,H2-Q10,Tlr7,Rab34,H2-D1,Stxbp1,Pip4p2,H2-Q7	0.349056603773585
Ontology - Biological Process	GOBP_ACUTE_PHASE_RESPONSE	0.00122035891504421	0.0330280245554703	0.45505986738723	-0.563307207659443	-1.84919176521831	32	F8,Orm2,Serpina3n,Cd163,Ednrb,Saa1,Il1rn,Ccr5,Saa2,Hp	0.3125
Cell Type Signatures	TABULA_MURIS_SENIS_MAMMARY_GLAND_T_CELL_AGEING	1.50715356485071e-10	5.74943200381857e-08	0.826657301178302	-0.366059421947402	-1.84822703989128	506	Tagln2,Itgal,Ccnd3,Pkm,Ctss,Cd44,Lbh,Il2rb,Rac2,Hsd11b1,Laptm5,Iqgap1,Tmem134,Fcer1g,Kctd12,Gmfg,Coro1a,Ltb,Sdhb,Sla,Fgl2,Icos,Adgre5,Marcksl1,Itgb7,Ndufb11,Wipf1,Cox7b,Scand1,H2-Aa,Cd7,Cd48,Tmsb4x,Ddx3x,Selplg,Gng2,Rnf19b,Cox5b,Atp5g1,Ech1,Msn,Cyba,Cyc1,Ptprc,Arf6,Actr3,Cd52,Vps28,Itgb2,Tyrobp,Arhgap9,Atp5c1,Ndufb8,Cxcr6,Ndufb7,Tnfaip8,Clic1,Impact,Ikzf3,Ppp1r18,Anapc11,Gata3,Serpinb9,Il7r,Vasp,…	0.322134387351779
Ontology - Biological Process	GOBP_VISCERAL_SEROUS_PERICARDIUM_DEVELOPMENT	0.000567880099737344	0.0193175689129336	0.477270815362862	-0.840385961900735	-1.84741627011571	8	Tgfbr3,Itga4,Vcam1,Epor,Wt1	0.625
Curated - Chemical and Genetic Perturbation	CHEN_METABOLIC_SYNDROM_NETWORK	4.55974244470807e-20	1.0436599064159e-16	1.16017957183021	-0.347348713929267	-1.84623657765856	1191	Pparg,Cyp2c37,Ang,2010003K11Rik,Ldhb,Tgfbr2,Tagln2,Fitm1,Rassf4,Adssl1,Cyp2c29,Cybb,Cd5l,Csf1r,Scd2,Itgal,Mrc1,Eva1a,Spred2,Rab8b,Klf1,C1qb,Ripor3,Cd53,Slc15a3,Adgre1,Pkm,Ctss,Wdfy4,Cd44,Mpeg1,Fcgr1,Spred1,Peds1,Dcxr,Cd36,C1qc,Slfn2,Cfp,Csf2rb2,Rac2,H2-DMb1,Rasa3,Vsir,Nckap1l,Cd84,Osbpl3,Ifi30,Hexa,Laptm5,Fcgr4,Slc11a1,Cyp2e1,Cyp2c50,Lcp2,Fcer1g,Actg1,Pld4,Lair1,Gmfg,Ano6,Dock2,Coro1a,Igfbp2,Dse,…	0.358522250209908
Ontology - Biological Process	GOBP_REGULATION_OF_BLOOD_PRESSURE	1.86084813172066e-05	0.00140634475313341	0.575610261071129	-0.426312744476641	-1.84538942054586	139	Adora1,Pparg,Ddah1,Rarres2,Adrb2,Agt,Abat,Gna12,Ednrb,Ppara,Postn,Ephx2,Adra1a,Npr3,Slc2a5,Cyba,Nr3c2,Hmox1,Mkks,Gna11,Npr1,Ncf2,Atp1a1,Ptgs1,Mecp2,Kdr,Adm,Erap1,Lnpep,Klk1,Atp2b1,Sod2,Adrb1,Bmpr2	0.244604316546763
Ontology - Biological Process	GOBP_T_CELL_SELECTION	0.00129265505930039	0.0343537429433388	0.45505986738723	-0.514588868533816	-1.84494725039853	48	H2-DMa,Dock2,Tox,Ccr7,Tgfb1,Tbx21,Ptprc,Cd74,Syk,Gata3,Themis,Cd3g,Cd3d,Bcl11b,Itpkb,Bcl2,Card11,Srf,Cd28,Il6ra,Spn,Il15,Cd4,Slamf6,Cd3e,Batf	0.541666666666667
Ontology - Biological Process	GOBP_NEUTROPHIL_ACTIVATION_INVOLVED_IN_IMMUNE_RESPONSE	0.00342423985056892	0.064326848856511	0.431707695803346	-0.670511211496755	-1.8445881528184	16	Fcer1g,Myd88,Spi1,Itgb2,Tyrobp,Syk,Abr,Dnase1l3,Bcr,Stx11	0.625
Ontology - Biological Process	GOBP_POSITIVE_REGULATION_OF_IMMUNE_EFFECTOR_PROCESS	6.10404515208886e-07	8.01631241203013e-05	0.659444398037935	-0.391500798187368	-1.84407779803347	246	Colec10,Fcgr1,Cd36,Enpp3,Cfp,Rac2,H2-DMb1,Cd84,Laptm5,Fcer1g,Tek,Vav1,Myd88,Sash3,Ccr7,Spi1,H2-DMb2,Rbp4,Casp1,Tgfb1,Rasgrp1,Tbx21,Ptprc,Cd74,Hmox1,Cd300a,Mapkapk2,Prkcz,Fgr,Itgb2,Sirt1,Tyrobp,Tlr4,Fes,Syk,Fcgr3,Gata3,Ankrd17,Gab2,Scimp,Fcer2a,Gimap3,Msh2,Plcg2,Mif,Panx1,Il13ra2,Ptpn6,Tlr2,Cd55,Xcl1,Il18r1,Tnfrsf14,Il18,Hk1,Socs5,Cd28,Vamp8,Rap1a,Cd226,Ptpn22,Pdpk1,Pycard,Slamf1,Stat5b,Tlr9,Ulbp1…	0.40650406504065
Canonical Pathways - Biocarta	BIOCARTA_VOBESITY_PATHWAY	0.000277389164727036	0.0112514663221685	0.49849310876659	-0.900377944358829	-1.84311942530899	6	Pparg,Hsd11b1,Lpl	0.5
Ontology - Biological Process	GOBP_DIET_INDUCED_THERMOGENESIS	0.00263497099898225	0.0550612319053172	0.431707695803346	-0.741407058562313	-1.84271201879172	11	Pparg,Adrb2,Clic5,Adrb1,Gpr39,Oma1	0.545454545454545
Ontology - Biological Process	GOBP_RESPONSE_TO_YEAST	0.000641749148047148	0.0213995343936209	0.477270815362862	-0.837933948228014	-1.84202602068402	8	Ang,Clec4n,Clec7a,Plcg2,App,Mpo,Ncf1	0.875
Ontology - Biological Process	GOBP_DICARBOXYLIC_ACID_METABOLIC_PROCESS	0.000174926030569604	0.00793956051497507	0.518848077743792	-0.458655295209678	-1.8411642574624	87	Adssl1,Aadat,Fh1,Dhfr,Sdhb,Me2,Suclg2,Dlst,Aldh4a1,Mdh1,Idh3a,Dld,Mthfd1,Gls,Hoga1,Suclg1,Kmo,Acmsd,Mthfd2l,Oat,Ogdh,Aldh5a1,Nags,Idh3g,Slc25a12,Sdha,Shmt2,Mdh2	0.32183908045977
Curated - Chemical and Genetic Perturbation	MARKEY_RB1_CHRONIC_LOF_DN	3.42205634381728e-05	0.00222878807888782	0.557332238758646	-0.437393131530308	-1.8409054585207	114	Csf1r,C1qb,Cd53,Ctss,C1qc,Slfn2,Gsta4,Cfp,C1qa,Ifi30,Lcp2,Car3,Igfbp2,Gabarapl1,Fermt3,Vav1,Msr1,Plac8,Npr3,Rnf19b,Spi1,Pla2g7,Ptprc,Hmox1,Tyrobp,Srgn,Ackr4,Lmo2,Dcn,Cd59a,Ms4a6b,Tfpi	0.280701754385965
Ontology - Biological Process	GOBP_NEGATIVE_REGULATION_OF_EXOCYTOSIS	0.00142054300322254	0.0366504669849139	0.45505986738723	-0.565926822663831	-1.84073100751675	31	Nckap1l,Cd84,Cbarp,Spi1,Smcr8,Hmox1,Cd300a,Rap1b,Il13ra2,Abr,Rap1a,Ccr2,Bcr,Rab33b,Snca	0.483870967741936
Canonical Pathways - Reactome	REACTOME_CLASS_A_1_RHODOPSIN_LIKE_RECEPTORS	1.30331661242074e-05	0.0010703495547547	0.593325476396405	-0.42419384737818	-1.84015113411239	140	Adora1,Cxcl13,Adrb2,Agt,Ednrb,Ccl6,Cmklr1,P2ry13,Cxcr5,Chrm2,Adra1a,Cxcr3,Ccr7,P2ry12,Nln,Xcr1,Cxcr6,Ccr5,P2ry6,Lpar5,Fpr2,Fpr1,Ackr4,Ccr6,Gpr65,Ccl22,Psap,Gpr55,Xcl1,C5ar1,P2ry10,Adrb1,Cxcl16,Cxcl10,App,Adra2b,S1pr4,Cnr2,Plppr3,P2ry14,Gpr35,P2ry4,Gpr39,Gpr132,Ccl5,Agtr1a,Cxcl1,Ccr9,Mtnr1a,Hrh1,Ptgfr,Adora2a,Ptger4,Hebp1,Gpr68,Apln,Gpr4,Cxcr2,S1pr5,Cysltr2	0.428571428571429
Ontology - Biological Process	GOBP_REGULATION_OF_T_CELL_CYTOKINE_PRODUCTION	0.00128188820317713	0.0342306879855067	0.45505986738723	-0.560439132609805	-1.83977661715753	32	Vsir,Sash3,Tbx21,Prkcz,Gata3,Cd55,Xcl1,Il18r1,Il18,Trpm4,Slamf1,Ccr2,Tnfrsf1b,Traf6	0.4375
Ontology - Biological Process	GOBP_RENAL_PROTEIN_ABSORPTION	3.56545505947547e-05	0.00227873326533089	0.557332238758646	-0.954035221359737	-1.83968465377731	5	Dab2,Ednrb	0.4
Curated - Chemical and Genetic Perturbation	VANDESLUIS_COMMD1_TARGETS_GROUP_4_UP	0.00361342249827055	0.066545120996886	0.431707695803346	-0.668552732357854	-1.83920034221178	16	Spink1,S100g,Ttr,Lgmn,Afp	0.3125
Canonical Pathways - Biocarta	BIOCARTA_CTLA4_PATHWAY	0.00224761018580192	0.0492629417194506	0.431707695803346	-0.693040698221822	-1.83898217497632	14	Icos,Itk,Lck,Cd3g,Cd3d,Cd28,Cd247,Cd86,Pik3ca,Cd3e	0.714285714285714
Ontology - Molecular Function	GOMF_CD4_RECEPTOR_BINDING	0.00270765871724981	0.0560492351004864	0.431707695803346	-0.739795758531121	-1.83870725258527	11	Il16,Cd22,Cd74,H2-Eb1,Lck,H2-Eb2,Spg21	0.636363636363636
Ontology - Biological Process	GOBP_LEUKOCYTE_PROLIFERATION	5.58613258105935e-08	1.04070949085736e-05	0.719512826338911	-0.379297093469549	-1.83737698836677	316	Tgfbr2,Csf1r,Itgal,Csf2rb,Ccnd3,Cd44,Enpp3,Slfn2,Csf2rb2,Rac2,H2-DMb1,Vsir,Nckap1l,Elf4,Cd79a,Vsig4,Laptm5,Slc11a1,Satb1,Dock2,Coro1a,Igfbp2,Ighd,H2-Aa,Cd274,Myd88,Npr3,Sash3,Ccr7,Cd22,H2-DMb2,Msn,Fcgr2b,Tgfb1,Rasgrp1,Ptprc,Cd74,Cd300a,Itgb2,Tyrobp,Tlr4,Bmi1,Syk,Prkcq,Ikzf3,Il7r,Zbtb7b,Il2ra,Clec4g,Jak2,Ebi3,Mif,Lgals3,Cd180,Cd59a,Inpp5d,Btnl2,Vcam1,Ptpn6,Bcl6,Cd55,Flt3,Xcl1,Cnn2,Tnfrsf14,Il18,Bc…	0.379746835443038
Ontology - Biological Process	GOBP_NEGATIVE_REGULATION_OF_ACUTE_INFLAMMATORY_RESPONSE	0.000716153778767539	0.0226763158960741	0.477270815362862	-0.80634304039775	-1.8358343425951	9	Adora1,Pparg,Fcgr2b,Selenos,Spn	0.555555555555556
Ontology - Biological Process	GOBP_BASIC_AMINO_ACID_TRANSPORT	0.00388458147260512	0.0687390481070141	0.431707695803346	-0.672895507718153	-1.8357428143601	15	Slc7a2,Slc11a1,Slc38a4,Slc15a4,Slc66a1,Slc3a2,Slc25a15,Slc7a1,Slc7a6,Slc38a3	0.666666666666667
Ontology - Biological Process	GOBP_GENERATION_OF_PRECURSOR_METABOLITES_AND_ENERGY	8.06029042299023e-09	1.98679958703307e-06	0.747739663149885	-0.369636561827191	-1.83414362182193	413	Ppargc1a,Ak4,Fh1,Pkm,Gys2,Aco2,Ugp2,Sorbs1,Acox1,Hsd11b1,Ppara,Acadm,Gabarapl1,Sdhb,Ndufs2,Ndufv2,Ndufc2,Ndufb11,Ndufa5,Lepr,mt-Nd5,Suclg2,Dlst,Pgk1,Cox5b,Slc27a5,Sdhc,Atp5a1,Cyc1,Mdh1,Ndufb5,Pgm1,Ndufb4,Pgam1,Chchd10,Idh3a,Atp5b,Pdha1,Slc4a4,Atp5c1,Cycs,Ndufb8,Aass,Hk3,Ndufb7,mt-Cytb,Dld,Pcdh12,Gfpt1,Uqcrc2,Cyp1a2,Dhtkd1,Ndufa2,mt-Co1,H6pd,Iscu,Aldoa,Suclg1,Ndufa13,Ndufv1,Enox2,Msh2,Stbd1,mt-Nd4…	0.322033898305085
Curated - Chemical and Genetic Perturbation	LAZARO_GENETIC_MOUSE_MODEL_HIGH_GRADE_SMALL_CELL_NEUROENDOCRINE_LUNG_CARCINOMA_DN	2.88363938385888e-25	1.54005567360623e-21	1.30309315086572	-0.339957885801937	-1.8332786934482	1637	Rassf3,Krt23,Sdk1,Rnase4,Rarres2,Ldhb,Tgfbr2,Rnf43,Tmem200b,Cybb,Csf1r,Col4a5,Itgal,Trpm6,Mpp1,Adgre4,Osbpl5,Adrb2,Ccnd3,Adgre1,Wdfy4,Mpeg1,Bhlhb9,Dcxr,Clec14a,Slfn2,Il2rb,Nanp,Tmem243,Dab2,Ednrb,Rac2,Ces1e,Vsir,Nckap1l,Spry4,Cdh5,Cd84,Etv5,Hsd11b1,Ifi30,Laptm5,Lcp2,Flvcr2,Bank1,H2-DMa,Sgk1,Pld4,Rasgrp2,Dock2,Abca6,Pdk2,Ltb,Igfbp2,Tspan7,Slc23a2,Ms4a1,Sla,Tek,Slc38a4,Stk10,AB124611,Gstt3,Cmklr1,I…	0.294441050702505
Ontology - Biological Process	GOBP_NEGATIVE_REGULATION_OF_MAST_CELL_DEGRANULATION	0.000336992211149053	0.0129790605938224	0.49849310876659	-0.895145637432431	-1.83240862703184	6	Cd84,Hmox1,Cd300a,Il13ra2	0.666666666666667
Canonical Pathways - Reactome	REACTOME_CELL_CELL_JUNCTION_ORGANIZATION	0.00140494696056034	0.0363652022651014	0.45505986738723	-0.558180553477603	-1.83236228644141	32	Ang,Sdk1,Cdh5,Actg1,Jup,Pard6b,Cadm3,Pard6g,Cdh4	0.28125
Ontology - Biological Process	GOBP_INFLAMMATORY_CELL_APOPTOTIC_PROCESS	0.00200300967038612	0.0459688278703381	0.431707695803346	-0.608850701951207	-1.83148832262141	23	Cd44,Pik3cd,Plekho2,Fcgr2b,Sirt1,Ccr5,Selenos,Itpkb,Il18,Fasl,Pik3cb,Ccl5,St6gal1,Nod2,Cxcr2,Mef2c	0.695652173913044
Canonical Pathways - Reactome	REACTOME_ROS_AND_RNS_PRODUCTION_IN_PHAGOCYTES	0.00164218454562582	0.0399864449696306	0.45505986738723	-0.562731754029775	-1.83033874182033	31	Cybb,Rac2,Slc11a1,Hvcn1,Atp6v0a4,Cyba,Ncf2,Ncf4,Atp6v1b2,Nos3,Atp6v0a2,Atp6v0e,Atp6v1a,Mpo,Nos2,Ncf1,Atp6v1c1,Atp6v1h	0.580645161290323
Hallmark	HALLMARK_ALLOGRAFT_REJECTION	1.2985908904201e-05	0.0010703495547547	0.593325476396405	-0.409257150906836	-1.8300052877125	171	Itgal,Cxcl13,Ccnd3,Ctss,Il2rb,Cfp,Elf4,Cd79a,Lcp2,H2-DMa,Ltb,Ly86,Il16,H2-Aa,Cd7,Prkcb,Cxcr3,Spi1,H2-DMb2,Fcgr2b,Tgfb1,Stat1,Ptprc,Cd74,Cd2,Fyb,Fgr,Ets1,Itgb2,Itk,Ccr5,Srgn,Tap1,Irf8,Il2ra,Jak2,Lck,Cd3g,Was,Brca1,Map4k1,Ncf4,Cd3d,Ptpn6,Tlr2,Gpr65,Ccl22,St8sia4,Il18,Hcls1,Csk,H2-Ob,Il2rg,Socs5,Cd28,H2-Oa,Cd247,Fasl,Igsf6,Mmp9,Icam1,Il15,Cd86,Cd4,Nme1,Cd40lg,Cd3e,Ccr2,Ccnd2,Nos2,Hdac9,Cd96,Ccl5,Psm…	0.467836257309942
Ontology - Biological Process	GOBP_REGULATION_OF_ARACHIDONIC_ACID_SECRETION	0.000364501371090659	0.0137736815273928	0.49849310876659	-0.893885788827985	-1.82982965289064	6	Pla2g6,Pla2r1,Syk,Mif	0.666666666666667
Ontology - Cellular Component	GOCC_NADPH_OXIDASE_COMPLEX	0.00085921350637153	0.0262215596173041	0.477270815362862	-0.84989140614473	-1.8296625708957	7	Cybb,Nox4,Cyba,Ncf2,Ncf4	0.714285714285714
Canonical Pathways - Wiki	WP_WHITE_FAT_CELL_DIFFERENTIATION	0.00186002909634972	0.0435692780434432	0.45505986738723	-0.565794881579385	-1.82919814628292	30	Pparg,Tle3,Gata3,Klf2,Rora,Klf15,Cebpa,Creb1,Stat5b,Rara,Foxo1,Cebpd,Nr1h3	0.433333333333333
Curated - Chemical and Genetic Perturbation	RAMALHO_STEMNESS_DN	0.000560272844434328	0.0191400671930209	0.477270815362862	-0.478753915221508	-1.82885594320088	69	Rogdi,Adssl1,Csf1r,Cd53,Adgre1,Ctss,Mpeg1,Slfn2,Hsd11b1,Slc11a1,Pld4,Coro1a,Ly86,Hbb-bs,Prkcb,Ptprc,Itgb2,Sirpa,Tyrobp,Cd68,Pacsin1,Evl,Abr	0.333333333333333
Ontology - Cellular Component	GOCC_ALPHA_BETA_T_CELL_RECEPTOR_COMPLEX	0.000900291747566809	0.0270628037139126	0.477270815362862	-0.831873008648157	-1.82870228742378	8	Cd3g,Trac,Cd3d,Ptpn6,Trbc2,Cd247,Cd3e,Trbc1	1
Ontology - Biological Process	GOBP_NEGATIVE_REGULATION_OF_CIRCADIAN_RHYTHM	0.00284200737433436	0.0580799007035525	0.431707695803346	-0.68862139008366	-1.82725554923463	14	Adora1,Lepr,Cry2,Suv39h1,Sin3a	0.357142857142857
Ontology - Biological Process	GOBP_IMMUNE_RESPONSE	3.37048604226422e-20	9.0003212281929e-17	1.16017957183021	-0.340922301473513	-1.82719026642868	1285	Vnn1,Pparg,Ang,Enpp2,Defb1,Rarres2,Cybb,Cd5l,Csf1r,Colec10,Axl,Smpdl3b,Itgal,Mrc1,C1qb,Csf2rb,Slc15a3,Cxcl13,Adgre1,Ctss,Il17ra,Cd44,Mpeg1,Fcgr1,Apoa2,Ear2,Cd36,Pla2g6,C1qc,Enpp3,Slfn2,Il2rb,Cfp,Mst1r,Csf2rb2,Rac2,H2-DMb1,Vsir,Nckap1l,Elf4,Casp6,Cd84,C1qa,Cd79a,Vsig4,Rab43,Laptm5,Fcgr4,Rab27a,Slc11a1,Lcp2,H2-DMa,Fcer1g,Actg1,Pld4,Ahcyl,Dock2,Coro1a,Ltb,Ms4a1,Ccl6,Clec4n,Tek,Lfng,Fgl2,Eda,Dtx3l,Cm…	0.373540856031128
Ontology - Biological Process	GOBP_NATURAL_KILLER_CELL_MEDIATED_IMMUNITY	0.0005231190375841	0.0182094913148166	0.477270815362862	-0.485775880518898	-1.8271273229303	60	Rab27a,Coro1a,Vav1,Rnf19b,Tgfb1,Rasgrp1,Cd2,Tap1,Serpinb9,Gimap3,Ptpn6,Nkg7,Il18,Cd226,Stat5b,Ulbp1,Klrk1,Slamf6,Crk,Klrb1c,Cd96,Klrc1,Klrd1,Arrb2,Stx11,Dpp4,Klre1,Il12b,Arl8b,Klrb1f,Il18rap,Cadm1,Klri2,Pik3r6	0.566666666666667
Ontology - Cellular Component	GOCC_PROTON_TRANSPORTING_ATP_SYNTHASE_COMPLEX_COUPLING_FACTOR_F_O	0.00318012951071364	0.061736559199396	0.431707695803346	-0.735010199328323	-1.82681310164916	11	Atp5g1,Atp5pb,Atp5h,Atp5l,Atp5o,Atp5j2,Atp5g3,Atp5g2	0.727272727272727
Ontology - Biological Process	GOBP_REGULATION_OF_LEUKOCYTE_PROLIFERATION	1.20699701390378e-06	0.000147622184402796	0.643551836150722	-0.39081895741412	-1.82557101481627	238	Tgfbr2,Csf1r,Itgal,Csf2rb,Cd44,Enpp3,Csf2rb2,Rac2,H2-DMb1,Vsir,Nckap1l,Vsig4,Laptm5,Coro1a,Igfbp2,Ighd,H2-Aa,Cd274,Myd88,Sash3,Ccr7,Cd22,H2-DMb2,Fcgr2b,Tgfb1,Ptprc,Cd74,Cd300a,Tyrobp,Tlr4,Bmi1,Syk,Prkcq,Ikzf3,Zbtb7b,Il2ra,Clec4g,Jak2,Mif,Lgals3,Cd59a,Inpp5d,Btnl2,Vcam1,Ptpn6,Bcl6,Cd55,Xcl1,Cnn2,Tnfrsf14,Il18,Bcl2,Card11,Mapk3,Carmil2,Cd38,Cd28,Lst1,Tnfrsf13c,Btla,Itch,Aif1,Csf2ra,Ptpn22,Bst1,Spn,…	0.411764705882353
Ontology - Biological Process	GOBP_REGULATION_OF_NK_T_CELL_ACTIVATION	0.0045475610967877	0.0761348212045271	0.407017918923954	-0.722432480403336	-1.82548491914496	12	Cd300a,Zbtb7b,Jak2,Il18,Rasal3,Cd1d2,Il12rb2,Il12b	0.666666666666667
Curated - Chemical and Genetic Perturbation	TUOMISTO_TUMOR_SUPPRESSION_BY_COL13A1_DN	0.00406857960616324	0.0712423851911994	0.407017918923954	-0.66355256614838	-1.82544479689952	16	Cyp2c29,Apoa2,Cyp2e1,Gsta2,Ttr,Afp,Bco2,Bbox1,Mcam	0.5625
Curated - Chemical and Genetic Perturbation	BERENJENO_TRANSFORMED_BY_RHOA_FOREVER_UP	0.00290843849501198	0.058747789279207	0.431707695803346	-0.628482765332536	-1.82541474195945	20	Hsd17b11,Ngef,Dcn,Tmem176b,Aldh1a1,Mt1,Pdgfra,Dhrs7,Nr1d2,Lxn,Tmem176a,Ddit3,Timp3,Gadd45a	0.7
Ontology - Biological Process	GOBP_POSITIVE_REGULATION_OF_FATTY_ACID_TRANSPORT	0.00330981703726927	0.0629808652863756	0.431707695803346	-0.635615872107409	-1.82537492964915	19	Cyp4a10,Pla2g6,Cyp4a31,Pla2r1,Pla2g4a,Cyp4a14,Mif	0.368421052631579
Ontology - Biological Process	GOBP_REGULATION_OF_MACROPHAGE_DERIVED_FOAM_CELL_DIFFERENTIATION	0.00330981703726927	0.0629808652863756	0.431707695803346	-0.635557333423483	-1.82520681703469	19	Pparg,Agt,Cd36,Ppara,Msr1,Lpl,Abcg1,Apob,Il18	0.473684210526316
Ontology - Biological Process	GOBP_GRANULOCYTE_ACTIVATION	0.00301710542779265	0.0598778037486338	0.431707695803346	-0.531869658623269	-1.82505485975017	38	Enpp3,Fcgr4,Fcer1g,Il16,Myd88,Spi1,Cd300a,Itgb2,Tyrobp,Syk,Il18,Abr,Prkcd,Il15,Dnase1l3,Ccr2,Ccl5,Bcr,Stx11,Tnf,Cxcr2	0.552631578947369
Ontology - Biological Process	GOBP_REGULATION_OF_MYELOID_LEUKOCYTE_MEDIATED_IMMUNITY	0.000767404515381584	0.0239209244074781	0.477270815362862	-0.497924197963844	-1.82393775619236	53	Fcgr1,Rac2,Cd84,Fcer1g,Spi1,Hmox1,Cd300a,Fgr,Itgb2,Tyrobp,Fes,Syk,Fcgr3,Gab2,Il13ra2,Abr,Vamp8,Pdpk1,Dnase1l3,Ccr2,Stxbp1,Bcr,Cxcl1	0.433962264150943
Ontology - Biological Process	GOBP_MEMBRANE_LIPID_CATABOLIC_PROCESS	0.00202265303755061	0.0462954414197982	0.431707695803346	-0.567996568423624	-1.8237287114611	29	Enpp2,Smpdl3b,Hexa,Sgpl1,Neu1,Smpd3,Acer2,Psap,Neu2,Gla,Smpdl3a,Prkcd,Mgst2	0.448275862068966
Ontology - Molecular Function	GOMF_FRUCTOSE_BINDING	0.000410350029431699	0.0152190466934136	0.49849310876659	-0.890832320096552	-1.82357904716586	6	Slc2a5,Aldoa,Clec4g,Pfkl,Aldob	0.833333333333333
Cell Type Signatures	TABULA_MURIS_SENIS_KIDNEY_MACROPHAGE_AGEING	5.18603637063416e-05	0.00308887266655392	0.557332238758646	-0.433224041184261	-1.82335854106397	114	Spink1,Cd44,Cfp,Cd84,Ifi30,Gmfg,Ccl6,AB124611,Adgre5,Scand1,Plac8,Pgk1,Cyba,Itga4,Atp1b3,Pla2g7,Clec12a,Cd300a,Fgr,Clec4a1,Zeb2,Lgals3,Napsa,Ms4a6d,Klf2,Gngt2,Uqcrq,Atp5mpl,Sod2,Il2rg,Mcl1,Slc25a5,Ptpn1,Vamp8,Atp5h,Atp5l,Smpdl3a,Tmsb10,Lrp1,Cox5a	0.350877192982456
Ontology - Molecular Function	GOMF_OXIDOREDUCTASE_ACTIVITY_ACTING_ON_SINGLE_DONORS_WITH_INCORPORATION_OF_MOLECULAR_OXYGEN	0.00316588511806523	0.0615580234971373	0.431707695803346	-0.640781947775741	-1.82332448491623	18	Tdo2,Hpd,Bco2,Ethe1,Ptgs1,Hgd	0.333333333333333
Ontology - Biological Process	GOBP_HEART_TRABECULA_MORPHOGENESIS	0.00150749607438482	0.0379386241038908	0.45505986738723	-0.55501070556757	-1.82195649618607	32	Bmp7,Tek,Tgfbr3,Rbp4,Bmp10,Adamts1,Ube4b,Egln1,Srf,Med1,Nfatc1,Nrg1,Eng,Rbpj,Bmp5,Bmpr1a	0.5
Ontology - Biological Process	GOBP_NEGATIVE_REGULATION_OF_CD8_POSITIVE_ALPHA_BETA_T_CELL_ACTIVATION	0.000428689508846823	0.015767472882271	0.49849310876659	-0.889622649801256	-1.82110279057445	6	Vsir,Cd274,Zbtb7b	0.5
Canonical Pathways - Biocarta	BIOCARTA_IL12_PATHWAY	0.00316588511806523	0.0615580234971373	0.431707695803346	-0.639853817401694	-1.82068351969855	18	Etv5,Cxcr3,Ccr5,Jak2,Cd3g,Cd3d,Il18r1,Il18,Cd247,Cd3e,Stat4,Il12rb2	0.666666666666667
Ontology - Biological Process	GOBP_LYMPHOCYTE_MIGRATION	0.000135878919104063	0.0064986628115979	0.518848077743792	-0.448568106403769	-1.8206265534501	92	Itgal,Cxcl13,Coro1a,Ccl6,Stk10,Itgb7,Cxcr3,Ccr7,Msn,Itga4,Tbx21,Gcsam,Gata3,Myo1g,Ccr6,Padi2,Ccl22,Fut4,Xcl1,Tnfrsf14,Cxcl16,Cxcl10,Cd200r1,App,Aif1,Ccl24,Spn,Pycard,Icam1,Tmem102,Crk,Ccr2,Ecm1,Ccl5,Adam10	0.380434782608696
Ontology - Biological Process	GOBP_REGULATION_OF_RESPIRATORY_GASEOUS_EXCHANGE	0.00299060700378067	0.0595963997693706	0.431707695803346	-0.685928635651612	-1.82011033046922	14	Adora1,Gls,Mecp2	0.214285714285714
Ontology - Biological Process	GOBP_NADH_METABOLIC_PROCESS	0.00437276392648676	0.0745323655640116	0.407017918923954	-0.661575369173981	-1.82000549319776	16	Dlst,Mdh1,Nudt12,Idh3a,Gpd2,Gpd1l,Ogdh,Idh3g,Mdh2	0.5625
Ontology - Molecular Function	GOMF_OXIDOREDUCTASE_ACTIVITY_ACTING_ON_DIPHENOLS_AND_RELATED_SUBSTANCES_AS_DONORS	0.000992901528518198	0.0287152857218747	0.45505986738723	-0.827662721893491	-1.81944683504232	8	Cyc1,mt-Cytb,Nqo2,Uqcr10,Uqcrfs1,Uqcrh,Cyp1a1,Uqcrb	1
Ontology - Molecular Function	GOMF_BASIC_AMINO_ACID_TRANSMEMBRANE_TRANSPORTER_ACTIVITY	0.00256823385159129	0.0542137585905081	0.431707695803346	-0.701073966050954	-1.81739778470299	13	Slc7a2,Slc38a4,Slc15a4,Slc66a1,Slc25a15,Slc38a7,Slc47a1,Slc7a1,Slc7a6,Slc38a3	0.769230769230769
Ontology - Biological Process	GOBP_LEUKOCYTE_MIGRATION	3.38493347695753e-07	5.02161149701977e-05	0.674962860011025	-0.376093458322136	-1.8168139103848	309	Adora1,Rarres2,Csf1r,Itgal,Mpp1,Cxcl13,Il17ra,Ednrb,Rac2,Nckap1l,Fcer1g,Ano6,Coro1a,Mospd2,Ccl6,Stk10,Cmklr1,Itgb7,Cxcr5,Il16,Vav1,Smpd3,Lgmn,Itga9,Cxcr3,Myd88,Selplg,Ccr7,Spi1,P2ry12,Msn,Sell,Tgfb1,Itga4,Pla2g7,Tbx21,Itga7,Cd74,Cd300a,Itgb2,Sirpa,Slamf8,Gcsam,Csf3r,Syk,Fcgr3,Gata3,Myo1g,Mif,Lgals3,Ccr6,Padi2,Vcam1,Tlr2,Ccl22,Fut4,Xcl1,Cnn2,Tnfrsf14,C5ar1,Asb2,Trpm4,Mapk3,Chst4,Abr,Cxcl16,Cxcl10,…	0.275080906148867
Ontology - Biological Process	GOBP_NEGATIVE_REGULATION_OF_MYELOID_LEUKOCYTE_MEDIATED_IMMUNITY	0.0036889450763959	0.0669988891754391	0.431707695803346	-0.730925390018378	-1.81666061237491	11	Cd84,Spi1,Hmox1,Cd300a,Il13ra2,Abr,Ccr2,Bcr	0.727272727272727
Ontology - Biological Process	GOBP_MICROGLIA_DIFFERENTIATION	0.00313920672840204	0.0613370368322653	0.431707695803346	-0.684399609796636	-1.81605306327035	14	Csf1r,Myd88,Tgfb1,Nrros,Tspan2,Tlr4,Tlr2,App	0.571428571428571
Ontology - Biological Process	GOBP_CELLULAR_RESPONSE_TO_INTERFERON_BETA	0.000939775659126329	0.0277708359885834	0.477270815362862	-0.504430717087763	-1.81597882020977	50	Irgm1,Stat1,Gbp2b,Sting1,Gm12185,Ndufa13,Gbp2,Ifi209,Irgm2,9930111J21Rik1,Ifi204,Gm4841,Ifi208,Tgtp2,Tgtp1,Ifi203,Traf3ip3,Gm11772,Gm5431,Igtp,Acod1,Ifi211,Gbp3,Pnpt1,Aim2,Ifi205,Irf1	0.54
Ontology - Biological Process	GOBP_POSITIVE_REGULATION_OF_REGULATORY_T_CELL_DIFFERENTIATION	0.00346466055314206	0.0649249022016866	0.431707695803346	-0.632291879234115	-1.81582901752911	19	Vsir,Tgfb1,Gimap3,Bcl6,Il2rg,Carmil2	0.315789473684211
Ontology - Biological Process	GOBP_CIRCADIAN_SLEEP_WAKE_CYCLE_NON_REM_SLEEP	0.00259862715161012	0.0544903052988909	0.431707695803346	-0.758165402393916	-1.81552216036453	10	Adora1,Kcna2,Casp1	0.3
Ontology - Biological Process	GOBP_REGULATION_OF_IMMUNE_EFFECTOR_PROCESS	3.35278981491643e-08	6.47209619452903e-06	0.719512826338911	-0.370746774125982	-1.81551281576237	359	Cd5l,Colec10,Axl,Fcgr1,Apoa2,Cd36,Enpp3,Cfp,Rac2,H2-DMb1,Vsir,Nckap1l,Cd84,Vsig4,Laptm5,Fcer1g,Tek,Fgl2,Vav1,Myd88,Sash3,Ccr7,Spi1,Cd22,H2-DMb2,Slc15a4,Rbp4,Casp1,Fcgr2b,Tgfb1,Rasgrp1,Tbx21,Ptprc,Cd74,Hmox1,Cd300a,Mapkapk2,Prkcz,Fgr,Itgb2,Sirt1,Slamf8,Tyrobp,Tlr4,Fes,Syk,Fcgr3,Tap1,Gata3,Serpinb9,Il7r,Ankrd17,Gab2,Zbtb7b,Scimp,Fcer2a,Clec4g,Gimap3,Msh2,Plcg2,Mif,Lgals3,Ccr6,Was,Cd59a,Panx1,Il13ra…	0.348189415041783
Ontology - Biological Process	GOBP_ARACHIDONIC_ACID_SECRETION	0.0054824430097248	0.0857809588884871	0.407017918923954	-0.652194798166877	-1.81430919306326	17	Pla2g6,Pla2g12a,Pla2r1,Syk,Pla2g4a,Mif,Pnpla8	0.411764705882353
Ontology - Biological Process	GOBP_NEGATIVE_REGULATION_OF_ENDOTHELIAL_CELL_MIGRATION	0.000972749874150939	0.028449532468577	0.477270815362862	-0.503602220651524	-1.812996186659	50	Pparg,Cxcl13,Spred1,Card10,Tgfb1,Hrg,Bmp10,Ptprm,Jup,Mecp2,Dcn,Mmrn2,Gdf2,Patz1,Fgf2	0.3
Ontology - Molecular Function	GOMF_BICARBONATE_TRANSMEMBRANE_TRANSPORTER_ACTIVITY	0.00482904137995973	0.0790305423796882	0.407017918923954	-0.65885372034675	-1.81251818933653	16	Slc4a9,Slc4a4,Slc4a11,Slc26a4,Slc26a2,Slc39a8	0.375
Ontology - Biological Process	GOBP_ARGININE_METABOLIC_PROCESS	0.00350337144375433	0.0654596121694356	0.431707695803346	-0.630899505116327	-1.8118303684726	19	Ddah1,Fh1,Oat,Nags,Nos3,Otc,Slc39a8,Nos2	0.421052631578947
Ontology - Biological Process	GOBP_ICOSANOID_SECRETION	0.00265847153549363	0.0553169233008818	0.431707695803346	-0.542750256919443	-1.80910224681625	34	Cyp4a10,Pla2g6,Pla2g12a,Cyp4a31,Pla2r1,Syk,Pla2g4a,Cyp4a14,Mif,Abcc4,Pnpla8	0.323529411764706
Ontology - Biological Process	GOBP_REGULATION_OF_LONG_TERM_SYNAPTIC_DEPRESSION	0.00561939701087302	0.0867379372911441	0.407017918923954	-0.66304803440631	-1.80887767978204	15	Adora1,Iqsec2,Shank3,Stau2,Pirb,App	0.4
Ontology - Biological Process	GOBP_REGULATION_OF_TOLERANCE_INDUCTION	0.00354502874729529	0.0661215955636382	0.431707695803346	-0.635180508890861	-1.8073857701865	18	Tgfbr2,Cd274,Ccr7,Il2ra,Phlpp1,Itch,Irak3,Cd86,Cd3e	0.5
Ontology - Biological Process	GOBP_POSITIVE_REGULATION_OF_LEUKOCYTE_CELL_CELL_ADHESION	1.28097002086235e-06	0.000152027419809308	0.643551836150722	-0.385373008783351	-1.80684458582655	242	Vnn1,Tgfbr2,Itgal,Cd44,H2-DMb1,Vsir,Nckap1l,H2-DMa,Coro1a,Igfbp2,Icos,H2-Ab1,H2-Aa,Cd274,Sash3,Ccr7,H2-DMb2,Tgfb1,Itga4,Rasgrp1,Ptprc,Cd74,Cd5,H2-Eb1,Prkcz,Ets1,Itgb2,Sirpa,Bmi1,Syk,Prkcq,Gata3,Il7r,Zbtb7b,Il2ra,Gimap3,Jak2,Lck,Cd59a,Btnl2,Vcam1,Bcl6,Fut4,Cd55,Fcho1,Xcl1,Tnfrsf14,Itpkb,Runx3,Il18,Card11,H2-Eb2,H2-Ob,Chst4,Il2rg,Carmil2,Socs5,Cd28,H2-Oa,Tnfrsf13c,Skap1,Aif1,Rhoh,Ptpn22,Spn,Pycard,…	0.330578512396694
Canonical Pathways - Reactome	REACTOME_SULFIDE_OXIDATION_TO_SULFATE	0.000123290346132453	0.00605938014028886	0.518848077743792	-0.936948187506251	-1.80673539440508	5	Tstd1,Slc25a10,Suox,Ethe1	0.8
Ontology - Biological Process	GOBP_NEGATIVE_REGULATION_OF_INTERLEUKIN_10_PRODUCTION	0.00498113407638633	0.0803924692807088	0.407017918923954	-0.656662875099046	-1.80649113547183	16	Vsir,Cd84,Cd274,Fcgr2b,Tyrobp	0.3125
Canonical Pathways - Wiki	WP_INSULIN_SIGNALING	4.68344473673572e-05	0.00286405158671678	0.557332238758646	-0.410377993012344	-1.8049200878387	154	Trib3,Sgk2,Gys2,Sorbs1,Rac2,Sgk1,Igf1r,Pik3cd,Prkcb,Map3k3,Arf6,Prkcz,Prkcq,Pfkl,Map4k1,Pik3cg,Shc1,Cbl,Mapk3,Srf,Lipe,Sgk3,Ptpn1,Map3k12,Map3k8,Pdpk1,Map3k2,Ehd1,Prkcd,Pik3cb,Tsc1,Crk,Mapk4,Mapk12,Map3k11,Rhoq,Insr,Pik3ca,Tbc1d4,Irs1,Stxbp1,Grb10,Sos2,Prkch,Foxo1,Map4k2	0.298701298701299
Ontology - Biological Process	GOBP_LEUKOCYTE_CHEMOTAXIS	5.43362309753759e-06	0.000518199459933019	0.610526878385931	-0.400476267302915	-1.80479877747067	184	Rarres2,Csf1r,Mpp1,Cxcl13,Il17ra,Ednrb,Rac2,Nckap1l,Fcer1g,Ano6,Coro1a,Mospd2,Ccl6,Cmklr1,Cxcr5,Il16,Vav1,Lgmn,Itga9,Cxcr3,Ccr7,Spi1,Sell,Pla2g7,Cd74,Itgb2,Slamf8,Csf3r,Syk,Fcgr3,Mif,Lgals3,Ccr6,Padi2,Ccl22,Xcl1,C5ar1,Trpm4,Mapk3,Cxcl16,Cxcl10,Trpm2,App,Aif1,Flt1,Mmp9,Ccl24,Bst1,Cnr2,Slamf1,Itga1	0.277173913043478
Canonical Pathways - Wiki	WP_TYPE_II_INTERFERON_SIGNALING_IFNG	0.00243101637849053	0.0521415587900605	0.431707695803346	-0.562052656392834	-1.80464394294034	29	Cybb,Spi1,Ciita,Stat1,Gbp2b,Tap1,Irf8,Jak2,Jak1,Cxcl10,Icam1,Prkcd,Ifit2,Nos2	0.482758620689655
Curated - Chemical and Genetic Perturbation	GAVIN_PDE3B_TARGETS	0.00361113894330033	0.066545120996886	0.431707695803346	-0.621147228231743	-1.80410883143556	20	Cybb,Fgl2,Entpd1,Tgfb1,Il2ra,Ebi3,Ncf4,Tfpi,Il18	0.45
Ontology - Biological Process	GOBP_WOUND_HEALING_INVOLVED_IN_INFLAMMATORY_RESPONSE	0.00449245376159958	0.075369732113454	0.407017918923954	-0.725043607611364	-1.80204188031921	11	Pparg,Cd44,Hmox1,Tlr4,Abi3bp,Ccr2	0.545454545454545
Ontology - Molecular Function	GOMF_IGG_BINDING	0.000649667673825895	0.0215540534881139	0.477270815362862	-0.8800452376213	-1.8014973409478	6	Fcgr1,Fcgr4,Fcer1g,Fcgr2b,Fcgr3	0.833333333333333
Ontology - Molecular Function	GOMF_THYROID_HORMONE_BINDING	0.00129292890992593	0.0343537429433388	0.45505986738723	-0.835749964767356	-1.79921860381988	7	Pkm,Crym,Ttr,Thra	0.571428571428571
Ontology - Cellular Component	GOCC_CAVEOLA	0.000712012104746822	0.0226346387743127	0.477270815362862	-0.453110421636991	-1.79836553538716	83	Tgfbr2,Adrb2,Scarb1,Cd36,Sorbs1,Igf1r,P2ry12,Plpp1,Atp1b3,Hmox1,Atp1a1,Smo,Cavin2,Jak2,Hck,Kcnd3,Tfpi,Cbl,Hk1,Mapk3,Lipe,Bmpr2,Nos3,Fasl,Plvap,Grk2	0.313253012048193
Ontology - Biological Process	GOBP_T_CELL_ACTIVATION_VIA_T_CELL_RECEPTOR_CONTACT_WITH_ANTIGEN_BOUND_TO_MHC_MOLECULE_ON_ANTIGEN_PRESENTING_CELL	0.00151272375618333	0.0379386241038908	0.45505986738723	-0.789752063940337	-1.79806098456788	9	Itgal,H2-DMb1,Fgl2,H2-DMb2,Lgals3,Icam1,Apbb1ip	0.777777777777778
Ontology - Biological Process	GOBP_INTERLEUKIN_23_PRODUCTION	0.00067731265272986	0.0220567140691826	0.477270815362862	-0.878321404003636	-1.79796856589659	6	Il17ra,Myd88,Tgfb1,Tlr4,Plcg2	0.833333333333333
Ontology - Biological Process	GOBP_DEFENSE_RESPONSE_TO_GRAM_POSITIVE_BACTERIUM	0.000330166603737627	0.0128396342841851	0.49849310876659	-0.457320868623159	-1.79747791475871	78	Ang,Defb1,Rnase4,Rarres2,Mpeg1,Ear2,Cd36,Stab2,Myd88,Gbp2b,Fgr,Hamp2,Tnfaip8,Il7r,Gbp2,Hck,Adm,Tlr2,Tnfrsf14,C5ar1,Il18,Gbp9,App,Gbp10,Pycard,Klrk1,Romo1,Rnase6,Mpo,Gbp3,Ncf1	0.397435897435897
Ontology - Biological Process	GOBP_AROMATIC_AMINO_ACID_FAMILY_CATABOLIC_PROCESS	0.00373360635137091	0.0672133044513087	0.431707695803346	-0.677183004242506	-1.7969038141542	14	Tdo2,Hpd,Pah,Kmo,Acmsd,Hgd,Gstz1	0.5
Canonical Pathways - Wiki	WP_GPCRS_PEPTIDE	0.00299922480355286	0.0596370181739529	0.431707695803346	-0.601113181570193	-1.79497327369718	22	Ednrb,Cxcr5,Cxcr3,Ccr7,Cxcr6,Ccr5,Fpr1,Ccr6,C5ar1,Ccr2,Agtr1a,Ccr9,Cxcr2,Ccr1	0.636363636363636
Ontology - Biological Process	GOBP_POSITIVE_REGULATION_OF_LEUKOCYTE_PROLIFERATION	2.45098159736787e-05	0.0017375941218154	0.575610261071129	-0.410714233430694	-1.79476883050625	146	Tgfbr2,Csf1r,Itgal,Csf2rb,Csf2rb2,Rac2,H2-DMb1,Nckap1l,Coro1a,Igfbp2,Ighd,Cd274,Myd88,Sash3,Ccr7,H2-DMb2,Ptprc,Cd74,Tlr4,Bmi1,Syk,Prkcq,Il2ra,Jak2,Mif,Cd59a,Btnl2,Vcam1,Bcl6,Cd55,Xcl1,Il18,Bcl2,Card11,Mapk3,Carmil2,Cd38,Cd28,Tnfrsf13c,Aif1,Csf2ra,Ptpn22,Bst1,Spn,Pycard,Slamf1,Stat5b,Adk,Tlr9,Chrnb2,Ccdc88b,Efnb1,Il15,Dnaja3,Cd86,Cd4,Nfatc2,Cd40lg,Vav3,Cd3e,Nck2,Ccr2,Ccl5,Rasal3,Jak3,Traf6,St6gal1	0.458904109589041
Ontology - Molecular Function	GOMF_GLUTATHIONE_TRANSFERASE_ACTIVITY	0.00288043822494375	0.0585664736548841	0.431707695803346	-0.555126756299121	-1.79470841224274	30	Gsta4,Gsta2,Gstt3,Gstm7,Gsta3,Gstt2,Gsta5,Gstk1,Gstm3,Gstm4,Mgst3,Gstt1,Gstm2,Gstz1,Mgst2	0.5
Canonical Pathways - Reactome	REACTOME_G_BETA_GAMMA_SIGNALLING_THROUGH_CDC42	0.0037707563583321	0.0675028585175385	0.431707695803346	-0.676183438971502	-1.79425146960818	14	Gng2,Gnb4,Arhgef6,Gngt2,Pak1	0.357142857142857
Canonical Pathways - Reactome	REACTOME_BICARBONATE_TRANSPORTERS	0.00158606706110725	0.0392766096646991	0.45505986738723	-0.787956067290647	-1.79397196517601	9	Slc4a9,Slc4a4	0.222222222222222
Ontology - Cellular Component	GOCC_MITOCHONDRIAL_TRICARBOXYLIC_ACID_CYCLE_ENZYME_COMPLEX	0.00485768616077644	0.0793409030094012	0.407017918923954	-0.721648277089873	-1.79360303921639	11	Bckdhb,Suclg2,Idh3a,Dld,Suclg1,Idh3g,Dbt,Bckdha,Idh3b	0.818181818181818
Canonical Pathways - Reactome	REACTOME_NUCLEAR_EVENTS_KINASE_AND_TRANSCRIPTION_FACTOR_ACTIVATION	0.00184390400552466	0.0433182257720178	0.45505986738723	-0.57247592746872	-1.79320240317564	27	Dusp4,Sgk1,Dusp6,Mapkapk2,Nab2,Mapk3,Srf,Creb1,Dusp7,Ppp2r1b,Ppp2r1a,Ppp2cb,Atf1,Mapk11,Rps6ka2,Mapk7	0.592592592592593
Ontology - Biological Process	GOBP_REGULATION_OF_CD4_POSITIVE_ALPHA_BETA_T_CELL_DIFFERENTIATION	0.0017243599528952	0.0412970032366023	0.45505986738723	-0.508472920040168	-1.7929500563377	45	Nckap1l,Sash3,Ccr7,Tgfb1,Tbx21,Prkcz,Gata3,Zbtb7b,Gimap3,Ccr6,Bcl6,Runx3,Il18,Il2rg,Socs5	0.333333333333333
Ontology - Biological Process	GOBP_LYMPHOCYTE_ACTIVATION	3.25713419206996e-12	2.17440850105604e-09	0.898671232061694	-0.348007041572276	-1.79106976467838	713	Vnn1,Tgfbr2,Csf1r,Axl,Itgal,Ccnd3,Wdfy4,Fzd8,Cd44,Ildr2,Slfn2,Il2rb,Rac2,H2-DMb1,Vsir,Nckap1l,Elf4,Cd84,Cd79a,Vsig4,Laptm5,Rab27a,Slc11a1,Fnip1,Bank1,H2-DMa,Fcer1g,Satb1,Dock2,Coro1a,Igfbp2,Tox,Ms4a1,Lfng,Fgl2,Pbx1,Icos,H2-Ab1,Ighd,Cxcr5,Pik3cd,Vav1,H2-Aa,Clec4f,Lepr,Cd274,Prkcb,Cd48,Nfam1,Myd88,Sash3,Ccr7,Spi1,Cd22,H2-DMb2,Msn,Slc15a4,Fcgr2b,Tgfb1,Rasgrp1,Tbx21,Ptprc,Cd74,Cd5,Cd300a,Cd2,H2-Eb1,P…	0.405329593267882
Ontology - Biological Process	GOBP_POSITIVE_REGULATION_OF_SMAD_PROTEIN_SIGNAL_TRANSDUCTION	0.00431820822281098	0.0739260609902868	0.407017918923954	-0.623560304854333	-1.79075349995844	19	Pparg,Bmp7,Dab2,Tgfb1,Jak2,Bmpr2	0.315789473684211
Ontology - Biological Process	GOBP_TEMPERATURE_HOMEOSTASIS	1.21736744488879e-05	0.00101586777093793	0.593325476396405	-0.407368417486462	-1.78895095251015	155	Adora1,Pparg,Ppargc1a,Fh1,Adrb2,Tle3,Abat,Cd36,Ednrb,Abhd6,Esrrg,Cmklr1,Igf1r,Hadh,Lepr,Plac8,Npr3,Lcn2,Il1rn,Thra,Tlr4,Alpl,Ccr5,Syk,Igf2bp2,Ppargc1b,Dhrs7b,Zbtb7b,Gimap3,Jak2,Gatm,Il18r1,Ksr2,Lnpep,Il18,Decr1,Adrb1,Ip6k1,Trpm2,Aldh1a1,Trpv2	0.264516129032258
Canonical Pathways - Reactome	REACTOME_CROSS_PRESENTATION_OF_PARTICULATE_EXOGENOUS_ANTIGENS_PHAGOSOMES	0.0016003340513647	0.0394470033399464	0.45505986738723	-0.830795973329637	-1.78855355573891	7	Cybb,Cd36,Cyba,Ncf2,Ncf4	0.714285714285714
Cell Type Signatures	TABULA_MURIS_SENIS_LIMB_MUSCLE_ENDOTHELIAL_CELL_AGEING	8.34319227989698e-05	0.00454675601049352	0.538434096309916	-0.414455469831	-1.78851993738382	134	Pcp4l1,Pkm,Cd36,Slfn2,Actg1,Rdx,H2-Ab1,H2-Aa,Cd274,Car8,Irgm1,Cd74,H2-Eb1,Cyp4b1,Alpl,Clic5,Tap1,Slfn5,Irf8,Ppa1,Gbp5,Gbp2,Lgals3,Kdr,Oat,Vcam1,Klf2,Cd300lg,Parp14,Tgtp2,Cxcl10,Ifi203,Arl6ip1,Icam2,App,Pls3,Slc3a2,Igtp,Abcg2,Apol10b,Crip1,Ccnd2,Gbp3,Calm1,Gm12216,H2-D1,Palmd,Plaat3,Cdc42ep3,Emp2,Ddx5	0.380597014925373
Canonical Pathways - Biocarta	BIOCARTA_BARRESTIN_SRC_PATHWAY	0.0059697384952231	0.0905696033753101	0.407017918923954	-0.650121852841785	-1.78849666803238	16	Arrb1,Kcna2,Fgr,Hck,Mapk3,Grk2,Plcb1,Raf1,Dnm1	0.5625
Ontology - Biological Process	GOBP_POSITIVE_REGULATION_OF_CELL_KILLING	0.00035150275204034	0.0134169696415539	0.49849310876659	-0.462743283057866	-1.7862655708961	71	Cd5l,Vav1,Spi1,Rasgrp1,Ptprc,Tyrobp,Syk,Clec7a,Fcer2a,Gimap3,Cd226,Stat5b,Ulbp1,H2-Q10,Klrk1,Slamf6,Klrb1c,Nos2,H2-D1,H2-Q7,Klrc1,Cxcl1,Klrd1,Bcl2l11,Fadd,Pnp,Oga,Cd1d2,H2-M2,Klre1,Il12b,Mill2,Il18rap,Cyrib,Cadm1	0.492957746478873
Curated - Chemical and Genetic Perturbation	OHGUCHI_LIVER_HNF4A_TARGETS_UP	0.00192614385553632	0.0447905324432554	0.45505986738723	-0.501935966251904	-1.78610238926178	47	Serpina7,Slc16a7,Pcp4l1,Defb1,Usp18,Cd36,Rcan2,Rab27a,Car3,Cyp39a1,Elapor1,Sult1e1,Lepr,Vldlr,Il1rn,Abcb1a,Cyp2b9,Gstm3	0.382978723404255
Canonical Pathways - Biocarta	BIOCARTA_PPARG_PATHWAY	0.00170883015749499	0.0410477912794375	0.45505986738723	-0.828951548014264	-1.78458284143359	7	Pparg,Ppargc1a,Lpl	0.428571428571429
Canonical Pathways - Reactome	REACTOME_BETA_OXIDATION_OF_VERY_LONG_CHAIN_FATTY_ACIDS	0.0054420590381433	0.0853157239815381	0.407017918923954	-0.717976128926779	-1.7844761884847	11	Acox1,Acaa1b,Decr2,Hsd17b4,Ehhadh,Abcd1,Mlycd,Eci2	0.727272727272727
Canonical Pathways - Reactome	REACTOME_SIGNALING_BY_ERYTHROPOIETIN	0.00642601828902453	0.0948044797668057	0.407017918923954	-0.648541226964894	-1.78414833840484	16	Pik3cd,Vav1,Pik3r5,Jak2,Pik3cg,Shc1,Epor,Pik3cb,Pik3ca	0.5625
Ontology - Biological Process	GOBP_CHRONIC_INFLAMMATORY_RESPONSE	0.00364579951994683	0.0668117440628248	0.431707695803346	-0.688034050857252	-1.78359434293601	13	Vnn1,Ahcyl,Ahcy	0.230769230769231
Ontology - Biological Process	GOBP_INFLAMMATORY_RESPONSE	5.04107310642866e-11	2.24355759197778e-08	0.851339057116899	-0.348544154037544	-1.78354506127593	613	Adora1,Vnn1,Pparg,Chil1,Slc7a2,Rarres2,F8,Cybb,Cd5l,Csf1r,Orm2,Serpina3n,Axl,Cd163,Smpdl3b,Cxcl13,Adrb2,Ctss,Il17ra,Cd44,Fcgr1,Agt,Enpp3,Ednrb,Elf4,Casp6,Cdh5,C1qa,Ppara,Slc11a1,Fcer1g,Pld4,Ahcyl,Ano6,Aoah,Ccl6,Ephx2,Cmklr1,Ndufc2,Saa1,Pik3cd,Ly86,Tnfrsf1a,Il16,Cxcr3,Lpl,Myd88,Ddx3x,Ahcy,Ccr7,Naip1,Serpinb1a,Ciita,Cyba,Casp1,Fcgr2b,Tgfb1,Calcrl,Rasgrp1,Pla2g7,Il1rn,Sgms1,Hmox1,Nrros,Cd300a,Mapkap…	0.272430668841762
Ontology - Biological Process	GOBP_POSITIVE_REGULATION_OF_SMOOTH_MUSCLE_CELL_DIFFERENTIATION	0.00371799123401387	0.0670829454407322	0.431707695803346	-0.687600366585709	-1.78247010088377	13	Cth,Tmsb4x,Tgfb1,Sirt1,Sod2,Olfm2,Eng	0.538461538461538
Ontology - Biological Process	GOBP_T_CELL_DIFFERENTIATION_INVOLVED_IN_IMMUNE_RESPONSE	0.0010030777198366	0.0289052360201835	0.45505986738723	-0.465013198176422	-1.78201701802407	68	Fcer1g,Fgl2,Ccr7,Tgfb1,Tbx21,Prkcz,Gata3,Zbtb7b,Ccr6,Bcl6,Il18r1,Il18,Rora,Socs5,Il6ra,Relb,Atp7a,Tmem98,Spn,Rara,Tsc1,Lef1,Slamf6,Ccr2,Batf,Jak3,Ly9,Nfkbid,Ptger4,Irf1,Rorc,Il12b	0.470588235294118
Ontology - Biological Process	GOBP_REGULATION_OF_RESPIRATORY_SYSTEM_PROCESS	0.00376199113027439	0.0674212772810472	0.431707695803346	-0.743954452940959	-1.78149225927672	10	Adora1,Gls,Mecp2	0.3
Canonical Pathways - Biocarta	BIOCARTA_LYMPHOCYTE_PATHWAY	0.00175108962833116	0.0418583964036487	0.45505986738723	-0.782283658606331	-1.78105735917561	9	Itgal,Cd44,Sell,Itga4,Itgb2,Pecam1,Icam1	0.777777777777778
Ontology - Biological Process	GOBP_POSITIVE_REGULATION_OF_NATURAL_KILLER_CELL_MEDIATED_IMMUNITY	0.0032176595962586	0.0622624904000667	0.431707695803346	-0.558752102453477	-1.78074824469168	28	Vav1,Rasgrp1,Gimap3,Cd226,Stat5b,Ulbp1,Klrk1,Slamf6,Klrb1c,Klrc1,Klrd1,Dpp4,Klre1,Il12b,Il18rap,Cadm1,Klri2	0.607142857142857
Canonical Pathways - Wiki	WP_FATTY_ACID_OXIDATION	0.00383503722871984	0.0683481273398768	0.431707695803346	-0.743599671008828	-1.78064268943635	10	Acadm,Hadh,Acads,Cpt1a,Echs1	0.5
Ontology - Biological Process	GOBP_LEUKOCYTE_CELL_CELL_ADHESION	2.06070907215834e-07	3.30166807541209e-05	0.690132458796796	-0.363680570154375	-1.78060865957266	356	Vnn1,Bmp7,Tgfbr2,Itgal,Cd44,Ildr2,Rac2,H2-DMb1,Vsir,Nckap1l,Vsig4,Ppara,Laptm5,H2-DMa,Coro1a,Igfbp2,Fgl2,Stk10,Icos,H2-Ab1,Itgb7,Fermt3,H2-Aa,Cd274,Sash3,Selplg,Ccr7,H2-DMb2,Msn,Sell,Tgfb1,Itga4,Rasgrp1,Tbx21,Ptprc,Cd74,Cd5,Cd300a,H2-Eb1,Prkcz,Ets1,Itgb2,Sirpa,Zfp608,Bmi1,Syk,Prkcq,Gata3,Il7r,Zbtb7b,Il2ra,Clec4g,Gimap3,Jak2,Lck,Lgals3,Cd59a,Sema4d,Btnl2,Vcam1,Ptpn6,Bcl6,Fut4,Cd55,Fcho1,Xcl1,Tnfrs…	0.337078651685393
Ontology - Biological Process	GOBP_NEGATIVE_REGULATION_OF_BEHAVIOR	0.00371799123401387	0.0670829454407322	0.431707695803346	-0.686388677839974	-1.7793290336799	13	Adora1,Lepr,Mecp2	0.230769230769231
Regulatory Target Gene - GTRD	SPIB_TARGET_GENES	2.92275567289133e-06	0.00030589586933105	0.627256739718528	-0.377430024737605	-1.77780053617346	246	Limd2,Cd53,Slc15a3,Ctss,Wdfy4,Cfp,Rasa3,Nckap1l,Aldh3a2,Laptm5,Pld4,Dock2,Slc23a2,Ms4a1,Mgat1,Ly86,Vav1,Ptpn18,Tmsb4x,H2-DMb2,Tmem229b,Ctps2,Fcgr2b,Clec12a,Tor1aip1,Gpd2,Tlr4,Dido1,Zeb2,Scimp,Myo1g,Ebi3,Lmo2,Padi2,Napsa,Bcl2a1d,Ncf4,Pik3cg,Tbc1d1,Irgm2,Lsp1,Plekhm3,Slc14a1,Arhgdib,Rgl2,Sh3tc1,A630001G21Rik,Gm9968,B430306N03Rik,Traf3ip3,Tomm5,Caskin2,Relt,Ndufb9,Ptpn22,Tuba4a,Patz1,Fgd2,Ehd1,Icam1…	0.386178861788618
Curated - Chemical and Genetic Perturbation	NADLER_OBESITY_DN	0.00272906920271321	0.0563468386158132	0.431707695803346	-0.495827919864441	-1.77768392081845	48	Ldhb,Agt,Cyp2e1,Sdhb,Hbb-bs,Rbp4,Cyc1,Gsta3,Gpd2,Uqcrc2,Ppa1,Hp,Aldoa,Cox8a,Ddt,Cdkn2c,Mccc1,Echs1	0.375
Ontology - Biological Process	GOBP_B_CELL_PROLIFERATION	0.000889903387588832	0.0269528016558568	0.477270815362862	-0.449125279899686	-1.77764452183268	84	Nckap1l,Cd79a,Ighd,Sash3,Cd22,Fcgr2b,Rasgrp1,Ptprc,Cd74,Cd300a,Tyrobp,Tlr4,Bmi1,Ikzf3,Il7r,Mif,Cd180,Inpp5d,Bcl6,Bcl2,Card11,Cd19,Cd38,Tnfrsf13c,Btla,Bst1,Atm,Tlr9,Prkcd,Chrnb2,Ahr,Lef1,Nfatc2,Cd40lg,Pkn1,Vav3	0.428571428571429
Ontology - Biological Process	GOBP_PHOSPHOLIPID_CATABOLIC_PROCESS	0.003057602883239	0.060120323551768	0.431707695803346	-0.511980613583629	-1.77708116878545	41	Enpp2,Smpdl3b,Apoa2,Apoc1,Scarb1,Pla2g6,Abhd6,Smpd3,Pla2g7,Pla2g4a,Plcg2,Pnpla8,Smpdl3a,Prkcd,Plcb1	0.365853658536585
Ontology - Biological Process	GOBP_SUCCINATE_METABOLIC_PROCESS	0.00187175258605412	0.0437160640433806	0.45505986738723	-0.825130799868877	-1.77635746131574	7	Sdhb,Suclg2,Suclg1,Aldh5a1,Sdha	0.714285714285714
Ontology - Biological Process	GOBP_TYPE_II_INTERFERON_MEDIATED_SIGNALING_PATHWAY	0.00386557206971017	0.0685112784301951	0.431707695803346	-0.589808066132451	-1.77420602825563	23	Pparg,Irgm1,Stat1,Jak2,Irgm2,Parp14,Jak1,Dnaja3,Igtp,Med1,Nlrc5,Txk,Ifngr1,Irf1	0.608695652173913
Ontology - Biological Process	GOBP_POSITIVE_REGULATION_OF_INTERLEUKIN_4_PRODUCTION	0.00358730041112802	0.0664492075827429	0.431707695803346	-0.594119430252294	-1.77408935851548	22	Fcer1g,Sash3,Prkcz,Syk,Prkcq,Gata3,Cd28,Rara,Cd40lg,Cd3e	0.454545454545455
Ontology - Biological Process	GOBP_POSITIVE_REGULATION_OF_NLRP3_INFLAMMASOME_COMPLEX_ASSEMBLY	0.00498250667805167	0.0803924692807088	0.407017918923954	-0.610781936257247	-1.77400306271978	20	Cd36,Usp50,Myd88,Ddx3x,Tlr4,Gbp5,Plcg2,Ptpn22	0.4
Ontology - Biological Process	GOBP_REGULATION_OF_ANTIGEN_RECEPTOR_MEDIATED_SIGNALING_PATHWAY	0.00115982054078874	0.0319838979423704	0.45505986738723	-0.471107135156957	-1.77200151443356	61	Laptm5,Prkcb,Nfam1,Ccr7,Cd22,Ptprc,Cd300a,Gcsam,Sla2,Lck,Lgals3,Btnl2,Usp9x,Ptpn6,Card11,Cmtm3,Cd19,Cd226,Rab29,Ptpn22,Prnp,Thy1,Prkch,Dgkz,Phpt1,Usp12,Prkd2,Tespa1,Ptprj,Lyn,Cyld,Plcl2,Elf1,Trat1	0.557377049180328
Ontology - Molecular Function	GOMF_TESTOSTERONE_16_ALPHA_HYDROXYLASE_ACTIVITY	0.000331167626018911	0.012847379428753	0.49849310876659	-0.918823596336538	-1.77178539310074	5	Cyp3a59,Cyp3a25,Cyp2b13,Cyp2b9,Cyp2b10	1
Ontology - Biological Process	GOBP_CD4_POSITIVE_ALPHA_BETA_T_CELL_PROLIFERATION	0.00390562945474862	0.0689162941894079	0.431707695803346	-0.588550272520967	-1.77042244994272	23	Tgfbr2,Cd44,Vsir,Cd274,Prkcq,Il2ra,Cd55,Xcl1,Tnfrsf14,Card11,Cd28,Itch	0.521739130434783
Cell Type Signatures	ZHANG_UTERUS_C8_NK_CELL	2.34832268229487e-05	0.00168721192895643	0.575610261071129	-0.393629825899353	-1.77037525227426	175	Fam107b,Cd53,Il2rb,Rac2,Laptm5,Fcer1g,Actg1,Gmfg,Coro1a,Ptpn18,Cd7,Tmsb4x,Selplg,Cyba,Ptprc,Mdh1,Actr3,Cd52,Cd2,Ets1,Tyrobp,Clic1,Srgn,Irf8,Serpinb9,Lck,Serpinb6b,Gimap4,Shisa5,Ms4a4b,Xcl1,Nkg7,Cotl1,Arhgdib,Il2rg,Evl,Rgs2,Jak1,Fasl,Ptprcap,Ptpn22,Tmsb10,Mbnl1,Sh3bgrl3,Dennd4a,Klrk1,Stk17b,Crip1,Ctsw,Bin2,Ccr2,Sp100,Hilpda,Calm1,Gpr132,H2-D1,Hcst,Ccl5,H2-Q7,Trbc1,Rps11-ps1,Thy1,Fxyd5,Klrd1,Ddx5,S…	0.388571428571429
Ontology - Cellular Component	GOCC_SIDE_OF_MEMBRANE	1.4843426693194e-09	4.57348812458374e-07	0.788186810800237	-0.346121613184583	-1.76886464542289	549	Dsg1c,Tgfbr2,Cd163,Itgal,Csf2rb,Adgre1,Cd44,Fcgr1,Cd36,Clec14a,Enpp3,Il2rb,Gna12,Csf2rb2,Stab2,Rasa3,Vsir,Cdh5,Cd84,Cd79a,Fcgr4,Folr2,Iqgap1,Art2b,Fcer1g,Ms4a1,Clec4n,Icos,Tgfbr3,H2-Ab1,Adgre5,Ighd,Cxcr5,H2-Aa,Clec4f,Lepr,Itga9,Cd274,Cd48,Cxcr3,Gng2,Entpd1,Ccr7,Fcmr,Cd22,Lrp2,P2ry12,Msn,Sell,Fcgr2b,Itga4,Muc16,Itga7,Ptprc,Samd10,Dlk1,Cd74,Cd5,Cd2,H2-Eb1,Gnb4,Fgr,Itgb2,Il21r,Csf3r,Tlr4,Hyal2,Gna11…	0.353369763205829
Ontology - Biological Process	GOBP_CHOLESTEROL_STORAGE	0.00386173605948676	0.0685112784301951	0.431707695803346	-0.592363456638858	-1.76884587725094	22	Pparg,Scarb1,Cd36,Ces1e,Ppara,Soat1,Msr1,Lpl,Ces1g,Apob	0.454545454545455
Ontology - Biological Process	GOBP_T_CELL_DIFFERENTIATION	1.48504340580914e-06	0.0001711752909919	0.643551836150722	-0.367405726393602	-1.76799698581598	290	Vnn1,Tgfbr2,Fzd8,Cd44,Vsir,Nckap1l,H2-DMa,Fcer1g,Satb1,Dock2,Tox,Lfng,Fgl2,Vav1,H2-Aa,Lepr,Sash3,Ccr7,Spi1,Tgfb1,Rasgrp1,Tbx21,Ptprc,Cd74,Prkcz,Itk,Cdk6,Zfp608,Bmi1,Syk,Ikzf3,Gata3,Il7r,Themis,Ikzf1,Zbtb7b,Il2ra,Mafb,Clec4g,Gimap3,Lck,Ccr6,Cd3g,Bcl2a1d,Mpzl2,Cd3d,Psap,Bcl6,Flt3,Il18r1,Bcl11b,Itpkb,Runx3,Il18,Bcl2,Card11,Srf,Il2rg,Rora,Carmil2,Socs5,Cd28,H2-Oa,Il6ra,Relb,Atp7a,Rhoh,Ptpn22,Tmem98,S…	0.275862068965517
Ontology - Biological Process	GOBP_POSITIVE_REGULATION_OF_CD4_POSITIVE_ALPHA_BETA_T_CELL_DIFFERENTIATION	0.00246379412741399	0.052493230730621	0.431707695803346	-0.5642827299032	-1.76753833441881	27	Nckap1l,Sash3,Ccr7,Prkcz,Zbtb7b,Gimap3,Il18,Il2rg,Socs5,Rara,Ccr2	0.407407407407407
Ontology - Biological Process	GOBP_NEUTROPHIL_MIGRATION	0.00029367390139404	0.011733773686123	0.49849310876659	-0.42525342738368	-1.7671702073602	100	Mpp1,Cxcl13,Rac2,Nckap1l,Fcer1g,Mospd2,Ccl6,Vav1,Itga9,Myd88,Ccr7,Sell,Cd74,Itgb2,Slamf8,Csf3r,Syk,Fcgr3,Lgals3,Tlr2,Ccl22,Fut4,Xcl1,C5ar1,Cxcl10,Pecam1,Ccl24,Bst1,Itga1	0.29
Canonical Pathways - Reactome	REACTOME_BIOSYNTHESIS_OF_SPECIALIZED_PRORESOLVING_MEDIATORS_SPMS	0.00841391976159707	0.111688336719394	0.380730400722792	-0.647656967552099	-1.76688893107013	15	Cyp2e1,Ephx2,Cyp3a11,Cyp1a2,Gstm4,Cyp1a1,Hpgd,Alox5ap	0.533333333333333
Ontology - Biological Process	GOBP_MODIFIED_AMINO_ACID_TRANSPORT	0.00329334963941691	0.0629666442992096	0.431707695803346	-0.51988421331233	-1.76491526273255	36	Slc7a2,Agt,Slc25a32,Slc11a1,Folr2,Slc38a4,Slc22a4,Lrp2,Slc5a6,Slc66a1,Slc6a12	0.305555555555556
Ontology - Biological Process	GOBP_POSITIVE_REGULATION_OF_LIPOPOLYSACCHARIDE_MEDIATED_SIGNALING_PATHWAY	0.00449245376159958	0.075369732113454	0.407017918923954	-0.736724204231143	-1.76417852177805	10	Ly86,Scimp,Mif,Cd180,Sash1,Traf6	0.6
Ontology - Biological Process	GOBP_PRODUCTION_OF_MOLECULAR_MEDIATOR_OF_IMMUNE_RESPONSE	2.95975292820745e-06	0.00030594297687574	0.627256739718528	-0.37370621518114	-1.76358063142346	262	Axl,Apoa2,Cd36,H2-DMb1,Vsir,Laptm5,Slc11a1,H2-DMa,Fcer1g,Tek,Fgl2,H2-Ab1,Ighd,H2-Aa,Samhd1,Myd88,Sash3,Cd22,H2-DMb2,Slc15a4,Rbp4,Casp1,Fcgr2b,Tgfb1,Rasgrp1,Tbx21,Ptprc,Cd74,Hmox1,H2-Eb1,Mapkapk2,Prkcz,Sirt1,Tlr4,Syk,Gata3,Il7r,Igkv17-121,Scimp,Gimap3,Msh2,Plcg2,Mif,Ccr6,Panx1,Il13ra2,Tlr2,Bcl6,Cd55,Xcl1,Il18r1,Tnfrsf14,Il18,Trpm4,Vpreb3,Card11,Hk1,Stard7,H2-Eb2,H2-Ob,Igkv5-43,Cd28,H2-Oa,Cd226,Ptp…	0.343511450381679
Ontology - Biological Process	GOBP_POSITIVE_REGULATION_OF_DEPHOSPHORYLATION	0.0020907535766821	0.0471803574726768	0.431707695803346	-0.479236675813279	-1.76295074110672	56	Adora1,Gna12,Cdh5,Chp2,Tgfb1,Ptprc,Cd300a,Ppargc1b,Plek,Jak2,Ptbp1,Pirb,Ppp1r15b,Itga1,Prkcd,Ppp1r16b,Calm1,Itga2	0.321428571428571
Ontology - Biological Process	GOBP_CD4_POSITIVE_ALPHA_BETA_T_CELL_DIFFERENTIATION	0.000654126273473074	0.0215838602011196	0.477270815362862	-0.445667411707659	-1.76045726984359	82	Nckap1l,Satb1,Tox,Sash3,Ccr7,Tgfb1,Tbx21,Prkcz,Gata3,Zbtb7b,Gimap3,Ccr6,Bcl6,Il18r1,Runx3,Il18,Il2rg,Rora,Socs5,Il6ra,Relb,Atp7a,Tmem98,Spn,Rara,Lef1,Slamf6,Ccr2,Batf,Jak3,Ly9,Nfkbid,Ptger4,Irf1,Rorc,Il12b	0.439024390243902
Curated - Chemical and Genetic Perturbation	SANDERSON_PPARA_TARGETS	0.00474141764524272	0.0779148651405937	0.407017918923954	-0.66318516250307	-1.75976056771426	14	Eci1,Cd36,Aldh3a2,Acadm,Decr2,Hsd17b4,Hmgcs2,Decr1,Ehhadh,Etfdh	0.714285714285714
Ontology - Biological Process	GOBP_REGULATION_OF_ORGANIC_ACID_TRANSPORT	0.000776776566530961	0.0241581557064145	0.477270815362862	-0.449758715618038	-1.7593965628708	76	Adora1,Cyp4a10,Agt,Abat,Pla2g6,Ces1e,Il1rn,Cyp4a31,Pla2r1,Syk,Slc38a1,Ces1g,Pla2g4a,Cyp4a14,Kmo,Mif	0.210526315789474
Ontology - Biological Process	GOBP_REGULATION_OF_IMMUNE_RESPONSE	1.40480436127827e-11	7.4610284296404e-09	0.875325132024659	-0.339219401072889	-1.75864085837296	735	Pparg,Cd5l,Colec10,Smpdl3b,C1qb,Slc15a3,Cd44,Fcgr1,Cd36,C1qc,Enpp3,Cfp,Rac2,H2-DMb1,Vsir,Nckap1l,Casp6,Cd84,C1qa,Cd79a,Vsig4,Laptm5,Fcgr4,Slc11a1,Lcp2,H2-DMa,Fcer1g,Ms4a1,Clec4n,Fgl2,Cmklr1,H2-Ab1,Gpr108,Ighd,Vav1,Cd274,Prkcb,Cd48,Samhd1,Nfam1,Myd88,Ddx3x,Sash3,Ccr7,Spi1,Cd22,H2-DMb2,Serpinb1a,Smcr8,Slc15a4,Irgm1,Cyba,Casp1,Fcgr2b,Tgfb1,Rasgrp1,Hrg,Tbx21,Ptprs,Sin3a,Ptprc,Cd74,Arf6,Hmox1,Clec12a,…	0.397278911564626
Ontology - Biological Process	GOBP_MYELOID_CELL_ACTIVATION_INVOLVED_IN_IMMUNE_RESPONSE	0.000485927563314175	0.0172126980247438	0.49849310876659	-0.44844534127072	-1.75864030531432	79	Enpp3,Rac2,Cd84,Fcer1g,Dock2,Myd88,Spi1,Rasgrp1,Hmox1,Cd300a,Fgr,Itgb2,Tyrobp,Fes,Syk,Gab2,Plcg2,Il13ra2,Ptpn6,Abr,Vamp8,Pdpk1,Pycard,Slamf1,Milr1,Dnase1l3,Ccr2,Cplx2,Stxbp1,Bcr,Lat	0.392405063291139
Hallmark	HALLMARK_IL6_JAK_STAT3_SIGNALING	0.000574373563118611	0.0194558419202672	0.477270815362862	-0.447209323043569	-1.75773496596631	78	Cxcl13,Il17ra,Cd44,Cd36,Ltb,Tnfrsf1a,Lepr,Myd88,Tgfb1,Itga4,Pik3r5,Stat1,Hmox1,Csf3r,Il2ra,Ebi3,Tlr2,Il18r1,Cbl,Il2rg,Il10rb,Ltbr,Cxcl10,Ptpn1,Cd38,Csf2ra,Map3k8	0.346153846153846
Ontology - Molecular Function	GOMF_ANANDAMIDE_EPOXIDASE_ACTIVITY	0.00726822937297485	0.10188238933841	0.407017918923954	-0.707004445692161	-1.75720688705397	11	Cyp2d26,Cyp2b13,Cyp2b9,Cyp2d11,Cyp2b10,Cyp2d9	0.545454545454545
Ontology - Biological Process	GOBP_POSITIVE_REGULATION_OF_CELL_CELL_ADHESION	1.37254957049763e-06	0.000160518169478197	0.643551836150722	-0.365962112608766	-1.7570058167016	289	Vnn1,Bmp7,Tgfbr2,Itgal,Cxcl13,Cd44,H2-DMb1,Vsir,Nckap1l,H2-DMa,Coro1a,Igfbp2,Icos,H2-Ab1,H2-Aa,Cd274,Sash3,Ccr7,H2-DMb2,Tgfb1,Itga4,Rasgrp1,Ptprc,Cd74,Cd5,H2-Eb1,Prkcz,Ets1,Itgb2,Sirpa,Bmi1,Ccr5,Syk,Prkcq,Gata3,Il7r,Zbtb7b,Il2ra,Gimap3,Jak2,Lck,Cd59a,Btnl2,Vcam1,Bcl6,Fut4,Cd55,Fcho1,Xcl1,Tnfrsf14,Itpkb,Runx3,Il18,Card11,H2-Eb2,H2-Ob,Chst4,Il2rg,Jak1,Carmil2,Socs5,Cd28,H2-Oa,Tnfrsf13c,Skap1,Adam19…	0.307958477508651
Ontology - Biological Process	GOBP_AMINO_ACID_BETAINE_METABOLIC_PROCESS	0.00472867893801197	0.07787313316572	0.407017918923954	-0.677774564098223	-1.75699862064285	13	Acadm,Slc22a4,Bbox1,Bhmt,Cpt1a,Acadl,Slc22a5,Chdh	0.615384615384615
Ontology - Biological Process	GOBP_POSITIVE_REGULATION_OF_ORGANIC_ACID_TRANSPORT	0.00494091886821126	0.0801249009174907	0.407017918923954	-0.502873629310202	-1.75677755999135	43	Cyp4a10,Agt,Abat,Pla2g6,Cyp4a31,Pla2r1,Slc38a1,Pla2g4a,Cyp4a14,Kmo,Mif	0.255813953488372
Ontology - Biological Process	GOBP_PERICARDIUM_DEVELOPMENT	0.00574542569109599	0.0880049812836902	0.407017918923954	-0.564804170195178	-1.75549488304666	26	Bmp7,Tgfbr3,Itga4,Vcam1,Epor,Wt1	0.230769230769231
Ontology - Biological Process	GOBP_MULTICELLULAR_ORGANISM_AGING	0.00487095549840281	0.0793921149495523	0.407017918923954	-0.583550364400622	-1.75538218915753	23	Gna12,Adra1a,Slc1a2,Hyal2,Gna11,Alpl,Arhgef12,Gna13,Agtr1a	0.391304347826087
Ontology - Biological Process	GOBP_POSITIVE_REGULATION_OF_GAMMA_DELTA_T_CELL_ACTIVATION	0.00756113674943467	0.104423593365732	0.407017918923954	-0.706164948313731	-1.75512037885161	11	Nckap1l,Ptprc,Syk,Gimap3,Lck,Stat5b,Lef1	0.636363636363636
Ontology - Biological Process	GOBP_REGULATION_OF_MYELOID_CELL_APOPTOTIC_PROCESS	0.00695437979278877	0.0994138431354495	0.407017918923954	-0.530214684149192	-1.75471357967542	33	Cd44,Fcer1g,Pik3cd,Fcgr2b,Thra,Sirt1,Ccr5,Mif,Selenos,Itpkb,Trim35,Il18,Bcl2,Stat5b,Pik3cb	0.454545454545455
Ontology - Biological Process	GOBP_NEGATIVE_REGULATION_OF_SECRETION	7.51143041463883e-05	0.00417828811565218	0.538434096309916	-0.399839392036544	-1.75462706704915	151	Adora1,Pparg,Abat,Nckap1l,Cd84,Tnfrsf1a,Cbarp,Hadh,Stxbp5l,Cry2,Entpd1,Spi1,Tifab,P2ry12,Smcr8,Il1rn,Cd74,Hmox1,Cd300a,Sirt1,Pla2r1,Ptgs1,Kalrn,Pfkl,Midn,Rap1b,Il13ra2,Tbc1d1,Idh2,Sytl4,Abr,Pde4c,Vamp8,Rap1a,Slc30a1,Vamp3,Pde8b,Ccr2,Tnfrsf1b,Gpr39,Irs1,Madd,Bcr,Nrg1,Psmd9,Foxo1	0.304635761589404
Ontology - Biological Process	GOBP_POSITIVE_REGULATION_OF_TYPE_II_INTERFERON_PRODUCTION	0.00107887913064383	0.0305402852140909	0.45505986738723	-0.453657360370422	-1.75434679930923	72	Slc11a1,Sash3,Rasgrp1,Cd2,Tlr4,Irf8,Jak2,Flt3,Il18r1,Il18,Carmil2,Tnfrsf13c,App,Cd226,Ptpn22,Pycard,Slamf1,Tlr9,Ulbp1,Klrk1,Tlr7,Slamf6,Cd40lg,Cd3e,Ccr2,H2-Q7,Cd244a,Fadd,Il12rb2,Fzd5,Tnf,Txk,Klre1,Il12b,Il27ra	0.486111111111111
Ontology - Biological Process	GOBP_CYTOKINE_PRODUCTION	1.06985099032985e-11	6.34857502483886e-09	0.875325132024659	-0.339177199085156	-1.75432686558436	724	Pparg,Chil1,Ankrd2,Cybb,Csf1r,Axl,Il17ra,Agt,Apoa2,Cd36,Vsir,Nckap1l,Elf4,Cd84,Vsig4,Ppara,Laptm5,Slc11a1,Iqgap1,Lcp2,Bank1,Fcer1g,Pld4,Ltb,Postn,Laptm4b,Clec4n,Tek,Cmklr1,Ighd,Usp50,Tnfrsf1a,Il16,Rnf128,Arrb1,Cd274,Nfam1,Lpl,Myd88,Ddx3x,Sash3,Rnf19b,Ccr7,Serpinb1a,Mbp,Cyba,Casp1,Fcgr2b,Tgfb1,Rasgrp1,Stat1,Tbx21,Muc16,Ptprs,Ptprc,Dlk1,Cd74,Hmox1,Nrros,Cd2,Mapkapk2,Prkcz,Fgr,Sirpa,Sirt1,Tyrobp,Itk…	0.363259668508287
Regulatory Target Gene - miRDB	MIR_7060_5P	0.00761508788224655	0.10490880313788	0.407017918923954	-0.572052222407518	-1.75355486100565	25	Tenm3,Rdx,Mbp,Baz1a,Fibin,Nufip2,Gab2,St8sia4,Gdf6	0.36
Ontology - Molecular Function	GOMF_G_PROTEIN_COUPLED_RECEPTOR_ACTIVITY	3.56175908227146e-05	0.00227873326533089	0.557332238758646	-0.38799915564842	-1.75348233576489	183	Adora1,Adgre4,Adrb2,Adgre1,Fzd8,Ednrb,Fzd1,Lgr5,Cmklr1,P2ry13,Adgre5,Cxcr5,Chrm2,Adra1a,Vipr1,Adgrl4,Cxcr3,Npr3,Ccr7,P2ry12,Calcrl,Gpr141b,Xcr1,Cxcr6,Ccr5,P2ry6,Lpar5,Fpr2,Fpr1,Smo,Adgrg3,Ackr4,Ccr6,Gpr182,Gpr65,Gpr55,C5ar1,P2ry10,Adrb1,Gpr174,Celsr2,Adgrf1,Adgrg2,Ramp3,Adgrf5,Adra2b,S1pr4,Cnr2,Vmn1r4,Gpr27,P2ry14,Gpr35,Pth1r,P2ry4,Ccr2,Gpr39,Gpr132,Agtr1a,Hpgd,Gpr160,Ccr9,Mtnr1a,Hrh1,Ptgfr,Adora…	0.426229508196721
Ontology - Cellular Component	GOCC_TRANSFORMING_GROWTH_FACTOR_BETA_LIGAND_RECEPTOR_COMPLEX	0.00167617212513278	0.0405062289424999	0.45505986738723	-0.855980580307073	-1.75223576403208	6	Tgfbr2,Tgfb1	0.333333333333333
Ontology - Biological Process	GOBP_REGULATION_OF_LEUKOCYTE_MEDIATED_IMMUNITY	7.72187860298368e-06	0.000679779884489036	0.593325476396405	-0.375565393896093	-1.75180212900572	222	Fcgr1,Rac2,Vsir,Nckap1l,Cd84,Fcer1g,Vav1,Sash3,Spi1,Slc15a4,Fcgr2b,Tgfb1,Rasgrp1,Tbx21,Ptprc,Hmox1,Cd300a,Prkcz,Fgr,Itgb2,Tyrobp,Tlr4,Fes,Syk,Fcgr3,Tap1,Gata3,Serpinb9,Il7r,Gab2,Scimp,Fcer2a,Clec4g,Gimap3,Msh2,Plcg2,Was,Il13ra2,Ptpn6,Tlr2,Bcl6,Cd55,Xcl1,Il18r1,Il18,Trpm4,Abr,Cd28,Vamp8,Cd226,Spn,Pdpk1,Slamf1,Stat5b,Tlr9,Ulbp1,Ahr,H2-Q10,Klrk1,Slamf6,Crk,Klrb1c,Dnase1l3,Ccr2,Tnfrsf1b,Cd96,H2-D1,St…	0.454954954954955
Ontology - Biological Process	GOBP_POSITIVE_REGULATION_OF_LYMPHOCYTE_ACTIVATION	2.94020496049068e-06	0.00030589586933105	0.627256739718528	-0.362484427538567	-1.75159147206924	295	Vnn1,Tgfbr2,Csf1r,Axl,Itgal,H2-DMb1,Vsir,Nckap1l,H2-DMa,Coro1a,Igfbp2,Tox,Icos,H2-Ab1,Ighd,H2-Aa,Cd274,Myd88,Sash3,Ccr7,Spi1,H2-DMb2,Tgfb1,Rasgrp1,Tbx21,Ptprc,Cd74,Cd5,H2-Eb1,Prkcz,Sirpa,Tyrobp,Tlr4,Bmi1,Syk,Prkcq,Gata3,Il7r,Clec7a,Zbtb7b,Il2ra,Gimap3,Msh2,Jak2,Lck,Mif,Cd59a,Inpp5d,Btnl2,Vcam1,Bcl6,Cd55,Fcho1,Xcl1,Tnfrsf14,Itpkb,Runx3,Il18,Bcl2,Card11,H2-Eb2,H2-Ob,Il2rg,Carmil2,Socs5,Cd38,Cd28,H2…	0.332203389830509
Canonical Pathways - Reactome	REACTOME_SIGNALING_BY_VEGF	0.000314900419869529	0.0123357812399746	0.49849310876659	-0.422900071554548	-1.7515168694994	99	Trib3,Cybb,Axl,Them4,Nckap1l,Cdh5,Actg1,Vav1,Wasf2,Prkcb,Cyba,Mapkapk2,Prkcz,Ncf2,Jup,Kdr,Ncf4,Akt3,Nos3,Flt1,Pak1,Pdpk1,Vav2,Prkcd,Pak2,Pik3cb,Crk,Prkaca,Mapk12,Pik3ca,Pxn,Vav3,Nck2,Calm1,Ncf1	0.353535353535354
Curated - Chemical and Genetic Perturbation	SCHRAETS_MLL_TARGETS_DN	0.00421770905631444	0.0729763871493197	0.407017918923954	-0.549502101321781	-1.75126840344127	28	Enpp2,Cd53,Gsta4,Hspb8,Acadm,Il1rn	0.214285714285714
Canonical Pathways - Reactome	REACTOME_VLDL_CLEARANCE	0.000572515855653567	0.0194340022018675	0.477270815362862	-0.90806612366055	-1.75104154952729	5	Apoc1,Vldlr,Apobr,Apob	0.8
Ontology - Molecular Function	GOMF_GPI_ANCHOR_BINDING	0.00230787670380481	0.0503771124637067	0.431707695803346	-0.813269286215204	-1.75082176650887	7	Vnn1,Fcgr4	0.285714285714286
Canonical Pathways - Reactome	REACTOME_BIOSYNTHESIS_OF_MARESINS	0.00176877740235471	0.0420465156387643	0.45505986738723	-0.854943248679733	-1.75011229345529	6	Cyp2e1,Ephx2,Cyp3a11,Cyp1a2	0.666666666666667
Ontology - Biological Process	GOBP_ICOSANOID_TRANSPORT	0.00244696507628646	0.0522736992696821	0.431707695803346	-0.499998893585074	-1.74999281573275	44	Cyp4a10,Pla2g6,Pla2g12a,Slc22a7,Cyp4a31,Pla2r1,Syk,Pla2g4a,Cyp4a14,Mif,Abcc3,Abcc4,Abcc2,Pnpla8	0.318181818181818
Ontology - Biological Process	GOBP_POSITIVE_REGULATION_OF_DENDRITIC_CELL_ANTIGEN_PROCESSING_AND_PRESENTATION	0.00234422047359033	0.0509720262578923	0.431707695803346	-0.812818989787351	-1.74985235969537	7	Slc11a1,Ccr7,Cd74	0.428571428571429
Curated - Chemical and Genetic Perturbation	VERNOCHET_ADIPOGENESIS	0.00863587118415987	0.11387977622437	0.380730400722792	-0.636061731080694	-1.74981702542089	16	Pparg,Rarres2,Agt,Vnn3,Hp,Cebpa,Pank3	0.4375
Ontology - Molecular Function	GOMF_CARGO_RECEPTOR_ACTIVITY	0.00109498180423553	0.0309414435052234	0.45505986738723	-0.457544038558659	-1.74949101583756	70	Enpp2,Cd5l,Cd163,Mrc1,Cd44,Scarb1,Cd36,Dab2,Stab2,Folr2,Msr1,Lrp2,Vldlr,Cd5,Itgb2,Atp5b,Apobr,Ackr4,Stbd1,Scarf2,Siglech	0.3
Canonical Pathways - Wiki	WP_GPCRS_CLASS_A_RHODOPSINLIKE	0.00110632866492041	0.0310725181679027	0.45505986738723	-0.457525061912881	-1.74941845567176	70	Adrb2,Ednrb,Cmklr1,P2ry13,Cxcr5,Chrm2,Adra1a,Cxcr3,P2ry12,Ccr5,P2ry6,Fpr2,Fpr1,Ccr6,Gpr65,C5ar1,Adrb1,Adra2b,Cnr2,Gpr27,P2ry14,Gpr35,P2ry4,Ccr2,Agtr1a,Ccr9,Mtnr1a,Hrh1,Ptgfr,Adora2a,Ptger4,Cxcr2,Ccr1,Gpr19	0.485714285714286
Ontology - Biological Process	GOBP_NEUTROPHIL_CHEMOTAXIS	0.000553338774577467	0.0189841409984586	0.477270815362862	-0.446066432154114	-1.74931108484948	79	Mpp1,Cxcl13,Rac2,Nckap1l,Fcer1g,Mospd2,Ccl6,Vav1,Itga9,Ccr7,Sell,Cd74,Itgb2,Csf3r,Syk,Fcgr3,Lgals3,Ccl22,Xcl1,C5ar1,Cxcl10,Ccl24,Bst1,Itga1	0.30379746835443
Ontology - Biological Process	GOBP_HEART_TRABECULA_FORMATION	0.00943251017760897	0.119847484588145	0.380730400722792	-0.691965211622089	-1.74849843086214	12	Tek,Tgfbr3,Rbp4,Bmp10,Adamts1,Egln1,Srf	0.583333333333333
Ontology - Biological Process	GOBP_ESTABLISHMENT_OF_ENDOTHELIAL_BARRIER	0.00220426901525745	0.048847576988181	0.431707695803346	-0.485722488731385	-1.74807058916828	49	Ednrb,Cdh5,Rdx,Tnfrsf1a,Myd88,Msn,Ptprs,Hpse,Akap11,Pecam1,Rap1a,Icam1,Vcl,Cldn5,Add1,Plcb1,Ppp1r16b	0.346938775510204
Ontology - Biological Process	GOBP_POSITIVE_REGULATION_OF_INTERLEUKIN_6_PRODUCTION	0.00027509603869553	0.0111867734314208	0.49849310876659	-0.433716510927785	-1.74805797572752	91	Il17ra,Cd36,Laptm5,Fcer1g,Il16,Lpl,Myd88,Mbp,Cyba,Cd74,Tyrobp,Tlr4,Hyal2,Ccr5,Syk,Scimp,Plcg2,Tlr2,Arhgef2,Unc93b1,Lilra5,Il6ra,Grk2,App,Aif1,Pycard,Tlr9,Tlr7,Tmem106a,C1qtnf4,Nos2	0.340659340659341
Curated - Chemical and Genetic Perturbation	CHYLA_CBFA2T3_TARGETS_UP	2.29516462620064e-07	3.6052085922536e-05	0.690132458796796	-0.356874450725149	-1.74758132538599	359	Ldhb,Adssl1,Hsd11b1,Arhgef3,Laptm5,Rab27a,Pld4,Rasgrp2,Gmfg,Tek,Gstt3,Lgr5,Serpina3g,Egln3,Cyth4,Tnfrsf1a,Sgms2,H2-Aa,Hvcn1,Peli2,Adgrl4,Cd48,Mctp1,Selplg,Spi1,Tifab,Serpinb1a,Casp1,Fcgr2b,Ralb,Pxylp1,Tm6sf1,Clec12a,Pgam1,Il21r,Cxcr6,Sun2,Hk3,Tnfaip8,Arhgef6,Fcgr3,Sting1,Prkcq,Ncf2,Ppm1k,4931406C07Rik,Abcg1,Sla2,B3gnt8,Ptgs1,Adgrg3,H6pd,Hp,Hpse,Ehd3,Ebi3,Plcg2,Kalrn,Wls,Ncf4,Mefv,Eepd1,Myct1,Gpr6…	0.376044568245125
Ontology - Biological Process	GOBP_METHIONINE_METABOLIC_PROCESS	0.00518941675324799	0.0828961467801987	0.407017918923954	-0.658557001079275	-1.74747975017626	14	Mat1a,Mthfd1,Mthfd2l,Bhmt,Enoph1	0.357142857142857
Ontology - Biological Process	GOBP_REGULATION_OF_LEUKOCYTE_MIGRATION	2.41620461576098e-05	0.00172823349793404	0.575610261071129	-0.384195816604003	-1.74734447602528	197	Adora1,Rarres2,Csf1r,Mpp1,Cxcl13,Rac2,Nckap1l,Ano6,Coro1a,Mospd2,Stk10,Cmklr1,Smpd3,Lgmn,Cxcr3,Myd88,Ccr7,Spi1,P2ry12,Msn,Sell,Tgfb1,Itga4,Pla2g7,Cd74,Cd300a,Slamf8,Gcsam,Mif,Lgals3,Ccr6,Padi2,Tlr2,Fut4,Xcl1,Cnn2,Tnfrsf14,C5ar1,Mapk3,Chst4,Abr,Cxcl10,Cd200r1,Pecam1,Plvap,App,Aif1,Ptpn22,Mmp9,Ccl24,Bst1,Spn,Pycard,Slamf1,Icam1	0.279187817258883
Canonical Pathways - Biocarta	BIOCARTA_MONOCYTE_PATHWAY	0.00829520565421274	0.111056590802759	0.380730400722792	-0.70219548270126	-1.74525456774581	11	Itgal,Cd44,Sell,Itga4,Itgb2,Pecam1,Icam1,Selp	0.727272727272727
Ontology - Molecular Function	GOMF_PRIMARY_ACTIVE_TRANSMEMBRANE_TRANSPORTER_ACTIVITY	0.000205730139566141	0.00900603359598011	0.518848077743792	-0.407980384192934	-1.74464196512588	129	Abca6,Ndufs2,Ndufv2,Cox7b,Abcg8,mt-Nd5,Cox5b,Atp6v0a4,Atp1b3,Cyc1,Atp5b,mt-Cytb,Tap1,Ndufa2,Abcg1,Atp1a1,mt-Co1,Abcb1a,Ndufv1,mt-Nd4,Ndufs1,Abcc3,Atp6v1b2,Abcc4,Abcc2,Uqcr10,Uqcrfs1,Abcg3,Atp2b1,Ndufs3,Cox7c,Atp5e,Uqcrh,Ndufs4,Cox6a1,Kcnj8,Atp7a,Atp6v0a2,Atp6v0e,Atp5l,Cox7a1,Abcb9,Cyb561d1,Atp6v1a,Cox5a,mt-Co3,Abcg2,Abcd4,Abcd1,mt-Nd4l,Atp6v1c1,Gm10320,Uqcrb,Atp1b1,Atp6v1h,Atp13a2,mt-Nd6,Cybrd1	0.449612403100775
Ontology - Biological Process	GOBP_REGULATION_OF_ADAPTIVE_IMMUNE_RESPONSE	2.5269275060187e-05	0.001775720723747	0.575610261071129	-0.383802569816646	-1.74449231015443	196	Cd44,Fcgr1,Vsir,Nckap1l,Slc11a1,H2-DMa,Fcer1g,Clec4n,H2-Ab1,Cd274,Cd48,Sash3,Ccr7,Slc15a4,Fcgr2b,Tgfb1,Tbx21,Ptprc,Cd74,Prkcz,Sirt1,Adcy7,Fcgr3,Pla2g4a,Prkcq,Gata3,Il7r,Zbtb7b,Fcer2a,Clec4g,Gimap3,Msh2,Jak2,Mif,Ccr6,Was,Ptpn6,Bcl6,Cd55,Xcl1,Il18r1,Tnfrsf14,Il18,Trpm4,Socs5,Cd28,Tnfrsf13c,Skap1,Cd226,Spn,Pycard,Slamf1,Ulbp1,Ahr,H2-Q10,Cd4,Pkn1,Ccr2,Tnfrsf1b,H2-D1,H2-Q7,Jak3,Traf6,Samsn1,Shld1,Klrd…	0.438775510204082
Ontology - Biological Process	GOBP_REGULATION_OF_LYMPHOCYTE_ACTIVATION	7.63451148393694e-08	1.37438362916447e-05	0.704975715167238	-0.347947739900004	-1.74408241902938	449	Vnn1,Tgfbr2,Csf1r,Axl,Itgal,Cd44,Ildr2,Rac2,H2-DMb1,Vsir,Nckap1l,Vsig4,Laptm5,Bank1,H2-DMa,Coro1a,Igfbp2,Tox,Fgl2,Icos,H2-Ab1,Ighd,H2-Aa,Cd274,Nfam1,Myd88,Sash3,Ccr7,Spi1,Cd22,H2-DMb2,Slc15a4,Fcgr2b,Tgfb1,Rasgrp1,Tbx21,Ptprc,Cd74,Cd5,Cd300a,H2-Eb1,Prkcz,Fgr,Sirpa,Slamf8,Tyrobp,Zfp608,Tlr4,Bmi1,Syk,Prkcq,Ikzf3,Gata3,Il7r,Slamf7,Clec7a,Zbtb7b,Il2ra,Clec4g,Gimap3,Msh2,Jak2,Lck,Mif,Lgals3,Ccr6,Cd59a,…	0.32739420935412
Ontology - Biological Process	GOBP_TYPE_II_INTERFERON_PRODUCTION	0.00029566938636869	0.0117841166875601	0.49849310876659	-0.413246684762857	-1.74286377669432	116	Axl,Vsir,Laptm5,Slc11a1,Cd274,Sash3,Rnf19b,Ccr7,Rasgrp1,Cd2,Sirpa,Itk,Tlr4,Gata3,Irf8,Gimap3,Jak2,Flt3,Il18r1,Runx3,Il18,Carmil2,Tnfrsf13c,App,Cd226,Ptpn22,Spn,Pycard,Slamf1,Tlr9,Ulbp1,Rara,Klrk1,Tlr7,Slamf6,Cd40lg,Zfp683,Cd3e,Ccr2,Cd96,Prnp,H2-Q7,Cd244a,Fadd,Enpp1,Il12rb2,Nod2,Fzd5,Tnf,Txk,Klre1,Il12b,Il27ra,Il18rap,Ddit3,Cyrib	0.482758620689655
Curated - Chemical and Genetic Perturbation	NADLER_OBESITY_UP	0.00144131329973693	0.0368566324608221	0.45505986738723	-0.462883570763768	-1.74102349127463	60	Csf1r,Mrc1,C1qb,Cd53,Ctss,Ifi30,Laptm5,Fcer1g,Postn,Lgmn,Selplg,Fcgr3,Cd68,Mif,Lgals3,Psap,Hcls1,Tln1,Mt2,Basp1,Tpm4	0.35
Ontology - Biological Process	GOBP_PRIMARY_ALCOHOL_CATABOLIC_PROCESS	0.00530621690365826	0.0839251798918189	0.407017918923954	-0.671548874793153	-1.74085973302303	13	Sult2a4,Sult2a3,Sult1e1,Sult2a5	0.307692307692308
Ontology - Biological Process	GOBP_POSITIVE_REGULATION_OF_PRODUCTION_OF_MOLECULAR_MEDIATOR_OF_IMMUNE_RESPONSE	0.000255969464501436	0.0106129640928245	0.49849310876659	-0.41108653548645	-1.74076539621234	117	Cd36,Laptm5,Fcer1g,Tek,Myd88,Sash3,Rbp4,Casp1,Tgfb1,Tbx21,Ptprc,Cd74,Mapkapk2,Prkcz,Sirt1,Tlr4,Syk,Gata3,Scimp,Gimap3,Msh2,Plcg2,Mif,Panx1,Tlr2,Cd55,Xcl1,Il18r1,Tnfrsf14,Il18,Hk1,Cd28,Cd226,Ptpn22,Pycard,Slamf1,Tlr9,Tlr7,Cd86	0.333333333333333
Ontology - Biological Process	GOBP_RESPONSE_TO_COLD	0.00802427272247737	0.108813658982654	0.380730400722792	-0.525615596347314	-1.73949317544798	33	Pparg,Adrb2,Agt,Acadm,Plac8,Thra,Adrb1,Lipe,Acadl,Nfe2l1,Prkaca	0.333333333333333
Ontology - Biological Process	GOBP_REGULATION_OF_PRODUCTION_OF_MOLECULAR_MEDIATOR_OF_IMMUNE_RESPONSE	7.43669043323163e-05	0.00416610678745584	0.538434096309916	-0.389455009795353	-1.7392943116557	173	Axl,Apoa2,Cd36,Vsir,Laptm5,Fcer1g,Tek,Myd88,Sash3,Cd22,Slc15a4,Rbp4,Casp1,Fcgr2b,Tgfb1,Tbx21,Ptprc,Cd74,Hmox1,Mapkapk2,Prkcz,Sirt1,Tlr4,Syk,Gata3,Scimp,Gimap3,Msh2,Plcg2,Mif,Panx1,Il13ra2,Tlr2,Bcl6,Cd55,Xcl1,Il18r1,Tnfrsf14,Il18,Trpm4,Vpreb3,Hk1,Cd28,Cd226,Ptpn22,Pycard,Slamf1,Irak3,Tlr9,Tlr7,Cd86,Cd40lg,Pkn1,Cd37,Ccr2,Dnajb9,Tnfrsf1b,Cd96,Jak3,Traf6,Shld1,Cd244a	0.358381502890173
Ontology - Biological Process	GOBP_NEGATIVE_REGULATION_OF_BLOOD_VESSEL_ENDOTHELIAL_CELL_MIGRATION	0.00802427272247737	0.108813658982654	0.380730400722792	-0.525528698286734	-1.73920559154753	33	Pparg,Spred1,Card10,Tgfb1,Hrg,Jup,Mecp2,Mmrn2	0.242424242424242
Cell Type Signatures	TABULA_MURIS_SENIS_LUNG_B_CELL_AGEING	0.000714521749434208	0.0226694405335344	0.477270815362862	-0.44115588590865	-1.73776750966903	81	Cd44,Pld4,Kctd12,Serpina3g,H2-Ab1,Adgre5,Wasf2,H2-Aa,Cyba,Fcgr2b,Cd2,H2-Eb1,Tnfaip8,Srgn,Scimp,Plek,Lgals3,Napsa,Gimap4,Atp2b1,Ptpn1,Phf11b,Ankrd44,Cd72,Hp1bp3,Crip1,Sp100,Ccnd2,H2-D1,Man1a,Fxyd5,Tpr,Anxa6,Gns	0.419753086419753
Ontology - Biological Process	GOBP_PHOSPHATIDYLCHOLINE_CATABOLIC_PROCESS	0.00624557324601319	0.0935195096343552	0.407017918923954	-0.725653466468063	-1.73766825149008	10	Enpp2,Apoc1,Scarb1,Pla2g6,Pla2g7,Pla2g4a,Pnpla8	0.7
Canonical Pathways - Reactome	REACTOME_ORGANIC_CATION_ANION_ZWITTERION_TRANSPORT	0.00285303423948856	0.0582309739937397	0.431707695803346	-0.80684116658109	-1.73698318688476	7	Slc22a18,Slc22a15,Slc22a4,Slc22a7	0.571428571428571
Ontology - Biological Process	GOBP_VACUOLAR_LOCALIZATION	0.00217137065125304	0.0483190785337981	0.431707695803346	-0.454611966279182	-1.73663289206782	69	Rac2,Cd84,Fcer1g,Rasgrp1,Tmem106b,Hmox1,Cd300a,Fgr,Fes,Syk,Gab2,Ndel1,Il13ra2,Sytl4,Vps33b,Vamp8,Kif1b,Borcs6,Pdpk1,Rnf167,Milr1,Cplx2,Rab34,Stxbp1,Lat,Tfeb,Nr4a3	0.391304347826087
Ontology - Biological Process	GOBP_RESPONSE_TO_MOLECULE_OF_FUNGAL_ORIGIN	0.00217770126975871	0.0483256644654766	0.431707695803346	-0.848141221859622	-1.73618819875465	6	Myd88,Syk,Clec7a,Scimp,Tlr2	0.833333333333333
Ontology - Biological Process	GOBP_POSITIVE_REGULATION_OF_PROTEIN_DEPHOSPHORYLATION	0.00435472146857472	0.074303884312571	0.407017918923954	-0.500038672787814	-1.7356307748761	41	Adora1,Gna12,Cdh5,Tgfb1,Ptprc,Cd300a,Jak2,Ptbp1,Pirb,Ppp1r15b,Itga1,Prkcd,Ppp1r16b,Calm1	0.341463414634146
Ontology - Biological Process	GOBP_REGULATION_OF_SEQUESTERING_OF_TRIGLYCERIDE	0.00630941715071562	0.0941242845333013	0.407017918923954	-0.654011658732702	-1.73541869290219	14	Pparg,Fitm1,Ppara,Lpl	0.285714285714286
Ontology - Biological Process	GOBP_LONG_TERM_SYNAPTIC_DEPRESSION	0.00518173040752593	0.0828559726440922	0.407017918923954	-0.544313889102718	-1.73473352194084	28	Adora1,Abhd6,Iqsec2,Shank3,Stau2,Srf,Pirb,Cd38,App	0.321428571428571
Ontology - Biological Process	GOBP_CELL_CHEMOTAXIS	1.83773607120031e-05	0.00140210511108435	0.575610261071129	-0.370508069481562	-1.73465606517225	241	Enpp2,Rarres2,Csf1r,Mpp1,Cxcl13,Il17ra,Ednrb,Rac2,Nckap1l,Fcer1g,Ano6,Coro1a,Mospd2,Ccl6,Cmklr1,Cxcr5,Il16,Vav1,Lgmn,Itga9,Cxcr3,Ccr7,Spi1,Sell,Coro1b,Pla2g7,Hrg,Cd74,Itgb2,Slamf8,Csf3r,Syk,Hgf,Fcgr3,Prkcq,Mif,Lgals3,Met,Ccr6,Padi2,Kdr,Vcam1,Ccl22,Xcl1,C5ar1,Trpm4,Mapk3,Cxcl16,Cxcl10,Trpm2,App,Aif1,Flt1,Pdgfra,Mmp9,Ccl24,Bst1,Cnr2,Slamf1,Itga1,Prkcd,Fgf2,Tmem102,Lef1,Crk,Gpr35,Retnlg,Vav3,Bin2,Cc…	0.29045643153527
Ontology - Biological Process	GOBP_REGULATION_OF_SMOOTH_MUSCLE_CONTRACTION	0.00460749733403071	0.0768171928052446	0.407017918923954	-0.483755594315808	-1.73440120487023	48	Adora1,Adrb2,Abat,Chrm2,Adra1a,Calcrl,Ptgs1,Lck,Shc1,Atp2b1,Adrb1,Srf,Rgs2,Flt1,Adra2b	0.3125
Canonical Pathways - Reactome	REACTOME_INNATE_IMMUNE_SYSTEM	5.42341508195905e-12	3.47575825772591e-09	0.887074988399873	-0.331454125580457	-1.7336561059215	831	Vnn1,Atp11a,Chil1,Defb1,Usp18,Cybb,Dusp4,Orm2,Colec10,Itgal,C1qb,Cd53,Pkm,Ctss,Cd44,Fcgr1,Ear2,Cd36,Pla2g6,C1qc,Acaa1b,Cfp,Rac2,Nckap1l,C1qa,Fcgr4,Rab27a,Slc11a1,Folr2,Iqgap1,Lcp2,Fcer1g,Actg1,Pld4,Lair1,Gmfg,Ano6,Dock2,Mospd2,Clec4n,Fgl2,Stk10,Igf2r,Ndufc2,Ttr,Adgre5,Neu1,Ly86,Wipf1,Slc44a2,Vav1,Wasf2,Hvcn1,Lgmn,Hbb-bs,Peli2,Irag2,Nfam1,Cd300lb,Myd88,Plac8,Plekho2,Ddx3x,Slc2a5,Lcn2,Atp6v0a4,Serp…	0.304452466907341
Ontology - Biological Process	GOBP_NUCLEOSIDE_PHOSPHATE_BIOSYNTHETIC_PROCESS	1.91986869074681e-05	0.0014373895403339	0.575610261071129	-0.370140062405937	-1.73293311833698	241	Ppargc1a,Adssl1,Ak4,Pkm,Nme4,Adcy9,Ppara,Pdk2,Adcy6,Sdhb,Ndufs2,Ndufv2,Ndufc2,Ndufb11,Ndufa5,mt-Nd5,Gcdh,Entpd1,Sdhc,Atp5g1,Ctps2,Atp5a1,Tgfb1,Ndufb5,Ndufb4,Atp5b,Pdha1,Atp5c1,Ndufb8,Ndufb7,Dld,Adcy7,Mthfd1,Npr1,Ndufa2,Aldoa,Ndufa13,Ndufv1,Kmo,mt-Nd4,Ndufs1,Rrm1,Mthfd2l,Ndufb10,Idh2,Ndufs3,Atp5pb,Ndufs5,Ndufa9,Atp5e,Slc25a12,Ndufb3,Sdha,Ndufs4,Nos3,Atp5h,Paics,Dck,Ndufb9,Atp5l,Adcy4,Ndufab1,Adk,A…	0.33195020746888
Ontology - Cellular Component	GOCC_ORGANELLE_INNER_MEMBRANE	5.20729534221472e-09	1.34566917575266e-06	0.761460801445585	-0.339778407271129	-1.7323978665865	544	Ldhb,Slc25a48,Ociad2,Eci1,Ndufaf5,Dmac2,Them4,Aldh3a2,Slc25a32,Cyp2e1,Dhfr,Slc25a10,Sdhb,Bckdhb,Ndufs2,Ndufv2,Ndufc2,Alas2,Ndufb11,Dap3,Cox7b,Hadh,Ndufa5,mt-Nd5,Uqcc1,Gcdh,Cox5b,Sdhc,Atp5g1,Atp5a1,Cyc1,Ndufb5,Ndufb4,Fgr,Chchd10,Sirt1,Atp5b,Atp5c1,Ndufb8,Gpd2,Sun2,Ndufb7,Mtarc2,Apex2,mt-Cytb,Ndufaf6,Uqcrc2,Ndufa2,Mrpl42,mt-Co1,Gstk1,Slc25a21,Bdh1,Suclg1,Ndufa13,Ndufv1,Kmo,Lgals3,mt-Nd4,Ndufs1,Mthf…	0.336397058823529
Ontology - Biological Process	GOBP_FC_RECEPTOR_MEDIATED_STIMULATORY_SIGNALING_PATHWAY	0.0100943739110337	0.124122838681951	0.380730400722792	-0.622503990095621	-1.73171376883638	17	Fcer1g,Ptprc,Myo1g,Csk,Appl1,Rap1a,Cd226,Nr4a3,Ptprj,Lyn	0.588235294117647
Ontology - Biological Process	GOBP_NEGATIVE_REGULATION_OF_INTERLEUKIN_17_PRODUCTION	0.0123554862457459	0.13901167672864	0.380730400722792	-0.6345506526831	-1.73113327054403	15	Vsir,Nckap1l,Tgfb1,Tlr4,Tlr2,Prnp,Il12b,Il27ra,Ddit3	0.6
Canonical Pathways - Reactome	REACTOME_METABOLISM_OF_AMINO_ACIDS_AND_DERIVATIVES	2.01247325770729e-05	0.00148589154539107	0.575610261071129	-0.37121382457994	-1.73069479408268	220	Tstd1,Aadat,Tdo2,Hpd,Cth,Mat1a,Agxt2,Gpt,Sardh,Crym,Ahcyl,Slc25a10,Bckdhb,Suox,Dlst,Gcdh,Ahcy,Azin2,Ivd,Aldh4a1,Pdha1,Aass,Dld,Gls,Hoga1,Dhtkd1,Ppm1k,Aldh6a1,Ethe1,Slc25a21,Pah,Kmo,Azin1,Sephs2,Hykk,Bbox1,Cps1,Oat,Bhmt,Gatm,Ogdh,Nags,Hgd,Slc25a12,Txn2,Hibadh,Pycrl,Psmd1,Slc6a12,Psme2b,Hibch,Psmc5,Enoph1,Auh,Psmd7,Ndufab1,Acat1,Serinc5,Psma6,Nqo1,Slc3a2,Mccc1,Echs1,Grhpr,Gstz1	0.295454545454545
Ontology - Molecular Function	GOMF_PROTEIN_TYROSINE_SERINE_THREONINE_PHOSPHATASE_ACTIVITY	0.00465981626301762	0.077127661328583	0.407017918923954	-0.51374197983525	-1.72977671688258	35	Dusp4,Ptpdc1,Ptp4a3,Dusp6,Dusp14,Cdc14b,Ssh1,Dusp23,Ssh2,Ptp4a2,Cdc14a,Ptp4a1,Dusp16,Dusp9	0.4
Ontology - Biological Process	GOBP_POSITIVE_REGULATION_OF_LYMPHOCYTE_DIFFERENTIATION	0.000145403450319081	0.00688543568666969	0.518848077743792	-0.407879811659191	-1.72948523095937	122	Vnn1,Tgfbr2,Axl,Vsir,Nckap1l,H2-DMa,Tox,H2-Aa,Sash3,Ccr7,Spi1,Tgfb1,Rasgrp1,Ptprc,Cd74,Prkcz,Syk,Gata3,Il7r,Zbtb7b,Il2ra,Gimap3,Lck,Inpp5d,Bcl6,Itpkb,Runx3,Il18,Il2rg,Carmil2,Socs5,Rhoh,Stat5b,Rara,Il15,Lef1	0.295081967213115
Ontology - Biological Process	GOBP_POSITIVE_REGULATION_OF_MONONUCLEAR_CELL_MIGRATION	0.00176641600061407	0.0420465156387643	0.45505986738723	-0.459565499775919	-1.7285433776987	60	Cxcl13,Ano6,Coro1a,Mospd2,Lgmn,Ccr7,Spi1,Tgfb1,Itga4,Pla2g7,Lgals3,Ccr6,Xcl1,Tnfrsf14,Cxcl10,App,Aif1,Spn,Pycard,Slamf1,Tmem102,Ccr2,Ccl5,Adam10	0.4
Ontology - Biological Process	GOBP_ACTIVATION_OF_CYSTEINE_TYPE_ENDOPEPTIDASE_ACTIVITY	0.00562509111123155	0.0867422615824368	0.407017918923954	-0.538324154139986	-1.72845624526008	29	Casp6,Lgmn,Tbc1d10a,Cycs,Ifi209,Ifi204,Ifi208,Ifi203,Apaf1,Pycard,Ifi211,Fadd,Ifi205	0.448275862068966
Ontology - Biological Process	GOBP_MAST_CELL_CYTOKINE_PRODUCTION	0.00367412135214327	0.0669108332092734	0.431707695803346	-0.78613575838667	-1.72815831820716	8	Fcer1g,Rasgrp1,Hmox1,Syk,Bcl6	0.625
Ontology - Biological Process	GOBP_POSITIVE_REGULATION_OF_T_CELL_CYTOKINE_PRODUCTION	0.00634325966791145	0.0944320522730724	0.407017918923954	-0.578646889701614	-1.72788708311018	22	Sash3,Tbx21,Prkcz,Gata3,Cd55,Xcl1,Il18r1,Il18,Slamf1	0.409090909090909
Ontology - Biological Process	GOBP_HEAT_GENERATION	0.00834732505244407	0.111189754497385	0.380730400722792	-0.607180474304949	-1.72771256962863	18	Adrb2,Abat,Ednrb,Il1rn,Ccr5,Adrb1	0.333333333333333
Ontology - Biological Process	GOBP_RENAL_SYSTEM_PROCESS_INVOLVED_IN_REGULATION_OF_BLOOD_VOLUME	0.0122110297457032	0.13797258010272	0.380730400722792	-0.683704847281829	-1.72762565598168	12	Adora1,Cyba,Nr3c2	0.25
Ontology - Biological Process	GOBP_REGULATION_OF_T_CELL_ACTIVATION	1.63057754714469e-06	0.000185284492626611	0.643551836150722	-0.354301226175559	-1.72700720236821	329	Vnn1,Tgfbr2,Itgal,Cd44,Ildr2,Rac2,H2-DMb1,Vsir,Nckap1l,Vsig4,Laptm5,H2-DMa,Coro1a,Igfbp2,Tox,Fgl2,Icos,H2-Ab1,H2-Aa,Cd274,Sash3,Ccr7,H2-DMb2,Tgfb1,Rasgrp1,Tbx21,Ptprc,Cd74,Cd5,Cd300a,H2-Eb1,Prkcz,Sirpa,Zfp608,Bmi1,Syk,Prkcq,Gata3,Il7r,Zbtb7b,Il2ra,Clec4g,Gimap3,Jak2,Lck,Lgals3,Ccr6,Cd59a,Btnl2,Vcam1,Ptpn6,Bcl6,Cd55,Fcho1,Xcl1,Tnfrsf14,Tnfaip8l2,Itpkb,Runx3,Il18,Csk,Card11,H2-Eb2,H2-Ob,Il2rg,Carmi…	0.325227963525836
Canonical Pathways - Reactome	REACTOME_DETOXIFICATION_OF_REACTIVE_OXYGEN_SPECIES	0.00868429075049604	0.11414249910127	0.380730400722792	-0.521722122262157	-1.72660795733996	33	Gpx6,Cybb,Nox4,Cyba,Cycs,Ncf2,Ncf4,Sod2,Txn2,Txnrd2	0.303030303030303
Ontology - Biological Process	GOBP_MHC_CLASS_II_BIOSYNTHETIC_PROCESS	0.00683208489435426	0.0986159136732829	0.407017918923954	-0.650061781153163	-1.72493770025522	14	Slc11a1,Spi1,Ciita,Sirt1,Tlr4,Jak2,Nfx1,Tmem106a,Cd40lg	0.642857142857143
Ontology - Biological Process	GOBP_LYMPHOCYTE_ACTIVATION_INVOLVED_IN_IMMUNE_RESPONSE	9.6892058905921e-05	0.00500932226568729	0.538434096309916	-0.386168187344886	-1.72461546185858	173	Itgal,Slfn2,H2-DMb1,Nckap1l,Rab27a,Slc11a1,Fcer1g,Coro1a,Lfng,Fgl2,Ccr7,Spi1,H2-DMb2,Slc15a4,Tgfb1,Tbx21,Ptprc,Cd74,Prkcz,Tlr4,Gata3,Irf8,Zbtb7b,Msh2,Plcg2,Lgals3,Ccr6,Cd180,Bcl6,Il18r1,Nkg7,Il18,Cd19,Rora,Dock10,Socs5,Cd28,Il6ra,Relb,Atp7a,Tmem98,Spn,Icam1,Rara,Tsc1,Lef1,Slamf6,Dock11,Rnf168,Cd40lg,Zfp683,Ccr2,Batf,Lig4,Apbb1ip,Jak3,Shld1,Ly9,Cd244a,Itm2a,Msh6	0.352601156069364
Canonical Pathways - Reactome	REACTOME_PKA_MEDIATED_PHOSPHORYLATION_OF_CREB	0.0124569686789759	0.13957031620598	0.380730400722792	-0.626885056255754	-1.72457183134492	16	Adcy9,Adcy6,Adcy7,Adcy4,Prkaca,Adcy5,Calm1	0.4375
Canonical Pathways - Reactome	REACTOME_CD28_DEPENDENT_VAV1_PATHWAY	0.0127959824230949	0.141867284131213	0.380730400722792	-0.682458136854152	-1.72447539468253	12	Vav1,Lck,Cd28,Pak1,Pak2,Cd86,Fyn,Rac1	0.666666666666667
Ontology - Biological Process	GOBP_AGING	0.00189876887693393	0.0442824962827298	0.45505986738723	-0.456262872818065	-1.72403088484591	63	Cdkn1c,Abat,Gna12,C1qa,Adra1a,Sin3a,Slc1a2,Hyal2,Gna11,Alpl,Cd68,mt-Nd4,Acmsd,Pax5,Shc1,Mapk3,Atp8a2,Mmp9,Arhgef12,Norad,Gna13,Ctc1,Agtr1a	0.365079365079365
Ontology - Biological Process	GOBP_REGULATION_OF_LENS_FIBER_CELL_DIFFERENTIATION	0.0041850031291453	0.0726458506339826	0.407017918923954	-0.757129619700129	-1.72378812491	9	Cdkn1c,Spred2,Spred1,Zeb2	0.444444444444444
Curated - Chemical and Genetic Perturbation	SWEET_LUNG_CANCER_KRAS_DN	4.95316087206692e-07	6.72538504171662e-05	0.659444398037935	-0.34924602960809	-1.7235642676025	386	Enpp2,Rarres2,Usp18,Cdkn1c,Sult1d1,Adrb2,Sorbs1,Ednrb,Cdh5,Hsd11b1,Arhgef3,Cyp2e1,Kctd12,Satb1,Gmfg,Car3,Ltb,Igfbp2,Tspan7,Postn,Msln,Ms4a1,Tek,Fgl2,Adgre5,Ighd,Alas2,Lepr,Hbb-bs,Arrb1,Npr3,Gng2,Tango2,Plpp1,Gpc3,Calcrl,Gnb4,Meis1,Ets1,Gsta3,Cyp4b1,Sparcl1,Tnfrsf19,Ntn1,Srgn,Tns2,Robo1,Marcks,Gfra2,Hp,Cavin2,Dipk2a,Ackr4,She,Gbp2,Kalrn,Lmo2,Dcn,Art3,Hck,Spock2,Gimap4,Gpr182,Kdr,Ms4a6b,Cyp2b9,Tfpi…	0.27979274611399
Ontology - Biological Process	GOBP_PROTEIN_HOMOTETRAMERIZATION	0.00363795919926966	0.0668117440628248	0.431707695803346	-0.488754380516356	-1.72341959531074	45	Tdo2,Pkm,Cth,Mat1a,Samhd1,Crtc2,Gls,Upb1,Vasp,Gbp5,Trpm4,Sod2,Evl,Shmt2,Trpm2,Osbpl2	0.355555555555556
Ontology - Biological Process	GOBP_REGULATION_OF_ADIPOSE_TISSUE_DEVELOPMENT	0.00698141861284931	0.099516271365722	0.407017918923954	-0.649396738891682	-1.7231730118789	14	Pparg,Spi1,Sirt1,Trpm4,Sh3pxd2b,Plaat3,Ncoa2,Ncoa1,Prkaa1	0.642857142857143
Ontology - Biological Process	GOBP_BROWN_FAT_CELL_DIFFERENTIATION	0.0020816770337844	0.047116961928919	0.431707695803346	-0.470331317597042	-1.72286274013789	53	Pparg,Bmp7,Rarres2,Adrb2,Selenbp1,Plac8,Sirt1,Fndc5,Aldh6a1,Dhrs7b,Zbtb7b,Lncbate1,Adrb1,Rgs2,Cebpa	0.283018867924528
Positional	chrXF4	0.00660776962157358	0.0965083727227456	0.407017918923954	-0.587241447135159	-1.72269721753419	21	S100g,Gm15163,Ctps2,Reps2,Pdha1,Syap1,Adgrg2,Phka2,Map3k15,Sms,Sh3kbp1	0.523809523809524
Canonical Pathways - Reactome	REACTOME_INSERTION_OF_TAIL_ANCHORED_PROTEINS_INTO_THE_ENDOPLASMIC_RETICULUM_MEMBRANE	0.0134166808666667	0.14623269445288	0.380730400722792	-0.631338665885409	-1.72237057021976	15	Aldh3a2,Hmox1,Cyb5a,Ube2j2,App,Prnp,Gm10320	0.466666666666667
Ontology - Biological Process	GOBP_REGULATION_OF_CELL_ACTIVATION	2.13183076562225e-09	6.21021682305448e-07	0.774939030136436	-0.337450466796556	-1.72200463310159	583	Vnn1,Pparg,Slc7a2,Tgfbr2,Csf1r,Axl,Itgal,Adrb2,Cd44,Ildr2,Abat,Enpp3,Rac2,H2-DMb1,Vsir,Nckap1l,Cd84,Vsig4,Laptm5,Bank1,H2-DMa,Fcer1g,Coro1a,Igfbp2,Tox,Fgl2,Icos,H2-Ab1,Ighd,Il16,H2-Aa,Cd274,Nfam1,Cd300lb,Myd88,Sash3,Ccr7,Spi1,Cd22,H2-DMb2,Slc15a4,Fcgr2b,Tgfb1,Rasgrp1,Hrg,Tbx21,Ptprc,Cd74,Hmox1,Cd5,Cd300a,H2-Eb1,Prkcz,Fgr,Itgb2,Sirpa,Slamf8,Tyrobp,Zfp608,Tlr4,Bmi1,Fes,Syk,Pla2g4a,Prkcq,Ikzf3,Gata3…	0.317324185248714
Ontology - Biological Process	GOBP_VITAMIN_TRANSMEMBRANE_TRANSPORT	0.0108649223695416	0.130102979226305	0.380730400722792	-0.618974471216994	-1.72189517082459	17	Scarb1,Slc25a32,Folr2,Slc23a2,Lrp2,Rbp4,Slc5a6	0.411764705882353
Ontology - Biological Process	GOBP_REGULATION_OF_NEUTROPHIL_APOPTOTIC_PROCESS	0.00401092766842409	0.0705412547788043	0.407017918923954	-0.783283827299216	-1.72188893231655	8	Cd44,Pik3cd,Fcgr2b,Itpkb,Il18,Pik3cb	0.75
Canonical Pathways - Reactome	REACTOME_INTERLEUKIN_2_SIGNALING	0.00440721003067345	0.0746211716711015	0.407017918923954	-0.756251504753528	-1.72178888451857	9	Il2rb,Syk,Il2ra,Lck,Shc1,Il2rg,Stat5b	0.777777777777778
Curated - Chemical and Genetic Perturbation	JACKSON_DNMT1_TARGETS_DN	0.00704134317519213	0.100192185038125	0.407017918923954	-0.599518551702287	-1.72170989139805	19	Scd2,Fzd8,H19,Gas2,Jup,Mdh2,Efnb1,Grb10,Pold1	0.473684210526316
Ontology - Biological Process	GOBP_REGULATION_OF_GAMMA_DELTA_T_CELL_ACTIVATION	0.00698141861284931	0.099516271365722	0.407017918923954	-0.648827270274245	-1.72166192798533	14	Nckap1l,Ptprc,Syk,Gimap3,Lck,Stat5b,Lef1	0.5
Canonical Pathways - Reactome	REACTOME_CELL_CELL_COMMUNICATION	0.00171900598376638	0.0412304099878816	0.45505986738723	-0.445179718332341	-1.72156275241742	72	Ang,Sdk1,Cdh5,Iqgap1,Actg1,Fyb,Sirpa,Tyrobp,Arhgef6,Jup,Vasp,Actn1,Parvb,Fermt2,Pard6b,Cadm3,Pard6g,Lims1,Cdh4,Gm5150,Tesk1,Pxn,Nck2	0.319444444444444
Ontology - Biological Process	GOBP_NEGATIVE_REGULATION_OF_EPITHELIAL_CELL_MIGRATION	0.00257794617526043	0.0543471758158192	0.431707695803346	-0.452645783959569	-1.72139607413318	64	Pparg,Cxcl13,Spred1,Card10,Tgfbr3,Tgfb1,Hrg,Bmp10,Ptprm,Jup,Mecp2,Dcn,Mmrn2,Evl,Gdf2,Mcc,Patz1,Fgf2	0.28125
Ontology - Biological Process	GOBP_ADENYLATE_CYCLASE_ACTIVATING_G_PROTEIN_COUPLED_RECEPTOR_SIGNALING_PATHWAY	0.000863139375932025	0.0262912910288648	0.477270815362862	-0.436903957874793	-1.72101864010455	81	Adgre4,Adrb2,Adgre1,Adcy9,Adcy6,Adgre5,Adra1a,Adgrl4,Cxcr3,Calcrl,Adcy7,Adgrg3,Adm,Gpr65,Adrb1,Adgrf1,Cxcl10,Adgrg2,Grk2,Ramp3,App,Adgrf5,Adcy4,Adra2b,S1pr4,Prkaca,Pde10a,Pth1r,Adcy5,Gna13	0.37037037037037
Ontology - Biological Process	GOBP_REGULATION_OF_SMOOTH_MUSCLE_CELL_DIFFERENTIATION	0.00521450809765053	0.0830485573961797	0.407017918923954	-0.53228578437877	-1.72086422443499	30	Cth,Tmsb4x,Tgfb1,Sirt1,Mecp2,Ankrd17,Sod2,Olfm2,Nfatc2,Rcan1,Nfatc1,Eng	0.4
Ontology - Biological Process	GOBP_LEUKOCYTE_AGGREGATION	0.012915501752961	0.142221422052193	0.380730400722792	-0.625515801544332	-1.72080498751655	16	Bmp7,Cd44,Rac2,Stk10,Msn,Sema4d	0.375
Ontology - Cellular Component	GOCC_CELL_SURFACE	6.43834655259166e-11	2.78797806663848e-08	0.839088935621274	-0.332056443459035	-1.72072608052958	743	Tgfbr2,Cd5l,Csf1r,Sdc3,Axl,Cd163,Itgal,Mrc1,Adgre4,Cd53,Csf2rb,Adgre1,Ctss,Cd44,Fcgr1,Scarb1,Cd36,Clec14a,Enpp3,Il2rb,Adamts7,Csf2rb2,Stab2,Vsir,Cdh5,Cd84,Cd79a,Fcgr4,Folr2,Art2b,H2-DMa,Fcer1g,Fzd1,Msln,Ms4a1,Clec4n,Tek,Icos,Igf2r,Tgfbr3,Chadl,H2-Ab1,Adgre5,Itgb7,Ighd,Cxcr5,Neu1,Tnfrsf1a,H2-Aa,Clec4f,Lepr,Itga9,Cd274,Cd48,Cxcr3,Nfam1,Lpl,Entpd1,Ccr7,Fcmr,Cd22,Lrp2,Ciita,P2ry12,Msn,Sell,Mbp,Atp5a1…	0.282637954239569
Ontology - Biological Process	GOBP_POSITIVE_REGULATION_OF_MACROPHAGE_DERIVED_FOAM_CELL_DIFFERENTIATION	0.00785476407564319	0.107105557463792	0.380730400722792	-0.718446886501338	-1.72041119176575	10	Agt,Cd36,Msr1,Lpl,Apob,Il18,Agtr1a,Prkch	0.8
Cell Type Signatures	TABULA_MURIS_SENIS_LUNG_CD8_POSITIVE_ALPHA_BETA_T_CELL_AGEING	0.00521450809765053	0.0830485573961797	0.407017918923954	-0.531988373330395	-1.71990270329706	30	Serpina3g,Cxcr3,Plek,Ms4a4b,Nkg7,Fasl,Cst7,Klrk1,Crip1,Ccnd2,Calm1,H2-D1,Ccl5,Gzmm	0.466666666666667
Ontology - Molecular Function	GOMF_TOXIC_SUBSTANCE_BINDING	0.00735475303828997	0.102378673483477	0.407017918923954	-0.648026517585236	-1.7195371322476	14	Gsta4,Ephx2,H2-Ab1,Nefh,Ahr	0.357142857142857
Ontology - Biological Process	GOBP_NEGATIVE_REGULATION_OF_POST_TRANSCRIPTIONAL_GENE_SILENCING	0.0138196502879918	0.148802712979976	0.380730400722792	-0.679708909263309	-1.71752848456634	12	Pparg,Tgfb1,Mecp2	0.25
Ontology - Biological Process	GOBP_T_CELL_PROLIFERATION	2.69121402602852e-05	0.00187154344416246	0.575610261071129	-0.373191274919079	-1.71728009285666	208	Tgfbr2,Itgal,Ccnd3,Cd44,Slfn2,Rac2,H2-DMb1,Vsir,Nckap1l,Elf4,Vsig4,Laptm5,Slc11a1,Satb1,Dock2,Coro1a,Igfbp2,H2-Aa,Cd274,Sash3,Ccr7,H2-DMb2,Msn,Tgfb1,Rasgrp1,Ptprc,Itgb2,Bmi1,Syk,Prkcq,Zbtb7b,Il2ra,Clec4g,Jak2,Ebi3,Lgals3,Cd59a,Btnl2,Vcam1,Ptpn6,Bcl6,Cd55,Xcl1,Tnfrsf14,Il18,Card11,Itgax,Carmil2,Cd28,Tnfrsf13c,Btla,Itch,Aif1,Ptpn22,Spn,Pycard,Slamf1,Stat5b,Adk,Ccdc88b,Efnb1,Il15,Dnaja3,Cd86,Cd4,Zc3…	0.394230769230769
Ontology - Biological Process	GOBP_POSITIVE_REGULATION_OF_T_CELL_PROLIFERATION	0.000810039039153193	0.0249585490102163	0.477270815362862	-0.421856228041749	-1.71691821670321	94	Tgfbr2,Itgal,H2-DMb1,Nckap1l,Coro1a,Igfbp2,Cd274,Sash3,Ccr7,H2-DMb2,Ptprc,Bmi1,Syk,Prkcq,Il2ra,Jak2,Cd59a,Btnl2,Vcam1,Cd55,Xcl1,Il18,Card11,Carmil2,Cd28,Tnfrsf13c,Aif1,Ptpn22,Spn,Pycard,Slamf1,Stat5b,Adk,Ccdc88b,Efnb1,Il15,Dnaja3,Cd86,Cd4,Cd40lg,Cd3e,Nck2,Ccr2,Ccl5,Rasal3,Jak3,Traf6,Cd244a	0.51063829787234
Curated - Chemical and Genetic Perturbation	RASHI_RESPONSE_TO_IONIZING_RADIATION_6	0.000466065524979827	0.0166309617844695	0.49849310876659	-0.425807947919529	-1.71618317664839	91	Cxcl13,Cfp,Laptm5,Ptp4a3,Ms4a1,Slc38a4,Fermt3,Cd48,Selplg,Fcgr2b,Ptprc,Gbp2b,Tyrobp,Cd79b,Ikzf1,Aldoa,Ubd,Il18r1,Unc93b1,Fmnl1,Ifitm6,Grk2,Csf2ra,Rhoh,Mir142hg,Pip4k2a,Ccr2,Slfn1,Ccl5,Lyz2	0.32967032967033
Ontology - Biological Process	GOBP_GLUCOSE_CATABOLIC_PROCESS	0.00747824444419977	0.103827064545034	0.407017918923954	-0.584703957074726	-1.71525338486884	21	Pkm,Pgk1,Aldoa,Pfkl,Hk1,Slc25a12,Tpi1,Pfkfb2	0.380952380952381
Ontology - Biological Process	GOBP_NEGATIVE_REGULATION_OF_IMMUNE_RESPONSE	0.000106835960547918	0.00538222810740168	0.538434096309916	-0.386635768545071	-1.71493883913356	165	Pparg,Smpdl3b,Enpp3,Vsir,Nckap1l,Cd84,Vsig4,Fgl2,Samhd1,Spi1,Smcr8,Fcgr2b,Tgfb1,Tbx21,Ptprc,Hmox1,Cd300a,Slamf8,Ythdf2,Tap1,Serpinb9,Il7r,Zbtb7b,Clec4g,Lgals3,Cd59a,Inpp5d,Trim21,Il13ra2,Ptpn6,Ifi209,Selenos,Bcl6,Cd55,Tnfrsf14,Ifi204,Ifi208,Parp14,Abr,Ifi203,Socs5,Nlrc3,Spn,Slamf1,Irak3,Ahr,Dnaja3,Crk,Mkrn2,Acod1,Ifi211,Ccr2,Cd96,Bcr,Jak3,Nlrc5,Samsn1,Klrd1,Arrb2,Oas3,Nod2,Ifi205,Cr2,Banf1,Ccr1,I…	0.424242424242424
Ontology - Biological Process	GOBP_T_CELL_CYTOKINE_PRODUCTION	0.00507611534707223	0.081574242819249	0.407017918923954	-0.496177376635678	-1.7146090271366	40	Vsir,Slc11a1,Sash3,Tbx21,Prkcz,Gata3,Cd55,Xcl1,Il18r1,Il18,Trpm4,Stard7,Slamf1,Ccr2,Tnfrsf1b,Traf6	0.4
Ontology - Biological Process	GOBP_POSITIVE_REGULATION_OF_CHEMOKINE_PRODUCTION	0.00204817231643017	0.0466436934321241	0.431707695803346	-0.455694529513299	-1.71398366854738	60	Csf1r,Il17ra,Cd84,Postn,Il16,Lpl,Myd88,Mbp,Cd74,Tlr4,Syk,Mif,Tlr2,Il18,Il6ra,App,Aif1,Pycard,Tlr9,Tlr7,Lrp1	0.35
Ontology - Biological Process	GOBP_POSITIVE_REGULATION_OF_ADAPTIVE_IMMUNE_RESPONSE	0.000337952670297787	0.0129848385695711	0.49849310876659	-0.401996196050547	-1.71380430981029	126	Cd44,Fcgr1,Slc11a1,H2-DMa,Fcer1g,Clec4n,H2-Ab1,Cd274,Sash3,Tgfb1,Tbx21,Ptprc,Cd74,Prkcz,Sirt1,Fcgr3,Pla2g4a,Prkcq,Gata3,Fcer2a,Gimap3,Msh2,Jak2,Mif,Cd55,Xcl1,Il18r1,Il18,Cd28,Tnfrsf13c,Skap1,Cd226,Pycard,Slamf1,Ulbp1,H2-Q10,Cd4,Ccr2,H2-D1,H2-Q7,Traf6,Shld1,Nfkbid,Fadd,Pnp,Cd1d2,Nod2,Fzd5,Tnf,Exosc3,H2-M2,Btk,Il12b,Il27ra,Mill2	0.436507936507937
Cell Type Signatures	TABULA_MURIS_SENIS_LUNG_CD4_POSITIVE_ALPHA_BETA_T_CELL_AGEING	0.000250079194827965	0.0105164536995634	0.49849310876659	-0.399590913017852	-1.71333768078943	130	Il2rb,Iqgap1,Actg1,Serpina3g,Ptpn18,Cd48,Cxcr3,Selplg,Gng2,Cyba,Itga4,Cd74,Cd5,Pgam1,Cxcr6,Clic1,Srgn,Tap1,Aldoa,Lgals3,Ms4a6b,Ncf4,Gimap7,Ms4a4b,Nkg7,Runx3,Atp2b1,Lsp1,Il10rb,Epsti1,Ifi203,Vamp8,Tspan3,Glipr2,Cd82,Ptprcap,Smpdl3a,Cst7,Slc3a2,Crip1,H2-D1,Hcst,Ccl5,Thy1,Plaat3,Cdc42ep3,Cox17	0.361538461538462
Ontology - Biological Process	GOBP_BICARBONATE_TRANSPORT	0.00725541341196434	0.10188238933841	0.407017918923954	-0.660900563082444	-1.71325605773199	13	Slc4a9,Slc4a4,Slc4a11	0.230769230769231
Ontology - Biological Process	GOBP_REGULATION_OF_T_CELL_PROLIFERATION	8.61465267863098e-05	0.00466297179787248	0.538434096309916	-0.385030754323883	-1.71097104129462	167	Tgfbr2,Itgal,Cd44,Rac2,H2-DMb1,Vsir,Nckap1l,Vsig4,Laptm5,Coro1a,Igfbp2,H2-Aa,Cd274,Sash3,Ccr7,H2-DMb2,Tgfb1,Ptprc,Bmi1,Syk,Prkcq,Zbtb7b,Il2ra,Clec4g,Jak2,Lgals3,Cd59a,Btnl2,Vcam1,Ptpn6,Bcl6,Cd55,Xcl1,Tnfrsf14,Il18,Card11,Carmil2,Cd28,Tnfrsf13c,Btla,Itch,Aif1,Ptpn22,Spn,Pycard,Slamf1,Stat5b,Adk,Ccdc88b,Efnb1,Il15,Dnaja3,Cd86,Cd4,Zc3h12d,Cd40lg,Cd37,Cd3e,Nck2,Ccr2,Slfn1,Tnfrsf1b,Ccl5,Prnp,Sos2,Rasa…	0.407185628742515
Cell Type Signatures	TABULA_MURIS_SENIS_MAMMARY_GLAND_B_CELL_AGEING	2.84643641077235e-06	0.000300036869561806	0.627256739718528	-0.354889670808544	-1.71045811321674	293	Cybb,Pkm,Ctss,Cd44,Lbh,Tmem243,Rac2,H2-DMb1,Cd79a,Ifi30,Tmem134,Actg1,Pld4,Kctd12,Coro1a,Ltb,Ms4a1,Sdhb,Fermt3,Ly86,Scand1,Ptpn18,Hvcn1,Ddx3x,Cd22,Herpud1,Cyba,Gltp,Ptprc,Mdh1,Actr3,Cd52,Vps28,Cyb5a,Tnfaip8,Mtarc2,Syk,Ndufa2,Cd79b,Ikzf1,Gimap3,Ndufa13,Grcc10,Dcn,Napsa,Gimap4,Ncf4,Ptpn6,Selenos,Psap,Klf2,Cnn2,Lsp1,Csk,Bcl2,Unc93b1,Cotl1,Arhgdib,Tln1,Evl,Mt2,Dok3,Cd38,4930523C07Rik,Cenpx,H2-Oa,Vamp…	0.313993174061433
Canonical Pathways - Reactome	REACTOME_HEME_SIGNALING	0.0154311542361057	0.159097781963247	0.380730400722792	-0.67682048949098	-1.71022985545209	12	Hbb-bs,Clec1b,Tlr4,Hba-a1,Apob	0.416666666666667
Ontology - Biological Process	GOBP_ACTIVATION_OF_NF_KAPPAB_INDUCING_KINASE_ACTIVITY	0.0125601319806651	0.140246371813502	0.380730400722792	-0.614747903994987	-1.71013748770976	17	Chil1,Agt,Card10,Tlr4	0.235294117647059
Ontology - Biological Process	GOBP_REGULATORY_T_CELL_DIFFERENTIATION	0.00491368317821336	0.0800071462208684	0.407017918923954	-0.503578615335956	-1.7095606318367	36	Cd44,Vsir,Tox,Tgfb1,Gimap3,Lck,Bcl6,Il2rg,Carmil2,Cd28	0.277777777777778
Canonical Pathways - Reactome	REACTOME_PEROXISOMAL_LIPID_METABOLISM	0.00428613371471711	0.0737620132945194	0.407017918923954	-0.545632512035337	-1.70911908236698	27	Nudt19,Acox1,Acaa1b,Aldh3a2,Decr2,Hsd17b4,Acbd5,Slc27a2,Ehhadh,Pecr,Acox2,Abcd1,Phyh,Mlycd	0.518518518518519
Canonical Pathways - Biocarta	BIOCARTA_ACETAMINOPHEN_PATHWAY	0.00143133559464629	0.0367838047486503	0.45505986738723	-0.886227885545253	-1.70893045066347	5	Cyp2e1,Cyp3a11,Cyp1a2,Ptgs1,Nr1i3	1
Ontology - Molecular Function	GOMF_CALCIUM_INDEPENDENT_PHOSPHOLIPASE_A2_ACTIVITY	0.00336889860045871	0.0636515252081951	0.431707695803346	-0.834654099038938	-1.70857937268547	6	Pla2g6,Pla2g7,Pla2g4a,Pnpla8	0.666666666666667
Ontology - Biological Process	GOBP_NEGATIVE_REGULATION_OF_IMMUNE_EFFECTOR_PROCESS	0.000421059562184414	0.0155442772011951	0.49849310876659	-0.405678856017941	-1.70742603533113	114	Axl,Apoa2,Enpp3,Vsir,Nckap1l,Cd84,Vsig4,Fgl2,Spi1,Cd22,Fcgr2b,Tgfb1,Tbx21,Ptprc,Hmox1,Cd300a,Slamf8,Tap1,Serpinb9,Il7r,Zbtb7b,Clec4g,Lgals3,Cd59a,Il13ra2,Ptpn6,Bcl6,Cd55,Vpreb3,Appl1,Abr,Socs5,Spn,Slamf1,Irak3,Ahr	0.315789473684211
Cell Type Signatures	TABULA_MURIS_SENIS_SPLEEN_T_CELL_AGEING	1.95783061018336e-05	0.00145899358308641	0.575610261071129	-0.361930616179238	-1.70572129653291	247	Itgal,Pkm,Ctss,Cd44,Lbh,Il2rb,Rac2,Cd84,Laptm5,Lcp2,Tmem134,Actg1,Tox,Sla,Icos,Serpina3g,H2-Ab1,Cxcr3,Gng2,Cox5b,Baz1a,Coro1b,Casp1,Itga4,Gltp,Cd74,Arf6,Trim8,Cd5,Pgam1,Tnfaip8,Clic1,Srgn,Vasp,Aldoa,Gimap3,Ndufa13,Cd3g,Gimap4,Bcl2a1d,Atpif1,Arhgap31,Gimap7,Fth1,Atp2b1,Cox7c,Tpi1,Ptpn1,Cox8a,Vamp8,Tspan3,Rap1a,Cd82,Ptprcap,Ptpn22,Smpdl3a,Cst7,Glrx,Slc3a2,Cox6b1,Cd4,Atp5j2,Cox7a2,Ptpn7,Nfkbia,Acot7…	0.303643724696356
Ontology - Biological Process	GOBP_NEGATIVE_REGULATION_OF_MAP_KINASE_ACTIVITY	0.00223815698379585	0.0491229468416124	0.431707695803346	-0.463675315042872	-1.70518983800605	55	Pparg,Bmp7,Agt,Spry4,Cd300a,Hyal2,Hipk3,Ptpn6,Fem1a,Rgs2,Ptpn1,Ptpn22,Irak3,Prkcd,Pik3cb,Dusp16,Lax1,Rgs14,Dusp7,Inpp5k,Sh2b3,Aida,Ptprj,Gsk3b,Lyn,Cblc,Gstp2,Gstp3	0.509090909090909
Ontology - Biological Process	GOBP_LAMELLIPODIUM_MORPHOGENESIS	0.0144439466049031	0.153157453675551	0.380730400722792	-0.619617581214584	-1.70457887950162	16	Enpp2,Cd44,Wasf2,Coro1b	0.25
Ontology - Molecular Function	GOMF_ADENYLATE_CYCLASE_ACTIVITY	0.00917609055938917	0.118182735484352	0.380730400722792	-0.711739996422921	-1.70435070216012	10	Adcy9,Adcy6,Adcy7,Adcy4,Adcy5	0.5
Ontology - Biological Process	GOBP_REGULATION_OF_THE_FORCE_OF_HEART_CONTRACTION_BY_CHEMICAL_SIGNAL	0.00463854665096724	0.0770782992353845	0.407017918923954	-0.791644516877559	-1.70426754702238	7	Adrb2,Adra1a,Adrb1,Nos3,Grk2	0.714285714285714
Ontology - Biological Process	GOBP_NEGATIVE_REGULATION_OF_INTERLEUKIN_12_PRODUCTION	0.0131765726233998	0.144302834293993	0.380730400722792	-0.612572148497991	-1.70408485863153	17	Cmklr1,Ccr7,Mefv,Tlr2,Lilra5,Nlrc3,Slamf1,Irak3,Jak3,Arrb2,Nod2	0.647058823529412
Ontology - Molecular Function	GOMF_2_IRON_2_SULFUR_CLUSTER_BINDING	0.0143017630946114	0.152391164614453	0.380730400722792	-0.55571091041504	-1.70346260376553	25	Sdhb,Ndufv2,Isca1,Cisd3,Iscu,Ndufs1,Uqcrfs1,Aifm3,Fech	0.36
Ontology - Biological Process	GOBP_IMMUNE_EFFECTOR_PROCESS	1.99865734714694e-08	4.15876467740107e-06	0.73376198835648	-0.332756299948907	-1.70342986234249	554	Cd5l,Colec10,Axl,Itgal,C1qb,Csf2rb,Fcgr1,Apoa2,Cd36,C1qc,Enpp3,Slfn2,Il2rb,Cfp,Csf2rb2,Rac2,H2-DMb1,Vsir,Nckap1l,Cd84,C1qa,Vsig4,Laptm5,Rab27a,Slc11a1,H2-DMa,Fcer1g,Dock2,Coro1a,Tek,Lfng,Fgl2,H2-Ab1,Ighd,Vav1,H2-Aa,Cd300lb,Myd88,Sash3,Rnf19b,Ccr7,Spi1,Cd22,H2-DMb2,Slc15a4,Rbp4,Casp1,Fcgr2b,Tgfb1,Rasgrp1,Tbx21,Ptprc,Cd74,Hmox1,Cd300a,Cd2,H2-Eb1,Mapkapk2,Prkcz,Fgr,Itgb2,Sirt1,Slamf8,Tyrobp,Il21r,Cs…	0.337545126353791
Ontology - Biological Process	GOBP_POSITIVE_REGULATION_OF_INTERLEUKIN_8_PRODUCTION	0.00223154047379511	0.0491229468416124	0.431707695803346	-0.469914613219939	-1.70313772678004	52	Chil1,Apoa2,Myd88,Cd74,Cd2,Tlr4,Hyal2,Syk,Tlr2,Il18,Gdf2,Pycard,Tlr9,Tlr7,Nos2,Cd244a,Hspa1b,Fadd,Ptger4,Nod2,Tnf,Prkd2,Nlrp10,Park7,Ddit3,Tlr5,Mavs,Tlr8	0.538461538461538
Canonical Pathways - Reactome	REACTOME_ERYTHROPOIETIN_ACTIVATES_RAS	0.00492569376702731	0.0800407289032814	0.407017918923954	-0.748031676855892	-1.70307446449051	9	Vav1,Jak2,Shc1,Epor	0.444444444444444
Ontology - Biological Process	GOBP_REGULATION_OF_TRANSCRIPTION_FROM_RNA_POLYMERASE_II_PROMOTER_IN_RESPONSE_TO_OXIDATIVE_STRESS	0.00536036431922486	0.0845312570104534	0.407017918923954	-0.774690894116451	-1.70299913014285	8	Ankrd2,Cd36,Sin3a,Hmox1	0.5
Ontology - Biological Process	GOBP_POSITIVE_REGULATION_OF_VASCULAR_ASSOCIATED_SMOOTH_MUSCLE_CELL_MIGRATION	0.0109604289931114	0.130660709321154	0.380730400722792	-0.586301796395674	-1.7029010203831	20	Agt,Iqgap1,Adamts1,Smo,Ssh1,Atp7a,Tert,Pak1,Lrp1,Nr4a3,Dock4,Dock5	0.6
Curated - Chemical and Genetic Perturbation	LANG_MYB_FAMILY_TARGETS	0.00702107679762458	0.0999926155124809	0.407017918923954	-0.530358030396687	-1.70287854039819	29	Fam107b,Cd53,Casp6,Iqgap1,Psd4,Msn,Actn1,Tfec	0.275862068965517
Ontology - Molecular Function	GOMF_SOLUTE_BICARBONATE_SYMPORTER_ACTIVITY	0.0037783740479449	0.0675637377189432	0.431707695803346	-0.831703839433134	-1.70254004128777	6	Slc4a9,Slc4a4,Slc39a8	0.5
Ontology - Biological Process	GOBP_DEPHOSPHORYLATION	1.23641877069639e-05	0.00102641976912423	0.593325476396405	-0.352677504570813	-1.70152297227143	294	Adora1,Dusp4,Ptpdc1,Nanp,Gna12,Nckap1l,Cdh5,Iqgap1,Ptp4a3,Chp2,Ephx2,Mtmr7,Ptpn18,Ppp4r4,Cry2,Plpp1,Dusp6,Tgfb1,Pxylp1,Ptprs,Ptprc,Cd300a,Alpl,Dusp14,Ptprm,Ppp1r9b,Ppm1k,Pdp2,Inpp4b,Tns2,Ppargc1b,Plek,Jak2,Inpp5d,Ptbp1,Sema4d,Pptc7,Ptprd,Ptpn6,Cdc14b,Pdxp,Ssh1,Cttnbp2nl,Dusp23,Bcl2,Dnajc6,Ptprb,Ubash3b,Mtmr14,Ssh2,Pirb,Phlpp1,Bpnt2,Lhpp,Ptpn1,Ppp1r15b,Ppm1l,Tns3,Ptp4a2,Ptpn22,Ppm1d,Bag4,Itga1,Cdc…	0.346938775510204
Regulatory Target Gene - miRDB	MIR_1247_3P	0.00158101571793682	0.0392729206709825	0.45505986738723	-0.882249804484287	-1.70125943966148	5	Ahcyl,Ahcy,Scimp,Lactb	0.8
Curated - Chemical and Genetic Perturbation	FOSTER_TOLERANT_MACROPHAGE_UP	0.000133731332529108	0.00641510002928554	0.518848077743792	-0.383538715969113	-1.70120173516789	165	Slc7a2,Itgal,Peds1,Sgk1,Aoah,Fgl2,Lrrc4,Msr1,Naip1,Lcn2,Sell,Plpp1,Rasgrp1,Stat1,Il1rn,Iqsec2,Galnt15,Slc7a8,Il18bp,Gsta3,Cycs,Syk,Serpinb9,Fpr2,Fpr1,Hp,Met,Smad6,Ms4a6d,Rgl1,Rab20,Phlpp1,Cd38,Treml2,Cln5,Spic,Igsf6,Tmem178,Bst1,Tmcc3,Marchf5,Clmp,Marco,Irak3,Cst7,Glrx,H2-Q10,Pgap2,Zfand3,Lrrc8c,Slfn1,Hilpda,Tnfrsf1b	0.321212121212121
Ontology - Biological Process	GOBP_REGULATION_OF_GRANULOCYTE_CHEMOTAXIS	0.00416581426557859	0.0724697895364823	0.407017918923954	-0.472637259130674	-1.70097805063406	49	Rarres2,Csf1r,Mpp1,Rac2,Nckap1l,Mospd2,Cmklr1,Ccr7,Sell,Cd74,Xcl1,C5ar1,Mapk3,Bst1,Slamf1	0.306122448979592
Ontology - Biological Process	GOBP_UMP_CATABOLIC_PROCESS	0.00493073270674939	0.0800407289032814	0.407017918923954	-0.789932284091015	-1.70058141933648	7	Upb1,Dpys,Upp2	0.428571428571429
Ontology - Biological Process	GOBP_POSITIVE_REGULATION_OF_DENDRITE_DEVELOPMENT	0.0149024803794666	0.156338791852065	0.380730400722792	-0.618137212110265	-1.70050635802129	16	Bmp7,Iqgap1,Cobl,Vldlr,Tmem106b,Pacsin1	0.375
Canonical Pathways - Reactome	REACTOME_G_BETA_GAMMA_SIGNALLING_THROUGH_PI3KGAMMA	0.0086790642918995	0.11414249910127	0.380730400722792	-0.591988860715504	-1.70008596764405	19	Gng2,Pik3r5,Gnb4,Pik3cg,Gngt2,Akt3,Pdpk1	0.368421052631579
Ontology - Biological Process	GOBP_NAD_METABOLIC_PROCESS	0.00636162504852002	0.0944320522730724	0.407017918923954	-0.504895928713287	-1.69999193411666	35	Ldhb,Art2b,Dlst,Mdh1,Nudt12,Idh3a,Gpd2,Kmo,Gpd1l,Ogdh,Idh3g,Mdh2,Nmnat2,Nadk2,Sarm1,Nmnat3	0.457142857142857
Ontology - Biological Process	GOBP_LIPOPOLYSACCHARIDE_MEDIATED_SIGNALING_PATHWAY	0.00252084657532889	0.0534953693111516	0.431707695803346	-0.449629633796191	-1.69982688638799	62	Trib1,Cd84,Ly86,Myd88,Spi1,Tifab,Tgfb1,Stat1,Tlr4,Scimp,Plcg2,Mif,Cd180,Cd55,Il18,Mapk3,Sash1,Nos3,Ptpn22,Nfkbia,Acod1,Trim12c,Ccl5,Traf6	0.387096774193548
Ontology - Biological Process	GOBP_REGULATION_OF_NLRP3_INFLAMMASOME_COMPLEX_ASSEMBLY	0.00726742760888564	0.10188238933841	0.407017918923954	-0.529226723978019	-1.69924613113397	29	Cd36,Usp50,Myd88,Ddx3x,Tlr4,Gbp5,Plcg2,Mefv,Ptpn22,Nlrc3	0.344827586206897
Canonical Pathways - Wiki	WP_ETHANOL_METABOLISM_RESULTING_IN_PRODUCTION_OF_ROS_BY_CYP2E1	0.00991016272489803	0.123564690411141	0.380730400722792	-0.709524065427464	-1.69904437742493	10	Maff,Cyp2e1,Sp1,Prkcd	0.4
Ontology - Biological Process	GOBP_ANTIFUNGAL_HUMORAL_RESPONSE	0.00163714580964805	0.0399556018358588	0.45505986738723	-0.881071728642681	-1.69898773312668	5	Ang,Rarres2	0.4
Ontology - Biological Process	GOBP_RENAL_SYSTEM_PROCESS_INVOLVED_IN_REGULATION_OF_SYSTEMIC_ARTERIAL_BLOOD_PRESSURE	0.00866837601599961	0.11412558507953	0.380730400722792	-0.578236662720056	-1.69628130780562	21	Adora1,Agt,Ednrb,Cyba,Nr3c2	0.238095238095238
Ontology - Biological Process	GOBP_REGULATION_OF_FATTY_ACID_TRANSPORT	0.00710319372425778	0.100714486592972	0.407017918923954	-0.524362405717591	-1.69524817517193	30	Cyp4a10,Pla2g6,Cyp4a31,Pla2r1,Syk,Pla2g4a,Cyp4a14,Mif	0.266666666666667
Ontology - Biological Process	GOBP_T_CELL_CHEMOTAXIS	0.00894823248231034	0.116654663003724	0.380730400722792	-0.567504555684868	-1.6946151596524	22	Cxcl13,Cxcr3,Ccr7,Xcl1,Cxcl16,Cxcl10,Tmem102,Ccr2,Ccl5,Adam10	0.454545454545455
Ontology - Biological Process	GOBP_ISOCITRATE_METABOLIC_PROCESS	0.00422727588802555	0.0730630143235657	0.407017918923954	-0.827674394985934	-1.69429156365638	6	Aco2,Idh3a,Idh2,Idh3g	0.666666666666667
Ontology - Molecular Function	GOMF_UBIQUINOL_CYTOCHROME_C_REDUCTASE_ACTIVITY	0.00430209299434152	0.0738532668730697	0.407017918923954	-0.827568551598589	-1.69407489686164	6	Cyc1,mt-Cytb,Uqcr10,Uqcrfs1,Uqcrh,Uqcrb	1
Ontology - Biological Process	GOBP_OVULATION_FROM_OVARIAN_FOLLICLE	0.0102037918831333	0.125275979732997	0.380730400722792	-0.707416908596953	-1.69399852607234	10	Agt,Afp,Adamts1,Sirt1,Pla2g4a,Nos3,Nos2	0.7
Ontology - Biological Process	GOBP_POSITIVE_REGULATION_OF_BLOOD_CIRCULATION	0.00718531066146426	0.101340710755264	0.407017918923954	-0.523792233775222	-1.69340482611735	30	Adrb2,Adra1a,Sirt1,Atp1a1,Adm,Trpm4,Adrb1,Rgs2	0.266666666666667
Ontology - Biological Process	GOBP_RESPONSE_TO_LECTIN	0.00529603994739416	0.0838469881790012	0.407017918923954	-0.743442389758179	-1.69262584592508	9	Clec4n,Tyrobp,Syk,Plcg2,Klrk1,Klrc1,Klrd1,Klre1,Klri2	1
Ontology - Biological Process	GOBP_NEGATIVE_REGULATION_OF_SMOOTH_MUSCLE_CONTRACTION	0.0158210541240605	0.161793452496727	0.352487857583619	-0.615201944440712	-1.69243138496226	16	Adora1,Adrb2,Calcrl,Adrb1,Rgs2	0.3125
Ontology - Biological Process	GOBP_REGULATION_OF_B_CELL_PROLIFERATION	0.00356426937985381	0.0662689971183024	0.431707695803346	-0.444799896596117	-1.69155843909018	64	Nckap1l,Ighd,Sash3,Cd22,Fcgr2b,Ptprc,Cd74,Cd300a,Tyrobp,Tlr4,Bmi1,Ikzf3,Mif,Inpp5d,Bcl6,Bcl2,Card11,Cd38,Tnfrsf13c,Btla,Bst1,Atm,Tlr9,Chrnb2,Ahr,Nfatc2,Cd40lg,Pkn1,Vav3	0.453125
Ontology - Biological Process	GOBP_FATTY_ACID_BETA_OXIDATION	0.00232592784590549	0.0507020625130581	0.431707695803346	-0.437281970997704	-1.69102122709761	72	Eci1,Acad12,Acad10,Acox1,Acaa1b,Acadm,Acaa1a,Hadh,Gcdh,Ivd,Acat3,Hsd17b4,Slc27a2,Decr1,Acads,Acad11,Ehhadh,Auh,Etfa,Etfdh,Cpt1a,Acat1,Acadl,Echs1,Acox2,Abcd4,Abcd1,Mlycd,Irs1,Pex7	0.416666666666667
Canonical Pathways - Biocarta	BIOCARTA_NEUTROPHIL_PATHWAY	0.00618502320716425	0.0928738911201365	0.407017918923954	-0.769216584492584	-1.69096498259009	8	Itgal,Cd44,Sell,Itgb2,Pecam1,Icam1	0.75
Canonical Pathways - Reactome	REACTOME_AZATHIOPRINE_ADME	0.0148035737202997	0.155883695110209	0.380730400722792	-0.551632455386461	-1.69096060768786	25	Tpmt,Gsta2,Vav1,Gsta3,Gsta5,Abcc4,Vav2,Gstm2,Slc28a2,Nme1,Vav3,Impdh1,Xdh,Gsta1,Rac1,Gm3776,Nudt15,Hprt	0.72
Ontology - Biological Process	GOBP_ADENYLATE_CYCLASE_MODULATING_G_PROTEIN_COUPLED_RECEPTOR_SIGNALING_PATHWAY	0.000455768154422899	0.016409701955424	0.49849310876659	-0.396599206892593	-1.69079567597302	126	Adora1,Adgre4,Adrb2,Adgre1,Gna12,Adcy9,Adcy6,Adgre5,Chrm2,Adra1a,Vipr1,Adgrl4,Cxcr3,Npr3,P2ry12,Calcrl,Gna11,Adcy7,Rims2,Adgrg3,Adm,Gpr65,Psap,Adrb1,Rgs2,Adgrf1,Cxcl10,Adgrg2,Akap12,Grk2,Ramp3,App,Adgrf5,Adcy4,Adra2b,S1pr4,Prkaca,Pde10a,Pth1r,Adcy5,Gna13	0.325396825396825
Ontology - Biological Process	GOBP_SMALL_MOLECULE_CATABOLIC_PROCESS	3.94257524591092e-06	0.000387787184026366	0.610526878385931	-0.348032983382137	-1.69038114327023	320	Ddah1,Sult2a4,Sult2a3,Tdo2,Eci1,Hpd,Acad12,Nudt19,Pkm,Acad10,Abat,Dcxr,Scarb1,Acox1,Acaa1b,Mat1a,Agxt2,Hexa,Acadm,Sardh,Ahcyl,Bckdhb,Cyp39a1,Acaa1a,Sult1e1,Mgat1,Hadh,Sult2a5,Gcdh,Ahcy,Pgk1,Ivd,Aldh4a1,Acat3,Hsd17b6,Aass,Dld,Nqo2,Gls,Hoga1,Upb1,Aldh6a1,Aldoa,Pah,Kmo,Decr2,Hsd17b4,Acmsd,Pfkl,Oat,Akr1d1,Pdxp,Aldh5a1,Oxct1,Slc27a2,Sord,Decr1,Hk1,Hgd,Lipe,Slc25a12,Hibadh,Hmgcl,Acads,Pycrl,Bpnt2,Aldob…	0.3375
Ontology - Biological Process	GOBP_CD8_POSITIVE_ALPHA_BETA_T_CELL_DIFFERENTIATION	0.0161282494993384	0.162724693626196	0.352487857583619	-0.614305190932644	-1.68996440026668	16	Nckap1l,Satb1,Tox,Zbtb7b,Runx3,Bcl2	0.375
Curated - Chemical and Genetic Perturbation	KAMIKUBO_MYELOID_CEBPA_NETWORK	0.00553448737868237	0.0860908318264553	0.407017918923954	-0.539469430493999	-1.68981407389307	27	Cybb,Adgre1,Lcn2,Serpinb1a,Irf8,Fpr2,Hp,Il18,Cebpa,Csf2ra,Rab31,Glrx	0.444444444444444
Canonical Pathways - Reactome	REACTOME_ANTIGEN_PROCESSING_CROSS_PRESENTATION	0.00123678512558905	0.0333598843134475	0.45505986738723	-0.430725493850304	-1.68914947776049	79	Cybb,Mrc1,Fcgr1,Cd36,Cyba,Tap1,Ncf2,Ncf4,Lnpep,Psmd1,Vamp8,Psme2b,Psmc5,Psmd7,Vamp3,H2-Q10,Psma6,Ncf1,Psmd13,H2-Q7,Psmb10,Psmd9	0.278481012658228
Ontology - Biological Process	GOBP_AMINOGLYCAN_CATABOLIC_PROCESS	0.0149708439700233	0.1566707133166	0.380730400722792	-0.550929173569929	-1.6888047848456	25	Chil1,Cd44,Stab2,Hexa,Ctbs,Tgfb1,Hyal2	0.28
Ontology - Biological Process	GOBP_B_CELL_RECEPTOR_SIGNALING_PATHWAY	0.0033685455493311	0.0636515252081951	0.431707695803346	-0.468964108424544	-1.68852536401893	51	Nckap1l,Cd79a,Ms4a1,Prkcb,Nfam1,Cd22,Ptprc,Cd300a,Itk,Gcsam,Syk,Cd79b,Lck,Plcg2,Ptpn6,Bcl2,Cmtm3,Cd19,Cd38	0.372549019607843
Ontology - Biological Process	GOBP_REGULATION_OF_URINE_VOLUME	0.0129420768594486	0.142416178188245	0.380730400722792	-0.593326234599009	-1.68829077479901	18	Adrb2,Ednrb,Adcy6,Npr3,Adm,Adrb1,Mllt6,Adora2a,Ptger4,Inpp5k	0.555555555555556
Ontology - Biological Process	GOBP_MEMBRANE_RAFT_LOCALIZATION	0.00204950444240515	0.0466436934321241	0.431707695803346	-0.875396962917241	-1.68804497212044	5	Dock2,Ptprc,Rala	0.6
Ontology - Biological Process	GOBP_CELL_ACTIVATION	1.12124469517534e-11	6.41592232360691e-09	0.875325132024659	-0.320758953203346	-1.68795770940858	956	Vnn1,Pparg,Slc7a2,Tgfbr2,Csf1r,Axl,Itgal,Adrb2,Ccnd3,Il17ra,Wdfy4,Fzd8,Cd44,Ildr2,Agt,Abat,Enpp3,Slfn2,Il2rb,Rac2,H2-DMb1,Vsir,Nckap1l,Elf4,Cd84,C1qa,Cd79a,Vsig4,Laptm5,Fcgr4,Rab27a,Slc11a1,Fnip1,Lcp2,Bank1,H2-DMa,Fcer1g,Satb1,Dock2,Coro1a,Igfbp2,Tox,Ms4a1,Lfng,Fgl2,Pbx1,Icos,H2-Ab1,Fermt3,Ighd,Cxcr5,Pik3cd,Il16,Vav1,H2-Aa,Clec4f,Lepr,Cd274,Prkcb,Cd48,Nfam1,Cd300lb,Myd88,Sash3,Selplg,Entpd1,Ccr7,…	0.385983263598326
Ontology - Biological Process	GOBP_PLASMA_LIPOPROTEIN_PARTICLE_CLEARANCE	0.00803514869381459	0.10882430462578	0.380730400722792	-0.506307788263909	-1.6876317342117	34	Apoa2,Apoc1,Scarb1,Cd36,Mylip,Msr1,Vldlr,Ces1g,Apob,Ldlrap1,Gpihbp1,Csk,Apom,Ehd1	0.411764705882353
Ontology - Biological Process	GOBP_REGULATION_OF_GRANULOCYTE_DIFFERENTIATION	0.0172156311875251	0.167779101512486	0.352487857583619	-0.618301760172948	-1.68680426652382	15	Trib1,C1qc,Ikzf1,Inpp5d,Hcls1,Rara,Lef1	0.466666666666667
Ontology - Biological Process	GOBP_POSITIVE_REGULATION_OF_CYTOKINE_PRODUCTION_INVOLVED_IN_INFLAMMATORY_RESPONSE	0.0100864447067289	0.124120596844248	0.380730400722792	-0.587332590208774	-1.68671399280575	19	Il17ra,Myd88,Tlr4,Clec7a,Gbp5,Appl1,Gpsm3,Nod2,Tlr6,Tnf,Kpna6,Cd6	0.631578947368421
Ontology - Biological Process	GOBP_REGULATION_OF_NATURAL_KILLER_CELL_MEDIATED_IMMUNITY	0.00440491802089865	0.0746211716711015	0.407017918923954	-0.481913072824246	-1.6866925628639	44	Vav1,Tgfb1,Rasgrp1,Tap1,Serpinb9,Gimap3,Cd226,Stat5b,Ulbp1,Klrk1,Slamf6,Crk,Klrb1c,Cd96,Klrc1,Klrd1,Arrb2,Dpp4,Klre1,Il12b,Klrb1f,Il18rap,Cadm1,Klri2,Pik3r6	0.568181818181818
Ontology - Biological Process	GOBP_CARNITINE_METABOLIC_PROCESS	0.0149018723904019	0.156338791852065	0.380730400722792	-0.678594323058106	-1.68659564343479	11	Acadm,Slc22a4,Bbox1,Cpt1a,Acadl,Slc22a5	0.545454545454545
Ontology - Biological Process	GOBP_REGULATION_OF_T_CELL_DIFFERENTIATION	0.000145684851939897	0.00688543568666969	0.518848077743792	-0.380456009522332	-1.68658034970325	164	Vnn1,Tgfbr2,Cd44,Vsir,Nckap1l,H2-DMa,Tox,Fgl2,H2-Aa,Sash3,Ccr7,Tgfb1,Rasgrp1,Tbx21,Ptprc,Cd74,Prkcz,Zfp608,Syk,Gata3,Il7r,Zbtb7b,Il2ra,Clec4g,Gimap3,Lck,Ccr6,Bcl6,Itpkb,Runx3,Il18,Card11,Il2rg,Carmil2,Socs5,Cd28,H2-Oa,Rhoh,Stat5b,Rara,Il15,Lef1	0.25609756097561
Ontology - Biological Process	GOBP_CELLULAR_KETONE_BODY_METABOLIC_PROCESS	0.00216231811843273	0.0483189133800964	0.431707695803346	-0.874566243813641	-1.68644308033251	5	Slc27a5,Hmgcs2,Oxct1,Hmgcl,Acat1	1
Canonical Pathways - Wiki	WP_SYNTHESIS_AND_DEGRADATION_OF_KETONE_BODIES	0.00216231811843273	0.0483189133800964	0.431707695803346	-0.874566243813641	-1.68644308033251	5	Bdh1,Hmgcs2,Oxct1,Hmgcl,Acat1	1
Ontology - Cellular Component	GOCC_MITOCHONDRIAL_MATRIX	1.60083899396958e-05	0.00126973477036538	0.575610261071129	-0.34898812682289	-1.68637486290733	295	Acsm3,Ak4,Fh1,Aco2,Abat,Acadm,Sardh,Dhfr,Pdk2,Bckdhb,Mipep,Pdpr,Me2,Alas2,Dap3,Suclg2,Ivd,Idh3a,Atp5b,Pdha1,Dld,mt-Rnr2,Bola3,Mrpl42,Gstk1,Iscu,mt-Rnr1,Suclg1,Mthfd2l,Brca1,Cps1,Mrpl47,Hmgcs2,Pptc7,Oat,Fastkd3,Nags,Fastk,Ndufa9,Sod2,Idh3g,Sirt3,Mars2,Acads,Shmt2,Mdh2,Slc25a5,Mrpl23,Mterf2,Ptpn1,Tert,Mthfsl,Creb1,Etfa,Etfdh,Hspa9,Mrpl27,Ndufab1,Acat1,Acadl,Mrps16,Mccc1,Dnaja3,Mrps5,Acot7,Mrps27,Db…	0.328813559322034
Ontology - Biological Process	GOBP_REGULATION_OF_LYMPHOCYTE_CHEMOTAXIS	0.0102152078306446	0.125304127452171	0.380730400722792	-0.56471655771862	-1.68628996900616	22	Cxcl13,Ccr7,Padi2,Xcl1,Cxcl10,Tmem102,Ccr2,Ccl5,Adam10,Slc8b1	0.454545454545455
Ontology - Biological Process	GOBP_ORGANIC_ACID_TRANSMEMBRANE_TRANSPORT	0.00053938255903893	0.0185554528537755	0.477270815362862	-0.400565821166007	-1.68617211464826	111	Slc16a7,Slc7a2,Agt,Cd36,Slc25a32,Slc11a1,Folr2,Slc25a10,Slc23a2,Slc38a4,Slc22a4,Slc27a5,Lrp2,Lrrc8e,Slc15a4,Slc7a8,Slc1a2,Slc38a1,Abcb1a,Slc25a21,Slc5a6,Slc36a1,Slc25a22,Kcnj10,Slc25a12,Slc66a1,Rgs2,Arl6ip1,Prkcd,Slc3a2,Slc16a9,Slc25a11,Lrrc8c,Abcd4,Abcd1,Slc43a2,Slc25a13	0.333333333333333
Ontology - Biological Process	GOBP_CORTICAL_ACTIN_CYTOSKELETON_ORGANIZATION	0.00670044180776128	0.0975063384595378	0.407017918923954	-0.487206712322076	-1.68594539348891	39	Epb41l1,Nckap1l,Epb41l3,Llgl2,Arf6,Plek,Fmnl3,Fhod3,Fmnl2,Akap11,Tln1,Fmnl1,Rhoq,Vil1	0.358974358974359
Curated - Chemical and Genetic Perturbation	STEGER_ADIPOGENESIS_DN	0.00967024772343078	0.121614371291058	0.380730400722792	-0.551604744845607	-1.68583353349285	24	Rnase4,Cd44,Postn,Pla2g7,Dlk1,Cmtm3	0.25
Ontology - Biological Process	GOBP_LEUKOCYTE_HOMEOSTASIS	0.000480434268199636	0.0170676670622939	0.49849310876659	-0.39813652759215	-1.68574910422379	118	Csf1r,Axl,Cd44,Siva1,Nckap1l,Fcer1g,Coro1a,Pik3cd,Sash3,Slc15a4,Fcgr2b,Tgfb1,Cd74,Mthfd1,Il7r,Il2ra,Gimap3,Mif,Flt3,Itpkb,Il18,Bcl2,Gpr174,Pirb,Dock10,Mertk,Tnfrsf13c,Mir142hg,Stat5b,Ahr,Pik3cb,Xkr8,Dnaja3,Dock11,Pkn1,Ccr2,Sos2,Jak3,Lat,Pmaip1,Bcl2l11,Bcl2a1a,Fadd,Enpp1,Cxcr2,Btk,Sh2b3,Mef2c,Tnfrsf23,Gapt,Ppp3cb	0.432203389830509
Ontology - Biological Process	GOBP_MICROGLIA_DEVELOPMENT	0.00482581357145344	0.0790305423796882	0.407017918923954	-0.823417209580969	-1.68557688870661	6	Csf1r,Nrros,Tspan2,Tlr2,App	0.833333333333333
Ontology - Biological Process	GOBP_NEGATIVE_REGULATION_OF_LEUKOCYTE_APOPTOTIC_PROCESS	0.00446093028793179	0.0751296164273749	0.407017918923954	-0.45575025413695	-1.68529871702106	58	Axl,Cd44,Fcer1g,Ccr7,Fcmr,Fcgr2b,Cd74,Ccr5,Prkcq,Serpinb9,Il7r,Mif,Selenos,Bcl11b,Itpkb,Il18,Hcls1,Bcl2,Mertk,Aurkb,Ccl5,Jak3,St6gal1,Bcl2a1a,Fadd,Pnp,Nod2,Cxcr2,Kifap3,Rorc	0.517241379310345
Regulatory Target Gene - miRDB	MIR_3083_3P	0.0056663865519234	0.0872950435912661	0.407017918923954	-0.740032880304682	-1.68486327561375	9	Rassf4,Mst1r,Ythdf2	0.333333333333333
Ontology - Biological Process	GOBP_AMINO_SUGAR_METABOLIC_PROCESS	0.0090005111175254	0.116955546735598	0.380730400722792	-0.491729500176462	-1.68464530531021	37	Chil1,Nanp,Gnpnat1,Ctbs,Mgat1,Gfpt1,Hoga1,Chst4,Aldh1a1,Chst7,Npl,St6gal1,Uap1,Oga	0.378378378378378
Ontology - Biological Process	GOBP_PODOCYTE_APOPTOTIC_PROCESS	0.00055503058639516	0.0190014958444941	0.477270815362862	-0.9371670972955	-1.68399895886659	4	Ppargc1a,Pla2r1	0.5
Ontology - Molecular Function	GOMF_ESTROGEN_2_HYDROXYLASE_ACTIVITY	0.00648489953368473	0.095409605444166	0.407017918923954	-0.76583253939434	-1.68352585312253	8	Cyp3a59,Cyp3a25,Cyp1a2,Cyp2b13,Cyp2b9,Cyp2b10,Cyp1a1	0.875
Ontology - Molecular Function	GOMF_COA_TRANSFERASE_ACTIVITY	0.00238794589556947	0.0515452547189013	0.431707695803346	-0.872745889982365	-1.68293285667109	5	Acsm3,Acaa1b,Acaa1a,Oxct1,Sugct	1
Ontology - Biological Process	GOBP_LOW_DENSITY_LIPOPROTEIN_PARTICLE_REMODELING	0.0058145252943473	0.0886396995870907	0.407017918923954	-0.73900264825584	-1.68251770396329	9	Apoa2,Pla2g7,Abcg1,Apob	0.444444444444444
Ontology - Biological Process	GOBP_REGULATION_OF_RESPIRATORY_GASEOUS_EXCHANGE_BY_NERVOUS_SYSTEM_PROCESS	0.00646471371125725	0.0952000395972092	0.407017918923954	-0.781408826507965	-1.68223195586201	7	Adora1,Gls,Mecp2	0.428571428571429
Curated - Chemical and Genetic Perturbation	LANDIS_ERBB2_BREAST_TUMORS_65_DN	0.0090005111175254	0.116955546735598	0.380730400722792	-0.490985558649207	-1.68209659183895	37	Bckdhb,Acaa1a,Hadh,Chpt1,Atp1b3,Pgm1,Chchd10,Gpd2,Marcks,Cavin2	0.27027027027027
Ontology - Molecular Function	GOMF_IGE_BINDING	0.000657639056326826	0.0215838602011196	0.477270815362862	-0.935665529010239	-1.6813007853644	4	Fcgr4,Fcer1g,Fcer2a,Lgals3	1
Ontology - Molecular Function	GOMF_PROTEIN_KINASE_C_ACTIVITY	0.0170498366484404	0.167207550056501	0.352487857583619	-0.611052398184536	-1.68101591012385	16	Prkd3,Prkcb,Prkcz,Prkcq,Prkcd,Pkn1,Prkch,Ccl3,Prkd2	0.5625
Ontology - Biological Process	GOBP_REGULATION_OF_T_HELPER_2_CELL_CYTOKINE_PRODUCTION	0.00596266408783676	0.090553368734901	0.407017918923954	-0.738183839576908	-1.68065348858908	9	Tbx21,Prkcz,Gata3,Xcl1	0.444444444444444
Ontology - Biological Process	GOBP_REACTIVE_OXYGEN_SPECIES_BIOSYNTHETIC_PROCESS	0.00359162487621117	0.0664492075827429	0.431707695803346	-0.466721217663137	-1.68044973974124	51	Cybb,Cd36,Acox1,Nox4,Ppara,Rab27a,Ndufc2,Lcn2,Cyba,Sirt1,Tlr4,Ncf2,Cyp1a2,Plcg2,Sod2,Cyp1a1,Abcd1,Mfn2,Mpo,Ncf1,Cflar	0.411764705882353
Ontology - Biological Process	GOBP_INNATE_IMMUNE_RESPONSE	1.35723464304364e-09	4.26384577467552e-07	0.788186810800237	-0.327301767312687	-1.67998938403167	686	Vnn1,Pparg,Ang,Defb1,Rarres2,Cybb,Csf1r,Colec10,Axl,Smpdl3b,Mrc1,C1qb,Slc15a3,Il17ra,Mpeg1,Fcgr1,Ear2,Cd36,C1qc,Cfp,Mst1r,Elf4,Casp6,Cd84,C1qa,Vsig4,Rab43,Rab27a,Slc11a1,Fcer1g,Actg1,Pld4,Coro1a,Ccl6,Clec4n,Dtx3l,H2-Ab1,Gpr108,Pik3cd,Ly86,Vav1,H2-Aa,Samhd1,Myd88,Ddx3x,Rnf19b,Spi1,Lcn2,Serpinb1a,Ciita,Slc15a4,Irgm1,Cyba,Casp1,Tgfb1,Rasgrp1,Stat1,Kif16b,Ptprs,Sin3a,Cd74,Arf6,Gbp2b,Actr3,Trim8,Nrros…	0.386297376093294
Canonical Pathways - Biocarta	BIOCARTA_IL17_PATHWAY	0.00618487236579287	0.0928738911201365	0.407017918923954	-0.737884773739973	-1.67997259310585	9	Cd2,Cd3g,Cd3d,Cd247,Cd4,Cd3e	0.666666666666667
Ontology - Molecular Function	GOMF_CASPASE_BINDING	0.00668385425562074	0.0973533753486868	0.407017918923954	-0.78007813781835	-1.67936722364881	7	Nol3,Bfar,Casp1	0.428571428571429
Ontology - Molecular Function	GOMF_HISTONE_ACETYLTRANSFERASE_BINDING	0.0104146370507657	0.126603425513936	0.380730400722792	-0.526921856914222	-1.67930495056672	28	Stat1,Kansl1l,Nr3c2,Ets1,Pla2g4a,Sp1,Creb1,Mef2a,Med1,Nr4a3,Pcna,Zbtb7a,Taf7	0.464285714285714
Ontology - Biological Process	GOBP_REGULATION_OF_RECEPTOR_CATABOLIC_PROCESS	0.0105801562590496	0.127664232893319	0.380730400722792	-0.632812665449479	-1.67916720453316	14	Laptm5,Mylip,Dtx3l,Hamp2,Ptpn1,Furin,Itch	0.5
Ontology - Biological Process	GOBP_NEGATIVE_REGULATION_OF_LENS_FIBER_CELL_DIFFERENTIATION	0.00253836466790242	0.0537248067491844	0.431707695803346	-0.870658526440268	-1.67890775299643	5	Spred2,Spred1	0.4
Canonical Pathways - Reactome	REACTOME_PEPTIDE_LIGAND_BINDING_RECEPTORS	0.00198494067449935	0.0457593086141418	0.431707695803346	-0.432096881219476	-1.67871503690422	73	Cxcl13,Agt,Ednrb,Ccl6,Cxcr5,Cxcr3,Ccr7,Nln,Xcr1,Cxcr6,Ccr5,Fpr2,Fpr1,Ackr4,Ccr6,Ccl22,Psap,Xcl1,C5ar1,Cxcl16,Cxcl10,App	0.301369863013699
Ontology - Molecular Function	GOMF_OXIDOREDUCTASE_ACTIVITY_ACTING_ON_THE_ALDEHYDE_OR_OXO_GROUP_OF_DONORS_DISULFIDE_AS_ACCEPTOR	0.00685974515708444	0.0988370835492868	0.407017918923954	-0.7633528666601	-1.67807480091381	8	Bckdhb,Pdha1,Dhtkd1,Ogdh	0.5
Regulatory Target Gene - miRDB	MIR_1224_3P	0.0119925057696538	0.137049876919682	0.380730400722792	-0.507023694467944	-1.67796439536134	33	Ets1,Slc35a4,Upb1,Cd200r4,Nmnat2,Cyb561d1,Trp53i11,Timm17a,Rab6b,Ptgfrn,Otud7b,Rabgap1l,Hectd1,Apln,Tnrc6b,Kpna6	0.484848484848485
Ontology - Biological Process	GOBP_REGULATION_OF_T_CELL_CHEMOTAXIS	0.0176642288449363	0.170800407093283	0.352487857583619	-0.609666510102994	-1.67720330760131	16	Cxcl13,Ccr7,Xcl1,Cxcl10,Tmem102,Ccr2,Ccl5,Adam10	0.5
Ontology - Biological Process	GOBP_REGULATION_OF_CELL_KILLING	0.00115183025049177	0.0318790381304586	0.45505986738723	-0.403467884769789	-1.67663886915253	100	Cd5l,Nckap1l,Vav1,Spi1,Tgfb1,Rasgrp1,Ptprc,Tyrobp,Syk,Tap1,Serpinb9,Il7r,Clec7a,Fcer2a,Gimap3,Cd59a,Cd55,Cd226,Stat5b,Ulbp1,H2-Q10,Klrk1,Slamf6,Crk,Klrb1c,Dnase1l3,Nos2,H2-D1,H2-Q7,Klrc1,Cxcl1,Klrd1,Bcl2l11,Arrb2,Fadd,Pnp,Oga,Cd1d2,H2-M2,Klre1,Il12b,Ppp3cb,Mill2,Klrb1f,Il18rap,Cyrib,Cadm1,Cr1l,Bcl2l1,Klri2,Pik3r6,Ripk3	0.52
Canonical Pathways - Reactome	REACTOME_DEGRADATION_OF_CYSTEINE_AND_HOMOCYSTEINE	0.0224852163656561	0.19556823227737	0.352487857583619	-0.663401032200851	-1.67632078080395	12	Tstd1,Cth,Slc25a10,Suox,Ethe1,Txn2	0.5
Ontology - Biological Process	GOBP_GLUTATHIONE_METABOLIC_PROCESS	0.00323469805444068	0.0623662241013821	0.431707695803346	-0.443402467222444	-1.67628505468375	62	Cth,Gsta4,Gsta2,Gstt3,Gstm7,Gsta3,Gstt2,Slc1a2,Clic1,Ptges2,Gsta5,Clic5,Ethe1,Gstk1,Gstm3,Gstm4,Sod2,Gstt1,Nfe2l1,Gstm2,Gstz1,Chac2,Mgst2	0.370967741935484
Ontology - Biological Process	GOBP_THYMOCYTE_MIGRATION	0.00534953530039814	0.0844436005743635	0.407017918923954	-0.818872332792292	-1.67627329486878	6	Coro1a,Ccr7,Ccr6,Xcl1,Ccr2	0.833333333333333
Ontology - Biological Process	GOBP_L_ARGININE_IMPORT_ACROSS_PLASMA_MEMBRANE	0.00272638836017143	0.0563468386158132	0.431707695803346	-0.869264266310197	-1.67621917409784	5	Slc7a2,Agt	0.4
Ontology - Biological Process	GOBP_NEGATIVE_REGULATION_OF_BLOOD_PRESSURE	0.00932484523925952	0.118856539716321	0.380730400722792	-0.48908288883456	-1.67557812229492	37	Adora1,Adrb2,Abat,Ppara,Adra1a,Mkks,Kdr,Sod2,Adrb1,Bmpr2,Nos3	0.297297297297297
Ontology - Biological Process	GOBP_PROTEIN_TETRAMERIZATION	0.00150937416423779	0.0379386241038908	0.45505986738723	-0.434041782515953	-1.67547303402276	71	Tdo2,Trpm6,Pkm,Cth,Mat1a,Ms4a1,Samhd1,Crtc2,Gls,Upb1,Vasp,Gbp5,Rrm1,Cutc,Trpm4,Sod2,Evl,Shmt2,Trpm2,App,Osbpl2,Homer1	0.309859154929577
Ontology - Biological Process	GOBP_NEGATIVE_REGULATION_OF_ANTIGEN_RECEPTOR_MEDIATED_SIGNALING_PATHWAY	0.010576101082493	0.127664232893319	0.380730400722792	-0.525670381998183	-1.67531648815158	28	Laptm5,Cd22,Cd300a,Sla2,Lgals3,Btnl2,Ptpn6,Ptpn22,Prnp,Thy1,Dgkz,Phpt1	0.428571428571429
Ontology - Biological Process	GOBP_REGULATION_OF_EARLY_ENDOSOME_TO_LATE_ENDOSOME_TRANSPORT	0.0110247006396819	0.130939772905103	0.380730400722792	-0.583302154069638	-1.67513930216824	19	Dab2,Rdx,Msn,Mapk3,Dennd10,Vps11,Dnajc13,Snx3,Rab21,Snx12,Src,Ptpn23,Nf2	0.68421052631579
Ontology - Molecular Function	GOMF_STEROID_HYDROXYLASE_ACTIVITY	0.00883007846197583	0.115490218055328	0.380730400722792	-0.521564847200179	-1.67464530528355	29	Cyp2c37,Cyp3a59,Cyp2c29,Cyp3a25,Cyp2c50,Cyp2a22,Cyp39a1,Cyp3a11,Cyp1a2,Cyp2b13,Cyp2b9,Cyp2a12,Cyp2b10	0.448275862068966
Ontology - Biological Process	GOBP_RESPONSE_TO_INTERLEUKIN_15	0.00715962180456446	0.101156490787241	0.407017918923954	-0.761745946874193	-1.6745423171601	8	Il2rb,Il2rg,Stat5b,Il15,Cd4,Plcb1,Jak3	0.875
Canonical Pathways - Reactome	REACTOME_ERKS_ARE_INACTIVATED	0.00950405964723054	0.120469971256272	0.380730400722792	-0.645747934097138	-1.67397581672484	13	Dusp4,Dusp6,Mapk3,Dusp7,Ppp2r1b,Ppp2r1a,Ppp2cb	0.538461538461538
Tumor Phenotype Ontology	MP_INCREASED_TUMOR_NECROSIS_FACTOR_SECRETION	0.00169561951604286	0.0407916154445026	0.45505986738723	-0.407063277159048	-1.67381377262188	98	Dusp4,Adrb2,Cd44,Timd4,Nckap1l,Clec4n,Gpr108,Cd274,Serpinb1a,Smcr8,Tbx21,Trim8,Clec12a,Cd300a,Syk,Adcy7,N4bp1,Lgals3,Inpp5d,Map4k1,Pik3cg,Tnfaip8l2,Unc93b1,Mertk,Cd200r1,Nlrc3,Nfkb2,Gfi1,Pycard,Irak3,Stk17b,Ccr2,C1qtnf4,Plau,Klrc1,Nlrp1a,Ash1l,Arrb2,Aim2,Stx11,Tnf,Fyn,Ccr1,Ifngr1,Gstcd,B3gnt2	0.469387755102041
Ontology - Biological Process	GOBP_ALPHA_BETA_T_CELL_PROLIFERATION	0.00571477922935276	0.0877873373084275	0.407017918923954	-0.465046734459284	-1.67366045006533	49	Tgfbr2,Cd44,Vsir,Elf4,Dock2,Cd274,Ptprc,Syk,Prkcq,Zbtb7b,Il2ra,Clec4g,Jak2,Cd55,Xcl1,Tnfrsf14,Il18,Card11,Cd28,Btla,Itch,Ptpn22,Il15,Cd3e,Ccr2	0.510204081632653
Ontology - Biological Process	GOBP_NEGATIVE_REGULATION_OF_SYNAPTIC_TRANSMISSION_GLUTAMATERGIC	0.00276399312475753	0.0568481358727408	0.431707695803346	-0.86788936998345	-1.67356793479742	5	Adora1,Pla2g6	0.4
Ontology - Biological Process	GOBP_GLYOXYLATE_METABOLIC_PROCESS	0.00734127629257931	0.102279938051918	0.407017918923954	-0.777254883352968	-1.67328926711686	7	Agxt2,Hoga1,Idh2,Grhpr	0.571428571428571
Ontology - Biological Process	GOBP_POSITIVE_REGULATION_OF_MACROPHAGE_CHEMOTAXIS	0.0110541078733944	0.130997719191956	0.380730400722792	-0.570078368099449	-1.67234861110769	21	Rarres2,Csf1r,Cmklr1,Ccr7,C5ar1,Mapk3,Slamf1,Ccl5,Il34	0.428571428571429
Ontology - Biological Process	GOBP_ENERGY_COUPLED_PROTON_TRANSMEMBRANE_TRANSPORT_AGAINST_ELECTROCHEMICAL_GRADIENT	0.00287680746463233	0.0585664736548841	0.431707695803346	-0.867116489521026	-1.67207757438505	5	mt-Nd5,mt-Cytb,mt-Co1,mt-Nd4	0.8
Canonical Pathways - Reactome	REACTOME_ADAPTIVE_IMMUNE_SYSTEM	1.21013286546772e-08	2.76982125293197e-06	0.747739663149885	-0.325522608403531	-1.671959199155	654	Trib3,Rap1gap2,Siglec1,Cybb,Itgal,Mrc1,Ctss,Them4,Fcgr1,Cd36,H2-DMb1,Cd79a,Ifi30,Fcgr4,Lcp2,H2-DMa,Lair1,Rasgrp2,Kbtbd8,Mylip,Fbxo21,Dtx3l,Icos,Klhl9,H2-Ab1,Fbxo31,Itgb7,Pik3cd,Vav1,H2-Aa,Lgmn,Cd274,Prkcb,Cd300lb,Rnf19b,Cd22,Sell,Cyba,Fcgr2b,Itga4,Rasgrp1,Kif16b,Rnf14,Kif21b,Ptprc,Cd74,Tuba8,Cd300a,H2-Eb1,Fyb,Ube2l6,Itgb2,Itk,Itpr3,Spsb4,Syk,Tap1,Prkcq,Ncf2,Anapc11,Cd79b,Slamf7,Igkv17-121,Mgrn1,C…	0.308868501529052
Ontology - Biological Process	GOBP_NEGATIVE_REGULATION_OF_T_CELL_MEDIATED_IMMUNITY	0.0112131570608731	0.131810126507196	0.380730400722792	-0.569941280918097	-1.67194646015764	21	Vsir,Nckap1l,Tbx21,Ptprc,Il7r,Clec4g,Spn,Slamf1,Ahr	0.428571428571429
Ontology - Biological Process	GOBP_CAMP_BIOSYNTHETIC_PROCESS	0.0073095601722972	0.10210442291242	0.407017918923954	-0.760042192092162	-1.67079696151721	8	Adcy9,Adcy6,Adcy7,Adcy4,Adcy5	0.625
Ontology - Biological Process	GOBP_LYMPHOCYTE_AGGREGATION	0.00295201706004224	0.059121521669996	0.431707695803346	-0.86598657348283	-1.66989873533488	5	Rac2,Stk10,Msn	0.6
Ontology - Biological Process	GOBP_POSITIVE_T_CELL_SELECTION	0.00838839459948223	0.111593560808711	0.380730400722792	-0.495839856211411	-1.66950000631047	35	H2-DMa,Dock2,Tox,Tgfb1,Tbx21,Ptprc,Cd74,Themis,Cd3g,Cd3d,Bcl11b,Itpkb,Bcl2,Srf,Il6ra,Spn,Slamf6,Cd3e,Batf,Ly9	0.571428571428571
Ontology - Biological Process	GOBP_NEGATIVE_REGULATION_OF_CELL_ACTIVATION	8.91661141984208e-05	0.00477799157754883	0.538434096309916	-0.368143055141929	-1.66931152109752	195	Pparg,Axl,Adrb2,Cd44,Ildr2,Abat,Enpp3,Vsir,Nckap1l,Cd84,Vsig4,Laptm5,Bank1,Fgl2,H2-Aa,Cd274,Spi1,Fcgr2b,Tgfb1,Tbx21,Cd74,Hmox1,Cd300a,Fgr,Tyrobp,Zfp608,Zbtb7b,Il2ra,Clec4g,Gimap3,Lgals3,Inpp5d,Il13ra2,Ptpn6,Bcl6,Flt3,Tnfrsf14,Tnfaip8l2,Runx3,Ubash3b,Abr,Socs5,Mertk,Lst1,Btla,Itch,Ptpn22,Pdgfra,Adgrf5,Spn,Cnr2,Atm,Prkcd,Cst7,Cd86,Milr1,Zc3h12d,Pkn1,Cd37,Ccr2,Slfn1,Rhbdd3,Prnp,Bcr,Lax1,Jak3,Samsn1	0.343589743589744
Ontology - Biological Process	GOBP_ADAPTIVE_IMMUNE_RESPONSE	3.20043229263368e-06	0.000324540039193524	0.627256739718528	-0.336494889512868	-1.66930363604709	402	C1qb,Csf2rb,Adgre1,Il17ra,Cd44,Fcgr1,C1qc,Slfn2,Il2rb,Csf2rb2,H2-DMb1,Vsir,Nckap1l,Cd84,C1qa,Cd79a,Rab27a,Slc11a1,H2-DMa,Fcer1g,Clec4n,Fgl2,Serpina3g,H2-Ab1,Ighd,Pik3cd,H2-Aa,Cd7,Cd274,Prkcb,Cd48,Myd88,Sash3,Rnf19b,Ccr7,H2-DMb2,Slc15a4,Fcgr2b,Tgfb1,Tbx21,Ptprc,Cd74,H2-Eb1,Il18bp,Prkcz,Sirt1,Itk,Il21r,Csf3r,Syk,Adcy7,Fcgr3,Tap1,Pla2g4a,Prkcq,Gata3,Serpinb9,Il7r,Cd79b,Sla2,Themis,Slamf7,Zbtb7b,Fcer…	0.435323383084577
Ontology - Biological Process	GOBP_LIPOPROTEIN_LOCALIZATION	0.0155457804566538	0.159970773587994	0.380730400722792	-0.586648500160158	-1.66928949558322	18	Pparg,Cd36,Msr1,Lrp2,Apob	0.277777777777778
Ontology - Biological Process	GOBP_NEGATIVE_REGULATION_OF_GRANULOCYTE_DIFFERENTIATION	0.00692556726394651	0.0991835241198555	0.407017918923954	-0.73318374845337	-1.66926957561307	9	Trib1,C1qc,Inpp5d,Rara	0.444444444444444
Ontology - Biological Process	GOBP_NEUTROPHIL_APOPTOTIC_PROCESS	0.00692556726394651	0.0991835241198555	0.407017918923954	-0.733126393523995	-1.66913899328795	9	Cd44,Pik3cd,Fcgr2b,Itpkb,Il18,Pik3cb	0.666666666666667
Ontology - Biological Process	GOBP_REGULATION_OF_CELL_CELL_ADHESION	1.64906485444349e-06	0.000186065613365448	0.643551836150722	-0.335102733802938	-1.66866554044853	432	Vnn1,Tenm3,Bmp7,Tgfbr2,Itgal,Cxcl13,Adrb2,Cd44,Ildr2,Abat,H2-DMb1,Vsir,Nckap1l,Vsig4,Ppara,Laptm5,H2-DMa,Coro1a,Igfbp2,Rdx,Fgl2,Icos,H2-Ab1,Fermt3,H2-Aa,Cd274,Sash3,Ccr7,Spi1,H2-DMb2,Mbp,Tgfb1,Itga4,Rasgrp1,Tbx21,Il1rn,Ptprc,Cd74,Cd5,Cd300a,H2-Eb1,Prkcz,Ets1,Itgb2,Sirpa,Zfp608,Bmi1,Ccr5,Syk,Prkcq,Gata3,Il7r,Akna,Zbtb7b,Il2ra,Clec4g,Gimap3,Jak2,Lck,Lgals3,Cd59a,Btnl2,Vcam1,Ptpn6,Bcl6,Fut4,Cd55,Fch…	0.270833333333333
Canonical Pathways - Wiki	WP_IL5_SIGNALING_PATHWAY	0.00295651686594601	0.0591220523581231	0.431707695803346	-0.43763374370441	-1.66797316998029	66	Csf2rb,Ccnd3,Il2rb,Vav1,Prkcb,Stat1,Itgb2,Syk,Pla2g4a,Jak2,Hck,Pik3cg,Ptpn6,Shc1,Hcls1,Cbl,Mapk3,Jak1,Stat5b,Icam1,Prkcd,Nfkbia,Alox5ap,Raf1,Btk,Atf2,Mapk9,Rap1gap,Gsk3b,Lyn,Rac1	0.46969696969697
Ontology - Biological Process	GOBP_POSITIVE_REGULATION_OF_PEPTIDYL_THREONINE_PHOSPHORYLATION	0.011713744429662	0.135507301987036	0.380730400722792	-0.536389295810333	-1.66717725152533	26	Chil1,Bmp7,Irgm1,Tgfb1,Met,Irgm2,App,Igtp,Stox1	0.346153846153846
Ontology - Molecular Function	GOMF_SIGNALING_RECEPTOR_COMPLEX_ADAPTOR_ACTIVITY	0.00808112344758388	0.1092622446221	0.380730400722792	-0.482337952959567	-1.66678499911194	40	Sorbs1,Gnb4,Gab2,Shank3,Ldlrap1,Grip1,Shc1,Dok2,Akap12,Crk,Pxn,Irs1,Grb10,Rgs14,Lat,Sh2d3c,Lrrk2,Shank2,Sh2b3,Spag9	0.5
Ontology - Biological Process	GOBP_REGULATION_OF_DNA_DEMETHYLATION	0.0131400898750698	0.144001723651415	0.380730400722792	-0.695767704258178	-1.66610304500596	10	Tox,Gata3,Usp9x	0.3
Canonical Pathways - Reactome	REACTOME_METABOLISM	1.57347750217929e-16	3.15128206748958e-13	1.04762648849882	-0.309120115890261	-1.66592985075332	1543	Vnn1,Cyp3a59,Tstd1,Ddah1,Ldhb,Tpmt,Fitm1,Adssl1,Cyp2c29,Ak4,Aadat,Fh1,Serpina6,Sdc3,Tdo2,Cyp2a5,Eci1,Hpd,Slco1a4,Ndufaf5,Osbpl5,Parp16,Nudt19,Pkm,Acad10,Cd44,Them4,Aco2,Cyp4a10,Apoa2,Cth,Dcxr,Nme4,Cd36,Pla2g6,Ugp2,Pla2g12a,Acox1,Cyp3a25,Acaa1b,Mat1a,Stab2,Osbpl3,Aldh3a2,Hsd11b1,Agxt2,Slc25a32,Gpt,Ppara,Hexa,Cyp2e1,Folr2,Acadm,Sardh,Crym,Pld4,Ahcyl,Car3,Dhfr,Pdk2,Dse,Adcy6,Slc25a10,Slc23a2,Sdhb,Gs…	0.256642903434867
Ontology - Biological Process	GOBP_IMPORT_ACROSS_PLASMA_MEMBRANE	0.00027304205488018	0.0111598974573731	0.49849310876659	-0.381159013880937	-1.66561628961769	146	Slc39a5,Slc7a2,Slc15a3,Adrb2,Agt,Cd36,Folr2,Ms4a1,Slc38a4,Slc22a4,Slc2a5,Slc27a5,Lcn2,Lrp2,Lrrc8e,Slc15a4,Atp1b3,Slc7a8,Slc1a2,Slc38a1,Slc9a9,Atp1a1,Iscu,Slc8a1,Slc5a6,Slc36a1,Kcnd3,Trpm4,Adrb1,Kcnj10,Rgs2,Trpm2,Arl6ip1,Trpv2,Kcnj8,Ramp3,Prkcd,Slc30a1,Slc3a2,Slc12a7,Lrrc8c,Slc30a5,Slc39a8,Slc43a2,Slc9a1,Prnp,Agtr1a	0.321917808219178
Ontology - Biological Process	GOBP_L_AMINO_ACID_TRANSPORT	0.00332461240016473	0.0631873545378876	0.431707695803346	-0.452591497444724	-1.6644285282673	55	Slc7a2,Agt,Slc11a1,Slc38a4,Slc15a4,Slc7a8,Slc1a2,Slc38a1,Slc36a1,Slc25a22,Kcnj10,Slc25a12,Slc66a1,Rgs2,Arl6ip1,Slc3a2,Slc43a2,Slc25a13	0.327272727272727
Ontology - Biological Process	GOBP_PRODUCTION_OF_MOLECULAR_MEDIATOR_INVOLVED_IN_INFLAMMATORY_RESPONSE	0.00198378817614157	0.0457593086141418	0.431707695803346	-0.423287337567768	-1.66371074026371	78	Slc7a2,Il17ra,Ppara,Fcer1g,Pld4,Ephx2,Myd88,Cd300a,Sirpa,Slamf8,Tlr4,Syk,Adcy7,Clec7a,Gbp5,Mefv,Appl1,Vamp8,Nlrc3,Pycard,Ezh2,Abcd1,Nos2,Ncf1,Cd96,Alox5ap,Per1,Gpsm3,Nod2,Tlr6,Tnf,Kpna6,Btk,Pbxip1,Cd6	0.448717948717949
Ontology - Biological Process	GOBP_REGULATION_OF_NATURAL_KILLER_CELL_ACTIVATION	0.00602998923152453	0.0910579523727483	0.407017918923954	-0.469726781150369	-1.66365762817924	46	Axl,Tox,Rasgrp1,Fgr,Tyrobp,Slamf7,Jak2,Il18,Ptpn22,Stat5b,Ulbp1,Il15,Bloc1s6,Zfp683,Rhbdd3,Klrc1,Cd244a,Klrd1,Il12rb2,Irf1,Il12b	0.456521739130435
Ontology - Biological Process	GOBP_POSITIVE_REGULATION_OF_LEUKOCYTE_MIGRATION	0.000789252284292256	0.0244591878122447	0.477270815362862	-0.385463556473652	-1.66340971725893	134	Rarres2,Csf1r,Cxcl13,Rac2,Nckap1l,Ano6,Coro1a,Mospd2,Cmklr1,Lgmn,Ccr7,Spi1,P2ry12,Sell,Tgfb1,Itga4,Pla2g7,Cd74,Lgals3,Ccr6,Tlr2,Fut4,Xcl1,Tnfrsf14,C5ar1,Mapk3,Cxcl10,Pecam1,Plvap,App,Aif1,Mmp9,Ccl24,Spn,Pycard,Slamf1,Icam1	0.276119402985075
Ontology - Cellular Component	GOCC_MYELIN_SHEATH	0.000217997291657704	0.00949117556233625	0.518848077743792	-0.364349376977242	-1.6632364553189	198	Ldhb,Pkm,Aco2,Actg1,Rdx,Ndufv2,Hbb-bs,Dlst,Tppp,Cox5b,Msn,Mbp,Atp5a1,Mdh1,Arf6,Gnb4,Prkcz,Pgam1,Idh3a,Atp5b,Tspan2,Pdha1,Atp5c1,Cycs,Itpr3,Hba-a1,Dld,Uqcrc2,Atp1a1,Aldoa,Ehd3,Mif,Ndufs1,Cd59a,Atp6v1b2,Nefh,Uqcrfs1,Uqcrc1,Pacsin1,Rala,Ndufs3,Atp5pb,Bcl2,Sod2,Slc25a12,Sdha,Mdh2,Slc25a5,Cox6a1,Rap1a,Atp5h,Ehd1,Hspa9,Atp5o,Immt,Serinc5,Cldn5,Atp6v1a,Nme1,Cox5a,Sptan1,Myo1d,Fscn1,Plcb1,Ndrg1	0.328282828282828
Ontology - Biological Process	GOBP_REGULATION_OF_LYMPHOCYTE_DIFFERENTIATION	0.000144356741202487	0.00686315640221438	0.518848077743792	-0.366258047939156	-1.66304490973481	193	Vnn1,Tgfbr2,Axl,Cd44,Vsir,Nckap1l,H2-DMa,Tox,Fgl2,H2-Aa,Nfam1,Sash3,Ccr7,Spi1,Tgfb1,Rasgrp1,Tbx21,Ptprc,Cd74,Prkcz,Slamf8,Zfp608,Syk,Ikzf3,Gata3,Il7r,Zbtb7b,Il2ra,Clec4g,Gimap3,Lck,Ccr6,Inpp5d,Ptpn6,Bcl6,Flt3,Itpkb,Runx3,Il18,Card11,Il2rg,Carmil2,Socs5,Cd28,H2-Oa,Rhoh,Stat5b,Tlr9,Rara,Il15,Lef1	0.264248704663212
Ontology - Biological Process	GOBP_WATER_SOLUBLE_VITAMIN_METABOLIC_PROCESS	0.00981134694668233	0.12290649005453	0.380730400722792	-0.485332577843172	-1.66272970908639	37	Vnn1,Gulo,Dhfr,Slc23a2,Pdxk,Vnn3,Alpl,Nnmt,Clybl,Pdxp,Shmt2,Mthfsl,Tpk1,Aldh1l1,Abcd4,Gclc,Akr1a1,Mmachc	0.486486486486487
Canonical Pathways - Reactome	REACTOME_CD28_CO_STIMULATION	0.0139774430082045	0.150098251928587	0.380730400722792	-0.502327377180334	-1.66242221600383	33	Trib3,Them4,Vav1,Lck,Akt3,Cd28,Map3k8,Pak1,Pdpk1,Pak2,Cd86,Pik3ca	0.363636363636364
Ontology - Cellular Component	GOCC_PROTON_TRANSPORTING_ATP_SYNTHASE_COMPLEX_CATALYTIC_CORE_F_1	0.00639698108228017	0.0945502130076503	0.407017918923954	-0.811696438730231	-1.6615838749173	6	Atp5a1,Atp5b,Atp5c1,Atp5e,Atp5o,Atp5d	1
Ontology - Molecular Function	GOMF_POLYPEPTIDE_N_ACETYLGALACTOSAMINYLTRANSFERASE_ACTIVITY	0.0251305002544385	0.209055490693984	0.352487857583619	-0.657410007383097	-1.66118230661889	12	Galnt6,Galnt15,Galnt4,Galnt10,Galnt1,Galnt14,Galnt3	0.583333333333333
Ontology - Biological Process	GOBP_GLUTAMINE_FAMILY_AMINO_ACID_METABOLIC_PROCESS	0.00500113653055481	0.0805604128937619	0.407017918923954	-0.436621257968264	-1.66045536263471	64	Ddah1,Aadat,Fh1,Ctps2,Aldh4a1,Slc38a1,Gfpt1,Gls,Mecp2,Cps1,Oat,Aldh5a1,Nags,Slc25a12,Pycrl,Nos3,Mthfsl,Ppat,Otc,Slc39a8,Nos2,Gclc,Aldh18a1	0.359375
Ontology - Biological Process	GOBP_POSITIVE_REGULATION_OF_MONOCYTE_CHEMOTAXIS	0.0201218025285191	0.183908454142575	0.352487857583619	-0.603487939495967	-1.66020595103566	16	Ano6,Mospd2,Lgmn,Pla2g7,Cxcl10,App,Aif1,Ccr2,Ccl5	0.5625
Ontology - Molecular Function	GOMF_SUPEROXIDE_GENERATING_NAD_P_H_OXIDASE_ACTIVITY	0.00340327511678992	0.0641497340249508	0.431707695803346	-0.860792308788921	-1.65988253380364	5	Cybb,Nox4,Cyba,Ncf2	0.8
Ontology - Biological Process	GOBP_SEQUESTERING_OF_TRIGLYCERIDE	0.0224566331549602	0.19543735817967	0.352487857583619	-0.596658278916077	-1.65981483384625	17	Pparg,Fitm1,Ppara,Lpl	0.235294117647059
Ontology - Biological Process	GOBP_ADAPTIVE_THERMOGENESIS	0.000487643726188855	0.0172126980247438	0.49849310876659	-0.383282538597917	-1.65912361516866	139	Pparg,Ppargc1a,Fh1,Adrb2,Tle3,Cd36,Abhd6,Esrrg,Cmklr1,Igf1r,Hadh,Lepr,Plac8,Npr3,Lcn2,Thra,Tlr4,Alpl,Syk,Clic5,Igf2bp2,Ppargc1b,Dhrs7b,Zbtb7b,Jak2,Gatm,Il18r1,Lncbate1,Ksr2,Lnpep,Il18,Decr1,Adrb1,Slc25a5,Ip6k1,Aldh1a1,Trpv2	0.266187050359712
Ontology - Biological Process	GOBP_REGULATION_OF_T_CELL_MEDIATED_IMMUNITY	0.00339068603168528	0.0639877168429465	0.431707695803346	-0.418018015323822	-1.65908607710543	83	Vsir,Nckap1l,Sash3,Tbx21,Ptprc,Prkcz,Gata3,Il7r,Clec4g,Was,Cd55,Xcl1,Il18r1,Il18,Trpm4,Spn,Slamf1,Ulbp1,Ahr,H2-Q10,Ccr2,Tnfrsf1b,H2-D1,H2-Q7,Traf6,Klrd1,Fadd,Pnp,Cd1d2,Nod2,Fzd5,H2-M2,Dpp4,Il12b,Ppp3cb,Mill2	0.433734939759036
Ontology - Biological Process	GOBP_NEGATIVE_REGULATION_OF_SYSTEMIC_ARTERIAL_BLOOD_PRESSURE	0.013057592732275	0.14329366490172	0.380730400722792	-0.577696047137272	-1.65903956725548	19	Adora1,Adrb2,Adra1a,Kdr,Sod2,Adrb1,Bmpr2	0.368421052631579
Ontology - Biological Process	GOBP_POSITIVE_REGULATION_OF_POTASSIUM_ION_TRANSPORT	0.00982034026015809	0.122923040350198	0.380730400722792	-0.516666934988178	-1.65891904279568	29	Adora1,Adrb2,Ano6,Atp1b3,Kcnn2	0.172413793103448
Ontology - Biological Process	GOBP_POSITIVE_REGULATION_OF_HISTONE_H3_K9_METHYLATION	0.00117178737591039	0.0322583803038423	0.45505986738723	-0.923065280263701	-1.65865935265527	4	Sirt1,Mecp2,Brca1	0.75
Ontology - Biological Process	GOBP_MACROPHAGE_CYTOKINE_PRODUCTION	0.00628658030387225	0.0939585724147773	0.407017918923954	-0.468285931738394	-1.6585544911824	46	Axl,Cd36,Laptm5,Myd88,Casp1,Tgfb1,Cd74,Mapkapk2,Sirt1,Tlr4,Plcg2,Panx1,Tlr2,Pycard,Irak3,Tlr7	0.347826086956522
Ontology - Biological Process	GOBP_RETINAL_CONE_CELL_DIFFERENTIATION	0.0141677960981335	0.151634221165193	0.380730400722792	-0.692565826663658	-1.65843574746209	10	Pde6c,Crb2,Thy1,Cabp4	0.4
Curated - Chemical and Genetic Perturbation	TERAO_AOX4_TARGETS_HG_UP	0.0079479846549547	0.108100687726387	0.380730400722792	-0.529330334907595	-1.65805474620927	27	Gna12,Sgpl1,5031439G07Rik,Cyp2b9,Cebpa,Pam,Cyth1,Rnf4,Raf1,Gns,Ttc7,Rnf185	0.444444444444444
Ontology - Biological Process	GOBP_POSITIVE_REGULATION_OF_NUCLEOBASE_CONTAINING_COMPOUND_TRANSPORT	0.00359129950338318	0.0664492075827429	0.431707695803346	-0.8597359586705	-1.65784555334594	5	Adora1	0.2
Curated - Chemical and Genetic Perturbation	MORI_PLASMA_CELL_DN	0.0100171620738183	0.12411914158253	0.380730400722792	-0.492076286781579	-1.65682801331083	35	Laptm5,Ms4a1,Cd22,Lmo2,Tspyl3,Spib,Cotl1,Tnfrsf13c,Tpm4,Bmp2k,Bcl11a,Rel	0.342857142857143
Ontology - Biological Process	GOBP_NEGATIVE_REGULATION_OF_CYTOKINE_PRODUCTION	4.4376863144814e-05	0.00275001751420405	0.557332238758646	-0.351727764633652	-1.65673573263684	246	Pparg,Axl,Apoa2,Vsir,Nckap1l,Elf4,Cd84,Vsig4,Ppara,Laptm5,Slc11a1,Bank1,Laptm4b,Cmklr1,Tnfrsf1a,Rnf128,Arrb1,Cd274,Ccr7,Serpinb1a,Fcgr2b,Tgfb1,Tbx21,Muc16,Ptprs,Ptprc,Hmox1,Sirpa,Sirt1,Tyrobp,Tlr4,Hgf,Adcy7,Srgn,N4bp1,Gata3,Gimap3,Met,Cd59a,Inpp5d,Mefv,Ptpn6,Tlr2,Selenos,Bcl6,Flt3,Klf2,Atp2b1,Csk,Lilra5,Erbin,Socs5,Mertk,Furin,Cd200r1,Relb,Flt1,Ptpn22,Nlrc3,Pycard,Slamf1,Irak3,Tlr9,Rara,Rel	0.264227642276423
Ontology - Biological Process	GOBP_REGULATION_OF_LYMPHOCYTE_MIGRATION	0.00614308045253223	0.0924173098689872	0.407017918923954	-0.444389759150267	-1.65641406964327	59	Cxcl13,Coro1a,Stk10,Ccr7,Msn,Itga4,Gcsam,Ccr6,Padi2,Xcl1,Tnfrsf14,Cxcl10,Cd200r1,App,Aif1,Spn,Pycard,Tmem102,Crk,Ccr2,Ecm1,Ccl5,Adam10,Slc8b1	0.406779661016949
Ontology - Biological Process	GOBP_NEGATIVE_REGULATION_OF_ORGANIC_ACID_TRANSPORT	0.012803650783531	0.141867284131213	0.380730400722792	-0.564502783703447	-1.65599240230809	21	Adora1,Abat,Il1rn,Pla2r1,Rgs2	0.238095238095238
Canonical Pathways - Wiki	WP_MITOCHONDRIAL_LONG_CHAIN_FATTY_ACID_BETAOXIDATION	0.0210433942967717	0.187780940727255	0.352487857583619	-0.601717468144491	-1.65533535316371	16	Eci1,Acadm,Hadh,Acads,Ehhadh,Cpt1a,Acadl,Pecr	0.5
Regulatory Target Gene - miRDB	MIR_708_3P	0.00552281958731008	0.0860764741516364	0.407017918923954	-0.433284182209831	-1.65516004472309	69	Ak4,Bhlhb9,Spred1,Cth,Neil2,Fnip1,Epb41l3,Diaph2,Fgr,Gpd2,Amotl1,Cd55,Msi2,Ldlrad3,Fgd5,Crebl2,E2f2,Cxxc5	0.260869565217391
Ontology - Biological Process	GOBP_POSITIVE_REGULATION_OF_IMMUNE_SYSTEM_PROCESS	9.1325223257032e-11	3.65803181756042e-08	0.839088935621274	-0.315678700795228	-1.65467356675011	895	Vnn1,Rarres2,Tgfbr2,Cd5l,Csf1r,Colec10,Axl,Smpdl3b,Itgal,C1qb,Trib1,Slc15a3,Cxcl13,Cd44,Fcgr1,Cd36,C1qc,Enpp3,Cfp,Rac2,H2-DMb1,Vsir,Nckap1l,Casp6,Cd84,C1qa,Cd79a,Vsig4,Laptm5,Slc11a1,Lcp2,H2-DMa,Fcer1g,Ano6,Coro1a,Igfbp2,Tox,Mospd2,Ms4a1,Clec4n,Tek,Icos,Cmklr1,H2-Ab1,Gpr108,Ighd,Pik3cd,Il16,Vav1,H2-Aa,Lgmn,Cd274,Prkcb,Nfam1,Cd300lb,Myd88,Ddx3x,Sash3,Ccr7,Spi1,Cd22,H2-DMb2,P2ry12,Sell,Slc15a4,Irgm…	0.37877094972067
Ontology - Biological Process	GOBP_PROTEIN_DEPHOSPHORYLATION	0.000120504477843464	0.00597746979569034	0.538434096309916	-0.358240582815785	-1.65465736215624	212	Adora1,Dusp4,Ptpdc1,Gna12,Nckap1l,Cdh5,Ptp4a3,Ptpn18,Ppp4r4,Cry2,Dusp6,Tgfb1,Ptprs,Ptprc,Cd300a,Dusp14,Ptprm,Ppp1r9b,Ppm1k,Pdp2,Tns2,Jak2,Ptbp1,Pptc7,Ptprd,Ptpn6,Cdc14b,Pdxp,Ssh1,Cttnbp2nl,Dusp23,Bcl2,Ptprb,Ubash3b,Ssh2,Pirb,Phlpp1,Ptpn1,Ppp1r15b,Ppm1l,Ptp4a2,Ptpn22,Ppm1d,Itga1,Cdc25b,Ctdsp2,Prkcd,Ppp2r3a,Tsc1,Mtm1,Ptpn7,Ctdsp1,Rcan1,Cdc14a,Ppp1r16b,Ptp4a1,Calm1,Dusp16,Ptpn12,Ppp1r1b,Mastl,Phpt1,…	0.334905660377359
Ontology - Biological Process	GOBP_MELANOCYTE_DIFFERENTIATION	0.012803650783531	0.141867284131213	0.380730400722792	-0.564025947172905	-1.65459358250681	21	Ednrb,Rab27a,Gna11,Zeb2,Bcl2,Bloc1s6,Enpp1,Mef2c,Mlph,Gnaq,Kitl,Kit,Myo5a	0.619047619047619
Canonical Pathways - Reactome	REACTOME_IMMUNE_SYSTEM	5.04651010073855e-15	6.21962960261792e-12	0.996986217533181	-0.308497457362915	-1.65425356178976	1404	Vnn1,Atp11a,Chil1,Trib3,Defb1,Rap1gap2,Usp18,Siglec1,Cybb,Dusp4,Csf1r,Orm2,Colec10,Itgal,Mrc1,C1qb,Cd53,Csf2rb,Pkm,Ctss,Cd44,Them4,Fcgr1,Ear2,Cd36,Pla2g6,C1qc,Il2rb,Acaa1b,Cfp,Rac2,H2-DMb1,Nckap1l,C1qa,Cd79a,Ifi30,Fcgr4,Rab27a,Slc11a1,Folr2,Iqgap1,Lcp2,H2-DMa,Fcer1g,Actg1,Pld4,Lair1,Rasgrp2,Gmfg,Ano6,Dock2,Ltb,Kbtbd8,Mospd2,Mylip,Sla,Clec4n,Fbxo21,Fgl2,Stk10,Eda,Dtx3l,Icos,Igf2r,Klhl9,H2-Ab1,Fbxo…	0.289173789173789
Ontology - Biological Process	GOBP_PULMONARY_VALVE_DEVELOPMENT	0.0143328953966804	0.152416525890351	0.380730400722792	-0.553964277862292	-1.65418277927027	22	Tnfrsf1a,Robo1,Smad6,Bmpr2,Nos3,Tnfrsf1b,Nfatc1,Smad2,Rbpj	0.409090909090909
Ontology - Biological Process	GOBP_REGULATION_OF_T_HELPER_1_CELL_CYTOKINE_PRODUCTION	0.0100202784205054	0.12411914158253	0.380730400722792	-0.752337235858366	-1.65385919464323	8	Tbx21,Xcl1,Il18r1,Il18,Slamf1	0.625
Regulatory Target Gene - miRDB	MIR_7666_3P	0.00237839238378305	0.0514770696343509	0.431707695803346	-0.421558035592929	-1.65357525178438	80	Eva1a,Gnpnat1,Prkcb,Kcna2,Ngef,Gpd2,Hipk3,Mecp2,En2,Tbkbp1,Atp2b1,Phf19,Septin6,Tln2,Nfyc,Aste1,Pycard,Pik3cb,Bcl11a,Sptan1,Zbtb10,Snx2,Tc2n,Tnpo1,Cdk17,Ppp6c,Fam13a,Epc2	0.35
Ontology - Biological Process	GOBP_REGULATION_OF_CD8_POSITIVE_ALPHA_BETA_T_CELL_ACTIVATION	0.0230761167943005	0.19773625453637	0.352487857583619	-0.594310023697944	-1.65328233612947	17	Vsir,Nckap1l,Cd274,Zbtb7b,Runx3,Ptpn22	0.352941176470588
Ontology - Biological Process	GOBP_REGULATION_OF_IMMUNE_SYSTEM_PROCESS	2.88392738962404e-13	2.4319097177135e-10	0.932595211336209	-0.308198894643152	-1.65313774093296	1281	Adora1,Vnn1,Pparg,Slc7a2,Rarres2,Tgfbr2,Cd5l,Csf1r,Orm2,Colec10,Axl,Smpdl3b,Itgal,Mpp1,C1qb,Trib1,Slc15a3,Cxcl13,Cd44,Ildr2,Fcgr1,Apoa2,Cd36,C1qc,Enpp3,Cfp,Rac2,H2-DMb1,Vsir,Nckap1l,Casp6,Cd84,C1qa,Cd79a,Vsig4,Laptm5,Fcgr4,Slc11a1,Lcp2,Bank1,H2-DMa,Fcer1g,Ano6,Coro1a,Igfbp2,Tox,Mospd2,Ms4a1,Clec4n,Tek,Fgl2,Stk10,Icos,Cmklr1,H2-Ab1,Gpr108,Ighd,Pik3cd,Il16,Vav1,H2-Aa,Smpd3,Lgmn,Cd274,Prkcb,Cd48,Cxc…	0.291178766588603
Ontology - Biological Process	GOBP_NEGATIVE_REGULATION_OF_ALPHA_BETA_T_CELL_PROLIFERATION	0.0184344061735023	0.174798063955303	0.352487857583619	-0.605820814055448	-1.65275468989741	15	Cd44,Vsir,Cd274,Zbtb7b,Clec4g,Tnfrsf14,Btla,Itch	0.533333333333333
Ontology - Biological Process	GOBP_GLUCOSAMINE_CONTAINING_COMPOUND_CATABOLIC_PROCESS	0.00729479338407034	0.102076139388275	0.407017918923954	-0.807360716163096	-1.65270843040391	6	Chil1,Ctbs	0.333333333333333
Canonical Pathways - Reactome	REACTOME_SYNTHESIS_OF_EPOXY_EET_AND_DIHYDROXYEICOSATRIENOIC_ACIDS_DHET	0.00389250918989615	0.0687605096367322	0.431707695803346	-0.856752398376044	-1.65209229606105	5	Ephx2,Cyp1a2,Cyp2j6,Cyp1a1	0.8
Ontology - Biological Process	GOBP_ORGANIC_ACID_CATABOLIC_PROCESS	0.000121321050050978	0.00599940081455795	0.538434096309916	-0.354619084413574	-1.65206892010272	223	Ddah1,Tdo2,Eci1,Hpd,Acad12,Nudt19,Acad10,Abat,Dcxr,Acox1,Acaa1b,Mat1a,Agxt2,Hexa,Acadm,Sardh,Ahcyl,Bckdhb,Cyp39a1,Acaa1a,Hadh,Gcdh,Ahcy,Ivd,Aldh4a1,Acat3,Aass,Dld,Gls,Hoga1,Aldh6a1,Pah,Kmo,Decr2,Hsd17b4,Acmsd,Oat,Akr1d1,Aldh5a1,Slc27a2,Sord,Decr1,Hgd,Lipe,Hibadh,Hmgcl,Acads,Shmt2,Ids,Blmh,Nos3,Acad11,Ehhadh,Hibch,Cyp4f15,Mthfsl,Auh,Etfa,Etfdh,Cpt1a,Acat1,Acadl,Aldh1l1,Echs1,Gstz1,Ppat,Acox2,Otc,N…	0.345291479820628
Ontology - Biological Process	GOBP_DTMP_CATABOLIC_PROCESS	0.00946971929073563	0.120224914798864	0.380730400722792	-0.767262869110299	-1.65177826661081	7	Upb1,Dpys	0.285714285714286
Canonical Pathways - Reactome	REACTOME_G_PROTEIN_BETA_GAMMA_SIGNALLING	0.0123783431994368	0.13907841145959	0.380730400722792	-0.531315468387443	-1.65140704558781	26	Gng2,Pik3r5,Gnb4,Arhgef6,Pik3cg,Gngt2,Akt3,Pak1,Pdpk1,Plcb1	0.384615384615385
Positional	chr6D2	0.00134052138513793	0.0351519372056954	0.45505986738723	-0.918962772238007	-1.65128754109258	4	Kbtbd8,Suclg2,Slc25a26	0.75
Ontology - Biological Process	GOBP_RESPIRATORY_SYSTEM_PROCESS	0.0151353246990842	0.157679472238159	0.380730400722792	-0.498926440997301	-1.65116702243341	33	Adora1,Adrb2,Cfap54,Zfand5,Gls,Mecp2,Stard7,Ndufs4,Ccbe1	0.272727272727273
Ontology - Biological Process	GOBP_NEUTROPHIL_HOMEOSTASIS	0.0129980663051898	0.142921905956685	0.380730400722792	-0.517992978063336	-1.65084852906787	28	Csf1r,Axl,Cd44,Pik3cd,Fcgr2b,Mthfd1,Itpkb,Il18,Mertk,Pik3cb,Xkr8,Ccr2	0.428571428571429
Ontology - Biological Process	GOBP_PYRIDINE_NUCLEOTIDE_CATABOLIC_PROCESS	0.00961653372589599	0.121258429818883	0.380730400722792	-0.766763243408311	-1.65070266278686	7	Art2b,Nudt12,Ncf2,Ncf1,Sarm1	0.714285714285714
Ontology - Molecular Function	GOMF_PALMITOYL_COA_OXIDASE_ACTIVITY	0.0040436699351051	0.0708836758208467	0.407017918923954	-0.856021389157517	-1.65068267678182	5	Acox1,Acaa1b,Acaa1a,Acadl,Acox2	1
Ontology - Biological Process	GOBP_REGULATION_OF_NUCLEOTIDE_BINDING_OLIGOMERIZATION_DOMAIN_CONTAINING_2_SIGNALING_PATHWAY	0.00930455582722062	0.118786927062732	0.380730400722792	-0.725012687907717	-1.65066618621973	9	Slc15a3,Slc15a4,Tlr4,Erbin,Ptpn22,Hspa1b	0.666666666666667
Curated - Chemical and Genetic Perturbation	ZHENG_FOXP3_TARGETS_IN_T_LYMPHOCYTE_DN	0.0130058756013511	0.142921905956685	0.380730400722792	-0.480946598673872	-1.65031772908819	38	Tgfbr2,Satb1,Stk10,Wipf1,Ptprc,Dipk1a,Ms4a4b,Bcl11b,Bcl2,Jak1,Ankrd44,Gfi1,Lef1,Ms4a6c,Cdk17,Peli1,Lrch1,Tespa1,Ptbp3	0.5
Ontology - Biological Process	GOBP_SPHINGOMYELIN_CATABOLIC_PROCESS	0.0107736691132212	0.129397096350847	0.380730400722792	-0.750646215336062	-1.65014183266	8	Smpdl3b,Smpd3,Smpdl3a,Prkcd	0.5
Curated - Chemical and Genetic Perturbation	MORI_IMMATURE_B_LYMPHOCYTE_UP	0.00575609088643242	0.0880841338896086	0.407017918923954	-0.458352784809264	-1.65009568450403	50	Ctss,H2-DMb1,Ifi30,H2-DMa,Ms4a1,Smap2,Samhd1,Dusp6,Ptprc,Cd74,Adcy7,Hck,Sema4d,Ptpn6,Gpr65,Rgl2,Pxk,Mcl1,Cd72,Lims1,Cnr2,Rhoq,Pip4k2a	0.46
Ontology - Biological Process	GOBP_3_PHOSPHOADENOSINE_5_PHOSPHOSULFATE_METABOLIC_PROCESS	0.0266001038629309	0.214920254206696	0.352487857583619	-0.652843387781976	-1.64964310338614	12	Sult2a4,Sult2a3,Sult1e1,Sult2a5,Sult2a2,Sult2a1,Papss2,Enpp1	0.666666666666667
Canonical Pathways - Biocarta	BIOCARTA_BLYMPHOCYTE_PATHWAY	0.00930455582722062	0.118786927062732	0.380730400722792	-0.724320326288741	-1.64908985806418	9	Itgal,Fcgr2b,Ptprc,Itgb2,Icam1,Cd40lg	0.666666666666667
Cell Type Signatures	TABULA_MURIS_SENIS_MARROW_GRANULOCYTE_AGEING	0.00540099268464883	0.0849212019562744	0.407017918923954	-0.436321820480899	-1.64868179958446	63	Pkm,Fcer1g,Gmfg,Coro1a,Ccl6,Tmsb4x,Spi1,Lcn2,Cyba,Cd52,Tyrobp,Clic1,Fpr2,Hp,Lgals3,Klf2,Lsp1,Cotl1	0.285714285714286
Ontology - Molecular Function	GOMF_SCAVENGER_RECEPTOR_ACTIVITY	0.00840679020167407	0.111686229362539	0.380730400722792	-0.485645081574594	-1.64867944591167	36	Enpp2,Cd5l,Cd163,Scarb1,Cd36,Stab2,Msr1,Cd5,Ackr4,Scarf2,Cxcl16	0.305555555555556
Canonical Pathways - Biocarta	BIOCARTA_CTL_PATHWAY	0.014782143698668	0.155815464697407	0.380730400722792	-0.621313738890678	-1.64865482477357	14	Itgal,Itgb2,Cd3g,Cd3d,Cd247,Fasl,Icam1,Cd3e	0.571428571428571
Ontology - Biological Process	GOBP_TONIC_SMOOTH_MUSCLE_CONTRACTION	0.0109243473610207	0.130521919029287	0.380730400722792	-0.749963122112369	-1.64864019223207	8	Agt,Smpd3,Mkks,Cd38	0.5
Ontology - Biological Process	GOBP_RELAXATION_OF_SMOOTH_MUSCLE	0.015492026639404	0.15952008407232	0.380730400722792	-0.688366870194218	-1.64838081947856	10	Adora1,Slc8a1,Rgs2,Grk2	0.4
Ontology - Biological Process	GOBP_INTERLEUKIN_8_PRODUCTION	0.00568724471318167	0.0874482099756206	0.407017918923954	-0.43013192779082	-1.64834550572893	68	Chil1,Apoa2,Arrb1,Myd88,Ptprc,Cd74,Cd2,Tlr4,Hyal2,Syk,Tlr2,Il18,Gdf2,Lrrc19,Ptpn22,Pycard,Tlr9,Tlr7,Nos2,Anxa4,Cd244a,Hspa1b,Otud7b,Fadd,Ptger4,Nod2,Tlr6,Tnf,Prkd2,Nlrp10,Park7,Ddit3,Tlr5,Mavs,Tlr8,Bcl10,Tlr1,C5ar2,Map2k5,Tlr3,Cactin,Stat3,Cd14	0.632352941176471
Ontology - Biological Process	GOBP_CIRCADIAN_SLEEP_WAKE_CYCLE	0.0139958520307991	0.150195272094751	0.380730400722792	-0.573919580428942	-1.64819423133083	19	Adora1,Ahcyl,Ahcy,Kcna2,Casp1	0.263157894736842
Ontology - Biological Process	GOBP_POSITIVE_REGULATION_OF_NITRIC_OXIDE_METABOLIC_PROCESS	0.0123484745752466	0.13901167672864	0.380730400722792	-0.471750467579276	-1.64804950399868	43	Ddah1,Agt,Cd36,Agxt2,Smpd3,Itgb2,Tlr4,Jak2,Tlr2,Klf2,Sod2,App,Aif1,Icam1,Ulbp1,Klrk1,Tmem106a,Insr	0.418604651162791
Canonical Pathways - Wiki	WP_GPCRS_NONODORANT	0.000661359256817233	0.0216250979851545	0.477270815362862	-0.388607579443788	-1.64776743068734	122	Adora1,Adgre4,Adrb2,Adgre1,Fzd8,Ednrb,Fzd1,P2ry13,Adgre5,Cxcr5,Chrm2,Adra1a,Vipr1,Adgrl4,Cxcr3,Ccr7,P2ry12,Calcrl,Xcr1,Cxcr6,P2ry6,Lpar5,Fpr1,Smo,Ccr6,Gpr65,C5ar1,P2ry10,Adrb1,Gpr174,Celsr2,Adgrg2,Adra2b,S1pr4,Cnr2,P2ry14,Pth1r,P2ry4,Ccr2,Gpr132,Agtr1a,Ccr9,Mtnr1a,Hrh1,Ptgfr,Adora2a,Ptger4,Gpr68,Fzd5,Glp1r,Cxcr2,Ccr1,S1pr5,Cysltr2,Glp2r	0.450819672131148
Ontology - Biological Process	GOBP_ANTIFUNGAL_INNATE_IMMUNE_RESPONSE	0.02257938212946	0.195761288137559	0.352487857583619	-0.598953645129838	-1.64773202737004	16	Rarres2,Clec4n,Spi1,Clec4a1,Plcg2,Clec4a3,Clec4a2	0.4375
Ontology - Biological Process	GOBP_ONE_CARBON_COMPOUND_TRANSPORT	0.0117317991224874	0.13561824353571	0.380730400722792	-0.547689500055078	-1.64750885653676	23	Slc4a9,Aqp9,Hbb-bs,Slc4a4,Slc4a11,Hba-a1,Slc14a1	0.304347826086957
Ontology - Biological Process	GOBP_AMINO_SUGAR_CATABOLIC_PROCESS	0.0119707191775606	0.136898545797913	0.380730400722792	-0.635519875549233	-1.64746156595116	13	Chil1,Ctbs,Mgat1,Hoga1,Aldh1a1,Npl	0.461538461538462
Ontology - Molecular Function	GOMF_CD8_RECEPTOR_BINDING	0.0119707191775606	0.136898545797913	0.380730400722792	-0.635411572698768	-1.64718081189375	13	Lck,H2-Q10,H2-D1,H2-Q7,Fyn,H2-M2,H2-M3,H2-Q2,H2-Q4	0.692307692307692
Ontology - Biological Process	GOBP_NEGATIVE_REGULATION_OF_AMINO_ACID_TRANSPORT	0.0277757873526004	0.220415663108923	0.352487857583619	-0.651717282219869	-1.64679759356099	12	Adora1,Abat,Il1rn,Rgs2	0.333333333333333
Canonical Pathways - Reactome	REACTOME_DAP12_INTERACTIONS	0.00857002376693688	0.113197791256276	0.380730400722792	-0.485065673539989	-1.64671245776808	36	Lcp2,Cd300lb,Sirpa,Tyrobp,Syk,Lck,Plcg2,Shc1,Cd300e,Vav2,Pik3cb,Klrk1,Gm5150,Pik3ca,Vav3,Klrc1,Lat,Klrd1,Sirpb1a,Sirpb1c,Fyn,Btk	0.611111111111111
Ontology - Biological Process	GOBP_RESPONSE_TO_MAGNESIUM_ION	0.0280697082999833	0.222419815223705	0.352487857583619	-0.651070226395872	-1.64516257481448	12	Smpd3,Plcg2,Ank3,D2hgdh,Snca,Enpp1,Kcnip3	0.583333333333333
Ontology - Biological Process	GOBP_POSITIVE_REGULATION_OF_CYTOSOLIC_CALCIUM_ION_CONCENTRATION	0.000795181081434775	0.0245953499744169	0.477270815362862	-0.380136547678883	-1.6450906023102	135	Cxcl13,Agt,Cd36,Pla2g6,Ednrb,Cmklr1,Adra1a,Cxcr3,Cd52,Itpr3,Ccr5,Fpr2,Fpr1,Gimap3,Slc8a1,Jak2,Plcg2,Ccr6,Kdr,Adm,Pik3cg,Gpr65,Cd55,Gpr55,C5ar1,Epor,Trpm4,P2ry10,Bcl2,Gpr174,Cd38,Pdgfra,Lrp1,Cd4,Gpr35,Pth1r,Adcy5,Gna13,Agtr1a,Jak3,Cxcl1,Ric3,Pkd1,Cacna1i,Ptgfr,Ptger4,Oga,C1qtnf1,Selenot,Gpr4,Glp1r,Cxcr2,Ccr1,Fkbp1b	0.4
Ontology - Biological Process	GOBP_POSITIVE_REGULATION_OF_CELL_ACTIVATION	8.92813877332413e-06	0.000773225077979456	0.593325476396405	-0.336214590925024	-1.64449287436042	358	Vnn1,Tgfbr2,Csf1r,Axl,Itgal,H2-DMb1,Vsir,Nckap1l,H2-DMa,Fcer1g,Coro1a,Igfbp2,Tox,Icos,H2-Ab1,Ighd,Il16,H2-Aa,Cd274,Cd300lb,Myd88,Sash3,Ccr7,Spi1,H2-DMb2,Tgfb1,Rasgrp1,Tbx21,Ptprc,Cd74,Cd5,H2-Eb1,Prkcz,Fgr,Itgb2,Sirpa,Tyrobp,Tlr4,Bmi1,Syk,Pla2g4a,Prkcq,Gata3,Il7r,Smo,Clec7a,Gab2,Zbtb7b,Il2ra,Gimap3,Plek,Msh2,Jak2,Lck,Mif,Cd59a,Inpp5d,Btnl2,Vcam1,Bcl6,Cd55,Fcho1,Xcl1,Tnfrsf14,Itpkb,Runx3,Il18,Bcl2,…	0.312849162011173
Canonical Pathways - Wiki	WP_MACROPHAGE_MARKERS	0.0160821815689057	0.162464510149437	0.352487857583619	-0.686611141891005	-1.64417650781781	10	Cd163,Rac2,Cd74,Cd52,Cd68,Cd86,Lyz2	0.7
Ontology - Molecular Function	GOMF_OXIDOREDUCTASE_ACTIVITY_ACTING_ON_CH_OR_CH2_GROUPS_QUINONE_OR_SIMILAR_COMPOUND_AS_ACCEPTOR	0.0110846801867103	0.131069185204038	0.380730400722792	-0.763539592456303	-1.64376272499496	7	Cyp2c37,Cyp2c29,Cyp2c50,Cyp1a2	0.571428571428571
Ontology - Biological Process	GOBP_DEFENSE_RESPONSE	1.02806049472407e-13	9.68916779204065e-11	0.954541630725724	-0.306879530350131	-1.64369319854199	1296	Adora1,Vnn1,Pparg,Ang,Chil1,Dlec1,Slc7a2,Defb1,Rnase4,Rarres2,F8,Cybb,Cd5l,Csf1r,Orm2,Serpina3n,Colec10,Axl,Cd163,Smpdl3b,Mrc1,C1qb,Slc15a3,Cxcl13,Adrb2,Ctss,Il17ra,Cd44,Mpeg1,Fcgr1,Agt,Ear2,Cd36,Pla2g6,C1qc,Enpp3,Cfp,Mst1r,Ednrb,Stab2,Elf4,Casp6,Cdh5,Cd84,C1qa,Nox4,Vsig4,Rab43,Ppara,Laptm5,Rab27a,Slc11a1,Fcer1g,Actg1,Pld4,Ahcyl,Ano6,Coro1a,Aoah,Ccl6,Clec4n,Fgl2,Dtx3l,Ephx2,Cmklr1,H2-Ab1,Gpr108,N…	0.29320987654321
Ontology - Molecular Function	GOMF_HYDROLASE_ACTIVITY_HYDROLYZING_N_GLYCOSYL_COMPOUNDS	0.0109756486468508	0.13074486440137	0.380730400722792	-0.511823388245538	-1.64336733746694	29	Neil2,Art2b,Macrod1,Il18r1,Cd38,Bst1,Sarm1,Oard1,Man2a1,Pcna,Adprs,Il18rap	0.413793103448276
Ontology - Molecular Function	GOMF_L_ARGININE_TRANSMEMBRANE_TRANSPORTER_ACTIVITY	0.00990003507945938	0.123534549877802	0.380730400722792	-0.721736829730935	-1.64320790526347	9	Slc7a2,Slc38a4,Slc66a1,Slc25a15,Slc47a1,Slc7a1,Slc7a6	0.777777777777778
Ontology - Biological Process	GOBP_REGULATION_OF_CONNECTIVE_TISSUE_REPLACEMENT	0.0110846801867103	0.131069185204038	0.380730400722792	-0.762998700715685	-1.6425982828491	7	Pparg	0.142857142857143
Ontology - Biological Process	GOBP_ETHER_METABOLIC_PROCESS	0.0198553762424237	0.182514537094729	0.352487857583619	-0.577028574157432	-1.6419163046175	18	Peds1,Ephx2,Chpt1,Pla2g7,Pla2g4a,Dhrs7b,Agmo,Lipe,Lpcat2,Pex7,Plaat3	0.611111111111111
Ontology - Biological Process	GOBP_T_HELPER_1_TYPE_IMMUNE_RESPONSE	0.00713878846808211	0.101040343494356	0.407017918923954	-0.465402755065227	-1.64107834070692	45	Slc11a1,H2-Ab1,Ccr7,Tbx21,Il18bp,Pla2g4a,Xcl1,Il18r1,Il18,Socs5,Relb,Tmem98,Spn,Slamf1,Lef1,Ccr2,Jak3,Traf6,Irf1,Il12b,Il27ra,Nlrp10,Il18rap	0.511111111111111
Canonical Pathways - Reactome	REACTOME_VLDL_ASSEMBLY	0.00442157248175485	0.0746495619627779	0.407017918923954	-0.850958876498008	-1.64092053525838	5	Apoc1,Apob	0.4
Regulatory Target Gene - miRDB	MIR_6968_5P	0.0112314950106309	0.131928895205519	0.380730400722792	-0.762097771886196	-1.64065874593128	7	Tmem26,Dmpk,Iqsec2	0.428571428571429
Ontology - Cellular Component	GOCC_PHAGOCYTIC_VESICLE_MEMBRANE	0.0127026918323529	0.141139062786378	0.380730400722792	-0.545239335200801	-1.64013849742454	23	Slc11a1,Hrg,Tap1,Slc9a9,Rab31,H2-Q10,H2-D1,Pip4p2,H2-Q7	0.391304347826087
Ontology - Molecular Function	GOMF_SIALIC_ACID_BINDING	0.0225739154440216	0.195761288137559	0.352487857583619	-0.659414310931671	-1.6389251519581	11	Cd22,Sell,Siglech,Cd33,Siglece,Selp,Siglecf,Mag	0.727272727272727
Ontology - Biological Process	GOBP_DEFENSE_RESPONSE_TO_GRAM_NEGATIVE_BACTERIUM	0.00492917773155402	0.0800407289032814	0.407017918923954	-0.452186393032459	-1.63888435014408	52	Defb1,Rarres2,Mpeg1,Slc11a1,Irgm1,Casp1,Hamp2,Tlr4,Adm,Tnfrsf14,Irgm2,App,Pycard,Tlr9,Naip5,Cd4,Igtp,Romo1,Rnase6,Optn	0.384615384615385
Ontology - Biological Process	GOBP_LEUKOCYTE_MEDIATED_CYTOTOXICITY	0.00120639063077823	0.0328110413461436	0.45505986738723	-0.388568152363703	-1.63878231212033	116	Fcgr1,Nckap1l,Rab27a,Coro1a,Vav1,Myd88,Rnf19b,Spi1,Tgfb1,Rasgrp1,Ptprc,Cd2,Tyrobp,Fcgr3,Tap1,Serpinb9,Il7r,Gimap3,Ptpn6,Nkg7,Il18,Cd226,Stat5b,Ulbp1,H2-Q10,Klrk1,Slamf6,Crk,Klrb1c,Dnase1l3,Ncf1,H2-D1,H2-Q7,Klrc1,Gzmm,Cxcl1,Klrd1,Emp2,Arrb2,Fadd,Pnp,Cd1d2,Stx11,H2-M2,Klre1,Il12b,Arl8b,Ppp3cb,Mill2,Klrb1f,Il18rap,Cyrib,Cadm1,Klri2,Ctsh,Pik3r6,Ripk3	0.491379310344828
Curated - Chemical and Genetic Perturbation	STEARMAN_TUMOR_FIELD_EFFECT_UP	0.0106920671031344	0.128706460650953	0.380730400722792	-0.473576260386865	-1.63877814995523	39	Chil1,Csf2rb,Ctss,Mpeg1,Apoc1,Csf2rb2,Iqgap1,Ccl6,Lpl,Lcn2,Sirpa,Pira1,Ptgs1,Cd68	0.358974358974359
Ontology - Biological Process	GOBP_NEGATIVE_REGULATION_OF_URINE_VOLUME	0.0116719396422381	0.135247071352133	0.380730400722792	-0.76106811912648	-1.63844208965984	7	Adrb2,Adcy6,Adrb1,Mllt6	0.571428571428571
Ontology - Biological Process	GOBP_NK_T_CELL_DIFFERENTIATION	0.0137118947301907	0.147841619613016	0.380730400722792	-0.631932820276	-1.63816282341775	13	Tgfbr2,Tox,Itk,Zbtb7b,Psap,Zfp683,Txk,Atf2	0.615384615384615
Canonical Pathways - Reactome	REACTOME_BIOSYNTHESIS_OF_MARESIN_LIKE_SPMS	0.00184672513756363	0.0433209811918661	0.45505986738723	-0.91148731525287	-1.63785486530152	4	Cyp2e1,Cyp3a11,Cyp1a2	0.75
Ontology - Biological Process	GOBP_MONONUCLEAR_CELL_DIFFERENTIATION	1.39568979825466e-06	0.000162041608316204	0.643551836150722	-0.326149423794785	-1.6376933791624	442	Vnn1,Pparg,Tgfbr2,Axl,Fzd8,Cd44,Vsir,Nckap1l,Cd79a,Laptm5,Fnip1,H2-DMa,Fcer1g,Satb1,Dock2,Tox,Ms4a1,Lfng,Fgl2,Pbx1,H2-Ab1,Vav1,H2-Aa,Lepr,Nfam1,Sash3,Ccr7,Spi1,Tgfb1,Rasgrp1,Tbx21,Ptprc,Cd74,Prkcz,Slamf8,Itk,Cdk6,Zfp608,Bmi1,Fes,Syk,Ikzf3,Gata3,Irf8,Il7r,Cd79b,Themis,Adgrg3,Ikzf1,Zbtb7b,Il2ra,Mafb,Clec4g,Gimap3,Msh2,Lck,Plcg2,Ccr6,Cd3g,Inpp5d,Bcl2a1d,Mpzl2,Cd3d,Ubd,Ptpn6,Ifi209,Psap,Bcl6,Flt3,Il1…	0.300904977375566
Canonical Pathways - Reactome	REACTOME_DOWNSTREAM_TCR_SIGNALING	0.00112291501352725	0.0313559767736947	0.45505986738723	-0.406321919295808	-1.63764637462975	91	H2-Ab1,H2-Aa,H2-Eb1,Prkcq,Lck,Cd3g,Trac,Inpp5d,Cd3d,Trbc2,Card11,H2-Eb2,Psmd1,Cd247,Psme2b,Psmc5,Psmd7,Pdpk1,Pik3cb,Psma6,Cd4,Nfkbia,Pik3ca,Cd3e,Psmd13,Psmb10,Trbc1,Psmd9,Traf6	0.318681318681319
Ontology - Biological Process	GOBP_REGULATION_OF_AMINO_ACID_TRANSPORT	0.0106920671031344	0.128706460650953	0.380730400722792	-0.473136653123292	-1.63725691918762	39	Adora1,Agt,Abat,Il1rn,Slc38a1,Kmo,Rgs2,Arl6ip1,Slc43a2,Stxbp1,Adora2a,Snca,Tnf,Grin2b,Itgb1	0.384615384615385
Ontology - Biological Process	GOBP_ERYTHROSE_4_PHOSPHATE_PHOSPHOENOLPYRUVATE_FAMILY_AMINO_ACID_CATABOLIC_PROCESS	0.0124311314536207	0.139378298215473	0.380730400722792	-0.744681774241166	-1.63703023153814	8	Hpd,Pah,Hgd,Gstz1,Qdpr	0.625
Cell Type Signatures	TABULA_MURIS_SENIS_TONGUE_LANGERHANS_CELL_AGEING	0.0191764691338763	0.178527244894228	0.352487857583619	-0.563326999519065	-1.63617121453092	20	Cfp,Icos,Cxcr6,Cd3g,Nkg7,Atp5mpl,Skap1,Ptprcap,Thy1,Lat,Ly6g5b	0.55
Ontology - Biological Process	GOBP_NEGATIVE_REGULATION_OF_IMMUNE_SYSTEM_PROCESS	2.74060228749479e-06	0.000292732865668277	0.627256739718528	-0.328051618189625	-1.63603388787792	427	Adora1,Pparg,Axl,Smpdl3b,Trib1,Cd44,Ildr2,Apoa2,C1qc,Enpp3,Vsir,Nckap1l,Cd84,Vsig4,Laptm5,Bank1,Fcer1g,Fgl2,Gpr108,H2-Aa,Cd274,Samhd1,Spi1,Cd22,Smcr8,Fcgr2b,Tgfb1,Tbx21,Ptprs,Ptprc,Cd74,Hmox1,Cd300a,Fgr,Slamf8,Tyrobp,Cdk6,Zfp608,Gcsam,Pira1,Ythdf2,Tap1,Serpinb9,Il7r,Inpp4b,Sla2,Zbtb7b,Cd68,Il2ra,Mafb,Clec4g,Gimap3,Mif,Lgals3,Padi2,Cd59a,Inpp5d,Trim21,Il13ra2,Btnl2,Ptpn6,Ifi209,Selenos,Bcl6,Cd55,G…	0.386416861826698
Ontology - Biological Process	GOBP_DENDRITIC_CELL_CHEMOTAXIS	0.0258637960038832	0.212289825601545	0.352487857583619	-0.588059275540407	-1.63589368188443	17	Ano6,Ccr7,Spi1,Slamf8,Ccr6,Trpm4,Trpm2,Slamf1,Retnlg	0.529411764705882
Ontology - Biological Process	GOBP_ETHANOL_METABOLIC_PROCESS	0.0141471889762188	0.151514880866964	0.380730400722792	-0.63098430289613	-1.63570397675049	13	Sult2a4,Sult2a3,Sult1e1,Sult2a5	0.307692307692308
Ontology - Cellular Component	GOCC_MITOCHONDRIAL_ENVELOPE	7.85987401525441e-09	1.96767033550635e-06	0.747739663149885	-0.317701966630574	-1.63556593890489	720	Ldhb,Slc25a48,Ociad2,Eci1,Ndufaf5,Dmac2,Them4,Nme4,Aldh3a2,Slc25a32,Cyp2e1,Acadm,Dhfr,Slc25a10,Sdhb,Bckdhb,Miga1,Ndufs2,Ndufv2,Ndufc2,Alas2,Ndufb11,Dap3,Cox7b,Hadh,Ndufa5,mt-Nd5,Suox,Uqcc1,Gcdh,Dmpk,Cox5b,Sdhc,Atp5g1,Atp5a1,Cyc1,Ivd,Ndufb5,Ndufb4,Nln,Fgr,Chchd10,Atp5b,Cyb5a,Atp5c1,Cycs,Ndufb8,Gpd2,Ndufb7,Mtarc2,Apex2,mt-Cytb,Alpl,Ndufaf6,Trim14,Sting1,Uqcrc2,Ndufa2,Mrpl42,mt-Co1,Gstk1,Slc25a21,Bd…	0.327777777777778
Ontology - Biological Process	GOBP_MYELOID_LEUKOCYTE_MIGRATION	0.000279245754726088	0.0112849168570369	0.49849310876659	-0.360170806268106	-1.634978012409	189	Rarres2,Csf1r,Mpp1,Cxcl13,Il17ra,Ednrb,Rac2,Nckap1l,Fcer1g,Ano6,Mospd2,Ccl6,Cmklr1,Vav1,Lgmn,Itga9,Myd88,Ccr7,Spi1,P2ry12,Sell,Pla2g7,Cd74,Cd300a,Itgb2,Sirpa,Slamf8,Csf3r,Syk,Fcgr3,Mif,Lgals3,Tlr2,Ccl22,Fut4,Xcl1,Cnn2,C5ar1,Mapk3,Abr,Cxcl10,Cd200r1,Pecam1,App,Aif1,Flt1,Mmp9,Ccl24,Bst1,Slamf1,Stat5b,Itga1	0.275132275132275
Ontology - Cellular Component	GOCC_CELL_TRAILING_EDGE	0.023459154663045	0.199886325794327	0.352487857583619	-0.657809284624112	-1.63493597862443	11	Selplg,Msn,Scimp,Icam2,Bst1,Spn	0.545454545454545
Ontology - Biological Process	GOBP_DEFENSE_RESPONSE_TO_BACTERIUM	9.8358558693984e-05	0.00505096419036863	0.538434096309916	-0.356512140478191	-1.63452636458119	203	Ang,Defb1,Rnase4,Rarres2,Cxcl13,Mpeg1,Fcgr1,Ear2,Cd36,Pla2g6,Stab2,Slc11a1,Fcer1g,Tnfrsf1a,Myd88,Plac8,Naip1,Lcn2,Irgm1,Cyba,Casp1,Gbp2b,Fgr,Slamf8,Hamp2,Tlr4,Tnfaip8,Syk,Slc9a9,Irf8,Serpinb9,Il7r,Ankrd17,Hp,Gbp2,Hck,Adm,Tlr2,Znfx1,Mmrn2,Shc1,Tnfrsf14,C5ar1,Irgm2,Il18,Gbp9,App,Spn,Gbp10,Pycard,Tlr9,Prkcd,Slc30a1,Naip5,Klrk1,Cd4,Igtp,Romo1,Rnase6,Optn,Mpo,Rab34,Nos2,Gbp3,Ncf1	0.320197044334975
Ontology - Biological Process	GOBP_REGULATION_OF_LEUKOCYTE_APOPTOTIC_PROCESS	0.00215921654015028	0.0483189133800964	0.431707695803346	-0.40155661315054	-1.63430054679097	94	Siglec1,Axl,Cd44,Fnip1,Fcer1g,Pik3cd,Cd274,Ccr7,Fcmr,Fcgr2b,Cd74,Sirt1,Ccr5,Prkcq,Serpinb9,Il7r,Mif,Lgals3,Cd3g,Selenos,Bcl11b,Itpkb,Il18,Hcls1,Bcl2,Mertk,Aurkb,Pik3cb,Ccl5,Jak3,St6gal1,Nr4a3,Bcl2l11,Bcl2a1a,Nfkbid,Fadd,Pnp,Nod2,Cxcr2,Kifap3,Rorc,Mef2c,Prkd2	0.457446808510638
Ontology - Molecular Function	GOMF_METAL_CLUSTER_BINDING	0.00381000952408414	0.0679776977671226	0.431707695803346	-0.429121694821694	-1.63400146645586	67	Aco2,Abat,Sdhb,Ndufs2,Ndufv2,Brip1,Isca1,Cisd3,Iscu,Nfu1,Ndufv1,Ndufs1,Uqcrfs1,Aifm3,Rsad1,Fech	0.238805970149254
Regulatory Target Gene - miRDB	MIR_376C_3P	0.00243953357616822	0.052184521972453	0.431707695803346	-0.394245560886804	-1.63396750104471	103	Dsg1c,Defb1,Adssl1,Ndufaf5,Cpeb3,Neil2,Tgfbr3,Vldlr,Hacd2,Tspan2,Slc4a4,Tceanc,En2,Arhgef17,Grip1,Flt3,C5ar1,Gpr146,Bmpr2,Cxcl16,Klhl2,Pfkfb2,Asxl2,Ahr	0.233009708737864
Ontology - Biological Process	GOBP_TUMOR_NECROSIS_FACTOR_SUPERFAMILY_CYTOKINE_PRODUCTION	0.000321220073752705	0.0125526537113801	0.49849310876659	-0.366660256453274	-1.63375688672987	168	Cybb,Csf1r,Axl,Cd36,Vsir,Elf4,Cd84,Fcer1g,Tnfrsf1a,Cd274,Lpl,Myd88,Sash3,Ccr7,Cyba,Rasgrp1,Ptprc,Cd2,Mapkapk2,Sirpa,Sirt1,Tyrobp,Cd300ld,Tlr4,Ccr5,Syk,Fcgr3,Clec7a,Jak2,Plcg2,Mif,Ptpn6,Tlr2,Selenos,Flt3,Arhgef2,Il18,Lilra5,Akap12,App,Ptpn22,Nlrc3,Spn,Pycard,Cyp2j6,Slamf1,Irak3,Tlr9,Rara	0.291666666666667
Ontology - Molecular Function	GOMF_CARD_DOMAIN_BINDING	0.0145824833397583	0.154218183544295	0.380730400722792	-0.630169490657233	-1.63359173463393	13	Irgm1,Casp1,Irgm2,Card11,Igtp,Nod2,Mavs,Bcl10,Casp4,Card9	0.769230769230769
Ontology - Cellular Component	GOCC_HAPTOGLOBIN_HEMOGLOBIN_COMPLEX	0.00464831440230814	0.0770782992353845	0.407017918923954	-0.847084832688292	-1.63345014130937	5	Hbb-bs,Hba-a2,Hba-a1,Hp	0.8
Regulatory Target Gene - miRDB	MIR_7066_3P	0.0177868038668836	0.171365106166692	0.352487857583619	-0.493565729682259	-1.63342607103687	33	Tspyl5,Pbx1,Pdzrn3,Ndufv2,Mecp2,Ldlrad3,Gm20604,Upp2,St6gal1,Zfp955a,Ldb2,Eya4,Tnfaip2,Asb4	0.424242424242424
Canonical Pathways - Wiki	WP_GLYCOLYSIS_AND_GLUCONEOGENESIS	0.0135573973152722	0.147066093287265	0.380730400722792	-0.467562155288396	-1.6334177304914	43	Ldhb,Pkm,Pgk1,Slc2a5,Mdh1,Pgam1,Pdha1,Hk3,Dld,Aldoa,Pfkl,Hk1,Aldob,Mdh2,Tpi1,Slc2a2	0.372093023255814
Canonical Pathways - Reactome	REACTOME_MET_ACTIVATES_PTPN11	0.00464831440230814	0.0770782992353845	0.407017918923954	-0.846763471687512	-1.63283045464768	5	Hgf,Met	0.4
Canonical Pathways - Reactome	REACTOME_G_ALPHA_S_SIGNALLING_EVENTS	0.00486369320866731	0.0793544731051605	0.407017918923954	-0.434082199594653	-1.63273756151901	61	Adrb2,Vipr1,Arrb1,Gng2,Calcrl,Gnb4,Adm,Shc1,Gngt2,Adrb1,Pde4c,Grk2,Ramp3,Gpr27,Prkaca,Pde10a,Pth1r,Pde8b,Gpr39,Arrb2,Adora2a,Grk3,Ptger4,Glp1r,Glp2r,Itgb1,Pde1a	0.442622950819672
Ontology - Biological Process	GOBP_GLYCOLYTIC_PROCESS_THROUGH_FRUCTOSE_6_PHOSPHATE	0.0153585196432049	0.158730241167473	0.380730400722792	-0.534204270221507	-1.63265360004574	24	Pkm,Pgk1,Aldoa,Pfkl,Hk1,Pfkfb1,Aldob,Tpi1,Prkaca,Foxk1,Eno1	0.458333333333333
Ontology - Biological Process	GOBP_ALPHA_AMINO_ACID_METABOLIC_PROCESS	0.000407431190444017	0.0151458527454618	0.49849310876659	-0.364673023133642	-1.63221180343635	174	Ddah1,Adssl1,Aadat,Fh1,Tdo2,Hpd,Cth,Mat1a,Agxt2,Nox4,Sardh,Ahcyl,Dhfr,Ahcy,Ctps2,Azin2,Ivd,Aldh4a1,Aass,Slc38a1,Mthfd1,Gfpt1,Gls,Hoga1,Aldh6a1,Mecp2,Pah,Kmo,Azin1,Sephs2,Acmsd,Mthfd2l,Cps1,Oat,Bhmt,Aldh5a1,Nags,Hgd,Slc25a12,Hibadh,Hmgcl,Pycrl,Shmt2,Blmh,Nos3,Hibch,Atp7a,Mthfsl,Enoph1	0.281609195402299
Canonical Pathways - Reactome	REACTOME_ACYL_CHAIN_REMODELLING_OF_PE	0.0333776676043121	0.250012618212383	0.321775918075361	-0.645887142942937	-1.63206565443138	12	Pla2g6,Pla2g12a,Pla2r1,Pla2g4a,Pnpla8	0.416666666666667
Ontology - Molecular Function	GOMF_CCR_CHEMOKINE_RECEPTOR_BINDING	0.00995274934231753	0.123806638169729	0.380730400722792	-0.52072081577052	-1.63108660717318	27	Defb1,Cxcl13,Ccl6,Stat1,Ccl22,Xcl1,Nes,Jak1,Ccl24	0.333333333333333
Ontology - Biological Process	GOBP_LEUKOCYTE_DIFFERENTIATION	3.2721516694543e-07	4.89966486429877e-05	0.674962860011025	-0.319820553249327	-1.63093286046706	573	Vnn1,Pparg,Tgfbr2,Csf1r,Axl,Trib1,Fzd8,Cd44,C1qc,Vsir,Nckap1l,Cd79a,Laptm5,Fnip1,H2-DMa,Fcer1g,Satb1,Dock2,Tox,Ms4a1,Lfng,Fgl2,Pbx1,H2-Ab1,Vav1,H2-Aa,Lepr,Nfam1,Myd88,Sash3,Ccr7,Spi1,Gpc3,Tgfb1,Rasgrp1,Tbx21,Ptprc,Dlk1,Cd74,Nrros,Prkcz,Sirt1,Slamf8,Tyrobp,Tspan2,Itk,Cdk6,Zfp608,Esrra,Pira1,Farp2,Tlr4,Bmi1,Fes,Syk,Ikzf3,Gata3,Irf8,Il7r,Cd79b,Inpp4b,Themis,Ppargc1b,Adgrg3,Gab2,Dhrs7b,Ikzf1,Zbtb7b,I…	0.291448516579407
Ontology - Biological Process	GOBP_ACTIVATION_OF_PHOSPHOLIPASE_C_ACTIVITY	0.0217860459538911	0.191894463041915	0.352487857583619	-0.597779820757707	-1.63081785795644	15	Ang,Agt,Adra1a,Itk,Gpr55	0.333333333333333
Curated - Chemical and Genetic Perturbation	GREENBAUM_E2A_TARGETS_DN	0.0155998793075305	0.160321530638392	0.380730400722792	-0.545901463818904	-1.63010655508755	22	Slfn2,Tmem229b,Cd74,Alpl,Gbp2,Gimap4,Tgtp2,Evl,Tmsb10	0.409090909090909
Ontology - Biological Process	GOBP_GLYCEROL_ETHER_METABOLIC_PROCESS	0.0217860459538911	0.191894463041915	0.352487857583619	-0.597312704879374	-1.6295435076193	15	Peds1,Chpt1,Pla2g7,Pla2g4a,Dhrs7b,Agmo,Lipe,Lpcat2,Pex7,Plaat3	0.666666666666667
Ontology - Biological Process	GOBP_ALPHA_BETA_T_CELL_LINEAGE_COMMITMENT	0.0226258417634713	0.196057997152156	0.352487857583619	-0.572678585620143	-1.6295385517225	18	Tox,Tgfb1,Tbx21,Bcl2,Il6ra,Spn,Slamf6,Batf,Ly9	0.5
Ontology - Biological Process	GOBP_REGULATION_OF_VASCULAR_PERMEABILITY	0.0111817707971194	0.131710813580222	0.380730400722792	-0.470881763186603	-1.62945402730326	39	Ddah1,Cdh5,Ptp4a3,Tgfb1,Adm,Mylk3,Il18,Fermt2,Abr,Plvap,Akap12,Cldn5,Bcr,Hrh1,Adora2a,Gpr4,Cxcr2	0.435897435897436
Ontology - Biological Process	GOBP_HYALURONAN_CATABOLIC_PROCESS	0.0164388428537	0.164383807949577	0.352487857583619	-0.614055786730978	-1.62939586251815	14	Cd44,Stab2,Hexa,Tgfb1,Hyal2	0.357142857142857
Ontology - Molecular Function	GOMF_ANTIGEN_BINDING	0.00757537233427915	0.104451476368176	0.407017918923954	-0.452252905979415	-1.62761663737934	49	H2-Ab1,Ighd,H2-Aa,Cd48,Dhcr24,Tgfb1,Itga4,H2-Eb1,Sirpa,Tap1,Lck,Psap,H2-Eb2,H2-Q10,H2-D1,H2-Q7,Klrd1,Ep300,Cd1d2,H2-M2	0.408163265306122
Ontology - Biological Process	GOBP_PROTEIN_AUTOUBIQUITINATION	0.0030196770333851	0.0598778037486338	0.431707695803346	-0.418914602640409	-1.62750131555339	73	Rnf141,Rnf186,Dtx3l,Rnf19b,Bfar,Ube4b,Brca1,Trim21,Cbl,Nfx1,Cnot4,Rnf181,Sash1,Ube3a,Itch,Lrsam1,Marchf5,Rnf220,Rnf146,Rnf157,Traf6,Rnf4,Lrrk2,Rnf41,Hectd1,Cul3,Rnf185,Ddb2,Asb4,Klhl24,Bard1	0.424657534246575
Ontology - Biological Process	GOBP_NEGATIVE_REGULATION_OF_SMOOTH_MUSCLE_CELL_PROLIFERATION	0.00916844358931122	0.118179246329802	0.380730400722792	-0.442376809261415	-1.62735567433845	56	Pparg,Ang,Ppargc1a,Trib1,Agt,Gna12,Npr3,Hmox1,Npr1,Sod2,Bmpr2,Nos3,Aif1	0.232142857142857
Ontology - Molecular Function	GOMF_3_PHOSPHOADENOSINE_5_PHOSPHOSULFATE_BINDING	0.0115376061999462	0.134245117309759	0.380730400722792	-0.714640858656662	-1.62705221625822	9	Sult2a4,Sult2a3,Chst15,Sult2a5	0.444444444444444
Ontology - Biological Process	GOBP_DEFENSE_RESPONSE_TO_OTHER_ORGANISM	4.64120976643908e-10	1.61655354082363e-07	0.814035837847908	-0.31034479671754	-1.62704229096584	877	Vnn1,Pparg,Ang,Defb1,Rnase4,Rarres2,Cybb,Csf1r,Colec10,Axl,Smpdl3b,Mrc1,C1qb,Slc15a3,Cxcl13,Il17ra,Mpeg1,Fcgr1,Ear2,Cd36,Pla2g6,C1qc,Cfp,Mst1r,Stab2,Elf4,Casp6,Cd84,C1qa,Vsig4,Rab43,Rab27a,Slc11a1,Fcer1g,Actg1,Pld4,Coro1a,Ccl6,Clec4n,Fgl2,Dtx3l,H2-Ab1,Gpr108,Pik3cd,Ly86,Tnfrsf1a,Vav1,H2-Aa,Samhd1,Myd88,Plac8,Ddx3x,Rnf19b,Spi1,Naip1,Lcn2,Serpinb1a,Ciita,Slc15a4,Irgm1,Cyba,Casp1,Tgfb1,Rasgrp1,Stat1…	0.352337514253136
Canonical Pathways - Reactome	REACTOME_GLYCOGEN_SYNTHESIS	0.0100000354337974	0.12411914158253	0.380730400722792	-0.794795370092842	-1.62698652820393	6	Ugp2,Pgm1	0.333333333333333
Ontology - Biological Process	GOBP_REGULATION_OF_PLASMA_LIPOPROTEIN_PARTICLE_LEVELS	0.00538457223908035	0.0847461850830505	0.407017918923954	-0.432498101850057	-1.62673597166171	60	Apoa2,Apoc1,Scarb1,Cd36,Mylip,Soat1,Msr1,Lpl,Vldlr,Pla2g7,Ces1g,Abcg1,Apob,Ldlrap1,Gpihbp1,Csk,Fech,Apom,Ehd1	0.316666666666667
Ontology - Biological Process	GOBP_RETINA_LAYER_FORMATION	0.0249345543182656	0.208399633332995	0.352487857583619	-0.654357498881282	-1.62635682227415	11	Ptprm,Hipk1,Rdh13,Atp8a2,Sdk2	0.454545454545455
Ontology - Biological Process	GOBP_REGULATION_OF_GLOMERULAR_FILTRATION	0.0249345543182656	0.208399633332995	0.352487857583619	-0.654305373328259	-1.62622726809479	11	Adora1,Cyba	0.181818181818182
Cell Type Signatures	TABULA_MURIS_SENIS_MARROW_CD4_POSITIVE_ALPHA_BETA_T_CELL_AGEING	0.01134500544901	0.132969771253869	0.380730400722792	-0.469894521499782	-1.62603774519536	39	Lfng,Wipf1,Bcl9l,Baz1a,Itk,Cycs,Ndufa13,Cd3g,Fth1,Itch,Ptprcap,Atm,Tmsb10,Retnlg,Thy1,Fxyd5	0.41025641025641
Ontology - Molecular Function	GOMF_STEROID_SULFOTRANSFERASE_ACTIVITY	0.0115376061999462	0.134245117309759	0.380730400722792	-0.714174737566285	-1.62599097921313	9	Sult2a4,Sult2a3,Sult1e1,Sult2a5	0.444444444444444
Ontology - Biological Process	GOBP_REGULATION_OF_VASCULATURE_DEVELOPMENT	0.000122470491359809	0.00603760680789802	0.518848077743792	-0.344104242380223	-1.62541271468825	261	Pparg,Enpp2,Chil1,Ddah1,Tgfbr2,Cybb,Adrb2,Pkm,Agt,Spred1,Cdh5,Tek,Pik3cd,Tnfrsf1a,Prkcb,Cxcr3,Pgk1,Stat1,Hrg,S100a1,Hmox1,Adamts1,Ets1,Itgb2,Sirt1,Hhip,Hgf,Ptprm,Jup,Mecp2,Hpse,Lgals3,Ago2,Dcn,Angptl7,Cd59a,Sp1,Brca1,Kdr,Adm,Shc1,Egln1,Erap1,Klf2,C5ar1,Akt3,Jak1,Plxnd1,Itgax,Cxcl10,Sash1,Gdf2,Nos3,Fasl,Tert,E2f2,Flt1,Mmp9,Ccl24,Ntrk1,Ccbe1,Pik3cb,Cldn5,Adam12,Fgf2,Tie1,Epn2,Add1,Pxn,Sulf1,Ppp1r16…	0.279693486590038
Ontology - Biological Process	GOBP_LEUKOCYTE_APOPTOTIC_PROCESS	0.00136925902602929	0.0356140716153268	0.45505986738723	-0.38367160832988	-1.62450321745095	118	Siglec1,Axl,Cd44,Siva1,Fnip1,Fcer1g,Pik3cd,Cd274,Plekho2,Ccr7,Fcmr,Fcgr2b,Cd74,Sirt1,Ccr5,Prkcq,Serpinb9,Il7r,Il2ra,Chek2,Mif,Lgals3,Cd3g,Selenos,Bcl11b,Itpkb,Il18,Hcls1,Bcl2,Mertk,Fasl,Aurkb,Pik3cb,Dnaja3,Pkn1,Ccl5,Jak3,St6gal1,Nr4a3,Bcl2l11,Bcl2a1a,Nfkbid,Fadd,Pnp,Nod2,Cxcr2,Kifap3,Rorc,Mef2c,Prkd2,Tnfrsf23	0.432203389830509
Ontology - Biological Process	GOBP_POSITIVE_REGULATION_OF_LEUKOCYTE_CHEMOTAXIS	0.00302492751156418	0.0598848389140758	0.431707695803346	-0.412342884096782	-1.62426953762777	81	Rarres2,Csf1r,Cxcl13,Rac2,Nckap1l,Ano6,Mospd2,Cmklr1,Lgmn,Ccr7,Spi1,Sell,Pla2g7,Cd74,Ccr6,Xcl1,C5ar1,Mapk3,Cxcl10,App,Aif1,Slamf1,Tmem102	0.283950617283951
Canonical Pathways - Reactome	REACTOME_MITOCHONDRIAL_FATTY_ACID_BETA_OXIDATION	0.0141822022256313	0.151687078811124	0.380730400722792	-0.486748846826376	-1.62243761509543	34	Eci1,Acad10,Them4,Acadm,Hadh,Decr1,Acads,Mcee,Acad11,Ndufab1,Acadl,Echs1,Acot7	0.382352941176471
Ontology - Biological Process	GOBP_REGULATION_OF_T_CELL_RECEPTOR_SIGNALING_PATHWAY	0.00859590549731572	0.113446126752877	0.380730400722792	-0.457572753682149	-1.62061102891767	46	Laptm5,Ccr7,Cd300a,Sla2,Lck,Lgals3,Btnl2,Usp9x,Ptpn6,Card11,Cd226,Rab29,Ptpn22,Prnp,Thy1,Dgkz,Phpt1,Usp12,Prkd2,Tespa1,Ptprj,Cyld,Elf1,Trat1,Bcl10,Rc3h1,Malt1,Cd81,Ubash3a	0.630434782608696
Regulatory Target Gene - miRDB	MIR_5623_3P	0.0032713928288193	0.0626964783532808	0.431707695803346	-0.41318475580341	-1.62002794499638	77	Slc16a10,Igf2bp3,Lrtm2,Tspan2,Gpd2,Phactr2,Nqo2,4931406C07Rik,Mecp2,Luzp1,Slc27a2,Pex12,Tln2,Fam222b,Cyp1a1,Tnc,Aak1,Gpr35,Snx2,Ube2g1,Med1,Ptp4a1,Slc25a46,Nr4a3,Rdh12,Tnrc6b,Zrsr1,Marchf9,Ndufa10,Fam171a1,Stard3	0.402597402597403
Canonical Pathways - Biocarta	BIOCARTA_TCAPOPTOSIS_PATHWAY	0.0128774396208732	0.14216351829543	0.380730400722792	-0.711549718603169	-1.62001449064559	9	Ccr5,Cd3g,Cd3d,Cd28,Cd247,Fasl,Cd4,Cd3e	0.888888888888889
Ontology - Biological Process	GOBP_REGULATION_OF_MEMBRANE_INVAGINATION	0.0213951862662241	0.189598271215399	0.352487857583619	-0.557641761732174	-1.61965856304676	20	Pparg,Fcgr1,Cd36,Nckap1l,Ano6,Cd300a,Plcg2,Rab31,Siglece	0.45
Ontology - Biological Process	GOBP_TAXIS	2.76908136813004e-06	0.000293816037617083	0.627256739718528	-0.324065265302126	-1.61962031938351	458	Enpp2,Bmp7,Rarres2,Csf1r,Cmtm8,Mpp1,Cxcl13,Il17ra,Ear2,Pla2g6,Ednrb,Rac2,Nckap1l,Lrtm2,Fcer1g,Ano6,Dock2,Coro1a,Mospd2,Ccl6,Cmklr1,Cxcr5,Pik3cd,Il16,Vav1,Lgmn,Itga9,Cxcr3,Ccr7,Spi1,Lrp2,P2ry12,Sell,Coro1b,Tgfb1,Pla2g7,Hrg,Megf9,Cd74,Itgb2,Slamf8,Sema6d,Xcr1,Csf3r,Cxcr6,Lect2,Sema3d,Fes,Ccr5,Syk,Hgf,Fcgr3,Ntn1,Ptprm,Prkcq,Gata3,Fpr2,Fpr1,Smo,Vasp,Robo1,Sema4b,Ackr4,Kalrn,Mif,Lgals3,Met,Ccr6,Padi2,…	0.299126637554585
Ontology - Molecular Function	GOMF_MONOSACCHARIDE_BINDING	0.00587489491945416	0.0893899016139549	0.407017918923954	-0.408036244639469	-1.61946908415253	83	Colec10,Mrc1,Gys2,Ugp2,Gnpnat1,Clec4n,Igf2r,Egln3,Clec4f,Slc2a5,Hk3,Clec4a1,Aldoa,Clec4g,P4ha1,Lgals3,Pfkl,Ogfod3,Fuom,Egln1,Clec4a3,Hk1,Aldob,Ogfod2,Cln5,Siglece,Clec4a2,P3h2,Phyh,Pam	0.36144578313253
Ontology - Biological Process	GOBP_POSITIVE_REGULATION_OF_KILLING_OF_CELLS_OF_ANOTHER_ORGANISM	0.0143146113309669	0.152391164614453	0.380730400722792	-0.752195075187868	-1.61934002995314	7	Syk,Clec7a,Fcer2a,Nos2,Bcl2l11	0.714285714285714
Ontology - Biological Process	GOBP_ENDOCARDIAL_CUSHION_FORMATION	0.0111236349207409	0.131432801401261	0.380730400722792	-0.516756318997795	-1.61866836424082	27	Bmp7,Tgfbr2,Tgfb1,Robo1,Dchs1,Tbx3,Smad4,Eng,Rbpj,Bmp5,Bmpr1a	0.407407407407407
Ontology - Biological Process	GOBP_ALPHA_BETA_T_CELL_DIFFERENTIATION	0.00292602270907547	0.058747789279207	0.431707695803346	-0.384154161126698	-1.6184128865501	115	Tgfbr2,Nckap1l,Satb1,Tox,Sash3,Ccr7,Tgfb1,Tbx21,Prkcz,Itk,Syk,Gata3,Zbtb7b,Gimap3,Ccr6,Psap,Bcl6,Il18r1,Bcl11b,Itpkb,Runx3,Il18,Bcl2,Il2rg,Rora,Socs5,Il6ra,Relb,Atp7a,Tmem98,Spn,Rara,Lef1,Slamf6,Zfp683,Ccr2,Batf,Jak3,Ly9,Nfkbid,Ptger4,Pnp,Txk,Irf1,Rorc,Atf2,Il12b	0.408695652173913
Ontology - Biological Process	GOBP_REGULATION_OF_RESPONSE_TO_OXIDATIVE_STRESS	0.0044790003830395	0.0753017252225171	0.407017918923954	-0.401156204933857	-1.6182613774063	90	Vnn1,Cd36,Nol3,Dhfr,Fzd1,Mctp1,Sirt1,Tlr4,Hk3,Stk26,Hgf,Oxr1,Sesn3,Met,Psap,Epor,Sod2,Pnpla8,Mcl1,Bag5,Trpm2,App,Tsc1,Aifm2,Rnf146,Acox2,Abcd1,Stox1,Sfpq,Tbc1d24,Nr4a3,Lrrk2,Fbln5,Tlr6,Tnf,Fyn	0.4
Regulatory Target Gene - miRDB	MIR_6921_3P	0.0163336549198603	0.163982759449445	0.352487857583619	-0.529477889080396	-1.6182086702401	24	Dsg1c,Bbof1,Npr3,Cutc,Ube3a,Pear1,Rab6b,Usp36	0.333333333333333
Ontology - Molecular Function	GOMF_TUMOR_NECROSIS_FACTOR_RECEPTOR_BINDING	0.0158674939857362	0.162033487409443	0.352487857583619	-0.52044698618952	-1.61762619570786	26	Siva1,Ltb,Eda,Stat1,Erap1,Fasl,Cd40lg,Traf6,Fadd,Tnf,Traf1	0.423076923076923
Ontology - Biological Process	GOBP_POSITIVE_REGULATION_OF_NATURAL_KILLER_CELL_ACTIVATION	0.0132862717665023	0.145384146843994	0.380730400722792	-0.500287324106056	-1.61741414717136	30	Axl,Tox,Rasgrp1,Tyrobp,Jak2,Il18,Stat5b,Ulbp1,Il15,Bloc1s6,Cd244a,Il12rb2,Irf1,Il12b	0.466666666666667
Ontology - Biological Process	GOBP_DICARBOXYLIC_ACID_BIOSYNTHETIC_PROCESS	0.0345591476492484	0.255990135754165	0.321775918075361	-0.639851485813853	-1.61681440069467	12	Mthfd1,Gls,Kmo,Acmsd,Slc25a12,Got2,Gls2,Kynu,Mthfd1l	0.75
Canonical Pathways - Reactome	REACTOME_NGF_STIMULATED_TRANSCRIPTION	0.0118045217027926	0.136164180505502	0.380730400722792	-0.789819635247448	-1.61680094602015	6	Sgk1,Nab2,Srf,Creb1	0.666666666666667
Ontology - Biological Process	GOBP_CD4_POSITIVE_ALPHA_BETA_T_CELL_CYTOKINE_PRODUCTION	0.0217121462341691	0.191545690453803	0.352487857583619	-0.556610826157566	-1.61666423273302	20	Tbx21,Prkcz,Gata3,Xcl1,Il18r1,Il18,Stard7,Slamf1	0.4
Canonical Pathways - Reactome	REACTOME_BRANCHED_CHAIN_AMINO_ACID_CATABOLISM	0.0171295505366286	0.1673968944274	0.352487857583619	-0.562844517121303	-1.61638863333811	19	Bckdhb,Ivd,Dld,Ppm1k,Aldh6a1,Hibadh,Hibch,Auh,Acat1,Mccc1,Echs1,Dbt,Hsd17b10,Bckdha,Bcat2	0.789473684210526
Ontology - Cellular Component	GOCC_PROTON_TRANSPORTING_TWO_SECTOR_ATPASE_COMPLEX_PROTON_TRANSPORTING_DOMAIN	0.0220291062842934	0.193122641570353	0.352487857583619	-0.55648216132556	-1.61629052848197	20	Atp6v0a4,Atp5g1,Atp5pb,Atp5h,Atp6v0a2,Atp6v0e,Atp5l,Atp5o,Atp5j2,Atp5g3,Atp5g2,Atp6v0d2	0.6
Canonical Pathways - Wiki	WP_SREBF_AND_MIR33_IN_CHOLESTEROL_AND_LIPID_HOMEOSTASIS	0.0272951958241357	0.218303389222426	0.352487857583619	-0.650210931967238	-1.61605083907505	11	Ppargc1a,Ppara,Sirt1	0.272727272727273
Ontology - Biological Process	GOBP_DETECTION_OF_LIGHT_STIMULUS	0.0161997945196434	0.163138345564882	0.352487857583619	-0.519868484548891	-1.61582812706115	26	Pde6c,Arrb1,Rbp4,Cacna2d4,Fech,Pde6d,Atp8a2,Rom1,Cds2,Reep6,Cabp4	0.423076923076923
Canonical Pathways - Reactome	REACTOME_CELL_JUNCTION_ORGANIZATION	0.00809869708708448	0.109310543165017	0.380730400722792	-0.441004993971979	-1.61566237717206	54	Ang,Sdk1,Cdh5,Actg1,Arhgef6,Jup,Vasp,Actn1,Parvb,Fermt2,Pard6b,Cadm3,Pard6g,Lims1,Cdh4,Tesk1,Pxn	0.314814814814815
Ontology - Biological Process	GOBP_REGULATION_OF_NK_T_CELL_PROLIFERATION	0.0151433480835952	0.157679472238159	0.380730400722792	-0.734934447185722	-1.61560273106962	8	Zbtb7b,Jak2,Il18,Rasal3,Il12rb2,Il12b	0.75
Cell Type Signatures	TABULA_MURIS_SENIS_HEART_ATRIAL_MYOCYTE_AGEING	0.000974834185822542	0.028449532468577	0.477270815362862	-0.376871914590418	-1.61510583808227	127	Tagln2,C1qb,Cpeb3,Ctss,Rac2,Nol3,Coro1a,Slc38a4,H2-Ab1,H2-Aa,Isca1,Igsf23,Macrod1,Dmpk,Selplg,Cd74,H2-Eb1,Ube2l6,Esrra,Hba-a1,Gfpt1,Pfkl,Agpat3,Arhgdib,Fech,Aldob,Prxl2a,Vezf1,Mief2,Rnf216,Homer1,Tmsb10,H2-Q10,Olfm1,Mdga1,Wbp11,Retnlg,Gatd3a,Ccnd2,Pxmp2,Fxyd5,Ppp1r1b,Cxcl1,Pdlim4	0.346456692913386
Regulatory Target Gene - miRDB	MIR_6929_5P	0.00121433935595526	0.0329207193927498	0.45505986738723	-0.37320591040039	-1.61509736350039	135	Pcp4l1,Sdc3,Erf,Rac2,Laptm5,Iqgap1,Slc25a10,Cxcr5,Lzts3,Smap2,Map3k3,Nrros,Dido1,Cbx5,Gfra2,Spock2,Midn,Soga1,Shc1,Dok2,Cyp2b10,Wt1,Nes,Stk35,Lhpp,Cadm3,Agfg2,Asxl2,Plxna4,Vps25,Cplx2,Bloc1s5,6430548M08Rik,Prg4,Lrrc59,Rgs14,Trmt9b,Mat2a,Fbln5,Snip1,Foxk1,Susd6	0.311111111111111
Ontology - Biological Process	GOBP_RESPONSE_TO_MOLECULE_OF_BACTERIAL_ORIGIN	0.000116620852178881	0.00580279283729822	0.538434096309916	-0.342291332127496	-1.61482084326295	257	Axl,Mrc1,Trib1,Cxcl13,Scarb1,Cd36,Ednrb,Cd84,Fcgr4,Slc11a1,Ly86,Cd274,Cd300lb,Myd88,Ccr7,Spi1,Tifab,Irgm1,Casp1,Fcgr2b,Tgfb1,Stat1,Mapkapk2,Sirpa,Tlr4,Ncf2,Irf8,Cd68,Scimp,Jak2,Gbp2,Plcg2,Mif,Cd180,Adm,Cps1,Tlr2,Selenos,Smad6,Cd55,C5ar1,Irgm2,Il18,Mapk3,Fbxo3,Abr,Cxcl16,Cxcl10,Erbin,Sash1,Nos3,Kcnj8,Noct,Ptpn22,Nlrc3,Gbp10,Gfi1,Pycard,Cnr2,Stat5b,Irak3,Tlr9,Rara,Nqo1,Klrk1,Cd86,Igtp,Nfkbia,Acod1,…	0.385214007782101
Ontology - Biological Process	GOBP_PROTEIN_LOCALIZATION_TO_BICELLULAR_TIGHT_JUNCTION	0.0128571405598022	0.14216351829543	0.380730400722792	-0.78879984034689	-1.61471337401461	6	Cdh5,Actg1	0.333333333333333
Canonical Pathways - Reactome	REACTOME_DECTIN_2_FAMILY	0.0152940269269914	0.15866985876197	0.380730400722792	-0.734456687735724	-1.61455247485266	8	Fcer1g,Clec4n,Syk,Plcg2	0.5
Ontology - Biological Process	GOBP_NEGATIVE_REGULATION_OF_TISSUE_REMODELING	0.0183813663407777	0.174636027558498	0.352487857583619	-0.550297612214813	-1.6143209407356	21	Pparg,Agt,Inpp5d,Csk,Ubash3b,Abr,Cd38,Tnfrsf11b,Abi3bp	0.428571428571429
Ontology - Biological Process	GOBP_REGULATION_OF_T_CELL_ACTIVATION_VIA_T_CELL_RECEPTOR_CONTACT_WITH_ANTIGEN_BOUND_TO_MHC_MOLECULE_ON_ANTIGEN_PRESENTING_CELL	0.00653783748906175	0.0957489776345462	0.407017918923954	-0.836853349550061	-1.61372057358129	5	H2-DMb1,H2-DMb2,Lgals3	0.6
Canonical Pathways - Wiki	WP_IL3_SIGNALING_PATHWAY	0.00360520628560062	0.066545120996886	0.431707695803346	-0.394427655734904	-1.61313337226162	97	Csf2rb,Rac2,Pik3cd,Vav1,Prkcb,Spi1,Stat1,Mapkapk2,Fes,Syk,Gab2,Fcer2a,Jak2,Lck,Inpp5d,Hck,Ptpn6,Shc1,Cbl,Bcl2,Mapk3,Jak1,Rap1a,Mmp9,Creb1,Pak1,Stat5b,Vcl,Rara,Crk,Prkaca,Pik3ca,Pxn,Tnfrsf1b,Selp,Foxo1,Raf1,Bcl2l11,Dnm1,Id1,Fyn,Atf2,Mapk9,Kcnip3,Gsk3b,Lyn,Rac1	0.484536082474227
Canonical Pathways - Reactome	REACTOME_CELLULAR_RESPONSE_TO_CHEMICAL_STRESS	0.000671523485823979	0.0219127276779466	0.477270815362862	-0.36656004641545	-1.61311966369546	158	Gpx6,Cybb,Nox4,Ppara,Cox7b,Hbb-bs,Cox5b,Cyba,Sin3a,Hmox1,Cycs,Hba-a1,Ncf2,mt-Co1,Taco1,Trim21,Ncf4,Cox11,Cox7c,Sod2,Txn2,Akt3,Psmd1,Txnrd2,Cox8a,Cox6a1,Psme2b,Psmc5,Psmd7,Psma6,Cox6b1,Cox5a,mt-Co3,Med1,Ncf1,Psmd13,Psmb10,Gm10053,Psmd9,Keap1,Hmox2,Bach1,Ncoa2,Tbl1x,Ep300,Hbb-bt,Cul3,Ncoa1,Cox14,Psmd14,Psmb6,Gpx3,Psmb3,Abcc1,Gsk3b	0.348101265822785
Canonical Pathways - Reactome	REACTOME_ADP_SIGNALLING_THROUGH_P2Y_PURINOCEPTOR_12	0.0242236077681544	0.204268759821773	0.352487857583619	-0.590928241045159	-1.6121258945237	15	Gng2,P2ry12,Gnb4,Gngt2	0.266666666666667
Canonical Pathways - Reactome	REACTOME_MISMATCH_REPAIR	0.0203599353178584	0.185150183743211	0.352487857583619	-0.607287741184136	-1.61143686652845	14	Pold2,Msh2,Pold1,Msh6,Pcna,Msh3,Rpa1,Pms2,Pold3,Lig1	0.714285714285714
Curated - Chemical and Genetic Perturbation	SOUCEK_MYC_TARGETS	0.0281804369323304	0.222823233180171	0.352487857583619	-0.648229329914019	-1.61112571477558	11	Cxcl13,Csf2rb2,Pirb,Ccl5,Cxcl1	0.454545454545455
Ontology - Biological Process	GOBP_NEGATIVE_REGULATION_OF_LEUKOCYTE_MEDIATED_IMMUNITY	0.00632199839527874	0.0942242402689823	0.407017918923954	-0.425899095875751	-1.61011347927769	62	Vsir,Nckap1l,Cd84,Spi1,Fcgr2b,Tgfb1,Tbx21,Ptprc,Hmox1,Cd300a,Tap1,Serpinb9,Il7r,Clec4g,Il13ra2,Ptpn6,Bcl6,Abr,Spn,Slamf1,Ahr,Crk,Ccr2,Cd96,Bcr,Jak3,Klrd1,Arrb2,Nod2,Cr2,Klre1,Ppp3cb	0.516129032258065
Ontology - Molecular Function	GOMF_DNA_BINDING_DOMAIN_BINDING	0.0134586375084048	0.146391235682052	0.380730400722792	-0.786472217070921	-1.60994861083752	6	Pparg	0.166666666666667
Ontology - Biological Process	GOBP_PYRIDINE_CONTAINING_COMPOUND_METABOLIC_PROCESS	0.00326156330737719	0.0625829548632303	0.431707695803346	-0.404165462903212	-1.60967747541588	86	Ldhb,Dcxr,Hsd11b1,Art2b,Me2,Dlst,Pdxk,Mdh1,Nudt12,Idh3a,Gpd2,Alpl,Nnmt,Ncf2,H6pd,Kmo,Acmsd,Gpd1l,Pdxp,Ogdh,Idh2,Idh3g,Mdh2,Noct,Nmnat2,Nqo1,Aldh1l1,Kcnab2	0.325581395348837
Ontology - Biological Process	GOBP_POSITIVE_REGULATION_OF_IMMUNE_RESPONSE	4.12544570510215e-07	5.90159741849524e-05	0.674962860011025	-0.314548777942339	-1.60933385002486	588	Cd5l,Colec10,Smpdl3b,C1qb,Slc15a3,Cd44,Fcgr1,Cd36,C1qc,Cfp,H2-DMb1,Nckap1l,Casp6,C1qa,Cd79a,Vsig4,Laptm5,Slc11a1,Lcp2,H2-DMa,Fcer1g,Ms4a1,Clec4n,Cmklr1,H2-Ab1,Gpr108,Vav1,Cd274,Prkcb,Nfam1,Myd88,Ddx3x,Sash3,Ccr7,Spi1,Cd22,H2-DMb2,Slc15a4,Irgm1,Cyba,Casp1,Tgfb1,Rasgrp1,Hrg,Tbx21,Ptprs,Sin3a,Ptprc,Cd74,Arf6,Cd300a,Mapkapk2,Fyb,Prkcz,Fgr,Itgb2,Sirt1,Tyrobp,Itk,Gcsam,Tlr4,Syk,Fcgr3,Sting1,Pla2g4a,Prk…	0.389455782312925
Regulatory Target Gene - miRDB	MIR_219A_5P	0.00202842341010475	0.0462954414197982	0.431707695803346	-0.38856601176997	-1.60931617255926	99	Rassf3,Slc16a7,Ppargc1a,Sdk1,Ddah1,Skida1,Kbtbd8,Sp4,Reps2,Pigr,Zeb2,Dnajc6,Epha7,Ube3a,Ankrd44,Erg,Cxxc5,Tmem98,Pdgfra	0.191919191919192
Curated - Chemical and Genetic Perturbation	ZHENG_BOUND_BY_FOXP3	2.52342101556804e-06	0.000271343969875377	0.627256739718528	-0.320489336536789	-1.60855703043981	472	Fam107b,Kbtbd11,Tgfbr2,Axl,Rab8b,Cd53,Trib1,Cd44,Rasa3,Arhgef3,Satb1,Klf3,Tox,Slc23a2,Stk10,Icos,Ndufv2,Wipf1,Smap2,Samhd1,Tmsb4x,Gng2,Ccr7,Cobll1,Sell,Dusp6,Atp1b3,Sgms1,Ptprc,Actr3,Nr5a2,Fyb,Hivep2,Snx9,Ets1,Zfp608,Gpd2,Hk3,Eola1,Tbc1d30,Dipk1a,Prkcq,Dennd5a,Gata3,Il7r,Inpp4b,Themis,Etnk1,Bend6,Il2ra,P4ha1,Ago2,Gimap4,Znrf1,Cytip,Ms4a6b,Pik3cg,Rdm1,Ifi209,Gpr65,Bcl6,Ms4a4b,Akr1d1,Flt3,St8sia4,X…	0.375
Canonical Pathways - Reactome	REACTOME_MET_RECEPTOR_RECYCLING	0.0225739154440216	0.195761288137559	0.352487857583619	-0.67144673969311	-1.60786344453105	10	Arf6,Hgf,Met,Crk	0.4
Ontology - Biological Process	GOBP_CELLULAR_RESPONSE_TO_BIOTIC_STIMULUS	0.000256348589684376	0.0106129640928245	0.49849310876659	-0.350232269122838	-1.60764383589278	204	Axl,Mrc1,Trib1,Cxcl13,Cd36,Cd84,Fcgr4,Ly86,Cd274,Cd300lb,Myd88,Spi1,Tifab,Irgm1,Casp1,Fcgr2b,Tgfb1,Stat1,Sirpa,Tlr4,Syk,Irf8,Clec7a,Cd68,Scimp,Atg10,Jak2,Gbp2,Plcg2,Mif,Cd180,Tlr2,Selenos,Cd55,Irgm2,Il18,Mapk3,Cxcl16,Cxcl10,Sash1,Nos3,Ppp1r15b,Ptpn22,Gbp10,Gfi1,Pycard,Rara,Klrk1,Cd86,Igtp,Nfkbia,Acod1,Trim12c,Nos2,Tnfrsf1b,Nfkbib,Ccl5,Bcr,Traf6,Cxcl1,Akap8,Eme1,Bcl2l11,Nr1h3,Nod2,Tlr6,Trim41,Fzd5…	0.367647058823529
Ontology - Biological Process	GOBP_L_PHENYLALANINE_METABOLIC_PROCESS	0.0225739154440216	0.195761288137559	0.352487857583619	-0.671086878439925	-1.60700171161928	10	Hpd,Pah,Hgd,Gstz1,Qdpr	0.5
Ontology - Molecular Function	GOMF_CHEMOATTRACTANT_ACTIVITY	0.021722538981061	0.191545690453803	0.352487857583619	-0.525474338519386	-1.60597288029839	24	Colec10,Ccl6,Hgf,Mif,Lgals3,Cxcl10,App,Fgf2,Ccl5	0.375
Ontology - Biological Process	GOBP_ARGININE_CATABOLIC_PROCESS	0.0228689951315328	0.197205080730581	0.352487857583619	-0.670604897489156	-1.60584754777293	10	Ddah1,Oat,Nos3,Nos2	0.4
Ontology - Biological Process	GOBP_POSITIVE_REGULATION_OF_FC_RECEPTOR_MEDIATED_STIMULATORY_SIGNALING_PATHWAY	0.0160821815689057	0.162464510149437	0.352487857583619	-0.745768351004164	-1.60550445448152	7	Ptprc,Rap1a,Cd226,Ptprj,Lyn	0.714285714285714
Ontology - Biological Process	GOBP_REGULATION_OF_DEPHOSPHORYLATION	0.00211105643875669	0.0474380732984007	0.431707695803346	-0.381455998033271	-1.60547658009177	114	Adora1,Gna12,Nckap1l,Cdh5,Iqgap1,Chp2,Ppp4r4,Cry2,Tgfb1,Ptprc,Cd300a,Ppp1r9b,Ppargc1b,Plek,Jak2,Ptbp1,Sema4d,Pirb,Ppp1r15b,Bag4,Itga1,Prkcd,Ahr,Tsc1,Uri1,Rcan1,Ppp1r16b,Calm1,Itga2,Ppp1r1b,Mastl,Styxl1,Mtmr4	0.289473684210526
Ontology - Biological Process	GOBP_KETONE_BODY_METABOLIC_PROCESS	0.0139097604057238	0.149571933705038	0.380730400722792	-0.784163036117259	-1.60522160003177	6	Slc27a5,Hmgcs2,Oxct1,Hmgcl,Acat1	0.833333333333333
Ontology - Biological Process	GOBP_MACROPHAGE_APOPTOTIC_PROCESS	0.029655839333228	0.231207870205805	0.352487857583619	-0.645821489914544	-1.60514120780991	11	Plekho2,Sirt1,Ccr5,Selenos,Ccl5,St6gal1,Nod2,Mef2c	0.727272727272727
Ontology - Biological Process	GOBP_COMPLEMENT_RECEPTOR_MEDIATED_SIGNALING_PATHWAY	0.0160821815689057	0.162464510149437	0.352487857583619	-0.745110617457998	-1.60408847304867	7	Cmklr1,Fpr2,Fpr1,C5ar1	0.571428571428571
Ontology - Molecular Function	GOMF_OXIDOREDUCTASE_ACTIVITY	1.27884606506628e-07	2.22713822331433e-05	0.690132458796796	-0.312459631352621	-1.60386139794774	648	Cyp2c37,Cyp3a59,Gpx6,Ldhb,Cyp2c29,F8,Cybb,Tdo2,Cyp2a5,Scd2,Hpd,Ndufaf5,Acad12,Acad10,Cyp4a10,Peds1,Dcxr,Acox1,Cyp3a25,Acaa1b,Gulo,Aldh3a2,Hsd11b1,Nox4,Ifi30,Cyp2e1,Cyp2c50,Acadm,Sardh,Crym,Dhfr,Selenbp1,Cyp2a22,Sdhb,Gsta2,Bckdhb,Cyp2d26,Cyp39a1,Ndufs2,Acaa1a,Egln3,Ndufv2,Pdpr,Me2,Cox7b,Hsd17b11,Hadh,Hbb-bs,mt-Nd5,Suclg2,Suox,Gcdh,Pgk1,Cox5b,Bco2,Sdhc,Gstm7,Cyp3a11,Dhcr24,Cyba,Rdh9,Pxdn,Cyc1,Hba-a…	0.256172839506173
Positional	chr10D2	0.00650134290214883	0.0955637761268151	0.407017918923954	-0.424146243623897	-1.60348681332507	62	Gm35696,Rassf3,Gm40787,Lgr5,Tbc1d30,Rap1b,Grip1,Ptprb,Gm36041,Tbc1d15,Irak3	0.17741935483871
Ontology - Molecular Function	GOMF_ANGIOTENSIN_RECEPTOR_BINDING	0.0180196127727492	0.172468125533115	0.352487857583619	-0.72941129047892	-1.60346120321798	8	Agt,Ednrb,Arrb1,Jak2	0.5
Ontology - Biological Process	GOBP_SULFUR_AMINO_ACID_BIOSYNTHETIC_PROCESS	0.0212648051350472	0.188946448543188	0.352487857583619	-0.604074571980038	-1.60291072815493	14	Cth,Mthfd1,Mthfd2l,Bhmt,Enoph1	0.357142857142857
Ontology - Biological Process	GOBP_ORGANIC_ACID_TRANSPORT	0.00010438729138495	0.00529269994484073	0.538434096309916	-0.339586606679026	-1.60254099413303	258	Adora1,Pparg,Slc16a7,Slc7a2,Slc16a10,Slco1a4,Cyp4a10,Agt,Abat,Cd36,Pla2g6,Pla2g12a,Ces1e,Slc25a32,Slc11a1,Folr2,Slc25a10,Slc23a2,Slc38a4,Slc22a4,Slc22a7,Aqp9,Llgl2,Slc27a5,Lrp2,Lrrc8e,Slc15a4,Il1rn,Slc7a8,Slc51b,Cyp4a31,Pla2r1,Slc1a2,Syk,Slc38a1,Ces1g,Pla2g4a,Cyp4a14,Abcb1a,Slc25a21,Kmo,Mif,Slco1b2,Slc5a6,Slc36a1,Abcc3,Abcc4,Abcc2,Psap,Slc25a22,Slc27a2,Kcnj10,Slc25a12,Pnpla8,Slc66a1,Rgs2	0.217054263565891
Curated - Chemical and Genetic Perturbation	YU_MYC_TARGETS_DN	0.00687296134083605	0.098938532437444	0.407017918923954	-0.426058113248137	-1.6025135275145	60	Slfn2,H2-DMb1,H2-DMa,Pld4,Klf3,Ltb,Ms4a1,H2-Ab1,Ighd,Rbms1,H2-Aa,Prkcb,Ptprc,Cd74,Cd2,H2-Eb1,Klf2,Spib,Unc93b1,Rgl2,H2-Ob,Evl,Ifi203,Txndc16	0.4
Curated - Chemical and Genetic Perturbation	CHEN_PDGF_TARGETS	0.0320617019228738	0.242422174708959	0.321775918075361	-0.575974317516127	-1.60227512113714	17	Sgpl1,Jade1,Gpd2,Zfand5,Klf2,Mcl1,Slc2a2	0.411764705882353
Ontology - Biological Process	GOBP_DETECTION_OF_BIOTIC_STIMULUS	0.0139047296209461	0.149571933705038	0.380730400722792	-0.488054328423114	-1.60215603995041	32	Scarb1,Cdhr2,Clec4n,Naip1,Tlr4,Smo,Clec7a,Tlr2,Pak1,Naip5	0.3125
Ontology - Molecular Function	GOMF_PHOSPHATASE_ACTIVITY	0.000312225865122055	0.012326431846663	0.49849310876659	-0.343539842066954	-1.60167153499216	220	Dusp4,Ptpdc1,Nanp,Car3,Ptp4a3,Ephx2,Mtmr7,Ptpn18,Plpp1,Dusp6,Pxylp1,Ptprs,Ptprc,Alpl,Dusp14,Ptprm,Ppm1k,Pdp2,Atp1a1,Inpp4b,Tns2,Lck,Aptx,Inpp5d,Pptc7,Ptprd,Ptpn6,Cdc14b,Pdxp,Ssh1,Dusp23,Phospho2,Dnajc6,Ptprb,Ubash3b,Mtmr14,Ssh2,Pfkfb1,Phlpp1,Bpnt2,Lhpp,Ptpn1,Ppm1l,Tns3,Noct,Ptp4a2,Enoph1,Pfkfb2,Ptpn22,Ppm1d,Cdc25b,Ctdsp2,Plppr3,Mtm1,Ptpn7,Sgpp1,Ctdsp1,Cdc14a,Ptp4a1,Nt5dc3,Pip4p2,Dusp16,Synj2,Ptpn…	0.4
Ontology - Molecular Function	GOMF_SOLUTE_INORGANIC_ANION_ANTIPORTER_ACTIVITY	0.0173522197070918	0.168495311604258	0.352487857583619	-0.617783237569737	-1.60148278463428	13	Slc4a4,Slc4a11,Slc26a4	0.230769230769231
Ontology - Molecular Function	GOMF_C_C_CHEMOKINE_RECEPTOR_ACTIVITY	0.0180196127727492	0.172468125533115	0.352487857583619	-0.728503914311009	-1.60146652271198	8	Ccr7,Ccr5,Ccr6,Ccr2,Ccr9,Ccr1	0.75
Ontology - Biological Process	GOBP_ZYMOGEN_INHIBITION	0.0166723371066565	0.165401972212291	0.352487857583619	-0.743853300702944	-1.60138169734786	7	Nol3,Fcmr,Furin,Cst7	0.571428571428571
Canonical Pathways - Reactome	REACTOME_ANTIMICROBIAL_PEPTIDES	0.0187010267011305	0.175838430191529	0.352487857583619	-0.557560794968419	-1.60121472976467	19	Defb1,Slc11a1,Lcn2,Ccr6,Tlr2,Atp7a,Cd4,Rnase6,Lyz2	0.473684210526316
Ontology - Biological Process	GOBP_TETRAHYDROFOLATE_INTERCONVERSION	0.0173522197070918	0.168495311604258	0.352487857583619	-0.617668417512734	-1.60118513598757	13	Sardh,Dhfr,Mthfd1,Mthfd2l,Shmt2,Mthfsl	0.461538461538462
Ontology - Biological Process	GOBP_LEUKOCYTE_MEDIATED_IMMUNITY	2.13005689812686e-05	0.00155834573615473	0.575610261071129	-0.327054801538232	-1.60105293418377	361	C1qb,Csf2rb,Fcgr1,C1qc,Slfn2,Il2rb,Csf2rb2,Rac2,H2-DMb1,Vsir,Nckap1l,Cd84,C1qa,Rab27a,Slc11a1,H2-DMa,Fcer1g,Coro1a,Fgl2,H2-Ab1,Ighd,Vav1,H2-Aa,Cd300lb,Myd88,Sash3,Rnf19b,Spi1,H2-DMb2,Slc15a4,Fcgr2b,Tgfb1,Rasgrp1,Tbx21,Ptprc,Cd74,Hmox1,Cd300a,Cd2,H2-Eb1,Prkcz,Fgr,Itgb2,Tyrobp,Il21r,Csf3r,Tlr4,Fes,Syk,Fcgr3,Tap1,Gata3,Serpinb9,Il7r,Gab2,Scimp,Fcer2a,Clec4g,Gimap3,Myo1g,Msh2,Plcg2,Ccr6,Was,Inpp5d,Il…	0.351800554016621
Ontology - Biological Process	GOBP_NEGATIVE_REGULATION_OF_AMINE_TRANSPORT	0.0183031477606042	0.174244226631254	0.352487857583619	-0.536066230199645	-1.60073774064727	22	Adora1,Abat,Entpd1,P2ry12,Il1rn,Ptgs1,Rgs2	0.318181818181818
Canonical Pathways - Wiki	WP_RETINOL_METABOLISM	0.0149367202581813	0.15651807192713	0.380730400722792	-0.495031088406357	-1.60042089235174	30	Scarb1,Cd36,Cyp2e1,Abcg8,Lpl,Bco2,Rbp4	0.233333333333333
Regulatory Target Gene - miRDB	MIR_466F	0.0183224563384405	0.174324462858963	0.352487857583619	-0.727815490380753	-1.59995316381839	8	Bmp7,Cd33,Agfg2	0.375
Ontology - Biological Process	GOBP_REGULATION_OF_PROTEIN_TYROSINE_KINASE_ACTIVITY	0.00695561840936455	0.0994138431354495	0.407017918923954	-0.418121589430439	-1.59875313104422	70	Adora1,Csf1r,Agt,Nox4,Adra1a,Ptprc,Hyal2,Tgfa,Dok7,Cbl,Lilra5,Ptpn1,Socs5,App,Neurl1a,Vps25,Abi3,Prnp,Socs4,Dlg3,Thy1,Reln,Ace,Il34	0.342857142857143
Ontology - Biological Process	GOBP_NEGATIVE_REGULATION_OF_RESPONSE_TO_TYPE_II_INTERFERON	0.00812727629867571	0.109380258457842	0.380730400722792	-0.828970048777974	-1.59851905153387	5	Pparg,Parp14,Dnaja3	0.6
Regulatory Target Gene - miRDB	MIR_3073B_3P	0.00812727629867571	0.109380258457842	0.380730400722792	-0.828786220634539	-1.59816457215319	5	Gmfg,Ropn1l	0.4
Ontology - Biological Process	GOBP_POSITIVE_REGULATION_OF_VASCULATURE_DEVELOPMENT	0.00134317524391929	0.0351639767288806	0.45505986738723	-0.363812860961529	-1.59815764961363	148	Chil1,Ddah1,Tgfbr2,Cybb,Pkm,Cdh5,Tek,Pik3cd,Tnfrsf1a,Prkcb,Cxcr3,S100a1,Hmox1,Ets1,Itgb2,Sirt1,Hgf,Jup,Hpse,Lgals3,Ago2,Sp1,Brca1,Kdr,Adm,Erap1,C5ar1,Akt3,Jak1,Itgax,Sash1,Gdf2,Nos3,Tert,Flt1,Mmp9,Ccl24,Ntrk1,Ccbe1	0.263513513513514
Canonical Pathways - Biocarta	BIOCARTA_BARR_MAPK_PATHWAY	0.017935474091504	0.172105373767918	0.352487857583619	-0.616497044630059	-1.59814857981073	13	Arrb1,Kcna2,Mapk3,Grk2,Plcb1,Raf1,Dnm1	0.538461538461538
Canonical Pathways - Reactome	REACTOME_COBALAMIN_CBL_VITAMIN_B12_TRANSPORT_AND_METABOLISM	0.017935474091504	0.172105373767918	0.352487857583619	-0.616416401496109	-1.5979395281841	13	Lrp2,Ldlrap1,Abcd4,Mmachc,Lmbrd1,Mmut,Abcc1	0.538461538461538
Curated - Chemical and Genetic Perturbation	KUNINGER_IGF1_VS_PDGFB_TARGETS_DN	0.0146418144322206	0.15474350318802	0.380730400722792	-0.460243470034963	-1.59750190135277	41	Dusp4,Cd53,Csf2rb,Lbh,Rcan2,Dusp6,Ptgs1	0.170731707317073
Ontology - Biological Process	GOBP_ATP_METABOLIC_PROCESS	0.000303528765815034	0.0120673396672171	0.49849310876659	-0.347958305204061	-1.59720583688651	204	Ppargc1a,Ak4,Pkm,Enpp3,Ppara,Sdhb,Ndufs2,Ndufv2,Ndufc2,Ndufb11,Ndufa5,mt-Nd5,Entpd1,Pgk1,Sdhc,Atp5g1,Atp5a1,Tgfb1,Ndufb5,Ndufb4,Pgam1,Atp5b,Slc4a4,Atp5c1,Ndufb8,Hk3,Ndufb7,Dhtkd1,Ndufa2,Aldoa,Ndufa13,Ndufv1,mt-Nd4,Ndufs1,Pfkl,Atp6v1b2,Atpif1,Ogdh,Ndufb10,Ndufs3,Atp5pb,Ndufs5,Ndufa9,Hk1,Atp5e,Slc25a12,Pfkfb1,Ndufb3,Sdha,Aldob,Tpi1,Ndufs4,Atp5h,Atp7a,App,Ndufb9,Pfkfb2,Atp5l,Ndufab1,Atp5o,Atp6v1a,Nd…	0.313725490196078
Ontology - Molecular Function	GOMF_PHOSPHORIC_ESTER_HYDROLASE_ACTIVITY	0.00014931281048473	0.0070361466164304	0.518848077743792	-0.331006954541939	-1.59697153868692	294	Pde6c,Enpp2,Dusp4,Smpdl3b,Ptpdc1,Enpp3,Nanp,Pld4,Car3,Ptp4a3,Ephx2,Mtmr7,Smpd3,Ptpn18,Samhd1,Plpp1,Dusp6,Pxylp1,Ptprs,Ptprc,Hmox1,Apex2,Gna11,Alpl,Dusp14,Ptprm,Ppm1k,Pdp2,Atp1a1,Inpp4b,Tns2,Lck,Plcg2,Aptx,Inpp5d,Pptc7,Ptprd,Ptpn6,Cdc14b,Pdxp,Ssh1,Dusp23,Phospho2,Dnajc6,Ptprb,Ubash3b,Mtmr14,Ssh2,Pfkfb1,Phlpp1,Pde6d,Bpnt2,Pde4c,Lhpp,Ptpn1,Ppm1l,Tns3,Noct,Gdpd5,Ptp4a2,Enoph1,Pfkfb2,Ptpn22,Ppm1d,Cdc2…	0.387755102040816
Ontology - Biological Process	GOBP_POSITIVE_REGULATION_OF_NUCLEOTIDE_BINDING_OLIGOMERIZATION_DOMAIN_CONTAINING_SIGNALING_PATHWAY	0.0151127554612041	0.157640994791283	0.380730400722792	-0.780016819622187	-1.59673408408196	6	Slc15a3,Slc15a4,Tlr4	0.5
Curated - Chemical and Genetic Perturbation	WIEMANN_TELOMERE_SHORTENING_AND_CHRONIC_LIVER_DAMAGE_DN	0.0172624931902835	0.168026084838583	0.352487857583619	-0.74142732665429	-1.59615901374064	7	H19,Ccl5,Cyp2c39,Nr1d2	0.571428571428571
Canonical Pathways - Reactome	REACTOME_ADENYLATE_CYCLASE_ACTIVATING_PATHWAY	0.0163073321108704	0.16391221774176	0.352487857583619	-0.700931596450669	-1.59583977551218	9	Adcy9,Adcy6,Adcy7,Adcy4,Adcy5	0.555555555555556
Ontology - Biological Process	GOBP_NEGATIVE_REGULATION_OF_VASCULATURE_DEVELOPMENT	0.0046419845216337	0.0770782992353845	0.407017918923954	-0.390158879073138	-1.59567489542384	97	Pparg,Adrb2,Agt,Spred1,Tek,Cxcr3,Pgk1,Stat1,Hrg,Adamts1,Hhip,Ptprm,Mecp2,Dcn,Angptl7,Cd59a,Shc1,Klf2,Cxcl10,Fasl,E2f2,Flt1,Pik3cb,Cldn5,Tie1,Epn2,Sulf1,Ccr2	0.288659793814433
Ontology - Molecular Function	GOMF_DINUCLEOTIDE_PHOSPHATASE_ACTIVITY	0.0172624931902835	0.168026084838583	0.352487857583619	-0.740977332801634	-1.59519025831685	7	Enpp2,Nudt12	0.285714285714286
Canonical Pathways - Reactome	REACTOME_RAC2_GTPASE_CYCLE	0.00441036781117233	0.0746211716711015	0.407017918923954	-0.404955169050524	-1.59516841580631	81	Cybb,Rac2,Nckap1l,Iqgap1,Dock2,Vav1,Wasf2,Cyba,Ncf2,Ophn1,Stbd1,Ncf4,Mtx1,Def6,Mcam,Abr,Dock10,Erbin,Arhgap1,Pak1,Vav2,Pak2,Vamp3,Pik3ca,Baiap2l1,Vav3,Ncf1,Bcr	0.345679012345679
Ontology - Biological Process	GOBP_RHYTHMIC_BEHAVIOR	0.0162420583569499	0.163461217961716	0.352487857583619	-0.460973362518433	-1.59516668675386	39	Adora1,Ahcyl,Lepr,Ahcy,Kcna2,Casp1	0.153846153846154
Canonical Pathways - Reactome	REACTOME_ADHERENS_JUNCTIONS_INTERACTIONS	0.0236824319079602	0.201187658552141	0.352487857583619	-0.521755532363434	-1.59460733607338	24	Ang,Cdh5,Actg1,Jup,Cadm3,Cdh4	0.25
Canonical Pathways - Reactome	REACTOME_NUCLEOTIDE_LIKE_PURINERGIC_RECEPTORS	0.0188103564401909	0.176451715974671	0.352487857583619	-0.615028293802378	-1.59434112919957	13	Adora1,P2ry13,P2ry12,P2ry6,P2ry10,P2ry14,P2ry4	0.538461538461538
Ontology - Biological Process	GOBP_GRANULOCYTE_MACROPHAGE_COLONY_STIMULATING_FACTOR_SIGNALING_PATHWAY	0.00496076133987759	0.0802841597853725	0.407017918923954	-0.887201365187713	-1.59421535347611	4	Csf2rb,Csf2rb2,Jak2,Csf2ra	1
Ontology - Cellular Component	GOCC_GRANULOCYTE_MACROPHAGE_COLONY_STIMULATING_FACTOR_RECEPTOR_COMPLEX	0.00496076133987759	0.0802841597853725	0.407017918923954	-0.887201365187713	-1.59421535347611	4	Csf2rb,Csf2rb2,Jak2,Csf2ra	1
Curated - Chemical and Genetic Perturbation	GAVIN_FOXP3_TARGETS_CLUSTER_P2	0.00465202317816857	0.0770782992353845	0.407017918923954	-0.412808911072142	-1.5935106401427	71	Bmp7,Nckap1l,Chst15,Cxcr5,Cd7,Cxcr3,Cd22,Serpinb1a,Itga4,Tbx21,Tm6sf1,Gstt2,Fcgr3,Slfn5,Abcb1a,Lck,Neurl3,Padi2,Cd200r4,Tmem176b,Bcl2	0.295774647887324
Canonical Pathways - Reactome	REACTOME_SYNTHESIS_OF_16_20_HYDROXYEICOSATETRAENOIC_ACIDS_HETE	0.0158675909215713	0.162033487409443	0.352487857583619	-0.778079969154914	-1.59276925271029	6	Cyp4a10,Cyp1a2,Cyp4f15,Cyp1a1,Cyp2u1	0.833333333333333
Ontology - Biological Process	GOBP_PROTEIN_CONTAINING_COMPLEX_REMODELING	0.0314343146405146	0.239259187254311	0.321775918075361	-0.519385532887682	-1.59211168186388	25	Apoa2,Apoc1,Scarb1,Lpl,Pla2g7,Abcg1,Apob,Gpihbp1,Gtf2e1,Apom	0.4
Ontology - Molecular Function	GOMF_C_ACETYLTRANSFERASE_ACTIVITY	0.0195338316878906	0.180490802366426	0.352487857583619	-0.724141943574305	-1.59187762418906	8	Acaa1b,Acaa1a,Acat3,Acat1	0.5
Ontology - Biological Process	GOBP_NK_T_CELL_ACTIVATION	0.0355029146121698	0.260213951471265	0.321775918075361	-0.57848091110598	-1.59141117547569	16	Elf4,Clec4f,Cd300a,Zbtb7b,Jak2,Il18,Il15,Rasal3,Cd1d2,Il12rb2,Il12b	0.6875
Ontology - Biological Process	GOBP_TYROSINE_CATABOLIC_PROCESS	0.0167742837329101	0.165899737017707	0.352487857583619	-0.777411300750204	-1.59140045449224	6	Hpd,Hgd,Gstz1	0.5
Ontology - Biological Process	GOBP_RESPONSE_TO_BACTERIUM	1.23605276410859e-06	0.000148902536740961	0.643551836150722	-0.313075149500947	-1.59139935633712	535	Ang,Defb1,Rnase4,Rarres2,Ociad2,Usp18,Serpina3n,Axl,Mrc1,Trib1,Cxcl13,Mpeg1,Fcgr1,Ear2,Scarb1,Cd36,Pla2g6,Slfn2,Cyp3a25,Ednrb,Stab2,Cd84,Fcgr4,Slc11a1,Cyp2e1,Bank1,Fcer1g,Car3,Ms4a1,Gsta2,Saa1,Naaladl2,Ly86,Tnfrsf1a,Cd274,Lpl,Cd300lb,Myd88,Plac8,Ccr7,Spi1,Naip1,Tifab,Lcn2,Tmem229b,Cyp3a11,Irgm1,Gpc3,Cyba,Casp1,Fcgr2b,Tgfb1,Stat1,Hba-a2,Gbp2b,Cd52,Mapkapk2,Fgr,Sirpa,Slamf8,Hamp2,Tlr4,Tnfaip8,Hba-a…	0.314018691588785
Positional	chr19C2	0.0174001342176035	0.168756023265402	0.352487857583619	-0.528995960106523	-1.59127668005324	23	Pde6c,Cpeb3,Rbp4,Pcgf5,Marchf5,Rpp30,Hectd2,Myof	0.347826086956522
Positional	chr8C2	0.00839284987982132	0.111593560808711	0.380730400722792	-0.438968748451445	-1.59097890410817	52	1700067K01Rik,Adgre5,Tbc1d9,Ndufb7,G430095P16Rik,Inpp4b,Misp3,Podnl1,Brme1,Lyl1,Il15,Prkaca,Usp38,Pkn1,Samd1,Dand5,Smarca5,Dnajb1,Rad23a,Nfix,Il27ra	0.403846153846154
Curated - Chemical and Genetic Perturbation	PLASARI_TGFB1_SIGNALING_VIA_NFIC_10HR_DN	0.0212566547318629	0.188946448543188	0.352487857583619	-0.499075006212277	-1.59055677353089	28	Dock2,Ptpn18,Nnmt,Mafb,Pdgfra,Ahr,Lyl1,Fam111a,Mcf2l,Otulinl,Fli1	0.392857142857143
Ontology - Biological Process	GOBP_POSITIVE_REGULATION_OF_HEMOPOIESIS	0.000721834991349025	0.0227662209279411	0.477270815362862	-0.355330421748857	-1.59039597586564	174	Vnn1,Tgfbr2,Csf1r,Axl,Trib1,Vsir,Nckap1l,H2-DMa,Tox,H2-Aa,Sash3,Ccr7,Spi1,Tgfb1,Rasgrp1,Ptprc,Dlk1,Cd74,Prkcz,Tyrobp,Fes,Syk,Gata3,Il7r,Ppargc1b,Ikzf1,Zbtb7b,Il2ra,Gimap3,Lck,Inpp5d,Bcl6,Itpkb,Runx3,Il18,Hcls1,Il2rg,Carmil2,Socs5,Rhoh,Asxl2,Creb1,Stat5b,Rara,Il15,Cd4,Lef1	0.270114942528736
Regulatory Target Gene - miRDB	MIR_3098_5P	0.018223799318278	0.173726721785114	0.352487857583619	-0.455224164800522	-1.59031524199103	43	Sp4,Bfar,Fcgr2b,Cdk6,Gata3,Ppa1,Ro60,Gmfb,Sephs2,Pars2,Mast4	0.255813953488372
Canonical Pathways - Reactome	REACTOME_FORMYL_PEPTIDE_RECEPTORS_BIND_FORMYL_PEPTIDES_AND_MANY_OTHER_LIGANDS	0.0493096646942801	0.320372849850671	0.287857117255149	-0.738632291103306	-1.59014180743053	7	Ccl6,Fpr2,Fpr1,App	0.571428571428571
Ontology - Biological Process	GOBP_POSITIVE_REGULATION_OF_RESPONSE_TO_EXTERNAL_STIMULUS	3.74061589414329e-06	0.000372249365564993	0.627256739718528	-0.315486761492172	-1.58966583257096	498	Rarres2,Csf1r,Smpdl3b,Slc15a3,Cxcl13,Ctss,Il17ra,Fcgr1,Cd36,Rac2,Nckap1l,Casp6,Fcer1g,Ano6,Mospd2,Clec4n,Cmklr1,Gpr108,Igf1r,Ly86,Tnfrsf1a,Il16,Vav1,Lgmn,Cxcr3,Lpl,Myd88,Ddx3x,Ccr7,Spi1,P2ry12,Sell,Slc15a4,Irgm1,Cyba,Casp1,Tgfb1,Rasgrp1,Pla2g7,Hrg,Ptprs,Sin3a,Cd74,Arf6,Cd300a,Mapkapk2,Ets1,Tyrobp,Tlr4,Hyal2,Ccr5,Syk,Fcgr3,Sting1,Pla2g4a,Tlr13,Clec7a,Ankrd17,Gbp5,Scimp,Gimap3,Jak2,Plcg2,Mif,Met,Cc…	0.401606425702811
Ontology - Biological Process	GOBP_GLUCOCORTICOID_METABOLIC_PROCESS	0.0312450954398914	0.238612449541439	0.352487857583619	-0.558626546518035	-1.58955392505378	18	Serpina6,Hsd11b1,Atp1a1,Mecp2,H6pd	0.277777777777778
Ontology - Biological Process	GOBP_NEGATIVE_REGULATION_OF_CYTOKINE_PRODUCTION_INVOLVED_IN_IMMUNE_RESPONSE	0.0189065482362285	0.177146617450791	0.352487857583619	-0.488703159780276	-1.58955367311389	31	Axl,Apoa2,Vsir,Tgfb1,Tbx21,Hmox1,Bcl6,Slamf1,Irak3,Cd96,Jak3,Nod2,Tnf	0.419354838709677
Ontology - Biological Process	GOBP_SEROTONIN_SECRETION	0.0311370569174826	0.238127888272986	0.352487857583619	-0.639505571107598	-1.58944346206975	11	Fcer1g,Cd300a,Syk,Fcgr3,Lgals3	0.454545454545455
Positional	chr10C3	0.0493096646942801	0.320372849850671	0.287857117255149	-0.738284874249153	-1.58939388174268	7	Dcn,Galnt4,Atp2b1	0.428571428571429
Ontology - Biological Process	GOBP_REGULATION_OF_T_CELL_DIFFERENTIATION_IN_THYMUS	0.0212566547318629	0.188946448543188	0.352487857583619	-0.49862777080787	-1.58913143005949	28	Vnn1,Tox,Rasgrp1,Zfp608,Il7r,Clec4g,Il2rg	0.25
Ontology - Molecular Function	GOMF_MODIFIED_AMINO_ACID_BINDING	0.0092360242545887	0.118573381896651	0.380730400722792	-0.416019286803239	-1.58881430770061	65	Axl,Osbpl5,Scarb1,Timd4,Nox4,Folr2,Sardh,Dhfr,Smpd3,Cd300a,Gramd1b,Marcks,Cavin2,Cps1,Appl1,Tln1	0.246153846153846
Canonical Pathways - Reactome	REACTOME_ORGANIC_CATION_TRANSPORT	0.0170765149759087	0.167207550056501	0.352487857583619	-0.775814895925582	-1.58813253265858	6	Slc22a18,Slc22a15,Slc22a4,Slc22a5,Slc22a3	0.833333333333333
Ontology - Biological Process	GOBP_NEGATIVE_REGULATION_OF_LIPID_CATABOLIC_PROCESS	0.0243357301564348	0.20474285185219	0.352487857583619	-0.519634638836968	-1.58812538779195	24	Adora1,Apoa2,Apoc1,Gimap3,Pik3cg,Fmc1	0.25
Ontology - Biological Process	GOBP_B_CELL_HOMEOSTASIS	0.0189180186901049	0.177150494127914	0.352487857583619	-0.454548939910291	-1.5879563592301	43	Cd44,Nckap1l,Pik3cd,Sash3,Cd74,Il7r,Mif,Bcl2,Pirb,Dock10,Tnfrsf13c,Ahr,Dock11,Pkn1,Sos2,Bcl2l11,Bcl2a1a,Enpp1,Mef2c,Gapt,Lyn	0.488372093023256
Canonical Pathways - Reactome	REACTOME_CYTOPROTECTION_BY_HMOX1	0.0100708328584003	0.12411914158253	0.380730400722792	-0.433348609969125	-1.58739200574775	53	Ppara,Cox7b,Hbb-bs,Cox5b,Sin3a,Hmox1,Cycs,Hba-a1,mt-Co1,Taco1,Cox11,Cox7c,Cox8a,Cox6a1,Cox6b1,Cox5a,mt-Co3,Med1,Gm10053,Hmox2,Ncoa2,Tbl1x,Hbb-bt,Ncoa1,Cox14,Abcc1	0.490566037735849
Canonical Pathways - Wiki	WP_GPCRS_OTHER	0.0167522157470815	0.165886279789703	0.352487857583619	-0.490900411393716	-1.58706653553373	30	Adora1,Adrb2,Fzd1,Adgre5,Vipr1,Ccr7,Xcr1,Smo,Gpr146,Adrb1,Celsr2	0.366666666666667
Ontology - Biological Process	GOBP_MUSCLE_ATROPHY	0.0252296343777301	0.209179476309235	0.352487857583619	-0.66229772930164	-1.58595499149604	10	Nol3,Gatm,Asb2,Cflar,Ep300	0.5
Ontology - Biological Process	GOBP_ETHER_BIOSYNTHETIC_PROCESS	0.0252296343777301	0.209179476309235	0.352487857583619	-0.662277809421067	-1.58590729084326	10	Peds1,Chpt1,Pla2g4a,Dhrs7b,Lpcat2,Pex7	0.6
Cell Type Signatures	DESCARTES_ORGANOGENESIS_NUETROPHILS	0.024989028668382	0.208419686270076	0.352487857583619	-0.518904462709506	-1.58589379821167	24	Chil1,Lcn2,Fgr,Parp12,Hp,Fuom,Gda,Mmp9	0.333333333333333
Ontology - Biological Process	GOBP_IMMUNE_RESPONSE_REGULATING_CELL_SURFACE_RECEPTOR_SIGNALING_PATHWAY_INVOLVED_IN_PHAGOCYTOSIS	0.0175041680949475	0.169662299586962	0.352487857583619	-0.696470001691021	-1.58568187934126	9	Ptprc,Myo1g,Appl1,Rap1a	0.444444444444444
Hallmark	HALLMARK_BILE_ACID_METABOLISM	0.00245849368168248	0.0524500476270529	0.431707695803346	-0.379470787218125	-1.58557403711242	107	Serpina6,Klf1,Slco1a4,Abca6,Slc22a18,Slc23a2,Ephx2,Cyp39a1,Ttr,Abcg8,Hsd17b11,Aqp9,Slc27a5,Dhcr24,Npc1,Nr3c2,Nudt12,Hsd17b6,Gstk1,Bbox1,Lck,Hsd17b4,Aldh8a1,Akr1d1,Idh2,Slc27a2,Lipe,Pnpla8,Pex12,Aldh1a1	0.280373831775701
Hallmark	HALLMARK_KRAS_SIGNALING_UP	0.000808139747416174	0.024948005844127	0.477270815362862	-0.354591257598176	-1.58556515125866	171	Trib1,Ctss,Etv5,Hsd11b1,Laptm5,Fcer1g,Satb1,Dock2,Tspan7,Epb41l3,Mmp11,Cmklr1,Adgrl4,Dusp6,Rbp4,Ets1,Itgb2,Sparcl1,Pigr,Irf8,Il7r,Jup,Abcb1a,Ikzf1,Mafb,Atg10,Map4k1,Mpzl2,Tfpi,Tmem176b,Clec4a3,Cbl,Adamdec1,Il2rg,Cxcl10,Pecam1,Plvap,Akap12,Csf2ra,Mmp9,Glrx,Nin,Plek2,Cd37,Ccnd2,Tnfrsf1b,Hdac9,Fuca1,Itga2,Angptl4,Plau,Cbr4,St6gal1,Scn1b,Reln,Eng,Ace,Vwa5a,Gypc,Galnt3	0.350877192982456
Ontology - Biological Process	GOBP_INTERLEUKIN_13_PRODUCTION	0.0364194744378208	0.264218071628646	0.321775918075361	-0.569920700792511	-1.58543485730215	17	Il17ra,Prkcz,Tlr4,Gata3,Il18,Lilra5,Rara,Lef1	0.470588235294118
Cell Type Signatures	TABULA_MURIS_SENIS_LUNG_ALVEOLAR_MACROPHAGE_AGEING	0.000471319238000177	0.0167810596249752	0.49849310876659	-0.360968715916799	-1.58518751195822	155	Cybb,Csf1r,Pkm,Ctss,Apoc1,H2-DMb1,Ifi30,Fcgr4,Fcer1g,H2-Ab1,Ndufb11,Cox7b,H2-Aa,Ptpn18,Chpt1,Cd274,Lpl,Plac8,Pgk1,Cox5b,Msn,Cyba,S100a1,Cd74,Cd52,H2-Eb1,Clec1b,Tyrobp,Srgn,Dhrs7b,Ndufa13,Grcc10,Lgals3,Napsa,Creg1,Atpif1,Psap,Klf2,Pirb,Tln1,Rgs2,Uqcrh	0.270967741935484
Ontology - Biological Process	GOBP_REGULATION_OF_LEUKOCYTE_DIFFERENTIATION	9.76711897065779e-05	0.00503179357388679	0.538434096309916	-0.328575019480712	-1.58483609663915	297	Vnn1,Tgfbr2,Csf1r,Axl,Trib1,Cd44,C1qc,Vsir,Nckap1l,H2-DMa,Tox,Fgl2,H2-Aa,Nfam1,Sash3,Ccr7,Spi1,Tgfb1,Rasgrp1,Tbx21,Ptprc,Dlk1,Cd74,Prkcz,Slamf8,Tyrobp,Cdk6,Zfp608,Esrra,Pira1,Fes,Syk,Ikzf3,Gata3,Il7r,Inpp4b,Ppargc1b,Ikzf1,Zbtb7b,Il2ra,Mafb,Clec4g,Gimap3,Lck,Ccr6,Inpp5d,Ptpn6,Bcl6,Gpr55,Flt3,Itpkb,Runx3,Il18,Hcls1,Tmem176b,Card11,Ubash3b,Pirb,Il2rg,Rassf2,Carmil2,Socs5,Tnfrsf11b,Cd28,H2-Oa,Prxl2a,…	0.259259259259259
Ontology - Biological Process	GOBP_PROTEIN_LIPID_COMPLEX_SUBUNIT_ORGANIZATION	0.0188650865076403	0.17686156584284	0.352487857583619	-0.45854564440055	-1.58456741130429	40	Apoa2,Apoc1,Scarb1,Soat1,Lpl,Pla2g7,Snx9,Ces1g,Abcg1,Apob,Gpihbp1,Fech,Apom	0.325
Ontology - Biological Process	GOBP_AMINO_ACID_BIOSYNTHETIC_PROCESS	0.00856380913185192	0.113197791256276	0.380730400722792	-0.419024874384571	-1.58412545349959	62	Cth,Abat,Agxt2,Dhfr,Aass,Slc38a1,Mthfd1,Gls,Upb1,Pah,Sephs2,Mthfd2l,Bhmt,Nags,Slc25a12,Pycrl,Shmt2,Aldh1a1,Enoph1	0.306451612903226
Ontology - Biological Process	GOBP_FOLIC_ACID_TRANSPORT	0.0532544378698225	0.331742847414579	0.276500599254472	-0.735754016997164	-1.58394540355739	7	Slc25a32,Folr2,Lrp2	0.428571428571429
Ontology - Biological Process	GOBP_RESPONSE_TO_STIMULUS_INVOLVED_IN_REGULATION_OF_MUSCLE_ADAPTATION	0.0532544378698225	0.331742847414579	0.276500599254472	-0.735642178947016	-1.58370463645129	7	Agt,Nol3,Ndufs4	0.428571428571429
Ontology - Biological Process	GOBP_POSITIVE_REGULATION_OF_EXTRACELLULAR_MATRIX_DISASSEMBLY	0.0252296343777301	0.209179476309235	0.352487857583619	-0.661339557813548	-1.58366052967469	10	Meltf,Hpse,Clasp2,Carmil2,Fscn1	0.5
Ontology - Molecular Function	GOMF_LIPOPOLYSACCHARIDE_IMMUNE_RECEPTOR_ACTIVITY	0.00949444472165369	0.120443383476117	0.380730400722792	-0.820991401650464	-1.58313367125675	5	Scarb1,Tlr4	0.4
Ontology - Molecular Function	GOMF_SPHINGOMYELIN_PHOSPHODIESTERASE_ACTIVITY	0.0552268244575937	0.338501982195702	0.271288554688953	-0.735023944447517	-1.58237368932605	7	Smpdl3b,Smpd3,Smpdl3a	0.428571428571429
Ontology - Biological Process	GOBP_POSITIVE_REGULATION_OF_ALPHA_BETA_T_CELL_ACTIVATION	0.00778475349939042	0.106513510305067	0.407017918923954	-0.413791039314769	-1.58219459703979	70	Tgfbr2,Nckap1l,H2-Ab1,Sash3,Ccr7,Ptprc,Prkcz,Syk,Prkcq,Zbtb7b,Gimap3,Jak2,Cd55,Xcl1,Itpkb,Runx3,Il18,Card11,Il2rg,Socs5,Cd28,Ptpn22,Rara,Cd3e,Ccr2,Rasal3,Cd244a,Nfkbid,Pnp,Cd1d2,Il12rb2	0.442857142857143
Ontology - Molecular Function	GOMF_TRANSFORMING_GROWTH_FACTOR_BETA_BINDING	0.0183758150284235	0.174636027558498	0.352487857583619	-0.525942749055661	-1.58209229319414	23	Tgfbr2,Cd36,Tgfbr3,Nrros,Hyal2	0.217391304347826
Curated - Chemical and Genetic Perturbation	STEARMAN_LUNG_CANCER_EARLY_VS_LATE_DN	0.00834405694451387	0.111189754497385	0.380730400722792	-0.420586844853321	-1.58197673185871	61	Csf2rb,Ctss,Mpeg1,Apoc1,Csf2rb2,Iqgap1,Rasgrp2,Sp4,Ccl6,Smap2,Lpl,Lcn2,Pira1,Syk,Cd68,Ago2,Cotl1,Itgax,Basp1,Axin2	0.327868852459016
Ontology - Biological Process	GOBP_ENDOTHELIAL_CELL_DEVELOPMENT	0.010413878259903	0.126603425513936	0.380730400722792	-0.415955282570195	-1.58186338148959	64	Agt,Ednrb,Cdh5,Rdx,Tnfrsf1a,Myd88,Msn,Ptprs,Hpse,Met,Akap11,Pecam1,Rap1a,Vezf1,Icam1,Vcl,Cldn5,Add1,Plcb1,Ppp1r16b	0.3125
Cell Type Signatures	TABULA_MURIS_SENIS_LUNG_MYELOID_DENDRITIC_CELL_AGEING	0.0185876731493769	0.175286462153806	0.352487857583619	-0.772720630190083	-1.58179841339244	6	Ifi30,Ciita,Il21r	0.5
Ontology - Biological Process	GOBP_CELLULAR_RESPONSE_TO_OXIDISED_LOW_DENSITY_LIPOPROTEIN_PARTICLE_STIMULUS	0.0491159135559921	0.320103581461806	0.287857117255149	-0.625988888093165	-1.5817855727201	12	Cd36,Smpd3,Myd88,Tlr4,Cd68	0.416666666666667
Ontology - Biological Process	GOBP_INTERLEUKIN_17_PRODUCTION	0.0150994109667397	0.157604405543389	0.380730400722792	-0.465894885354317	-1.58163101116686	36	Vsir,Nckap1l,Myd88,Tgfb1,Tlr4,Prkcq,Zbtb7b,Jak2,Tlr2,Il18,Il15,Slamf6,Prnp,Ly9,Nod2,Btk,Il12b,Il27ra,Ddit3	0.527777777777778
Ontology - Molecular Function	GOMF_PROTEIN_MEMBRANE_ADAPTOR_ACTIVITY	0.0256423274236658	0.211314647969033	0.352487857583619	-0.517488884510273	-1.58156745907146	24	Retreg1,Gabarapl1,Epb41l3,Sun2,Jup,Retreg2	0.25
Regulatory Target Gene - miRDB	MIR_8091	0.00919303676729827	0.118210943086399	0.380730400722792	-0.436340764410068	-1.58145415505732	52	Pkm,Myo9a,Epb41l3,Tfdp2,Dbndd2,Aldoa,P4ha1,Kalrn,Luzp1,Dr1,Slc25a35,Srf,Slc25a5,Leprot,Vamp3,Lef1,Fam163b,Fam241a,Med1,Ddx24,Hsdl1,Rbm47	0.423076923076923
Ontology - Biological Process	GOBP_NEGATIVE_REGULATION_OF_RESPONSE_TO_OXIDATIVE_STRESS	0.0208716585720803	0.187242260238193	0.352487857583619	-0.508794159532303	-1.58140748726117	26	Nol3,Mctp1,Hk3,Hgf,Oxr1,Met,Psap,Epor	0.307692307692308
Ontology - Biological Process	GOBP_INTERLEUKIN_15_MEDIATED_SIGNALING_PATHWAY	0.0185876731493769	0.175286462153806	0.352487857583619	-0.772410344753802	-1.58116324333016	6	Il2rb,Il2rg,Il15,Cd4,Plcb1	0.833333333333333
Ontology - Biological Process	GOBP_SPERM_CAPACITATION	0.0364194744378208	0.264218071628646	0.321775918075361	-0.568240113464074	-1.58075971262406	17	Spink1,Defb1,Pcsk4,Dld,Ccr6,Ropn1l	0.352941176470588
Ontology - Biological Process	GOBP_REGULATION_OF_T_CELL_MIGRATION	0.0113915481285731	0.133360084393017	0.380730400722792	-0.448270416339909	-1.58066720282305	45	Cxcl13,Coro1a,Ccr7,Itga4,Ccr6,Xcl1,Tnfrsf14,Cxcl10,Cd200r1,App,Aif1,Spn,Pycard,Tmem102,Crk,Ccr2,Ecm1,Ccl5,Adam10	0.422222222222222
Ontology - Biological Process	GOBP_CYTOKINE_PRODUCTION_INVOLVED_IN_INFLAMMATORY_RESPONSE	0.00919303676729827	0.118210943086399	0.380730400722792	-0.435986844203649	-1.5801714223249	52	Il17ra,Ppara,Pld4,Myd88,Sirpa,Tlr4,Adcy7,Clec7a,Gbp5,Mefv,Appl1,Nlrc3,Pycard,Ezh2,Abcd1,Nos2,Cd96,Per1,Gpsm3,Nod2,Tlr6,Tnf,Kpna6,Cd6	0.461538461538462
Curated - Chemical and Genetic Perturbation	HUMMERICH_SKIN_CANCER_PROGRESSION_UP	0.00813081312091436	0.109380258457842	0.380730400722792	-0.398130111241769	-1.58015229062787	83	Il17ra,Cd44,Ccl6,H2-Ab1,Saa1,Rbms1,Tnfrsf1a,Pgk1,Lcn2,Serpinb1a,Cyba,Casp1,Gltp,Il1rn,Hmox1,Ncf2,Mif,Gpihbp1,Slc26a4,Vcam1,Dok2,Sod2,Rgs2,Mt2,Ifi203,Blmh,Mt1,Mmp9,Pycard	0.349397590361446
Ontology - Molecular Function	GOMF_MYOSIN_HEAVY_CHAIN_BINDING	0.0213508974635292	0.189310503132631	0.352487857583619	-0.718648839648561	-1.57980216121619	8	Axl,Coro1a	0.25
Ontology - Biological Process	GOBP_REGULATION_OF_LEUKOCYTE_CHEMOTAXIS	0.00304673863371686	0.0600893014342778	0.431707695803346	-0.381484058859442	-1.57978202761083	105	Rarres2,Csf1r,Mpp1,Cxcl13,Rac2,Nckap1l,Ano6,Mospd2,Cmklr1,Lgmn,Ccr7,Spi1,Sell,Pla2g7,Cd74,Slamf8,Mif,Ccr6,Padi2,Xcl1,C5ar1,Mapk3,Cxcl10,App,Aif1,Bst1,Slamf1	0.257142857142857
Canonical Pathways - Reactome	REACTOME_SIGNALING_BY_GPCR	2.92434321131611e-05	0.0020108938597299	0.575610261071129	-0.322167142706672	-1.57954612841835	355	Adora1,Cxcl13,Adrb2,Adgre1,Agt,Gna12,Ednrb,Adcy9,Arhgef3,Abhd6,Adcy6,Ccl6,Cmklr1,P2ry13,Adgre5,Cxcr5,Chrm2,Adra1a,Vipr1,Vav1,Arrb1,Cxcr3,Gng2,Ccr7,P2ry12,Ngef,Pik3r5,Calcrl,Gnb4,Nln,Xcr1,Cxcr6,Arhgef9,Itpr3,Gna11,Ccr5,Arhgef6,Adcy7,Pla2g4a,Prkcq,P2ry6,Lpar5,Fpr2,Fpr1,Ackr4,Kalrn,Ccr6,Fgd3,Adm,Pik3cg,Arhgef17,Gpr65,Ccl22,Psap,Cd55,Gpr55,Shc1,Xcl1,Gngt2,C5ar1,Arhgef2,P2ry10,Adrb1,Mapk3,Akt3,Rgs2,Ab…	0.388732394366197
Ontology - Biological Process	GOBP_POSITIVE_REGULATION_OF_PHOSPHATASE_ACTIVITY	0.0170839320585753	0.167207550056501	0.352487857583619	-0.48845814580999	-1.57917076301275	30	Gna12,Chp2,Ptprc,Cd300a,Ppargc1b,Plek,Jak2,Ppp1r15b,Itga1,Calm1,Itga2	0.366666666666667
Ontology - Biological Process	GOBP_TYPE_I_HYPERSENSITIVITY	0.0185876731493769	0.175286462153806	0.352487857583619	-0.771255607068976	-1.57879943658503	6	Fcer1g,Fcgr2b,Fcgr3	0.5
Ontology - Biological Process	GOBP_REGULATION_OF_INFLAMMATORY_RESPONSE	0.000208545447856255	0.00910440099605699	0.518848077743792	-0.327136491420948	-1.57829815626717	294	Adora1,Pparg,Slc7a2,Csf1r,Smpdl3b,Adrb2,Ctss,Il17ra,Cd44,Fcgr1,Agt,Enpp3,Ednrb,Elf4,Cdh5,Ppara,Fcer1g,Aoah,Ndufc2,Tnfrsf1a,Il16,Lpl,Myd88,Ccr7,Casp1,Fcgr2b,Calcrl,Ets1,Sirpa,Slamf8,Tlr4,Hyal2,Ccr5,Hgf,Fcgr3,Sting1,Pla2g4a,Gata3,Akna,Il2ra,Hpse,Jak2,Plcg2,Pik3cg,Arel1,Mefv,Tlr2,Selenos,Bcl6,Xcl1,Nkg7,Cd200r4,Tnfaip8l2,Il18,Fem1a,Lilra5,Abr,Rora,Socs5,Cd200r1,Cd28,Vamp8,Lrrc19,Ddt,Cebpa,App,Nlrc3,C…	0.26530612244898
Ontology - Molecular Function	GOMF_NAD_BINDING	0.010490450894167	0.126947133101468	0.380730400722792	-0.417643315353979	-1.57810336412538	63	Ldhb,Ahcyl,Ndufs2,Me2,Hadh,Ahcy,Mdh1,Sirt1,Idh3a,Dld,Ndufv1,Gpd1l,Aldh5a1,Idh2,Sord,Parp14,Idh3g,Sirt3,Hibadh,Aldh1a1,Ehhadh	0.333333333333333
Ontology - Biological Process	GOBP_POSITIVE_REGULATION_OF_LYMPHOCYTE_CHEMOTAXIS	0.0349572691576026	0.257510513307176	0.321775918075361	-0.554493443489751	-1.57779331291994	18	Cxcl13,Ccr7,Xcl1,Tmem102,Ccr2,Ccl5,Adam10	0.388888888888889
Ontology - Biological Process	GOBP_REGULATION_OF_RESPONSE_TO_REACTIVE_OXYGEN_SPECIES	0.0153250588160955	0.158730241167473	0.380730400722792	-0.460513609737761	-1.57770093191028	37	Cd36,Nol3,Dhfr,Hk3,Stk26,Hgf,Sesn3,Met,Psap,Epor	0.27027027027027
Regulatory Target Gene - miRDB	MIR_12183_5P	0.00216811201818255	0.0483190785337981	0.431707695803346	-0.364439626542703	-1.5775578843537	139	Cpeb3,Lbh,Eda,Sgms2,Gcdh,Car8,Mettl7a1,Megf9,Slc4a4,Slc9a9,Pigr,Dbndd2,Themis,Pah,Amotl1,Cep68,Ten1,Tfec,Mmrn2,Runx3,Cutc,Ranbp3l,Adamdec1,Akap11,Ralgapb,Psmd1,Erbin,Fasl,Axin2,Dele1,0610030E20Rik,Erg,Plxna4,Cul4b,Add1,Vav3,Nck2,Ifi211,Med1,Cplx2,Amd2,Zfp85,Cox17,Emp2,Zdhhc9,Rbm47,Sgtb,Ifi205,Neto1,Mef2c,Tnfrsf23,Snx3,Ppp2cb,Pou2f1	0.388489208633094
Curated - Chemical and Genetic Perturbation	ONO_AML1_TARGETS_DN	0.0219139269897047	0.192703039642727	0.352487857583619	-0.473266020731319	-1.57749648301667	34	Il17ra,Slfn2,Cd84,Adgre5,Cxcr3,Ccr7,Sell,Cdk6,Ccr5,Runx3,Itgae,Slamf6,Ccr2,Slfn1,Ccl5	0.441176470588235
Curated - Chemical and Genetic Perturbation	JIANG_AGING_HYPOTHALAMUS_UP	0.0100614097289135	0.12411914158253	0.380730400722792	-0.43821181671173	-1.57708404776663	49	Csf1r,Ctss,Casp6,Hbb-bs,Hba-a2,Ndufb5,Atp5c1,Hba-a1,Ppa1,Hsd17b4,Atpif1,Mt1,Atp5l,Atp5o,Psma6,Cox7a2,Snx2,Ndufc1,Thy1,Akr1a1,Atp5md	0.428571428571429
Ontology - Molecular Function	GOMF_HETEROTRIMERIC_G_PROTEIN_BINDING	0.0102539846969863	0.125507519339278	0.380730400722792	-0.817101115554545	-1.57563195699167	5	Adora1	0.2
Ontology - Molecular Function	GOMF_LONG_CHAIN_FATTY_ACID_OMEGA_1_HYDROXYLASE_ACTIVITY	0.0204962660450556	0.185951967482379	0.352487857583619	-0.692033497730833	-1.57558110842475	9	Cyp2c37,Cyp2c29,Cyp2e1,Cyp2c50	0.444444444444444
Ontology - Biological Process	GOBP_TOLERANCE_INDUCTION_TO_SELF_ANTIGEN	0.0197966016795734	0.182183315399267	0.352487857583619	-0.769404261172558	-1.57500963741676	6	Tgfbr2,Ccr7,Tgfb1,Xkr8	0.666666666666667
Ontology - Biological Process	GOBP_POSITIVE_REGULATION_OF_PHAGOCYTOSIS_ENGULFMENT	0.0429120479191364	0.294287037925186	0.321775918075361	-0.572043064244284	-1.57370054536671	16	Pparg,Fcgr1,Cd36,Nckap1l,Ano6,Plcg2	0.375
Ontology - Biological Process	GOBP_AMEBOIDAL_TYPE_CELL_MIGRATION	2.30234091194594e-05	0.00166162640050441	0.575610261071129	-0.318852406883949	-1.57321565690652	395	Pparg,Enpp2,Bmp7,Tgfbr2,Cxcl13,Agt,Spred1,Scarb1,Clec14a,Gna12,Ednrb,Cdh5,Card10,Iqgap1,Coro1a,Ptp4a3,Tek,Tgfbr3,Sgpl1,Itgb7,Pik3cd,Wasf2,Lgmn,Lcn2,P2ry12,Atp5a1,Coro1b,Tgfb1,Itga4,Hrg,Map3k3,Bmp10,Arf6,Hmox1,Actr3,Ets1,Itgb2,Sirt1,Sema6d,Atp5b,Hyal2,Sema3d,Ptprm,Zfand5,Mesp2,Gata3,Jup,Smo,Mecp2,Robo1,Sema4b,Zeb2,Gab2,Slc8a1,Nanos1,Plcg2,Amotl1,Met,Ccr6,Ago2,Dcn,Sp1,Kdr,Pik3cg,Sema4d,Mmrn2,Srf,Bm…	0.281012658227848
Canonical Pathways - Wiki	WP_PPAR_SIGNALING_PATHWAY	0.0110377653150176	0.130997719191956	0.380730400722792	-0.416323475917122	-1.57311623041861	63	Pparg,Scd2,Cyp4a10,Apoa2,Cd36,Sorbs1,Acox1,Acaa1b,Ppara,Acadm,Acaa1a,Lpl,Slc27a5,Cyp4a31,Cyp4a14,Hmgcs2,Slc27a2,Ehhadh,Pdpk1,Cpt1a,Acadl	0.333333333333333
Canonical Pathways - Wiki	WP_INTEGRINMEDIATED_CELL_ADHESION	0.00355239305197973	0.0661819086963014	0.431707695803346	-0.386532072211122	-1.57296089213156	93	Itgal,Sorbs1,Rac2,Itgb7,Itga9,Itga4,Itga7,Itgb2,Vasp,Actn1,Rap1b,Shc1,Csk,Akt3,Tln1,Itgax,Rap1a,Itgae,Pak1,Pdpk1,Itga1,Vav2,Vcl,Pak2,Crk,Mapk4,Mapk12,Pxn,Vav3,Itga2	0.32258064516129
Positional	chr9F3	0.012143949494715	0.137408445483279	0.380730400722792	-0.442029567784971	-1.57292985605431	47	Dlec1,Tgfbr2,Cmtm8,Acaa1b,Acaa1a,Itga9,Myd88,Gpd1l,Clasp2,Dync1li1,Vill	0.234042553191489
Ontology - Biological Process	GOBP_MONOSACCHARIDE_CATABOLIC_PROCESS	0.0208335700059409	0.187105077710306	0.352487857583619	-0.455167852919219	-1.57289498922624	40	Pkm,Hexa,Pgk1,Aldoa,Pfkl,Hk1,Slc25a12,Aldob,Ids,Tpi1,Aldh1a1,Pfkfb2	0.3
Ontology - Biological Process	GOBP_VASCULAR_ASSOCIATED_SMOOTH_MUSCLE_CONTRACTION	0.0250944144445277	0.20886374453518	0.352487857583619	-0.536167153532724	-1.57286865228956	21	Agt,Ednrb,Smpd3,Mkks,Slc8a1,Atp2b1,Cd38,Adra2b	0.380952380952381
Ontology - Biological Process	GOBP_REGULATION_OF_MATURE_B_CELL_APOPTOTIC_PROCESS	0.0110135257068249	0.130904086702336	0.380730400722792	-0.815645773847615	-1.57282559330163	5	Cd44,Cd74,Mif	0.6
Canonical Pathways - Reactome	REACTOME_PLATELET_ACTIVATION_SIGNALING_AND_AGGREGATION	0.0003131230658839	0.012326431846663	0.49849310876659	-0.336730113894066	-1.57242689864396	225	Rarres2,Tagln2,F8,Orm2,Nhlrc2,Cd36,Gna12,Rac2,Abhd6,Lcp2,Fcer1g,Actg1,Rasgrp2,Fermt3,Vav1,Arrb1,Prkcb,Tmsb4x,Gng2,P2ry12,Tgfb1,Pik3r5,Rasgrp1,Hrg,Gnb4,Clec1b,Phactr2,Itpr3,Gna11,Endod1,Syk,Hgf,Srgn,Pla2g4a,Prkcq,Tor4a,Actn1,Aldoa,Plek,Lck,Plcg2,Pik3cg,Rap1b,Abcc4,Ptpn6,Psap,Shc1,Gngt2,Csk,Mapk3,Sytl4,Tln1,Ptpn1,Pecam1,Rap1a,App,Tuba4a,Adra2b,Pdpk1,Vav2,Vcl,Prkcd,Pik3cb	0.28
Ontology - Biological Process	GOBP_IRON_ION_IMPORT_ACROSS_PLASMA_MEMBRANE	0.0110135257068249	0.130904086702336	0.380730400722792	-0.815262066249792	-1.5720856824855	5	Lcn2,Iscu,Slc39a8	0.6
Ontology - Molecular Function	GOMF_3_HYDROXYACYL_COA_DEHYDROGENASE_ACTIVITY	0.0207032990354097	0.186562574322461	0.352487857583619	-0.767948600393269	-1.57202982579901	6	Hadh,Hsd17b4,Ehhadh,Hsd17b10	0.666666666666667
Ontology - Biological Process	GOBP_NEGATIVE_REGULATION_OF_LYMPHOCYTE_ACTIVATION	0.00091603760410186	0.0273820046509702	0.477270815362862	-0.359710045738828	-1.57188703376399	146	Axl,Cd44,Ildr2,Vsir,Nckap1l,Vsig4,Laptm5,Bank1,Fgl2,H2-Aa,Cd274,Fcgr2b,Tgfb1,Tbx21,Cd74,Cd300a,Fgr,Tyrobp,Zfp608,Zbtb7b,Il2ra,Clec4g,Gimap3,Lgals3,Inpp5d,Ptpn6,Bcl6,Flt3,Tnfrsf14,Tnfaip8l2,Runx3,Socs5,Mertk,Lst1,Btla,Itch,Ptpn22,Spn,Atm,Cd86,Zc3h12d,Pkn1,Cd37,Slfn1,Rhbdd3,Prnp,Lax1,Jak3,Samsn1	0.335616438356164
Ontology - Cellular Component	GOCC_F_ACTIN_CAPPING_PROTEIN_COMPLEX	0.0207032990354097	0.186562574322461	0.352487857583619	-0.767808870232364	-1.57174379105607	6	Carmil2,Capza2,Add1,Capza1,Mtpn	0.833333333333333
Ontology - Biological Process	GOBP_REGULATION_OF_PROTEIN_DEPHOSPHORYLATION	0.00654382290037624	0.0957489776345462	0.407017918923954	-0.398959651827517	-1.57155133312284	81	Adora1,Gna12,Nckap1l,Cdh5,Ppp4r4,Cry2,Tgfb1,Ptprc,Cd300a,Ppp1r9b,Jak2,Ptbp1,Pirb,Ppp1r15b,Itga1,Prkcd,Tsc1,Rcan1,Ppp1r16b,Calm1,Ppp1r1b,Mastl,Styxl1	0.283950617283951
Ontology - Biological Process	GOBP_POSITIVE_REGULATION_OF_MAST_CELL_ACTIVATION_INVOLVED_IN_IMMUNE_RESPONSE	0.0510805500982318	0.325789462982167	0.282013350011725	-0.621873564565674	-1.57138673097278	12	Fcer1g,Fgr,Syk,Gab2,Vamp8,Stxbp1	0.5
Ontology - Molecular Function	GOMF_CYTOKINE_RECEPTOR_ACTIVITY	0.00501333442453177	0.0806462290661125	0.407017918923954	-0.407009062712809	-1.57112226667516	71	Csf2rb,Il17ra,Cd44,Il2rb,Csf2rb2,Cxcr5,Lepr,Cxcr3,Ccr7,Cd74,Xcr1,Il21r,Csf3r,Cxcr6,Ccr5,Il7r,Gfra2,Il2ra,Ackr4,Ebi3,Ccr6,Il13ra2,Flt3,Il18r1,Epor,Il2rg,Il10rb,Il6ra,Csf2ra	0.408450704225352
Ontology - Biological Process	GOBP_T_CELL_ANTIGEN_PROCESSING_AND_PRESENTATION	0.0210055316488616	0.187780940727255	0.352487857583619	-0.767396619525809	-1.57089989290185	6	Was,Treml4,Unc93b1,Icam1	0.666666666666667
Ontology - Molecular Function	GOMF_CYTOKINE_BINDING	0.0032531572163788	0.0625595595701016	0.431707695803346	-0.378669582257733	-1.57075313768585	104	Tgfbr2,Csf1r,Cd44,Cd36,Il2rb,Tgfbr3,Tnfrsf1a,Lepr,Cxcr3,Ccr7,Itga4,Il1rn,Cd74,Gbp2b,Nrros,Il18bp,Csf3r,Cxcr6,Hyal2,Ccr5,Il2ra,Ackr4,Ebi3,Gbp2,Ccr6,Il13ra2,Il18r1,Tnfrsf14,Bmpr2,Il2rg,Il6ra,Tmc8	0.307692307692308
Ontology - Biological Process	GOBP_THYMIC_T_CELL_SELECTION	0.0368266517392679	0.265893788525367	0.321775918075361	-0.512370809876449	-1.570608921883	25	H2-DMa,Dock2,Tox,Ccr7,Ptprc,Cd74,Gata3,Cd3g,Cd3d,Itpkb,Card11,Srf,Cd28,Spn	0.56
Ontology - Biological Process	GOBP_AROMATIC_AMINO_ACID_TRANSPORT	0.0512820512820513	0.325789462982167	0.282013350011725	-0.655878209414189	-1.57058264586042	10	Slc16a10,Slc15a4,Slc7a8,Slc3a2	0.4
Ontology - Biological Process	GOBP_REGULATION_OF_DEFENSE_RESPONSE	7.81247785330951e-07	0.00010176546354937	0.659444398037935	-0.307190506988546	-1.57045911849455	620	Adora1,Pparg,Slc7a2,Csf1r,Smpdl3b,Slc15a3,Adrb2,Ctss,Il17ra,Cd44,Fcgr1,Agt,Cd36,Enpp3,Ednrb,Elf4,Casp6,Cdh5,Vsig4,Ppara,Fcer1g,Aoah,Clec4n,Fgl2,Dtx3l,Gpr108,Ndufc2,Tnfrsf1a,Il16,Vav1,Samhd1,Lpl,Myd88,Ddx3x,Ccr7,Spi1,Serpinb1a,Slc15a4,Irgm1,Cyba,Casp1,Fcgr2b,Tgfb1,Calcrl,Rasgrp1,Stat1,Ptprs,Sin3a,Cd74,Arf6,Cd300a,Mapkapk2,Fgr,Ets1,Sirpa,Slamf8,Tyrobp,Ythdf2,Tlr4,Hyal2,Ccr5,Syk,Hgf,Fcgr3,Sting1,Tap…	0.369354838709677
Ontology - Biological Process	GOBP_CD4_POSITIVE_OR_CD8_POSITIVE_ALPHA_BETA_T_CELL_LINEAGE_COMMITMENT	0.0305870493669988	0.23559058030025	0.352487857583619	-0.540675732022862	-1.57038109284038	20	Tox,Tgfb1,Tbx21,Bcl2,Il6ra,Spn,Slamf6,Batf,Ly9	0.45
Curated - Chemical and Genetic Perturbation	HOFFMANN_IMMATURE_TO_MATURE_B_LYMPHOCYTE_UP	0.0271266108171546	0.217419989250851	0.352487857583619	-0.457637606488401	-1.57033537105317	38	Neu1,H2-Aa,Arrb1,Ciita,Sell,Ngef,Pacs1,Jak2,Gimap4,Ms4a6b,Bcl2,Rhoh,Gm11346,Rab6b,Fxyd5,Stat4,Ms4a4c,Cr2	0.473684210526316
Ontology - Biological Process	GOBP_REGULATION_OF_T_HELPER_CELL_DIFFERENTIATION	0.0228521717938165	0.197166126268459	0.352487857583619	-0.482678806014696	-1.56995888747649	31	Ccr7,Tbx21,Prkcz,Gata3,Zbtb7b,Ccr6,Bcl6,Il18,Socs5,Rara,Ccr2,Jak3,Nfkbid,Irf1	0.451612903225806
Ontology - Biological Process	GOBP_RESPONSE_TO_MUSCLE_ACTIVITY	0.0364746885444912	0.264218071628646	0.321775918075361	-0.631631295800964	-1.56987253732708	11	Ppargc1a,Agt,Fndc5,Tns2	0.363636363636364
Ontology - Biological Process	GOBP_REGULATION_OF_NEUTROPHIL_MIGRATION	0.0203850223874028	0.185257418429363	0.352487857583619	-0.437820678090151	-1.56971148348298	48	Mpp1,Rac2,Nckap1l,Mospd2,Myd88,Ccr7,Sell,Cd74,Slamf8,Tlr2,Fut4,Xcl1,C5ar1	0.270833333333333
Positional	chr3H4	0.0504032258064516	0.325237909643054	0.287857117255149	-0.591464583486718	-1.56945014766468	14	Cth,Wls,Fpgt,1810013D15Rik	0.285714285714286
Canonical Pathways - Reactome	REACTOME_ERYTHROPOIETIN_ACTIVATES_PHOSPHOINOSITIDE_3_KINASE_PI3K	0.0364746885444912	0.264218071628646	0.321775918075361	-0.631460194752471	-1.56944727841587	11	Pik3cd,Pik3r5,Jak2,Pik3cg,Epor,Pik3cb,Pik3ca	0.636363636363636
Regulatory Target Gene - miRDB	MIR_1903	0.00115283316308365	0.0318790381304586	0.45505986738723	-0.360785453169543	-1.56910054713847	143	Cpeb3,Lbh,Eda,Sgms2,Gcdh,Car8,Mettl7a1,Megf9,Slc4a4,Slc9a9,Pigr,Dbndd2,Themis,Pah,Cavin2,Amotl1,Cep68,Ten1,Tfec,Mmrn2,Runx3,Cutc,Ranbp3l,Adamdec1,Akap11,Ralgapb,Psmd1,Erbin,Fasl,Axin2,Dele1,0610030E20Rik,Erg,Plxna4,Cul4b,Add1,Aak1,Vav3,Ifi211,Med1,Cplx2,Dcaf7,Amd2,Zfp85,Cox17,Emp2,Zdhhc9,Rbm47,Sgtb,Ifi205	0.34965034965035
Ontology - Biological Process	GOBP_PURINE_CONTAINING_COMPOUND_METABOLIC_PROCESS	6.17075969511526e-06	0.000574813440901957	0.610526878385931	-0.311542488431231	-1.56904096014743	491	Ppargc1a,Sult2a4,Ldhb,Acsm3,Adssl1,Sult2a3,Ak4,Tdo2,Nudt19,Pkm,Dcxr,Nme4,Enpp3,Adcy9,Hsd11b1,Ppara,Art2b,Ahcyl,Pdk2,Adcy6,Sdhb,Ndufs2,Ndufv2,Ndufc2,Ttr,Sult1e1,Me2,Ndufb11,Ndufa5,Sult2a5,mt-Nd5,Suclg2,Samhd1,Dlst,Gcdh,Macrod1,Ahcy,Entpd1,Pgk1,Sdhc,Atp5g1,Atp5a1,Tgfb1,Mdh1,Ndufb5,Nudt12,Ndufb4,Pgam1,Idh3a,Atp5b,Pdha1,Slc4a4,Atp5c1,Ndufb8,Gpd2,Hk3,Ndufb7,Dld,Adcy7,Mthfd1,Npr1,Ncf2,Dhtkd1,Ndufa2,H6p…	0.311608961303462
Ontology - Molecular Function	GOMF_CHEMOKINE_RECEPTOR_BINDING	0.0231301389188233	0.197859629341905	0.352487857583619	-0.45394675994507	-1.56867533485456	40	Defb1,Cxcl13,Ccl6,Stat1,Ccl22,Xcl1,Nes,Jak1,Cxcl16,Cxcl10,Itch,Ccl24	0.3
Ontology - Biological Process	GOBP_HEMOPOIESIS	1.12097588562691e-08	2.60293849848033e-06	0.747739663149885	-0.298722351058989	-1.56865946788329	873	Vnn1,Pparg,Tgfbr2,Rogdi,Csf1r,Axl,Cdkn1c,Klf1,Trib1,Fzd8,Cd44,C1qc,Dab2,Vsir,Nckap1l,Cd79a,Laptm5,Fnip1,H2-DMa,Fcer1g,Pld4,Satb1,Dock2,Tox,Ms4a1,Tek,Lfng,Fgl2,Pbx1,Tgfbr3,Sgpl1,H2-Ab1,Alas2,Vav1,Wasf2,H2-Aa,Smpd3,Lepr,Hbb-bs,Nfam1,Myd88,Tmem143,Sash3,Ccr7,Spi1,Tifab,Gpc3,Tgfb1,Rasgrp1,Stat1,Tbx21,Sin3a,Hba-a2,Ptprc,Dlk1,Cd74,Nrros,Thra,Prkcz,Clec1b,Meis1,Ets1,Sirpa,Sirt1,Slamf8,Tyrobp,Tspan2,Itk,…	0.263459335624284
Ontology - Biological Process	GOBP_T_HELPER_2_CELL_CYTOKINE_PRODUCTION	0.0510805500982318	0.325789462982167	0.282013350011725	-0.620770207344659	-1.56859870299504	12	Tbx21,Prkcz,Gata3,Xcl1,Stard7	0.416666666666667
Tumor Phenotype Ontology	MP_DECREASED_METASTATIC_POTENTIAL	0.0231809743889746	0.19808297155208	0.352487857583619	-0.482260198174248	-1.56859732551999	31	Cybb,Stab2,Sell,Ccr5,Npr1,Bcl11b,Tmem219,Mmp9,Cd96,Hcst,Plau,Fbln5,Id1,Cxcr2,Ifngr1	0.483870967741936
Regulatory Target Gene - miRDB	MIR_6902_3P	0.0146562743152473	0.154794216927417	0.380730400722792	-0.420787470315381	-1.56843912760895	59	Tmtc2,Sdk1,Acad12,Cyp4a10,Itga9,Atp5a1,Cyp4a31,Sema3d,Cyp4a14,Slc9a9,Rims2,Akr1c14,Mthfd2l,Slco1b2	0.23728813559322
Ontology - Biological Process	GOBP_DETOXIFICATION_OF_INORGANIC_COMPOUND	0.0210946866939669	0.187828682633583	0.352487857583619	-0.688676186417067	-1.56793737976362	9	Abcc2,Mt2,Atp7a,Mt1,Slc30a1,Slc39a8,Park7,Cat	0.888888888888889
Curated - Chemical and Genetic Perturbation	MADAN_DPPA4_TARGETS	0.0258807601153731	0.212320296246035	0.352487857583619	-0.50443197378598	-1.56784916889053	26	Spink1,Tek,Cisd3,Sntb1,Abcb1a,She,Hck,Nefh,Dnajc6	0.346153846153846
Ontology - Biological Process	GOBP_T_HELPER_1_CELL_CYTOKINE_PRODUCTION	0.0512820512820513	0.325789462982167	0.282013350011725	-0.654656789975585	-1.56765780379972	10	Tbx21,Xcl1,Il18r1,Il18,Slamf1,Il12b,Il18rap	0.7
Ontology - Biological Process	GOBP_CORTICAL_CYTOSKELETON_ORGANIZATION	0.0109517776740071	0.130660709321154	0.380730400722792	-0.435472453040043	-1.56722532971547	49	Epb41l1,Nckap1l,Epb41l3,Llgl2,Arf6,Actn1,Plek,Fmnl3,Fhod3,Fmnl2,Akap11,Tln1,Fmnl1	0.26530612244898
Canonical Pathways - Reactome	REACTOME_DRUG_ADME	0.00583050024751873	0.0887987404617349	0.407017918923954	-0.390387457192641	-1.56711901127432	87	Tpmt,Serpina6,Slco1a4,Hsd11b1,Cyp2e1,Gsta2,Ugt1a1,Sult1e1,Slc22a7,Vav1,Cyp3a11,Gsta3,Gsta5,Abcb1a,Akr1c14,Slco1b2,Abcc3,Abcc4,Abcc2,Vav2,Adk,Gstt1,Gstm2,Slc28a2,Nme1,Sult2a2,Slc29a3	0.310344827586207
Ontology - Molecular Function	GOMF_ORGANIC_CATION_TRANSMEMBRANE_TRANSPORTER_ACTIVITY	0.0233960831852065	0.199495500156135	0.352487857583619	-0.524780236937568	-1.56703683889756	22	Slc22a4,Slc44a2,Slc7a8,Slc25a26,Slc16a9,Slc22a5,Slc22a3,Slc25a42,Pou2f2,Slc47a1,Slc19a2,Slc44a1,Slc25a20,Slc6a8	0.636363636363636
Regulatory Target Gene - GTRD	DZIP3_TARGET_GENES	0.0210946866939669	0.187828682633583	0.352487857583619	-0.688186103681874	-1.5668215882569	9	Rnf19b,mt-Cytb,mt-Te,mt-Tt,mt-Nd6	0.555555555555556
Canonical Pathways - Biocarta	BIOCARTA_TH1TH2_PATHWAY	0.0504032258064516	0.325237909643054	0.287857117255149	-0.590415819740348	-1.56666725505781	14	Il2ra,Il18r1,Il18,Cd28,Cd86,Cd40lg,Il12rb2,Ifngr1,Il12b	0.642857142857143
Ontology - Molecular Function	GOMF_INSULIN_LIKE_GROWTH_FACTOR_II_BINDING	0.0231679658504432	0.198077454031911	0.352487857583619	-0.712623699085089	-1.56655712475518	8	Igfbp2,Igf2r,Igfbp1	0.375
Ontology - Biological Process	GOBP_CALCIUM_ION_TRANSMEMBRANE_IMPORT_INTO_CYTOSOL	0.00308784993065559	0.0604810899620584	0.431707695803346	-0.361505886281802	-1.56619523748106	137	Adrb2,Nol3,Coro1a,Ms4a1,Adra1a,Cxcr3,Gstm7,Cyba,Tgfb1,Ptprc,Xcr1,Ccr5,P2ry6,Gimap3,Slc8a1,Lck,Plcg2,Ptpn6,Xcl1,Bcl2,Adrb1,Ubash3b,Cd19,Cxcl10,Trpm2,Trpv2,Fasl,Ramp3,Fgf2,Cd4,Letm1,Plcb1,Calm1,Gpr39,Prnp,Agtr1a,Thy1,Tmem38b,Slc8b1,Cacna1i,Nalf2,Snca,Oga,Fyn,Grin2b,Glp1r,Fkbp1b,Tmem38a,Plcb2,Cacna1d,Ppp3cb,Lyn,P2rx4,Ddit3	0.394160583941606
Ontology - Cellular Component	GOCC_TERTIARY_GRANULE	0.0219122299269611	0.192703039642727	0.352487857583619	-0.764912226584751	-1.5658142142505	6	Slc11a1	0.166666666666667
Regulatory Target Gene - miRDB	MIR_719	0.0113173423537708	0.13283989684404	0.380730400722792	-0.811795955875215	-1.5654019145054	5	Amz1,Rims2,Cadm3	0.6
Ontology - Biological Process	GOBP_POSITIVE_REGULATION_OF_LEUKOCYTE_DEGRANULATION	0.0315379337126866	0.239750083322885	0.321775918075361	-0.538898640746152	-1.5652195692581	20	Fcer1g,Fgr,Itgb2,Syk,Gab2,Vamp8	0.3
Ontology - Cellular Component	GOCC_MITOCHONDRIAL_PROTON_TRANSPORTING_ATP_SYNTHASE_COMPLEX_CATALYTIC_SECTOR_F_1	0.0114692507238002	0.133838554331192	0.380730400722792	-0.811650264520166	-1.56512097503475	5	Atp5a1,Atp5b,Atp5c1,Atp5e,Atp5d	1
Ontology - Molecular Function	GOMF_TOLL_LIKE_RECEPTOR_BINDING	0.0504032258064516	0.325237909643054	0.287857117255149	-0.589815516677133	-1.56507435202099	14	Cd36,Myd88,Syk,Tlr2,Unc93b1	0.357142857142857
Curated - Chemical and Genetic Perturbation	MIKKELSEN_MEF_ICP_WITH_H3K4ME3_AND_H3K27ME3	0.0426448851067731	0.293401834897279	0.321775918075361	-0.562557702158104	-1.56495208720269	17	Pcdh20,Nol3,Coro1a,Meis1	0.235294117647059
Ontology - Molecular Function	GOMF_PEPTIDE_ANTIGEN_BINDING	0.0206524085276284	0.186523612981771	0.352487857583619	-0.520151312419547	-1.56467102959659	23	H2-Ab1,H2-Aa,Dhcr24,H2-Eb1,Tap1,H2-Eb2,H2-Q10,H2-D1,H2-Q7	0.391304347826087
Canonical Pathways - Biocarta	BIOCARTA_SODD_PATHWAY	0.0512820512820513	0.325789462982167	0.282013350011725	-0.653345859862703	-1.56451861720124	10	Tnfrsf1a,Bag4,Tnfrsf1b,Fadd,Tnf	0.5
Canonical Pathways - Reactome	REACTOME_SMOOTH_MUSCLE_CONTRACTION	0.0197376689794636	0.181954506552915	0.352487857583619	-0.483840152342994	-1.56424092648649	30	Tpm2,Sorbs1,Sorbs3,Myl7,Tln1,Tpm4,Pak1,Itga1,Vcl,Pak2,Pxn,Calm1	0.4
Ontology - Biological Process	GOBP_REGULATION_OF_MEMBRANE_HYPERPOLARIZATION	0.00890498710753285	0.11618542625154	0.380730400722792	-0.870302518390843	-1.56384975432725	4	Agt,Sod2	0.5
Ontology - Biological Process	GOBP_LIPID_DIGESTION	0.0358260817789561	0.26162510586255	0.321775918075361	-0.573173402693429	-1.56368848254744	15	Apoa2,Cd36,Abcg8,Npc1	0.266666666666667
Ontology - Biological Process	GOBP_GRANULOCYTE_MACROPHAGE_COLONY_STIMULATING_FACTOR_PRODUCTION	0.0219923181940941	0.193074477866178	0.352487857583619	-0.686807889306732	-1.56368375094129	9	Cd84,Rasgrp1,Syk,Il18,Tlr9	0.555555555555556
Ontology - Biological Process	GOBP_POSITIVE_REGULATION_OF_TOLL_LIKE_RECEPTOR_7_SIGNALING_PATHWAY	0.0222144628223173	0.193750747598893	0.352487857583619	-0.763807740856359	-1.56355327581489	6	Ddx3x,Slc15a4,Treml4,Ptpn22,Tasl	0.833333333333333
Curated - Chemical and Genetic Perturbation	GAVIN_IL2_RESPONSIVE_FOXP3_TARGETS_UP	0.0240440653994096	0.203397051652239	0.352487857583619	-0.544346373835199	-1.56326527931053	19	Il2rb,Zfp608,Sting1,Il2ra,Sord,Map3k8	0.315789473684211
Ontology - Biological Process	GOBP_PYRIMIDINE_RIBONUCLEOTIDE_CATABOLIC_PROCESS	0.0388469753421501	0.276011635889991	0.321775918075361	-0.628830891756606	-1.56291234166881	11	Entpd5,Upb1,Dpys,Upp2	0.363636363636364
Ontology - Biological Process	GOBP_CELL_CELL_ADHESION	4.81591875139484e-07	6.59492737049983e-05	0.659444398037935	-0.303885291189407	-1.56282279864818	700	Dsg1c,Vnn1,Tenm3,Bmp7,Tgfbr2,Colec10,Itgal,Erf,Cd53,Cxcl13,Adrb2,Cd44,Ildr2,Abat,Rac2,H2-DMb1,Vsir,Nckap1l,Cdh5,Pcdh20,Vsig4,Ppara,Laptm5,H2-DMa,Coro1a,Cdhr2,Igfbp2,Tek,Rdx,Fgl2,Stk10,Icos,H2-Ab1,Itgb7,Fermt3,Lrrc4,H2-Aa,Itga9,Cd274,Sash3,Selplg,Ccr7,Spi1,H2-DMb2,P2ry12,Msn,Sell,Mbp,Tgfb1,Itga4,Rasgrp1,Tbx21,Ptprs,Il1rn,Itga7,Ptprc,Cd74,Cd5,Cd300a,Cd2,H2-Eb1,Prkcz,Ets1,Itgb2,Sirpa,Pcdh18,Zfp608,F…	0.254285714285714
Ontology - Molecular Function	GOMF_COMPLEMENT_RECEPTOR_ACTIVITY	0.0234708107928889	0.199886325794327	0.352487857583619	-0.710855712335002	-1.56267056829716	8	Cmklr1,Fpr2,Fpr1,C5ar1,Cr2,Cr1l,C3ar1,C5ar2	1
Canonical Pathways - Wiki	WP_OXIDATIVE_STRESS_AND_REDOX_PATHWAY	0.00756683259877761	0.104423593365732	0.407017918923954	-0.395553290713338	-1.56249850887378	82	Gpx6,Cybb,Cd44,Gsta4,Gsta2,Gstt3,Gstm7,Cyba,Gsta3,Gstt2,Slc1a2,Ncf2,Gls,Gstk1,Ptgs1,Ncf4,Abcc2,Gstm3,Idh2,Gstm4,Mgst3,Sod2,Txnrd2	0.280487804878049
Ontology - Biological Process	GOBP_MYELOID_LEUKOCYTE_MEDIATED_IMMUNITY	0.00550267708578566	0.0859297195599005	0.407017918923954	-0.392285249979461	-1.56236192546973	86	Fcgr1,Rac2,Cd84,Fcer1g,Cd300lb,Myd88,Spi1,Rasgrp1,Hmox1,Cd300a,Fgr,Itgb2,Tyrobp,Fes,Syk,Fcgr3,Gab2,Il13ra2,Abr,Vamp8,Pdpk1,Milr1,Dnase1l3,Ccr2,Cplx2,Ncf1,Stxbp1,Bcr,Cxcl1,Lat,Ace,Nr4a3	0.372093023255814
Ontology - Biological Process	GOBP_REGULATION_OF_SYSTEMIC_ARTERIAL_BLOOD_PRESSURE	0.00914915592354028	0.118140028040664	0.380730400722792	-0.399817841034274	-1.56220091927051	74	Adora1,Ddah1,Rarres2,Adrb2,Agt,Ednrb,Postn,Adra1a,Slc2a5,Cyba,Nr3c2,Mecp2,Kdr,Adm,Klk1,Sod2,Adrb1,Bmpr2	0.243243243243243
Ontology - Biological Process	GOBP_PHOTOTRANSDUCTION	0.0530451866404715	0.331313937168807	0.276500599254472	-0.618185026628361	-1.56206631617845	12	Pde6c,Arrb1,Pde6d,Cds2,Cabp4	0.416666666666667
Ontology - Biological Process	GOBP_RENAL_SYSTEM_PROCESS	0.00427182351187408	0.073594791728222	0.407017918923954	-0.384777492679631	-1.56171629311495	92	Adora1,Adrb2,Agt,Dab2,Ednrb,Adcy6,Adra1a,Lgmn,Npr3,Atp6v0a4,Cyba,Nr3c2,Adm,Psap,Abcg3,Klhl3,Bcl2,Adrb1,Akap11,Adgrf5,Oit3,Chrnb2,Abcg2,Tbc1d8b,Pkn1,Sulf1,Mllt6,Agtr1a,Bcr,Ace,Emp2,Adora2a,Ptger4,Ptpro,Inpp5k,Rrm2b,Aqp4	0.402173913043478
Curated - Chemical and Genetic Perturbation	KHETCHOUMIAN_TRIM24_TARGETS_UP	0.0164171762254268	0.164294814168513	0.352487857583619	-0.440903416557014	-1.56157230475337	46	Tgfbr2,Cybb,Itgal,Cd44,H19,Laptm5,Afp,Casp1,Tgfb1,Stat1,Lgals3,Hck,Vcam1,Cd38,App,Icam1	0.347826086956522
Ontology - Biological Process	GOBP_ACYLGLYCEROL_HOMEOSTASIS	0.0242206147512049	0.204268759821773	0.352487857583619	-0.468469522579772	-1.56150873271681	34	Adora1,Scarb1,Lpl,Sirt1,Gpihbp1,Il18,Pnpla8,Rora	0.235294117647059
Ontology - Cellular Component	GOCC_BLEB	0.0228189288008051	0.196985386447467	0.352487857583619	-0.762608150332125	-1.56109765302728	6	Ptprc,Marcks,Panx1	0.5
Ontology - Biological Process	GOBP_IMMUNE_RESPONSE_REGULATING_SIGNALING_PATHWAY	9.30238600136409e-05	0.00494401790475256	0.538434096309916	-0.318341060146484	-1.56108733256628	349	Smpdl3b,Slc15a3,Cd36,Nckap1l,Cd79a,Laptm5,Lcp2,Fcer1g,Ms4a1,Clec4n,Cmklr1,Gpr108,Prkcb,Nfam1,Myd88,Ddx3x,Ccr7,Cd22,Slc15a4,Irgm1,Cyba,Casp1,Ptprs,Ptprc,Arf6,Cd300a,Mapkapk2,Fyb,Tyrobp,Itk,Gcsam,Tlr4,Syk,Gata3,Pigr,Tlr13,Fpr2,Fpr1,Cd79b,Sla2,Themis,Clec7a,Ankrd17,Scimp,Myo1g,Lck,Plcg2,Lgals3,Cd180,Themis2,Bcl2a1d,Btnl2,Usp9x,Mefv,Ptpn6,Tlr2,Treml4,Fcho1,C5ar1,Irgm2,Csk,Bcl2,Card11,Unc93b1,Cmtm3,Ap…	0.392550143266476
Regulatory Target Gene - miRDB	MIR_6928_5P	0.0207328227057472	0.186650887017236	0.352487857583619	-0.482784625681035	-1.56082843995424	30	Apex2,Ppp1r9b,Fam172a,St3gal2,Srf,Stk35,Efnb1,Dennd4a,Pik3ca,Cd37	0.333333333333333
Curated - Chemical and Genetic Perturbation	SHANK_TAL1_TARGETS_DN	0.0611439842209073	0.354816702349648	0.257206466468838	-0.724990790381196	-1.56077412221612	7	Cd5,Bcl2,Cd4,Rorc,Cd6,Bcl2l1	0.857142857142857
Ontology - Biological Process	GOBP_NEGATIVE_REGULATION_OF_MUSCLE_HYPERTROPHY	0.0202489785932653	0.184754632700055	0.352487857583619	-0.475434126461785	-1.56072718332482	32	Pparg,Ppara,Tnfrsf1a,Bmp10,Rgs2,Pak1,Zfp418,Tnfrsf1b,Smad4,Foxo1	0.3125
Curated - Chemical and Genetic Perturbation	LANDIS_ERBB2_BREAST_TUMORS_324_DN	0.00217137289628852	0.0483190785337981	0.431707695803346	-0.358131416869566	-1.56064257259633	145	Fam107b,Mrc1,Cd36,Sorbs1,Cfp,Hspb8,Postn,Bckdhb,Ephx2,Acaa1a,Hadh,H2-Aa,Chpt1,Plac8,Plpp1,Atp1b3,Ivd,Pgm1,Chchd10,Pdha1,Cyb5a,Cyp4b1,Gpd2,Marcks,H6pd,Cavin2,Ndufv1,Uqcr10,Idh2,Ndufs5,Decr1,Ptprb,Auh,Ndufab1,Lyl1,Mccc1,Rragc,Sowahc,Gstz1,Dhrs7,Crip1,Phyh,Rab34	0.296551724137931
Ontology - Molecular Function	GOMF_CGMP_BINDING	0.0611439842209073	0.354816702349648	0.257206466468838	-0.724730263046299	-1.56021325395706	7	Pde6c	0.142857142857143
Ontology - Biological Process	GOBP_NEGATIVE_REGULATION_OF_HORMONE_SECRETION	0.00979431287649929	0.122846990029966	0.380730400722792	-0.409619898645831	-1.55974289613789	67	Adora1,Pparg,Hadh,Stxbp5l,Cry2,Sirt1,Kalrn,Pfkl,Midn,Tbc1d1,Sytl4,Pde4c,Pde8b,Irs1,Madd,Nrg1,Psmd9,Foxo1	0.26865671641791
Ontology - Molecular Function	GOMF_PROTEIN_PHOSPHATASE_REGULATOR_ACTIVITY	0.0125871593302885	0.140335216260839	0.380730400722792	-0.409913814301644	-1.55888788911117	64	Rcan2,Gna12,Ppp4r4,Dmpk,Ppp1r9b,Ppp2r2d,Ppp1r15b,Ppp1r10,Ppp2r3a,Uri1,Wbp11,Rcan1,Ppp1r16b,Phactr4,Calm1,Ppp1r1b,Styxl1,Ppp2r1b,Ppp2r1a,Ppp1r2,Ppp1r11,Ppp2r2a,Fam122a,Csnk2a1,Arpp19,Calm3,Phactr1,Ppp1r8,Ensa,Pdp1,Lmtk2,Ppp2r5e,Ppp6r3	0.515625
Ontology - Biological Process	GOBP_REGULATION_OF_RESPONSE_TO_TYPE_II_INTERFERON	0.0382756706607008	0.273042206289291	0.321775918075361	-0.571294591583798	-1.55856285166644	15	Pparg,Irgm1,Irgm2,Parp14,Dnaja3,Igtp,Med1,Nlrc5	0.533333333333333
Ontology - Biological Process	GOBP_MYELOID_CELL_DEVELOPMENT	0.00684346201923116	0.0986912227471842	0.407017918923954	-0.397396814686406	-1.55812608282876	77	Csf1r,Klf1,Alas2,Wasf2,Hbb-bs,Hba-a2,Nrros,Meis1,Tyrobp,Tspan2,Hba-a1,Ptpn6,Tlr2,Bcl6,Klf2,Srf,Vps33b,App,Adgrf5,Lrrk1,Ank1,Pip4k2a,Med1	0.298701298701299
Ontology - Biological Process	GOBP_IMPORT_INTO_CELL	0.000656197729931597	0.0215838602011196	0.477270815362862	-0.345726634411291	-1.55806238238978	184	Slc39a5,Slc7a2,Slc15a3,Adrb2,Agt,Cd36,Folr2,Ms4a1,Slc38a4,Slc22a4,Smpd3,Slc2a5,Slc27a5,Lcn2,Lrp2,Lrrc8e,Slc15a4,Rbp4,Itga4,Atp1b3,Slc7a8,Vps28,Slc1a2,Slc38a1,Slc9a9,Atp1a1,Iscu,Slc8a1,Neurl3,Slc5a6,Slc36a1,Kcnd3,Slc27a2,Trpm4,Adrb1,Kcnj10,Rgs2,Trpm2,Arl6ip1,Trpv2,Kcnj8,Ramp3,Lrsam1,Prkcd,Slc30a1,Slc3a2,Slc12a7,Lrrc8c,Slc30a5,Slc39a8,Slc43a2,Slc9a1,Prnp,Agtr1a	0.293478260869565
Canonical Pathways - Reactome	REACTOME_ACYL_CHAIN_REMODELLING_OF_PC	0.0604288499025341	0.353741700087103	0.257206466468838	-0.600689407353786	-1.5571703573143	13	Pla2g6,Pla2g12a,Pla2r1,Pla2g4a,Pnpla8,Lpcat2,Plaat3	0.538461538461538
Ontology - Biological Process	GOBP_ANTIGEN_PROCESSING_AND_PRESENTATION_OF_EXOGENOUS_PEPTIDE_ANTIGEN_VIA_MHC_CLASS_I	0.0566801619433198	0.344076695592499	0.271288554688953	-0.708059567047961	-1.55652381605345	8	Fcgr1,Ifi30,Fcer1g,Fcgr3,Tap1	0.625
Ontology - Biological Process	GOBP_NEGATIVE_REGULATION_OF_MITOCHONDRIAL_FISSION	0.0631163708086785	0.357964776317397	0.252961123069611	-0.722943291227106	-1.55636622664371	7	Pparg,Ppargc1a	0.285714285714286
Canonical Pathways - Reactome	REACTOME_MET_ACTIVATES_RAP1_AND_RAC1	0.0406261923206537	0.28485815441237	0.321775918075361	-0.626165771858822	-1.55628838467994	11	Hgf,Met,Rap1b,Rap1a,Crk	0.454545454545455
Ontology - Biological Process	GOBP_CONNECTIVE_TISSUE_REPLACEMENT	0.0530451866404715	0.331313937168807	0.276500599254472	-0.615850655875217	-1.55616769074126	12	Pparg	0.0833333333333333
Ontology - Biological Process	GOBP_REGULATION_OF_CALCIUM_ION_IMPORT_ACROSS_PLASMA_MEMBRANE	0.0382756706607008	0.273042206289291	0.321775918075361	-0.570362260658828	-1.55601933669794	15	Adrb2,Ms4a1,Adrb1,Ramp3,Prnp,Agtr1a,Fyn,Ppp3cb	0.533333333333333
Ontology - Molecular Function	GOMF_PHOSPHOLIPASE_A2_ACTIVITY	0.0497037736790294	0.322279992669125	0.321775918075361	-0.56560156016985	-1.55597985420107	16	Pgap6,Pla2g6,Pla2g12a,Pla2g7,Pla2g4a,Pnpla8	0.375
Ontology - Biological Process	GOBP_RECEPTOR_MEDIATED_ENDOCYTOSIS	0.000437462686360233	0.0158217317400985	0.49849310876659	-0.333201860961843	-1.55546440306479	230	Tgfbr2,Siglec1,Mrc1,Adrb2,Cd44,Fcgr1,Apoc1,Cd36,Dab2,Stab2,Fcgr4,Fcer1g,Arrb1,Msr1,Ccr7,Lrp2,Vldlr,Fcgr2b,Itga4,Ralb,Calcrl,Cd300a,Snx9,Itgb2,Atp5b,Hamp2,Pla2r1,Syk,Ophn1,Hpse,Plcg2,Ldlrap1,Hip1,Adm,Fcho1,Ldlrad3,Pacsin1,Rala,Siglech,Cbl,Dnajc6,Cxcl16,Hspg2,Clec9a,Grk2,Ramp3,App,Tbc1d5,Rnf216,Bmp2k,Rab31,Marco	0.226086956521739
Ontology - Biological Process	GOBP_DERMATAN_SULFATE_PROTEOGLYCAN_METABOLIC_PROCESS	0.0412192649637464	0.287762554792656	0.321775918075361	-0.625833096682641	-1.55546154530955	11	Hexa,Dse,Ids	0.272727272727273
Curated - Chemical and Genetic Perturbation	CUI_TCF21_TARGETS_2_DN	5.73611762925593e-08	1.05636869719469e-05	0.719512826338911	-0.297787928647682	-1.55507278488127	834	Kbtbd11,Tgfbr2,Cybb,Col4a5,Retreg1,Cdkn1c,Scd2,Spred2,Adgre4,Osbpl5,Ctss,Ildr2,Tmem26,Cd36,Ugp2,Clec14a,Sorbs1,Acox1,Rcan2,Ednrb,Cdh5,Rapgef5,Card10,Sgk1,Klf3,Coro1a,Mospd2,Tek,Slc38a4,Ctbs,Tgfbr3,Adgre5,Rbms1,Chpt1,Arrb1,Peli2,Itga9,Adgrl4,Npr3,Slc35a5,Wipf3,Diaph2,Plpp1,Dusp6,Rdh9,Cyria,Itga4,Ralb,Calcrl,Stat1,Map3k3,Tmem106b,Sgms1,Ptprc,Nrros,Jade1,Hivep2,Ets1,Parp12,Sirpa,Tspan2,Acer2,Cyp4b1,…	0.375299760191847
Canonical Pathways - Reactome	REACTOME_FGFRL1_MODULATION_OF_FGFR1_SIGNALING	0.0102749539908452	0.125668177741467	0.380730400722792	-0.865415244596132	-1.55506779430567	4	Spred2,Spred1,Fgfrl1,Fgf2	1
Canonical Pathways - Reactome	REACTOME_DEFENSINS	0.01268451865421	0.141139062786378	0.380730400722792	-0.806075578312217	-1.55437119930659	5	Defb1,Ccr6,Tlr2,Cd4	0.8
Cell Type Signatures	TABULA_MURIS_SENIS_SUBCUTANEOUS_ADIPOSE_TISSUE_MYELOID_CELL_AGEING	0.00102151638627038	0.0292785966741039	0.45505986738723	-0.341930249337682	-1.55417065306191	196	Limd2,Cybb,Smpdl3b,Itgal,Pkm,Ear2,Actg1,Sgk1,Coro1a,Stk10,Adgre5,Tnfrsf1a,Scand1,Rnf19b,Spi1,Lcn2,Msn,Mbp,Cyba,Mapkapk2,Fgr,Ppp1r18,Vasp,Hp,Dcn,Napsa,Hck,Midn,Ndel1,Sema4d,Treml4,Gngt2,Siglech,Hcls1,Lsp1,Sod2,Cotl1,Tln1,Filip1l,Ptpn1,Furin,Fmnl1,Grk2,Csf2ra,Spn,Ehd1,Prkcd,Tmsb10	0.244897959183673
Ontology - Biological Process	GOBP_NITROBENZENE_METABOLIC_PROCESS	0.0631163708086785	0.357964776317397	0.252961123069611	-0.721779308576242	-1.55386038239813	7	Gstm7,Gstm3,Gstm4,Gstm2	0.571428571428571
Curated - Chemical and Genetic Perturbation	MARTORIATI_MDM4_TARGETS_NEUROEPITHELIUM_DN	0.00307906678785051	0.0603828740207355	0.431707695803346	-0.371809617698736	-1.55356274166354	107	Csf1r,Mrc1,C1qb,Cd53,Csf2rb,Cxcl13,Bhlhe22,Tmem26,Ednrb,Rapgef5,Satb1,Coro1a,Ly86,Hsd17b11,Megf9,Tyrobp,Vcam1,St8sia4,Oxct1,Sgk3,Aldh1a1,Lst1,Pdgfra,Pak1,Rtn1,Zcchc18,Bcl11a	0.252336448598131
Ontology - Molecular Function	GOMF_PROTEIN_TYROSINE_PHOSPHATASE_ACTIVITY	0.00547517802194949	0.0857510286096528	0.407017918923954	-0.397396249006074	-1.55332722239546	75	Dusp4,Ptp4a3,Ptpn18,Dusp6,Ptprs,Ptprc,Dusp14,Ptprm,Tns2,Ptprd,Ptpn6,Cdc14b,Ssh1,Dusp23,Dnajc6,Ptprb,Ubash3b,Ssh2,Ptpn1,Ptp4a2,Ptpn22,Cdc25b,Ptpn7,Cdc14a,Ptp4a1,Dusp16,Ptpn12,Dusp9	0.373333333333333
Canonical Pathways - Reactome	REACTOME_G_ALPHA_I_SIGNALLING_EVENTS	0.00178740250729447	0.0423120047044977	0.45505986738723	-0.35297027921672	-1.55331521717248	158	Adora1,Cxcl13,Agt,Adcy9,Adcy6,Ccl6,P2ry13,Cxcr5,Chrm2,Cxcr3,Gng2,Ccr7,P2ry12,Gnb4,Cxcr6,Gna11,Ccr5,Adcy7,Pla2g4a,Lpar5,Fpr2,Fpr1,Ccr6,Psap,Gpr55,Gngt2,C5ar1,Pde4c,Cxcl16,Cxcl10,Grk2,App,Adcy4,Adra2b,S1pr4,Cnr2,Prkcd,Prkaca,P2ry14,Plcb1,P2ry4,Adcy5,Calm1,Camkk1,Ccl5,Rgs14,Ppp1r1b,Cxcl1,Ccr9,Mtnr1a,Gpsm3,Ppp2r1b,Hebp1,Apln,Cxcr2,Ccr1,S1pr5	0.360759493670886
Ontology - Molecular Function	GOMF_CYTOKINE_RECEPTOR_BINDING	0.00126499967010734	0.0338926834689963	0.45505986738723	-0.344365515699749	-1.55201833932713	181	Defb1,Tgfbr2,Spred2,Cxcl13,Cd44,Spred1,Siva1,Cdh5,Nol3,Ltb,Ccl6,Eda,Tgfbr3,Myd88,Tgfb1,Stat1,Il1rn,Syk,Gata3,Jak2,Ebi3,Mif,Ptpn6,Ccl22,Smad6,Shc1,Xcl1,Erap1,Il18,Nradd,Fermt2,Nes,Jak1,Cxcl16,Cxcl10,Fasl,Ddt,Il6ra,Itch,Ccl24,Ntrk1,Pycard,Tlr9,Ctf1,Il15,Dnaja3,Cd40lg,Ecm1,Cflar,Snx6,Smad2,Ccl5,Jak3,Traf6,Cxcl1,Efna5,Eng	0.314917127071823
Ontology - Molecular Function	GOMF_PHOSPHATIDYLINOSITOL_MONOPHOSPHATE_PHOSPHATASE_ACTIVITY	0.0584677419354839	0.349595019092226	0.266350657088526	-0.584854488348881	-1.55191027278493	14	Mtmr7,Mtmr14,Mtm1,Synj2,Mtmr6,Mtmr4,Sacm1l,Mtmr1,Synj1,Fig4,Pten,Mtmr2	0.857142857142857
Ontology - Biological Process	GOBP_REGULATION_OF_NEUTROPHIL_DEGRANULATION	0.0631163708086785	0.357964776317397	0.252961123069611	-0.720690830332297	-1.55151708549245	7	Spi1,Itgb2,Syk,Abr,Bcr	0.714285714285714
Regulatory Target Gene - miRDB	MIR_6938_3P	0.00692712292411174	0.0991835241198555	0.407017918923954	-0.394668521407092	-1.5512258450298	78	Adora1,Slc16a10,Dab2,Lair1,Pbx1,Egln3,Zfp770,Arrb1,Aldh4a1,Jade1,Sting1,Kctd10,Robo1,H6pd,Scimp,Amotl1,Cttnbp2nl	0.217948717948718
Ontology - Biological Process	GOBP_POSITIVE_REGULATION_OF_EPIDERMAL_GROWTH_FACTOR_ACTIVATED_RECEPTOR_ACTIVITY	0.056	0.341412480974125	0.271288554688953	-0.681270280560069	-1.55107604949952	9	Adora1,Tgfa	0.222222222222222
Ontology - Biological Process	GOBP_L_ALANINE_TRANSMEMBRANE_TRANSPORT	0.0111882672127501	0.131710813580222	0.380730400722792	-0.862782013234939	-1.55033613131462	4	Slc38a4,Slc7a8,Slc3a2	0.75
Ontology - Biological Process	GOBP_REGULATION_OF_ACTIVATION_OF_JANUS_KINASE_ACTIVITY	0.0258412618777963	0.212289825601545	0.352487857583619	-0.757315198894053	-1.5502627123517	6	Agt,Cd300a,Il6ra	0.5
Ontology - Biological Process	GOBP_LACTATE_BIOSYNTHETIC_PROCESS	0.0134440618480272	0.14633203731596	0.380730400722792	-0.803883434468183	-1.55014404573987	5	Ldhb	0.2
Ontology - Molecular Function	GOMF_HYDROLASE_ACTIVITY_ACTING_ON_CARBON_NITROGEN_BUT_NOT_PEPTIDE_BONDS_IN_LINEAR_AMIDINES	0.0631163708086785	0.357964776317397	0.252961123069611	-0.719905900689041	-1.54982727385455	7	Ddah1,Padi2	0.285714285714286
Ontology - Biological Process	GOBP_CELLULAR_RESPONSE_TO_X_RAY	0.0566801619433198	0.344076695592499	0.271288554688953	-0.704654073736914	-1.54903753708662	8	Gata3,Atm,Ccnd2,Xrcc5,Nucks1,Xrcc6,Sfrp1,Nipbl	1
Ontology - Biological Process	GOBP_REGULATION_OF_LAMELLIPODIUM_ORGANIZATION	0.0191761442212251	0.178527244894228	0.352487857583619	-0.437255043120603	-1.54865065637925	46	Enpp2,Cd44,Rac2,Wasf2,Coro1b,Hrg,Actr3,Was,Carmil2,Atp7a,Fscn1,Vil1,Abi3	0.282608695652174
Ontology - Biological Process	GOBP_BIOLOGICAL_PROCESS_INVOLVED_IN_INTERSPECIES_INTERACTION_BETWEEN_ORGANISMS	4.7888751685165e-10	1.63249697765896e-07	0.801215574617779	-0.2890063505392	-1.54839551785483	1261	Vnn1,Pparg,Ang,Defb1,Rnase4,Rarres2,Ociad2,Usp18,Siglec1,Cybb,Csf1r,Serpina3n,Colec10,Axl,Smpdl3b,Mrc1,C1qb,Trib1,Slc15a3,Cxcl13,Il17ra,Wdfy4,Mpeg1,Fcgr1,Ear2,Scarb1,Cd36,Pla2g6,C1qc,Slfn2,Cyp3a25,Cfp,Mst1r,Ednrb,Stab2,Elf4,Casp6,Cd84,C1qa,Vsig4,Rab43,Fcgr4,Rab27a,Slc11a1,Cyp2e1,Bank1,Fcer1g,Actg1,Pld4,Car3,Coro1a,Ms4a1,Ccl6,Clec4n,Gsta2,Fgl2,Dtx3l,Igf2r,H2-Ab1,Gpr108,Saa1,Naaladl2,Pik3cd,Ly86,Wi…	0.346550356859635
Ontology - Biological Process	GOBP_REGULATION_OF_MACROPHAGE_DIFFERENTIATION	0.0430003443140317	0.294549600940323	0.321775918075361	-0.544147248616274	-1.54835354717122	18	Trib1,C1qc,Tgfb1,Hcls1,Asxl2,Il34,Fadd	0.388888888888889
Ontology - Biological Process	GOBP_REGULATION_OF_ADIPONECTIN_SECRETION	0.0267479626604681	0.215246538295339	0.352487857583619	-0.756233035282772	-1.54804746842463	6	Pparg	0.166666666666667
Ontology - Molecular Function	GOMF_ESTROGEN_16_ALPHA_HYDROXYLASE_ACTIVITY	0.0540257876013564	0.334916512529455	0.321775918075361	-0.562708097101415	-1.54801988633605	16	Cyp2c37,Cyp3a59,Cyp2c29,Cyp3a25,Cyp2c50,Cyp3a11,Cyp1a2	0.4375
Ontology - Cellular Component	GOCC_PROTON_TRANSPORTING_TWO_SECTOR_ATPASE_COMPLEX	0.0255131301555616	0.210598336606083	0.352487857583619	-0.443043025710052	-1.54776071027175	43	Atp6v0a4,Atp5g1,Atp5a1,Atp5b,Atp5c1,Atp6v1b2,Atp5pb,Atp5mpl,Atp5e,Atp5h,Atp6v0a2,Atp6v0e,Atp5l,Atp5o,Atp6v1a,Atp5j2,Atp6v1c1,Atp6v1h,Atp5g3,Atp5d,Atp5md,Atp5g2	0.511627906976744
Ontology - Biological Process	GOBP_CELLULAR_LIPID_CATABOLIC_PROCESS	0.00156685959198203	0.0390371071074089	0.45505986738723	-0.340248353323911	-1.54746890768471	197	Enpp2,Smpdl3b,Eci1,Acad12,Nudt19,Acad10,Apoa2,Apoc1,Scarb1,Pla2g6,Acox1,Acaa1b,Hexa,Acadm,Abhd6,Aoah,Acaa1a,Sgpl1,Neu1,Hadh,Smpd3,Lpl,Gcdh,Bco2,Pla2g7,Ivd,Acat3,Acer2,Pla2g4a,Apob,Decr2,Plcg2,Gpihbp1,Hsd17b4,Pik3cg,Cps1,Psap,Slc27a2,Decr1,Lipe,Pnpla8,Neu2,Acads,Acad11,Ehhadh,Gla,Cyp4f15,Auh,Etfa,Etfdh,Cpt1a,Smpdl3a,Acat1,Acadl,Prkcd,Echs1,Lrp1,Acox2,Acot7,Plcb1,Abcd4,Abcd1,Mgst2,Phyh,Mlycd,Irs1,P…	0.345177664974619
Ontology - Biological Process	GOBP_NUCLEOSIDE_TRIPHOSPHATE_METABOLIC_PROCESS	0.000333009541186973	0.0128876301181103	0.49849310876659	-0.328297255295013	-1.54721262838037	247	Ppargc1a,Ak4,Pkm,Nme4,Enpp3,Ppara,Sdhb,Ndufs2,Ndufv2,Ndufc2,Ndufb11,Ndufa5,mt-Nd5,Samhd1,Entpd1,Pgk1,Sdhc,Atp5g1,Ctps2,Atp5a1,Tgfb1,Ndufb5,Ndufb4,Pgam1,Atp5b,Slc4a4,Atp5c1,Ndufb8,Hk3,Ndufb7,Dhtkd1,Ndufa2,Aldoa,Ndufa13,Ndufv1,mt-Nd4,Ndufs1,Pfkl,Atp6v1b2,Atpif1,Gimap7,Ogdh,Ndufb10,Ndufs3,Atp5pb,Ndufs5,Ndufa9,Hk1,Atp5e,Slc25a12,Pfkfb1,Ndufb3,Sdha,Aldob,Tpi1,Ndufs4,Atp5h,Atp7a,App,Ndufb9,Pfkfb2,Atp5l…	0.380566801619433
Ontology - Biological Process	GOBP_NEGATIVE_REGULATION_OF_CYTOSOLIC_CALCIUM_ION_CONCENTRATION	0.0529531568228106	0.331313937168807	0.282013350011725	-0.566886459863653	-1.54653691890691	15	Nol3,Smpd3,Slc8a1,Atp2b1,Bcl2,Lrp1	0.4
Cell Type Signatures	TABULA_MURIS_SENIS_SPLEEN_B_CELL_AGEING	0.00370835268468803	0.0670763374702744	0.431707695803346	-0.373379395308491	-1.54641806326096	99	Cybb,Cd44,H2-DMb1,Ifi30,Pld4,H2-Ab1,Itgb7,H2-Aa,Ptpn18,Fcgr2b,Cd2,H2-Eb1,Tnfaip8,Syk,Srgn,Irf8,Scimp,Gimap3,Gimap4,Psap,Gimap7,Ptpn1,H2-Oa,Cd72,Pycard,Sh3bgrl3,Crip1,H2-D1,Mrpl52,Ccl5,Cyp4f18,Fxyd5	0.323232323232323
Ontology - Biological Process	GOBP_RESPONSE_TO_PLATELET_DERIVED_GROWTH_FACTOR	0.0308484771393663	0.23659851638436	0.352487857583619	-0.527107827338585	-1.54629274198297	21	Pparg,Iqgap1,Coro1b,Tlr4,Syap1,Mtss2,Atp7a	0.333333333333333
Ontology - Biological Process	GOBP_NEGATIVE_REGULATION_OF_RESPONSE_TO_BIOTIC_STIMULUS	0.00440217021731115	0.0746211716711015	0.407017918923954	-0.368128010781472	-1.54624712945074	112	Pparg,Smpdl3b,Trib1,Vsig4,Fgl2,Samhd1,Tgfb1,Ptprs,Slamf8,Ythdf2,Tap1,Serpinb9,Trim21,Ifi209,Ifi204,Ifi208,Parp14,Ifi203,Erbin,Itch,Ptpn22,Nlrc3,Irak3,Ahr,Dnaja3,Crk,Acod1,Ifi211,Cd96,Tarbp2,Nlrc5,Klrd1,Sec14l1,Arrb2,Oas3,Ifi205,Banf1,Ccr1,Klre1,Rab7b	0.357142857142857
Ontology - Biological Process	GOBP_REGULATION_OF_B_CELL_ACTIVATION	0.00252867493905587	0.0535905157057581	0.431707695803346	-0.360576051175395	-1.54605251306468	130	Nckap1l,Laptm5,Bank1,Ighd,Nfam1,Sash3,Spi1,Cd22,Slc15a4,Fcgr2b,Tgfb1,Tbx21,Ptprc,Cd74,Cd300a,Slamf8,Tyrobp,Tlr4,Bmi1,Syk,Ikzf3,Msh2,Mif,Inpp5d,Themis2,Ptpn6,Bcl6,Flt3,Bcl2,Card11,Il2rg,Cd19,Cd38,Cd28,Tnfrsf13c,Btla,Bst1,Stat5b,Atm,Tlr9,Chrnb2,Ahr,Nfatc2,Cd40lg,Pkn1,Vav3	0.353846153846154
Canonical Pathways - Reactome	REACTOME_REGULATION_OF_KIT_SIGNALING	0.0662768031189084	0.364508972808568	0.245041785430996	-0.596396763653731	-1.54604251413544	13	Lck,Ptpn6,Cbl,Fyn,Sh2b3,Lyn,Kitl,Kit,Src	0.692307692307692
Ontology - Cellular Component	GOCC_MEMBRANE_MICRODOMAIN	0.000157844971083857	0.00737315488835439	0.518848077743792	-0.318248294701618	-1.54571819892957	320	Ldhb,Tgfbr2,Adrb2,Cd44,Fcgr1,Scarb1,Cd36,Sorbs1,Ednrb,Cd79a,Iqgap1,Lcp2,Fcer1g,Adcy6,Ms4a1,Tek,Igf1r,Tnfrsf1a,Cd48,Nfam1,Selplg,Pgk1,Lrp2,P2ry12,Plpp1,Atp5a1,Fcgr2b,Atp1b3,Npc1,Ptprc,Hmox1,Cd2,Prkcz,Erlin2,Itgb2,Atp5b,Tlr4,Slc1a2,Hyal2,Atp1a1,Smo,Cavin2,Hpse,Jak2,Lck,Hck,Kcnd3,Kdr,Tfpi,Tlr2,Cd55,Grip1,Abcg3,Atp2b1,Csk,Cbl,Card11,Hk1,Mapk3,Stom,Lipe,Bmpr2,Slc25a5,Furin,Cd28,Nos3,Pecam1,Fasl,Skap1,…	0.3
Ontology - Molecular Function	GOMF_LIPOPROTEIN_PARTICLE_RECEPTOR_ACTIVITY	0.0662768031189084	0.364508972808568	0.245041785430996	-0.596187249323709	-1.54549938901928	13	Scarb1,Cd36,Stab2,Vldlr,Atp5b,Apobr,Cxcl16	0.538461538461538
Cell Type Signatures	TABULA_MURIS_SENIS_LIMB_MUSCLE_MACROPHAGE_AGEING	0.00370925196596325	0.0670763374702744	0.431707695803346	-0.364999422884248	-1.54544335303901	118	Csf2rb,Pkm,Ctss,Mpeg1,H2-DMb1,H2-DMa,Coro1a,H2-Ab1,Itgb7,H2-Aa,Plac8,Pgk1,Cyba,Ptprc,Cd74,Cd52,H2-Eb1,Itgb2,Ndufb7,Vasp,Aldoa,Myo1g,Lgals3,Napsa,Cytip,Psap,Rgs2,Gda,Ifitm6,Atp5h,Ramp3,Tuba4a,Smpdl3a,Tmsb10	0.288135593220339
Ontology - Biological Process	GOBP_DORSAL_AORTA_MORPHOGENESIS	0.0566801619433198	0.344076695592499	0.271288554688953	-0.702965011419334	-1.54532447981508	8	Srf,Eng,Rbpj,Acvrl1,Bmpr1a,Hey2	0.75
Ontology - Molecular Function	GOMF_OXIDOREDUCTASE_ACTIVITY_ACTING_ON_PAIRED_DONORS_WITH_INCORPORATION_OR_REDUCTION_OF_MOLECULAR_OXYGEN_REDUCED_PTERIDINE_AS_ONE_DONOR_AND_INCORPORATION_OF_ONE_ATOM_OF_OXYGEN	0.0117971433537282	0.136164180505502	0.380730400722792	-0.859914242798941	-1.54518302420872	4	Pah,Agmo	0.5
Curated - Chemical and Genetic Perturbation	IGLESIAS_E2F_TARGETS_UP	0.00147832096212673	0.0374773076822697	0.45505986738723	-0.356182230137515	-1.54511702324125	140	Enpp2,Cdkn1c,Mrc1,C1qb,Cd53,Cxcl13,Ctss,C1qc,Dab2,C1qa,Laptm5,Acadm,Actg1,Car3,Postn,Cnn3,Alas2,Lpl,Cd74,Tyrobp,Hba-a1,Zfand5	0.157142857142857
Ontology - Molecular Function	GOMF_OXIDOREDUCTASE_ACTIVITY_ACTING_ON_THE_CH_NH_GROUP_OF_DONORS_NAD_OR_NADP_AS_ACCEPTOR	0.0558780804929346	0.341058516441066	0.321775918075361	-0.561564115005524	-1.54487277144082	16	Crym,Dhfr,Aass,Mthfd1,Mthfd2l,Pycrl,Aldh1l1	0.4375
Ontology - Biological Process	GOBP_NEUTROPHIL_DEGRANULATION	0.0459638509299365	0.307616048287152	0.321775918075361	-0.621523581554165	-1.54475056646103	11	Spi1,Itgb2,Syk,Abr,Bcr,Stx11	0.545454545454545
Ontology - Biological Process	GOBP_POSITIVE_REGULATION_OF_CELL_ADHESION	3.56812646147602e-05	0.00227873326533089	0.557332238758646	-0.30877400817276	-1.54460506114755	455	Vnn1,Enpp2,Bmp7,Tgfbr2,Itgal,Cxcl13,Cd44,Cd36,Dab2,H2-DMb1,Vsir,Nckap1l,Iqgap1,H2-DMa,Coro1a,Igfbp2,Tek,Icos,H2-Ab1,Vav1,H2-Aa,Cd274,Sash3,Ccr7,Triobp,H2-DMb2,P2ry12,Tgfb1,Itga4,Rasgrp1,Hrg,Ptprc,Cd74,Cd5,H2-Eb1,Prkcz,Ets1,Itgb2,Sirpa,Cdk6,Bmi1,Ccr5,Syk,Prkcq,Gata3,Il7r,Jup,Zbtb7b,Il2ra,Gimap3,Hpse,Jak2,Lck,Cd59a,Spock2,Kdr,Btnl2,Vcam1,Ptpn6,Bcl6,Fut4,Cd55,Fcho1,Xcl1,Tnfrsf14,Itpkb,Runx3,Il18,Car…	0.252747252747253
Ontology - Molecular Function	GOMF_STEM_CELL_FACTOR_RECEPTOR_BINDING	0.0135959705442049	0.147355819145924	0.380730400722792	-0.800959252169602	-1.54450528819811	5	Spred2,Spred1	0.4
Ontology - Biological Process	GOBP_POSITIVE_REGULATION_OF_CHEMOTAXIS	0.00330289051100363	0.0629808652863756	0.431707695803346	-0.363136778630547	-1.54432822170694	123	Rarres2,Csf1r,Cxcl13,Rac2,Nckap1l,Ano6,Mospd2,Cmklr1,Il16,Lgmn,Cxcr3,Ccr7,Spi1,P2ry12,Sell,Tgfb1,Pla2g7,Cd74,Met,Ccr6,Kdr,Xcl1,C5ar1,Mapk3,Bmpr2,Cxcl10,App,Aif1,Slamf1,Fgf2,Tmem102,Ccr2,Ntrk3,Itga2,Ccl5	0.284552845528455
Ontology - Biological Process	GOBP_REGULATION_OF_EPITHELIAL_TO_MESENCHYMAL_TRANSITION_INVOLVED_IN_ENDOCARDIAL_CUSHION_FORMATION	0.0631163708086785	0.357964776317397	0.252961123069611	-0.717262192757691	-1.54413584855551	7	Tgfbr2,Tgfb1	0.285714285714286
Ontology - Biological Process	GOBP_HETEROTYPIC_CELL_CELL_ADHESION	0.016861672821018	0.166262679059358	0.352487857583619	-0.433849133343943	-1.54382037898411	47	Bmp7,Cd44,Itgb7,Mbp,Itga4,Il1rn,Itga7,Ptprc,Cd2,Itgb2,Jup,Lck,Vcam1,Itgax,Cd200r1,Skap1,Gcnt2	0.361702127659575
Ontology - Molecular Function	GOMF_METAL_CATION_MONOATOMIC_CATION_ANTIPORTER_ACTIVITY	0.031168147631686	0.23825193766931	0.352487857583619	-0.526155907655706	-1.54350024598833	21	Slc11a1,Slc9a9,Slc8a1,Slc30a1,Letm1,Slc30a5,Slc9a1,Tmco3,Slc8b1,Slc9a8,Slc41a3,Slc9a6	0.571428571428571
Ontology - Biological Process	GOBP_REGULATION_OF_PHOSPHOLIPID_CATABOLIC_PROCESS	0.0291658329317645	0.228729796981269	0.352487857583619	-0.753989048113331	-1.54345391260948	6	Apoc1,Scarb1,Prkcd	0.5
Ontology - Biological Process	GOBP_NEGATIVE_REGULATION_OF_ENDOTHELIAL_CELL_PROLIFERATION	0.0244961855201036	0.205701197276258	0.352487857583619	-0.444619284788922	-1.54327046242384	41	Pparg,Cxcr3,Atp5a1,Stat1,Dlk1,Ptprm,Atpif1,Mmrn2,Gdf2,Flt1,Sulf1,Eng,Acvrl1,Xdh,Tnf,Il12b,Mef2c	0.414634146341463
Ontology - Biological Process	GOBP_REGULATION_OF_CARDIAC_EPITHELIAL_TO_MESENCHYMAL_TRANSITION	0.0465569247016248	0.310031191840995	0.321775918075361	-0.620878713180938	-1.54314779415375	11	Tgfbr2,Tgfb1,Eng,Emp2	0.363636363636364
Canonical Pathways - Reactome	REACTOME_BETA_DEFENSINS	0.0121015815922592	0.137245137447804	0.380730400722792	-0.85868530364726	-1.54297473898625	4	Defb1,Ccr6,Tlr2	0.75
Ontology - Biological Process	GOBP_POSITIVE_REGULATION_OF_LIPID_LOCALIZATION	0.00637416103307896	0.0944743830453202	0.407017918923954	-0.371262453475517	-1.5428069584997	100	Pparg,Fitm1,Cyp4a10,Scarb1,Cd36,Pla2g6,Dab2,Ces1e,Msr1,Lpl,Sirt1,Cyp4a31,Pla2r1,Ces1g,Pla2g4a,Cyp4a14,Abcg1,Apob,Mif,Ldlrap1,Eepd1,Fasl,Atp8a2,Asxl2,Ehd1,Prkcd,Lrp1,Srebf2,Nfkbia,Mfn2,Hilpda,Cyp4a32,Washc1,Fitm2,Pon1,Abca5,Zdhhc8,C1qtnf1,Nr1h3	0.39
Ontology - Biological Process	GOBP_POSITIVE_REGULATION_OF_HOMOTYPIC_CELL_CELL_ADHESION	0.0662768031189084	0.364508972808568	0.245041785430996	-0.595119040285249	-1.54273026502652	13	Jak2,Jak1,Il6ra,Ank3,Ccl5	0.384615384615385
Ontology - Molecular Function	GOMF_GLYCOLIPID_BINDING	0.0253768849891773	0.209882081533711	0.352487857583619	-0.480239556769605	-1.54195767500988	29	Vnn1,Fcgr4,Clec4f,Sell,Gltp,Psap	0.206896551724138
Ontology - Molecular Function	GOMF_MITOGEN_ACTIVATED_PROTEIN_KINASE_KINASE_BINDING	0.0281299310564846	0.222676756614129	0.352487857583619	-0.536842366359324	-1.54171511399929	19	Trib3,Trib1,Arrb1,Ksr2,Map3k11,Ace,Raf1,Ksr1	0.421052631578947
Ontology - Biological Process	GOBP_REGULATION_OF_HELICASE_ACTIVITY	0.0611439842209073	0.354816702349648	0.257206466468838	-0.643801640622629	-1.54166378700322	10	Sirt1,Msh2,Msh6,Msh3	0.4
Cell Type Signatures	TABULA_MURIS_SENIS_MAMMARY_GLAND_MACROPHAGE_AGEING	0.00783788523695219	0.106985771472651	0.380730400722792	-0.393082528219033	-1.54152739212764	79	Ear2,Ccl6,Lpl,Sgms1,Ptprc,Atp1a1,Grcc10,Shisa5,Uqcrc1,Klf2,Nkg7,Dok2,Cotl1,Pirb,Tln1,Mt2,Gda,Ifitm6,App,Csf2ra,Pycard,Mbnl1,Ndufa11,Crip1,Ccr2,Ecm1,H2-D1,Ccl5,Lyz2	0.367088607594937
Canonical Pathways - Wiki	WP_MITOCHONDRIAL_GENE_EXPRESSION	0.0448564429264813	0.302861326830208	0.321775918075361	-0.541582369843497	-1.54105526686935	18	Ppargc1a,Esrra,Ppargc1b,Sp1,Hcfc1,Creb1,Gabpa	0.388888888888889
Ontology - Cellular Component	GOCC_AXOLEMMA	0.0604838709677419	0.353934470651995	0.261663521711573	-0.58071046169949	-1.54091410595027	14	Adora1,Epb41l3,Slc1a2,Robo1,Myo1d,Ank1,Thy1,Adora2a	0.571428571428571
Ontology - Biological Process	GOBP_POSITIVE_REGULATION_OF_PROTEIN_CONTAINING_COMPLEX_DISASSEMBLY	0.022926472086192	0.197382018143454	0.352487857583619	-0.469375685217308	-1.54083888879031	32	Adrb2,Igf1r,Smcr8,Irgm1,Plek,Pdxp,Irgm2,Nes,Carmil2,Eif5a2,Igtp,Insr,Vil1	0.40625
Ontology - Molecular Function	GOMF_OXIDOREDUCTASE_ACTIVITY_ACTING_ON_NAD_P_H_OXYGEN_AS_ACCEPTOR	0.0477430725477067	0.314692768190967	0.321775918075361	-0.619904275555996	-1.54072590201999	11	Cybb,Nox4,Cyba,Ncf2,Kmo	0.454545454545455
Canonical Pathways - Reactome	REACTOME_TCR_SIGNALING	0.00517546841435111	0.0828385164183151	0.407017918923954	-0.366198862649444	-1.54060976826938	109	Lcp2,H2-Ab1,H2-Aa,Ptprc,H2-Eb1,Fyb,Itk,Prkcq,Lck,Plcg2,Cd3g,Trac,Inpp5d,Cd3d,Trbc2,Csk,Card11,H2-Eb2,Psmd1,Cd247,Psme2b,Psmc5,Ptpn22,Pak1,Psmd7,Pdpk1,Pak2,Pik3cb,Psma6,Cd4,Nfkbia,Pik3ca,Cd3e,Psmd13,Psmb10,Trbc1,Psmd9,Traf6,Lat	0.357798165137615
Ontology - Biological Process	GOBP_REGULATION_OF_B_CELL_RECEPTOR_SIGNALING_PATHWAY	0.0595826680938701	0.352262777768943	0.321775918075361	-0.559994218746055	-1.54055395917979	16	Prkcb,Nfam1,Cd22,Cd300a,Gcsam,Cmtm3,Cd19	0.4375
Ontology - Biological Process	GOBP_DERMATAN_SULFATE_METABOLIC_PROCESS	0.06	0.353686534216336	0.261663521711573	-0.676395381883577	-1.5399771673134	9	Hexa,Dse,Ids	0.333333333333333
Ontology - Biological Process	GOBP_POSITIVE_REGULATION_OF_CHEMOKINE_C_X_C_MOTIF_LIGAND_2_PRODUCTION	0.0662768031189084	0.364508972808568	0.245041785430996	-0.59381107714179	-1.53933962518749	13	Postn,Lpl,Mbp,Cd74,Tlr4,Mif,Lrp1,Ccl5,Mcoln2,Tnf	0.769230769230769
Ontology - Biological Process	GOBP_CD4_POSITIVE_CD25_POSITIVE_ALPHA_BETA_REGULATORY_T_CELL_DIFFERENTIATION	0.06	0.353686534216336	0.261663521711573	-0.675964170694413	-1.53899541107528	9	Tox,Tgfb1,Gimap3,Il2rg	0.444444444444444
Canonical Pathways - Biocarta	BIOCARTA_IL2_PATHWAY	0.0288073465238975	0.226361601768458	0.352487857583619	-0.515379409158727	-1.53896519593413	22	Il2rb,Syk,Il2ra,Lck,Shc1,Mapk3,Il2rg,Jak1,Stat5b,Jak3,Raf1	0.5
Ontology - Molecular Function	GOMF_PEPTIDE_RECEPTOR_ACTIVITY	0.0121071144615019	0.137245137447804	0.380730400722792	-0.409148587088206	-1.53895337566285	61	Ednrb,Cxcr5,Vipr1,Cxcr3,Npr3,Ccr7,Calcrl,Xcr1,Cxcr6,Ccr5,Npr1,Fpr2,Fpr1,Ackr4,Ccr6,Gpr182,Ramp3,Gpr35,Pth1r,Ccr2,Agtr1a,Ccr9,Glp1r,Cxcr2,Ccr1,Cysltr2,Glp2r,Inpp5k	0.459016393442623
Curated - Chemical and Genetic Perturbation	BYSTROEM_CORRELATED_WITH_IL5_DN	0.018388671499803	0.174636027558498	0.352487857583619	-0.412853852230695	-1.53886743665959	59	Cybb,Itgal,Cd44,Sla,Pik3cd,Mapkapk2,Hivep2,Syk,Ikzf1,Hipk1,Cd180,Hcfc1,Stat5b,Klrk1,Snx2,Ncf1,Baz1b,Adam10	0.305084745762712
Ontology - Biological Process	GOBP_ADAPTIVE_IMMUNE_RESPONSE_BASED_ON_SOMATIC_RECOMBINATION_OF_IMMUNE_RECEPTORS_BUILT_FROM_IMMUNOGLOBULIN_SUPERFAMILY_DOMAINS	0.000354838164802352	0.0135040785664211	0.49849310876659	-0.318130329297486	-1.53861491221334	306	C1qb,Csf2rb,Il17ra,Fcgr1,C1qc,Slfn2,Il2rb,Csf2rb2,H2-DMb1,Vsir,Nckap1l,C1qa,Rab27a,Slc11a1,H2-DMa,Fcer1g,Clec4n,Fgl2,H2-Ab1,Ighd,H2-Aa,Cd274,Myd88,Sash3,Ccr7,H2-DMb2,Slc15a4,Fcgr2b,Tgfb1,Tbx21,Ptprc,Cd74,H2-Eb1,Il18bp,Prkcz,Il21r,Csf3r,Fcgr3,Pla2g4a,Prkcq,Gata3,Serpinb9,Il7r,Zbtb7b,Fcer2a,Clec4g,Gimap3,Myo1g,Msh2,Jak2,Ccr6,Was,Inpp5d,Il13ra2,Ptpn6,Bcl6,Treml4,Cd55,Xcl1,Il18r1,Il18,Trpm4,Unc93b1,S…	0.287581699346405
Canonical Pathways - Reactome	REACTOME_FCGAMMA_RECEPTOR_FCGR_DEPENDENT_PHAGOCYTOSIS	0.00713650699234686	0.101040343494356	0.407017918923954	-0.377858289349832	-1.53785042674025	94	Fcgr1,Pla2g6,Nckap1l,Fcgr4,Actg1,Pld4,Wipf1,Vav1,Wasf2,Fcgr2b,Actr3,Fgr,Syk,Fcgr3,Igkv17-121,Plcg2,Cd3g,Hck,Mapk3,Cd247,Igkv15-103,Pak1,Vav2,Prkcd,Pik3cb,Ighv5-17,Crk,Pik3ca,Vav3	0.308510638297872
Canonical Pathways - Reactome	REACTOME_METABOLISM_OF_WATER_SOLUBLE_VITAMINS_AND_COFACTORS	0.0055839446290203	0.086607900141494	0.407017918923954	-0.370693037904238	-1.53766576373719	104	Vnn1,Parp16,Slc25a32,Folr2,Dhfr,Slc23a2,Lrp2,Pdxk,Nudt12,Cyb5a,Nnmt,Mthfd1,Ldlrap1,Mthfd2l,Slc5a6,Parp14,Gphn,Shmt2,Cd38,Bst1,Tpk1,Pank1,Nmnat2,Mccc1,Aldh1l1,Pank3,Mocs3,Abcd4,Nadk2	0.278846153846154
Ontology - Molecular Function	GOMF_PROTEIN_ANTIGEN_BINDING	0.0477430725477067	0.314692768190967	0.321775918075361	-0.61866799591959	-1.53765322107059	11	H2-Ab1,Itga4,Sirpa,Lck,Klrd1,Ep300,Ppp2r1a	0.636363636363636
Ontology - Biological Process	GOBP_TRYPTOPHAN_CATABOLIC_PROCESS	0.0650887573964497	0.362605031643226	0.248911114434702	-0.714212893520263	-1.53757125848924	7	Tdo2,Kmo,Acmsd	0.428571428571429
Ontology - Biological Process	GOBP_TOLL_LIKE_RECEPTOR_SIGNALING_PATHWAY	0.0121283149229584	0.137328524166529	0.380730400722792	-0.403333249585523	-1.53724215407853	66	Smpdl3b,Cd36,Gpr108,Myd88,Cd300a,Mapkapk2,Tlr4,Tlr13,Scimp,Plcg2,Cd180,Tlr2,Unc93b1,Lrrc19,App,Pdpk1,Gfi1,Irak3,Tlr9,Tlr7,Cd86	0.318181818181818
Canonical Pathways - Reactome	REACTOME_GENERATION_OF_SECOND_MESSENGER_MOLECULES	0.0332274658758662	0.249003956156749	0.321775918075361	-0.494470818451044	-1.53688842507437	26	Lcp2,H2-Ab1,H2-Aa,H2-Eb1,Fyb,Itk,Lck,Plcg2,Cd3g,Trac,Cd3d,Trbc2,H2-Eb2,Cd247,Pak1,Pak2,Cd4,Cd3e,Trbc1,Lat	0.769230769230769
Ontology - Biological Process	GOBP_NEGATIVE_REGULATION_OF_T_CELL_RECEPTOR_SIGNALING_PATHWAY	0.0255308390435629	0.210635995445914	0.352487857583619	-0.510754659543168	-1.5364048882262	23	Laptm5,Sla2,Lgals3,Btnl2,Ptpn6,Ptpn22,Prnp,Thy1,Dgkz,Phpt1	0.434782608695652
Regulatory Target Gene - miRDB	MIR_6367	0.000873047478133136	0.0265426312991444	0.477270815362862	-0.328098845276826	-1.53610325608247	241	Atp11a,Tmtc2,Fam234b,Cnnm1,Eva1a,Tle3,Scarb1,Cdh5,Abhd6,Lfng,Sgpl1,2610528J11Rik,Brip1,Neu1,Il16,Arrb1,Suv39h1,Samd10,Acer2,Slc35a4,Kctd21,Retreg2,Sema4b,Was,Sh3tc2,Sema4d,Tbc1d1,Plekhm3,Slc25a35,Lclat1,Acads,Mcl1,Rora,Lactb,B430306N03Rik,Ndufs4,Ptpn1,Zswim5,Cdc42se1,Rap1a,Il6ra,E2f2,Bag4,Borcs6,Cdc42bpg,Crb2,Nin,Ppat,Ptpn7,Map3k11,Zbtb37,Rhoq,Npl,Usp38,Tbc1d8b,Ube2g1,Zscan29,Cyyr1,Ercc6l2,Ubr7,I…	0.302904564315353
Ontology - Biological Process	GOBP_LONG_CHAIN_FATTY_ACID_TRANSPORT	0.0169328943984742	0.166850451446712	0.352487857583619	-0.438740543248548	-1.53558899530846	44	Pparg,Cd36,Pla2g6,Pla2g12a,Slc27a5,Pla2r1,Syk,Pla2g4a,Mif,Slc27a2,Pnpla8	0.25
Ontology - Molecular Function	GOMF_ACETYL_COA_C_ACYLTRANSFERASE_ACTIVITY	0.06	0.353686534216336	0.261663521711573	-0.674400605921849	-1.53543557889153	9	Acaa1b,Acaa1a,Acat3,Acat1	0.444444444444444
Regulatory Target Gene - miRDB	MIR_1191A	0.015770351218778	0.161658712237531	0.352487857583619	-0.426425501425175	-1.53536328705366	51	Bmp7,Ugp2,Igf2r,Msr1,Kcnn2,Cycs,Tceanc,Ppm1k,Fcrla,Lix1l	0.196078431372549
Cell Type Signatures	TABULA_MURIS_SENIS_KIDNEY_KIDNEY_CORTEX_ARTERY_CELL_AGEING	0.0294282355667839	0.230025910220035	0.352487857583619	-0.471973571096802	-1.53513908910863	31	H2-Ab1,H2-Aa,Plac8,Cd74,H2-Eb1,Napsa,Mcam,Fth1	0.258064516129032
Ontology - Molecular Function	GOMF_STAT_FAMILY_PROTEIN_BINDING	0.0493096646942801	0.320372849850671	0.287857117255149	-0.617420119665936	-1.53455171759282	11	Pparg,Dtx3l,Spi1	0.272727272727273
Ontology - Biological Process	GOBP_VASCULAR_ASSOCIATED_SMOOTH_MUSCLE_CELL_MIGRATION	0.0304816393895084	0.235248952937718	0.352487857583619	-0.46037633695423	-1.53453242066093	34	Agt,Gna12,Iqgap1,Itga4,Adamts1,Smo,Ssh1,Atp7a,Tert,Pak1,Lrp1,Gna13,Grb10,Nr4a3,Enpp1,Dock4,Dock5,Mef2c,Ddit3	0.558823529411765
Curated - Chemical and Genetic Perturbation	RANKIN_ANGIOGENIC_TARGETS_OF_VHL_HIF2A_UP	0.0154188761263954	0.159073556533874	0.380730400722792	-0.795455477467764	-1.53389225250496	5	Ang	0.2
Ontology - Molecular Function	GOMF_PHOSPHOLIPASE_ACTIVITY	0.0137119365088592	0.147841619613016	0.380730400722792	-0.402801813548842	-1.53378112076895	67	Enpp2,Pgap6,Smpdl3b,Pla2g6,Pla2g12a,Abhd6,Pld4,Smpd3,Lpl,Pla2g7,Hmox1,Pla2g4a,Plcg2,Pnpla8,Gdpd5,Smpdl3a,Alkbh5,Plcb1,Pld6,Pnpla2,Ccl5	0.313432835820896
Ontology - Biological Process	GOBP_REGULATION_OF_PHOSPHATASE_ACTIVITY	0.00866875777317363	0.11412558507953	0.380730400722792	-0.396617248449103	-1.53376592369046	72	Gna12,Nckap1l,Chp2,Ppp4r4,Cry2,Ptprc,Cd300a,Ppp1r9b,Ppargc1b,Plek,Jak2,Sema4d,Ppp1r15b,Bag4,Itga1,Ahr,Tsc1,Uri1,Rcan1,Calm1,Itga2,Ppp1r1b,Mastl,Styxl1,Tnf,Fkbp1b,Mef2c,Ppp1r2,Ppp1r11,Ppp1r42,Gnai2,Ripk3	0.444444444444444
Ontology - Biological Process	GOBP_NEGATIVE_REGULATION_OF_INNATE_IMMUNE_RESPONSE	0.00663250945273715	0.096781481285751	0.407017918923954	-0.392336529068602	-1.53354998308777	75	Pparg,Smpdl3b,Vsig4,Samhd1,Tgfb1,Slamf8,Ythdf2,Tap1,Serpinb9,Trim21,Ifi209,Ifi204,Ifi208,Parp14,Ifi203,Nlrc3,Irak3,Dnaja3,Crk,Acod1,Ifi211,Cd96,Nlrc5,Klrd1,Arrb2,Oas3,Ifi205,Banf1,Ccr1,Klre1	0.4
Curated - Chemical and Genetic Perturbation	WANG_ADIPOGENIC_GENES_REPRESSED_BY_SIRT1	0.0247104698810046	0.207174855276533	0.352487857583619	-0.489554779161889	-1.53346326781083	27	Trib3,Egln3,Pgk1,Rbp4,Chchd10,Aldoa,Pdxp,Klf15,Tpi1,Ehhadh,Cox7a1,Ndrg1	0.444444444444444
Curated - Chemical and Genetic Perturbation	RUAN_RESPONSE_TO_TNF_TROGLITAZONE_UP	0.05175983436853	0.327914616944479	0.287857117255149	-0.551222300590193	-1.53341868134063	17	Serpina3n,Acox1,Stat1,Hipk3,Hp,Gbp2,Ubd	0.411764705882353
Ontology - Biological Process	GOBP_POSITIVE_REGULATION_OF_T_CELL_DIFFERENTIATION_IN_THYMUS	0.0493096646942801	0.320372849850671	0.287857117255149	-0.616925188298163	-1.53332160254423	11	Vnn1,Rasgrp1,Il7r,Il2rg	0.363636363636364
Curated - Chemical and Genetic Perturbation	HEVNER_CORTEX_VASCULAR_ENDOTHELIAL_CELLS	0.0303300153387047	0.23453064949649	0.352487857583619	-0.533854162791457	-1.53313352861599	19	Tgfbr2,Tek,Kdr,Pecam1,Flt1,Lama4,Eng,Fli1,Acvrl1	0.473684210526316
Regulatory Target Gene - miRDB	MIR_125B_5P	0.00039514478040286	0.0147232783060805	0.49849310876659	-0.327659557440646	-1.53305221703437	240	Atp11a,Tmtc2,Fam234b,Cnnm1,Eva1a,Tle3,Scarb1,Cdh5,Abhd6,Lfng,Sgpl1,2610528J11Rik,Brip1,Neu1,Il16,Suv39h1,Samd10,Ets1,Acer2,Slc35a4,Kctd21,Retreg2,Sema4b,Was,Sh3tc2,Sema4d,Tbc1d1,Plekhm3,Slc25a35,Lclat1,Acads,Mcl1,Rora,Lactb,B430306N03Rik,Ndufs4,Ptpn1,Zswim5,Cdc42se1,Rap1a,Il6ra,E2f2,Bag4,Borcs6,Cdc42bpg,Crb2,Nin,Ppat,Ptpn7,Map3k11,Zbtb37,Rhoq,Npl,Usp38,Tbc1d8b,Ube2g1,Zscan29,Cyyr1,Ercc6l2,Ubr7,Is…	0.304166666666667
Ontology - Biological Process	GOBP_REGULATION_OF_RESPONSE_TO_BIOTIC_STIMULUS	7.1953377370779e-05	0.00410041756307602	0.538434096309916	-0.30891820040215	-1.53266520292376	416	Pparg,Smpdl3b,Trib1,Slc15a3,Cd36,Casp6,Cd84,Vsig4,Clec4n,Fgl2,Dtx3l,Gpr108,Ly86,Vav1,Cd274,Samhd1,Myd88,Ddx3x,Spi1,Serpinb1a,Slc15a4,Irgm1,Cyba,Casp1,Tgfb1,Rasgrp1,Stat1,Hrg,Ptprs,Sin3a,Cd74,Arf6,Cd300a,Mapkapk2,Fgr,Slamf8,Tyrobp,Ythdf2,Tlr4,Syk,Sting1,Tap1,N4bp1,Tlr13,Serpinb9,Clec7a,Ankrd17,Gbp5,Scimp,Gimap3,Plcg2,Mif,Cd180,Trim21,Usp27x,Mefv,Ifi209,Tlr2,Treml4,Cd55,Znfx1,Mmrn2,Xcl1,Irgm2,Ifi20…	0.370192307692308
Ontology - Molecular Function	GOMF_N6_METHYLADENOSINE_CONTAINING_RNA_BINDING	0.062	0.357716594170922	0.257206466468838	-0.673040976106918	-1.53234005380802	9	Igf2bp3,Ythdf2,Igf2bp2	0.333333333333333
Ontology - Biological Process	GOBP_REGULATION_OF_INTERLEUKIN_4_PRODUCTION	0.0253828533851652	0.209882081533711	0.352487857583619	-0.489177946870666	-1.53228289229145	27	Fcer1g,Sash3,Prkcz,Syk,Prkcq,Gata3,Cd28,Rara,Lef1,Cd40lg,Cd3e	0.407407407407407
Ontology - Molecular Function	GOMF_GLUTATHIONE_PEROXIDASE_ACTIVITY	0.033811794822594	0.252085889552164	0.321775918075361	-0.501362052267898	-1.53228007560122	24	Gpx6,Gsta2,Gstm7,Gstt2,Gsta5,Gstk1,Mgst3,Gstt1,Mgst2,Alox5ap,Gsta1,Gpx3,Gstp2,Gstp3	0.583333333333333
Canonical Pathways - Reactome	REACTOME_ERK_MAPK_TARGETS	0.0309586111249701	0.237216101121124	0.352487857583619	-0.533487466018023	-1.53208044116745	19	Dusp4,Dusp6,Mapk3,Dusp7,Ppp2r1b,Ppp2r1a,Ppp2cb,Mapk11,Rps6ka2,Mapk7	0.526315789473684
Ontology - Biological Process	GOBP_RENAL_SODIUM_EXCRETION	0.0614349626936198	0.355860799810982	0.321775918075361	-0.556895558182741	-1.53202948939213	16	Adora1,Agt,Ednrb,Nr3c2	0.25
Positional	chr14E2	0.0337447030750827	0.251937195474052	0.321775918075361	-0.462902745535503	-1.53194877083342	33	Ednrb,Kctd12,Klf12,Lmo7,Slain1,Fbxl3,Cln5,Acod1,Tbc1d4	0.272727272727273
Ontology - Biological Process	GOBP_POSITIVE_REGULATION_OF_SKELETAL_MUSCLE_CELL_PROLIFERATION	0.0157241905273825	0.161288719993421	0.352487857583619	-0.794119242983796	-1.53131556558715	5	Sirt1,Jak2	0.4
Ontology - Molecular Function	GOMF_CHEMOKINE_BINDING	0.0265065269476915	0.214488674119148	0.352487857583619	-0.508972093232189	-1.53104273725488	23	Cxcr3,Ccr7,Itga4,Cxcr6,Ccr5,Ackr4,Ccr6,Fgf2,Ccr2,Cxcr2,Ccr1,Itgb1,Ackr1	0.565217391304348
Ontology - Biological Process	GOBP_REGULATION_OF_INNATE_IMMUNE_RESPONSE	0.000168728658548361	0.00774604747066431	0.518848077743792	-0.313663491013575	-1.53103851324832	337	Pparg,Smpdl3b,Slc15a3,Cd36,Casp6,Vsig4,Clec4n,Gpr108,Vav1,Samhd1,Myd88,Ddx3x,Spi1,Serpinb1a,Slc15a4,Irgm1,Cyba,Casp1,Tgfb1,Rasgrp1,Ptprs,Sin3a,Cd74,Arf6,Cd300a,Mapkapk2,Fgr,Slamf8,Tyrobp,Ythdf2,Tlr4,Syk,Sting1,Tap1,N4bp1,Tlr13,Serpinb9,Clec7a,Ankrd17,Gbp5,Scimp,Gimap3,Plcg2,Cd180,Trim21,Usp27x,Mefv,Ifi209,Tlr2,Treml4,Znfx1,Xcl1,Irgm2,Ifi204,Ifi208,Parp14,Unc93b1,Appl1,Ifi203,Erbin,Lrrc19,App,Cd22…	0.376854599406528
Ontology - Biological Process	GOBP_NEGATIVE_REGULATION_OF_FATTY_ACID_BIOSYNTHETIC_PROCESS	0.0473312429486905	0.313623314526021	0.321775918075361	-0.53799690591406	-1.53085294423055	18	Trib3,Apoc1,Erlin2,Sirt1,Wdtc1,Brca1	0.333333333333333
Ontology - Biological Process	GOBP_LIPID_CATABOLIC_PROCESS	0.000334009569839186	0.0128951839228035	0.49849310876659	-0.321922110859563	-1.53044788928612	271	Adora1,Enpp2,Rarres2,Smpdl3b,Eci1,Acad12,Nudt19,Acad10,Apoa2,Apoc1,Scarb1,Pla2g6,Pla2g12a,Acox1,Acaa1b,Ces1e,Hsd11b1,Hexa,Acadm,Abhd6,Aoah,Cyp39a1,Acaa1a,Sgpl1,Sult1e1,Neu1,Hsd17b11,Hadh,Smpd3,Naaa,Lpl,Gcdh,Bco2,Pla2g7,Ivd,Acat3,Thra,Acer2,Hsd17b6,Ces1g,Pla2g4a,Cyp1a2,Gimap3,Apob,Decr2,Plcg2,Gpihbp1,Hsd17b4,Pik3cg,Cps1,Fmc1,Psap,Akr1d1,Oxct1,Slc27a2,Decr1,Lipe,Pnpla8,Neu2,Acads,Acad11,Ehhadh,Gla,…	0.324723247232472
Ontology - Biological Process	GOBP_NEGATIVE_REGULATION_OF_MUSCLE_ADAPTATION	0.0628683693516699	0.357964776317397	0.252961123069611	-0.605624789685336	-1.53032837008337	12	Pparg,Nol3,Nos3,Foxo1,Oga	0.416666666666667
Canonical Pathways - Reactome	REACTOME_METABOLISM_OF_VITAMINS_AND_COFACTORS	0.00118863905212552	0.0325700554003718	0.45505986738723	-0.348435856143462	-1.53014968755463	155	Vnn1,Sdc3,Parp16,Apoa2,Slc25a32,Folr2,Dhfr,Slc23a2,Ttr,Lpl,Bco2,Lrp2,Rbp4,Gpc3,Pdxk,Nudt12,Cyb5a,Nnmt,Mthfd1,Akr1c14,Apob,Ldlrap1,Gpihbp1,Mthfd2l,Slc5a6,Parp14,Gphn,Shmt2,Cd38,Nos3,Apom,Bst1,Tpk1,Pank1,Nmnat2,Mccc1,Aldh1l1,Lrp1,Pank3,Mocs3,Abcd4,Gchfr,Nadk2	0.27741935483871
Ontology - Biological Process	GOBP_AMINO_ACID_TRANSPORT	0.00560404218999751	0.0866386795124922	0.407017918923954	-0.362790402509816	-1.53006490888016	116	Adora1,Slc7a2,Slc16a10,Agt,Abat,Slc11a1,Slc38a4,Slc22a4,Llgl2,Lrrc8e,Slc15a4,Il1rn,Slc7a8,Slc1a2,Slc38a1,Kmo,Slc36a1,Slc25a22,Kcnj10,Slc25a12,Slc66a1,Rgs2,Slc6a12,Arl6ip1,Pak1,Prkcd,Nfe2l1,Slc3a2	0.241379310344828
Ontology - Biological Process	GOBP_MITOCHONDRIAL_ELECTRON_TRANSPORT_SUCCINATE_TO_UBIQUINONE	0.0160295051146486	0.162341802115613	0.352487857583619	-0.793295000890467	-1.52972616354397	5	Sdhb,Sdhc,Sdha	0.6
Curated - Chemical and Genetic Perturbation	GROSS_ELK3_TARGETS_DN	0.0313168921935433	0.238746529103189	0.321775918075361	-0.479884961397	-1.52939791887906	28	Maff,Ak4,Cth,Vldlr,Pgm1,Adamts1,Plek,Fth1,Ramp3	0.321428571428571
Ontology - Biological Process	GOBP_CELLULAR_RESPONSE_TO_INTERLEUKIN_12	0.0160295051146486	0.162341802115613	0.352487857583619	-0.79306658516585	-1.52928570506419	5	Sirpa,Jak2,Gm36723,Plcb1	0.8
Ontology - Molecular Function	GOMF_DOLICHYL_PHOSPHATE_MANNOSE_PROTEIN_MANNOSYLTRANSFERASE_ACTIVITY	0.0670611439842209	0.365460424801084	0.245041785430996	-0.710358822043032	-1.52927413926146	7	Tmtc2,Tmtc1	0.285714285714286
Ontology - Biological Process	GOBP_REGULATION_OF_TAU_PROTEIN_KINASE_ACTIVITY	0.0631163708086785	0.357964776317397	0.252961123069611	-0.63847482899452	-1.52890806836401	10	Hgf,C5ar1,Nab2,App	0.4
Ontology - Biological Process	GOBP_REGULATION_OF_EXCRETION	0.05175983436853	0.327914616944479	0.287857117255149	-0.549590977329646	-1.52888058199241	17	Adora1,Agt,Ednrb	0.176470588235294
Ontology - Cellular Component	GOCC_ESCRT_I_COMPLEX	0.0631163708086785	0.357964776317397	0.252961123069611	-0.638461303672354	-1.52887568028346	10	Vps28,Ubap1,Uevld,Mvb12b	0.4
Ontology - Biological Process	GOBP_INFLAMMASOME_COMPLEX_ASSEMBLY	0.0266805304068668	0.215095132392761	0.352487857583619	-0.454045536872487	-1.52877792532809	35	Cd36,Usp50,Myd88,Ddx3x,Tlr4,Gbp5,Plcg2,Mefv,Ptpn22,Nlrc3,Pycard	0.314285714285714
Ontology - Biological Process	GOBP_NEGATIVE_REGULATION_OF_ALPHA_BETA_T_CELL_ACTIVATION	0.0316602791693497	0.24023364401185	0.321775918075361	-0.442396031282119	-1.52876020657969	40	Cd44,Vsir,Cd274,Tbx21,Cd300a,Zbtb7b,Clec4g,Bcl6,Tnfrsf14,Runx3,Socs5,Btla,Itch	0.325
Ontology - Biological Process	GOBP_POSITIVE_REGULATION_OF_INTERLEUKIN_23_PRODUCTION	0.00401728073339041	0.0705755174455934	0.407017918923954	-0.936351743359308	-1.52873166277768	3	Il17ra,Myd88,Plcg2	1
Ontology - Cellular Component	GOCC_SPERM_MIDPIECE	0.0249345959992106	0.208399633332995	0.352487857583619	-0.465514064500371	-1.52816218745743	32	Defb1,Cd52,Ccr6,Pcdh11x,Rap1a,Prkaca,Calm1,Ace,Spef2,Vps13a,Grk3,Vdac2,Adgb,Ift172,Pacrg,Sqstm1,Slc9a3r1	0.53125
Ontology - Biological Process	GOBP_NIK_NF_KAPPAB_SIGNALING	0.00485790949021487	0.0793409030094012	0.407017918923954	-0.363013003537771	-1.52809443910699	111	Chil1,Agt,Laptm5,Card10,Nol3,Ptp4a3,Tek,Eda,Ndufc2,Akip1,Smpd3,Ddx3x,Spi1,Nr3c2,Tlr4,Adgrg3,Tlr2,Il18r1,Il18,Rassf2,Sash1,Lrrc19,Relb,App,Ank3,Ptpn22,Nlrc3,Lims1,Nfkb2,Tlr9,Rel,Tlr7,Cd86,Mkrn2	0.306306306306306
Ontology - Biological Process	GOBP_NEGATIVE_REGULATION_OF_MACROPHAGE_APOPTOTIC_PROCESS	0.0160295051146486	0.162341802115613	0.352487857583619	-0.792422777177314	-1.52804423761102	5	Ccr5,Selenos,Ccl5,St6gal1,Nod2	1
Ontology - Biological Process	GOBP_TRYPTOPHAN_METABOLIC_PROCESS	0.0631163708086785	0.357964776317397	0.252961123069611	-0.638064768587635	-1.52792612728171	10	Tdo2,Kmo,Acmsd,Atp7a	0.4
Ontology - Biological Process	GOBP_POSITIVE_REGULATION_OF_ARACHIDONIC_ACID_SECRETION	0.00432335034002613	0.0739260609902868	0.407017918923954	-0.935839827086059	-1.52789588432033	3	Pla2g6,Pla2r1,Mif	1
Ontology - Biological Process	GOBP_REGULATION_OF_REGULATED_SECRETORY_PATHWAY	0.00928307919017019	0.118786927062732	0.380730400722792	-0.362650337187914	-1.5278188769198	115	Rac2,Nckap1l,Cd84,Rab27a,Fcer1g,Rims3,Cbarp,Prkcb,Stxbp5l,Spi1,Hmox1,Cd300a,Fgr,Itgb2,Fes,Syk,Rims2,Gab2,Rap1b,Il13ra2,Snap29,Abr,Vamp8,Rap1a,Tprgl,Pdpk1	0.226086956521739
Ontology - Biological Process	GOBP_REGULATION_OF_PEPTIDYL_THREONINE_PHOSPHORYLATION	0.0184851310394864	0.174937253109658	0.352487857583619	-0.436517568228031	-1.52780859746084	44	Chil1,Bmp7,Spred2,Spred1,Irgm1,Tgfb1,Met,Irgm2,Grk2,App	0.227272727272727
Ontology - Cellular Component	GOCC_CHROMATIN_SILENCING_COMPLEX	0.0648330058939096	0.362440481658137	0.248911114434702	-0.604564554462214	-1.52764930530838	12	Suv39h1,Sirt1,Ezh2,Suz12,Smarca5,Baz2a,Yy1,Bahd1,Cbx3,Rb1	0.833333333333333
Ontology - Biological Process	GOBP_POSITIVE_REGULATION_OF_CD4_POSITIVE_ALPHA_BETA_T_CELL_PROLIFERATION	0.0631163708086785	0.357964776317397	0.252961123069611	-0.637892535380665	-1.52751369326267	10	Tgfbr2,Prkcq,Cd55,Xcl1,Card11,Cd28,Cd3e	0.7
Ontology - Biological Process	GOBP_TRIPARTITE_REGIONAL_SUBDIVISION	0.0532544378698225	0.331742847414579	0.276500599254472	-0.614496968992628	-1.52728644433135	11	Tifab,Wt1,Tbx3,Pld6,Tasor,Pcsk6,Fzd5	0.636363636363636
Ontology - Molecular Function	GOMF_DINITROSYL_IRON_COMPLEX_BINDING	0.0343216824456461	0.255056584482441	0.321775918075361	-0.746075076342906	-1.52725361006674	6	Gsta2,Gsta5,Gsta1,Gstp2,Gstp3	0.833333333333333
Regulatory Target Gene - miRDB	MIR_1892	0.00961924006365	0.121258429818883	0.380730400722792	-0.390385320948518	-1.52713570192455	76	Slc7a2,Fzd8,Spry4,Abhd6,4930513O06Rik,Prkcb,Stxbp5l,Josd1,Dlk1,Tyrobp,Slc1a2,Ppp1r9b,Znrf3,Sp1,Epsti1,Fam221a,Arhgap15,Patz1,Slamf6,Lima1,Pik3ca	0.276315789473684
Ontology - Biological Process	GOBP_SLEEP	0.0479499432540695	0.315504719021233	0.321775918075361	-0.53663896548069	-1.52698896827147	18	Adora1,Kcna2,Casp1,Il18,Adrb1,Chrnb2,Cacna1i,Adora2a,Ptger4	0.5
Ontology - Biological Process	GOBP_POSITIVE_REGULATION_OF_EPITHELIAL_TO_MESENCHYMAL_TRANSITION	0.0184376936764737	0.174798063955303	0.352487857583619	-0.42910782890501	-1.52694879424825	47	Bmp7,Tgfbr2,Dab2,Bcl9l,Tgfb1,Fermt2,Glipr2,Axin2,Wwtr1,Gcnt2,Crb2,Lef1,Ezh2,Smad2,Smad4,Eng,Emp2	0.361702127659575
Ontology - Molecular Function	GOMF_CHEMOKINE_ACTIVITY	0.0257190452362224	0.211643832960839	0.352487857583619	-0.487448356022588	-1.52686518594527	27	Cxcl13,Ccl6,Ccl22,Xcl1,Cxcl16,Cxcl10,Ccl24,Ccl5,Cxcl1	0.333333333333333
Cell Type Signatures	TABULA_MURIS_SENIS_KIDNEY_KIDNEY_MESANGIAL_CELL_AGEING	0.0344683140986106	0.255553599485395	0.321775918075361	-0.499530602302968	-1.52668273476135	24	Fcer1g,H2-Ab1,H2-Aa,Cd74,H2-Eb1,Fth1,Ndrg1,H2-D1,Plac9,Gpx3,Zfp704,Timp3,Jam2	0.541666666666667
Curated - Chemical and Genetic Perturbation	ONO_FOXP3_TARGETS_DN	0.0393215231120273	0.278641947501505	0.321775918075361	-0.444899514619919	-1.52662594696477	38	Il17ra,Slfn2,Cd84,Tgfbr3,Sell,Casp1,Cdk6,Cxcr6,Runx3,Bcl2,Fasl,Slamf6,P2ry14,Slfn1,Ccl5,Rbl2	0.421052631578947
Ontology - Biological Process	GOBP_NEUTROPHIL_DIFFERENTIATION	0.062	0.357716594170922	0.257206466468838	-0.670396283128184	-1.52631877260048	9	Trib1,Dhrs7b,Ikzf1,Inpp5d,Lef1	0.555555555555556
Ontology - Biological Process	GOBP_NITRIC_OXIDE_SYNTHASE_BIOSYNTHETIC_PROCESS	0.0260552371498587	0.212550468382769	0.352487857583619	-0.487194204632745	-1.52606909153995	27	Tlr4,Fcer2a,Jak2,Kdr,Tlr2,Selenos,Akap12,Tlr9,Jak3,Lrrk2,Ptger4,Nod2,Mapk9,Gstp2,Gstp3,Map2k6,Map2k3	0.62962962962963
Ontology - Biological Process	GOBP_MALATE_METABOLIC_PROCESS	0.0690335305719921	0.370894574798539	0.241339976815091	-0.708639533069685	-1.52557282088085	7	Fh1,Me2,Mdh1,Mdh2,D2hgdh	0.714285714285714
Curated - Chemical and Genetic Perturbation	WENG_POR_DOSAGE	0.0344683140986106	0.255553599485395	0.321775918075361	-0.499165244301007	-1.52556611497663	24	Vnn1,Slco1a4,Actg1,Gsta2,Hmox1,Entpd5,Cyp2c55,Gstm3,Cyp2b10	0.375
Ontology - Biological Process	GOBP_NEGATIVE_REGULATION_OF_CELL_PROLIFERATION_INVOLVED_IN_KIDNEY_DEVELOPMENT	0.0163348198777503	0.163982759449445	0.352487857583619	-0.790693222641191	-1.52470910399463	5	Bmp7,Gata3,Wt1	0.6
Ontology - Biological Process	GOBP_PLATELET_ACTIVATING_FACTOR_METABOLIC_PROCESS	0.0149937490276878	0.156807994074161	0.380730400722792	-0.848407281001138	-1.52450612278619	4	Chpt1,Pla2g7,Pla2g4a,Lpcat2	1
Ontology - Biological Process	GOBP_VERY_LONG_CHAIN_FATTY_ACID_CATABOLIC_PROCESS	0.062753036437247	0.357964776317397	0.257206466468838	-0.693483635928564	-1.52448161934522	8	Acox1,Slc27a2,Abcd4,Abcd1,Abcd3,Acot2	0.75
Ontology - Cellular Component	GOCC_RECEPTOR_COMPLEX	0.000457347353922062	0.0164138170884481	0.49849310876659	-0.316774864975522	-1.52435568154156	290	Pparg,Tgfbr2,Csf1r,Axl,Itgal,Csf2rb,Adrb2,Cd44,Cd36,Mst1r,Csf2rb2,Cd79a,Abhd6,Kctd12,Tek,Tgfbr3,Itgb7,Igf1r,Ighd,Tnfrsf1a,Abcg8,Vipr1,Lepr,Itga9,Lrp2,Vldlr,Tgfb1,Itga4,Calcrl,Nr3c2,Itga7,Cd74,Itgb2,Tlr4,Itpr3,Pla2r1,Syk,Npr1,Pigr,Cd79b,Gfra2,Scimp,Jak2,Ebi3,Met,Cd3g,Trac,Kdr,Cd3d,Il13ra2,Ptpn6,Tlr2,Flt3,Il18r1,Trbc2,Ptprb,Bmpr2,Il2rg,Gabrd,Nbr1,Plxnd1,Itgax,Plxdc1,Mertk,Cd200r1,Tnfrsf11b,Cd247,Sk…	0.358620689655172
Ontology - Biological Process	GOBP_REGULATION_OF_PHOSPHOPROTEIN_PHOSPHATASE_ACTIVITY	0.0267662790435984	0.215285804636814	0.352487857583619	-0.425151297132272	-1.52428815431325	48	Gna12,Nckap1l,Ppp4r4,Cry2,Ptprc,Cd300a,Ppp1r9b,Jak2,Ppp1r15b,Itga1,Tsc1,Rcan1,Calm1,Ppp1r1b,Mastl,Styxl1,Tnf,Fkbp1b,Ppp1r2,Ppp1r11,Gnai2	0.4375
Ontology - Biological Process	GOBP_MYELOID_CELL_DIFFERENTIATION	7.93539346293936e-05	0.00436910220148503	0.538434096309916	-0.308779152285473	-1.52418053289135	398	Pparg,Tgfbr2,Csf1r,Cdkn1c,Klf1,Trib1,C1qc,Dab2,Nckap1l,Fcer1g,Tgfbr3,Alas2,Wasf2,Hbb-bs,Myd88,Ccr7,Spi1,Tifab,Gpc3,Tgfb1,Stat1,Hba-a2,Dlk1,Cd74,Nrros,Thra,Clec1b,Meis1,Ets1,Sirt1,Tyrobp,Tspan2,Cdk6,Csf3r,Esrra,Pira1,Farp2,Tlr4,Hba-a1,Fes,Gata3,Irf8,Inpp4b,Senp1,Ppargc1b,Gab2,Dhrs7b,Ikzf1,Actn1,Mafb,Gimap3,Jak2,Lmo2,Inpp5d,Sp1,Ubd,Atpif1,Ptpn6,Ifi209,Tlr2,Bcl6,Gpr55,Klf2,Itpkb,Ifi204,Hcls1,Spib,If…	0.28391959798995
Ontology - Biological Process	GOBP_REGULATION_OF_IRON_ION_TRANSMEMBRANE_TRANSPORT	0.0505050505050505	0.325237909643054	0.287857117255149	-0.744355426761728	-1.52373339995092	6	Lcn2,Hamp2,Iscu,Atp7a	0.666666666666667
Ontology - Biological Process	GOBP_POSITIVE_REGULATION_OF_NITRIC_OXIDE_SYNTHASE_BIOSYNTHETIC_PROCESS	0.0379052818135009	0.270761669735137	0.321775918075361	-0.524586781732949	-1.52365108103755	20	Tlr4,Fcer2a,Jak2,Kdr,Tlr2,Akap12,Tlr9,Jak3,Lrrk2,Nod2,Mapk9,Map2k6,Map2k3	0.65
Ontology - Biological Process	GOBP_POSITIVE_REGULATION_OF_T_HELPER_17_TYPE_IMMUNE_RESPONSE	0.0721247563352827	0.377021764258468	0.234392647294686	-0.587661373731224	-1.52339771620762	13	Clec4n,Prkcq,Jak2,Nfkbid,Il12b,Nlrp10,Card9,Malt1,Nlrp3	0.692307692307692
Ontology - Biological Process	GOBP_CHEMOKINE_PRODUCTION	0.0115310908507178	0.134245117309759	0.380730400722792	-0.377619745298529	-1.5233154607776	90	Csf1r,Il17ra,Cd84,Postn,Il16,Lpl,Myd88,Mbp,Cd74,Sirpa,Tlr4,Syk,Mif,Mefv,Tlr2,Il18,Erbin,Socs5,Il6ra,App,Aif1,Pycard,Tlr9,Tlr7,Lrp1	0.277777777777778
Curated - Chemical and Genetic Perturbation	PARK_OSTEOBLAST_DIFFERENTIATION_BY_PHENYLAMIL_DN	0.0505050505050505	0.325237909643054	0.287857117255149	-0.744065096718214	-1.52313907959212	6	Arhgap18,Serpinb1a,Mcf2l	0.5
Ontology - Cellular Component	GOCC_PROTEASE_INHIBITOR_COMPLEX	0.0710059171597633	0.374845734673386	0.237793834423688	-0.70742216182009	-1.52295204063274	7	Casp1,Serpinb6b,Serpinb6a,Plau,Klk8,Plat	0.857142857142857
Canonical Pathways - Biocarta	BIOCARTA_CHEMICAL_PATHWAY	0.0498060448182866	0.322812479805254	0.321775918075361	-0.535147718203808	-1.52274567196382	18	Casp6,Prkcb,Stat1,Cycs,Bcl2,Tln1,Apaf1	0.388888888888889
Ontology - Molecular Function	GOMF_HEMOGLOBIN_BINDING	0.0166401348070106	0.165287191492823	0.352487857583619	-0.789635041227663	-1.52266859221499	5	Hbb-bs,Lrp2,Hp	0.6
Ontology - Biological Process	GOBP_SEROTONIN_PRODUCTION_INVOLVED_IN_INFLAMMATORY_RESPONSE	0.0166401348070106	0.165287191492823	0.352487857583619	-0.789614021687599	-1.52262805982749	5	Fcer1g,Cd300a,Syk	0.6
Ontology - Biological Process	GOBP_REGULATION_OF_ALKALINE_PHOSPHATASE_ACTIVITY	0.0650887573964497	0.362605031643226	0.248911114434702	-0.635743749514973	-1.52236815596339	10	Ppargc1b,Sema4d,Ahr,Itga2,Tnf,Mef2c	0.6
Curated - Chemical and Genetic Perturbation	CUI_TCF21_TARGETS_DN	0.0329395149322933	0.247773196359251	0.321775918075361	-0.47766614038646	-1.52232651529515	28	Scd2,Tspan2,Tlr4,Clic5,Art3,Serpinb6b,Adm,Cd55,Mertk,Pde10a,Fam241a,Hspa1b,Ptger4	0.464285714285714
Canonical Pathways - Biocarta	BIOCARTA_BARRESTIN_PATHWAY	0.0650887573964497	0.362605031643226	0.248911114434702	-0.635686651554254	-1.52223142773408	10	Ppara,Arrb1,Kcna2,Grk2,Plcb1,Dnm1	0.6
Ontology - Biological Process	GOBP_NEGATIVE_REGULATION_OF_TOLL_LIKE_RECEPTOR_SIGNALING_PATHWAY	0.0385423305030429	0.274455653031002	0.321775918075361	-0.524095088732726	-1.52222296924096	20	Smpdl3b,Gpr108,Cd300a,Pdpk1,Irak3,Tlr9,Sarm1,Pik3ap1,Arrb2	0.45
Ontology - Biological Process	GOBP_REGULATION_OF_NATURAL_KILLER_CELL_PROLIFERATION	0.068762278978389	0.370255496893051	0.241339976815091	-0.602329623655621	-1.5220019505819	12	Jak2,Il18,Ptpn22,Stat5b,Il15,Cd244a,Il12rb2,Il12b	0.666666666666667
Regulatory Target Gene - miRDB	MIR_666_3P	0.0103754475076415	0.126510974100024	0.380730400722792	-0.372099625654827	-1.52181601675843	97	Cyp3a59,Serpina3n,Fam210a,Timd4,Pla2g12a,Cyp3a25,Sgpl1,Peli2,Dlst,Dusp6,Itk,Nufip2,Mecp2,Serpina3f,Taco1,Serpinb6b	0.164948453608247
Ontology - Molecular Function	GOMF_MHC_CLASS_IB_RECEPTOR_ACTIVITY	0.0166401348070106	0.165287191492823	0.352487857583619	-0.78911114665908	-1.52165835613938	5	Pirb,Klrk1,Klrc1,Klrd1	0.8
Ontology - Biological Process	GOBP_NEGATIVE_REGULATION_OF_DEFENSE_RESPONSE	0.000939512331166123	0.0277708359885834	0.477270815362862	-0.329440121422816	-1.52163252420292	212	Adora1,Pparg,Smpdl3b,Adrb2,Cd44,Enpp3,Elf4,Cdh5,Vsig4,Ppara,Aoah,Fgl2,Tnfrsf1a,Samhd1,Fcgr2b,Tgfb1,Calcrl,Ptprs,Ets1,Sirpa,Slamf8,Ythdf2,Hgf,Tap1,Gata3,Serpinb9,Il2ra,Trim21,Mefv,Ifi209,Selenos,Tnfaip8l2,Ifi204,Ifi208,Parp14,Fem1a,Abr,Rora,Ifi203,Erbin,Socs5,Cd200r1,Itch,Ptpn22,Nlrc3,Spn,Siglece,Cnr2,Irak3,Cst7,Dnaja3,Crk,Mkrn2,Acod1,Ifi211,Slc39a8,Tnfrsf1b,Cd96,Bcr,Tarbp2,Nlrc5,Nr1d2,Klrd1,Ash1l…	0.367924528301887
Ontology - Biological Process	GOBP_REGULATION_OF_LYMPHOCYTE_MEDIATED_IMMUNITY	0.00209797230305191	0.0472551319189173	0.431707695803346	-0.34133312300142	-1.52090479008229	168	Fcgr1,Vsir,Nckap1l,Fcer1g,Vav1,Sash3,Slc15a4,Fcgr2b,Tgfb1,Rasgrp1,Tbx21,Ptprc,Prkcz,Fcgr3,Tap1,Gata3,Serpinb9,Il7r,Fcer2a,Clec4g,Gimap3,Msh2,Was,Ptpn6,Bcl6,Cd55,Xcl1,Il18r1,Il18,Trpm4,Cd28,Cd226,Spn,Slamf1,Stat5b,Ulbp1,Ahr,H2-Q10,Klrk1,Slamf6,Crk,Klrb1c,Ccr2,Tnfrsf1b,Cd96,H2-D1,H2-Q7,Klrc1,Traf6,Shld1,Klrd1,Arrb2,Fadd,Pnp,Cd1d2,Nod2,Fzd5,Cr2,Tnf,Exosc3,H2-M2,Btk,Dpp4,Klre1,Il12b,Il27ra,Ppp3cb,Mil…	0.440476190476191
Ontology - Biological Process	GOBP_VASCULAR_PROCESS_IN_CIRCULATORY_SYSTEM	0.00113719396092896	0.0316871680730501	0.45505986738723	-0.337217890955625	-1.52059727761631	185	Adora1,Ddah1,Adrb2,Agt,Cd36,Pla2g6,Ednrb,Cdh5,Adcy6,Ptp4a3,Tgfbr3,Adra1a,Smpd3,Npr3,Tgfb1,Sirt1,Mkks,Ptprm,Ptgs1,Abcb1a,Slc8a1,Slc5a6,Kdr,Adm,Cps1,Abcc2,Mylk3,Smad6,Shc1,Klf2,Abcg3,Il18,Atp2b1,Trpm4,Sod2,Adrb1,Bmpr2,Fermt2,Rgs2,Abr,Cd38,Nos3,Plvap,Akap12,Grk2,Adra2b,Icam1,Itga1,Ahr,Cldn5,Lrp1	0.275675675675676
Regulatory Target Gene - GTRD	CRELD1_TARGET_GENES	1.6487158115611e-09	4.9840990061947e-07	0.788186810800237	-0.28463223236576	-1.52005876403277	1237	Tmem200b,Pgap6,Cybb,Axl,C1qb,Cd53,Slc15a3,Adgre1,Cpeb3,Wdfy4,Cd44,Fcgr1,C1qc,Dnajc12,Slfn2,Cfp,Rac2,Vsir,Cd84,C1qa,Rab43,Fcgr4,Slc11a1,Lcp2,Bank1,Fcer1g,Actg1,Lair1,Kctd12,Gmfg,Cfap54,Slc23a2,Ms4a1,Laptm4b,Aoah,Sla,Slc22a15,Stk10,Serpina3g,Adgre5,Pik3cd,Dap3,Ly86,Il16,Adra1a,Hsd17b11,Scand1,Arrb1,Irag2,Cd274,Nfam1,Myd88,Dmpk,Amz1,Fcmr,H2-DMb2,Tmem229b,Cobll1,P2ry12,Plpp1,Dusp6,Cyba,Itga4,Pik3r5,C…	0.325788197251415
Ontology - Biological Process	GOBP_HOMOPHILIC_CELL_ADHESION_VIA_PLASMA_MEMBRANE_ADHESION_MOLECULES	0.017831714852089	0.171694552500103	0.352487857583619	-0.397976570128915	-1.5199075831537	65	Dsg1c,Tenm3,Cdh5,Pcdh20,Cdhr2,Pcdh18,Pcdh12,Ptprm,Pcdh1,Robo1,Igsf9,Celsr2,Cadm3,Pecam1,Pcdhb18,Dchs1,Esam,Pcdhgc3,Pik3cb,Cdh4	0.307692307692308
Ontology - Biological Process	GOBP_EMBRYONIC_PLACENTA_MORPHOGENESIS	0.0335917614506465	0.251263866462306	0.321775918075361	-0.476867139807772	-1.51978009288035	28	Bmp7,Cdkn1c,Erf,Llgl2,Itga4,Rspo3,Adm,Vcam1	0.285714285714286
Ontology - Biological Process	GOBP_HOMEOSTASIS_OF_NUMBER_OF_CELLS	0.000435606906221578	0.0158207617880574	0.49849310876659	-0.311864963841738	-1.51952330597342	334	Csf1r,Fh1,Axl,Klf1,Cd44,Ildr2,Siva1,Nckap1l,Fcer1g,Coro1a,Tgfbr3,Alas2,Pik3cd,Cd7,Hbb-bs,Sash3,Ccr7,Spi1,Slc15a4,Fcgr2b,Tgfb1,Stat1,Hba-a2,Cd74,Hmox1,Thra,Ets1,Cdk6,Bmi1,Hba-a1,Mthfd1,Gata3,Il7r,Smo,Senp1,Ikzf1,Il2ra,Mafb,Gimap3,Jak2,Mif,Lmo2,Inpp5d,Sp1,Atpif1,Myct1,Bcl6,Flt3,Klf2,Itpkb,Il18,Hcls1,Bcl2,Card11,Srf,Gpr174,Akt3,Fech,Pirb,Dock10,Rassf2,Slc25a5,Carmil2,Mertk,Lrrc19,Nos3,Tnfrsf13c,Gm36…	0.281437125748503
Ontology - Biological Process	GOBP_EXCRETION	0.0314010582960253	0.239119655902527	0.321775918075361	-0.46703804422024	-1.51908581685453	31	Adora1,Agt,Ednrb,Adra1a,Atp6v0a4,Nr3c2,Psap,Abcg3,Chrnb2,Abcg2,Mllt6,Ace,Adora2a,Ptger4	0.451612903225806
Canonical Pathways - Reactome	REACTOME_CELL_SURFACE_INTERACTIONS_AT_THE_VASCULAR_WALL	0.00870046138686748	0.114167725094505	0.380730400722792	-0.365529788958016	-1.51898447220853	100	Sdc3,Itgal,Cd44,Cd84,Fcer1g,Tek,Cd48,Selplg,Sell,Tgfb1,Itga4,Cd74,Itgb2,Sirpa,Igkv17-121,Apob,Lck,Mif,Inpp5d,Ptpn6,Shc1,Dok2,Vpreb3,Itgax,Mertk,Pecam1,Procr,Igkv15-103,Spn,Esam,Pik3cb,Ighv5-17,Gm5150	0.33
Ontology - Biological Process	GOBP_TETRAHYDROFOLATE_METABOLIC_PROCESS	0.0538302277432712	0.334160367649241	0.282013350011725	-0.545892487636897	-1.51859193223798	17	Sardh,Dhfr,Mthfd1,Mthfd2l,Shmt2,Mthfsl	0.352941176470588
Ontology - Biological Process	GOBP_HISTIDINE_METABOLIC_PROCESS	0.0710059171597633	0.374845734673386	0.237793834423688	-0.705287134956983	-1.51835571372433	7	Mthfd1,Mthfd2l,Amdhd1,Hdc	0.571428571428571
Ontology - Biological Process	GOBP_POSITIVE_REGULATION_OF_T_CELL_TOLERANCE_INDUCTION	0.0710059171597633	0.374845734673386	0.237793834423688	-0.705269788944967	-1.51831837089593	7	Tgfbr2,Itch,Cd3e	0.428571428571429
Ontology - Biological Process	GOBP_REGULATION_OF_SMAD_PROTEIN_SIGNAL_TRANSDUCTION	0.0296892398733629	0.231207870205805	0.352487857583619	-0.472861114759897	-1.51826690417248	29	Pparg,Bmp7,Dab2,Tgfb1,Jak2,Bmpr2,Wwtr1,Lrp1,Pbld1,Smad4	0.344827586206897
Ontology - Biological Process	GOBP_POSITIVE_REGULATION_OF_ADIPOSE_TISSUE_DEVELOPMENT	0.068	0.367700303746203	0.245041785430996	-0.666859335040741	-1.51826605751324	9	Pparg,Sirt1,Trpm4,Sh3pxd2b	0.444444444444444
Ontology - Biological Process	GOBP_T_HELPER_17_CELL_LINEAGE_COMMITMENT	0.0650887573964497	0.362605031643226	0.248911114434702	-0.633787315047889	-1.51768322821665	10	Tgfb1,Tbx21,Il6ra,Slamf6,Batf,Ly9	0.6
Ontology - Biological Process	GOBP_REGULATION_OF_HEAT_GENERATION	0.0707269155206287	0.374845734673386	0.237793834423688	-0.600592011013515	-1.51761124866923	12	Abat,Ednrb,Ccr5,Ccl5,Apln,Tnf	0.5
Regulatory Target Gene - miRDB	MIR_6978_5P	0.0287831337324602	0.226282320246064	0.352487857583619	-0.504505722124888	-1.51760741312484	23	Nfam1,Thra,Emc2,Clic5,Soga1,Tmcc3	0.260869565217391
Regulatory Target Gene - miRDB	MIR_6938_5P	0.0296168232329482	0.231135285844274	0.352487857583619	-0.435882121415801	-1.51752599090654	42	Cyp4a10,Dab2,Sntb2,Nr5a2,Cyp4a31,Rnf44,Mast4,Trim35,Akt3,Zfp503,Epn2,Tef,Cyth1,Sertad2,Slc25a37,Col5a1	0.380952380952381
Ontology - Biological Process	GOBP_INTEGRIN_MEDIATED_SIGNALING_PATHWAY	0.00645100428473936	0.0950855479761674	0.407017918923954	-0.373878603869198	-1.51748040989433	92	Itgal,Dab2,Fcer1g,Itgb7,Fermt3,Vav1,Itga9,Itga4,Itga7,Fyb,Fgr,Itgb2,Tyrobp,Syk,Gab2,Plek,Fermt2,Tln1,Itgax,Itgae,Lims1,Itga1,Lama1,Cd40lg,Pxn,Vav3,Phactr4,Itga2,Thy1,Lat,Emp2	0.33695652173913
Ontology - Biological Process	GOBP_INTERLEUKIN_6_MEDIATED_SIGNALING_PATHWAY	0.0513347022587269	0.325865530740619	0.287857117255149	-0.551590994485031	-1.51743654122826	16	Spi1,Il6ra,Cebpa,Gfi1,C1qtnf4,Smad4	0.375
Ontology - Biological Process	GOBP_POSITIVE_REGULATION_OF_LYMPHOCYTE_MIGRATION	0.0296917826013856	0.231207870205805	0.352487857583619	-0.438506335520476	-1.51742108162444	39	Cxcl13,Coro1a,Ccr7,Itga4,Xcl1,Tnfrsf14,Cxcl10,App,Aif1,Spn,Pycard,Tmem102,Ccr2,Ccl5,Adam10	0.384615384615385
Curated - Chemical and Genetic Perturbation	HEVNER_CORTEX_COMMITTED_TO_CALLOSAL_PROJECTION_NEURON_FATE	0.0391793794323242	0.278126724530217	0.321775918075361	-0.522429201934608	-1.51738443668691	20	Lpl,Dusp14,Ptprd,Bcl6,Lratd1,Lhx2,Ttc28,Plxna4,Ndrg1,Palmd,Ppp2r1b	0.55
Ontology - Cellular Component	GOCC_B_CELL_RECEPTOR_COMPLEX	0.0525252525252525	0.329906105864265	0.282013350011725	-0.741179669153986	-1.51723246267944	6	Cd79a,Ighd,Syk,Cd79b	0.666666666666667
Canonical Pathways - Reactome	REACTOME_INTERLEUKIN_15_SIGNALING	0.0552268244575937	0.338501982195702	0.271288554688953	-0.610333260550539	-1.51693785714112	11	Il2rb,Shc1,Il2rg,Stat5b,Il15,Sos2	0.545454545454545
Cell Type Signatures	TABULA_MURIS_SENIS_SPLEEN_MACROPHAGE_AGEING	0.0054377436879842	0.0853157239815381	0.407017918923954	-0.358703855850211	-1.5166284069894	120	Cybb,Csf1r,C1qb,Ctss,Mpeg1,C1qc,Cfp,C1qa,Hexa,Fcer1g,Scand1,Lgmn,Atp5g1,Atp1b3,Aldoa,Creg1,Vcam1,Fth1,Atp2b1,Tmem176b,Tln1,Slc25a5,Ptpn1,Spg21,Cox8a,Basp1,Vamp8,App,Aif1,Atp6v0e,Mt1,Smpdl3a,Slc3a2,Clec4a2,Cd300c2	0.291666666666667
Regulatory Target Gene - miRDB	MIR_6394	0.0011233510590501	0.0313559767736947	0.45505986738723	-0.322718310645407	-1.5166261460594	245	Atp11a,Tmtc2,Fam234b,Cnnm1,Eva1a,Tle3,Scarb1,Cdh5,Abhd6,Lfng,Sgpl1,2610528J11Rik,Brip1,Neu1,Il16,Suv39h1,Samd10,Acer2,Slc35a4,Kctd21,Retreg2,Sema4b,Was,Sh3tc2,Sema4d,Tbc1d1,Niban2,Plekhm3,Slc25a35,Lclat1,Acads,Mcl1,Rora,Lactb,B430306N03Rik,Ndufs4,Ptpn1,Zswim5,Cdc42se1,Rap1a,Il6ra,E2f2,Bag4,Borcs6,Cdc42bpg,Crb2,Nin,Ppat,Ptpn7,Map3k11,Zbtb37,Rhoq,Npl,Usp38,Tbc1d8b,Ube2g1,Zscan29,Cyyr1,Ercc6l2,Ubr7,…	0.289795918367347
Ontology - Biological Process	GOBP_MYELOID_LEUKOCYTE_DIFFERENTIATION	0.000832343644641546	0.0255475284951089	0.477270815362862	-0.324752737401057	-1.51649620460833	225	Pparg,Tgfbr2,Csf1r,Trib1,C1qc,Fcer1g,Myd88,Ccr7,Spi1,Gpc3,Tgfb1,Dlk1,Cd74,Nrros,Sirt1,Tyrobp,Tspan2,Cdk6,Esrra,Pira1,Farp2,Tlr4,Fes,Gata3,Inpp4b,Ppargc1b,Gab2,Dhrs7b,Ikzf1,Mafb,Gimap3,Inpp5d,Ubd,Ifi209,Tlr2,Gpr55,Ifi204,Hcls1,Spib,Ifi208,Ubash3b,Pirb,Ltbr,Rassf2,Ifi203,Tnfrsf11b,Cebpa,Relb,App,Prxl2a,Asxl2,Tmem178,Creb1,Rara,Il15,Cd4,Nme1,Lef1,Lrrk1,Plcb1,Sp3,Ifi211,Med1,Nfatc1,Batf,Pira2,Ccl5,Tr…	0.422222222222222
Canonical Pathways - Reactome	REACTOME_CD28_DEPENDENT_PI3K_AKT_SIGNALING	0.0361473038523295	0.262852759533181	0.321775918075361	-0.507754603002469	-1.51619689923524	22	Trib3,Them4,Lck,Akt3,Cd28,Map3k8,Pdpk1,Cd86,Pik3ca	0.409090909090909
Ontology - Biological Process	GOBP_L_ALANINE_TRANSPORT	0.072	0.376734919416175	0.237793834423688	-0.665933060322715	-1.51615716979072	9	Slc38a4,Slc7a8,Slc36a1,Slc3a2	0.444444444444444
Ontology - Biological Process	GOBP_NUCLEOBASE_CONTAINING_SMALL_MOLECULE_METABOLIC_PROCESS	6.80044013794089e-06	0.000612116021854432	0.610526878385931	-0.2979114999235	-1.515850888985	567	Ppargc1a,Sult2a4,Ldhb,Acsm3,Adssl1,Sult2a3,Ak4,Tdo2,Nudt19,Pkm,Dcxr,Nme4,Ugp2,Enpp3,Adcy9,Hsd11b1,Ppara,Art2b,Ahcyl,Pdk2,Adcy6,Gnpnat1,Sdhb,Ndufs2,Ndufv2,Ndufc2,Ttr,Sult1e1,Me2,Mgat1,Ndufb11,Pmm1,Ndufa5,Sult2a5,mt-Nd5,Suclg2,Samhd1,Dlst,Gcdh,Macrod1,Ahcy,Entpd1,Pgk1,Sdhc,Atp5g1,Ctps2,Atp5a1,Tgfb1,Mdh1,Ndufb5,Nudt12,Ndufb4,Pgam1,Idh3a,Atp5b,Entpd5,Pdha1,Slc4a4,Atp5c1,Ndufb8,Gpd2,Hk3,Ndufb7,Dld,Adc…	0.282186948853616
Ontology - Biological Process	GOBP_POSITIVE_REGULATION_OF_EARLY_ENDOSOME_TO_LATE_ENDOSOME_TRANSPORT	0.072	0.376734919416175	0.237793834423688	-0.665675856094512	-1.5155715823527	9	Dab2,Rdx,Msn,Vps11	0.444444444444444
Ontology - Molecular Function	GOMF_OXIDOREDUCTASE_ACTIVITY_ACTING_ON_PEROXIDE_AS_ACCEPTOR	0.0264318132335311	0.214192450626981	0.352487857583619	-0.427757681375455	-1.51501331878441	46	Gpx6,Gsta2,Hbb-bs,Gstm7,Pxdn,Hba-a2,Gstt2,Hba-a1,Gsta5,Gstk1,Ptgs1,Sesn3,Mgst3	0.282608695652174
Canonical Pathways - Biocarta	BIOCARTA_ACE2_PATHWAY	0.0690335305719921	0.370894574798539	0.241339976815091	-0.632417519415582	-1.51440308074781	10	Col4a5,Agt	0.2
Ontology - Cellular Component	GOCC_IPAF_INFLAMMASOME_COMPLEX	0.0525252525252525	0.329906105864265	0.282013350011725	-0.739776684979351	-1.51436048274938	6	Naip1,Casp1,Naip5	0.5
Canonical Pathways - Reactome	REACTOME_PROTEIN_LOCALIZATION	0.00907267016360506	0.117786073921458	0.380730400722792	-0.364407513666368	-1.51432077914423	100	Nudt19,Acox1,Acaa1b,Aldh3a2,Ephx2,Ech1,Hmox1,Atp5b,Cyb5a,Ndufb8,Gstk1,Decr2,Ube2j2,Hsd17b4,Acbd5,Usp9x,Slc27a2,Hmgcl,Pex12,Ehhadh,App,Pecr,Baat,Acox2,Otc,Abcd1,Dhrs4,Phyh,Hscb,Nos2,Mlycd,Pex7,Prnp,Gm10320	0.34
Ontology - Biological Process	GOBP_NATURAL_KILLER_CELL_MEDIATED_IMMUNE_RESPONSE_TO_TUMOR_CELL	0.0552268244575937	0.338501982195702	0.271288554688953	-0.609262558945099	-1.51427670805426	11	Tgfb1,Nkg7,Cd226,Klrk1,Klre1,Il12b	0.545454545454545
Canonical Pathways - Wiki	WP_TYROBP_CAUSAL_NETWORK_IN_MICROGLIA	0.0171422824997936	0.1673968944274	0.352487857583619	-0.411164816661532	-1.51419147375589	57	C1qc,Nckap1l,Elf4,Cd84,Nrros,Itgb2,Tyrobp,Ncf2,Ppp1r18,Plek,Abcc4,Runx3,Il18,Hcls1,Cxcl16,Itgax,Igsf6,Pycard,Lyl1,Cd4,Tmem106a,Rnase6,Cd37,Bin2,Tnfrsf1b,Apbb1ip,Samsn1	0.473684210526316
Curated - Chemical and Genetic Perturbation	GUILLAUMOND_KLF10_TARGETS_UP	0.0324553828654965	0.244821160202912	0.321775918075361	-0.433423592159116	-1.51415543845566	43	Tff3,Il2rb,Saa1,Slc22a7,Lpl,Lcn2,Itga4,Nnmt,Saa2,Stom,Celsr2,Mt2,Cadm3,Mt1,Cpt1a,Ndrg1,Ccr2	0.395348837209302
Regulatory Target Gene - miRDB	MIR_125A_5P	0.0009109504253419	0.0272808368501456	0.477270815362862	-0.323644670680988	-1.51412077566841	239	Atp11a,Tmtc2,Fam234b,Cnnm1,Eva1a,Tle3,Scarb1,Cdh5,Abhd6,Lfng,Sgpl1,2610528J11Rik,Brip1,Neu1,Il16,Suv39h1,Samd10,Acer2,Slc35a4,Kctd21,Retreg2,Sema4b,Was,Sh3tc2,Sema4d,Tbc1d1,Plekhm3,Slc25a35,Lclat1,Acads,Mcl1,Rora,Lactb,B430306N03Rik,Ndufs4,Ptpn1,Zswim5,Cdc42se1,Rap1a,Il6ra,E2f2,Bag4,Borcs6,Cdc42bpg,Crb2,Nin,Ppat,Ptpn7,Map3k11,Zbtb37,Rhoq,Npl,Usp38,Tbc1d8b,Ube2g1,Zscan29,Cyyr1,Ercc6l2,Ubr7,Ist1,Ei…	0.301255230125523
Ontology - Molecular Function	GOMF_ACYL_COA_OXIDASE_ACTIVITY	0.0710059171597633	0.374845734673386	0.237793834423688	-0.703140356516093	-1.51373408779318	7	Acox1,Acaa1b,Acaa1a,Acadl,Acox2	0.714285714285714
Canonical Pathways - Biocarta	BIOCARTA_STAT3_PATHWAY	0.062753036437247	0.357964776317397	0.257206466468838	-0.688522335323116	-1.51357521695993	8	Jak2,Mapk3,Jak1,Jak3	0.5
Positional	chr17B3	0.0370943947829582	0.266753318318023	0.321775918075361	-0.495074579535258	-1.51306408358401	24	Rcan2,Cyp39a1,Pla2g7,Clic5,Adgrf1,Adgrf5	0.25
Curated - Chemical and Genetic Perturbation	LI_ADIPOGENESIS_BY_ACTIVATED_PPARG	0.0725806451612903	0.377221224874187	0.237793834423688	-0.570097784962878	-1.51275338840873	14	Pparg,Agt,Gpd2,Lipe,Cebpa	0.357142857142857
Ontology - Biological Process	GOBP_REGULATION_OF_LAMELLIPODIUM_MORPHOGENESIS	0.074	0.381108325297332	0.234392647294686	-0.664160244555727	-1.51212092726728	9	Enpp2,Cd44,Coro1b	0.333333333333333
Ontology - Molecular Function	GOMF_PROTEIN_HORMONE_RECEPTOR_ACTIVITY	0.0552268244575937	0.338501982195702	0.271288554688953	-0.608380576879415	-1.51208460732629	11	Lgr5,Cmklr1,Igf1r,Lepr	0.363636363636364
Ontology - Biological Process	GOBP_FOLATE_TRANSMEMBRANE_TRANSPORT	0.0525252525252525	0.329906105864265	0.282013350011725	-0.738618561858183	-1.51198974584395	6	Slc25a32,Folr2,Lrp2	0.5
Curated - Chemical and Genetic Perturbation	BRUINS_UVC_RESPONSE_VIA_TP53_GROUP_D	0.00127960082936826	0.034226651900064	0.45505986738723	-0.323788987710883	-1.5119484215096	233	Fam107b,Enpp3,Gsta4,Osbpl3,Fmod,Lgr5,Tgfbr3,Cd48,Macrod1,Ddx3x,Diaph2,Mbp,Lrrc8e,Fcgr2b,Calcrl,Kif16b,Pxdn,Cd2,Snx9,Bmi1,Flacc1,Cyp1a2,Cd79b,Il2ra,B3galnt1,Azin1,Stbd1,Lgals3,Ago2,Pax5,Adm,Fcho1,Aldh5a1,Dusp23,Runx3,Card11,Hk1,Tpi1,1810013D15Rik,Plvap,4930455G09Rik,Grk2,Ggta1,1700037C18Rik,Phka2,Pgm2,Fndc8,Slc30a1,Rara,Rnf121,Enho,Srebf2	0.223175965665236
Ontology - Biological Process	GOBP_RESPONSE_TO_PROTOZOAN	0.0265642753724142	0.214739061562472	0.352487857583619	-0.441144765567032	-1.51134405808067	37	Slc11a1,Myd88,Gbp2b,Irf8,Gbp2,Nkg7,Irgm2,Gbp9,Spn,Gbp10,Ccdc88b,Cd37,Gbp3,Batf,Enpp1,Gbp8,Ier3,Batf2,Il12b,Gbp4,Irf4,Gbp7	0.594594594594595
Canonical Pathways - Reactome	REACTOME_TYROSINE_CATABOLISM	0.018472027410591	0.174916562158682	0.352487857583619	-0.783761789719226	-1.51134308721692	5	Hpd,Hgd,Gstz1	0.6
Ontology - Molecular Function	GOMF_AROMATIC_AMINO_ACID_TRANSMEMBRANE_TRANSPORTER_ACTIVITY	0.0552268244575937	0.338501982195702	0.271288554688953	-0.607999583825183	-1.51113767746907	11	Slc16a10,Slc15a4,Slc36a1,Slc3a2,Slc43a2,Slc38a7,Slc7a1,Slc38a3	0.727272727272727
Ontology - Molecular Function	GOMF_LBD_DOMAIN_BINDING	0.0525252525252525	0.329906105864265	0.282013350011725	-0.737920871102518	-1.51056153739806	6	Pparg	0.166666666666667
Ontology - Biological Process	GOBP_REGULATION_OF_MEMORY_T_CELL_DIFFERENTIATION	0.0182038623921025	0.173711901873893	0.352487857583619	-0.840629369489158	-1.51052996535799	4	Fgl2,Bcl6	0.5
Ontology - Biological Process	GOBP_THALAMUS_DEVELOPMENT	0.062753036437247	0.357964776317397	0.257206466468838	-0.68702807793581	-1.51029039839537	8	Smo,Ogdh,Uqcrq,Chrnb2	0.5
Ontology - Biological Process	GOBP_DELAMINATION	0.0182038623921025	0.173711901873893	0.352487857583619	-0.840471843299515	-1.51024690597603	4	Spi1,Akna	0.5
Curated - Chemical and Genetic Perturbation	MIKKELSEN_PLURIPOTENT_STATE_DN	0.062753036437247	0.357964776317397	0.257206466468838	-0.686950241309065	-1.51011929052687	8	Tgfbr2,Cdk6,Jak2,Cbx4,Ccnd2	0.625
Ontology - Biological Process	GOBP_REGULATION_OF_MACROPHAGE_CHEMOTAXIS	0.0316795599217106	0.24023364401185	0.321775918075361	-0.470174146080579	-1.50963955992484	29	Rarres2,Csf1r,Cmklr1,Ccr7,Slamf8,Mif,C5ar1,Mapk3	0.275862068965517
Ontology - Biological Process	GOBP_LAURIC_ACID_METABOLIC_PROCESS	0.0182038623921025	0.173711901873893	0.352487857583619	-0.840045506257111	-1.50948081939701	4	Cyp4a10,Cyp4a31,Cyp4a14,Cyp4a32	1
Canonical Pathways - Wiki	WP_G_PROTEIN_SIGNALING_PATHWAYS	0.0104648018699758	0.126828332496787	0.380730400722792	-0.383993919576373	-1.5092698304326	78	Gna12,Adcy9,Prkd3,Adcy6,Prkcb,Prkcz,Gna11,Adcy7,Prkcq,Gngt2,Akap11,Akap7,Pde4c,Akap12,Adcy4,Prkcd,Prkaca,Pde8b,Adcy5,Gna13,Calm1,Slc9a1,Prkch,Akap8	0.307692307692308
Curated - Chemical and Genetic Perturbation	SHETH_LIVER_CANCER_VS_TXNIP_LOSS_PAM3	0.0166104217062439	0.165287191492823	0.352487857583619	-0.386222039121937	-1.50907829174911	74	Spink1,Bmp7,Maff,Tgfbr2,Tff3,Scd2,Spred1,H19,Galnt6,Ltb,Igfbp1,Afp,Lcn2,Gpc3	0.189189189189189
Ontology - Biological Process	GOBP_T_CELL_DIFFERENTIATION_IN_THYMUS	0.0120579407777895	0.137245137447804	0.380730400722792	-0.366998676388946	-1.5090711285995	98	Vnn1,Fzd8,H2-DMa,Dock2,Tox,Ccr7,Rasgrp1,Ptprc,Cd74,Cdk6,Zfp608,Bmi1,Gata3,Il7r,Mafb,Clec4g,Ccr6,Cd3g,Mpzl2,Cd3d,Bcl11b,Itpkb,Bcl2,Card11,Srf,Il2rg,Cd28,Spn,Stat5b,Dnaja3	0.306122448979592
Ontology - Molecular Function	GOMF_PHOSPHOPROTEIN_PHOSPHATASE_ACTIVITY	0.00469355892995108	0.0776059867654037	0.407017918923954	-0.348437959070658	-1.50885005632206	136	Dusp4,Ptpdc1,Ptp4a3,Ptpn18,Dusp6,Ptprs,Ptprc,Dusp14,Ptprm,Ppm1k,Pdp2,Tns2,Lck,Pptc7,Ptprd,Ptpn6,Cdc14b,Pdxp,Ssh1,Dusp23,Dnajc6,Ptprb,Ubash3b,Ssh2,Phlpp1,Ptpn1,Ppm1l,Ptp4a2,Ptpn22,Ppm1d,Cdc25b,Ctdsp2,Mtm1,Ptpn7,Ctdsp1,Cdc14a,Ptp4a1,Dusp16,Ptpn12,Dusp9,Phpt1,Mtmr4,Ppp6c,Dusp7,Ppp5c,Ptpro,Ppp1r3d,Ppp3cb,Eya4,Ppp2r1a,Ptprj,Ppp2cb	0.382352941176471
Curated - Chemical and Genetic Perturbation	SERVITJA_ISLET_HNF1A_TARGETS_UP	0.00413607571876264	0.072109037177383	0.407017918923954	-0.347420482610149	-1.50884102891993	138	Spink1,C1qb,Slc15a3,Cxcl13,C1qc,Gsta4,Laptm5,Nol3,Postn,H2-Aa,Stxbp5l,Serpinb1a,Msn,Cyba,Itga7,Itgb2,Sparcl1,Adcy7,Pla2g4a,Lgals3,Abcc3,Vcam1,Scarf2,Cnn2,Mcam,Irgm2,Klk1,Fst,Arhgdib,Tgtp1,Plxnd1,Ms4a4d,Ifi203,Akap12,Zfp521,Procr,Sytl3,Stk17b,Tmem47,Acot7,Ifit2,Rab6b,Gbp3,H2-D1,Lyz2,Thy1	0.333333333333333
Regulatory Target Gene - miRDB	MIR_8099	0.051440329218107	0.326340231383412	0.287857117255149	-0.530202711969147	-1.50867481529094	18	Fam107b,Ddah1,Cyp4f15,Erg,Xpo6,Pip4k2c	0.333333333333333
Curated - Chemical and Genetic Perturbation	KIM_GLIS2_TARGETS_UP	0.0153973191539626	0.158953509977312	0.380730400722792	-0.380088980296464	-1.50854822556526	83	Tgfbr2,H2-DMb1,H2-DMa,Fcer1g,Ltb,Igfbp2,Postn,Ccl6,H2-Ab1,H2-Aa,Cd74,H2-Eb1,Sparcl1,Fcgr3,Dcn,Vcam1,Tlr2,Lsp1,Cmtm3,Pirb,Cxcl10,Aif1,Pdgfra,Pycard,Icam1	0.301204819277108
Ontology - Molecular Function	GOMF_TUMOR_NECROSIS_FACTOR_BINDING	0.0185098025177702	0.175048421440936	0.352487857583619	-0.839429343919592	-1.50837363505617	4	Tnfrsf1a,Tmc8,Tnfrsf1b	0.75
Ontology - Biological Process	GOBP_CALCIUM_ION_IMPORT_ACROSS_PLASMA_MEMBRANE	0.030089544231206	0.233459892335294	0.352487857583619	-0.48151484812145	-1.50827928544352	27	Adrb2,Ms4a1,Slc8a1,Adrb1,Trpm2,Trpv2,Ramp3,Prnp,Agtr1a,Nalf2,Fyn,Cacna1d,Ppp3cb,Cacna1e,Akap5	0.555555555555556
Ontology - Biological Process	GOBP_AORTIC_VALVE_DEVELOPMENT	0.0380835229430103	0.271913638410388	0.321775918075361	-0.452435745281241	-1.50806473676117	34	Tgfbr2,Tnfrsf1a,Tgfb1,Gata3,Robo1,Smad6,Bmpr2,Nos3,Axin2,Tie1,Tnfrsf1b,Nfatc1,Smad2	0.382352941176471
Ontology - Biological Process	GOBP_CELLULAR_RESPONSE_TO_NITROSATIVE_STRESS	0.0525252525252525	0.329906105864265	0.282013350011725	-0.736697371070735	-1.50805697063299	6	Atm,Stox1,Park7,Ddit3	0.666666666666667
Ontology - Biological Process	GOBP_B_1_B_CELL_DIFFERENTIATION	0.0710059171597633	0.374845734673386	0.237793834423688	-0.700460829493088	-1.50796555046447	7	Slamf8,Cd19,Nfatc1,Dpp4,Cmtm7,Plcl2,Malt1	1
Ontology - Biological Process	GOBP_NEUTROPHIL_CLEARANCE	0.0525252525252525	0.329906105864265	0.282013350011725	-0.736596492473166	-1.50785046701532	6	Axl,Mertk,Xkr8,Ccr2	0.666666666666667
Ontology - Biological Process	GOBP_IMMUNE_RESPONSE_REGULATING_CELL_SURFACE_RECEPTOR_SIGNALING_PATHWAY	0.00112314554336001	0.0313559767736947	0.45505986738723	-0.322809632712231	-1.50751229652836	237	Nckap1l,Cd79a,Laptm5,Lcp2,Fcer1g,Ms4a1,Clec4n,Cmklr1,Prkcb,Nfam1,Ccr7,Cd22,Cyba,Ptprc,Arf6,Cd300a,Fyb,Tyrobp,Itk,Gcsam,Tlr4,Syk,Gata3,Pigr,Fpr2,Fpr1,Cd79b,Sla2,Themis,Clec7a,Scimp,Myo1g,Lck,Plcg2,Lgals3,Themis2,Bcl2a1d,Btnl2,Usp9x,Ptpn6,Tlr2,Fcho1,C5ar1,Csk,Bcl2,Card11,Cmtm3,Appl1,Cd19,Carmil2,Cd38,Cd28,Cd247,Btla,Rap1a,Skap1,Cd226,Rab29,Ptpn22,Klrk1,Nfatc2,Nfkbia,Acod1,Zfp683,Vav3,Cd3e,Prnp,Klrc…	0.40084388185654
Regulatory Target Gene - miRDB	MIR_351_5P	0.000530234142750199	0.0183874073131714	0.477270815362862	-0.322012201068628	-1.50662938879724	240	Atp11a,Tmtc2,Fam234b,Cnnm1,Eva1a,Tle3,Scarb1,Cdh5,Abhd6,Lfng,Sgpl1,2610528J11Rik,Brip1,Neu1,Il16,Suv39h1,Samd10,Acer2,Slc35a4,Kctd21,Retreg2,Sema4b,Was,Sh3tc2,Sema4d,Tbc1d1,Plekhm3,Slc25a35,Lclat1,Acads,Mcl1,Rora,Lactb,B430306N03Rik,Ndufs4,Ptpn1,Zswim5,Cdc42se1,Rap1a,Il6ra,E2f2,Bag4,Borcs6,Cdc42bpg,Crb2,Nin,Ppat,Ptpn7,Map3k11,Zbtb37,Rhoq,Npl,Usp38,Tbc1d8b,Ube2g1,Zscan29,Cyyr1,Ercc6l2,Ubr7,Ist1,Ei…	0.3
Ontology - Biological Process	GOBP_POSITIVE_REGULATION_OF_B_CELL_PROLIFERATION	0.0306322463036919	0.235592204358702	0.352487857583619	-0.432749030937339	-1.50661811926114	42	Nckap1l,Ighd,Sash3,Ptprc,Cd74,Tlr4,Bmi1,Mif,Bcl6,Bcl2,Card11,Cd38,Tnfrsf13c,Bst1,Tlr9,Chrnb2,Nfatc2,Cd40lg,Vav3	0.452380952380952
Ontology - Cellular Component	GOCC_MITOCHONDRION	1.44358932292381e-11	7.4610284296404e-09	0.875325132024659	-0.276463301357918	-1.50625201856827	1761	Tstd1,Ppargc1a,Ddah1,Maff,Ldhb,Slc25a48,Ociad2,Acsm3,Ak4,Aadat,Cybb,Fh1,Fez1,Eci1,Fam210a,Rab8b,Ndufaf5,Acad12,Dmac2,Nudt19,Pkm,Acad10,Them4,Aco2,Abat,Nme4,Cd36,Pla2g6,Acox1,Gsta4,Acaa1b,Siva1,Aldh3a2,Agxt2,Nox4,Slc25a32,Cyp2e1,Acadm,Abhd6,Sardh,Crym,Nol3,Sgk1,Dhfr,Pdk2,Slc25a10,Gabarapl1,Sdhb,Slc22a4,Bckdhb,Miga1,Cyp2d26,Ndufs2,Acaa1a,Ndufv2,Mipep,Ndufc2,Pdpr,Me2,Alas2,Ndufb11,Dap3,Tnfrsf1a,Cox7…	0.294718909710392
Canonical Pathways - Reactome	REACTOME_THROMBIN_SIGNALLING_THROUGH_PROTEINASE_ACTIVATED_RECEPTORS_PARS	0.0523678031943321	0.329906105864265	0.321775918075361	-0.491365177919831	-1.50621877255188	25	Gna12,Arrb1,Gng2,Gnb4,Gna11,Gngt2,Mapk3	0.28
Ontology - Biological Process	GOBP_T_HELPER_17_CELL_DIFFERENTIATION	0.0384074370163044	0.273692952261817	0.321775918075361	-0.492786250271411	-1.50607041240059	24	Tgfb1,Tbx21,Zbtb7b,Ccr6,Rora,Il6ra,Slamf6,Batf,Ly9,Nfkbid,Rorc,Irf4,Rc3h1,Malt1,Stat3	0.625
Ontology - Molecular Function	GOMF_ORGANIC_ACID_BINDING	0.00265722631088831	0.0553169233008818	0.431707695803346	-0.334963727213644	-1.50593680878862	178	Pparg,Ddah1,Tdo2,Apoc1,Cd36,Acox1,Mat1a,Folr2,Sardh,Dhfr,Gsta2,Igf2r,Ugt1a1,Egln3,Hbb-bs,Cd22,Gstm7,Sell,Hba-a1,Gsta5,Gfpt1,Cyp4a14,Akr1c14,Pah,P4ha1,Sesn3,Cps1,Ogfod3,Castor1,Psap,Egln1,Aldh5a1,Siglech,Dpys,Hmgcl,Cd33,Shmt2,Furin,Ogfod2,Nos3,Cyp4f15,Mthfsl,Siglece,Rara,Grhpr,P3h2,Acox2,Otc,Insr,Gchfr,Phyh,Dbt,Nos2,Pam,Selp,Gldc,Alox5ap,Gclc,Srr,Mat2a,Siglecf,Slc19a1,Dmgdh,Snca,Hbb-bt,Hdc,Grin2b,…	0.415730337078652
Ontology - Biological Process	GOBP_RELAXATION_OF_VASCULAR_ASSOCIATED_SMOOTH_MUSCLE	0.0710059171597633	0.374845734673386	0.237793834423688	-0.699480413862032	-1.50585489283092	7	Adora1	0.142857142857143
Canonical Pathways - Reactome	REACTOME_SIGNAL_ATTENUATION	0.062753036437247	0.357964776317397	0.257206466468838	-0.684916982947128	-1.50564958880708	8	Shc1,Mapk3,Insr,Grb10	0.5
Ontology - Biological Process	GOBP_T_HELPER_17_TYPE_IMMUNE_RESPONSE	0.0405540945001251	0.28448235642776	0.321775918075361	-0.43568895642201	-1.50558298882986	40	Il17ra,Clec4n,Tgfb1,Tbx21,Prkcq,Zbtb7b,Jak2,Ccr6,Rora,Il6ra,Slamf6,Batf,Ly9,Nfkbid,Rorc,Il12b,Il27ra,Nlrp10,Irf4	0.475
Ontology - Cellular Component	GOCC_ENVELOPE	1.59119320366999e-08	3.47245551478133e-06	0.73376198835648	-0.283608944886561	-1.50557725239002	1094	Rap1gap2,Ldhb,Slc25a48,Ociad2,Rogdi,Cybb,Eci1,Ndufaf5,Dmac2,Syne4,Parp16,Them4,Nme4,Ednrb,Rac2,Cdh5,Osbpl3,Aldh3a2,Hsd11b1,Slc25a32,Cyp2e1,Acadm,Dhfr,Slc22a18,Slc25a10,Sdhb,Bckdhb,Miga1,Igf2r,Ndufs2,Ndufv2,Ndufc2,Sult1e1,Brip1,Alas2,Ndufb11,Dap3,Adra1a,Cox7b,Hadh,Ndufa5,mt-Nd5,Irag2,Suox,Uqcc1,Gcdh,Dmpk,Cox5b,Sdhc,Atp5g1,Atp5a1,Npc1,Cyc1,Ivd,Ndufb5,Ndufb4,Tor1aip1,Prkcz,Nln,Fgr,Chchd10,Sirt1,Atp5…	0.30073126142596
Ontology - Biological Process	GOBP_NEUROTROPHIN_PRODUCTION	0.019693291538404	0.181754560500178	0.352487857583619	-0.780519501235975	-1.50509091933862	5	Adora1	0.2
Ontology - Biological Process	GOBP_DIACYLGLYCEROL_BIOSYNTHETIC_PROCESS	0.08	0.389592705167173	0.224966093540314	-0.660845811090349	-1.50457482036595	9	Ang,Plpp1,Mogat1,Pnpla2	0.444444444444444
Regulatory Target Gene - miRDB	MIR_381_5P	0.0511247443762781	0.325789462982167	0.287857117255149	-0.837217189253925	-1.50439860630774	4	Ptar1,Ralgapb	0.5
Ontology - Biological Process	GOBP_REGULATION_OF_CHEMOTAXIS	0.00200550559738898	0.0459688278703381	0.431707695803346	-0.331209678371371	-1.50437785380893	190	Rarres2,Csf1r,Mpp1,Cxcl13,Rac2,Nckap1l,Ano6,Mospd2,Cmklr1,Il16,Lgmn,Cxcr3,Ccr7,Spi1,P2ry12,Sell,Coro1b,Tgfb1,Pla2g7,Hrg,Cd74,Slamf8,Sema6d,Sema3d,Robo1,Sema4b,Mif,Met,Ccr6,Padi2,Kdr,Sema4d,Xcl1,C5ar1,Mapk3,Bmpr2,Cxcl10,App,Aif1,Pdgfra,Bst1,Slamf1,Fgf2,Tmem102,Plxna4,Sema3c	0.242105263157895
Ontology - Cellular Component	GOCC_IMMUNOLOGICAL_SYNAPSE	0.0187010788320038	0.175838430191529	0.352487857583619	-0.426606242755407	-1.50427615087525	45	Itgal,Cd53,Coro1a,H2-Eb1,Prkcq,Scimp,Lck,Lgals3,Atp2b1,Card11,H2-Eb2,Carmil2,Cd28,Skap1,Rhoh,Icam1,Cd37,Vav3,Cd3e	0.422222222222222
Ontology - Biological Process	GOBP_T_CELL_EXTRAVASATION	0.0760233918128655	0.385319095131313	0.227987202850442	-0.580097764626037	-1.50379053194779	13	Itgal,Icam1,Crk,Ccr2,Ccl5,Fadd,Il27ra,Ripk3,Crkl	0.692307692307692
Ontology - Biological Process	GOBP_MYELOID_CELL_HOMEOSTASIS	0.00200007062287032	0.0459688278703381	0.431707695803346	-0.332748554969981	-1.50378861628208	183	Csf1r,Axl,Klf1,Cd44,Nckap1l,Fcer1g,Tgfbr3,Alas2,Pik3cd,Hbb-bs,Spi1,Slc15a4,Fcgr2b,Stat1,Hba-a2,Hmox1,Thra,Ets1,Cdk6,Hba-a1,Mthfd1,Gata3,Senp1,Ikzf1,Mafb,Jak2,Lmo2,Inpp5d,Sp1,Atpif1,Bcl6,Klf2,Itpkb,Il18,Hcls1,Srf,Fech,Slc25a5,Mertk,Adgrf5,Stat5b,Hspa9,Nfe2l1,Pik3cb,Xkr8,Add1,Plcb1,Ank1,Sp3,Med1,Ccr2,Hscb,Acvr1b,Cflar	0.295081967213115
Ontology - Biological Process	GOBP_POSITIVE_REGULATION_OF_INTERLEUKIN_1_ALPHA_PRODUCTION	0.0525252525252525	0.329906105864265	0.282013350011725	-0.734371124978563	-1.50329502662115	6	Il16,Casp1,Panx1	0.5
Ontology - Biological Process	GOBP_2_OXOGLUTARATE_METABOLIC_PROCESS	0.0559006211180124	0.341066165861689	0.276500599254472	-0.540301178054894	-1.50303773830021	17	Aadat,Dlst,Idh3a,Dld,Ogdh,Idh3g	0.352941176470588
Curated - Chemical and Genetic Perturbation	WENG_POR_TARGETS_LIVER_UP	0.0237054645954408	0.201276605059964	0.352487857583619	-0.422373668035313	-1.50298577580019	47	Slco1a4,Cd36,Actg1,Gsta2,Gstt3,Lpl,Dhcr24,Hmox1,Entpd5,4931406C07Rik,Ethe1,Cyp2c55,Gstm3,Cyp2b10	0.297872340425532
Ontology - Biological Process	GOBP_GLUCOSAMINE_CONTAINING_COMPOUND_METABOLIC_PROCESS	0.0423646272963408	0.292319577322124	0.321775918075361	-0.517461639874765	-1.50295625899323	20	Chil1,Gnpnat1,Ctbs,Gfpt1,Chst4,Chst7	0.3
Ontology - Molecular Function	GOMF_ISOCITRATE_DEHYDROGENASE_NAD_P_PLUS_ACTIVITY	0.0199986078191608	0.183305317207434	0.352487857583619	-0.779313056976207	-1.50276450943189	5	Idh3a,Idh2,Idh3g	0.6
Ontology - Biological Process	GOBP_NEGATIVE_REGULATION_OF_MYELOID_CELL_APOPTOTIC_PROCESS	0.0423646272963408	0.292319577322124	0.321775918075361	-0.517348452813696	-1.50262750959663	20	Fcer1g,Fcgr2b,Ccr5,Mif,Selenos,Itpkb,Il18,Bcl2,Stat5b,Ccl5,St6gal1,Nod2,Cxcr2	0.65
Ontology - Molecular Function	GOMF_3_HYDROXYACYL_COA_DEHYDRATASE_ACTIVITY	0.0199986078191608	0.183305317207434	0.352487857583619	-0.779030401184363	-1.50221945877662	5	Hacd2,Hacd4,Hsd17b4,Hacd3	0.8
Ontology - Biological Process	GOBP_UTERINE_SMOOTH_MUSCLE_CONTRACTION	0.0525252525252525	0.329906105864265	0.282013350011725	-0.733805443073848	-1.50213704700419	6	Agt,Abat,Lck,Adra2b	0.666666666666667
Ontology - Molecular Function	GOMF_HAPTOGLOBIN_BINDING	0.0511247443762781	0.325789462982167	0.287857117255149	-0.835477434959529	-1.50127243550117	4	Hbb-bs,Hba-a2,Hba-a1	0.75
Ontology - Biological Process	GOBP_SEMI_LUNAR_VALVE_DEVELOPMENT	0.032644527878044	0.246003338681769	0.321775918075361	-0.433837568355834	-1.50126513324477	39	Tgfbr2,Tnfrsf1a,Tgfb1,Gata3,Robo1,Smad6,Bmpr2,Nos3,Axin2,Tie1,Tnfrsf1b,Nfatc1,Smad2	0.333333333333333
Ontology - Biological Process	GOBP_ORGANIC_ANION_TRANSPORT	0.000430057773658246	0.015767472882271	0.49849310876659	-0.311258448193359	-1.50125222804117	310	Adora1,Pparg,Slc22a29,Slc4a9,Slc16a7,Slc7a2,Slc16a10,Slco1a4,Cyp4a10,Agt,Abat,Cd36,Pla2g6,Pla2g12a,Ces1e,Slc25a32,Slc11a1,Folr2,Slc25a10,Slc23a2,Slc38a4,Slc22a4,Slc22a7,Aqp9,Llgl2,Slc27a5,Lrp2,Lrrc8e,Slc15a4,Il1rn,Slc7a8,Slc51b,Cyp4a31,Slc4a4,Slc4a11,Pla2r1,Slc1a2,Syk,Slc38a1,Ces1g,Pla2g4a,Cyp4a14,Abcb1a,Slc25a21,Kmo,Mif,Slco1b2,Slc5a6,Slc36a1,Abcc3,Abcc4,Abcc2,Psap,Slc25a22,Slc27a2,Abcg3,Kcnj10,…	0.203225806451613
Ontology - Biological Process	GOBP_AMINO_SUGAR_BIOSYNTHETIC_PROCESS	0.0668016194331984	0.36503940878537	0.248911114434702	-0.682910891973004	-1.50123960902048	8	Nanp,Gnpnat1,Gfpt1	0.375
Ontology - Biological Process	GOBP_GLYCOLYTIC_PROCESS_THROUGH_GLUCOSE_6_PHOSPHATE	0.0534979423868313	0.332807232454256	0.282013350011725	-0.527454358398341	-1.50085446333463	18	Pkm,Pgk1,Aldoa,Pfkl,Hk1,Tpi1	0.333333333333333
Ontology - Biological Process	GOBP_AMELOBLAST_DIFFERENTIATION	0.0511247443762781	0.325789462982167	0.287857117255149	-0.835149357396636	-1.50068291173755	4	Bmp7,Fst	0.5
Ontology - Biological Process	GOBP_RESPONSE_TO_INTERLEUKIN_12	0.0769230769230769	0.385505642308895	0.227987202850442	-0.696981615231578	-1.50047543106288	7	Sirpa,Jak2,Gm36723,Plcb1	0.571428571428571
Canonical Pathways - Reactome	REACTOME_MET_INTERACTS_WITH_TNS_PROTEINS	0.0203039241904611	0.18504520670055	0.352487857583619	-0.778030604698788	-1.50029153178794	5	Hgf,Met,Tns3,Tns4,Itgb1	1
Ontology - Molecular Function	GOMF_TESTOSTERONE_16_BETA_HYDROXYLASE_ACTIVITY	0.00746058414279921	0.103671707836885	0.407017918923954	-0.918719071725158	-1.49994373813541	3	Cyp2b13,Cyp2b9,Cyp2b10	1
Regulatory Target Gene - miRDB	MIR_7001_5P	0.00276890860534795	0.0568762226601089	0.431707695803346	-0.334982032073813	-1.49932019097996	174	Lrrc61,Erf,Cd79a,Rab43,Slc25a10,Esrrg,Pbx1,Plekho2,Ddx3x,Ngef,Kif21b,Adamts1,Ifrd2,Dop1b,Rnf44,Cbx5,Mecp2,Mafb,Sptbn2,Pptc7,9930111J21Rik1,Hk1,Tln1,Dchs1,Zer1,Dennd10,Pear1,Lingo1,2510039O18Rik,Tsc1,Mapk4,Myo1d,Zbtb37,Fam163b,Mdga1,Abcd1,Ndrg1,Zbtb40,6430548M08Rik,Tulp3,Tmem132e,Slc25a46,Sarm1,Casc3,Ppp1r1b,Taf9b,Impdh1,Mpz,Gmip,Gtdc1,Micall1,Zdhhc8,Susd6,Aip,Cbx6,Cbfa2t3,Sh3kbp1,Nfix,Rap1gap,Zfp…	0.350574712643678
Ontology - Biological Process	GOBP_B_CELL_PROLIFERATION_INVOLVED_IN_IMMUNE_RESPONSE	0.0585858585858586	0.349595019092226	0.266350657088526	-0.732420015657873	-1.49930100665165	6	Tlr4,Cd180,Cd19,Gapt,Plcl2	0.833333333333333
[truncated: 14,751 more rows]
