# Supplementary material for: GH-resistant (Laron) mice: gene therapy with a liver-specific GH receptor causes unbalanced upregulation of female-biased and growth-related genes
Source: Front Endocrinol (Lausanne). 2026 May 28;17:1808977. doi: 10.3389/fendo.2026.1808977 (PMC13253266; doi:10.3389/fendo.2026.1808977)
Supplement: Supplementary file 10 [file DataSheet10.zip › 11A 20250713_WTvsGHR_female_deseq_fpkm.xlsx]

## Sheet: df
	baseMean	log2FoldChange	lfcSE	stat	pvalue	padj	symbol	fpkm_reference	fpkm_condition	sex_related
ENSMUSG00000068877	781.627	3.02805	0.195612	15.4799	4.74437e-54	8.19021e-50	Selenbp2	1.77016	14.4754	male
ENSMUSG00000055737	14888.8	2.31349	0.157878	14.6536	1.27722e-48	1.10243e-44	Ghr	12.9623	64.6638	neither
ENSMUSG00000120786	508.239	2.74323	0.213703	12.8366	1.02218e-37	5.88198e-34	ENSMUSG00000120786	1.35403	9.08638	neither
ENSMUSG00000037440	2349.24	-1.67298	0.146085	-11.4521	2.29401e-30	7.92029e-27	Vnn1	34.8222	10.9663	neither
ENSMUSG00000083061	1033.9	-2.4672	0.215172	-11.4662	1.95069e-30	7.92029e-27	Gm12191	118.354	21.5205	neither
ENSMUSG00000097148	179.128	4.07074	0.360935	11.2783	1.67921e-29	4.83137e-26	Gm3839	0.276536	4.65819	male
ENSMUSG00000038370	954.892	-2.06617	0.185616	-11.1314	8.81944e-29	2.175e-25	Pcp4l1	22.9878	5.52103	neither
ENSMUSG00000021594	974.932	1.55155	0.142619	10.879	1.45197e-27	3.13318e-24	Srd5a1	4.00863	11.8036	male
ENSMUSG00000101532	86.937	-5.07577	0.479955	-10.5755	3.8704e-26	7.42386e-23	Zbed4-ps1	1.14738	0.0329361	neither
ENSMUSG00000020052	541.558	-12.4949	1.19149	-10.4868	9.92966e-26	1.71416e-22	Ascl1	10.2741	0	neither
ENSMUSG00000002289	3239.18	-1.34912	0.132683	-10.168	2.75553e-24	4.32444e-21	Angptl4	30.9185	12.1726	male
ENSMUSG00000046070	4957.66	1.47076	0.145396	10.1156	4.71318e-24	6.7803e-21	Igfals	19.532	54.3252	neither
ENSMUSG00000024992	120.184	-2.8908	0.302283	-9.56321	1.14163e-21	1.51599e-18	Pde6c	1.67774	0.227854	neither
ENSMUSG00000005677	7249.59	-1.08625	0.117266	-9.26309	1.98594e-20	2.44881e-17	Nr1i3	52.5429	24.839	neither
ENSMUSG00000024292	9883.97	1.59296	0.173609	9.17559	4.49125e-20	5.16882e-17	Cyp4f14	47.8637	144.966	neither
ENSMUSG00000002265	270.809	-2.26605	0.257648	-8.79515	1.42859e-18	1.54136e-15	Peg3	0.774788	0.161857	neither
ENSMUSG00000060969	47.1369	3.68168	0.425446	8.6537	4.98569e-18	5.06282e-15	Irx1	0.0615204	0.787871	neither
ENSMUSG00000025795	4591.22	-1.30425	0.152554	-8.54941	1.23724e-17	1.18658e-14	Rassf3	40.1907	16.3336	male
ENSMUSG00000026614	801.975	1.44391	0.169454	8.52097	1.58228e-17	1.43763e-14	Slc30a10	1.5595	4.25439	neither
ENSMUSG00000027533	2287.23	3.14279	0.370237	8.48859	2.09162e-17	1.80538e-14	Fabp5	3.06885	27.2191	neither
ENSMUSG00000018581	76.6529	-3.63527	0.432425	-8.4067	4.21697e-17	3.46655e-14	Dnah11	0.231027	0.0185448	neither
ENSMUSG00000090942	859.335	-1.22215	0.146049	-8.36808	5.85625e-17	4.59529e-14	F830016B08Rik	8.58733	3.69191	male
ENSMUSG00000038984	58.6558	-4.12145	0.496864	-8.29491	1.08663e-16	8.15589e-14	Tspyl5	0.65133	0.0371065	male
ENSMUSG00000061132	180.118	2.58255	0.314182	8.2199	2.03665e-16	1.46494e-13	Blnk	0.202473	1.21717	female
ENSMUSG00000112930	12674.4	-11.0111	1.35753	-8.11112	5.01534e-16	3.46319e-13	Gm7086	399.284	0.193088	neither
ENSMUSG00000097662	52.6565	-6.26666	0.783466	-7.99864	1.25806e-15	8.353e-13	Gm2093	0.693992	0.00883968	neither
ENSMUSG00000036040	267.133	1.34917	0.168912	7.9874	1.3781e-15	8.81115e-13	Adamtsl2	0.44379	1.13305	female
ENSMUSG00000026610	386.697	-1.88788	0.240526	-7.84895	4.19533e-15	2.58657e-12	Esrrg	2.30638	0.627373	neither
ENSMUSG00000042429	1209.28	-1.12364	0.147023	-7.64261	2.12858e-14	1.26709e-11	Adora1	6.74144	3.10561	neither
ENSMUSG00000112539	41.581	-3.70404	0.485689	-7.62636	2.41479e-14	1.38955e-11	Gm40787	0.790807	0.0579361	male
ENSMUSG00000004341	102.325	-2.09292	0.275909	-7.58556	3.31066e-14	1.84361e-11	Gpx6	2.85183	0.670805	neither
ENSMUSG00000022299	2107.01	-1.0642	0.140453	-7.57691	3.53873e-14	1.90904e-11	Slc25a32	11.0279	5.29538	neither
ENSMUSG00000003279	119	2.36421	0.31305	7.5522	4.27964e-14	2.23877e-11	Dlgap1	0.0510557	0.263055	neither
ENSMUSG00000024694	2355.16	1.30771	0.175147	7.46636	8.24413e-14	4.18584e-11	Keg1	5.6293	13.9844	male
ENSMUSG00000025172	61.6848	-2.59522	0.35022	-7.41027	1.26044e-13	6.21685e-11	Ankrd2	2.18941	0.362789	neither
ENSMUSG00000023845	2046.15	-0.749928	0.101592	-7.38179	1.56179e-13	7.48922e-11	Lnpep	4.26947	2.5477	neither
ENSMUSG00000086437	59.2543	-2.38725	0.324234	-7.36274	1.80172e-13	8.40624e-11	Gm13021	5.74726	1.10783	neither
ENSMUSG00000066477	112.791	1.79696	0.245796	7.31078	2.65592e-13	1.20656e-10	Gm16551	0.319828	1.11528	male
ENSMUSG00000089712	71.0201	-2.33599	0.321998	-7.25467	4.02651e-13	1.7823e-10	Gm15889	1.11783	0.223145	neither
ENSMUSG00000021327	915.159	-0.992143	0.137846	-7.19747	6.13413e-13	2.64734e-10	Zkscan3	3.5946	1.81322	male
ENSMUSG00000091697	41.9476	-3.34478	0.465977	-7.178	7.07398e-13	2.97849e-10	Eif3s6-ps2	1.35665	0.135828	male
ENSMUSG00000044349	41.8159	-2.91149	0.406461	-7.16303	7.89123e-13	3.24348e-10	Snhg11	0.203751	0.0271609	male
ENSMUSG00000027796	368.635	1.76983	0.247248	7.15814	8.17762e-13	3.28303e-10	Smad9	0.732759	2.50592	neither
ENSMUSG00000008845	1429.38	-1.15661	0.163174	-7.08815	1.35913e-12	5.33241e-10	Cd163	8.50058	3.82986	male
ENSMUSG00000030935	4320.93	-0.763371	0.108891	-7.01042	2.37602e-12	9.11495e-10	Acsm3	25.9193	15.3281	neither
ENSMUSG00000066357	893.894	1.01754	0.145436	6.99649	2.62455e-12	9.84949e-10	Wdr6	3.33931	6.78708	neither
ENSMUSG00000117780	353.541	3.62744	0.521819	6.95154	3.61326e-12	1.32714e-09	Gm3734	0.446714	5.52841	neither
ENSMUSG00000032735	488.041	1.48175	0.214201	6.91756	4.59477e-12	1.65249e-09	Ablim3	1.3363	3.7397	neither
ENSMUSG00000006782	606.526	0.874996	0.127268	6.87522	6.1894e-12	2.18056e-09	Cnp	2.76653	5.09445	neither
ENSMUSG00000036078	3697.48	0.865595	0.126118	6.86335	6.7264e-12	2.32236e-09	Sigmar1	19.6639	35.9499	neither
ENSMUSG00000024298	3411.21	-0.759227	0.110937	-6.84378	7.71329e-12	2.61087e-09	Zfp871	9.07685	5.38285	male
ENSMUSG00000032946	582.223	-0.993595	0.14687	-6.76512	1.33199e-11	4.42196e-09	Rasgrp2	1.47332	0.742032	neither
ENSMUSG00000047797	22568.4	0.710915	0.106905	6.64997	2.93149e-11	9.54838e-09	Gjb1	235.936	387.575	neither
ENSMUSG00000038594	1205.3	-0.728918	0.109956	-6.62919	3.37524e-11	1.06719e-08	Cep85l	4.43106	2.68094	male
ENSMUSG00000042129	399.639	-0.974633	0.147045	-6.62811	3.40006e-11	1.06719e-08	Rassf4	1.3536	0.691082	neither
ENSMUSG00000035914	173.231	2.22195	0.337838	6.57696	4.80152e-11	1.48015e-08	Cd276	0.392963	1.84133	neither
ENSMUSG00000094410	915.056	-0.82695	0.126344	-6.54525	5.93958e-11	1.79886e-08	Zbed6	2.7118	1.53385	male
ENSMUSG00000036752	2660.19	0.936667	0.143176	6.54206	6.06755e-11	1.80593e-08	Tubb4b	20.5654	39.5252	male
ENSMUSG00000098557	1204.86	-0.783025	0.119965	-6.52712	6.70445e-11	1.96168e-08	Kctd12	5.92135	3.45219	neither
ENSMUSG00000082329	81.6526	-2.02073	0.310307	-6.51204	7.41393e-11	2.13311e-08	Gm14287	26.3312	6.52519	male
ENSMUSG00000072294	1442.39	-0.63814	0.0982523	-6.49491	8.30826e-11	2.35124e-08	Klf12	5.91765	3.81374	male
ENSMUSG00000033705	215.018	-1.15719	0.178475	-6.48376	8.94649e-11	2.49102e-08	Stard9	0.317011	0.142352	neither
ENSMUSG00000034774	2235.32	-2.44179	0.377225	-6.47302	9.60661e-11	2.63236e-08	Dsg1c	21.7311	4.01581	female
ENSMUSG00000022241	3850.86	0.814808	0.12601	6.46622	1.00487e-10	2.66878e-08	Tars	11.13	19.6486	neither
ENSMUSG00000036019	717.417	-1.03027	0.159273	-6.46853	9.89587e-11	2.66878e-08	Tmtc2	2.9121	1.43213	neither
ENSMUSG00000032548	4783.38	0.819337	0.128493	6.37653	1.8114e-10	4.6672e-08	Slco2a1	6.01129	10.6422	neither
ENSMUSG00000110496	68.2691	-2.42249	0.3798	-6.37833	1.79028e-10	4.6672e-08	Gm45909	2.62313	0.494008	neither
ENSMUSG00000018339	385.28	-1.1664	0.184183	-6.33287	2.40645e-10	6.02066e-08	Gpx3	6.92315	3.08745	neither
ENSMUSG00000116354	546.425	-1.47048	0.232191	-6.33304	2.40371e-10	6.02066e-08	Cyp2d38-ps	6.01134	2.17305	neither
ENSMUSG00000025189	71.9608	-2.13294	0.338089	-6.3088	2.81213e-10	6.9351e-08	Cnnm1	0.483102	0.109786	neither
ENSMUSG00000025497	2435.05	0.642196	0.102221	6.2824	3.3339e-10	8.10606e-08	Cdhr5	16.3382	25.5918	male
ENSMUSG00000086432	3989.22	0.863981	0.137931	6.26389	3.75501e-10	8.94645e-08	B430119L08Rik	33.3766	60.9666	male
ENSMUSG00000035960	1053.31	0.767151	0.122495	6.26272	3.78318e-10	8.94645e-08	Apex1	12.897	22.0395	neither
ENSMUSG00000024485	66.8628	-2.37791	0.380137	-6.25541	3.96471e-10	9.24903e-08	Slc4a9	0.412454	0.0794101	female
ENSMUSG00000034382	983.327	0.853947	0.136687	6.24747	4.17144e-10	9.60154e-08	AI661453	3.25791	5.91486	male
ENSMUSG00000022550	522.083	1.50155	0.240778	6.23622	4.48266e-10	1.01821e-07	Adck5	1.76584	5.01082	neither
ENSMUSG00000031844	4605.31	1.25532	0.20201	6.21413	5.16092e-10	1.14222e-07	Hsd17b2	33.2667	79.6468	neither
ENSMUSG00000032902	1748.86	0.965067	0.155267	6.21555	5.11456e-10	1.14222e-07	Slc16a1	6.29901	12.336	neither
ENSMUSG00000020182	1295.65	1.06021	0.17069	6.21129	5.25504e-10	1.14833e-07	Ddc	4.43225	9.26872	neither
ENSMUSG00000022994	1187.98	-0.842225	0.135698	-6.20661	5.4139e-10	1.16825e-07	Adcy6	5.28874	2.96386	male
ENSMUSG00000010755	980.85	0.811019	0.130758	6.20246	5.55885e-10	1.18472e-07	Cars	2.54614	4.48056	neither
ENSMUSG00000055254	1026.33	3.59672	0.581987	6.18007	6.40751e-10	1.34894e-07	Ntrk2	0.191109	2.32376	female
ENSMUSG00000051041	459.659	1.55564	0.252254	6.16694	6.96248e-10	1.44811e-07	Olfml1	3.25608	9.61768	neither
ENSMUSG00000005089	12103.9	-0.879815	0.143053	-6.1503	7.73388e-10	1.5894e-07	Slc1a2	28.0954	15.3272	neither
ENSMUSG00000031561	1894.96	-0.581592	0.0955251	-6.08837	1.14068e-09	2.28972e-07	Tenm3	5.22106	3.50207	female
ENSMUSG00000108825	77.7935	-2.47919	0.407087	-6.09006	1.12866e-09	2.28972e-07	Gm45838	1.27088	0.226238	neither
ENSMUSG00000041827	487.474	0.963494	0.158964	6.0611	1.35191e-09	2.68253e-07	Oasl1	2.98255	5.83607	neither
ENSMUSG00000035992	2108.16	-0.648738	0.107668	-6.02536	1.68738e-09	3.31013e-07	Fnip1	8.50925	5.44522	male
ENSMUSG00000054404	951.028	-0.593737	0.0986007	-6.02163	1.7267e-09	3.34922e-07	Slfn5	4.25513	2.82968	female
ENSMUSG00000027890	2464.82	0.787343	0.131479	5.98836	2.11967e-09	4.06576e-07	Gstm4	24.9243	43.1709	neither
ENSMUSG00000020131	743.63	-1.29957	0.217241	-5.98215	2.20208e-09	4.17742e-07	Pcsk4	8.40601	3.43411	neither
ENSMUSG00000035357	306.577	-1.0126	0.169374	-5.9785	2.25198e-09	4.22565e-07	Pdzrn3	1.32818	0.662163	neither
ENSMUSG00000034647	404.401	-0.938376	0.157413	-5.96124	2.50336e-09	4.64683e-07	Ankrd12	0.908989	0.477099	neither
ENSMUSG00000024411	95.298	-1.64393	0.276718	-5.94083	2.83591e-09	5.20812e-07	Aqp4	0.545189	0.174982	male
ENSMUSG00000025197	17222.2	0.927978	0.156251	5.93901	2.8675e-09	5.2107e-07	Cyp2c23	129.365	246.968	neither
ENSMUSG00000120174	1194.22	-0.915091	0.154147	-5.93647	2.91222e-09	5.23683e-07	4931408D14Rik	11.3213	6.02626	female
ENSMUSG00000006476	2464.48	0.877433	0.149004	5.88864	3.89395e-09	6.85931e-07	Nsmf	8.35025	15.3938	male
ENSMUSG00000038174	1381.64	-0.804678	0.136619	-5.88994	3.8633e-09	6.85931e-07	Fam126b	3.4334	1.97335	male
ENSMUSG00000060807	56910.9	-1.1589	0.19717	-5.87767	4.16084e-09	7.25542e-07	Serpina6	1050.3	472.189	female
ENSMUSG00000102095	199.124	-1.63871	0.278969	-5.87416	4.25e-09	7.33677e-07	C730036E19Rik	6.43846	2.07519	neither
ENSMUSG00000001247	7817.12	0.673985	0.115374	5.84176	5.16521e-09	8.82842e-07	Lsr	65.2464	104.494	neither
ENSMUSG00000112527	139.593	-3.90191	0.670041	-5.82339	5.76666e-09	9.75979e-07	Gm35696	3.74586	0.251913	male
ENSMUSG00000041075	864.407	0.694774	0.119432	5.81734	5.97911e-09	1.00211e-06	Fzd7	3.42527	5.56983	neither
ENSMUSG00000015340	1297.31	-0.800636	0.137786	-5.81071	6.22078e-09	1.03259e-06	Cybb	6.67903	3.84647	neither
ENSMUSG00000092008	23963.9	2.89895	0.499773	5.80054	6.61029e-09	1.08679e-06	Cyp2c69	78.053	584.65	female
ENSMUSG00000021973	1652.27	0.608922	0.105013	5.79855	6.68912e-09	1.08938e-06	Micu2	9.98503	15.2813	neither
ENSMUSG00000067279	1375.47	1.12638	0.194622	5.78753	7.14306e-09	1.15244e-06	Ppp1r3c	7.46385	16.3564	neither
ENSMUSG00000027962	1165.2	-0.98265	0.170103	-5.7768	7.61326e-09	1.21692e-06	Vcam1	4.10646	2.08289	female
ENSMUSG00000022948	314.789	-0.988427	0.171251	-5.77181	7.84232e-09	1.24204e-06	Setd4	1.82978	0.927118	female
ENSMUSG00000024863	23629.2	0.773243	0.13413	5.7649	8.17074e-09	1.27073e-06	Mbl2	376.892	646.475	female
ENSMUSG00000030207	1902.44	-0.710921	0.123304	-5.76558	8.13762e-09	1.27073e-06	Fam234b	8.03737	4.93193	neither
ENSMUSG00000046840	251.858	-1.15923	0.201203	-5.7615	8.33713e-09	1.28503e-06	Hnf4aos	8.51909	3.82568	neither
ENSMUSG00000039585	521.845	-0.863335	0.150355	-5.74198	9.35785e-09	1.4296e-06	Myo9a	1.21631	0.670244	neither
ENSMUSG00000035435	14.6379	-7.28494	1.27064	-5.73329	9.84994e-09	1.49157e-06	Abca17	0.123645	0	neither
ENSMUSG00000046179	117.217	1.70651	0.298203	5.72264	1.04882e-08	1.56084e-06	E2f8	0.238267	0.777785	neither
ENSMUSG00000038135	27.4207	2.81096	0.491137	5.72338	1.04425e-08	1.56084e-06	Crygn	0.200357	1.41353	male
ENSMUSG00000042622	329.781	-1.37023	0.240032	-5.70853	1.13959e-08	1.66717e-06	Maff	4.31918	1.67044	neither
ENSMUSG00000113543	63.9166	2.01856	0.353539	5.70959	1.13249e-08	1.66717e-06	Gm36264	0.194265	0.788689	male
ENSMUSG00000022178	275.332	0.915525	0.160637	5.69932	1.20285e-08	1.74494e-06	Ajuba	1.2313	2.33139	neither
ENSMUSG00000048826	497.551	0.831063	0.145927	5.69507	1.23325e-08	1.77413e-06	Dact2	2.49202	4.45356	female
ENSMUSG00000026355	232.498	1.02803	0.180622	5.69162	1.25836e-08	1.7953e-06	Mcm6	0.772595	1.57805	neither
ENSMUSG00000026409	255.246	-0.933578	0.164704	-5.66821	1.443e-08	2.04185e-06	Pfkfb2	1.08602	0.571782	neither
ENSMUSG00000040651	1501.49	-0.640127	0.113098	-5.65993	1.51436e-08	2.09625e-06	Tasor	3.15943	2.03337	neither
ENSMUSG00000037905	1191.93	0.609507	0.107722	5.65816	1.53002e-08	2.09625e-06	Bri3bp	3.37915	5.17407	neither
ENSMUSG00000052302	597.605	-1.14046	0.201472	-5.66066	1.50794e-08	2.09625e-06	Tbc1d30	2.87357	1.30721	male
ENSMUSG00000036168	65.8448	-2.00268	0.353899	-5.65889	1.52354e-08	2.09625e-06	Ccdc38	0.576559	0.14391	neither
ENSMUSG00000000120	185.661	1.33726	0.236677	5.65014	1.60314e-08	2.17913e-06	Ngfr	0.720385	1.82158	female
ENSMUSG00000028195	497.351	1.22027	0.216042	5.64832	1.62026e-08	2.1852e-06	Ccn1	3.48491	8.13705	neither
ENSMUSG00000021573	876.233	-1.08384	0.192293	-5.63639	1.73653e-08	2.32386e-06	Tppp	5.48826	2.60234	neither
ENSMUSG00000041845	608.1	0.740388	0.1316	5.62603	1.84408e-08	2.44879e-06	Rhod	6.2536	10.4764	neither
ENSMUSG00000053175	701.124	1.01069	0.180069	5.61277	1.99114e-08	2.6239e-06	Bcl3	4.41885	8.94522	neither
ENSMUSG00000000567	184.692	1.2775	0.228205	5.59807	2.16754e-08	2.83472e-06	Sox9	0.614383	1.49266	male
ENSMUSG00000074377	13.5555	-7.17613	1.28259	-5.59505	2.20561e-08	2.86282e-06	Sult2a4	0.648085	0	neither
ENSMUSG00000032915	419.699	-0.874894	0.156725	-5.58235	2.37291e-08	3.05698e-06	Adgre4	3.66334	2.00174	neither
ENSMUSG00000027712	3322.84	0.649875	0.11667	5.57021	2.54426e-08	3.25345e-06	Anxa5	34.2506	53.9345	female
ENSMUSG00000024112	24.8254	-3.37602	0.609154	-5.54214	2.988e-08	3.79279e-06	Cacna1h	0.109316	0.0104396	neither
ENSMUSG00000002028	1016.4	-0.61281	0.110727	-5.53443	3.1224e-08	3.93445e-06	Kmt2a	1.73483	1.13872	male
ENSMUSG00000059810	548.619	0.93304	0.169257	5.51258	3.53606e-08	4.42341e-06	Rgs3	0.82134	1.57398	female
ENSMUSG00000001065	575.44	-0.62345	0.113724	-5.48215	4.20196e-08	5.2186e-06	Zfp276	2.96885	1.93499	neither
ENSMUSG00000031196	1272.31	-0.658576	0.120416	-5.46915	4.52197e-08	5.57591e-06	F8	3.69968	2.35304	neither
ENSMUSG00000052085	1529.3	0.899188	0.164478	5.46691	4.57958e-08	5.60689e-06	Dock8	2.49344	4.67081	neither
ENSMUSG00000038007	811.212	-0.721204	0.132359	-5.44883	5.07023e-08	6.1208e-06	Acer2	3.31896	2.02098	neither
ENSMUSG00000120875	20.4174	-6.79144	1.24637	-5.449	5.06537e-08	6.1208e-06	ENSMUSG00000120875	2.18852	0.0199084	neither
ENSMUSG00000010609	5348.24	0.720026	0.132535	5.43272	5.55e-08	6.65345e-06	Psen2	21.9492	36.2817	neither
ENSMUSG00000054387	1246.05	-0.676779	0.124723	-5.42625	5.75496e-08	6.85158e-06	Mdm4	2.43838	1.53003	neither
ENSMUSG00000022425	3604.83	-0.837185	0.154566	-5.41635	6.08278e-08	7.19226e-06	Enpp2	18.8178	10.5739	male
ENSMUSG00000070576	594.157	0.752153	0.138931	5.41384	6.16873e-08	7.19532e-06	Mn1	1.50047	2.53778	neither
ENSMUSG00000044361	304.374	-0.83246	0.153736	-5.41488	6.13314e-08	7.19532e-06	BC024139	2.00896	1.13142	neither
ENSMUSG00000026489	9348.76	0.929161	0.172074	5.39979	6.67201e-08	7.73013e-06	Coq8a	28.6249	54.6785	neither
ENSMUSG00000114818	33.66	3.38965	0.629241	5.38689	7.16868e-08	8.2502e-06	Gm35164	0.0447814	0.46641	neither
ENSMUSG00000051225	22.6779	3.56103	0.664665	5.35764	8.43175e-08	9.63955e-06	Fam83a	0.0263947	0.311194	neither
ENSMUSG00000032392	1032.09	-0.871332	0.163855	-5.3177	1.0509e-07	1.18573e-05	Parp16	8.07784	4.43746	neither
ENSMUSG00000034160	1495.24	-0.851187	0.160061	-5.3179	1.0497e-07	1.18573e-05	Ogt	5.62871	3.13012	neither
ENSMUSG00000056476	111.043	1.1746	0.220966	5.31573	1.06232e-07	1.19084e-05	Med12l	0.125524	0.284892	neither
ENSMUSG00000022383	7405.66	-0.877662	0.165771	-5.29441	1.19401e-07	1.32982e-05	Ppara	58.821	32.1376	neither
ENSMUSG00000022747	444.12	-0.919385	0.173906	-5.28668	1.24556e-07	1.37834e-05	St3gal6	2.21452	1.17645	female
ENSMUSG00000015501	478.316	-0.692097	0.131204	-5.27497	1.3278e-07	1.45999e-05	Hivep2	1.01301	0.629781	neither
ENSMUSG00000026712	3168.8	-0.508525	0.0965474	-5.2671	1.38596e-07	1.51429e-05	Mrc1	13.7453	9.69601	neither
ENSMUSG00000006538	84.1622	1.56456	0.297638	5.2566	1.46739e-07	1.59318e-05	Ihh	0.327941	0.974238	male
ENSMUSG00000038807	95.9746	-1.85559	0.353164	-5.25419	1.4868e-07	1.60416e-05	Rap1gap2	0.494778	0.13643	neither
ENSMUSG00000029068	1359.02	-0.983348	0.187839	-5.23505	1.64944e-07	1.76859e-05	Ccnl2	8.04925	4.08388	neither
ENSMUSG00000045934	108.702	1.32912	0.254428	5.22396	1.75134e-07	1.86626e-05	Mtmr11	0.385334	0.971451	female
ENSMUSG00000064225	11031.7	0.916002	0.175441	5.22115	1.77813e-07	1.86761e-05	Paqr9	21.4873	40.7157	neither
ENSMUSG00000041044	906.846	-0.675937	0.129479	-5.22043	1.78507e-07	1.86761e-05	Lrit1	6.06604	3.81274	neither
ENSMUSG00000001986	55.2533	1.97248	0.377692	5.22245	1.76568e-07	1.86761e-05	Gria3	0.0535929	0.21108	neither
ENSMUSG00000028864	505.293	-0.753116	0.144741	-5.20321	1.95878e-07	2.03702e-05	Hgf	2.0775	1.23576	neither
ENSMUSG00000026958	555.495	0.837453	0.161188	5.19552	2.04152e-07	2.11034e-05	Dpp7	2.80965	5.04057	neither
ENSMUSG00000113581	55.6839	-2.02685	0.391788	-5.17333	2.29963e-07	2.36301e-05	Dio3os	0.769962	0.189136	female
ENSMUSG00000054545	125.705	-1.50204	0.290738	-5.16632	2.38754e-07	2.43882e-05	Ugt1a6a	1.01467	0.358752	neither
ENSMUSG00000030470	553.266	1.18958	0.230504	5.16077	2.45932e-07	2.49737e-05	Csrp3	2.97324	6.79886	neither
ENSMUSG00000116284	194.039	-1.43122	0.277691	-5.15402	2.5496e-07	2.5739e-05	Gm3787	4.93573	1.82996	female
ENSMUSG00000025006	1482.04	-0.488011	0.0948101	-5.14725	2.64339e-07	2.65307e-05	Sorbs1	2.76597	1.97966	neither
ENSMUSG00000021738	1141.79	-0.559369	0.108724	-5.14485	2.67728e-07	2.67156e-05	Atxn7	4.0107	2.7339	neither
ENSMUSG00000004951	516.292	1.2641	0.246181	5.13485	2.82364e-07	2.77974e-05	Hspb1	6.92151	16.6869	neither
ENSMUSG00000026399	673.013	-0.618236	0.120416	-5.13416	2.83401e-07	2.77974e-05	Cd55	3.95213	2.58376	neither
ENSMUSG00000028072	38.8494	-2.61459	0.509093	-5.13577	2.80984e-07	2.77974e-05	Ntrk1	0.605346	0.101423	neither
ENSMUSG00000038422	589.957	0.957632	0.186656	5.13047	2.89018e-07	2.81882e-05	Hdhd3	6.90084	13.467	neither
ENSMUSG00000024381	463.387	0.722903	0.141313	5.11562	3.1271e-07	3.03276e-05	Bin1	1.99668	3.31078	neither
ENSMUSG00000049971	1451.66	-0.804652	0.157447	-5.11064	3.21077e-07	3.09651e-05	Glt1d1	9.92185	5.70357	neither
ENSMUSG00000027340	1886.95	-0.922575	0.18074	-5.10444	3.31772e-07	3.18187e-05	Slc23a2	7.3127	3.86961	neither
ENSMUSG00000037355	374.423	-0.732803	0.143794	-5.0962	3.46541e-07	3.30516e-05	Uvssa	1.27026	0.765793	neither
ENSMUSG00000030536	885.656	-0.570175	0.112252	-5.07941	3.78613e-07	3.59121e-05	Iqgap1	1.50653	1.01724	neither
ENSMUSG00000023044	11118.9	2.77215	0.546294	5.07447	3.88587e-07	3.66568e-05	Csad	17.4362	119.437	neither
ENSMUSG00000041119	395.981	1.20628	0.237982	5.06876	4.00408e-07	3.75666e-05	Pde9a	1.59391	3.68562	neither
ENSMUSG00000045730	68.0578	-1.37994	0.272312	-5.06749	4.03087e-07	3.76134e-05	Adrb2	1.07982	0.415523	neither
ENSMUSG00000020774	493.377	-0.690806	0.136493	-5.06111	4.16815e-07	3.86853e-05	Aspa	2.40773	1.49714	neither
ENSMUSG00000020053	22088.8	1.04754	0.207143	5.05705	4.25781e-07	3.93062e-05	Igf1	34.2276	70.998	neither
ENSMUSG00000032349	18042.2	1.1637	0.230194	5.05529	4.29739e-07	3.94606e-05	Elovl5	74.4155	167.29	female
ENSMUSG00000034308	4318.89	0.889141	0.176128	5.04827	4.45833e-07	4.07217e-05	Sdr42e1	24.1045	44.7848	neither
ENSMUSG00000086825	56.2696	-1.91989	0.380693	-5.04315	4.57931e-07	4.16067e-05	Gm15675	0.570172	0.149862	neither
ENSMUSG00000090213	887.389	-0.741073	0.147	-5.0413	4.62382e-07	4.17911e-05	Peds1	7.99712	4.80924	neither
ENSMUSG00000041272	615.002	-0.567564	0.112736	-5.03443	4.79262e-07	4.30912e-05	Tox	2.27136	1.53729	female
ENSMUSG00000041685	1411.13	-0.475758	0.0945285	-5.03295	4.82983e-07	4.32007e-05	Fcho2	3.0909	2.22964	neither
ENSMUSG00000064368	2798.15	-0.965986	0.192152	-5.02718	4.97733e-07	4.42905e-05	mt-Nd6	167.772	86.2621	neither
ENSMUSG00000023087	2853.98	-1.0539	0.209807	-5.0232	5.08183e-07	4.46934e-05	Noct	8.50595	4.1121	neither
ENSMUSG00000041782	70.6599	1.43291	0.285298	5.0225	5.10027e-07	4.46934e-05	Lad1	0.264856	0.715689	male
ENSMUSG00000101122	23.8249	-2.89234	0.575717	-5.0239	5.06325e-07	4.46934e-05	Gm17971	1.22926	0.163021	neither
ENSMUSG00000026730	3436.56	0.624412	0.124367	5.02074	5.14735e-07	4.48781e-05	Pter	13.5903	21.0304	neither
ENSMUSG00000039041	2822.73	0.527689	0.105162	5.01785	5.22535e-07	4.53292e-05	Adrm1	12.2039	17.66	neither
ENSMUSG00000082173	20.9151	-4.59516	0.916117	-5.01591	5.2783e-07	4.55597e-05	Mup-ps10	1.70235	0.0684391	neither
ENSMUSG00000026638	1344.08	0.926053	0.184716	5.01339	5.34801e-07	4.59317e-05	Irf6	3.08711	5.88123	neither
ENSMUSG00000049555	512.88	0.805858	0.161426	4.99212	5.97194e-07	5.07851e-05	Tmie	2.84002	4.98015	neither
ENSMUSG00000074277	244.235	0.920572	0.184386	4.99262	5.95646e-07	5.07851e-05	Phldb3	1.32213	2.51669	neither
ENSMUSG00000027322	591.56	-0.944502	0.189867	-4.97455	6.53994e-07	5.53426e-05	Siglec1	2.56381	1.3386	male
ENSMUSG00000000440	639.595	-0.674971	0.135932	-4.96549	6.85274e-07	5.77068e-05	Pparg	6.26389	3.94197	neither
ENSMUSG00000055044	1295.41	0.630462	0.127069	4.96159	6.9919e-07	5.85928e-05	Pdlim1	4.54954	7.06561	female
ENSMUSG00000032380	467.74	0.679954	0.13713	4.95845	7.1058e-07	5.92596e-05	Dapk2	2.04808	3.29688	female
ENSMUSG00000120145	245.845	-0.787691	0.158939	-4.95593	7.19867e-07	5.94597e-05	ENSMUSG00000120145	5.8928	3.42596	male
ENSMUSG00000031637	88.1825	1.93014	0.389405	4.95664	7.17235e-07	5.94597e-05	Lrp2bp	0.198281	0.760936	neither
ENSMUSG00000019906	756.579	-0.623649	0.12601	-4.9492	7.45185e-07	6.12578e-05	Lin7a	6.51758	4.25093	neither
ENSMUSG00000025555	952.835	0.625529	0.126639	4.93946	7.83393e-07	6.37911e-05	Farp1	3.19348	4.94224	neither
ENSMUSG00000053916	22.7823	-3.33672	0.675438	-4.94007	7.80929e-07	6.37911e-05	Nanp	0.65435	0.0660388	neither
ENSMUSG00000032290	771.633	0.680132	0.137834	4.93442	8.03884e-07	6.51523e-05	Ptpn9	2.99846	4.81638	female
ENSMUSG00000031200	58.5615	-1.53729	0.311691	-4.93211	8.13463e-07	6.56206e-05	Mtcp1	0.458698	0.157303	neither
ENSMUSG00000055675	63.7321	-1.54292	0.313715	-4.91822	8.73355e-07	7.01243e-05	Kbtbd11	0.312778	0.107832	neither
ENSMUSG00000026349	796.262	-0.517007	0.105195	-4.91477	8.88889e-07	7.10412e-05	Ccnt2	1.78673	1.2531	male
ENSMUSG00000030674	6524.22	0.469568	0.0957893	4.90209	9.48229e-07	7.54345e-05	Qprt	48.672	67.6421	neither
ENSMUSG00000026888	1554.11	0.617571	0.126068	4.89872	9.64634e-07	7.63875e-05	Grb14	4.01603	6.18331	male
ENSMUSG00000058207	138924	1.27535	0.260469	4.89637	9.76209e-07	7.69512e-05	Serpina3k	929.165	2256.46	male
ENSMUSG00000041992	647.496	-0.792999	0.162089	-4.89235	9.96366e-07	7.81831e-05	Rapgef5	1.51046	0.875824	neither
ENSMUSG00000000739	199.652	1.33546	0.273293	4.88656	1.02613e-06	8.01542e-05	Sult5a1	0.603821	1.52831	male
ENSMUSG00000029869	96.7335	2.06557	0.423422	4.87828	1.07017e-06	8.32177e-05	Ephb6	0.232239	0.976498	female
ENSMUSG00000006777	335.726	-2.80398	0.575144	-4.87526	1.08664e-06	8.41199e-05	Krt23	8.83154	1.26626	female
ENSMUSG00000074375	2329.5	-6.42995	1.31916	-4.87429	1.09203e-06	8.41596e-05	Sult2a3	106.428	1.24169	female
ENSMUSG00000035372	1063.81	-0.850152	0.174516	-4.87148	1.10764e-06	8.49833e-05	1810055G02Rik	13.6933	7.63104	male
ENSMUSG00000043940	2717.01	-0.442144	0.0907919	-4.86986	1.11678e-06	8.53056e-05	Wdfy3	4.79911	3.54474	male
ENSMUSG00000038056	1480.47	-0.544604	0.111858	-4.86871	1.12331e-06	8.5426e-05	Kmt2c	2.03666	1.40165	male
ENSMUSG00000026622	55.1154	1.7107	0.351493	4.86697	1.13321e-06	8.58005e-05	Nek2	0.134145	0.441532	male
ENSMUSG00000018474	3939.5	-0.756463	0.155583	-4.86211	1.16143e-06	8.69464e-05	Chd3	13.793	8.19682	male
ENSMUSG00000042369	395.407	0.640312	0.131704	4.86176	1.16345e-06	8.69464e-05	Rbm45	3.83115	5.99245	neither
ENSMUSG00000018727	214.457	-1.21477	0.249846	-4.86207	1.16163e-06	8.69464e-05	Cpsf4l	3.13739	1.36111	male
ENSMUSG00000058099	371.349	-0.810148	0.166821	-4.85639	1.19544e-06	8.89517e-05	Nfam1	1.39572	0.800083	neither
ENSMUSG00000040612	4500.54	-1.09903	0.2267	-4.84796	1.24738e-06	9.20236e-05	Ildr2	17.4982	8.2049	neither
ENSMUSG00000041773	381.561	-0.775831	0.160021	-4.84829	1.24529e-06	9.20236e-05	Enc1	2.39434	1.40101	female
ENSMUSG00000008999	84.2431	-1.31009	0.270486	-4.84348	1.27583e-06	9.37219e-05	Bmp7	0.701865	0.285306	male
ENSMUSG00000038736	591.233	0.669995	0.138651	4.83224	1.35004e-06	9.87534e-05	Nudcd1	0.809435	1.29391	neither
ENSMUSG00000040855	2319.55	-0.468397	0.0972054	-4.81863	1.44546e-06	0.000105287	Reps2	7.63568	5.54079	male
ENSMUSG00000053617	1301.49	0.843972	0.175517	4.80848	1.52082e-06	0.000109849	Sh3pxd2a	1.89128	3.40388	neither
ENSMUSG00000031776	229.021	1.17047	0.243399	4.80884	1.51806e-06	0.000109849	Arl2bp	1.18455	2.67002	neither
ENSMUSG00000066441	4481.6	1.12357	0.233879	4.80407	1.55474e-06	0.000111831	Rdh11	19.2053	42.0188	female
ENSMUSG00000045671	610.128	-0.704735	0.14679	-4.80096	1.57907e-06	0.00011311	Spred2	3.85495	2.36904	neither
ENSMUSG00000027947	3512.61	-0.913884	0.190767	-4.79058	1.66299e-06	0.000118629	Il6ra	12.4913	6.65436	neither
ENSMUSG00000050310	855.293	-0.598359	0.124959	-4.78842	1.68098e-06	0.000118929	Rictor	1.43226	0.948283	neither
ENSMUSG00000113630	32.13	-2.15673	0.450381	-4.78868	1.6788e-06	0.000118929	4930404H11Rik	0.870411	0.194721	neither
ENSMUSG00000031119	2500	0.478126	0.100052	4.77877	1.76368e-06	0.000124271	Gpc4	18.5451	25.9255	neither
ENSMUSG00000039745	1482.38	0.616669	0.129175	4.77391	1.80685e-06	0.000126796	Htatip2	13.6005	20.9374	female
ENSMUSG00000063286	255.109	-1.05588	0.221555	-4.76578	1.88128e-06	0.000131484	Gvin-ps7	1.09008	0.52509	neither
ENSMUSG00000025964	609.791	-0.691859	0.145349	-4.75999	1.936e-06	0.000134763	Adam23	0.989883	0.61468	male
ENSMUSG00000022218	1022.42	0.803909	0.169102	4.754	1.99434e-06	0.000138266	Tgm1	5.53916	9.71509	female
ENSMUSG00000053559	729.913	0.697792	0.146929	4.74916	2.04258e-06	0.000141044	Smagp	8.95075	14.5599	neither
ENSMUSG00000074240	66.6934	4.71805	0.994026	4.74641	2.0706e-06	0.00014241	Cib3	0.0550746	1.45087	neither
ENSMUSG00000038712	2757.94	0.533082	0.112408	4.74238	2.11223e-06	0.000144696	Mindy1	8.213	11.9251	male
ENSMUSG00000005672	302.286	-0.724696	0.152977	-4.73729	2.16599e-06	0.000147792	Kit	0.993687	0.604754	male
ENSMUSG00000025289	3679.93	0.523989	0.11071	4.73298	2.21245e-06	0.000150368	Prdx4	33.728	48.6727	neither
ENSMUSG00000028457	22.2935	2.39566	0.506719	4.72778	2.26993e-06	0.00015367	Atp8b5	0.0260142	0.136599	neither
ENSMUSG00000027009	192.56	-1.14331	0.242818	-4.70849	2.49553e-06	0.000168282	Itga4	0.446754	0.202359	neither
ENSMUSG00000072676	8121.22	0.922319	0.196379	4.69662	2.64498e-06	0.000176978	Tmem254	51.375	97.7331	neither
ENSMUSG00000039960	3437.1	0.529997	0.112841	4.69685	2.64201e-06	0.000176978	Rhou	17.3901	25.1923	neither
ENSMUSG00000035828	2115.66	-0.617901	0.13167	-4.69281	2.69482e-06	0.000179617	Pim3	24.8344	16.2415	male
ENSMUSG00000117310	288.235	-0.991517	0.211727	-4.683	2.82706e-06	0.000187706	Ptp4a1	2.1765	1.10005	female
ENSMUSG00000051506	283.286	-0.956038	0.204376	-4.67783	2.8992e-06	0.000191758	Wdfy4	0.834343	0.430778	neither
ENSMUSG00000025815	2801.03	-0.631375	0.135094	-4.67361	2.95952e-06	0.000195001	Dhtkd1	12.6486	8.19621	neither
ENSMUSG00000048307	1771.85	0.545305	0.116754	4.67053	3.00421e-06	0.000197192	Ankrd46	6.49216	9.51131	neither
ENSMUSG00000004530	1321.77	0.422196	0.0904598	4.66722	3.05303e-06	0.000199638	Coro1c	2.75036	3.69875	neither
ENSMUSG00000002393	3372.2	0.503336	0.108174	4.65302	3.27116e-06	0.000212293	Nr2f6	22.0035	31.3011	male
ENSMUSG00000037685	379.603	-0.711093	0.152819	-4.65317	3.26865e-06	0.000212293	Atp8a1	0.776967	0.475883	female
ENSMUSG00000059327	138.802	-1.09344	0.23518	-4.64938	3.32933e-06	0.000215259	Eda	0.651481	0.306373	neither
ENSMUSG00000060317	1465.1	1.62063	0.34881	4.64617	3.38154e-06	0.000217819	Acnat2	9.69681	29.9461	neither
ENSMUSG00000021457	338.745	-0.843936	0.181785	-4.64249	3.44229e-06	0.000220908	Syk	1.09332	0.611542	neither
ENSMUSG00000039007	2883.27	0.666826	0.143784	4.63768	3.52338e-06	0.000225274	Cpq	10.4318	16.6233	female
ENSMUSG00000002847	2385.56	0.45865	0.0990286	4.6315	3.63035e-06	0.000231257	Pla1a	23.5341	32.458	female
ENSMUSG00000091421	130.704	-1.17184	0.253844	-4.61637	3.90504e-06	0.000247841	Gm4202	5.81503	2.58359	male
ENSMUSG00000025004	10054.4	2.17266	0.47159	4.6071	4.08332e-06	0.000258207	Cyp2c40	42.1626	190.84	female
ENSMUSG00000058997	7660.93	-0.515172	0.1119	-4.60387	4.14711e-06	0.000261283	Vwa8	16.7794	11.7852	male
ENSMUSG00000055485	189.765	-0.843889	0.183405	-4.60123	4.20001e-06	0.000263654	Soga1	0.719	0.400955	neither
ENSMUSG00000030342	634.89	1.0144	0.220738	4.59549	4.31728e-06	0.000270033	Cd9	4.83773	9.80563	neither
ENSMUSG00000032649	57.7563	-1.53803	0.334887	-4.59269	4.37573e-06	0.000272701	Colgalt2	0.476099	0.164724	neither
ENSMUSG00000053303	8741.62	0.708599	0.154647	4.58204	4.6047e-06	0.000285939	Slc22a26	52.9543	86.8644	female
ENSMUSG00000069733	79.0883	2.0106	0.439048	4.57946	4.66173e-06	0.000288443	Ube2u	0.483089	1.94622	neither
ENSMUSG00000021209	323.745	-0.86393	0.188733	-4.57752	4.7051e-06	0.000290086	Ppp4r4	2.34716	1.2924	neither
ENSMUSG00000070473	3388.52	0.522628	0.114277	4.57333	4.80023e-06	0.000294898	Cldn3	51.973	74.9348	female
ENSMUSG00000005640	13.5701	-5.29398	1.1594	-4.56612	4.96827e-06	0.000304139	Insrr	0.10911	0.00272027	neither
ENSMUSG00000038244	522.713	0.729144	0.159715	4.56527	4.98848e-06	0.000304231	Mical2	0.608453	1.01134	male
ENSMUSG00000036943	297.824	-0.751239	0.16458	-4.56458	5.00502e-06	0.000304231	Rab8b	1.85946	1.10572	neither
ENSMUSG00000118516	2344.85	-0.747406	0.163814	-4.56253	5.054e-06	0.000306131	Cyp2d13	21.2802	12.7242	male
ENSMUSG00000029478	2207.64	0.431837	0.0947488	4.5577	5.17163e-06	0.00031216	Ncor2	4.21539	5.70798	neither
ENSMUSG00000087382	149.033	-1.51869	0.334714	-4.5373	5.69803e-06	0.000342736	Ctcflos	0.964157	0.335612	neither
ENSMUSG00000081982	11.7719	-4.51125	0.996468	-4.52724	5.97591e-06	0.000358202	Sult2a-ps2	1.31628	0.0515922	neither
ENSMUSG00000029093	20.0264	-2.30363	0.509035	-4.52549	6.02566e-06	0.000359934	Sorcs2	0.0890492	0.0180721	neither
ENSMUSG00000075044	397.061	-2.35127	0.519789	-4.52351	6.08219e-06	0.000362058	Slc22a29	6.87518	1.35441	female
ENSMUSG00000052534	1519.79	-0.509302	0.112672	-4.52022	6.17747e-06	0.000366466	Pbx1	3.03385	2.13966	female
ENSMUSG00000041431	15.3721	2.93036	0.649309	4.51304	6.39062e-06	0.000377813	Ccnb1	0.0198477	0.152358	neither
ENSMUSG00000046408	17.6224	-2.66992	0.5921	-4.50923	6.5062e-06	0.000383333	1700067K01Rik	0.365386	0.0584048	neither
ENSMUSG00000055296	2211.69	-0.520588	0.115491	-4.50761	6.55616e-06	0.000383658	Tmem245	3.5886	2.51011	neither
ENSMUSG00000105597	13.8626	-3.20682	0.711327	-4.50823	6.53716e-06	0.000383658	4633401B06Rik	0.548557	0.0596762	neither
ENSMUSG00000020102	7967.63	-0.913286	0.203012	-4.49867	6.83802e-06	0.00039632	Slc16a7	20.6836	11.0259	female
ENSMUSG00000002602	1779.1	-0.556462	0.123661	-4.49989	6.79878e-06	0.00039632	Axl	9.903	6.75651	neither
ENSMUSG00000021208	317.485	1.28723	0.286142	4.49856	6.84141e-06	0.00039632	Ifi27l2b	3.9717	9.74296	neither
ENSMUSG00000036904	1198.03	-0.573868	0.128041	-4.48189	7.3984e-06	0.000426557	Fzd8	5.64465	3.80666	female
ENSMUSG00000035246	19.9549	2.46174	0.549315	4.48148	7.4128e-06	0.000426557	Pcyt1b	0.0268075	0.148939	female
ENSMUSG00000026202	4510.28	0.55187	0.123189	4.47986	7.46908e-06	0.000428368	Tuba4a	23.2526	34.2163	neither
ENSMUSG00000020620	3365.34	0.569998	0.127331	4.47651	7.58746e-06	0.000433716	Abca8b	8.58854	12.7904	neither
ENSMUSG00000023169	113.688	-1.08283	0.24243	-4.46655	7.94903e-06	0.000452885	Slc38a1	0.211237	0.0995185	neither
ENSMUSG00000030945	14.8173	3.1874	0.714701	4.45977	8.20482e-06	0.00046592	Acsm2	0.00921999	0.084955	male
ENSMUSG00000025151	3693.99	0.613315	0.137606	4.45703	8.31035e-06	0.000470366	Maged1	15.7905	24.2456	neither
ENSMUSG00000040724	266.475	-1.18673	0.266963	-4.44531	8.77663e-06	0.000495134	Kcna2	0.732232	0.322278	neither
ENSMUSG00000036027	170.051	-1.37197	0.309075	-4.43897	9.03893e-06	0.000508271	1810046K07Rik	3.8599	1.49321	neither
ENSMUSG00000085404	133.492	-0.88739	0.200001	-4.43692	9.1256e-06	0.000511478	Gm12909	6.57955	3.56414	neither
ENSMUSG00000021900	3035.12	0.533275	0.120373	4.43021	9.41429e-06	0.000525951	Btd	24.8026	36.0191	female
ENSMUSG00000024483	1129.76	-0.500289	0.113072	-4.42451	9.66593e-06	0.000537496	Ankhd1	3.37326	2.3933	neither
ENSMUSG00000047909	238.554	-1.02254	0.231129	-4.42413	9.68322e-06	0.000537496	Ankrd16	1.27101	0.62581	neither
ENSMUSG00000100660	14.4264	-3.5668	0.806631	-4.42186	9.78562e-06	0.00054144	Kat6b-ps2	0.393824	0.0304717	neither
ENSMUSG00000057897	399.493	-0.878978	0.199073	-4.41537	1.00839e-05	0.000556161	Camk2b	1.33516	0.727485	male
ENSMUSG00000026249	219.752	0.985032	0.223196	4.41331	1.01804e-05	0.000559696	Serpine2	0.41829	0.832465	male
ENSMUSG00000028654	526.93	-0.746982	0.16942	-4.40907	1.03817e-05	0.000568949	Mycl	3.84798	2.30066	neither
ENSMUSG00000078864	36.1023	-1.82856	0.415142	-4.40466	1.05951e-05	0.000578806	Gm14322	1.05798	0.298053	neither
ENSMUSG00000024479	1354.96	0.683696	0.15539	4.39989	1.08308e-05	0.000589816	Mal2	8.29637	13.3708	neither
ENSMUSG00000121068	3558.2	0.580492	0.132058	4.39574	1.10397e-05	0.000599303	ENSMUSG00000121068	51.571	77.3802	neither
ENSMUSG00000079015	87030	0.583365	0.132773	4.39371	1.11432e-05	0.000603025	Serpina1c	1204.35	1810.99	male
ENSMUSG00000047412	2047.85	-0.557609	0.126993	-4.39087	1.12896e-05	0.000607451	Zbtb44	6.14219	4.18922	male
ENSMUSG00000027889	876.717	0.566121	0.128935	4.39076	1.12954e-05	0.000607451	Ampd2	3.18266	4.73103	neither
ENSMUSG00000014361	1186.3	-0.52818	0.120332	-4.38935	1.1369e-05	0.000609511	Mertk	7.60535	5.28852	neither
ENSMUSG00000048120	400.541	-0.874334	0.199315	-4.38669	1.1509e-05	0.000615108	Entpd1	2.1861	1.19703	neither
ENSMUSG00000040865	706.587	-0.544578	0.124189	-4.38509	1.15936e-05	0.000615948	Ino80d	1.1108	0.764008	male
ENSMUSG00000026082	428.098	-0.658236	0.150132	-4.38438	1.16318e-05	0.000615948	Rev1	1.99964	1.27158	neither
ENSMUSG00000022974	383.317	-0.56453	0.128755	-4.38452	1.16242e-05	0.000615948	Paxbp1	1.95295	1.32666	neither
ENSMUSG00000071655	3546.97	0.619878	0.141447	4.3824	1.17377e-05	0.000619657	Ubxn1	21.5961	33.2915	neither
ENSMUSG00000042644	153.657	-0.844843	0.192916	-4.37933	1.19044e-05	0.000626541	Itpr3	0.51521	0.28745	neither
ENSMUSG00000031540	1523.79	-0.438845	0.100248	-4.3776	1.19993e-05	0.000627285	Kat6a	4.42178	3.2751	male
ENSMUSG00000018199	366.348	-0.60485	0.138185	-4.37709	1.20275e-05	0.000627285	Ro60	1.0902	0.719314	female
ENSMUSG00000031274	194.805	-1.01275	0.231335	-4.37784	1.19864e-05	0.000627285	Col4a5	0.91295	0.453485	female
ENSMUSG00000026064	34.4539	-1.75249	0.400457	-4.37623	1.20748e-05	0.000627851	Ptp4a1	0.225055	0.0677113	female
ENSMUSG00000021704	605.594	-0.833966	0.191051	-4.36515	1.27035e-05	0.000655555	Mtx3	2.42077	1.36041	neither
ENSMUSG00000102976	261.181	-0.804754	0.184372	-4.36484	1.27215e-05	0.000655555	Zc3h11a	1.2954	0.745495	neither
ENSMUSG00000108064	30.1373	-2.06747	0.473562	-4.36578	1.26672e-05	0.000655555	Gm44423	0.362133	0.0873795	neither
ENSMUSG00000028842	578.264	-0.769604	0.17665	-4.35667	1.32057e-05	0.000678484	Ago3	1.03457	0.609655	male
ENSMUSG00000027048	22889.2	0.6018	0.138228	4.35369	1.33867e-05	0.000683713	Abcb11	83.1424	126.616	neither
ENSMUSG00000030830	760.647	-0.810217	0.186087	-4.35398	1.3369e-05	0.000683713	Itgal	3.47138	1.98561	neither
ENSMUSG00000071714	132.406	-1.3719	0.315209	-4.35236	1.34678e-05	0.000685823	Csf2rb2	0.948642	0.367061	neither
ENSMUSG00000033777	110.867	-1.10969	0.25514	-4.34933	1.36557e-05	0.000693346	Tlr13	0.829004	0.384622	neither
ENSMUSG00000037926	1287.57	-0.505713	0.116318	-4.34769	1.37576e-05	0.000694437	Ssh2	1.91913	1.35762	male
ENSMUSG00000024503	6.96998	-6.21539	1.42957	-4.34772	1.37562e-05	0.000694437	Spink1	0.449823	0	neither
ENSMUSG00000028811	1159.07	0.565777	0.130189	4.34583	1.38752e-05	0.000698332	Yars	3.69839	5.49777	neither
ENSMUSG00000002324	63.2543	1.86429	0.429224	4.3434	1.40292e-05	0.00070403	Rec8	0.2178	0.798742	neither
ENSMUSG00000037606	221.835	-1.30948	0.301692	-4.34043	1.42202e-05	0.000711548	Osbpl5	1.51342	0.61245	neither
ENSMUSG00000038400	137.81	0.956246	0.220642	4.33393	1.46474e-05	0.000730802	Pmepa1	0.449881	0.873286	female
ENSMUSG00000020044	2413.46	-0.745926	0.172277	-4.3298	1.49247e-05	0.000742493	Timp3	8.7349	5.22748	female
ENSMUSG00000109628	3395.11	-0.854575	0.197403	-4.3291	1.49722e-05	0.000742716	BC024386	60.2785	33.4581	neither
ENSMUSG00000097908	354.717	-0.82151	0.190025	-4.32316	1.53809e-05	0.000760804	4933404O12Rik	2.22024	1.2602	neither
ENSMUSG00000022372	165.852	-1.15226	0.26662	-4.32173	1.54808e-05	0.000763556	Sla	0.586481	0.264232	neither
ENSMUSG00000038538	743.431	-0.64927	0.150273	-4.32062	1.55594e-05	0.000765249	Ubn2	0.996667	0.63749	male
ENSMUSG00000029352	39.1913	-1.98444	0.459539	-4.31833	1.57216e-05	0.00077103	Crybb3	0.632759	0.158279	neither
ENSMUSG00000090369	54.6574	-1.66447	0.385828	-4.31401	1.60318e-05	0.000784014	4933411K16Rik	1.41924	0.44626	neither
ENSMUSG00000039616	1755.83	0.477134	0.110632	4.3128	1.612e-05	0.0007861	Mocos	10.7091	14.9643	male
ENSMUSG00000104164	5.86102	-5.96411	1.38315	-4.31198	1.61799e-05	0.000786798	Gm38248	0.0477046	0	neither
ENSMUSG00000021640	40.6179	-1.67547	0.388791	-4.30945	1.63663e-05	0.000793627	Naip1	0.262698	0.0827924	neither
ENSMUSG00000041642	162.688	-0.970932	0.225381	-4.30796	1.6477e-05	0.000796759	Kif21b	0.416536	0.212652	neither
ENSMUSG00000032334	84.9841	1.5267	0.354602	4.30541	1.66677e-05	0.00080373	Loxl1	0.313604	0.90275	female
ENSMUSG00000014602	21.9425	2.21759	0.51577	4.29957	1.71129e-05	0.000822899	Kif1a	0.0196712	0.0913174	female
ENSMUSG00000040966	11.5985	-5.035	1.17192	-4.29636	1.73624e-05	0.000832574	Slc22a2	0.212903	0.00697555	neither
ENSMUSG00000043418	317.427	-0.699659	0.162894	-4.29518	1.74554e-05	0.000834717	Lrit2	3.17561	1.96534	neither
ENSMUSG00000099146	705.478	-0.651539	0.151727	-4.29416	1.75356e-05	0.000836235	0610031O16Rik	8.17082	5.22507	male
ENSMUSG00000089781	406.53	0.648232	0.151318	4.2839	1.83648e-05	0.000873365	Gm15756	11.1194	17.4973	neither
ENSMUSG00000045136	11.6395	4.08243	0.954769	4.27583	1.90426e-05	0.000903113	Tubb2b	0.0133174	0.225922	neither
ENSMUSG00000037885	977.694	-0.747946	0.175096	-4.27165	1.94035e-05	0.000917705	Stk35	4.65238	2.78446	neither
ENSMUSG00000029416	1148.63	-0.502915	0.117826	-4.26828	1.96986e-05	0.000929116	Slc15a4	5.96287	4.2279	neither
ENSMUSG00000025195	1567.88	-0.430295	0.100883	-4.26527	1.99656e-05	0.000939146	Dnmbp	5.12525	3.81689	neither
ENSMUSG00000068747	777.814	1.54945	0.363444	4.26323	2.01489e-05	0.000945191	Sort1	1.23188	3.61494	neither
ENSMUSG00000063171	447.523	0.654026	0.15357	4.25882	2.05508e-05	0.000961431	Rps4l	6.13556	9.68399	neither
ENSMUSG00000038591	2127.18	-0.497419	0.116814	-4.25821	2.06073e-05	0.000961471	Colec10	12.7761	9.08079	neither
ENSMUSG00000001763	264.714	0.909811	0.213838	4.25468	2.09351e-05	0.00097413	Tspan33	0.832539	1.56996	male
ENSMUSG00000022799	656.074	-0.507994	0.119534	-4.24979	2.13974e-05	0.000992964	Arhgap31	1.62625	1.14893	neither
ENSMUSG00000055435	2533.73	-0.457973	0.107803	-4.24823	2.15471e-05	0.00099723	Maf	8.37388	6.11677	female
ENSMUSG00000110350	2051.31	0.694061	0.163501	4.24499	2.186e-05	0.00100901	Gm10252	44.3159	71.9337	neither
ENSMUSG00000041235	804.647	-0.66628	0.157103	-4.24104	2.22491e-05	0.00102423	Chd7	1.68384	1.0663	male
ENSMUSG00000042041	368.428	-0.87834	0.20726	-4.23786	2.25663e-05	0.00103607	2010003K11Rik	9.62078	5.25279	neither
ENSMUSG00000043263	125.021	-1.0378	0.244924	-4.23722	2.26307e-05	0.00103627	Ifi209	1.11697	0.54386	neither
ENSMUSG00000116831	2637.41	0.713736	0.168511	4.23556	2.27985e-05	0.00104119	Gm30505	18.4699	30.38	female
ENSMUSG00000029344	814.033	0.459467	0.108619	4.23006	2.33627e-05	0.00106414	Tpst2	5.77643	7.96628	neither
ENSMUSG00000022351	5101.26	1.00439	0.237515	4.22873	2.35017e-05	0.00106766	Sqle	14.4032	29.0089	neither
ENSMUSG00000074882	18981.3	0.713673	0.168877	4.226	2.3788e-05	0.00107501	Cyp2c68	196.253	323.009	female
ENSMUSG00000029664	2208.46	0.509932	0.120664	4.22604	2.37842e-05	0.00107501	Tfpi2	24.5479	35.0696	neither
ENSMUSG00000085028	81.552	-1.68827	0.399571	-4.22521	2.38714e-05	0.00107596	Slc2a4rg-ps	0.958291	0.296625	neither
ENSMUSG00000038147	313.987	-0.635609	0.15048	-4.22386	2.40148e-05	0.0010796	Cd84	1.43483	0.926101	neither
ENSMUSG00000027339	141.444	-0.871981	0.206663	-4.21935	2.45012e-05	0.00109861	Rassf2	0.359424	0.196262	neither
ENSMUSG00000052934	2048.24	-0.696146	0.165142	-4.21544	2.49291e-05	0.00111202	Fbxo31	10.869	6.73194	neither
ENSMUSG00000021895	1207.88	-0.494818	0.117375	-4.21569	2.49015e-05	0.00111202	Arhgef3	7.34539	5.22781	neither
ENSMUSG00000029032	199.911	1.15928	0.275178	4.21284	2.52175e-05	0.00112198	Arhgef16	0.530074	1.19055	neither
ENSMUSG00000029369	12672	0.49321	0.117222	4.2075	2.58213e-05	0.0011459	Afm	81.5248	115.172	female
ENSMUSG00000004631	248.417	1.01058	0.240451	4.20285	2.63572e-05	0.00116668	Sgce	0.365314	0.738391	neither
ENSMUSG00000025743	4556.74	-0.570078	0.135664	-4.20214	2.64408e-05	0.00116739	Sdc3	21.3945	14.4619	neither
ENSMUSG00000017428	3114.18	0.395016	0.0940408	4.20047	2.66363e-05	0.00117302	Psmd11	9.91785	13.0861	neither
ENSMUSG00000044505	55.6705	-1.88262	0.448338	-4.19909	2.67984e-05	0.00117715	Lingo4	0.563946	0.155242	neither
ENSMUSG00000057229	1698	-0.48092	0.114817	-4.18857	2.80721e-05	0.00122997	Dmac2	15.4089	11.0864	neither
ENSMUSG00000051748	6278.73	1.0116	0.241626	4.18661	2.83156e-05	0.0012352	Wfdc21	225.703	456.797	neither
ENSMUSG00000072893	51.7768	-1.38759	0.331447	-4.18645	2.83346e-05	0.0012352	4933439C10Rik	0.314073	0.120176	neither
ENSMUSG00000038754	19.7116	3.05109	0.729763	4.18093	2.90319e-05	0.00126241	Elovl3	0.0503781	0.420508	male
ENSMUSG00000030577	96.8639	-1.13718	0.272417	-4.1744	2.98778e-05	0.00129593	Cd22	0.62075	0.284392	neither
ENSMUSG00000029167	745.904	-0.763435	0.182974	-4.17238	3.01438e-05	0.00130379	Ppargc1a	3.352	1.98084	female
ENSMUSG00000030956	569.954	0.515886	0.123692	4.17074	3.0361e-05	0.00130379	Fam53b	1.59699	2.29255	neither
ENSMUSG00000047617	469.597	0.663515	0.159085	4.17082	3.0351e-05	0.00130379	Paxx	4.13762	6.57974	neither
ENSMUSG00000112023	107.094	-1.45394	0.348558	-4.1713	3.02868e-05	0.00130379	Lilrb4b	0.680393	0.247392	neither
ENSMUSG00000115750	11.2474	-3.32546	0.798341	-4.16546	3.1073e-05	0.00133105	Gm49282	0.52198	0.0527367	neither
ENSMUSG00000040722	490.804	0.691491	0.166034	4.16476	3.11684e-05	0.00133183	Scamp5	2.3826	3.85964	male
ENSMUSG00000026395	534.632	-0.803853	0.193409	-4.15623	3.23549e-05	0.00137912	Ptprc	0.874038	0.50176	neither
ENSMUSG00000027351	1255.59	-0.626004	0.150692	-4.1542	3.26423e-05	0.00138794	Spred1	5.2831	3.43738	neither
ENSMUSG00000029103	2239.88	0.382498	0.0921004	4.15306	3.28061e-05	0.00139148	Lrpap1	11.115	14.5458	female
ENSMUSG00000026749	1572.3	0.630253	0.151998	4.14645	3.37671e-05	0.00142873	Nek6	2.71015	4.20972	male
ENSMUSG00000001123	18727.4	0.502292	0.121383	4.13807	3.5024e-05	0.00147829	Lgals9	170.668	242.582	neither
ENSMUSG00000025078	2099.72	-0.838443	0.202896	-4.13237	3.59042e-05	0.00151174	Nhlrc2	7.26609	4.0817	neither
ENSMUSG00000058672	974.362	1.40699	0.340706	4.12962	3.63365e-05	0.00152622	Tubb2a	7.79974	20.7576	neither
ENSMUSG00000021366	722.544	-0.537733	0.130267	-4.12795	3.66019e-05	0.00152623	Hivep1	2.16612	1.49775	male
ENSMUSG00000054863	24.7474	2.36407	0.572659	4.12824	3.65544e-05	0.00152623	Tafa5	0.0653528	0.336488	neither
ENSMUSG00000116341	77.282	-1.78891	0.433356	-4.12804	3.65863e-05	0.00152623	Cyp2d36-ps	1.91912	0.552394	neither
ENSMUSG00000074506	124.891	-1.38785	0.336407	-4.12552	3.69906e-05	0.00153872	Gm10705	9.22373	3.53264	neither
ENSMUSG00000036687	629.802	-0.507116	0.123091	-4.11985	3.79118e-05	0.00156948	Tmem184a	3.298	2.32678	neither
ENSMUSG00000005087	558.442	-0.780679	0.189467	-4.1204	3.78215e-05	0.00156948	Cd44	2.4523	1.43163	neither
ENSMUSG00000023206	800.208	-0.644453	0.156637	-4.11431	3.88333e-05	0.00160378	Il15ra	5.1675	3.31445	neither
ENSMUSG00000100510	87.2508	-1.50884	0.367682	-4.10366	4.06663e-05	0.00167547	Hand2os1	0.217402	0.0763346	neither
ENSMUSG00000074151	746.662	-0.924696	0.225394	-4.10258	4.08566e-05	0.0016793	Nlrc5	2.71057	1.43268	neither
ENSMUSG00000115685	43.9862	1.79003	0.436659	4.09939	4.14244e-05	0.0016986	D730044K07Rik	0.252615	0.879739	neither
ENSMUSG00000059588	861.171	-0.624909	0.152582	-4.09556	4.21144e-05	0.0017228	Calcrl	5.0383	3.27518	neither
ENSMUSG00000024045	1347.3	-0.386471	0.0944141	-4.09336	4.25162e-05	0.00173103	Akap8	4.14757	3.18235	neither
ENSMUSG00000083813	18.4159	-2.4175	0.590556	-4.09359	4.24746e-05	0.00173103	Gm15502	3.50196	0.665091	neither
ENSMUSG00000041439	573.441	0.496106	0.121348	4.0883	4.34544e-05	0.00176507	Mfsd6	1.35963	1.92527	neither
ENSMUSG00000048960	476.013	-0.763059	0.187082	-4.07875	4.52792e-05	0.00183058	Prex2	0.848384	0.502119	neither
ENSMUSG00000090090	117.641	-3.76082	0.921943	-4.07923	4.51842e-05	0.00183058	Mup-ps16	8.65858	0.636881	neither
ENSMUSG00000092341	3656.8	-2.12516	0.52117	-4.07767	4.54892e-05	0.00183477	Malat1	20.0323	4.61528	neither
ENSMUSG00000028053	2064.41	-0.437936	0.107452	-4.07566	4.58848e-05	0.00184641	Ash1l	3.76597	2.79111	male
ENSMUSG00000054191	246.053	-0.768864	0.188784	-4.07271	4.64691e-05	0.00186557	Klf1	4.75511	2.80191	neither
ENSMUSG00000027200	739.412	-0.660179	0.162263	-4.06858	4.73009e-05	0.00189456	Sema6d	2.019	1.2816	neither
ENSMUSG00000002032	883.029	-0.749657	0.184363	-4.06619	4.77878e-05	0.00190963	Tmem25	8.11506	4.84145	neither
ENSMUSG00000032855	1207.96	-0.511003	0.125754	-4.06352	4.83379e-05	0.00192374	Pkd1	1.91712	1.35136	neither
ENSMUSG00000019842	108.185	1.16365	0.286373	4.0634	4.83637e-05	0.00192374	Traf3ip2	0.427214	0.957282	neither
ENSMUSG00000110397	26.3528	-2.06141	0.50742	-4.06254	4.85424e-05	0.00192641	Gm45540	0.278365	0.0657615	neither
ENSMUSG00000005683	4961.44	0.54207	0.133451	4.06195	4.86643e-05	0.00192682	Cs	16.4474	24.041	neither
ENSMUSG00000037206	167.116	0.909586	0.224083	4.05916	4.92502e-05	0.00194555	Islr	1.01859	1.91683	female
ENSMUSG00000052512	2091.65	0.680876	0.167842	4.05665	4.97826e-05	0.00196209	Nav2	1.17368	1.88705	female
ENSMUSG00000033533	13163.1	0.511053	0.126041	4.05466	5.02083e-05	0.00196444	Acsm1	117.098	167.503	neither
ENSMUSG00000036073	1777.91	0.450838	0.1112	4.05431	5.02828e-05	0.00196444	Galt	14.3033	19.6248	neither
ENSMUSG00000021972	847.596	-0.440874	0.108737	-4.05449	5.0244e-05	0.00196444	Hmbox1	2.37271	1.75342	neither
ENSMUSG00000103313	26.6872	-2.28167	0.562786	-4.05424	5.02972e-05	0.00196444	Gm38357	0.423075	0.0870636	neither
ENSMUSG00000001229	1770.38	0.62465	0.154142	4.05243	5.06889e-05	0.00197082	Dpp9	4.15934	6.43112	neither
ENSMUSG00000109473	97.1204	-1.53792	0.379484	-4.05266	5.06395e-05	0.00197082	B930025P03Rik	1.10211	0.379325	neither
ENSMUSG00000040385	5150.17	0.385408	0.095172	4.0496	5.13055e-05	0.00199031	Ppp1ca	41.6983	54.6674	neither
ENSMUSG00000042487	410.834	0.788169	0.194687	4.0484	5.15697e-05	0.00199607	Leo1	1.46474	2.53447	neither
ENSMUSG00000079563	5880	0.545396	0.134761	4.04712	5.18509e-05	0.00200247	Pglyrp2	34.7348	50.8748	neither
ENSMUSG00000031858	872.919	-0.433105	0.107049	-4.04586	5.21311e-05	0.00200879	Mau2	2.58531	1.92027	neither
ENSMUSG00000028779	1362.13	0.369147	0.091316	4.04252	5.2879e-05	0.00203307	Pef1	14.6052	18.9336	neither
ENSMUSG00000034403	2130.27	0.369205	0.0915178	4.03425	5.47777e-05	0.00210139	Pja1	13.1592	17.0591	male
ENSMUSG00000023079	447.054	0.850353	0.210846	4.03305	5.50572e-05	0.00210743	Gtf2ird1	0.988714	1.78705	neither
ENSMUSG00000031626	2101.29	0.566145	0.140463	4.03058	5.56406e-05	0.00212505	Sorbs2	1.39267	2.06814	neither
ENSMUSG00000029570	207.249	-0.77291	0.191985	-4.02588	5.6762e-05	0.0021631	Lfng	2.45219	1.44578	neither
ENSMUSG00000028932	2870.31	0.390478	0.0970351	4.02409	5.71966e-05	0.00217486	Psmc2	11.6182	15.2821	neither
ENSMUSG00000089671	152.704	0.955262	0.237421	4.0235	5.73404e-05	0.00217553	Gm16537	3.4845	6.77651	neither
ENSMUSG00000025579	4839.28	0.44122	0.109699	4.02209	5.76852e-05	0.00218005	Gaa	20.1943	27.5107	female
ENSMUSG00000027692	195.714	1.18202	0.293891	4.02198	5.77119e-05	0.00218005	Tnik	0.146366	0.332632	female
ENSMUSG00000110663	31.592	1.89143	0.470387	4.02101	5.7949e-05	0.00218422	Gm39157	0.268094	0.995725	neither
ENSMUSG00000030724	29.3923	-1.76679	0.439788	-4.01736	5.88547e-05	0.00221353	Cd19	0.348471	0.101807	neither
ENSMUSG00000033967	28.7835	2.83704	0.706492	4.01568	5.92756e-05	0.00222451	Rnf225	0.0514562	0.367916	female
ENSMUSG00000043162	553.002	0.486891	0.121269	4.01496	5.94554e-05	0.00222642	Pyurf	3.03379	4.26509	neither
ENSMUSG00000071637	234.228	-0.740128	0.184459	-4.01243	6.0098e-05	0.00224396	Cebpd	1.843	1.10344	neither
ENSMUSG00000078919	68.3298	-1.23036	0.306663	-4.01209	6.01838e-05	0.00224396	Dpm1	0.301554	0.128387	neither
ENSMUSG00000064254	1226.77	0.597132	0.148935	4.00935	6.08851e-05	0.00226522	Ethe1	15.4852	23.4914	neither
ENSMUSG00000034684	336.41	-0.561851	0.140227	-4.00673	6.15663e-05	0.00227584	Sema3f	1.81522	1.23509	neither
ENSMUSG00000022148	380.678	-0.820903	0.204865	-4.00705	6.14823e-05	0.00227584	Fyb	2.12547	1.20642	neither
ENSMUSG00000030257	217.949	2.39298	0.597153	4.00731	6.14143e-05	0.00227584	Srgap3	0.166577	0.877867	female
ENSMUSG00000034731	141.323	-0.801036	0.200143	-4.00232	6.27254e-05	0.00231374	Dgkh	0.248922	0.143315	neither
ENSMUSG00000004896	228.831	-0.743145	0.185818	-3.99932	6.35257e-05	0.00233826	Rrnad1	1.06428	0.636048	neither
ENSMUSG00000041308	488.973	-0.515483	0.12892	-3.99846	6.37553e-05	0.00234172	Sntb2	1.30828	0.918003	neither
ENSMUSG00000029599	1875.67	0.452831	0.113288	3.99718	6.41022e-05	0.00234946	Ddx54	6.07961	8.35146	neither
ENSMUSG00000071203	71.91	-1.15712	0.289759	-3.99339	6.51344e-05	0.00238224	Naip5	0.449673	0.201421	neither
ENSMUSG00000029480	454.928	0.490796	0.122941	3.99214	6.54795e-05	0.00238979	Dhx37	1.7719	2.49789	neither
ENSMUSG00000071337	136.409	-0.972105	0.243659	-3.98962	6.61794e-05	0.00241024	Tia1	0.270166	0.13792	neither
ENSMUSG00000029381	482.087	0.725376	0.181985	3.98591	6.72225e-05	0.00243794	Shroom3	0.645638	1.0712	female
ENSMUSG00000036545	241.701	0.782197	0.196234	3.98604	6.71841e-05	0.00243794	Adamts2	0.448684	0.772419	female
ENSMUSG00000026655	3475.96	-0.539591	0.135395	-3.98531	6.73931e-05	0.00243901	Fam107b	22.3795	15.455	neither
ENSMUSG00000031565	227.279	0.72631	0.182459	3.98067	6.87212e-05	0.00248187	Fgfr1	0.407946	0.677271	male
ENSMUSG00000034911	291.892	-0.72069	0.181126	-3.97895	6.92197e-05	0.00249465	Ushbp1	1.32417	0.805109	neither
ENSMUSG00000086782	32.2449	-2.28646	0.575647	-3.97198	7.12777e-05	0.00256347	E130102H24Rik	1.36663	0.275287	neither
ENSMUSG00000032599	1032.32	-0.60363	0.152092	-3.96884	7.22243e-05	0.00258753	Ip6k2	7.20598	4.75716	male
ENSMUSG00000037499	263.636	0.58174	0.14658	3.96876	7.22463e-05	0.00258753	Nenf	6.69326	10.0618	neither
ENSMUSG00000060002	5450.92	-0.694337	0.175032	-3.96692	7.28088e-05	0.00260156	Chpt1	19.0421	11.8136	male
ENSMUSG00000056492	2298.22	-0.434952	0.109703	-3.96481	7.34535e-05	0.00260156	Adgrf5	6.89782	5.12339	neither
ENSMUSG00000075543	1462.88	0.750204	0.189229	3.96452	7.35424e-05	0.00260156	Urad	33.5251	56.5761	neither
ENSMUSG00000092075	55.5669	4.77765	1.20509	3.96457	7.3528e-05	0.00260156	Serpina4-ps1	0.0715163	1.96214	male
ENSMUSG00000053062	484.211	-0.670264	0.169053	-3.96482	7.34528e-05	0.00260156	Jam2	2.31463	1.45966	male
ENSMUSG00000113616	9.90789	4.87842	1.23036	3.96504	7.33826e-05	0.00260156	Gm45941	0.0158076	0.466779	neither
ENSMUSG00000035780	11388.8	0.818402	0.206517	3.96288	7.405e-05	0.00261416	Ugt2a3	91.6052	162.119	neither
ENSMUSG00000003721	2489.72	0.667646	0.168497	3.96237	7.42106e-05	0.00261449	Insig2	13.0363	20.7678	male
ENSMUSG00000075225	208.792	0.824955	0.208256	3.96125	7.45579e-05	0.00262137	Ccdc162	0.347699	0.618123	neither
ENSMUSG00000039485	86.3661	1.38824	0.350537	3.96034	7.48428e-05	0.00262604	Tspyl4	0.290669	0.760015	neither
ENSMUSG00000040888	1023.35	0.477944	0.120718	3.95919	7.5204e-05	0.00263336	Gfer	9.01748	12.6088	neither
ENSMUSG00000038437	1135.04	-0.4404	0.111325	-3.95598	7.62228e-05	0.00264899	Mllt6	4.12735	3.0511	neither
ENSMUSG00000037652	1037.26	-0.408215	0.103193	-3.95585	7.62641e-05	0.00264899	Phc3	1.59246	1.20359	neither
ENSMUSG00000023349	150.63	-0.817836	0.206691	-3.95681	7.59583e-05	0.00264899	Clec4n	3.18902	1.80961	neither
ENSMUSG00000078942	55.468	-1.46702	0.370833	-3.956	7.6214e-05	0.00264899	Naip6	0.281459	0.101249	neither
ENSMUSG00000025405	2119.99	0.689171	0.174298	3.95399	7.68596e-05	0.00266321	Inhbc	20.5353	33.242	neither
ENSMUSG00000063434	19.3244	-2.52342	0.638257	-3.95361	7.69822e-05	0.00266321	Sorcs3	0.10877	0.018904	neither
ENSMUSG00000106164	34.1124	1.49521	0.378247	3.95301	7.71745e-05	0.00266453	9430085M18Rik	0.232505	0.65665	female
ENSMUSG00000092471	10.2533	-3.50126	0.886291	-3.95046	7.79999e-05	0.00268765	Cyp21a2-ps	0.321567	0.0275142	male
ENSMUSG00000029153	1210.57	-0.620329	0.157061	-3.9496	7.8281e-05	0.00268867	Ociad2	12.6738	8.28249	male
ENSMUSG00000027562	274.279	0.981043	0.248462	3.94847	7.86525e-05	0.00268867	Car2	1.7935	3.5508	female
ENSMUSG00000096780	39.9175	-1.99284	0.504662	-3.94886	7.85243e-05	0.00268867	Tmem181b-ps	0.357913	0.0911495	neither
ENSMUSG00000021789	19.3485	-2.54867	0.645457	-3.94863	7.85995e-05	0.00268867	Sftpa1	0.272491	0.0460564	male
ENSMUSG00000030827	39.822	1.53004	0.387993	3.94349	8.03056e-05	0.00273975	Fgf21	0.508242	1.46788	neither
ENSMUSG00000086040	636.158	-0.709936	0.180199	-3.93973	8.15735e-05	0.00277752	Wipf3	2.61048	1.6038	female
ENSMUSG00000112384	30.1596	-2.35052	0.597624	-3.9331	8.38576e-05	0.00284643	Gm34921	0.84375	0.166787	neither
ENSMUSG00000109731	17.3013	2.40714	0.612052	3.9329	8.39272e-05	0.00284643	Gm45425	0.210748	1.11069	neither
ENSMUSG00000009575	1546.11	-0.448629	0.11429	-3.92536	8.66012e-05	0.00293137	Cbx5	4.66075	3.43033	neither
ENSMUSG00000028552	1739.28	0.396794	0.101103	3.92466	8.68515e-05	0.00293408	Eps15	5.09767	6.73435	neither
ENSMUSG00000016554	2688.98	0.434643	0.110792	3.92307	8.74279e-05	0.00294779	Eif3d	10.8299	14.6897	neither
ENSMUSG00000082644	377.186	4.45318	1.13538	3.92219	8.77485e-05	0.00294793	Mup-ps19	1.49227	32.8054	male
ENSMUSG00000058818	217.375	-0.856578	0.218397	-3.92212	8.77736e-05	0.00294793	Pirb	1.47516	0.815597	neither
ENSMUSG00000033610	14863.3	-0.446069	0.113833	-3.91862	8.9056e-05	0.00298519	Pank1	48.789	35.9445	neither
ENSMUSG00000052331	311.816	-0.555177	0.14174	-3.91687	8.97042e-05	0.00300109	Ankrd44	0.615893	0.42078	neither
ENSMUSG00000025077	947.603	-0.749054	0.191418	-3.91318	9.10894e-05	0.00304154	Dclre1a	4.36301	2.60941	neither
ENSMUSG00000031375	5071.41	0.604419	0.154865	3.90289	9.50516e-05	0.00316771	Bgn	15.5279	23.6916	female
ENSMUSG00000075025	38.8342	-2.17429	0.557249	-3.90183	9.54684e-05	0.00317547	Gm10804	0.45742	0.102895	neither
ENSMUSG00000024039	22772.5	0.791355	0.202843	3.90132	9.56689e-05	0.00317602	Cbs	52.4307	91.0456	neither
ENSMUSG00000116908	37.1287	-1.87591	0.481268	-3.89785	9.70498e-05	0.00321568	Gm49599	0.269942	0.0732821	neither
ENSMUSG00000020101	451.469	-0.547165	0.140401	-3.89715	9.73296e-05	0.00321878	Vsir	2.51491	1.72801	neither
ENSMUSG00000035878	4710.83	-0.621062	0.159446	-3.89512	9.81503e-05	0.00323971	Hykk	15.0352	9.80901	neither
ENSMUSG00000030409	847.222	-0.634913	0.163027	-3.89453	9.83892e-05	0.0032414	Dmpk	5.60295	3.61929	neither
ENSMUSG00000047230	3176.76	0.642083	0.165006	3.89127	9.97208e-05	0.00327901	Cldn2	17.5604	27.5025	neither
ENSMUSG00000000552	632.723	0.626715	0.161228	3.88712	0.00010144	0.00332919	Zfp385a	4.65239	7.20953	neither
ENSMUSG00000026004	516.079	-0.484106	0.124667	-3.88318	0.000103099	0.00337721	Kansl1l	2.12467	1.52511	neither
ENSMUSG00000072849	20325	4.07162	1.0488	3.88218	0.000103523	0.0033847	Serpina1e	33.202	559.404	male
ENSMUSG00000023348	486.625	0.632623	0.163012	3.88083	0.0001041	0.00339711	Trip6	3.69614	5.75055	neither
ENSMUSG00000073490	353.515	-0.666603	0.171831	-3.87942	0.000104705	0.00341042	Ifi207	2.98446	1.88345	neither
ENSMUSG00000033792	205.038	-0.694741	0.179201	-3.87689	0.000105801	0.00343962	Atp7a	0.683447	0.422688	neither
ENSMUSG00000020926	246.344	-0.835876	0.215662	-3.87587	0.000106246	0.00344759	Adam11	1.31178	0.735941	male
ENSMUSG00000059325	1142.55	0.601168	0.155371	3.86925	0.000109171	0.00352924	Hopx	14.0845	21.4512	male
ENSMUSG00000022184	400.115	0.576473	0.148987	3.86928	0.000109156	0.00352924	Fbxo4	3.69404	5.5246	neither
ENSMUSG00000078674	8316.41	2.0506	0.530611	3.8646	0.000111272	0.00359046	Mup18	81.8235	339.892	male
ENSMUSG00000092035	27.8415	2.06761	0.535818	3.85879	0.000113948	0.00366993	Peg10	0.0377154	0.159136	male
ENSMUSG00000055541	196.976	-0.861797	0.223476	-3.85634	0.000115099	0.00370011	Lair1	0.800725	0.441125	neither
ENSMUSG00000028960	2489.26	-0.396478	0.10297	-3.85041	0.00011792	0.00378373	Ube4b	8.73736	6.66415	male
ENSMUSG00000037857	1357.21	-0.479117	0.124472	-3.84918	0.000118514	0.00379254	Nufip2	6.41938	4.62409	male
ENSMUSG00000074925	615.576	-0.589793	0.153235	-3.84893	0.000118634	0.00379254	Ptar1	1.3584	0.906057	neither
ENSMUSG00000019942	48.4808	1.24342	0.323404	3.84479	0.000120656	0.00385005	Cdk1	0.137053	0.326541	neither
ENSMUSG00000049791	2297.36	-0.650601	0.169254	-3.84393	0.000121081	0.00385649	Fzd4	9.82435	6.28626	neither
ENSMUSG00000037475	1067.4	-0.438431	0.114074	-3.84341	0.000121337	0.00385753	Thoc2	2.28241	1.68959	neither
ENSMUSG00000001473	199.386	0.672627	0.175101	3.84137	0.000122352	0.00388264	Tubb6	1.48356	2.37506	female
ENSMUSG00000032440	1539.13	-0.381855	0.0994397	-3.84007	0.000123	0.00389607	Tgfbr2	5.00583	3.85485	male
ENSMUSG00000120104	39.1374	-1.40707	0.366485	-3.83938	0.000123347	0.0038999	ENSMUSG00000120104	0.483814	0.181813	neither
ENSMUSG00000050912	2197.59	-0.344698	0.0898484	-3.83644	0.000124832	0.00393962	Tmem123	18.606	14.7091	neither
ENSMUSG00000090222	35.3021	-1.68728	0.440262	-3.83244	0.000126877	0.00399686	Ifi203-ps	0.498035	0.152581	neither
ENSMUSG00000038623	88.0425	-1.05861	0.276321	-3.83108	0.000127581	0.00401173	Tm6sf1	0.473299	0.227329	neither
ENSMUSG00000042248	38503.8	-0.768027	0.20053	-3.82999	0.000128149	0.00402225	Cyp2c37	625.826	368.803	female
ENSMUSG00000101599	35.0601	-1.67646	0.437808	-3.82921	0.000128557	0.00402774	Gm20342	0.129832	0.0400896	neither
ENSMUSG00000002885	1092.76	-0.419818	0.10965	-3.82871	0.000128818	0.00402861	Adgre5	7.83202	5.87683	neither
ENSMUSG00000120363	32.6516	1.87469	0.489737	3.82796	0.000129209	0.0040335	ENSMUSG00000120363	0.430653	1.58304	female
ENSMUSG00000024673	41.4197	-1.48088	0.387095	-3.82562	0.000130445	0.00406474	Ms4a1	0.232541	0.0828031	neither
ENSMUSG00000112774	289.362	0.947797	0.247876	3.82367	0.000131482	0.00408967	Gm36041	0.761768	1.47133	neither
ENSMUSG00000032253	684.424	-0.459331	0.120173	-3.82226	0.000132237	0.00410576	Phip	0.560014	0.408348	neither
ENSMUSG00000034220	154.232	1.39205	0.364248	3.82169	0.00013254	0.00410778	Gpc1	0.387214	1.02254	male
ENSMUSG00000081189	18.2592	-2.17314	0.569706	-3.81449	0.000136462	0.00422176	Hspd1-ps4	0.423301	0.0923662	neither
ENSMUSG00000020829	1549.13	0.485727	0.127369	3.81353	0.000136997	0.00422319	Slc46a1	9.85638	13.8611	neither
ENSMUSG00000040747	445.278	-0.743302	0.194896	-3.81384	0.000136824	0.00422319	Cd53	7.53232	4.51442	neither
ENSMUSG00000033318	3196.49	-0.574358	0.150682	-3.81171	0.000138008	0.00424676	Gstt2	21.6472	14.5923	female
ENSMUSG00000087516	106.062	-1.28758	0.337955	-3.80991	0.000139015	0.00427012	Tbx3os1	0.907658	0.370033	neither
ENSMUSG00000022587	13647.2	0.804784	0.211303	3.80866	0.000139719	0.00428415	Ly6e	61.8248	108.377	neither
ENSMUSG00000097321	199.866	-0.856186	0.224912	-3.80675	0.000140802	0.00430243	1700028E10Rik	0.816614	0.452371	male
ENSMUSG00000006587	30.6116	-1.57177	0.412893	-3.80673	0.000140814	0.00430243	Snai3	0.660782	0.22494	female
ENSMUSG00000106863	83.4587	1.02758	0.270006	3.80578	0.000141357	0.00431139	Gm42109	1.42405	2.92099	neither
ENSMUSG00000021514	343.472	-0.583827	0.153564	-3.80186	0.000143616	0.00437256	Zfp369	1.32777	0.88717	neither
ENSMUSG00000006390	1290.2	0.415583	0.109396	3.7989	0.000145339	0.00441724	Elovl1	9.54106	12.7772	neither
ENSMUSG00000034342	667.041	-0.429279	0.113075	-3.7964	0.00014681	0.00445409	Cbl	1.45918	1.08735	neither
ENSMUSG00000024436	785.522	0.498444	0.131318	3.79571	0.00014722	0.00445869	Mrps18b	7.33303	10.3966	neither
ENSMUSG00000002661	368.271	0.532906	0.140435	3.79468	0.000147834	0.00446945	Alkbh7	6.87656	9.99917	neither
ENSMUSG00000040899	8.52881	-4.57032	1.2051	-3.79249	0.000149146	0.00450123	Ccr6	0.165602	0.00746565	neither
ENSMUSG00000031969	2410.83	0.364583	0.0962591	3.78752	0.000152159	0.00458416	Acad8	11.9724	15.4649	neither
ENSMUSG00000058624	1817.88	-0.760522	0.201154	-3.7808	0.000156326	0.00470148	Gda	8.62458	5.11543	neither
ENSMUSG00000046516	38.0888	-1.67791	0.444136	-3.77793	0.000158136	0.00474765	Cox17	0.236867	0.0739841	neither
ENSMUSG00000037344	264.1	-0.77684	0.205673	-3.77707	0.000158685	0.00475587	Slc12a9	1.56486	0.914475	neither
ENSMUSG00000120725	41.219	-1.97599	0.52325	-3.77637	0.000159128	0.00476089	ENSMUSG00000120725	0.947459	0.237175	neither
ENSMUSG00000045658	2879.44	0.616185	0.163337	3.77247	0.00016164	0.00482765	Pid1	6.5481	10.0691	neither
ENSMUSG00000039887	503.998	0.562421	0.149108	3.7719	0.00016201	0.00483036	Alg14	3.82741	5.67158	neither
ENSMUSG00000035954	1209.54	-0.395763	0.105037	-3.76786	0.000164652	0.00490043	Dock4	1.41017	1.0767	male
ENSMUSG00000075324	348.821	-0.583806	0.154961	-3.76744	0.000164928	0.00490043	Fign	0.986554	0.66219	neither
ENSMUSG00000028976	396.055	-0.901445	0.239347	-3.76627	0.000165704	0.00490842	Slc2a5	3.56496	1.92074	male
ENSMUSG00000050248	89.7517	1.39153	0.369482	3.76618	0.000165765	0.00490842	Evc2	0.20029	0.525363	female
ENSMUSG00000022877	44242.5	-0.445259	0.118269	-3.76481	0.000166673	0.00492686	Hrg	601.942	443.732	neither
ENSMUSG00000009292	259.876	-1.03556	0.275173	-3.76328	0.000167697	0.00494864	Trpm2	0.660295	0.322684	neither
ENSMUSG00000036764	719.384	-1.37903	0.366736	-3.76029	0.000169717	0.00499971	Dnajc12	5.46177	2.1072	neither
ENSMUSG00000085995	529.37	1.81975	0.484423	3.75652	0.00017229	0.00506685	Gm2788	0.450054	1.59248	neither
ENSMUSG00000023150	4694.47	-0.683626	0.182011	-3.75597	0.000172672	0.00506944	Ivns1abp	25.0437	15.6546	neither
ENSMUSG00000020592	12909	0.675291	0.17985	3.75475	0.000173512	0.00508545	Sdc1	61.4163	98.4358	female
ENSMUSG00000039167	962.672	-0.410943	0.109477	-3.7537	0.000174246	0.00509832	Adgrl4	4.53241	3.42198	neither
ENSMUSG00000020154	4979.2	-0.454919	0.121255	-3.75174	0.00017561	0.00512954	Ptprb	10.1606	7.44023	neither
ENSMUSG00000020899	456.416	-0.49584	0.1322	-3.7507	0.000176343	0.00514225	Pfas	1.58512	1.12649	neither
ENSMUSG00000049044	5118.26	0.487507	0.130002	3.75001	0.000176827	0.00514766	Rapgef4	15.0175	21.1236	neither
ENSMUSG00000027177	5089.31	-0.521325	0.139061	-3.7489	0.00017761	0.00515476	Hipk3	17.6693	12.356	neither
ENSMUSG00000106087	37.0992	-1.75328	0.467688	-3.74882	0.000177668	0.00515476	Gm43609	0.49825	0.146162	neither
ENSMUSG00000000957	2049.8	0.452488	0.120718	3.7483	0.00017804	0.00515688	Mmp14	6.83536	9.3814	female
ENSMUSG00000049556	19.3714	-2.02877	0.541589	-3.74595	0.000179711	0.00519655	Lingo1	0.154585	0.0388315	neither
ENSMUSG00000034917	502.714	0.846918	0.226139	3.74512	0.000180308	0.00520512	Tjp3	2.27679	4.10555	neither
ENSMUSG00000025044	718.925	-0.557178	0.148826	-3.74383	0.000181238	0.00522322	Msr1	3.17578	2.16522	male
ENSMUSG00000022488	460.185	-0.765934	0.204617	-3.74326	0.000181647	0.00522628	Nckap1l	2.29867	1.35522	neither
ENSMUSG00000042190	235.298	-0.754641	0.201675	-3.74187	0.000182653	0.00523779	Cmklr1	2.04017	1.2129	neither
ENSMUSG00000034303	56.0342	-1.10452	0.295177	-3.74188	0.000182649	0.00523779	Ccdc15	0.311641	0.145608	neither
ENSMUSG00000024228	3001.89	-0.382968	0.102372	-3.74096	0.000183321	0.00524821	Nudt12	18.1635	13.9824	neither
ENSMUSG00000029823	2782.3	-0.589917	0.157745	-3.73969	0.000184246	0.00526596	Luc7l2	6.51124	4.34111	neither
ENSMUSG00000079227	290.799	-0.948176	0.25365	-3.73812	0.000185401	0.0052902	Ccr5	1.06867	0.556242	neither
ENSMUSG00000104344	14.013	-2.30796	0.617505	-3.73756	0.000185812	0.0052932	Gm38077	0.169232	0.0341027	neither
ENSMUSG00000036275	5645.24	0.43357	0.116026	3.73683	0.000186354	0.00529989	9530068E07Rik	34.287	46.4717	neither
ENSMUSG00000038658	1314.45	-0.414513	0.111021	-3.73363	0.000188737	0.00535004	Ric1	3.29423	2.48035	male
ENSMUSG00000039652	697.619	-0.536321	0.143637	-3.73386	0.000188565	0.00535004	Cpeb3	2.6204	1.81352	neither
ENSMUSG00000112794	43.8723	1.43633	0.384787	3.7328	0.000189365	0.00535904	Gm48878	0.207515	0.565129	neither
ENSMUSG00000040365	909.546	-0.429318	0.115081	-3.73056	0.000191055	0.00539801	Trim41	6.99279	5.21612	neither
ENSMUSG00000034714	2351.76	0.535811	0.143657	3.72979	0.000191643	0.00540576	Ttyh2	12.082	17.5768	neither
ENSMUSG00000028189	740.701	-0.597751	0.160291	-3.72915	0.000192125	0.00541054	Ctbs	3.46818	2.29914	neither
ENSMUSG00000019979	180.367	-0.696931	0.186995	-3.727	0.000193769	0.00544795	Apaf1	0.582269	0.359211	neither
ENSMUSG00000020589	271.268	-0.6625	0.177779	-3.72654	0.000194129	0.00544919	Cyria	0.621713	0.39319	neither
ENSMUSG00000087404	69.2742	-1.37104	0.368183	-3.72381	0.000196236	0.00549939	Gm11752	4.60699	1.79369	neither
ENSMUSG00000094446	1467.53	0.402681	0.108242	3.72017	0.000199088	0.00557027	Gm6344	61.5713	81.6941	neither
ENSMUSG00000033688	24041.5	0.458849	0.123389	3.71872	0.000200236	0.0055843	Inhca	105.684	145.778	neither
ENSMUSG00000025019	608.316	-0.533315	0.143405	-3.71894	0.000200064	0.0055843	Lcor	1.32645	0.919074	male
ENSMUSG00000024805	972.834	-0.474862	0.127829	-3.71483	0.000203337	0.00566162	Pcgf5	2.10714	1.52291	neither
ENSMUSG00000085282	35.6512	-1.49593	0.402865	-3.71323	0.00020463	0.00568845	Gm15663	0.302597	0.106679	neither
ENSMUSG00000002963	701.604	0.461107	0.124293	3.70984	0.000207393	0.00575598	Pnkp	4.27278	5.90536	neither
ENSMUSG00000020143	239.683	-0.76273	0.205885	-3.70464	0.000211692	0.00585646	Dock2	0.621594	0.36703	neither
ENSMUSG00000027950	118.555	-1.04886	0.2831	-3.7049	0.000211473	0.00585646	Chrnb2	0.447885	0.218465	neither
ENSMUSG00000072572	14.047	-2.18354	0.589654	-3.70309	0.000212988	0.00588289	Slc39a2	0.157203	0.0346639	neither
ENSMUSG00000039158	196.758	-0.741614	0.200474	-3.6993	0.000216194	0.00595566	Akna	1.00616	0.602263	neither
ENSMUSG00000092981	30.8731	-1.96344	0.53078	-3.69916	0.000216312	0.00595566	Mir5125	14.671	3.74143	neither
ENSMUSG00000041698	2513.22	4.03119	1.09061	3.69627	0.000218789	0.00601425	Slco1a1	1.29197	21.1528	neither
ENSMUSG00000023004	1036.93	0.374303	0.1013	3.69501	0.000219879	0.00602783	Tuba1b	11.3315	14.7441	neither
ENSMUSG00000112148	43.8088	-2.14318	0.580039	-3.69489	0.000219981	0.00602783	Lilrb4a	0.322163	0.0727328	neither
ENSMUSG00000031393	943.677	-0.379573	0.102763	-3.69366	0.000221048	0.00604746	Mecp2	1.66596	1.28593	neither
ENSMUSG00000021509	791.252	-0.536881	0.145373	-3.69312	0.000221522	0.00605083	Slc25a48	6.52965	4.52297	neither
ENSMUSG00000002658	777.05	0.423912	0.114807	3.6924	0.000222143	0.00605823	Gtf2f1	9.0897	12.249	neither
ENSMUSG00000063590	41.1941	2.3755	0.643481	3.69165	0.000222808	0.00606677	Slc22a28	0.155794	0.812902	male
ENSMUSG00000046718	4706.13	0.475863	0.128951	3.69028	0.000224008	0.00608984	Bst2	102.58	143.176	neither
ENSMUSG00000040699	1221.01	-0.409675	0.111075	-3.68828	0.000225773	0.00612817	Limd2	8.84365	6.68088	female
ENSMUSG00000032449	149.616	-0.773632	0.209817	-3.68718	0.000226749	0.006145	Slc25a36	0.463581	0.271332	neither
ENSMUSG00000059248	2632.95	0.448674	0.121721	3.6861	0.000227713	0.00614943	Septin9	6.92703	9.48662	neither
ENSMUSG00000034190	1341.41	0.401337	0.108867	3.6865	0.000227356	0.00614943	Chmp7	4.31579	5.71975	male
ENSMUSG00000022534	24.2727	-1.70204	0.461783	-3.6858	0.000227981	0.00614943	Mefv	0.267756	0.0839057	neither
ENSMUSG00000032280	727.266	-0.82301	0.223332	-3.68514	0.000228574	0.00615581	Tle3	1.87516	1.06535	neither
ENSMUSG00000030275	3684.19	-0.377987	0.102706	-3.68026	0.000232992	0.00626502	Etnk1	6.92295	5.34797	male
ENSMUSG00000032238	3376.87	-0.501368	0.136252	-3.67972	0.000233494	0.00626874	Rora	7.12495	5.05079	male
ENSMUSG00000028430	926.9	0.418703	0.113838	3.67808	0.000234999	0.00629937	Nol6	3.55946	4.77744	neither
ENSMUSG00000039835	301.653	0.744082	0.202481	3.67483	0.000238012	0.00635161	Nhsl1	0.467736	0.785577	male
ENSMUSG00000028476	242.166	0.765962	0.208437	3.67478	0.000238052	0.00635161	Reck	0.88301	1.50762	neither
ENSMUSG00000085929	96.5465	-1.02229	0.278157	-3.67522	0.000237643	0.00635161	Gm13421	0.536555	0.264947	neither
ENSMUSG00000044206	1974.99	-0.496589	0.135183	-3.67347	0.00023928	0.00637453	Vsig4	36.6533	26.0777	neither
ENSMUSG00000042834	869.507	1.46996	0.400552	3.66983	0.000242711	0.00644602	Nrep	2.77752	7.72646	neither
ENSMUSG00000085445	24.4668	-2.17136	0.59163	-3.67013	0.00024243	0.00644602	Gm16348	0.396331	0.0870019	neither
ENSMUSG00000026768	325.961	0.6438	0.175458	3.66926	0.00024325	0.00645043	Itga8	0.81359	1.27284	female
ENSMUSG00000029012	544.735	0.445307	0.121389	3.66842	0.000244051	0.00646173	Orc5	1.75952	2.40641	female
ENSMUSG00000010607	630.362	0.629705	0.1719	3.6632	0.000249088	0.00658499	Pigyl	14.9765	23.2705	neither
ENSMUSG00000029471	459.903	0.707806	0.193293	3.66184	0.000250415	0.00660996	Camkk2	0.753144	1.2333	neither
ENSMUSG00000033386	1229.89	0.396275	0.108236	3.66122	0.000251013	0.00661563	Frrs1	3.44028	4.54728	neither
ENSMUSG00000022837	210.414	0.74854	0.204559	3.65929	0.000252919	0.0066557	Iqcb1	0.686278	1.15613	neither
ENSMUSG00000004730	1271.91	-0.620575	0.169676	-3.6574	0.000254783	0.00669454	Adgre1	11.2032	7.3085	neither
ENSMUSG00000073684	342.071	0.614743	0.16812	3.65658	0.000255599	0.00670577	Faap20	3.6515	5.60461	neither
ENSMUSG00000031821	35.3193	1.36865	0.374453	3.65507	0.000257115	0.00673531	Gins2	0.113328	0.29327	neither
ENSMUSG00000012123	119.551	-1.17631	0.321914	-3.65412	0.000258069	0.00675007	Crybg2	0.499172	0.22291	neither
ENSMUSG00000032652	2293.31	-0.367217	0.100522	-3.65312	0.00025907	0.006766	Crebl2	9.82619	7.64624	neither
ENSMUSG00000025223	931.412	-0.387523	0.106096	-3.65257	0.000259633	0.00677046	Ldb1	5.39127	4.139	neither
ENSMUSG00000021379	142.627	1.27704	0.349813	3.65063	0.000261598	0.00680115	Id4	0.510182	1.23764	neither
ENSMUSG00000099901	15.206	-2.64831	0.72539	-3.65088	0.000261339	0.00680115	Zbed4-ps2	0.179901	0.027664	neither
ENSMUSG00000020549	1141.72	0.381945	0.104645	3.64992	0.000262322	0.00680971	Elac2	6.70623	8.76805	neither
ENSMUSG00000030244	11588.8	-0.827573	0.22679	-3.64907	0.000263194	0.0068221	Gys2	131.229	74.2228	neither
ENSMUSG00000072664	2924.82	0.428094	0.117375	3.64722	0.00026509	0.00685067	Ugt3a1	21.977	29.6706	neither
ENSMUSG00000029729	1268.94	-0.388168	0.106423	-3.64742	0.000264888	0.00685067	Zkscan1	3.96418	3.03796	neither
ENSMUSG00000102758	587.126	-0.790495	0.216785	-3.64646	0.000265883	0.00686089	Naaladl2	1.68051	0.976161	female
ENSMUSG00000029119	2960.96	0.392802	0.107739	3.64587	0.000266493	0.00686637	Man2b2	17.0786	22.4966	female
ENSMUSG00000024621	3728.89	-0.513766	0.141118	-3.6407	0.0002719	0.0069729	Csf1r	17.8728	12.564	neither
ENSMUSG00000005320	1699.65	0.473554	0.130095	3.64005	0.000272585	0.0069729	Fgfr4	9.45591	13.1713	neither
ENSMUSG00000030157	2305.98	-0.401738	0.11036	-3.64025	0.000272376	0.0069729	Clec2d	50.9176	38.6786	female
ENSMUSG00000042354	912.071	0.422776	0.116117	3.64094	0.000271645	0.0069729	Gnl3	3.00502	4.04367	neither
ENSMUSG00000039552	56.5575	1.48925	0.409135	3.63999	0.000272647	0.0069729	Rsph4a	0.191478	0.539479	female
ENSMUSG00000025869	689.63	0.405582	0.111526	3.63665	0.00027621	0.00705356	Nop16	7.56725	10.0563	neither
ENSMUSG00000078429	2649.37	-0.352957	0.0971958	-3.6314	0.000281887	0.00718791	Ctdsp2	12.66	9.94509	neither
ENSMUSG00000000903	20.7812	-2.35688	0.649262	-3.63009	0.000283322	0.00721383	Vpreb3	0.951646	0.187155	neither
ENSMUSG00000035284	2015.1	-0.482149	0.132885	-3.62831	0.000285281	0.00725302	Vps13c	3.38953	2.43688	male
ENSMUSG00000078719	52.9576	1.13349	0.312709	3.62476	0.000289234	0.00733567	Msmp	1.04913	2.31309	female
ENSMUSG00000014030	33.578	-1.45819	0.4023	-3.62462	0.000289381	0.00733567	Pax5	0.131276	0.0473701	neither
ENSMUSG00000113788	11.6258	-2.8978	0.800484	-3.62006	0.000294532	0.00745528	Gm47904	0.374562	0.0512769	neither
ENSMUSG00000073889	1256.41	0.364739	0.100827	3.61748	0.000297489	0.0075191	Il11ra1	5.78074	7.47073	neither
ENSMUSG00000018900	1263.15	-0.658026	0.181944	-3.61664	0.000298454	0.00753248	Slc22a5	11.8479	7.52993	neither
ENSMUSG00000020737	409.815	0.522753	0.144561	3.61614	0.000299031	0.00753602	Jpt1	3.67917	5.31343	neither
ENSMUSG00000024055	2553.8	0.514622	0.142348	3.61524	0.000300065	0.00755106	Cyp4f13	11.1394	15.9722	neither
ENSMUSG00000114425	63.8848	-1.67648	0.463955	-3.61345	0.000302144	0.00759231	Gm33447	2.4559	0.76331	neither
ENSMUSG00000056608	1390.71	-0.6189	0.17131	-3.61275	0.000302966	0.0076019	Chd9	1.71144	1.11952	neither
ENSMUSG00000026270	908.023	0.497847	0.137869	3.61103	0.000304985	0.00764143	Capn10	4.07843	5.77555	neither
ENSMUSG00000026000	632.141	0.415298	0.115096	3.60828	0.000308234	0.00771165	Lancl1	1.85822	2.48519	neither
ENSMUSG00000026669	1800.91	0.536076	0.148616	3.60712	0.000309615	0.007735	Mcm10	4.49785	6.54234	male
ENSMUSG00000028104	458.122	-0.523939	0.145308	-3.60572	0.000311292	0.00776565	Polr3gl	7.95834	5.56212	female
ENSMUSG00000025154	235.605	-0.726621	0.20157	-3.60481	0.000312386	0.00777048	Arhgap19	1.35474	0.820834	neither
ENSMUSG00000118345	9.65032	-3.10766	0.862049	-3.60497	0.00031219	0.00777048	Gm7105	0.29853	0.0343063	neither
ENSMUSG00000022228	1622.64	-0.458811	0.127298	-3.60422	0.000313092	0.00777685	Zscan26	10.1273	7.38902	neither
ENSMUSG00000037876	1556.09	-0.461627	0.128198	-3.60088	0.000317139	0.00786605	Jmjd1c	2.38114	1.73396	neither
ENSMUSG00000062591	11.1142	2.38969	0.664002	3.59893	0.000319534	0.00791409	Tubb4a	0.0374785	0.197944	neither
ENSMUSG00000062198	152.605	-0.987701	0.274543	-3.59762	0.000321145	0.0079426	2700097O09Rik	0.952221	0.479907	neither
ENSMUSG00000044433	551.799	0.45205	0.125726	3.59551	0.000323752	0.0079956	Camsap3	1.79063	2.46138	neither
ENSMUSG00000112433	16.8022	-2.06527	0.574672	-3.59383	0.000325856	0.00803608	Gm30122	0.350283	0.084415	neither
ENSMUSG00000073436	214.011	0.657974	0.183188	3.59179	0.00032841	0.00808751	Eme2	0.650381	1.03142	neither
ENSMUSG00000027865	1110.94	0.419886	0.117006	3.58859	0.000332472	0.00817587	Gdap2	4.66431	6.2622	neither
ENSMUSG00000026922	5089.45	0.549071	0.15312	3.58589	0.000335927	0.00824908	Agpat2	45.6491	67.0474	neither
ENSMUSG00000037486	1253.92	-0.369004	0.102985	-3.5831	0.000339537	0.0083259	Asxl2	2.08595	1.62109	neither
ENSMUSG00000026170	17316.2	0.674997	0.188549	3.57996	0.00034365	0.0084148	Cyp27a1	144.42	231.396	neither
ENSMUSG00000021846	1412.02	-0.438659	0.12259	-3.57825	0.0003459	0.00845788	Peli2	4.20526	3.11573	neither
ENSMUSG00000040213	6866.72	0.832176	0.232695	3.57625	0.00034856	0.00851088	Kyat3	12.2125	21.819	neither
ENSMUSG00000037966	4840.58	0.363658	0.101743	3.57426	0.000351217	0.00854497	Ninj1	63.4457	81.9309	neither
ENSMUSG00000030930	743.77	-0.415786	0.116319	-3.57452	0.000350871	0.00854497	Chst15	2.96147	2.22875	neither
ENSMUSG00000028248	777.845	-0.778502	0.217818	-3.5741	0.000351441	0.00854497	Pnisr	2.27116	1.32773	neither
ENSMUSG00000046167	52.3049	7.32256	2.04931	3.57318	0.000352676	0.00856294	Gldn	0.00328504	0.526974	neither
ENSMUSG00000085438	3399.33	-0.358386	0.100413	-3.56912	0.000358183	0.00867038	Oip5os1	8.36863	6.55152	neither
ENSMUSG00000067336	2396.71	-0.423198	0.118578	-3.56895	0.000358417	0.00867038	Bmpr2	3.59193	2.68914	neither
ENSMUSG00000039917	926.17	-0.395819	0.110911	-3.56881	0.000358608	0.00867038	Rhbdd2	3.28502	2.5087	neither
ENSMUSG00000114575	15.0082	-2.29865	0.644446	-3.56687	0.000361274	0.00872262	Gm47814	1.55282	0.316318	neither
ENSMUSG00000121087	229.898	0.651155	0.182686	3.56435	0.000364761	0.00879452	ENSMUSG00000121087	7.93389	12.5217	neither
ENSMUSG00000050240	89.236	-0.97709	0.274178	-3.56371	0.000365656	0.00880379	Hic2	0.4388	0.222885	neither
ENSMUSG00000022215	345.671	-0.914265	0.256919	-3.55857	0.000372882	0.00896526	Fitm1	10.9321	5.83908	male
ENSMUSG00000008384	279.235	0.587931	0.165259	3.55764	0.0003742	0.00898444	Sertad1	3.90726	5.88887	neither
ENSMUSG00000071793	113.082	-0.798218	0.224514	-3.55532	0.000377521	0.0090516	2610005L07Rik	0.811752	0.468419	neither
ENSMUSG00000021364	29977.8	0.480398	0.135195	3.55337	0.000380326	0.00910621	Elovl2	148.492	207.954	neither
ENSMUSG00000005533	190.372	-0.796074	0.224152	-3.55149	0.000383052	0.00915876	Igf1r	0.338666	0.195656	neither
ENSMUSG00000107096	48.2169	-1.35154	0.380666	-3.55045	0.00038457	0.00918234	Gm43597	0.352471	0.139222	neither
ENSMUSG00000030847	1416.54	0.619191	0.174441	3.54958	0.00038584	0.00918725	Bag3	10.2556	15.8184	neither
ENSMUSG00000027624	228.673	-0.692626	0.195115	-3.54983	0.000385473	0.00918725	Epb41l1	0.552904	0.342222	female
ENSMUSG00000034361	393.432	0.51894	0.146444	3.54361	0.00039469	0.00937212	Cpne2	2.37704	3.41996	neither
ENSMUSG00000026177	408.991	-0.639029	0.180317	-3.54391	0.000394235	0.00937212	Slc11a1	3.16427	2.0385	neither
ENSMUSG00000085334	85.8449	-1.36707	0.385834	-3.54315	0.000395381	0.00937565	Gm12940	1.08862	0.420956	neither
ENSMUSG00000031740	124.648	1.10774	0.313137	3.53756	0.000403839	0.00956306	Mmp2	0.55295	1.19192	female
ENSMUSG00000023467	54.6943	1.12286	0.317619	3.53523	0.000407423	0.00963473	Tulp2	0.256657	0.562221	neither
ENSMUSG00000049109	30.2459	-2.07895	0.588231	-3.53423	0.000408957	0.00964458	Themis	0.0986736	0.0232506	male
ENSMUSG00000062170	16.2853	3.34069	0.945225	3.53428	0.000408886	0.00964458	Fmr1nb	0.0743219	0.746661	neither
ENSMUSG00000049672	510.149	-0.503282	0.14248	-3.53231	0.000411954	0.00970198	Zbtb14	3.00545	2.13163	neither
ENSMUSG00000025202	19.7092	2.61386	0.740261	3.53101	0.000413983	0.0097365	Scd3	0.0365273	0.225787	neither
ENSMUSG00000105272	18.2977	-1.91261	0.541807	-3.53007	0.000415454	0.00975779	Gm43071	0.335749	0.0884856	neither
ENSMUSG00000030842	1583.58	0.317859	0.0900555	3.52959	0.000416202	0.00975856	Lamtor1	10.3157	12.9083	neither
ENSMUSG00000021747	15.0828	1.96624	0.557114	3.52933	0.000416617	0.00975856	Cfap20dc	0.0440075	0.173037	neither
ENSMUSG00000095115	529.875	-0.423298	0.120006	-3.5273	0.000419823	0.00980705	Itpripl2	2.08051	1.55713	neither
ENSMUSG00000049764	318.742	0.505089	0.143193	3.52732	0.000419784	0.00980705	Zfp280b	1.18587	1.69119	neither
ENSMUSG00000062181	7157.6	1.72877	0.490281	3.52609	0.00042175	0.00983875	Ces3b	30.4491	101.221	male
ENSMUSG00000032690	71.4642	-1.23818	0.351217	-3.52539	0.000422865	0.00985145	Oas2	0.531756	0.224809	neither
ENSMUSG00000079037	1825.1	-0.467567	0.132727	-3.52277	0.000427058	0.009909	Prnp	21.2705	15.4447	neither
ENSMUSG00000098708	81.014	-1.1843	0.336169	-3.52292	0.000426822	0.009909	Gm27252	1.66213	0.739893	neither
ENSMUSG00000049685	464.968	0.771295	0.218916	3.52324	0.000426299	0.009909	Cyp2g1	3.76738	6.46102	female
ENSMUSG00000017721	1742.56	0.370784	0.105276	3.52202	0.000428266	0.00992281	Pigt	9.27457	12.0336	male
ENSMUSG00000024754	852.628	-0.441647	0.12542	-3.52134	0.000429377	0.00992281	Cemip2	2.71257	2.00416	neither
ENSMUSG00000027603	209.432	1.12548	0.31959	3.52163	0.000428897	0.00992281	Ggt7	0.948258	2.08058	female
ENSMUSG00000028910	762.739	0.394824	0.112144	3.52067	0.000430461	0.00993226	Mecr	5.09672	6.72999	male
ENSMUSG00000046080	41.4248	-1.88763	0.536202	-3.52038	0.000430937	0.00993226	Clec9a	0.467775	0.124784	neither
ENSMUSG00000019838	7309.65	-0.572253	0.16259	-3.51961	0.000432178	0.00994759	Slc16a10	27.9521	18.8673	neither
ENSMUSG00000026483	419.237	-0.533427	0.1517	-3.51634	0.000437548	0.0100444	Niban1	1.5825	1.09479	neither
ENSMUSG00000053219	169.961	0.956409	0.271967	3.51664	0.000437047	0.0100444	Raet1e	1.25926	2.45382	neither
ENSMUSG00000047150	408.749	0.496547	0.141301	3.5141	0.000441239	0.0101157	1700001C19Rik	4.20681	5.96082	neither
ENSMUSG00000067825	1129.39	-0.596149	0.169709	-3.51278	0.000443438	0.0101526	Pex26	5.64188	3.74927	male
ENSMUSG00000038539	8434.07	0.827771	0.235766	3.51098	0.000446459	0.0102082	Atf5	71.7813	127.823	neither
ENSMUSG00000015854	5953.77	-0.713974	0.203458	-3.50919	0.000449473	0.0102636	Cd5l	85.4983	52.3038	neither
ENSMUSG00000100826	25.607	-1.72083	0.490436	-3.50877	0.000450183	0.0102662	Snhg14	0.0355533	0.0106795	neither
ENSMUSG00000035597	504.674	-0.508	0.144849	-3.50711	0.000453004	0.0103169	Prpf39	1.16553	0.821967	neither
ENSMUSG00000037795	1411.15	-0.405421	0.115615	-3.50664	0.000453807	0.0103216	N4bp2	2.53066	1.91893	male
ENSMUSG00000023057	1608.34	0.702508	0.200381	3.50587	0.000455123	0.0103379	Fabp2	29.8483	48.7674	neither
ENSMUSG00000037526	873.079	-0.398863	0.113786	-3.50537	0.000455967	0.0103434	Atg14	5.40662	4.11435	male
ENSMUSG00000121214	12.9723	-2.7602	0.787833	-3.50354	0.000459124	0.0104014	ENSMUSG00000121214	1.16209	0.169498	neither
ENSMUSG00000025612	2123.37	-0.491327	0.140285	-3.50235	0.000461173	0.0104341	Bach1	9.44704	6.7472	male
ENSMUSG00000060560	8.94193	3.01578	0.861212	3.50179	0.000462145	0.0104424	Ces4a	0.0191891	0.154242	male
ENSMUSG00000069922	24040.9	1.57499	0.449956	3.50033	0.000464686	0.0104692	Ces3a	108.212	323.381	male
ENSMUSG00000033624	1172.27	-0.545248	0.15577	-3.50033	0.000464677	0.0104692	Pdpr	6.50766	4.4779	neither
ENSMUSG00000020486	379.601	0.561015	0.160303	3.49972	0.000465755	0.0104692	Septin4	1.32991	1.9658	female
ENSMUSG00000054580	233.02	-0.732107	0.209178	-3.49993	0.000465385	0.0104692	Pla2r1	0.711596	0.430236	neither
ENSMUSG00000060613	19406.9	0.772872	0.220946	3.49801	0.000468743	0.0104953	Cyp2c70	170.239	291.971	neither
ENSMUSG00000042286	2276.11	-0.373507	0.106775	-3.49806	0.000468654	0.0104953	Stab1	5.87496	4.55269	neither
ENSMUSG00000018572	710.016	0.425705	0.121697	3.49808	0.000468618	0.0104953	Phf23	4.35379	5.87422	neither
ENSMUSG00000028469	2003.89	0.574171	0.16416	3.49762	0.000469421	0.0104969	Npr2	8.11684	12.1284	neither
ENSMUSG00000038175	682.104	-0.473721	0.135672	-3.49167	0.000480014	0.0107199	Mylip	5.77119	4.17137	neither
ENSMUSG00000039956	1004.35	0.460846	0.132134	3.48772	0.000487158	0.0108654	Mrap	12.5789	17.3805	male
ENSMUSG00000076612	72.7484	1.69765	0.486815	3.48727	0.000487986	0.0108698	Ighg2c	0.608156	1.98396	neither
ENSMUSG00000029822	124.888	-1.31432	0.377019	-3.4861	0.000490121	0.0109033	Osbpl3	0.464191	0.187688	neither
ENSMUSG00000002279	1421.63	0.429021	0.123143	3.48392	0.000494132	0.0109784	Lmf1	2.09735	2.83568	neither
ENSMUSG00000041355	2439.33	0.380383	0.109196	3.4835	0.000494899	0.0109813	Ssr2	26.7531	34.9565	neither
ENSMUSG00000041961	591.233	-0.462753	0.132928	-3.48124	0.0004991	0.0110603	Znrf3	2.04189	1.48773	neither
ENSMUSG00000023991	770.993	0.536333	0.154092	3.48059	0.000500308	0.0110728	Foxp4	3.00408	4.37494	neither
ENSMUSG00000060044	150.485	-0.770042	0.221281	-3.47993	0.000501554	0.0110862	Tmem26	0.844991	0.497429	neither
ENSMUSG00000042406	2710.09	0.451664	0.129809	3.47946	0.000502423	0.0110912	Atf4	22.8501	31.3508	neither
ENSMUSG00000039997	467.778	-0.636025	0.182831	-3.47875	0.000503761	0.0111066	Ifi203	1.99931	1.2883	neither
ENSMUSG00000026944	2388.55	0.582314	0.167475	3.47702	0.000507027	0.0111643	Abca2	5.39181	8.10104	neither
ENSMUSG00000109179	26.909	-1.85445	0.533472	-3.47619	0.00050859	0.0111844	Gm35339	0.151124	0.0415424	neither
ENSMUSG00000051550	151.826	-0.75819	0.21814	-3.4757	0.000509523	0.0111907	Zfp579	1.08045	0.639818	neither
ENSMUSG00000058486	445.019	0.49473	0.142455	3.47289	0.00051488	0.011294	Wdr91	1.86922	2.64116	neither
ENSMUSG00000103509	27.7302	-1.90044	0.54746	-3.47138	0.000517785	0.0113433	Gm38372	0.255024	0.0692876	neither
ENSMUSG00000031659	190.642	-0.83497	0.240619	-3.47009	0.000520277	0.0113834	Adcy7	0.854361	0.480159	neither
ENSMUSG00000012640	371.516	-0.597803	0.172293	-3.4697	0.000521047	0.0113859	Zfp715	2.05803	1.36266	neither
ENSMUSG00000026072	933.256	-0.606802	0.174939	-3.46864	0.000523092	0.0114161	Il1r1	4.16624	2.74371	male
ENSMUSG00000022863	140.054	0.791116	0.22814	3.46767	0.000524984	0.0114429	Btg3	0.600368	1.04498	neither
ENSMUSG00000035459	2591.38	-0.412563	0.119098	-3.46408	0.000532057	0.0115679	Stab2	7.95078	5.99715	neither
ENSMUSG00000055024	1774.56	-0.399528	0.115324	-3.46441	0.000531395	0.0115679	Ep300	3.32741	2.53259	neither
ENSMUSG00000101517	537.552	-0.454419	0.131243	-3.46243	0.000535316	0.0116241	4732465J04Rik	3.65317	2.67227	neither
ENSMUSG00000031628	1438.24	0.421906	0.122023	3.45759	0.000545034	0.0118202	Casp3	8.61574	11.5886	neither
ENSMUSG00000051076	32.3457	1.50239	0.434711	3.45606	0.000548125	0.0118724	Vtcn1	0.152052	0.429947	female
ENSMUSG00000027649	622.313	0.392776	0.113728	3.45365	0.000553064	0.0119643	Ctnnbl1	4.67964	6.16893	neither
ENSMUSG00000031934	41.5485	-1.26272	0.365659	-3.45328	0.000553823	0.0119658	Panx1	0.228698	0.0959441	neither
ENSMUSG00000028527	5270.14	-1.32903	0.385061	-3.45147	0.000557535	0.0120309	Ak4	38.174	15.2552	neither
ENSMUSG00000017291	2301.34	-0.37148	0.107673	-3.45008	0.000560423	0.0120584	Taok1	4.91729	3.81506	neither
ENSMUSG00000041203	1718.22	0.309583	0.0897383	3.44985	0.000560904	0.0120584	Trir	40.0308	49.7838	neither
ENSMUSG00000003282	18.3231	-1.99729	0.57889	-3.45021	0.00056016	0.0120584	Plag1	0.0808528	0.0207812	neither
ENSMUSG00000035851	1047.8	-0.378891	0.109855	-3.449	0.000562664	0.0120781	Ythdc1	2.04232	1.57522	neither
ENSMUSG00000037280	70.6932	-1.0735	0.311273	-3.44873	0.00056322	0.0120781	Galnt6	0.58259	0.277614	neither
ENSMUSG00000053553	168.864	0.959709	0.278472	3.44634	0.000568234	0.0121705	3110082I17Rik	0.936984	1.82385	neither
ENSMUSG00000047284	653.708	-0.436794	0.126758	-3.4459	0.000569152	0.0121751	Neurl4	3.00584	2.22532	neither
ENSMUSG00000037902	1116.76	-0.548374	0.159176	-3.44508	0.00057089	0.0121965	Sirpa	6.35671	4.36091	neither
ENSMUSG00000075415	716.113	-0.445594	0.129355	-3.44473	0.000571627	0.0121965	Fnbp1	1.93778	1.42695	male
ENSMUSG00000039621	670.861	-0.538939	0.156467	-3.44443	0.000572275	0.0121965	Prex1	1.82051	1.25951	neither
ENSMUSG00000054309	1553.59	0.30491	0.0885852	3.442	0.000577429	0.0122912	Cpsf3	6.19498	7.68122	neither
ENSMUSG00000019737	79.2957	-1.57813	0.458827	-3.43949	0.000582804	0.0123869	Syne4	0.94796	0.319716	male
ENSMUSG00000114800	5.64014	-4.91072	1.42785	-3.43923	0.000583361	0.0123869	Gm31600	0.0647399	0.00174473	neither
ENSMUSG00000070407	4428.8	0.340491	0.0990257	3.43841	0.000585143	0.0124095	Hs3st3b1	18.7272	23.7972	neither
ENSMUSG00000062127	361.489	-0.543081	0.158134	-3.43431	0.000594059	0.0125831	Cttnbp2nl	1.23945	0.854281	neither
ENSMUSG00000028649	3474.01	-0.470415	0.137027	-3.433	0.000596933	0.0126143	Macf1	2.93162	2.12435	neither
ENSMUSG00000027860	320.011	0.52412	0.152672	3.43298	0.000596992	0.0126143	Vangl1	0.863264	1.24546	neither
ENSMUSG00000024845	1688.9	-0.382347	0.111496	-3.42925	0.000605249	0.0127731	Tmem134	24.3271	18.7426	neither
ENSMUSG00000026471	322.795	0.856091	0.249831	3.42669	0.000610991	0.0128472	Mr1	0.903078	1.64333	neither
ENSMUSG00000087361	46.1471	-1.15832	0.337966	-3.42732	0.000609573	0.0128472	0610043K17Rik	1.94683	0.8773	neither
ENSMUSG00000062074	6.94772	3.27446	0.95552	3.42689	0.000610536	0.0128472	Ccn6	0.0216671	0.209534	neither
ENSMUSG00000054889	3839.42	0.386517	0.112828	3.42572	0.000613164	0.0128639	Dsp	8.10621	10.6375	female
ENSMUSG00000033854	72.711	1.18618	0.346262	3.42567	0.000613276	0.0128639	Kcnk10	0.119226	0.271527	neither
ENSMUSG00000022391	1841.72	0.660977	0.193004	3.42468	0.000615529	0.0128955	Rangap1	6.90558	10.9555	male
ENSMUSG00000002944	6115.42	-1.45949	0.42625	-3.42402	0.000617014	0.0129109	Cd36	58.776	21.4732	female
ENSMUSG00000032501	1803.55	-0.393163	0.114877	-3.42246	0.000620571	0.0129567	Trib1	7.70958	5.89306	male
ENSMUSG00000025395	106.618	0.924726	0.270198	3.4224	0.000620704	0.0129567	Prim1	0.448257	0.85185	neither
ENSMUSG00000030201	4797.61	-0.398514	0.116575	-3.41853	0.000629595	0.0131265	Lrp6	9.38911	7.1488	male
ENSMUSG00000024735	3419.67	0.435812	0.127585	3.41585	0.000635839	0.0132406	Prpf19	9.39662	12.7585	neither
ENSMUSG00000073664	1138.36	-0.416338	0.121927	-3.41466	0.000638613	0.0132824	Nbeal1	1.07638	0.810096	male
ENSMUSG00000021497	2928.54	0.350309	0.102654	3.41253	0.000643631	0.0133706	Txndc15	13.8108	17.6695	male
ENSMUSG00000021025	1357.58	-0.387302	0.113542	-3.4111	0.000647006	0.0134242	Nfkbia	22.4913	17.2466	neither
ENSMUSG00000028567	1296.21	0.31254	0.0916329	3.41078	0.000647766	0.0134242	Txndc12	12.0754	15.0511	neither
ENSMUSG00000044676	335.548	-0.675687	0.198229	-3.40861	0.000652944	0.0134991	Zfp612	1.5979	1.00188	neither
ENSMUSG00000067344	53.7349	-1.68815	0.495249	-3.40869	0.000652752	0.0134991	Rps25-ps1	5.09244	1.59747	neither
ENSMUSG00000030218	52.9447	1.90448	0.559145	3.40606	0.000659079	0.0136097	Mgp	0.444159	1.6605	female
ENSMUSG00000024456	2776.17	0.336829	0.0989394	3.4044	0.0006631	0.0136763	Diaph1	9.107	11.5429	neither
ENSMUSG00000058761	1896.88	-0.445822	0.131046	-3.40204	0.000668857	0.0137786	Rnf169	6.73541	4.96514	neither
ENSMUSG00000025200	681.224	0.460469	0.135397	3.40089	0.000671663	0.0138199	Cwf19l1	2.48415	3.42934	female
ENSMUSG00000007617	487.196	-0.536047	0.157682	-3.39954	0.000675001	0.0138721	Homer1	1.13217	0.785085	neither
ENSMUSG00000090625	1041.01	0.466962	0.137393	3.39874	0.000676965	0.0138959	Gm20721	13.8535	19.2188	neither
ENSMUSG00000022122	537.269	-0.703988	0.20726	-3.39664	0.000682178	0.0139863	Ednrb	3.67071	2.26463	neither
ENSMUSG00000026288	300.394	-0.65667	0.193426	-3.39494	0.000686442	0.014057	Inpp5d	1.13807	0.724224	neither
ENSMUSG00000022610	109.667	-0.734435	0.216385	-3.39411	0.000688516	0.0140828	Mapk12	0.847915	0.510187	neither
ENSMUSG00000032867	1919.58	0.324719	0.0957047	3.39293	0.000691492	0.0141043	Fbxw8	7.25694	9.12398	neither
ENSMUSG00000040407	1672.12	-0.31526	0.0929223	-3.39272	0.000692019	0.0141043	Akap9	1.9734	1.5923	male
ENSMUSG00000051344	111.556	-0.825002	0.243155	-3.39291	0.000691544	0.0141043	Plekhm3	0.307657	0.17368	neither
ENSMUSG00000028832	204.612	0.893737	0.263594	3.39058	0.00069745	0.0141982	Stmn1	1.75331	3.26729	neither
ENSMUSG00000024231	1271.93	0.356075	0.105055	3.38941	0.000700429	0.0142421	Cul2	6.22411	8.0005	male
ENSMUSG00000013076	769.781	-0.43275	0.127692	-3.38902	0.000701426	0.0142455	Amotl1	2.06717	1.53769	neither
ENSMUSG00000034218	522.964	-0.453849	0.133982	-3.38738	0.000705629	0.0143141	Atm	1.37501	1.00875	male
ENSMUSG00000069893	45.0473	-1.5901	0.469743	-3.38505	0.000711659	0.0144194	9930111J21Rik1	0.325778	0.107801	neither
ENSMUSG00000038188	298.961	-0.569643	0.168371	-3.38326	0.000716319	0.0144969	Scarf1	2.91089	1.97011	neither
ENSMUSG00000020120	247.237	-0.634109	0.1875	-3.38191	0.000719834	0.0145509	Plek	1.57828	1.01927	neither
ENSMUSG00000073406	7.53228	-3.35247	0.991443	-3.3814	0.000721166	0.0145608	H2-Bl	0.192365	0.0185307	neither
ENSMUSG00000102602	63.2452	-1.44274	0.426851	-3.37995	0.000724989	0.0146209	A930004J17Rik	0.472836	0.173423	neither
ENSMUSG00000042729	486.945	0.413121	0.122438	3.37413	0.000740487	0.0148854	Wdr74	5.26121	7.03644	neither
ENSMUSG00000029718	387.829	0.668962	0.198266	3.37406	0.00074069	0.0148854	Pcolce	1.8453	2.94002	female
ENSMUSG00000036469	184.468	-0.888179	0.26321	-3.37441	0.000739734	0.0148854	Marchf1	0.78911	0.427347	neither
ENSMUSG00000022623	423.988	-0.591506	0.175344	-3.3734	0.000742459	0.0149036	Shank3	1.29819	0.864926	neither
ENSMUSG00000105255	527.258	0.626471	0.18593	3.36939	0.00075336	0.0151048	Gm42413	28.8542	44.7062	neither
ENSMUSG00000042625	1512.9	-0.392076	0.116387	-3.36872	0.000755174	0.0151236	Safb2	4.95002	3.7826	neither
ENSMUSG00000035278	644.038	0.372062	0.110471	3.36795	0.0007573	0.0151416	Plekhj1	7.66009	9.94423	neither
ENSMUSG00000034687	224.937	0.861017	0.255665	3.36776	0.000757828	0.0151416	Fras1	0.212277	0.387137	neither
ENSMUSG00000042647	558.054	-0.604261	0.179503	-3.3663	0.000761842	0.0152043	Acad12	2.43303	1.60295	neither
ENSMUSG00000031168	10882.1	0.474602	0.141016	3.36559	0.000763796	0.0152256	Ebp	92.7663	129.415	female
ENSMUSG00000039219	784.187	-0.398715	0.118481	-3.36522	0.000764833	0.0152287	Arid4b	1.23752	0.941199	neither
ENSMUSG00000028378	132.809	0.795355	0.236455	3.36366	0.000769161	0.0152973	Ptgr1	0.993023	1.73478	neither
ENSMUSG00000072620	220.214	-0.738063	0.219488	-3.36266	0.000771948	0.015335	Slfn2	3.89423	2.34235	neither
ENSMUSG00000045441	1487.26	-0.424157	0.126196	-3.36109	0.00077636	0.015405	Gprin3	4.81028	3.59599	male
ENSMUSG00000028409	1830.75	0.355325	0.105751	3.36003	0.000779344	0.0154464	Smu1	12.1175	15.5575	neither
ENSMUSG00000040339	178.164	-0.694017	0.206671	-3.35807	0.000784877	0.0155382	Fam102b	0.910141	0.56236	neither
ENSMUSG00000021595	2695.25	0.387045	0.115276	3.35756	0.000786325	0.0155491	Nsun2	9.57826	12.5734	neither
ENSMUSG00000028859	98.3272	-0.958372	0.285485	-3.357	0.000787934	0.015563	Csf3r	0.847607	0.436223	neither
ENSMUSG00000111118	62.3505	-0.950743	0.28337	-3.35513	0.000793275	0.0156506	Gm6545	1.0835	0.561588	neither
ENSMUSG00000066154	76353.3	2.2428	0.66912	3.35187	0.000802673	0.015818	Mup3	586.719	2783.8	male
ENSMUSG00000005534	7790.93	-0.377273	0.112637	-3.34948	0.000809643	0.015919	Insr	15.0694	11.644	neither
ENSMUSG00000021710	1569.86	-0.347462	0.103736	-3.3495	0.000809584	0.015919	Nln	4.87394	3.84709	neither
ENSMUSG00000039763	553.462	-0.429487	0.128241	-3.34908	0.000810817	0.0159239	Dnajc28	4.19144	3.12525	neither
ENSMUSG00000021240	415.918	-0.441667	0.132013	-3.34564	0.00082092	0.016104	Abcd4	1.4087	1.03955	neither
ENSMUSG00000024451	565.293	-0.383789	0.114729	-3.34517	0.000822313	0.016113	Arap3	1.89046	1.45388	female
ENSMUSG00000047250	721.695	-0.519084	0.155206	-3.34448	0.00082438	0.0161352	Ptgs1	5.14968	3.60796	neither
ENSMUSG00000011958	1707.48	-0.332073	0.099306	-3.34394	0.000825984	0.0161435	Bnip2	12.9627	10.3318	neither
ENSMUSG00000030677	22.2327	1.49599	0.447405	3.34371	0.000826673	0.0161435	Kif22	0.0559152	0.15806	neither
ENSMUSG00000045973	2636.56	-0.583294	0.174598	-3.34078	0.000835428	0.0162387	Slc25a51	13.5065	9.04686	neither
ENSMUSG00000039529	1781.85	0.472856	0.141528	3.34107	0.000834558	0.0162387	Atp8b1	5.2283	7.2786	neither
ENSMUSG00000086583	1037.95	0.424373	0.127016	3.3411	0.000834471	0.0162387	Gm15500	20.4509	27.5261	neither
ENSMUSG00000001761	205.848	0.673516	0.201621	3.34051	0.000836254	0.0162387	Smo	0.664958	1.0624	male
ENSMUSG00000097336	30.6722	-1.80489	0.540125	-3.34161	0.000832937	0.0162387	Fendrr	0.339148	0.095879	neither
ENSMUSG00000023019	10273.5	0.518795	0.155374	3.33902	0.000840759	0.0163079	Gpd1	67.1221	96.5005	male
ENSMUSG00000022508	348.601	-0.904361	0.270933	-3.33795	0.000843995	0.0163157	Bcl6	1.59417	0.856197	neither
ENSMUSG00000046138	937.455	-0.38648	0.115767	-3.33845	0.00084248	0.0163157	9930021J03Rik	3.07254	2.35937	male
ENSMUSG00000076569	8.27685	-3.13777	0.939943	-3.33826	0.00084305	0.0163157	Igkv5-39	1.00789	0.114781	neither
ENSMUSG00000114247	86.9313	-1.35886	0.407217	-3.33695	0.000847031	0.0163378	Gm32063	0.763813	0.297246	neither
ENSMUSG00000035121	28.0923	-1.4526	0.435273	-3.33721	0.000846238	0.0163378	Neil2	0.19259	0.0710582	neither
ENSMUSG00000038121	4465.87	-0.500849	0.150182	-3.33494	0.000853165	0.0164377	Fam210a	12.5456	8.9004	male
ENSMUSG00000079084	405.257	-0.548149	0.16442	-3.33384	0.000856545	0.0164478	Ccdc82	1.11743	0.765076	female
ENSMUSG00000027583	255.44	-0.522222	0.156619	-3.33434	0.000855025	0.0164478	Zbtb46	0.832898	0.582075	neither
ENSMUSG00000033904	158.086	-0.751596	0.225438	-3.33394	0.000856258	0.0164478	Ccp110	0.565285	0.337082	neither
ENSMUSG00000045087	380.548	-0.791981	0.23766	-3.33241	0.000860982	0.0165049	S1pr5	4.53874	2.63402	neither
ENSMUSG00000042333	179.902	-1.02148	0.306541	-3.33226	0.000861434	0.0165049	Tnfrsf14	3.94534	1.95069	neither
ENSMUSG00000035840	1104.32	-0.35634	0.106997	-3.33038	0.000867282	0.0165802	Lysmd3	6.86563	5.38093	male
ENSMUSG00000119973	130.073	1.17142	0.351712	3.33062	0.000866531	0.0165802	ENSMUSG00000119973	0.664957	1.49959	neither
ENSMUSG00000062054	4675.14	0.427852	0.128582	3.32745	0.000876445	0.0167368	Iah1	35.6536	48.1432	female
ENSMUSG00000024180	886.025	-0.480154	0.144403	-3.3251	0.000883864	0.0168598	Pgap6	5.56821	4.0108	male
ENSMUSG00000027546	2435.36	0.392147	0.117983	3.32377	0.000888095	0.0169218	Atp9a	8.37357	11.0328	neither
ENSMUSG00000002083	232.746	0.769922	0.231694	3.32301	0.000890521	0.0169307	Bbc3	1.90886	3.26127	neither
ENSMUSG00000027956	229.833	0.592573	0.178317	3.32315	0.00089006	0.0169307	Tmem144	1.23809	1.87043	neither
ENSMUSG00000031960	7222.69	0.58939	0.177393	3.32252	0.000892091	0.0169419	Aars	14.6168	22.0759	neither
ENSMUSG00000069729	1330.93	0.307201	0.0924868	3.32156	0.000895151	0.0169809	Arid1b	2.22178	2.75842	neither
ENSMUSG00000100147	14.0735	-1.968	0.592545	-3.32126	0.000896115	0.0169809	1700047M11Rik	0.182402	0.0465862	neither
ENSMUSG00000022684	2335.45	-0.414114	0.124699	-3.3209	0.000897269	0.0169842	Bfar	9.68891	7.29661	neither
ENSMUSG00000042744	1387.75	-0.457111	0.137686	-3.31996	0.000900319	0.0169878	Hectd4	2.29699	1.6804	male
ENSMUSG00000039115	1276.34	-0.351459	0.105851	-3.32031	0.000899187	0.0169878	Itga9	4.37935	3.44275	neither
ENSMUSG00000029765	169.232	-0.682877	0.205709	-3.31962	0.0009014	0.0169878	Plxna4	0.34817	0.217338	neither
ENSMUSG00000061578	42.1813	-1.15324	0.347379	-3.31984	0.000900694	0.0169878	Ksr2	0.100496	0.045435	neither
ENSMUSG00000058254	1108.28	-0.426059	0.128402	-3.31817	0.000906085	0.0170575	Tspan7	4.22899	3.16155	neither
ENSMUSG00000026965	1831.93	0.349127	0.105233	3.31765	0.000907769	0.0170706	Anapc2	11.0058	14.0663	neither
ENSMUSG00000006529	33329.4	0.493491	0.148773	3.31707	0.000909674	0.0170833	Itih1	197.816	279.491	neither
ENSMUSG00000044167	2319.24	-0.623135	0.187875	-3.31676	0.000910679	0.0170833	Foxo1	7.63685	4.97543	neither
ENSMUSG00000030800	322.919	0.81356	0.245304	3.31653	0.000911412	0.0170833	Prss8	2.97375	5.25308	neither
ENSMUSG00000029122	152.21	1.13592	0.342566	3.31591	0.000913436	0.0171027	Evc	0.291408	0.641263	female
ENSMUSG00000063888	2179.37	0.382118	0.115262	3.3152	0.000915771	0.0171278	Rpl7l1	12.738	16.6646	neither
ENSMUSG00000043671	186.324	1.02252	0.308539	3.31405	0.000919535	0.0171796	Dpy19l3	0.254381	0.518412	male
ENSMUSG00000062624	7601.76	0.660879	0.199453	3.31345	0.000921522	0.0171884	Cyp2c67	80.0021	126.979	male
ENSMUSG00000020776	316.229	-0.822564	0.248261	-3.31331	0.000922	0.0171884	Fbf1	1.22702	0.69589	neither
ENSMUSG00000063704	136.489	1.26907	0.383109	3.31256	0.000924457	0.0172157	Mapk15	0.734098	1.77615	neither
ENSMUSG00000031229	2463.8	-0.415099	0.125343	-3.3117	0.000927305	0.0172428	Atrx	3.04482	2.29253	neither
ENSMUSG00000050357	11.918	-2.51988	0.760943	-3.31152	0.000927913	0.0172428	Carmil2	0.0865185	0.0157385	neither
ENSMUSG00000047866	11399.5	0.428477	0.129406	3.3111	0.000929295	0.0172499	Lonp2	42.8319	57.8343	neither
ENSMUSG00000021335	385.274	0.647658	0.195653	3.31023	0.00093218	0.0172663	Slc17a1	2.97986	4.6812	neither
ENSMUSG00000047109	330.928	0.758251	0.22905	3.31042	0.000931551	0.0172663	Cldn14	2.72047	4.61217	neither
ENSMUSG00000039065	350.924	0.639308	0.193167	3.30962	0.000934232	0.0172858	Atpsckmt	1.23053	1.92351	neither
ENSMUSG00000059089	312.042	-0.788963	0.23849	-3.30816	0.000939124	0.0173577	Fcgr4	7.40626	4.30305	neither
ENSMUSG00000097426	198.081	-0.938801	0.283995	-3.30569	0.000947421	0.0174923	Gm8941	6.80752	3.57729	neither
ENSMUSG00000056501	4185.27	-0.600032	0.181703	-3.30227	0.000959057	0.0176882	Cebpb	78.9021	52.2498	neither
ENSMUSG00000041483	1161.99	-0.447192	0.135451	-3.30152	0.000961641	0.0177013	Zfp281	6.3893	4.7033	neither
ENSMUSG00000022822	178.781	-0.796405	0.241228	-3.30147	0.000961813	0.0177013	Abcc5	0.500798	0.288011	neither
ENSMUSG00000035697	393.183	-0.434601	0.131658	-3.30099	0.000963444	0.0177124	Arhgap45	2.3735	1.76477	neither
ENSMUSG00000006398	42.3429	1.95809	0.593818	3.29746	0.000975633	0.0179174	Cdc20	0.21826	0.85216	neither
ENSMUSG00000020072	6186.81	-0.483428	0.146799	-3.29313	0.000990795	0.0181765	Pbld2	68.4289	49.1328	neither
ENSMUSG00000084796	7.49981	-2.97901	0.904914	-3.29204	0.000994643	0.0182277	Mir142hg	0.18389	0.0233259	neither
ENSMUSG00000063450	1413.26	-0.547069	0.166202	-3.2916	0.000996188	0.0182367	Syne2	1.47673	1.01532	male
ENSMUSG00000017756	3046.6	-0.395297	0.120193	-3.28887	0.00100592	0.0183786	Slc12a7	6.42792	4.90594	neither
ENSMUSG00000027763	2917.97	-0.32383	0.0984638	-3.28882	0.00100607	0.0183786	Mbnl1	4.07791	3.27039	neither
ENSMUSG00000026113	599.747	-0.461648	0.140392	-3.28828	0.00100801	0.0183946	Inpp4a	1.57527	1.14612	male
ENSMUSG00000038552	1096.35	0.364818	0.110963	3.28774	0.00100995	0.0184105	Fndc4	7.41927	9.59204	neither
ENSMUSG00002076083	265.786	-0.510942	0.155466	-3.28652	0.00101432	0.0184706	Klhl17	2.05263	1.44457	neither
ENSMUSG00000006315	1731.64	0.431226	0.13128	3.28479	0.0010206	0.0185654	Tmem147	31.193	42.232	male
ENSMUSG00000039601	888.723	-1.37643	0.419739	-3.27926	0.00104079	0.0188731	Rcan2	6.90538	2.67203	neither
ENSMUSG00000046876	523.017	0.69179	0.21095	3.2794	0.00104028	0.0188731	Atxn1	0.677067	1.09568	neither
ENSMUSG00000003411	13.2784	2.03101	0.619336	3.27934	0.0010405	0.0188731	Rab3b	0.0348431	0.142877	neither
ENSMUSG00000045790	40.6636	1.20011	0.366341	3.27594	0.00105311	0.0190764	Ccdc149	0.174314	0.401934	male
ENSMUSG00000045414	2334.35	-0.510608	0.155963	-3.27391	0.0010607	0.0191737	Dipk2a	16.3344	11.5131	neither
ENSMUSG00000096929	49.477	-1.44736	0.442083	-3.27395	0.00106054	0.0191737	A330023F24Rik	0.181739	0.0662682	neither
ENSMUSG00000024130	6372.55	0.335761	0.102574	3.27336	0.00106279	0.0191913	Abca3	14.1414	17.9134	female
ENSMUSG00000025780	869.796	0.584451	0.178617	3.27208	0.0010676	0.019258	Itih5	2.07296	3.11749	neither
ENSMUSG00000118550	48.581	-1.69646	0.518742	-3.27033	0.00107421	0.0193571	Gm52965	1.14973	0.352173	neither
ENSMUSG00000104213	65.2982	-1.00395	0.307249	-3.26754	0.00108485	0.0195284	Ighd	1.08144	0.537599	neither
ENSMUSG00000090100	191.958	-0.540395	0.165533	-3.26457	0.0010963	0.0197139	Ttbk2	0.469502	0.323625	male
ENSMUSG00000113063	529.784	-0.700786	0.214722	-3.26369	0.00109973	0.0197551	Gm34667	6.75154	4.16003	neither
ENSMUSG00000020439	317.118	0.580525	0.177968	3.26196	0.00110647	0.0198549	Smtn	1.36668	2.04802	female
ENSMUSG00000049092	29.8096	-1.44657	0.443507	-3.26167	0.00110759	0.0198549	Gpr137c	0.117272	0.0427843	neither
ENSMUSG00000071713	394.056	-0.83312	0.255521	-3.26048	0.00111223	0.0199175	Csf2rb	1.63295	0.918838	neither
ENSMUSG00000028327	5249.19	0.650334	0.19956	3.25883	0.00111871	0.0200128	Stra6l	10.0504	15.8251	neither
ENSMUSG00000016356	26.9596	-1.56726	0.481053	-3.25797	0.00112211	0.0200529	Col20a1	0.185051	0.0619546	neither
ENSMUSG00000069892	141.027	-0.678804	0.208484	-3.2559	0.00113035	0.0201792	9930111J21Rik2	0.581934	0.365294	neither
ENSMUSG00000037712	3981.74	0.330484	0.101525	3.2552	0.00113313	0.0201871	Fermt2	15.9909	20.1751	male
ENSMUSG00000025371	603.702	0.398125	0.122302	3.25526	0.0011329	0.0201871	Chmp6	5.03812	6.66578	neither
ENSMUSG00000079139	521.382	0.547986	0.1685	3.25215	0.00114534	0.0203835	Gm4204	8.09631	11.8729	neither
ENSMUSG00000036362	197.155	-0.599795	0.18448	-3.25127	0.0011489	0.0204258	P2ry13	2.21094	1.46445	neither
ENSMUSG00000095193	76.0355	0.905261	0.278561	3.24977	0.00115496	0.0205125	Gm20939	0.328103	0.61524	neither
ENSMUSG00000047879	1581.64	0.337034	0.103879	3.24449	0.00117663	0.0208757	Usp14	3.93947	4.99735	neither
ENSMUSG00000022150	807.399	-0.371687	0.114671	-3.24133	0.00118975	0.0209579	Dab2	2.91875	2.26422	neither
ENSMUSG00000009647	576.346	0.470889	0.14526	3.24171	0.00118816	0.0209579	Mcu	1.6402	2.27795	neither
ENSMUSG00000031147	600.44	0.508009	0.156659	3.24278	0.00118371	0.0209579	Magix	4.0114	5.7175	neither
ENSMUSG00000066829	108.824	0.806572	0.248772	3.24221	0.00118605	0.0209579	Zfp810	0.303974	0.533242	neither
ENSMUSG00000037548	33.9474	-1.20928	0.373064	-3.24149	0.00118908	0.0209579	H2-DMb2	0.639347	0.276224	neither
ENSMUSG00000025128	6.9757	-4.30697	1.32875	-3.24138	0.00118953	0.0209579	Bhlhe22	0.0935185	0.0046482	neither
ENSMUSG00000064065	19.8494	-1.63587	0.504586	-3.24201	0.00118691	0.0209579	Ipcef1	0.0786754	0.025169	neither
ENSMUSG00000030759	168.835	-0.600525	0.185333	-3.24025	0.00119425	0.0210157	Far1	0.59456	0.393273	neither
ENSMUSG00000039943	117.966	-0.776274	0.239602	-3.23985	0.00119593	0.0210238	Plcb4	0.390807	0.228717	neither
ENSMUSG00000000303	1145.61	1.47045	0.454285	3.23685	0.00120858	0.021203	Cdh1	3.12724	8.68662	male
ENSMUSG00000050919	167.443	-0.655375	0.202465	-3.23698	0.00120803	0.021203	Zfp366	0.755916	0.480695	neither
ENSMUSG00000013089	231.852	-0.526259	0.162622	-3.23609	0.00121179	0.0212258	Etv5	1.56783	1.09496	neither
ENSMUSG00000020911	65.3426	1.25131	0.386688	3.23596	0.00121234	0.0212258	Krt19	0.491797	1.16999	female
ENSMUSG00000117679	291.67	-0.687256	0.212431	-3.2352	0.00121559	0.0212524	Apbb3	2.43604	1.51797	neither
ENSMUSG00000111067	4.55169	-4.5807	1.41597	-3.23502	0.00121632	0.0212524	Gm48714	0.142713	0.00595326	neither
ENSMUSG00000028885	27.5942	-1.40146	0.433301	-3.23437	0.0012191	0.0212794	Smpdl3b	0.469649	0.178328	neither
ENSMUSG00000033965	8797.3	0.416469	0.128858	3.23199	0.00122931	0.0214359	Slc16a2	41.5982	55.7099	neither
ENSMUSG00000028655	4002.23	-0.752681	0.232947	-3.23113	0.00123304	0.0214456	Mfsd2a	52.525	31.2957	neither
ENSMUSG00000035585	1297.39	0.418745	0.1296	3.23107	0.00123327	0.0214456	Tsen34	10.2809	13.7909	neither
ENSMUSG00000021068	213.851	-0.720154	0.222889	-3.231	0.00123359	0.0214456	Nin	0.366878	0.222705	neither
ENSMUSG00000047880	16.4679	-1.7143	0.530864	-3.22927	0.00124106	0.0215538	Cxcr5	0.178643	0.0540847	neither
ENSMUSG00000018363	2176.01	-0.30334	0.0940262	-3.22612	0.00125479	0.0217703	Smurf2	9.18027	7.4646	male
ENSMUSG00000026788	932.072	-0.330241	0.102493	-3.22209	0.00127259	0.022057	Zbtb43	4.6743	3.73331	male
ENSMUSG00000024383	1440.73	-0.458908	0.142558	-3.21909	0.00128597	0.0222665	Map3k2	2.81205	2.0547	neither
ENSMUSG00000004393	1016.1	0.327593	0.101803	3.21791	0.00129129	0.0223361	Ddx56	8.37056	10.5434	neither
ENSMUSG00000019832	1328.05	0.42944	0.133522	3.21624	0.00129883	0.0224268	Rab32	11.3879	15.3836	neither
ENSMUSG00000026603	474.038	0.486733	0.151339	3.21617	0.00129912	0.0224268	Smyd2	3.41638	4.81121	neither
ENSMUSG00000040557	541.606	0.476798	0.148311	3.21485	0.00130511	0.0225075	Mettl27	3.18573	4.4444	neither
ENSMUSG00000040522	113.792	-0.94775	0.295011	-3.21259	0.00131545	0.0226633	Tlr8	0.982851	0.512708	neither
ENSMUSG00000022035	1346.02	0.441983	0.137624	3.21152	0.00132035	0.022711	Ccdc25	5.48419	7.47649	neither
ENSMUSG00000053411	459.417	-0.632151	0.196845	-3.21141	0.00132085	0.022711	Cbx7	2.02439	1.31246	female
ENSMUSG00000064246	32.6451	-3.76958	1.17419	-3.21037	0.00132566	0.0227711	Chil1	0.511	0.0370771	neither
ENSMUSG00000068264	655.913	0.412947	0.128708	3.20839	0.0013348	0.0228973	Ap5s1	7.97314	10.6602	neither
ENSMUSG00000039005	160.026	-0.728345	0.227026	-3.2082	0.00133566	0.0228973	Tlr4	0.845963	0.511581	neither
ENSMUSG00000015355	107.065	-0.916747	0.285839	-3.20722	0.00134025	0.0229532	Cd48	2.77363	1.46904	neither
ENSMUSG00000108624	257.415	0.524275	0.163496	3.20666	0.00134287	0.0229737	Gm45091	9.86239	14.2191	neither
ENSMUSG00000040345	118.889	-0.885483	0.276162	-3.20639	0.00134411	0.0229737	Arhgap9	0.959675	0.519613	neither
ENSMUSG00000019820	2048.12	-0.358994	0.11199	-3.20558	0.0013479	0.0230156	Utrn	3.16472	2.47778	neither
ENSMUSG00000041571	2793.28	0.377859	0.118021	3.20163	0.00136652	0.0233105	Selenow	77.663	101.307	neither
ENSMUSG00000037946	86.189	-0.829709	0.259189	-3.20118	0.00136868	0.0233243	Fgd3	0.432288	0.243226	neither
ENSMUSG00000052609	1983.4	-0.434416	0.135761	-3.19985	0.00137498	0.0234086	Plekhg3	4.57259	3.39788	neither
ENSMUSG00000070327	2941.46	-0.429475	0.134467	-3.19391	0.00140358	0.0238719	Rnf213	4.7038	3.50621	neither
ENSMUSG00000052707	1634.38	-0.407956	0.127769	-3.19292	0.00140842	0.0239307	Tnrc6a	3.4528	2.60971	male
ENSMUSG00000031596	41775.5	-0.448797	0.140691	-3.18994	0.00142301	0.0241311	Slc7a2	124.212	91.3041	neither
ENSMUSG00000028044	106.929	0.839797	0.263248	3.19014	0.00142206	0.0241311	Cks1b	1.59989	2.87721	neither
ENSMUSG00000030131	30635.2	0.469017	0.14709	3.18863	0.00142946	0.0241693	Mug2	132.054	183.413	neither
ENSMUSG00000023031	372.007	0.539504	0.169172	3.18909	0.00142724	0.0241693	Cela1	3.09067	4.51571	male
ENSMUSG00000030055	433.022	-0.536253	0.168166	-3.18882	0.00142855	0.0241693	Rab43	2.1803	1.51204	neither
ENSMUSG00000040225	2214.07	-0.433237	0.135992	-3.18576	0.00144374	0.0243867	Prrc2c	3.72038	2.76468	neither
ENSMUSG00000023073	614.452	1.86307	0.585279	3.18322	0.00145647	0.0245778	Slc10a2	1.50161	5.48881	neither
ENSMUSG00000003379	49.5437	-1.09438	0.343888	-3.18238	0.00146069	0.0246249	Cd79a	1.09082	0.511441	neither
ENSMUSG00000025384	308.562	0.463574	0.145769	3.1802	0.00147172	0.0247625	Faap100	1.17082	1.62074	neither
ENSMUSG00000021365	427.476	-0.701489	0.220563	-3.18045	0.00147048	0.0247625	Nedd9	1.95459	1.20489	neither
ENSMUSG00000060657	3608.46	-0.311862	0.0980851	-3.17951	0.00147526	0.0247856	Marf1	9.26327	7.48796	neither
ENSMUSG00000018593	2735.09	0.494486	0.15553	3.17937	0.00147596	0.0247856	Sparc	14.1097	19.9435	female
ENSMUSG00000027459	90.1363	0.786585	0.247512	3.17797	0.0014831	0.0248812	Fam110a	0.705898	1.22009	neither
ENSMUSG00000048249	1350.15	-0.442414	0.13926	-3.1769	0.00148857	0.0249443	Crebrf	4.27498	3.15589	male
ENSMUSG00000036353	96.8093	-0.767623	0.241644	-3.17667	0.00148975	0.0249443	P2ry12	1.12863	0.66315	neither
ENSMUSG00000034974	697.618	0.344432	0.108451	3.17592	0.00149363	0.024985	Dapk3	5.71022	7.28021	neither
ENSMUSG00000019734	58.5229	-1.01312	0.31919	-3.17403	0.00150337	0.0251004	Tmc4	0.431099	0.213151	neither
ENSMUSG00000097536	17.9583	-1.72145	0.542356	-3.17402	0.00150344	0.0251004	2610037D02Rik	0.129462	0.039011	neither
ENSMUSG00000023913	224.726	-0.796921	0.251129	-3.17336	0.00150688	0.0251133	Pla2g7	2.31192	1.33365	neither
ENSMUSG00000107215	12.8737	-2.24067	0.706099	-3.17331	0.00150712	0.0251133	Gm43197	0.195025	0.0396562	neither
ENSMUSG00000052557	363.391	-0.456381	0.143843	-3.17278	0.00150989	0.0251353	Gan	0.734324	0.537743	male
ENSMUSG00000031453	783.464	-0.421444	0.1329	-3.17114	0.00151842	0.0252364	Rasa3	4.14459	3.10294	female
ENSMUSG00000031298	88.2492	-1.14886	0.362296	-3.17105	0.00151889	0.0252364	Adgrg2	0.541596	0.246135	neither
ENSMUSG00000111128	345.929	-0.512138	0.161544	-3.17028	0.00152293	0.0252791	Gm49338	4.59976	3.2426	neither
ENSMUSG00000021322	93.2412	-0.785299	0.247864	-3.16827	0.00153348	0.0254299	Aoah	0.468231	0.273183	neither
ENSMUSG00000020085	1083.06	-0.40184	0.126857	-3.16766	0.00153672	0.0254591	Aifm2	7.03621	5.34995	neither
ENSMUSG00000037416	1091.77	-0.448507	0.14163	-3.16675	0.00154154	0.0255146	Dmxl1	1.35232	0.994341	male
ENSMUSG00000020272	287.12	-0.697973	0.220431	-3.16641	0.00154334	0.0255198	Stk10	1.61277	0.996125	neither
ENSMUSG00000020308	517.303	0.446755	0.14114	3.16532	0.00154913	0.025591	Tpgs1	7.34649	10.0497	neither
ENSMUSG00000039218	6144.25	-0.49725	0.157136	-3.16446	0.00155374	0.025593	Srrm2	13.178	9.37272	neither
ENSMUSG00000024927	1652.7	0.389646	0.123182	3.16319	0.00156053	0.025593	Rela	10.9569	14.4055	neither
ENSMUSG00000025558	846.516	-0.455523	0.143999	-3.16338	0.00155946	0.025593	Dock9	1.7188	1.25901	neither
ENSMUSG00000049658	819.343	-0.45943	0.145231	-3.16343	0.00155919	0.025593	Bdp1	2.02834	1.48007	neither
ENSMUSG00000005897	719.437	0.437342	0.138234	3.16377	0.00155739	0.025593	Nr2c1	3.12321	4.24189	neither
ENSMUSG00000021495	470.552	-1.38174	0.436833	-3.16308	0.00156111	0.025593	Fam193b	1.38731	0.53422	neither
ENSMUSG00000086561	26.6378	1.49865	0.473773	3.16323	0.0015603	0.025593	Gm15540	0.488033	1.37581	neither
ENSMUSG00000100658	13.6172	-1.96085	0.619696	-3.16421	0.00155502	0.025593	F730311O21Rik	0.0659405	0.016495	neither
ENSMUSG00000018427	384.205	0.738374	0.233487	3.16238	0.00156488	0.0256304	Ypel2	1.39987	2.33918	neither
ENSMUSG00000032966	2249.83	0.329912	0.104376	3.16079	0.00157339	0.0257455	Fkbp1a	12.1608	15.3428	neither
ENSMUSG00000085587	189.939	0.910813	0.288262	3.15967	0.0015795	0.0258209	Gm14493	5.71367	10.7949	neither
ENSMUSG00000032580	1284.94	-0.352674	0.111647	-3.15884	0.00158401	0.0258701	Rbm5	2.19796	1.72622	neither
ENSMUSG00000067813	683.318	0.476313	0.150839	3.15775	0.00158991	0.0259419	Xkr9	6.9773	9.75469	neither
ENSMUSG00000044906	71.0123	-1.04363	0.330584	-3.15694	0.00159433	0.0259895	4930503L19Rik	0.377936	0.182916	neither
ENSMUSG00000030986	1185.73	0.352069	0.111547	3.15624	0.00159817	0.026003	Dhx32	5.87797	7.52328	neither
ENSMUSG00000031842	604.419	-0.534874	0.169456	-3.15642	0.0015972	0.026003	Pde4c	3.00936	2.08076	female
ENSMUSG00000055003	34.5754	-1.87059	0.593125	-3.15379	0.00161163	0.0261973	Lrtm2	0.312831	0.0841702	female
ENSMUSG00000020538	17770.9	0.846851	0.268664	3.15209	0.00162108	0.0262907	Srebf1	53.0404	95.8	neither
ENSMUSG00000024030	503.72	-0.506387	0.160659	-3.15193	0.00162194	0.0262907	Abcg1	1.90589	1.34722	neither
ENSMUSG00000054003	4.68064	-4.63327	1.46991	-3.15208	0.00162113	0.0262907	Tdrd9	0.0393841	0.00128623	neither
ENSMUSG00000030108	8150.36	0.492564	0.156288	3.15164	0.00162355	0.0262921	Slc6a13	54.8699	77.4716	neither
ENSMUSG00000022388	17.33	-2.25135	0.714493	-3.15098	0.00162725	0.0263272	Ttll8	0.195799	0.0422623	neither
ENSMUSG00000022540	433.097	-0.473391	0.150309	-3.14946	0.00163572	0.0264395	Rogdi	5.05537	3.65636	male
ENSMUSG00000027309	1194.93	0.339053	0.107669	3.14902	0.00163821	0.0264551	Dnaaf9	2.32828	2.9576	male
ENSMUSG00000029003	373.216	0.819658	0.260349	3.1483	0.00164221	0.0264949	Mad2l2	2.42319	4.28875	neither
ENSMUSG00000090327	14.7489	1.73257	0.550491	3.14731	0.00164778	0.0265598	Gm17111	0.388932	1.30403	neither
ENSMUSG00000078485	19.9539	-2.01043	0.638875	-3.14683	0.0016505	0.0265789	Plekhn1	0.126007	0.0309617	neither
ENSMUSG00000020929	914.519	0.314233	0.0999375	3.14429	0.00166489	0.0267856	Eftud2	2.28431	2.85202	neither
ENSMUSG00000037254	69780.1	0.500084	0.159244	3.14036	0.00168741	0.0270472	Itih2	410.315	582.322	female
ENSMUSG00000055204	2904.05	-0.389302	0.123943	-3.14097	0.0016839	0.0270472	Ankrd17	2.17973	1.67066	male
ENSMUSG00000033004	1477.45	-0.41091	0.130828	-3.14083	0.00168471	0.0270472	Mycbp2	2.04872	1.54748	neither
ENSMUSG00000032606	650.321	0.387274	0.123313	3.14058	0.00168615	0.0270472	Nicn1	4.67982	6.13732	neither
ENSMUSG00000024427	442.844	-0.785423	0.250276	-3.13822	0.00169975	0.0272197	Spry4	2.77389	1.61476	neither
ENSMUSG00000027784	1029.46	-0.474059	0.151143	-3.13649	0.00170981	0.0273553	Ppm1l	2.68201	1.9402	neither
ENSMUSG00000031708	7520.83	0.492585	0.157074	3.136	0.00171271	0.0273765	Tecr	58.6934	82.8924	neither
ENSMUSG00000025877	272.767	-0.884586	0.282102	-3.13569	0.0017145	0.0273796	Hk3	2.26253	1.22896	neither
ENSMUSG00000078964	3804.06	0.637842	0.203453	3.13508	0.00171805	0.027411	Ces1b	35.6525	55.6665	female
ENSMUSG00000037826	4022.08	-0.606078	0.193376	-3.13419	0.00172328	0.027469	Ppm1k	18.9737	12.5045	neither
ENSMUSG00000097061	85.4115	-0.935702	0.29858	-3.13384	0.00172535	0.0274766	9330151L19Rik	1.03847	0.543075	neither
ENSMUSG00000026600	281.956	-0.527403	0.168339	-3.13299	0.00173038	0.0275314	Soat1	0.800753	0.556514	neither
ENSMUSG00000036138	8542.11	-0.436174	0.139232	-3.13271	0.00173201	0.0275319	Acaa1a	52.3556	38.8388	neither
ENSMUSG00000018211	12.0532	2.25113	0.718789	3.13184	0.00173716	0.0275884	Wfdc15b	0.172734	0.822613	neither
ENSMUSG00000071179	5.75452	-4.05502	1.29498	-3.13133	0.00174016	0.0276106	Serpina16	0.162308	0.00880525	neither
ENSMUSG00000039809	2021.05	0.464987	0.148588	3.12937	0.00175181	0.02777	Gabbr2	5.97736	8.27755	female
ENSMUSG00000052392	8502.07	-0.734815	0.234884	-3.12841	0.00175752	0.0278349	Acot4	37.4431	22.5925	female
ENSMUSG00000013846	4006.8	0.429209	0.137248	3.12726	0.00176445	0.0279191	St3gal1	11.7277	15.8521	neither
ENSMUSG00000038608	262.438	-0.767339	0.245438	-3.12641	0.00176954	0.027974	Dock10	0.426366	0.25075	neither
ENSMUSG00000021806	299.425	0.66421	0.212485	3.12591	0.00177254	0.0279958	Nid2	1.05429	1.67536	neither
ENSMUSG00000049037	129.971	-0.752026	0.24077	-3.12343	0.00178759	0.0282077	Clec4a1	2.46553	1.46564	neither
ENSMUSG00000041959	1837.69	0.545084	0.174587	3.12213	0.00179545	0.028284	S100a10	29.0158	42.5004	male
ENSMUSG00000021458	505.758	-0.431747	0.138288	-3.12209	0.0017957	0.028284	Aopep	1.2096	0.901179	neither
ENSMUSG00000109089	563.962	-0.744942	0.238758	-3.12007	0.00180807	0.0284528	4833411C07Rik	3.73469	2.23214	neither
ENSMUSG00000020614	1165.01	0.566917	0.181736	3.11945	0.00181187	0.0284619	Fam20a	6.08074	9.03395	neither
ENSMUSG00000020023	744.016	-0.358101	0.114797	-3.11944	0.00181195	0.0284619	Tmcc3	2.74856	2.15356	neither
ENSMUSG00000018008	281.742	-0.831408	0.266563	-3.11899	0.00181474	0.0284799	Cyth4	1.12412	0.633665	neither
ENSMUSG00000047822	1552.4	1.43789	0.461113	3.11829	0.00181901	0.028521	Angptl8	22.7566	61.9314	neither
ENSMUSG00000028382	4690.41	-0.350729	0.112575	-3.11553	0.00183616	0.0287332	Ptbp3	16.5384	13.0152	neither
ENSMUSG00000026103	331.973	-0.551344	0.176986	-3.11519	0.00183825	0.0287332	Gls	0.617044	0.422105	female
ENSMUSG00000048445	152.432	-0.739378	0.237355	-3.11508	0.00183897	0.0287332	Ccdc57	1.19746	0.721908	neither
ENSMUSG00000090093	71.504	-0.847292	0.272022	-3.11479	0.00184078	0.0287332	Gm14399	0.846113	0.469546	neither
ENSMUSG00000069515	7.18838	3.35638	1.07757	3.11477	0.00184087	0.0287332	Lyz1	0.0239916	0.244713	neither
ENSMUSG00000079110	10.2918	2.25414	0.724353	3.11193	0.00185869	0.0289852	Capn3	0.0192565	0.0932664	neither
ENSMUSG00000108436	18.5825	-1.89308	0.608559	-3.11075	0.00186612	0.0290748	Gm44851	0.299669	0.0794891	neither
ENSMUSG00000032612	3464.49	0.334625	0.107607	3.10971	0.00187273	0.0291514	Usp4	8.35534	10.5768	neither
ENSMUSG00000001416	3158.26	0.313679	0.100929	3.10791	0.00188419	0.0292244	Cct3	10.4014	12.9762	neither
ENSMUSG00000042331	114.39	0.677253	0.217879	3.10839	0.00188112	0.0292244	Specc1	0.13937	0.224148	neither
ENSMUSG00000020014	19.1956	-1.95842	0.630101	-3.10811	0.00188288	0.0292244	Cfap54	0.0490155	0.0127293	neither
ENSMUSG00000087424	16.4371	-1.73544	0.558384	-3.10797	0.00188376	0.0292244	5730405O15Rik	0.281951	0.0863764	neither
ENSMUSG00000015950	223.549	-0.622256	0.200236	-3.10762	0.00188601	0.0292264	Ncf1	1.73996	1.1364	neither
ENSMUSG00000026509	1700.83	0.427915	0.137719	3.10717	0.0018889	0.029245	Capn2	5.37991	7.25912	neither
ENSMUSG00000051695	6499.27	0.389043	0.125252	3.10608	0.00189584	0.0292945	Pcbp1	72.3531	95.0902	neither
ENSMUSG00000041762	2010.82	-0.371376	0.119582	-3.10561	0.00189889	0.0292945	Gpr155	7.98802	6.2015	male
ENSMUSG00000042790	876.732	-0.308079	0.0991868	-3.10605	0.00189602	0.0292945	Rnf214	3.84217	3.11549	male
ENSMUSG00000096971	112.811	0.795231	0.256053	3.10573	0.00189813	0.0292945	4930556M19Rik	0.274082	0.475582	neither
ENSMUSG00000002147	2392.14	0.350689	0.112951	3.10478	0.0019042	0.029324	Stat6	11.2384	14.3818	neither
ENSMUSG00000049932	301.884	0.627636	0.202142	3.10492	0.00190331	0.029324	H2ax	4.02959	6.25344	neither
ENSMUSG00000004565	476.332	-0.420353	0.135439	-3.10363	0.0019116	0.0294118	Pnpla6	1.32209	0.992922	neither
ENSMUSG00000111394	12.3563	-1.98798	0.640677	-3.10294	0.00191611	0.0294548	Gm49759	0.119944	0.0298049	neither
ENSMUSG00000095123	38.6963	-1.44382	0.465349	-3.10266	0.00191787	0.0294557	Gm21781	0.276255	0.100576	neither
ENSMUSG00000024235	75.7049	-0.937524	0.302252	-3.1018	0.00192348	0.0295156	Map3k8	0.520612	0.271499	neither
ENSMUSG00000109093	611.114	-0.434081	0.139975	-3.10113	0.00192787	0.0295566	Gm39079	3.65021	2.7113	neither
ENSMUSG00000033294	339.497	0.544002	0.1755	3.09973	0.00193694	0.0296694	Noc4l	2.50119	3.66434	neither
ENSMUSG00000005893	1447.28	-0.308839	0.0996642	-3.0988	0.00194308	0.0297107	Nr2c2	2.52246	2.04509	male
ENSMUSG00000075590	1160.04	-0.524905	0.169387	-3.09886	0.0019427	0.0297107	Nrbp2	8.26834	5.76956	male
ENSMUSG00000080058	486.985	0.62931	0.203283	3.09573	0.00196329	0.0299932	Gm11175	10.259	15.919	neither
ENSMUSG00000030263	122.386	-0.845859	0.273294	-3.09506	0.00196776	0.0300349	Irag2	0.910379	0.506713	neither
ENSMUSG00000039105	2319.06	0.35348	0.114272	3.09331	0.00197935	0.0301851	Atp6v1g1	42.2091	54.1462	neither
ENSMUSG00000020063	528.458	-0.463055	0.149724	-3.09273	0.00198327	0.0302182	Sirt1	2.70346	1.96751	neither
ENSMUSG00000031502	1617.91	0.455141	0.14719	3.0922	0.00198682	0.0302455	Col4a1	4.30412	5.91896	neither
ENSMUSG00000014776	47.1637	-0.961879	0.311145	-3.09141	0.00199206	0.0302986	Nol3	0.461201	0.238439	neither
ENSMUSG00000029919	69.5905	-0.887084	0.286987	-3.09102	0.00199469	0.0303119	Hpgds	0.331663	0.178673	neither
ENSMUSG00000097571	99.2077	-0.746259	0.241478	-3.09038	0.00199901	0.0303493	Jpx	0.2533	0.15098	neither
ENSMUSG00000020493	10.9241	2.07118	0.670257	3.09013	0.00200066	0.0303493	Prr11	0.0259029	0.108984	neither
ENSMUSG00000041560	3914.44	0.345635	0.111868	3.08968	0.00200373	0.0303691	Nop53	21.0866	26.8872	female
ENSMUSG00000032182	863.922	0.341852	0.110714	3.0877	0.0020171	0.0305449	Yipf2	8.24574	10.4926	neither
ENSMUSG00000071076	3152.56	0.459893	0.14898	3.08694	0.00202231	0.0305969	Jund	37.4652	51.7078	neither
ENSMUSG00000024537	398.698	0.427812	0.13861	3.08645	0.00202562	0.0306202	Psmg2	4.60634	6.2114	male
ENSMUSG00000028943	47.1454	1.63301	0.529228	3.08564	0.00203114	0.0306768	Espn	0.0651318	0.203524	female
ENSMUSG00000057182	8.94628	-2.31474	0.750229	-3.08537	0.00203298	0.0306777	Scn3a	0.0276664	0.00545599	neither
ENSMUSG00000020015	724.49	-0.381246	0.123582	-3.08498	0.00203568	0.0306917	Cdk17	3.16086	2.43569	neither
ENSMUSG00000032328	7229.46	0.30689	0.0995208	3.08368	0.00204458	0.0307722	Tmem30a	26.9357	33.4407	neither
ENSMUSG00000053158	249.591	-0.62202	0.201701	-3.08387	0.00204325	0.0307722	Fes	1.40392	0.914517	neither
ENSMUSG00000036585	4088.49	-0.463124	0.150275	-3.08184	0.00205724	0.0309204	Fgf1	20.4121	14.8632	neither
ENSMUSG00000021596	6.32483	-3.10527	1.00764	-3.08173	0.00205802	0.0309204	Mctp1	0.0312325	0.00344143	neither
ENSMUSG00000040283	351.791	-0.523925	0.170066	-3.08071	0.00206508	0.0309996	Btnl9	1.61155	1.12669	neither
ENSMUSG00000045672	611.364	-1.87842	0.609947	-3.07965	0.00207247	0.0310835	Col27a1	1.73685	0.474879	neither
ENSMUSG00000090394	591.643	-0.486822	0.158096	-3.07928	0.00207503	0.0310948	4930523C07Rik	1.59444	1.14075	neither
ENSMUSG00000036114	489.637	0.425307	0.138174	3.07805	0.00208357	0.0311957	Rpp25l	11.4922	15.4806	neither
ENSMUSG00002076304	12.7274	-2.01327	0.654299	-3.07698	0.00209107	0.0312808	7SK	1.88339	0.467296	neither
ENSMUSG00000037234	2996.71	-0.403177	0.1311	-3.07533	0.00210271	0.0314006	Hook3	2.81849	2.14001	neither
ENSMUSG00000017999	908.373	0.341948	0.111184	3.07551	0.00210142	0.0314006	Ddx27	3.91289	4.97756	neither
ENSMUSG00000073902	174.623	-1.03887	0.33802	-3.0734	0.00211634	0.0315768	Gvin3	0.758885	0.369652	neither
ENSMUSG00000019866	1197.42	-0.42037	0.136806	-3.07274	0.00212101	0.0315853	Crybg1	4.13589	3.10102	male
ENSMUSG00000028995	794.081	-0.496117	0.161481	-3.07229	0.00212423	0.0315853	Fam126a	2.16128	1.53847	female
ENSMUSG00000062627	485.99	-0.425711	0.138538	-3.07287	0.00212011	0.0315853	Mysm1	1.46674	1.09364	neither
ENSMUSG00000029299	196.132	-0.63967	0.208193	-3.07249	0.00212283	0.0315853	Abcg3	1.58559	1.01799	neither
ENSMUSG00000064267	99.2205	-0.681931	0.222096	-3.07043	0.00213748	0.031755	Hvcn1	0.807033	0.505222	neither
ENSMUSG00000020334	155.238	-0.684386	0.223081	-3.06789	0.00215576	0.0319991	Slc22a4	1.76638	1.09909	neither
ENSMUSG00000001542	2870.72	-0.508817	0.165896	-3.06708	0.00216161	0.0320583	Ell2	8.07399	5.69234	male
ENSMUSG00000026565	536.173	-0.402037	0.131131	-3.06592	0.00216999	0.0321549	Pou2f1	0.865251	0.657283	neither
ENSMUSG00000025027	1047.39	0.362366	0.118231	3.0649	0.00217744	0.0322377	Xpnpep1	2.33426	3.01413	neither
ENSMUSG00000049076	1074.78	-0.321953	0.105065	-3.06432	0.00218165	0.0322433	Acap2	3.91024	3.14187	neither
ENSMUSG00000085711	630.634	-0.379962	0.123995	-3.06434	0.0021815	0.0322433	Gm15163	12.8878	9.94233	neither
ENSMUSG00000111253	17.6995	1.69181	0.55215	3.06405	0.00218363	0.0322433	Gm34654	0.368696	1.19183	neither
ENSMUSG00000028068	14.5722	1.82239	0.59481	3.06382	0.00218529	0.0322433	Iqgap3	0.0132916	0.0471281	neither
ENSMUSG00000022664	962.047	-0.327755	0.106991	-3.0634	0.0021884	0.0322616	Slc35a5	3.10874	2.48595	neither
ENSMUSG00000038366	4478.17	0.479915	0.156676	3.06309	0.00219061	0.0322666	Lasp1	13.5499	18.9593	neither
ENSMUSG00000040688	598.178	0.424083	0.138475	3.06251	0.00219487	0.0323018	Tbl3	2.11365	2.84649	neither
ENSMUSG00000059895	389.415	-0.427297	0.139543	-3.06211	0.00219783	0.0323179	Ptp4a3	1.12326	0.839288	female
ENSMUSG00000021268	14.9604	-2.03752	0.665539	-3.06145	0.00220265	0.0323611	Meg3	0.0298624	0.00709432	male
ENSMUSG00000022210	4938.49	-0.308004	0.100626	-3.06088	0.00220689	0.0323958	Dhrs4	73.2857	59.4148	male
ENSMUSG00000048856	20384.9	-0.59838	0.195575	-3.0596	0.00221634	0.0324943	Slc25a47	193.558	128.307	male
ENSMUSG00000049502	2339.4	-0.37882	0.123819	-3.05946	0.00221736	0.0324943	Dtx3l	10.8693	8.3902	neither
ENSMUSG00000028451	62.1111	0.8564	0.280012	3.05843	0.00222497	0.0325782	1700022I11Rik	0.229049	0.416053	neither
ENSMUSG00000034006	2450.63	0.335943	0.109886	3.05721	0.00223408	0.0326838	Slc66a2	8.34812	10.5785	neither
ENSMUSG00000026586	22.2569	1.33105	0.435469	3.0566	0.00223864	0.0327228	Prrx1	0.0269239	0.0679736	neither
ENSMUSG00000022094	8814.18	-0.374216	0.122443	-3.05626	0.00224117	0.0327321	Slc39a14	22.1912	17.1837	neither
ENSMUSG00000040354	2080.18	0.478101	0.156483	3.0553	0.00224834	0.0328091	Mars1	11.9464	16.7082	neither
ENSMUSG00000017607	29.9197	-1.21895	0.399053	-3.05461	0.0022535	0.0328566	Tns4	0.190497	0.0822974	neither
ENSMUSG00000000290	544.028	-0.612466	0.200646	-3.05247	0.00226963	0.0330639	Itgb2	5.07202	3.32889	neither
ENSMUSG00000052889	116.579	-0.727105	0.238434	-3.0495	0.00229222	0.0333418	Prkcb	0.447558	0.270572	neither
ENSMUSG00000037940	65.3963	-0.890364	0.291975	-3.04945	0.00229257	0.0333418	Inpp4b	0.153271	0.0826025	neither
ENSMUSG00000010025	21782	-0.565265	0.185563	-3.04623	0.00231734	0.0335843	Aldh3a2	108.831	73.8407	female
ENSMUSG00000021413	1351.09	-0.414894	0.136198	-3.04626	0.00231709	0.0335843	Prpf4b	4.311	3.24276	neither
ENSMUSG00000018160	955.132	-0.320195	0.105119	-3.04601	0.00231897	0.0335843	Med1	2.85208	2.2908	neither
ENSMUSG00000032939	183.203	0.661828	0.217276	3.04602	0.00231892	0.0335843	Nup93	0.783887	1.24524	neither
ENSMUSG00000095930	118.151	0.767996	0.25211	3.04627	0.00231696	0.0335843	Nim1k	0.24341	0.414671	neither
ENSMUSG00000037458	6236.62	-0.547077	0.17969	-3.04455	0.00233025	0.0337193	Azin1	27.8492	19.1354	neither
ENSMUSG00000029596	414.463	0.494168	0.162396	3.04298	0.00234249	0.033868	Sdsl	5.41509	7.64064	neither
ENSMUSG00000030002	1966.39	-0.32501	0.106817	-3.04268	0.00234481	0.0338732	Dusp11	5.87707	4.71041	neither
ENSMUSG00000035248	3564.29	0.298944	0.0982763	3.04187	0.0023511	0.0339111	Tut7	5.1049	6.302	male
ENSMUSG00000031157	851.5	0.350076	0.115087	3.04184	0.00235136	0.0339111	Pqbp1	10.7611	13.7786	neither
ENSMUSG00000108738	15.8467	-1.7219	0.566127	-3.04155	0.00235365	0.0339158	Gm44777	0.130908	0.0395255	neither
ENSMUSG00000002578	30.6986	1.27908	0.420648	3.04074	0.00236001	0.0339791	Ikzf4	0.0652224	0.15894	neither
ENSMUSG00000021492	19954.4	0.402189	0.13234	3.03907	0.00237313	0.0341394	F12	206.356	273.657	neither
ENSMUSG00000022757	1708.32	0.374324	0.123185	3.03872	0.00237586	0.0341503	Tfg	15.2686	19.874	neither
ENSMUSG00000020694	841.659	0.365268	0.120237	3.03791	0.00238224	0.0341671	Tlk2	2.14493	2.77206	neither
ENSMUSG00000050395	21.2686	-1.9573	0.644223	-3.03823	0.00237973	0.0341671	Tnfsf15	0.136736	0.0352255	neither
ENSMUSG00000029683	5.90882	-4.05829	1.33592	-3.03782	0.00238297	0.0341671	Lmod2	0.132765	0.00786619	neither
ENSMUSG00000069520	3742.08	0.509491	0.167771	3.03682	0.00239088	0.0342521	Tmem19	19.7682	28.2395	male
ENSMUSG00000048271	1639.05	-0.419821	0.138329	-3.03496	0.0024057	0.0344358	Rbm33	3.5315	2.64752	male
ENSMUSG00000022704	184.841	-0.520746	0.171716	-3.03259	0.00242464	0.0346782	Qtrt2	1.10764	0.774213	neither
ENSMUSG00000051177	721.925	-0.562915	0.185714	-3.03109	0.00243676	0.0348227	Plcb1	1.82145	1.23936	male
ENSMUSG00000086141	365.627	-0.617173	0.203827	-3.02792	0.0024624	0.0351019	9030622O22Rik	1.12886	0.737317	neither
ENSMUSG00000031442	38.6327	-1.39026	0.459089	-3.0283	0.00245933	0.0351019	Mcf2l	0.101627	0.0385347	neither
ENSMUSG00000034755	13.2738	-1.93878	0.640299	-3.02793	0.00246236	0.0351019	Pcdh11x	0.0354174	0.00940267	neither
ENSMUSG00000054435	577.337	-0.414444	0.136916	-3.027	0.00246997	0.0351808	Gimap4	8.44814	6.36467	neither
ENSMUSG00000025184	458.67	-0.423012	0.139822	-3.02536	0.00248341	0.035343	R3hcc1l	1.6723	1.25011	neither
ENSMUSG00000037270	2020.8	-0.386823	0.127917	-3.02402	0.00249436	0.0354267	4932438A13Rik	1.66949	1.2814	male
ENSMUSG00000021460	1612.34	-0.281598	0.0931161	-3.02416	0.00249323	0.0354267	Auh	4.34603	3.58709	neither
ENSMUSG00000043467	259.974	-0.609979	0.20172	-3.02389	0.00249544	0.0354267	Zbtb37	0.393329	0.257914	neither
ENSMUSG00000017210	440.285	0.49291	0.163019	3.02363	0.0024976	0.0354282	Med24	1.31879	1.86131	male
ENSMUSG00000038884	547.009	0.666418	0.220463	3.02281	0.0025044	0.0354954	Shfl	2.91379	4.63676	male
ENSMUSG00000022791	613.576	0.470456	0.15571	3.02137	0.00251636	0.0356065	Tnk2	1.89847	2.63761	male
ENSMUSG00000002797	369.098	0.677127	0.224097	3.02158	0.00251457	0.0356065	Ggct	0.863845	1.38394	female
ENSMUSG00000032118	11.0557	-2.21075	0.731772	-3.02109	0.00251868	0.0356101	Fez1	0.104883	0.0219977	neither
ENSMUSG00000024866	3373.93	0.286327	0.0948041	3.0202	0.00252611	0.035664	Acy3	35.0127	42.8561	neither
ENSMUSG00000052562	3545.49	0.434663	0.143922	3.02013	0.00252662	0.035664	Slc22a30	21.06	28.5839	male
ENSMUSG00000028497	163.961	-0.563482	0.186678	-3.01847	0.00254055	0.0358313	Hacd4	0.681627	0.462135	neither
ENSMUSG00000028599	1754.01	-0.597292	0.19801	-3.01648	0.00255729	0.0359345	Tnfrsf1b	13.0168	8.63298	neither
ENSMUSG00000034022	1620.58	0.314958	0.104417	3.01636	0.00255828	0.0359345	Cpsf1	6.02685	7.52777	neither
ENSMUSG00000033257	652.734	-0.376091	0.124683	-3.01639	0.00255808	0.0359345	Ttll4	1.50519	1.16352	male
ENSMUSG00000034037	420.28	-0.451912	0.149814	-3.0165	0.00255713	0.0359345	Fgd5	1.81562	1.33208	neither
ENSMUSG00000041324	411.546	0.543658	0.180221	3.01661	0.00255616	0.0359345	Inhba	1.23362	1.80413	male
ENSMUSG00000063568	44.7017	1.70045	0.564081	3.01455	0.00257359	0.0361203	Jazf1	0.196001	0.63607	female
ENSMUSG00000109644	5845.31	-0.349219	0.115924	-3.01248	0.00259126	0.036312	0610005C13Rik	42.9446	33.8404	neither
ENSMUSG00000020914	81.2788	1.15477	0.383332	3.01245	0.00259146	0.036312	Top2a	0.131791	0.293752	neither
ENSMUSG00000023043	5664.02	0.556314	0.184707	3.01187	0.0025964	0.0363516	Krt18	75.0945	110.786	neither
ENSMUSG00000035847	1108.45	-0.375346	0.124663	-3.01088	0.00260488	0.036397	Ids	5.77557	4.46662	female
ENSMUSG00000061718	192.36	-0.965756	0.320768	-3.01076	0.00260596	0.036397	Ppp1r1b	2.04329	1.05167	neither
ENSMUSG00000004609	70.35	-1.02623	0.340843	-3.01085	0.00260515	0.036397	Cd33	0.286274	0.140419	neither
ENSMUSG00000002204	34.0918	-1.14242	0.379675	-3.00894	0.00262163	0.0365862	Napsa	0.416431	0.18742	neither
ENSMUSG00000033545	802.152	-0.372865	0.123988	-3.00728	0.00263599	0.036757	Znrf1	3.03445	2.35284	male
ENSMUSG00000028063	1799	0.360747	0.119973	3.00689	0.00263935	0.036774	Lmna	6.34762	8.18051	neither
ENSMUSG00000018800	352.388	-0.460864	0.153346	-3.00539	0.00265238	0.0368663	Abca5	0.839981	0.612176	neither
ENSMUSG00000038143	59.5871	-0.856657	0.28504	-3.0054	0.00265235	0.0368663	Stox2	0.096351	0.0535131	neither
ENSMUSG00000087541	52.776	1.11089	0.369582	3.00579	0.00264895	0.0368663	Hopxos	0.471859	1.026	neither
ENSMUSG00000084128	2851.59	0.331241	0.110228	3.00505	0.00265534	0.0368778	Esrp2	13.6921	17.2859	neither
ENSMUSG00000001467	10875.6	0.642527	0.21393	3.00345	0.00266938	0.0369218	Cyp51	45.2703	70.9548	neither
ENSMUSG00000008305	2603.48	0.394786	0.131454	3.00323	0.00267134	0.0369218	Tle1	6.07704	8.01431	neither
ENSMUSG00000024217	613.231	0.346993	0.115539	3.00325	0.00267114	0.0369218	Snrpc	1.94683	2.48715	neither
ENSMUSG00000020918	582.135	0.397402	0.132302	3.00374	0.00266682	0.0369218	Kat2a	3.39666	4.49009	neither
ENSMUSG00000032375	257.093	0.753366	0.250777	3.00412	0.00266346	0.0369218	Aph1b	0.873767	1.4749	female
ENSMUSG00000097194	26.847	-1.62703	0.541671	-3.00373	0.00266694	0.0369218	9330175E14Rik	0.15958	0.0511546	neither
ENSMUSG00000098678	16.9294	-2.03767	0.678857	-3.00162	0.0026855	0.0370878	Mroh6	0.289799	0.0701426	neither
ENSMUSG00000038766	1381.64	-0.360332	0.120103	-3.0002	0.00269806	0.0372315	Gabpb2	2.36379	1.84757	neither
ENSMUSG00000085873	12.0462	-2.0436	0.681544	-2.99849	0.00271317	0.0374101	Ttc39aos1	0.18066	0.0437924	neither
ENSMUSG00000070319	2183.61	0.341445	0.113937	2.99678	0.00272847	0.0375906	Eif3g	22.8408	29.0464	neither
ENSMUSG00000039096	246.139	-0.688286	0.229694	-2.99654	0.00273062	0.0375906	Rsad1	1.62893	1.01325	neither
ENSMUSG00000024193	481.587	-0.418016	0.139638	-2.99356	0.00275743	0.0379294	Phf1	3.71531	2.79465	neither
ENSMUSG00000032194	2846.53	0.311462	0.104093	2.99214	0.00277031	0.0380763	Kank2	11.4172	14.2237	female
ENSMUSG00000057497	2020.3	0.371573	0.124207	2.99157	0.00277551	0.0380943	Fam136a	15.3373	19.9222	female
ENSMUSG00000044646	23.3698	1.42937	0.477809	2.99151	0.00277603	0.0380943	Zbtb7c	0.0626887	0.170259	male
ENSMUSG00000025410	3610.87	0.288787	0.0965479	2.99112	0.00277952	0.0381118	Dctn2	15.9501	19.5534	neither
ENSMUSG00000000594	6715.45	0.478838	0.160106	2.99076	0.00278286	0.0381273	Gm2a	31.9938	44.7424	neither
ENSMUSG00000107451	119.593	-0.868447	0.29042	-2.99031	0.00278691	0.0381527	Gm44421	2.97582	1.64074	neither
ENSMUSG00000051977	182.551	-0.651986	0.218142	-2.98881	0.00280065	0.0383103	Prdm9	1.21794	0.779308	neither
ENSMUSG00000024767	1351.86	0.294381	0.0985071	2.98842	0.00280424	0.038312	Otub1	11.2255	13.8185	neither
ENSMUSG00000111055	13.954	1.90245	0.636629	2.98831	0.00280521	0.038312	D030034A15Rik	0.0352698	0.131309	neither
ENSMUSG00000056076	4091.27	0.31454	0.105283	2.98756	0.00281216	0.0383638	Eif3b	25.6427	32.007	neither
ENSMUSG00000030468	13.9323	-1.98329	0.66388	-2.98742	0.00281345	0.0383638	Siglecg	0.109182	0.0273398	neither
ENSMUSG00000015337	1189.68	0.392093	0.13128	2.98669	0.00282019	0.0383898	Endog	22.7649	30.0052	neither
ENSMUSG00000034751	179.032	-0.606651	0.203115	-2.98673	0.00281974	0.0383898	Mast4	0.157199	0.1032	neither
ENSMUSG00000099590	112.362	0.643394	0.215435	2.98649	0.00282203	0.0383898	C330022C24Rik	1.91452	3.0055	neither
ENSMUSG00000032202	143.66	-0.554421	0.185672	-2.98602	0.0028263	0.0384177	Rab27a	1.03678	0.708528	neither
ENSMUSG00000052384	234.038	-0.606727	0.203442	-2.98231	0.0028608	0.038856	Nrros	1.59181	1.04899	neither
ENSMUSG00000032363	347.832	-0.744005	0.249667	-2.97999	0.00288262	0.0391216	Adamts7	1.62984	0.978889	neither
ENSMUSG00000041354	319.706	-0.567917	0.190615	-2.97939	0.00288822	0.0391667	Rgl2	1.94346	1.31467	neither
ENSMUSG00000048163	157.602	-0.711141	0.238725	-2.97891	0.00289271	0.0391969	Selplg	1.07871	0.659982	neither
ENSMUSG00000024981	19649.2	0.426305	0.143128	2.97848	0.00289678	0.0392015	Acsl5	81.1011	109.414	neither
ENSMUSG00000055027	148.962	0.732905	0.246074	2.9784	0.00289759	0.0392015	Smyd1	0.579377	0.966361	neither
ENSMUSG00000022048	142.018	0.728713	0.244715	2.97781	0.00290317	0.0392463	Dpysl2	0.556845	0.925675	female
ENSMUSG00000033411	390.608	-0.420071	0.141106	-2.97699	0.00291092	0.0392894	Ctdspl2	1.13783	0.852202	neither
ENSMUSG00000066892	136.239	-0.810433	0.27223	-2.97701	0.00291071	0.0392894	Fbxl12	0.803719	0.457735	neither
ENSMUSG00000001348	4448.19	0.422107	0.141862	2.97547	0.00292536	0.0394355	Acp5	44.0627	59.2484	neither
ENSMUSG00000075256	124.072	-0.948265	0.318704	-2.97537	0.00292631	0.0394355	Cerkl	0.729283	0.377208	neither
ENSMUSG00000054074	31.5162	-1.24698	0.419194	-2.97471	0.00293268	0.0394905	Skida1	0.211557	0.0897719	neither
ENSMUSG00000024799	6978.36	0.576582	0.193898	2.97364	0.00294291	0.0395974	Tm7sf2	29.9313	44.8248	neither
ENSMUSG00000024773	2060.27	0.37963	0.127682	2.97325	0.00294668	0.0396173	Atg2a	5.47646	7.14895	neither
ENSMUSG00000049482	306.763	0.462741	0.155721	2.9716	0.00296252	0.0397992	Ctu2	1.17623	1.62534	neither
ENSMUSG00000022945	64.1386	0.895868	0.301619	2.9702	0.00297607	0.0399501	Chaf1b	0.225585	0.420636	neither
ENSMUSG00000072980	9.38024	2.09672	0.70601	2.96982	0.00297976	0.0399685	Oip5	0.0473538	0.20162	neither
ENSMUSG00000081957	135.484	-1.03877	0.349888	-2.96886	0.00298905	0.0400621	Ak3l2-ps	6.37428	3.12331	neither
ENSMUSG00000038683	1165.53	0.296938	0.100087	2.96678	0.00300934	0.0402755	Pak1ip1	6.08297	7.50268	neither
ENSMUSG00000103560	6.81123	-3.23215	1.08946	-2.96675	0.00300964	0.0402755	Gm38070	0.0449155	0.00456096	male
ENSMUSG00000027589	1733.45	-0.311568	0.105051	-2.96588	0.00301819	0.0402967	Pcmtd2	10.8017	8.73098	male
ENSMUSG00000067925	119.601	0.674421	0.227394	2.96588	0.00301823	0.0402967	Rtl8a	1.81738	2.90257	female
ENSMUSG00000120336	12.2034	1.89412	0.638632	2.96591	0.00301789	0.0402967	ENSMUSG00000120336	0.186498	0.697149	neither
ENSMUSG00000026245	1236.07	0.278909	0.0940954	2.96411	0.00303559	0.0404973	Farsb	10.0279	12.2157	neither
ENSMUSG00000040127	1148.09	0.485564	0.163849	2.96348	0.00304182	0.0405491	Sdr9c7	7.40614	10.4087	male
ENSMUSG00000028344	492.382	-0.402253	0.135785	-2.96243	0.00305222	0.0406562	Invs	1.15441	0.875952	male
ENSMUSG00000020649	157.482	0.872604	0.294632	2.96168	0.0030597	0.0407245	Rrm2	0.942797	1.7379	neither
ENSMUSG00000085006	14.0028	1.92634	0.65069	2.96045	0.0030719	0.0408238	BC021767	0.0771905	0.291394	male
ENSMUSG00000107997	13.6691	-1.73657	0.586573	-2.96054	0.00307099	0.0408238	Gm44243	0.717727	0.212693	neither
ENSMUSG00000059288	230.064	-0.467834	0.158078	-2.95952	0.00308124	0.0409164	Cdyl	1.42969	1.03896	neither
ENSMUSG00000022426	1801.59	-0.304453	0.102881	-2.95926	0.00308379	0.0409189	Josd1	13.6164	11.0674	neither
ENSMUSG00000100277	245.602	-2.22782	0.752982	-2.95866	0.00308982	0.0409674	1810053B23Rik	1.64919	0.35343	female
ENSMUSG00000068922	327.375	0.434604	0.146932	2.95785	0.00309795	0.0410437	Msto1	1.20959	1.63969	neither
ENSMUSG00000025949	792.157	-0.335312	0.113449	-2.95562	0.00312037	0.0412202	Pikfyve	1.08235	0.861244	male
ENSMUSG00000051452	204.331	0.780883	0.264157	2.95614	0.0031152	0.0412202	Gm11437	2.85665	4.92556	female
ENSMUSG00000047904	15.6125	2.31478	0.783086	2.95597	0.00311683	0.0412202	Sstr2	0.0572056	0.285997	neither
ENSMUSG00000112545	18.6266	-1.57685	0.533518	-2.95558	0.00312082	0.0412202	1300014J16Rik	0.235346	0.0785229	neither
ENSMUSG00000050122	22.6721	-1.56568	0.529936	-2.95446	0.00313216	0.0413382	Vwa3b	0.134275	0.0447578	male
ENSMUSG00000032040	560.918	0.363727	0.123121	2.95422	0.00313463	0.0413393	Dcps	7.95862	10.2711	neither
ENSMUSG00000049577	2331.53	0.596432	0.201974	2.953	0.00314697	0.0414704	Zfpm1	12.4651	18.9095	neither
ENSMUSG00000030560	6766.91	0.402428	0.136314	2.95221	0.00315507	0.0415448	Ctsc	23.6179	31.3179	neither
ENSMUSG00000108621	987.08	-0.440889	0.149354	-2.95198	0.00315744	0.0415448	Gm33989	1.57119	1.16092	neither
ENSMUSG00000025002	226.642	0.879763	0.298177	2.95047	0.0031729	0.0417165	Cyp2c55	1.88126	3.47884	neither
ENSMUSG00000085087	8.29458	2.42735	0.82326	2.94845	0.00319368	0.0419577	Gm13528	0.0858693	0.459154	neither
ENSMUSG00000053560	781.328	0.465148	0.157789	2.94792	0.00319922	0.0419986	Ier2	10.1354	14.0337	neither
ENSMUSG00000086868	510.618	0.722175	0.245174	2.94555	0.00322376	0.0422886	Gm15883	5.36304	8.88106	male
ENSMUSG00000073489	410.398	-0.404139	0.137228	-2.94501	0.00322941	0.0423305	Ifi204	3.08964	2.34257	female
ENSMUSG00000026872	806.75	-0.458216	0.155677	-2.94338	0.00324649	0.0424741	Zeb2	1.08823	0.793996	neither
ENSMUSG00000035311	654.726	-0.323688	0.109978	-2.94322	0.0032482	0.0424741	Gnptab	2.90982	2.33568	neither
ENSMUSG00000021903	234.224	-0.715307	0.243019	-2.94342	0.00324608	0.0424741	Galnt15	1.0846	0.660416	female
ENSMUSG00000086502	25.3774	-1.26273	0.42906	-2.94303	0.0032502	0.0424741	B130055M24Rik	0.325142	0.134463	neither
ENSMUSG00000020780	1860.25	0.275122	0.0934939	2.94267	0.00325395	0.0424909	Srp68	14.4694	17.5743	neither
ENSMUSG00000084839	356.668	-0.622963	0.211925	-2.93954	0.00328696	0.0428895	Gm14097	21.6648	14.103	neither
ENSMUSG00000031379	815.253	0.360941	0.122866	2.93769	0.00330671	0.0431146	Pir	3.02377	3.89791	neither
ENSMUSG00000023505	55.4683	0.946293	0.322172	2.93723	0.00331161	0.0431459	Cdca3	0.311858	0.60123	neither
ENSMUSG00000003528	9821.34	0.501255	0.170818	2.93444	0.00334147	0.0434458	Slc25a1	88.4115	125.616	neither
ENSMUSG00000024425	11758	0.35037	0.119388	2.93472	0.00333848	0.0434458	Ndfip1	38.4159	49.1562	female
ENSMUSG00000014959	3095.99	0.362267	0.123465	2.93417	0.00334441	0.0434458	Gorasp2	15.3759	19.8381	male
ENSMUSG00000059659	1625.57	0.560575	0.191083	2.93368	0.00334973	0.0434458	Gm10069	4.80913	7.11549	neither
ENSMUSG00000071647	717.54	0.404825	0.137986	2.9338	0.00334839	0.0434458	Eml3	3.53678	4.69761	neither
ENSMUSG00000019868	513.155	0.335433	0.114337	2.93372	0.00334925	0.0434458	Vta1	4.7194	5.97278	neither
ENSMUSG00000030655	2248.39	-0.421382	0.143683	-2.93272	0.00336005	0.043547	Smg1	2.52523	1.89348	neither
ENSMUSG00000002233	421.154	0.404379	0.137926	2.93186	0.00336934	0.0436346	Rhoc	5.26842	7.00393	neither
ENSMUSG00000050445	4891.57	0.520227	0.177514	2.93063	0.00338274	0.0437448	Cyp8b1	48.4799	69.7897	male
ENSMUSG00000045875	308.44	-0.510601	0.17423	-2.93062	0.00338292	0.0437448	Adra1a	0.977706	0.687584	neither
ENSMUSG00000028874	123.671	-0.807484	0.275617	-2.92973	0.00339258	0.0438369	Fgr	0.959693	0.548808	neither
ENSMUSG00000091393	62.3497	-0.946721	0.323207	-2.92915	0.00339892	0.043886	5330438I03Rik	0.677716	0.355024	neither
ENSMUSG00000027075	435.743	-0.420105	0.14349	-2.92777	0.00341401	0.0440479	Slc43a1	2.05449	1.53876	neither
ENSMUSG00000106734	95.016	-1.16329	0.397377	-2.92742	0.00341789	0.044065	Gm20559	0.457562	0.204475	neither
ENSMUSG00000034473	506.26	0.341554	0.116723	2.9262	0.00343134	0.0442054	Sec22a	2.0118	2.55877	neither
ENSMUSG00000024052	13551.9	-0.697299	0.238379	-2.92517	0.00344268	0.044302	Lpin2	32.2517	19.9599	neither
ENSMUSG00000078681	786.306	0.381194	0.130331	2.92482	0.00344654	0.044302	Tm2d3	10.7864	14.1112	neither
ENSMUSG00000024812	768.033	0.356421	0.12186	2.92483	0.00344646	0.044302	Tjp2	2.55835	3.28353	neither
ENSMUSG00000073491	66.4787	-0.933358	0.319288	-2.92324	0.00346406	0.0444941	Ifi213	0.300589	0.157387	neither
ENSMUSG00000072596	148.425	-0.836433	0.286158	-2.92298	0.003467	0.0444988	Ear2	6.2298	3.49656	neither
ENSMUSG00000027582	340.511	-0.549552	0.188026	-2.92274	0.00346962	0.0444993	Zgpat	1.69396	1.159	neither
ENSMUSG00000026024	3444.76	0.347419	0.118947	2.9208	0.00349132	0.0446781	Als2	7.51202	9.59397	neither
ENSMUSG00000041957	1244.68	0.508527	0.174083	2.92117	0.00348715	0.0446781	Pkp2	4.51196	6.4381	neither
ENSMUSG00000001056	625.129	0.337828	0.115655	2.921	0.00348913	0.0446781	Nhp2	11.3332	14.3861	male
ENSMUSG00000040463	1973.99	0.311006	0.106517	2.91978	0.00350282	0.0447849	Mybbp1a	7.1436	8.89714	neither
ENSMUSG00000078786	316.539	0.43467	0.14888	2.9196	0.00350486	0.0447849	BC024978	0.83791	1.13739	neither
ENSMUSG00000121280	11.2282	-2.07608	0.7114	-2.9183	0.00351941	0.0449375	ENSMUSG00000121280	0.0871658	0.0203754	neither
ENSMUSG00000005580	1061.67	-0.388949	0.133347	-2.91681	0.00353635	0.0450871	Adcy9	5.44953	4.17656	neither
ENSMUSG00000059939	89.8095	-0.849597	0.291262	-2.91695	0.0035347	0.0450871	9430015G10Rik	0.737076	0.408181	neither
ENSMUSG00000020261	1596.4	-0.47733	0.163701	-2.91587	0.00354698	0.045156	Slc36a1	7.7709	5.60319	male
ENSMUSG00000068876	1029.1	0.370009	0.126891	2.91595	0.00354607	0.045156	Cgn	3.49716	4.53152	neither
ENSMUSG00000028145	751.236	-0.427396	0.146726	-2.91288	0.00358109	0.0455488	Them4	5.03445	3.76139	male
ENSMUSG00000039137	28.2598	1.22451	0.420401	2.91271	0.00358311	0.0455488	Whrn	0.0543287	0.127333	neither
ENSMUSG00000041895	544.073	0.546743	0.187777	2.91166	0.00359512	0.0456343	Wipi1	2.35808	3.45838	male
ENSMUSG00000029554	320.827	0.448143	0.153905	2.91182	0.00359324	0.0456343	Mad1l1	1.74858	2.39777	neither
ENSMUSG00000022041	124.13	-0.790617	0.271636	-2.91058	0.00360763	0.0457594	Chrna2	0.976549	0.567274	male
ENSMUSG00000044749	12308	-0.428698	0.147374	-2.90891	0.00362689	0.0458689	Abca6	61.5517	45.8959	neither
ENSMUSG00000052595	6315.39	-0.52722	0.181228	-2.90915	0.00362414	0.0458689	A1cf	46.518	32.3983	neither
ENSMUSG00000027091	1751.99	0.272017	0.093505	2.90912	0.00362446	0.0458689	Zc3h15	13.3896	16.2269	neither
ENSMUSG00000030852	655.207	-0.437051	0.150214	-2.90953	0.00361975	0.0458689	Tacc2	1.12364	0.831554	male
ENSMUSG00000001751	1355.19	0.332974	0.114522	2.90751	0.00364324	0.0460419	Naglu	10.6149	13.4259	neither
ENSMUSG00000033943	1291.24	-0.267854	0.0921456	-2.90686	0.00365081	0.0460903	Mga	2.1642	1.80316	neither
ENSMUSG00000030968	131.562	0.841653	0.289554	2.90672	0.00365241	0.0460903	Pdilt	0.970537	1.74939	male
ENSMUSG00000020069	441.976	-0.420818	0.144817	-2.90587	0.00366237	0.0461485	Hnrnph3	3.77991	2.8312	neither
ENSMUSG00000025170	34.4126	1.28454	0.442022	2.90606	0.00366014	0.0461485	Rab40b	0.235852	0.572819	neither
ENSMUSG00000034297	1656.71	-0.402286	0.138484	-2.90492	0.00367352	0.0462552	Med13	4.09359	3.10867	male
ENSMUSG00000061751	1440.28	-0.298029	0.102686	-2.90232	0.00370405	0.0465407	Kalrn	1.55362	1.26896	neither
ENSMUSG00000066191	29.0479	1.17437	0.404632	2.9023	0.00370428	0.0465407	Anks6	0.0781617	0.177536	female
ENSMUSG00000074280	8.54356	2.09418	0.721453	2.90272	0.00369934	0.0465407	Gm6166	0.186672	0.799226	neither
ENSMUSG00000028347	8.29879	2.23324	0.769723	2.90136	0.00371549	0.0466476	Tmeff1	0.0269509	0.126814	female
ENSMUSG00000026656	3273.38	-0.28217	0.0972777	-2.90066	0.00372376	0.046713	Fcgr2b	14.598	12.0472	neither
ENSMUSG00000026377	856.669	0.323503	0.111535	2.90046	0.0037261	0.046713	Nifk	9.11127	11.4435	neither
ENSMUSG00000079484	31.6635	-1.81079	0.624476	-2.8997	0.00373518	0.0467927	Phyhd1	0.437582	0.123865	neither
ENSMUSG00000035273	310.015	-0.46588	0.160727	-2.89858	0.00374856	0.0469263	Hpse	2.40833	1.74769	neither
ENSMUSG00000021930	918.179	0.478385	0.165065	2.89816	0.00375361	0.0469554	Spryd7	4.5093	6.31068	neither
ENSMUSG00000071454	679.414	0.364301	0.125715	2.89783	0.00375758	0.0469711	Dtnb	1.45517	1.88068	male
ENSMUSG00000019889	2701.2	0.342161	0.118142	2.89618	0.00377732	0.0471837	Ptprk	4.20635	5.34922	neither
ENSMUSG00000096768	32.7042	-3.68014	1.27084	-2.89582	0.00378166	0.0472038	Gm47283	0.316954	0.0248906	neither
ENSMUSG00000043336	326.191	-0.682306	0.235657	-2.89534	0.00378751	0.0472426	Filip1l	1.77455	1.10726	neither
ENSMUSG00000031666	2122.6	-0.291414	0.100678	-2.89451	0.00379755	0.0473336	Rbl2	7.27241	5.96313	neither
ENSMUSG00000007029	1368.27	0.297089	0.102651	2.89417	0.00380164	0.0473504	Vars	5.15027	6.35374	neither
ENSMUSG00000071847	7.64185	3.4475	1.19199	2.89222	0.00382527	0.0476104	Apcdd1	0.00236704	0.0256376	female
ENSMUSG00000027347	123.888	-0.812113	0.280866	-2.89146	0.00383451	0.0476567	Rasgrp1	0.664008	0.378506	neither
ENSMUSG00000006205	124.567	0.875139	0.302656	2.89153	0.0038337	0.0476567	Htra1	0.719797	1.32115	female
ENSMUSG00000039497	573.858	-0.43237	0.149683	-2.88857	0.00386997	0.0480628	Dse	3.11693	2.31441	neither
ENSMUSG00000089942	65.8957	-0.975425	0.33772	-2.88826	0.00387375	0.0480752	Pira2	0.594637	0.302306	neither
ENSMUSG00000038838	936.621	0.324027	0.112221	2.88739	0.00388453	0.0481663	Vars2	3.58387	4.50399	neither
ENSMUSG00000051256	708.284	0.398114	0.137888	2.88722	0.00388668	0.0481663	Jagn1	4.2123	5.57482	neither
ENSMUSG00000063108	363.556	-0.415166	0.143849	-2.88611	0.00390032	0.0482661	Zfp26	0.691393	0.519201	neither
ENSMUSG00000090272	354.811	-0.521748	0.180769	-2.88628	0.00389831	0.0482661	Mndal	2.74264	1.91457	female
ENSMUSG00000029166	906.834	0.3147	0.109058	2.88563	0.0039063	0.0483055	Mapre3	5.4994	6.86154	male
ENSMUSG00000019947	3145.64	-0.591877	0.20521	-2.88424	0.00392356	0.0484842	Arid5b	8.8461	5.88668	neither
ENSMUSG00000031871	1624.38	-0.274828	0.0953282	-2.88297	0.00393946	0.0486111	Cdh5	9.9564	8.26088	neither
ENSMUSG00000081207	359.512	-2.71658	0.942225	-2.88315	0.00393717	0.0486111	Gm13775	19.5517	2.99152	neither
ENSMUSG00000103763	4.99195	-3.79383	1.31615	-2.88252	0.00394503	0.048645	Gm37860	0.212002	0.0151113	neither
ENSMUSG00000047496	1823.07	-0.490846	0.170378	-2.88092	0.00396512	0.0487534	Rnf152	5.8744	4.19575	neither
ENSMUSG00000035967	71.4213	-1.20183	0.417156	-2.88101	0.00396398	0.0487534	Ints6l	0.327473	0.141743	neither
ENSMUSG00000018865	12.4929	-2.39486	0.831282	-2.88092	0.00396511	0.0487534	Sult4a1	0.19724	0.0371589	neither
ENSMUSG00000074006	6.73153	2.55571	0.886913	2.88158	0.00395683	0.0487534	Omp	0.0216596	0.1266	neither
ENSMUSG00000070495	33.2894	-1.1925	0.413969	-2.88065	0.00396859	0.0487614	Ctcfl	0.3391	0.148468	neither
ENSMUSG00000028670	1810.44	0.310081	0.107681	2.87962	0.00398158	0.0488862	Lypla2	18.5205	23.0365	neither
ENSMUSG00000032393	2612.28	-0.353521	0.122798	-2.87888	0.00399094	0.0489663	Dpp8	5.03	3.951	neither
ENSMUSG00000039936	217.507	-0.728353	0.253055	-2.87823	0.00399908	0.0490314	Pik3cd	1.0208	0.616888	neither
ENSMUSG00000022788	843.406	-0.368765	0.128149	-2.87763	0.00400673	0.0490903	Fgd4	1.2774	0.992108	male
ENSMUSG00000038342	438.488	-0.524152	0.182262	-2.87582	0.00402986	0.0492687	Mlxip	1.46079	1.0208	neither
ENSMUSG00000002908	195.451	-0.534244	0.185764	-2.87592	0.00402848	0.0492687	Kcnn1	1.18482	0.823305	neither
ENSMUSG00000064325	156.987	-0.797012	0.277133	-2.87592	0.00402852	0.0492687	Hhip	0.516091	0.298939	neither
ENSMUSG00000030337	83.8821	-0.883309	0.307178	-2.87556	0.00403309	0.0492733	Vamp1	0.252197	0.13663	neither
ENSMUSG00000027429	1159.93	0.341219	0.118684	2.87503	0.00403993	0.049322	Sec23b	3.81905	4.85878	neither
ENSMUSG00000048106	268.436	-0.463308	0.16118	-2.87448	0.00404692	0.049348	4632415L05Rik	1.18946	0.864396	neither
ENSMUSG00000115979	26.4744	-1.20077	0.417745	-2.87441	0.00404778	0.049348	Gm49410	0.277937	0.120528	neither
ENSMUSG00000039959	436.565	-0.378025	0.131597	-2.8726	0.00407108	0.0495966	Hip1	0.895751	0.691877	neither
ENSMUSG00000027551	254.955	0.470826	0.163915	2.87238	0.00407391	0.0495966	Zfp64	0.849383	1.18205	neither
ENSMUSG00000070934	1225.37	0.366698	0.127746	2.87051	0.00409805	0.0498552	Rraga	15.559	20.1464	neither
ENSMUSG00000104523	55.6206	0.853912	0.297554	2.86978	0.00410764	0.0499367	Gm37335	2.08315	3.78453	neither
