# Supplementary material for: GH-resistant (Laron) mice: gene therapy with a liver-specific GH receptor causes unbalanced upregulation of female-biased and growth-related genes
Source: Front Endocrinol (Lausanne). 2026 May 28;17:1808977. doi: 10.3389/fendo.2026.1808977 (PMC13253266; doi:10.3389/fendo.2026.1808977)
Supplement: Supplementary file 10 [file DataSheet10.zip › 11B 20250223_WTvsGHR_female_mfgsea_sig.txt]

Gene_set	pathway	pval	padj	log2err	ES	NES	size	leadingEdge	gene_ratio
Cell Type Signatures	DESCARTES_ORGANOGENESIS_WHITE_BLOOD_CELLS	5.62089298812859e-45	2.2513081640702e-41	1.74472588068307	-0.531065277665997	-2.71416066489638	602	Cybb,Adgre4,Mrc1,Iqgap1,Pparg,Nfam1,Reps2,Il6ra,Gvin-ps7,Wdfy4,Slc16a7,Mertk,Itgal,Tlr13,Maf,Cd84,Ptprc,Cd44,Nlrc5,Fyb,Naip5,Clec4n,Naip6,Vsir,Ifi207,Lair1,Cd53,Trpm2,Msr1,Nckap1l,Cmklr1,Ccr5,Dock2,Adgre1,Csf1r,Slc11a1,Themis,Oas2,Cd5l,Stab1,Ifi203,Galnt6,Sirpa,Fnbp1,Cd36,Inpp5d,Slfn2,Csf3r,Ptgs1,Pgap6,Cebpb,9930111J21Rik2,P2ry13,Dab2,Tlr4,Cd48,Arhgap9,Rnf213,P2ry12,Aoah,Stk10,Hk3,Dock10,Clec4a1,…	0.485049833887043
Curated - Chemical and Genetic Perturbation	ICHIBA_GRAFT_VERSUS_HOST_DISEASE_35D_UP	2.75617755683261e-16	1.33808244357622e-13	1.03769615548758	-0.589678734876774	-2.59138841660194	146	Gpx3,Cybb,Vcam1,Iqgap1,Lilrb4b,Ptprc,Pirb,Dclre1a,Cd53,Msr1,Adgre1,Csf1r,Cd5l,Sirpa,Slfn2,Itgb2,Selplg,Ear2,Pld4,Cfp,Fcgr1,Ctss,Hck,Laptm5,C1qb,Cxcl1,Lgals3,Mt2,C1qc,Ms4a6c,Nfkbiz,Orm3,Cytip,Gltp,Samhd1,Plac8,S100a8,Chil3,Mt1,Ncf4,Lcp2,Pkm,Tyrobp,Fgl2,Marveld1,H2-DMa,Stx3,Cyba,Ptpn1,Atp1b3,Pira1,C1qa,Gbp2,Aif1,Mpeg1,Ccr1,Lgmn,Shisa5,Lck,Ncoa3,Casp1,H2-Aa,H2-Ab1,H2-Eb1,Prtn3,Cd7,Tspan4,Gbp3,Serpin…	0.568493150684932
Canonical Pathways - Wiki	WP_MICROGLIA_PATHOGEN_PHAGOCYTOSIS_PATHWAY	2.39406196105209e-08	1.70467851902291e-06	0.73376198835648	-0.690008856110452	-2.40897383361569	39	Cybb,Syk,Nckap1l,Ncf1,Itgb2,Pik3cd,Vav1,Fcgr1,Hck,Pik3cb,C1qb,Fcer1g,C1qc,Ncf2,Siglece,Ncf4,Plcg2,Pik3cg,Tyrobp,Cyba,C1qa,Vav2,Pik3ca,Pik3r6	0.615384615384615
Curated - Chemical and Genetic Perturbation	LIAN_LIPA_TARGETS_6M	6.06976024520454e-09	4.98685276350881e-07	0.761460801445585	-0.593915834302722	-2.34290715591981	76	Adgre4,Cd84,Lilrb4b,Clec4n,Pirb,Msr1,Slc11a1,Cd5l,Fcgr4,Utrn,Pla2g7,Fcgr2b,Cfp,Tlr7,Spic,C1qb,Fcer1g,Dnmt3a,Ms4a6d,Mafb,Cd244a,C1qc,Ly9,Fcgr3,Ms4a6c,Slc15a3,Hmox1,Clca3a1,Rab7b,Igsf6,Pira1,C1qa,Mpeg1,Ccr1,Xist,Adam8,Steap4,Slc37a2,Marco,Cd68,Saa3,Gpnmb,Acod1,Ngp	0.578947368421053
Curated - Chemical and Genetic Perturbation	HEVNER_TELENCEPHALON_MICROGLIA	1.26337067936785e-07	7.63791005817069e-06	0.690132458796796	-0.752901047026668	-2.33723001163031	26	Ptprc,Adgre1,Csf1r,P2ry12,Cd33,Ctss,Hck,Irf8,C1qb,Ms4a6d,Lgals3,C1qc,Tyrobp,Ms4a6b,C1qa,Aif1,Mpeg1,Tlr1	0.692307692307692
Curated - Chemical and Genetic Perturbation	ICHIBA_GRAFT_VERSUS_HOST_DISEASE_D7_UP	2.91503253255114e-10	3.19874905506862e-08	0.814035837847908	-0.544918667487028	-2.33497199355178	121	Vcam1,Lilrb4b,Ifi207,Cd53,Msr1,Adgre1,Slc11a1,Cd5l,Nfkbia,Akap9,Ptgs1,Crybg1,Gimap4,Ifi204,Ear2,Pld4,Ccl6,Ctss,Hck,Atp11a,Irf8,C1qb,Cxcl1,C1qc,Nfkbiz,Orm3,Samhd1,Plac8,Mt1,Lcp2,Pkm,Tyrobp,Fgl2,Il1rn,Gbp2b,H2-DMa,Cyba,Ptpn1,Gbp7,Gbp2,Mpeg1,Il6st,Shisa5,H2-Aa,H2-Ab1,H2-Eb1,Usp18,Icam1,Gbp3,Serpina3g,Tmsb4x,Marco,H2-DMb1,Cd14,Tgtp1,Ms4a4d,Cd74,Il18bp	0.479338842975207
Curated - Chemical and Genetic Perturbation	LIAN_LIPA_TARGETS_3M	2.15104411097097e-08	1.54537568169802e-06	0.73376198835648	-0.606300881985194	-2.31866602684775	62	Adgre4,Lilrb4b,Clec4n,Msr1,Slc11a1,Cd5l,Utrn,Pla2g7,Fcgr2b,Cfp,Tlr7,Spic,C1qb,Fcer1g,Dnmt3a,Ms4a6d,Mafb,Cd244a,C1qc,Ly9,Fcgr3,Ms4a6c,Slc15a3,Hmox1,Igsf6,Pira1,C1qa,Mpeg1,Ccr1,Xist,Steap4,Marco,Cd68,Saa3,Gpnmb,Acod1,Ngp,Slfn1,S100a9,Myo5a	0.645161290322581
Tumor Phenotype Ontology	MP_DECREASED_TUMOR_NECROSIS_FACTOR_SECRETION	3.72615453784325e-10	4.03356228721531e-08	0.814035837847908	-0.548406491395766	-2.31735720688712	114	Siglec1,Syk,Slc15a4,Cd19,Clec4n,Ccr6,Il1r1,Cd36,Marchf1,Tnfrsf14,Tlr4,Map3k8,Ifi204,Timd4,Vav1,Tlr7,Gpr108,Coro1a,Ifit2,Fcer1g,Ido2,Fastk,Nox4,Myo1g,Tlr9,Hmox1,Clec7a,Gpr65,Pi4ka,Plcg2,Sgms1,Itgax,Tlr2,Mmp7,Ccr1,Lgmn,Nod2,Ccdc88b,Tlr1,Pigr,H2-Ab1,Pla2g4a,Hcfc2,Tnf,Fcmr,Pycard,Cd14,Cr2	0.421052631578947
Curated - Chemical and Genetic Perturbation	YU_MYC_TARGETS_DN	1.03665521221904e-07	6.4124529555835e-06	0.704975715167238	-0.607595421604553	-2.30939809584845	60	Ptprc,Ms4a1,Ifi203,Macf1,Slfn2,Arhgap45,Ighd,Prkcb,Rgl2,Pld4,Txndc16,Zcchc7,Rbms1,H2-Ob,Gucd1,H2-DMa,Spib,Klf2,Btg1,Map4k2,Cd37,Myo7a,Ltb,Klf3,H2-Aa,H2-Ab1,H2-Eb1,Gns,Gbp3,Evl,Csprs,Il10ra,Sspn,H2-DMb1,Cd74,H2-K2,Lifr,Arid3b,Dgka,Ifi205,Cd2	0.683333333333333
Curated - Chemical and Genetic Perturbation	MORI_LARGE_PRE_BII_LYMPHOCYTE_DN	1.97092760288401e-07	1.13176455648045e-05	0.690132458796796	-0.600221887976438	-2.28137216952486	60	Vcam1,Cd22,Ptprc,Ms4a1,Dock2,Adcy7,Macf1,Cxcr5,Rasa3,Soat1,Crybg1,Rgl2,Ctss,Irf8,Samhd1,Wipf1,Gmip,Gpr65,Slc25a53,Sema4d,Cd79b,Pip4k2a,H2-DMa,Neat1,Btg1,Ltb,H2-Aa,Pxk,Gns,Lpp,Itgav,Il10ra,Cnr2,H2-DMb1,Il2rg,Cd74,Ly86	0.616666666666667
Cell Type Signatures	ZHANG_UTERUS_C12_MONOCYTE	3.84128245890976e-11	5.12843218951611e-09	0.851339057116899	-0.507159516394082	-2.27380903816524	166	Kctd12,Cybb,Iqgap1,Rab8b,Sdc3,Lilrb4b,Ptprc,Cd44,Ifi207,Cd53,Gda,Lilrb4a,Csf1r,Plek,Slfn2,Csf2rb,Itgb2,Ifi204,Fcgr2b,Pld4,Spi1,Cfp,Ccl6,Fcgr1,Ctss,Laptm5,C1qb,Coro1a,Fcer1g,Ms4a6d,Mafb,Lgals3,C1qc,Fcgr3,Ms4a6c,Cytip,Hmox1,Samhd1,Csf2ra,Cd86,Plac8,Clec7a,Ucp2,Rab7b,Atp2b1,C5ar1,Pkm,Tyrobp,Lst1,Por,Ms4a6b,Ubl3,H2-DMa,Cyba,Ptpn1,Fem1c,Aif1,Mpeg1,Ccr1,Lgmn,Btg1,H2-Aa,Srgn,H2-Ab1,H2-Eb1,Arhgdib,Rap1b,…	0.457831325301205
Curated - Chemical and Genetic Perturbation	ZHENG_FOXP3_TARGETS_IN_T_LYMPHOCYTE_DN	2.43616825231274e-06	9.80649536942272e-05	0.627256739718528	-0.633988599342818	-2.21339470226022	39	Ptprc,Ankrd44,Tgfbr2,Clec2d,Syne2,Utrn,Stk10,Ptbp3,Cdk17,Nrip1,Satb1,Nipbl,Ms4a6c,Bcl2,Wipf1,St8sia1,Bach2	0.435897435897436
Ontology - Molecular Function	GOMF_IMMUNE_RECEPTOR_ACTIVITY	4.2181725398627e-08	2.83946816223279e-06	0.719512826338911	-0.536159455166624	-2.20942093401123	98	Il6ra,Csf2rb2,Lilrb4b,Cd44,Il15ra,Pirb,Fzd4,Ccr6,Cmklr1,Ccr5,Lilrb4a,Il1r1,Csf3r,Fcgr4,Csf2rb,Cxcr5,Fcgr2b,Pira2,Fcgr1,Il2rb,Fcer1g,Fcgr3,Cxcr6,Csf2ra,Il7r,Ebi3,Xcr1,Klrk1,C5ar1,H2-Eb2,Klrd1,Cntfr,Lilra5,Il21r,Gfra2,Gpr35,Ccr1,Il6st,C5ar2,Flt3,Ccr7,Pigr,H2-Eb1,Fpr2,Il17ra,Cxcr2,Il10ra,Il2rg,Ccr2,Cr2,Il1rl2,Cd74,Il2ra,Lifr,Osmr	0.561224489795918
Regulatory Target Gene - miRDB	MIR_491_3P	2.07674580966065e-07	1.17984200767991e-05	0.690132458796796	-0.548808618417083	-2.20457632814461	83	Tbc1d30,Rictor,Pbx1,Ash1l,Dpm1,Phip,Sirt1,Inpp4b,Prpf4b,Ptprm,Klhl24,Gpbp1l1,Cramp1,Klra7,Rsbn1l,Lcorl,Baz2a,Rbms1,Sbno1,Itprid2,Sema6a,Wdcp,Gabpa,Oxr1,Gpr141b,Raph1,Trnt1,Gnaq,Kansl1,Tfdp2,Bcl11a,Pum2,N4bp2l2	0.397590361445783
Ontology - Biological Process	GOBP_ANTIGEN_PROCESSING_AND_PRESENTATION_OF_PEPTIDE_OR_POLYSACCHARIDE_ANTIGEN_VIA_MHC_CLASS_II	6.2746931080796e-06	0.000220938150075919	0.610526878385931	-0.709635708564822	-2.19153542478756	25	Marchf1,H2-DMb2,Pikfyve,Fcgr2b,Ctss,Ifi30,Fcer1g,H2-Ob,H2-Eb2,H2-Oa,H2-DMa,H2-Aa,H2-Ab1,H2-Eb1,Pycard,H2-DMb1,Cd74	0.68
Positional	chr1H3	4.59791198409583e-08	3.06929782904997e-06	0.719512826338911	-0.532633330780988	-2.17903663495774	92	Pcp4l1,Nr1i3,Ifi209,Cd84,Ifi207,Ifi203-ps,Ifi203,Fcgr4,Cd48,Ifi204,Ifi213,Fcgr2b,Mndal,Arhgap30,Slamf7,Fcer1g,Cd244a,Uhmk1,Fcrla,Ly9,Fcgr3,Gm10521,Slamf8,Kcnj10,Kcnj9,Chml,Fh1,Tagln2,Slamf6	0.315217391304348
Curated - Chemical and Genetic Perturbation	CUI_TCF21_TARGETS_2_DN	1.02779902558949e-26	1.17616915635494e-23	1.34223377296446	-0.417826806258431	-2.17799925650261	835	Lnpep,Cep85l,Slfn5,Cybb,Tasor,Adgre4,Acer2,St3gal6,Hivep2,Sorbs1,Atxn7,Cd55,Noct,Kbtbd11,Rapgef5,Kmt2c,Ildr2,Spred2,Rictor,Itga4,Zbtb44,Mertk,Ino80d,Col4a5,Ro60,Osbpl5,Timp3,Arhgap31,Ptprc,Hivep1,Calcrl,Prex2,Ash1l,Dgkh,Chpt1,Jam2,Adgrf5,Wipf3,Atp7a,Ptar1,Tgfbr2,Adgre5,Cbl,Dock4,Adgrl4,Ptprb,Hipk3,Luc7l2,Ctbs,Cyria,Rora,Peli2,Oip5os1,Cemip2,Tmem26,Zfp715,Ep300,Taok1,Sirpa,Macf1,Cd36,Nbeal1,Nfkbia…	0.317365269461078
Curated - Chemical and Genetic Perturbation	ZEMEK_IMMUNE_CHECKPOINT_BLOCKADE_OVARIAN_CANCER_OVERLAP_UP	5.04429780229752e-08	3.33945021035572e-06	0.719512826338911	-0.532217937220969	-2.17733723363812	92	Nlrc5,Lair1,Slc11a1,Plek,Fcgr4,Ighd,Satb1,C1qb,Slc15a3,Neurl3,Slamf8,Gvin-ps6,Rnf145,Gpr174,Klrk1,Tmem229b,Fgl2,Il21r,Gbp2b,H2-DMa,Gbp2,Aif1,Clec12a,H2-Aa,H2-Ab1,H2-Eb1,P2ry10,Gbp4,Dusp2,Gbp3,Itk,H2-DMb1,Sh2d2a,Tgtp1,Tgtp2,Il18bp,H2-K2,Gbp11,Gbp10,Gbp8,H2-M3,Nkg7,Fasl,Stat1,Gvin-ps1,Ccl4,Trim65,Tap1,Psmb9,Gm12250,C4b,Klrc1,Igtp,Irgm2,Gm19585,Tnfrsf4,H2-T10	0.619565217391304
Curated - Chemical and Genetic Perturbation	ZEMEK_IMMUNE_CHECKPOINT_BLOCKADE_OVARIAN_CANCER_RENCA_UP	9.03773352357079e-08	5.67817759925991e-06	0.704975715167238	-0.526729163784987	-2.16236380006071	95	Nlrc5,Lair1,Slc11a1,Plek,Fcgr4,Ighd,Mctp1,Satb1,C1qb,Slc15a3,Neurl3,Slamf8,Gvin-ps6,Rnf145,Gpr174,Klrk1,Tmem229b,Fgl2,Il21r,Gbp2b,H2-DMa,Gbp2,Aif1,Clec12a,H2-Aa,H2-Ab1,H2-Eb1,P2ry10,Gbp4,Dusp2,Gbp3,Itk,H2-DMb1,Sh2d2a,Tgtp1,Tgtp2,Il18bp,H2-K2,Gbp11,Gbp10,Gbp8,H2-M3,Nkg7,Fasl,Stat1,Nr4a3,Gvin-ps1,Ccl4,Trim65,Tap1,Psmb9,Gm12250,C4b,Klrc1,Igtp,Irgm2,Gm19585,Tnfrsf4,H2-T10	0.621052631578947
Ontology - Biological Process	GOBP_NEUTROPHIL_ACTIVATION_INVOLVED_IN_IMMUNE_RESPONSE	1.3800784209092e-05	0.000425196853488198	0.593325476396405	-0.784972380693663	-2.16172537834113	16	Syk,Itgb2,Pikfyve,Spi1,Abr,Fcer1g,Myo1f,Tyrobp	0.5
Ontology - Biological Process	GOBP_REGULATION_OF_MEMBRANE_INVAGINATION	2.45042613592545e-05	0.00067605694596424	0.575610261071129	-0.739522632319172	-2.15829358544603	20	Pparg,Nckap1l,Cd36,Cd300a,Fcgr1,Ano6,Siglece,Plcg2,Abca7,Rab31,Gata2,Appl2	0.6
Curated - Chemical and Genetic Perturbation	HESS_TARGETS_OF_HOXA9_AND_MEIS1_DN	1.17996548579842e-06	5.37051904772059e-05	0.643551836150722	-0.541863124431119	-2.15374800732853	80	Cybb,Mrc1,Mertk,Csf2rb2,Lilrb4b,Msr1,Ccr5,Csf1r,Slc11a1,Sirpa,Plek,Slfn2,Dab2,Fgr,Ccl6,Fcgr1,Ctss,Hck,Ms4a6d,Cd300lf,Cpt1a,Samhd1,Klra2,Clec7a,Chil3,C5ar1,Trpv2,Tlr2,Gcnt2,Stx3,Mpeg1	0.3875
Ontology - Biological Process	GOBP_NEGATIVE_REGULATION_OF_INTERLEUKIN_6_PRODUCTION	4.42118648816609e-06	0.000162831790176802	0.610526878385931	-0.600138295513581	-2.15355350381091	46	Aqp4,Hgf,Cd84,Lilrb4b,Nckap1l,Lilrb4a,Sirpa,Inpp5d,Tlr4,Elf4,Tlr9,Tnfaip3,Cd200r1,Bank1,Irak3,Arrb2,Klf2,Arrb1,C5ar2,Flt3,Trim30a,Tnf,Prg4,Havcr2,Ptpn22,Syt11	0.565217391304348
Cell Type Signatures	DESCARTES_ORGANOGENESIS_ENDOTHELIAL_CELLS	3.5738514016439e-11	4.89373276117409e-09	0.851339057116899	-0.453478254332696	-2.14818540951968	255	Slfn5,Acer2,Rapgef5,Colgalt2,Itpr3,Arhgef3,Calcrl,Prex2,Dgkh,Ushbp1,Adgrf5,Fzd4,Ifi203-ps,Adgre5,Adgrl4,Ptprb,Stab2,Nfkbia,Scarf1,Shank3,Arap3,Foxo1,Zfp366,Dock9,Cdk17,Btnl9,Gimap4,Fgd5,Mast4,Cdh5,Exoc3l,Taok2,Ptprm,Cd38,Gbp9,Pcdh12,Dysf,Gpr182,Adcy4,Sox17,Hdac7,Egfl7,Bcl2,Msn,Tek,Clec1a,Abcb1a,Lrrc8c,Rasgrp3,Clec14a,Enpp3,Fmnl3,Plekhg1,Numb,Cyyr1,Kank3,Peak1,Prkch,Itpkb,Myzap,Plxnd1,Arhgap27,Klf…	0.376470588235294
Regulatory Target Gene - miRDB	MIR_7067_3P	3.79458356911651e-06	0.000143042407907801	0.627256739718528	-0.596271613033767	-2.14594310423627	47	Atxn7,Pbx1,Paxbp1,Hivep1,Zfp281,Zfp608,Gpbp1l1,Cd300lf,Mknk1,Arhgap5,Cpsf6,Aff4,Cdk19,1700025G04Rik,Virma,Usp34,Clec12a,Fbxl3,Usp31,Krit1,Inmt,Chd6,Rcn1	0.48936170212766
Ontology - Biological Process	GOBP_POSITIVE_REGULATION_OF_PHAGOCYTOSIS_ENGULFMENT	1.88921972605613e-05	0.000548318645491762	0.575610261071129	-0.778603558005552	-2.14418635916841	16	Pparg,Nckap1l,Cd36,Fcgr1,Ano6,Plcg2,Abca7,Rab31,Gata2,Appl2	0.625
Canonical Pathways - Wiki	WP_CHEMOKINE_SIGNALING_PATHWAY	1.56273206538202e-08	1.17542396335612e-06	0.73376198835648	-0.485289796661309	-2.13304874428752	145	Rasgrp2,Adcy6,Ccr6,Ccr5,Dock2,Adcy7,Prex1,Nfkbia,Plcb4,Cxcr5,Ncf1,Prkcb,Plcb1,Fgr,Adcy9,Pik3cd,Akt3,Ccl6,Vav1,Hck,Pik3cb,Gng2,Cxcl13,Adcy4,Cxcl1,Jak2,Pik3r5,Cxcr6,Xcl1,Xcr1,Pik3cg,Arrb2,Jak3,Stat3,Plcb2,Vav2,Adcy1,Gngt2,Crk,Ccr1,Sos2,Arrb1,Gng7,Pik3ca,Ccl27a,Cxcl12,Ccr7,Rap1b,Ccl25,Gsk3b,Cxcr2,Itk,Ccl9,Rock1,Prkacb,Prkcz,Ccl5,Rock2,Was,Ccr2	0.413793103448276
Curated - Chemical and Genetic Perturbation	MORI_MATURE_B_LYMPHOCYTE_UP	7.28943584687066e-07	3.57345734630654e-05	0.659444398037935	-0.524810480052084	-2.13020794185969	90	Adrb2,Osbpl5,Arhgef3,Ptprc,Ms4a1,Adcy7,Ythdc1,Macf1,Ighd,Cxcr5,Rasa3,Mycbp2,Map3k8,Crybg1,Ctss,Sell,Irf8,Jak2,Samhd1,Gpr65,Phtf2,H2-Ob,Ncf4,Ebi3,Pip4k2a,H2-Oa,H2-DMa,Neat1,Gnpnat1,Grcc10,Sorl1,H2-Aa,Pxk,H2-Eb1,Ets1,Cnot6l,Tbc1d14,Lpp,Il10ra,2410002F23Rik,H2-DMb1,Il2rg,Cr2,Cd74,Mef2c,Fcer2a,Fam76b,H2-M3	0.533333333333333
Curated - Chemical and Genetic Perturbation	ZHENG_BOUND_BY_FOXP3	5.68968864299908e-16	2.4636351824186e-13	1.02766987054358	-0.422153032397791	-2.12694022236587	474	Tbc1d30,Hivep2,Atxn7,Slc23a2,Tox,Kbtbd11,Rab8b,Axl,Ssh2,Chd7,Ifi209,Arhgef3,Ptprc,Cd44,Fyb,Fam107b,Ankrd44,Tgfbr2,Cd53,Etnk1,Clec2d,Jmjd1c,Asxl2,Themis,Zfp715,Macf1,Trib1,Gprin3,Bcl6,Syne2,Mbnl1,9930111J21Rik2,Tlr8,Utrn,Rasa3,Stk10,Hk3,Dock10,Ptbp3,Map3k8,Cdk17,Inpp4b,Gimap4,Znrf1,Rbl2,Arid5b,Nrip1,Satb1,Zfp608,Tmem64,Banp,Zfp217,Sell,Trib2,Gng2,Pde7a,Traf3ip3,Nipbl,Btla,Tnrc6b,Ms4a6c,Bcl2,Chd2,N…	0.352320675105485
Ontology - Molecular Function	GOMF_ORGANOPHOSPHATE_ESTER_TRANSMEMBRANE_TRANSPORTER_ACTIVITY	2.62875786311439e-05	0.000717467286626162	0.575610261071129	-0.65689811413269	-2.12336514331376	29	Slc25a32,Slc25a36,Slc25a51,Abcc5,Mfsd2a,Slc25a42,Slc19a1,Slc25a53,Slc17a9,Abcc4,Slc37a2,Slc37a1,Slc25a16,Slc37a4	0.482758620689655
Ontology - Biological Process	GOBP_B_CELL_PROLIFERATION	1.48963469416874e-06	6.44073285241137e-05	0.643551836150722	-0.530057390330753	-2.12155219077634	81	Cd22,Ptprc,Cd19,Nckap1l,Chrnb2,Inpp5d,Atm,Bcl6,Ighd,Tlr4,Cd79a,Siglecg,Fcgr2b,Rasgrp1,Cd300a,Ikzf3,Cd38,Btla,Card11,Bcl2,Rc3h1,Nfkbiz,Tlr9,Bmi1,Il7r,Ahr,Tyrobp,Cd180	0.345679012345679
Ontology - Biological Process	GOBP_INTERLEUKIN_6_PRODUCTION	1.77830385783983e-08	1.31899102344685e-06	0.73376198835648	-0.48150624904308	-2.11966257379581	148	Aqp4,Setd4,Hgf,Il6ra,Syk,Cd84,Lilrb4b,Ash1l,Nckap1l,Ccr5,Lilrb4a,Sirpa,Cd36,Inpp5d,Cebpb,Tlr8,Tlr4,P2rx7,Arhgef2,Tlr7,Cd300ld,Elf4,Laptm5,Fcer1g,Met,Tlr9,Tnfaip3,Cd200r1,Pou2f2,Bank1,Rab7b,Plcg2,Scimp,Tyrobp,Lilra5,Irak3,Hyal2,Zbtb20,Arrb2,Tlr2,Cyba,Stat3,Aif1,Klf2,Nod2,Ereg,Arrb1,Twist1,Tlr1,Tbc1d23,Btk,C5ar2,Tut4,Flt3,Trim30a,Pou2af1,Il17ra,Tnf,Pycard,Prg4,Il16,Havcr2,Il1rl2,Cd74	0.432432432432432
Ontology - Biological Process	GOBP_CELLULAR_RESPONSE_TO_INTERFERON_BETA	7.91357470379966e-06	0.00026724448905152	0.593325476396405	-0.580427603333248	-2.11790838873601	50	F830016B08Rik,Ifi209,Ifi207,Ifi203,9930111J21Rik1,Ifi204,Ifi213,Mndal,Traf3ip3,Gm5431,Gm11772,Gbp2b,Gbp7,Gbp2,Gm12185,Gbp3,Tgtp1,Ifi211,Pnpt1,Tgtp2,Ifi208,Acod1,Ifi206,Ifi205,Sting1,Aim2,Gm4841,Stat1	0.56
Ontology - Biological Process	GOBP_REGULATION_OF_B_CELL_PROLIFERATION	5.10621499723312e-06	0.000185082964865773	0.610526878385931	-0.553935861773039	-2.11662935253193	63	Cd22,Ptprc,Nckap1l,Chrnb2,Inpp5d,Atm,Bcl6,Ighd,Tlr4,Siglecg,Fcgr2b,Cd300a,Ikzf3,Cd38,Btla,Card11,Bcl2,Rc3h1,Tlr9,Bmi1,Ahr,Tyrobp	0.349206349206349
Ontology - Biological Process	GOBP_ANTIGEN_PROCESSING_AND_PRESENTATION_OF_EXOGENOUS_PEPTIDE_ANTIGEN_VIA_MHC_CLASS_II	3.88526942530423e-05	0.000979047675303599	0.557332238758646	-0.724692360012676	-2.1160611436334	19	H2-DMb2,Pikfyve,Fcgr2b,Ctss,Ifi30,Fcer1g,H2-Ob,H2-Eb2,H2-Oa,H2-DMa,H2-Aa,H2-Ab1,H2-Eb1,H2-DMb1,Cd74	0.789473684210526
Curated - Chemical and Genetic Perturbation	PASQUALUCCI_LYMPHOMA_BY_GC_STAGE_DN	9.02555200633131e-09	7.12307234943024e-07	0.747739663149885	-0.471956623879789	-2.11597969141911	166	Rassf3,Rasgrp2,Cd55,Wdfy4,Cd22,Cd19,Ankrd44,Limd2,Vpreb3,Pax5,Mir142hg,Ighd,Cd79a,Nedd9,Ptbp3,Irag2,Prkcb,Napsa,Rasgrp1,Gm10451,Smim4,Klhl24,Trib2,Gmfg,Coro1a,Rfx7,Plekha2,Fcrla,Myo1g,Fcho1,Bank1,Cpsf6,Rcsd1,Tnfaip8,Cecr2,Nucks1,Cdk19,Tmem229b,Tmem243,Bach2,Ccdc50,Fh1,Klf2,Chd1,Snrpn,Btg1,Fam111a,Cd37,Cdkn2c,Slc25a37,Hnrnpdl,B3gnt5,Bcl11a,Ccr7,Arhgdib,Pum2,Ets1,Cnot6l,S1pr4,Prkacb,Cyfip2,Gypc,Was…	0.524096385542169
Ontology - Biological Process	GOBP_PHAGOCYTOSIS	4.97569251521499e-10	5.27917680703704e-08	0.801215574617779	-0.456194738194247	-2.11450934208011	210	Pparg,Syk,Axl,Mertk,Itgal,Colec10,Ptprc,Il15ra,Sftpa1,Msr1,Nckap1l,Dock2,Slc11a1,Sirpa,Cd36,Tlr4,Itgb2,Rab27a,Pikfyve,Fgr,Fcgr2b,Pld4,Cd300a,Rab39,P2rx7,Cfp,Timd4,Vav1,Abr,Fcgr1,Hck,Il2rb,Dysf,Ano6,Irf8,Coro1a,Fcer1g,Cd300lf,Lyst,Fcgr3,Myo1g,Met,Ncf2,Siglece,Clec7a,Treml4,Ncf4,Rab7b,Plcg2,Pot1b,P2ry6,Tyrobp,Rab11fip2,Arhgap25,Abca7,Tlr2,Cyba,Aif1,Nod2,Unc13d,Plscr2,Mst1r,Rab31,Myo7a,Pik3ca,Abl2,B…	0.457142857142857
Ontology - Biological Process	GOBP_NEUTROPHIL_HOMEOSTASIS	8.92366654750325e-05	0.00195926584008474	0.538434096309916	-0.656584667091517	-2.11292785816595	28	Axl,Mertk,Cd44,Lilrb4a,Csf1r,Fcgr2b,Pik3cd,Pik3cb,Sh2b3,Itpkb,Btk,Cxcr2,Hc,Ccr2,Slc37a4,Hmgb1	0.571428571428571
Ontology - Cellular Component	GOCC_EXTERNAL_SIDE_OF_PLASMA_MEMBRANE	4.74532540696924e-13	1.01509661909946e-10	0.921426003494898	-0.427651930690725	-2.1075011173761	358	Cd163,Aqp4,Vcam1,Cd55,Il6ra,Kit,Itga4,Slc38a1,Entpd1,Itgal,Csf2rb2,Cd84,Cd22,Ptprc,Cd44,Cd19,Clec4n,Pirb,Vsir,Tgfbr2,Tmem123,Adgre5,Ms4a1,Ccr6,Ccr5,Chrnb2,Lilrb4a,Adgre1,Clec2d,Il1r1,Stab2,Cd36,H2-Bl,Csf3r,Insr,Tnfrsf14,Itga9,Fcgr4,Ighd,Csf2rb,Cxcr5,Tlr8,Tlr4,Cd48,Cd79a,P2ry12,Abcg1,Clec4a1,Btnl9,Itgb2,Cd33,Fcgr2b,Cdh5,P2rx7,Slamf7,Tgfbr3,Fcgr1,Itga7,Sell,Il2rb,Clec4f,Klra7,Fcer1g,Cd200r4,Btla,Ef…	0.402234636871508
Regulatory Target Gene - miRDB	MIR_410_3P	6.96441488310381e-09	5.66380156559422e-07	0.761460801445585	-0.464291264497345	-2.10553770539881	179	Zbtb44,Kat6a,Hivep1,Hipk3,Rora,Bmpr2,Osbpl3,Lrp6,Homer1,Dock9,Ptbp3,Gpr155,Cdk17,Hook3,Gabpb2,Zeb2,Med13,Arid5b,Tmem106b,Arid2,Fchsd2,Slc8a1,Sp3,Zfp800,Lcorl,Vegfa,Erbin,Srsf11,Sp4,Rc3h1,Slc25a42,Kdm6a,Aff4,Ahr,Plpp3,Numb,Socs4,Jmy,Adm,Oxr1,Irak3,Baz2b,Zbtb34,Cobll1,Chml,Pcnx,Fmr1,Pde4d,Epb41l2,St8sia4,Rere,Spin4,Sepsecs,Rp2,Tex14,Golm2,Zfp644,Wdr82,Nxpe3,Klf6,Pla2g4a,Sh3glb1,Ets1,Zfx,Slc37a1,Chi…	0.385474860335196
Ontology - Biological Process	GOBP_PHAGOCYTOSIS_ENGULFMENT	2.04815624332222e-05	0.000584911072625051	0.575610261071129	-0.569836639211316	-2.10481532534831	52	Pparg,Msr1,Nckap1l,Sirpa,Cd36,Itgb2,Fcgr2b,Cd300a,Timd4,Fcgr1,Ano6,Fcer1g,Fcgr3,Siglece,Clec7a,Treml4,Plcg2,Arhgap25,Abca7,Aif1,Rab31,Gata2,Appl2	0.442307692307692
Regulatory Target Gene - miRDB	MIR_344E_3P	1.1955747193933e-08	9.20879931701924e-07	0.747739663149885	-0.463382744861341	-2.10265375481605	176	Zbtb44,Kat6a,Hivep1,Hipk3,Rora,Bmpr2,Osbpl3,Lrp6,Homer1,Dock9,Ptbp3,Gpr155,Cdk17,Hook3,Gabpb2,Zeb2,Med13,Arid5b,Tmem106b,Arid2,Fchsd2,Slc8a1,Sp3,Zfp800,Lcorl,Vegfa,Erbin,Srsf11,Sp4,Rc3h1,Slc25a42,Kdm6a,Aff4,Ahr,Plpp3,Numb,Socs4,Adm,Oxr1,Irak3,Baz2b,Zbtb34,Cobll1,Chml,Pcnx,Fmr1,Pde4d,Epb41l2,St8sia4,Rere,Spin4,Sepsecs,Rp2,Tex14,Golm2,Zfp644,Wdr82,Nxpe3,Klf6,Pla2g4a,Sh3glb1,Ets1,Zfx,Slc37a1,Chic2,R…	0.386363636363636
Ontology - Biological Process	GOBP_REGULATION_OF_B_CELL_RECEPTOR_SIGNALING_PATHWAY	4.6049787387773e-05	0.00112807896596255	0.557332238758646	-0.763146146069919	-2.10161839055377	16	Nfam1,Cd22,Cd19,Prkcb,Cd300a,Cmtm3,Lpxn,Prkch,Gcsam	0.5625
Ontology - Biological Process	GOBP_REGULATION_OF_ANTIGEN_RECEPTOR_MEDIATED_SIGNALING_PATHWAY	7.20298622446414e-06	0.000247637429832918	0.610526878385931	-0.552068724322798	-2.0983477086803	60	Nfam1,Cd22,Lilrb4b,Ptprc,Cd19,Lilrb4a,Prnp,Prkcb,Cd300a,Laptm5,Lgals3,Card11,Rc3h1,Trat1,Usp12,Cmtm3,Usp9x,Lpxn,Prkch,Gcsam,Phpt1,Lck,Ccr7	0.383333333333333
Regulatory Target Gene - miRDB	MIR_223_3P	2.84502840257083e-06	0.000111990663483015	0.627256739718528	-0.509181473777696	-2.08824570938971	94	Rab8b,Cbx5,Atp7a,Phip,Mecp2,Igf1r,Mbnl1,Inpp4a,Smurf2,Ankrd17,Gpr155,Cdk17,Nfat5,Brwd1,Tgfbr3,Fam199x,Srek1,Sp3,Hlf,Wwtr1,Crim1,Xcr1,Jmy,Cd2ap,Armcx1,Dennd5b,Cox11,Cers6,Prdm1,Phf20l1,Gtpbp8,Mcc,Synj2,Fbxw7,Rasa1,Dusp2,Septin8,Nfib	0.404255319148936
Regulatory Target Gene - miRDB	MIR_344D_3P	3.8754948493575e-09	3.32028358190142e-07	0.761460801445585	-0.4603689098667	-2.08621763243785	178	Zbtb44,Kat6a,Hivep1,Hipk3,Rora,Bmpr2,Osbpl3,Lrp6,Homer1,Dock9,Ptbp3,Gpr155,Cdk17,Hook3,Gabpb2,Zeb2,Med13,Arid5b,Tmem106b,Arid2,Fchsd2,Slc8a1,Sp3,Zfp800,Lcorl,Vegfa,Erbin,Srsf11,Sp4,Rc3h1,Slc25a42,Kdm6a,Aff4,Ahr,Plpp3,Numb,Socs4,Adm,Oxr1,Irak3,Baz2b,Zbtb34,Cobll1,Chml,Pcnx,Fmr1,Pde4d,Epb41l2,St8sia4,Rere,Spin4,Sepsecs,Rp2,Tex14,Golm2,Zfp644,Wdr82,Nxpe3,Klf6,Pla2g4a,Sh3glb1,Ets1,Zfx,Slc37a1,Chic2,R…	0.387640449438202
Ontology - Biological Process	GOBP_LEUKOCYTE_PROLIFERATION	1.7236006451789e-11	2.5103459942192e-09	0.863415391606693	-0.430028763229137	-2.08534040668705	307	Vcam1,Cd55,Kit,Syk,Itgal,Csf2rb2,Cd22,Lilrb4b,Ptprc,Cd44,Cd19,Vsir,Tgfbr2,Nckap1l,Chrnb2,Dock2,Lilrb4a,Vsig4,Csf1r,Slc11a1,Prnp,Inpp5d,Atm,Slfn2,Bcl6,Tnfrsf14,Carmil2,Cebpb,Ighd,Csf2rb,H2-DMb2,Tlr4,Cd79a,Itgb2,Tnfrsf1b,Siglecg,Fcgr2b,Rasgrp1,Cd300a,P2rx7,Rasal3,Satb1,Ikzf3,Cd38,Elf4,Laptm5,Coro1a,Ccnd3,Jak2,Btla,Cd244a,Lgals3,Card11,Lmbr1l,Bcl2,Msn,Rc3h1,Nfkbiz,Xcl1,Tlr9,Cd46,Csf2ra,Cd86,Bmi1,Il7…	0.403908794788274
Regulatory Target Gene - miRDB	MIR_297A_3P_MIR_297B_3P_MIR_297C_3P	6.40133496889914e-16	2.69883651412456e-13	1.02766987054358	-0.410678735961209	-2.08452073755895	531	Pfkfb2,Adgre4,Mrc1,Wdfy3,Reps2,Rictor,Fzd8,Kcna2,Zbtb44,Ino80d,Rev1,Spred1,Hivep1,Ash1l,Adgrf5,Sorcs3,Cd53,Ptprb,Luc7l2,Ric1,Bmpr2,Epb41l1,Slc16a10,Znrf3,Plag1,Taok1,Nfkbia,Homer1,Mbnl1,Far1,Mfsd2a,Slc7a2,Crebrf,Dmxl1,Rnf214,Nr2c2,Sirt1,Hook3,Abcg3,Ell2,Pou2f1,Ptp4a3,Prpf4b,Qtrt2,Rsad1,Mast4,Ctdspl2,Filip1l,Ints6l,Fgd4,Hhip,Vamp1,Zfp397,Rab39,Ube3a,Col23a1,Tgfbr3,Diaph2,Zfp608,Zfp266,Akap12,Fchsd…	0.376647834274953
Canonical Pathways - Wiki	WP_TYROBP_CAUSAL_NETWORK_IN_MICROGLIA	8.64970505681922e-06	0.000287503993185271	0.593325476396405	-0.554535563277294	-2.08276253670173	55	Maf,Cd84,Nckap1l,Plek,Itgb2,Tnfrsf1b,Nrros,Elf4,C1qc,Sh2b3,Ncf2,Zfp36l2,Ppp1r18,Rbm47,Tyrobp,Itgax,Igsf6,Abcc4,Cd37,Il10ra,Pycard,Samsn1,Lhfpl2,Rnase6,Cd4,Slc7a7,Cxcl16,Tmem106a,Bin2,Lyl1,Hcls1	0.563636363636364
Ontology - Biological Process	GOBP_B_CELL_RECEPTOR_SIGNALING_PATHWAY	1.61518951023941e-05	0.000482778939245253	0.575610261071129	-0.566148726053546	-2.08169009617784	51	Nfam1,Syk,Cd22,Ptprc,Cd19,Ms4a1,Nckap1l,Nfkbia,Cd79a,Prkcb,Cd300a,Cd38,Plekha1,Bcl2,Nfkbiz,Cmtm3,Plcg2,Lpxn,Cd79b,Prkch,Gcsam,Btk,Lck,Abl1	0.470588235294118
Ontology - Biological Process	GOBP_MYELOID_DENDRITIC_CELL_ACTIVATION	3.83518307912167e-05	0.0009706709022213	0.557332238758646	-0.634328459968249	-2.08086632280623	31	Pirb,Tgfbr2,Dock2,Spi1,Cd244a,Klrk1,Gimap3,Cd37,Pycard,Havcr2,Flt3l,Tspan32,Hmgb1,Batf3,Pilrb1,Stard7,Gimap5,Tgfb1,Relb,Camk4	0.645161290322581
Regulatory Target Gene - miRDB	MIR_466A_3P_MIR_466D_3P_MIR_466E_3P	8.7868605156593e-16	3.35176886479471e-13	1.02766987054358	-0.410691269692247	-2.08031296379613	520	Pfkfb2,Adgre4,Mrc1,Wdfy3,Reps2,Rictor,Fzd8,Kcna2,Zbtb44,Ino80d,Rev1,Spred1,Hivep1,Ash1l,Adgrf5,Sorcs3,Cd53,Ptprb,Luc7l2,Ric1,Bmpr2,Epb41l1,Slc16a10,Znrf3,Plag1,Taok1,Nfkbia,Homer1,Mbnl1,Far1,Mfsd2a,Slc7a2,Crebrf,Dmxl1,Rnf214,Nr2c2,Sirt1,Hook3,Abcg3,Ell2,Pou2f1,Ptp4a3,Prpf4b,Qtrt2,Mast4,Ctdspl2,Filip1l,Ints6l,Fgd4,Hhip,Vamp1,Zfp397,Rab39,Ube3a,Col23a1,Tgfbr3,Diaph2,Zfp608,Zfp266,Akap12,Fchsd2,Cfla…	0.376923076923077
Regulatory Target Gene - miRDB	MIR_669D_3P	6.80842298639098e-16	2.79686524781974e-13	1.02766987054358	-0.410519057114334	-2.07839367583428	517	Pfkfb2,Adgre4,Mrc1,Wdfy3,Reps2,Rictor,Fzd8,Kcna2,Zbtb44,Ino80d,Rev1,Spred1,Hivep1,Ash1l,Adgrf5,Sorcs3,Cd53,Ptprb,Luc7l2,Ric1,Bmpr2,Epb41l1,Znrf3,Plag1,Taok1,Nfkbia,Homer1,Mbnl1,Far1,Mfsd2a,Slc7a2,Crebrf,Dmxl1,Rnf214,Nr2c2,Sirt1,Hook3,Abcg3,Ell2,Pou2f1,Ptp4a3,Prpf4b,Qtrt2,Mast4,Ctdspl2,Filip1l,Ints6l,Fgd4,Hhip,Vamp1,Zfp397,Rab39,Ube3a,Col23a1,Tgfbr3,Diaph2,Zfp608,Zfp266,Akap12,Fchsd2,Cflar,Slc8a1,…	0.375241779497099
Curated - Chemical and Genetic Perturbation	STARK_PREFRONTAL_CORTEX_22Q11_DELETION_UP	1.47791272630701e-08	1.11686980132852e-06	0.747739663149885	-0.458250108689194	-2.07647321826493	177	Cnnm1,Slc1a2,Ogt,Lin7a,Ildr2,Rictor,Atp8a1,Pbx1,Zc3h11a,Spred1,Malat1,Sntb2,Lingo1,Cyria,Chd9,Oip5os1,Igf1r,Safb2,Gprin3,A330023F24Rik,Far1,Map3k2,Mycbp2,Aopep,Nr2c2,Meg3,Ppp1r1b,Zeb2,Lpin2,Ttc14,Prkab2,Plxnc1,Klhl24,Slc8a1,Tef,Bpnt2,6430548M08Rik,Sp3,Trak1,Srsf11,Sp4,Lpgat1,Megf9,Plppr5,Mir22hg,Zbtb16,Atp2b1,Cep70,Smg7,Sema6b,Dgkd,Tnrc18,Leng8,Mapre2,Smarca2	0.310734463276836
Regulatory Target Gene - miRDB	MIR_467G	1.58715680999046e-15	5.77905437564936e-13	1.01754479730988	-0.408290585776219	-2.07333280900463	528	Pfkfb2,Adgre4,Mrc1,Wdfy3,Reps2,Rictor,Fzd8,Kcna2,Zbtb44,Ino80d,Rev1,Spred1,Hivep1,Ash1l,Adgrf5,Sorcs3,Cd53,Ptprb,Luc7l2,Ric1,Bmpr2,Epb41l1,Slc16a10,Znrf3,Plag1,Taok1,Nfkbia,Homer1,Mbnl1,Far1,Mfsd2a,Slc7a2,Crebrf,Dmxl1,Rnf214,Nr2c2,Sirt1,Hook3,Abcg3,Ell2,Pou2f1,Ptp4a3,Prpf4b,Qtrt2,Mast4,Ctdspl2,Filip1l,Ints6l,Fgd4,Hhip,Vamp1,Zfp397,Rab39,Ube3a,Col23a1,Tgfbr3,Diaph2,Zfp608,Zfp266,Akap12,Fchsd2,Cfla…	0.375
Ontology - Biological Process	GOBP_REGULATION_OF_PHAGOCYTOSIS	1.20155134654107e-06	5.40731857385801e-05	0.643551836150722	-0.489119436744141	-2.06814037776809	113	Pparg,Syk,Mertk,Colec10,Ptprc,Il15ra,Sftpa1,Nckap1l,Dock2,Slc11a1,Sirpa,Cd36,Rab27a,Fgr,Fcgr2b,Cd300a,Cfp,Abr,Fcgr1,Hck,Il2rb,Dysf,Ano6,Fcer1g,Cd300lf,Fcgr3,Siglece,Clec7a,Plcg2,Pot1b,Abca7,Tlr2,Cyba,Nod2,Plscr2,Rab31,Btk,Gata2,Appl2,Ccr7,Lrp1,Sirpb1c,Prtn3,Cnn2,Tnf,Itgav,Pycard,Sftpd,Il2rg,Rapgef1,Hmgb1,Scarb1,Pten,Syt11,Apoa2,Cfb,Ptprj,Pip4p2	0.513274336283186
Ontology - Biological Process	GOBP_EMBRYONIC_HEMOPOIESIS	8.48906164077384e-05	0.00189156128716047	0.538434096309916	-0.631073303104697	-2.06746079762577	30	Kmt2a,Kit,Pbx1,Kat6a,Klf1,Tgfbr2,Ldb1,Med1,Ccdc134,Vegfa,Sh2b3,Runx1,Ahr,Tnrc6c,Kdr,Gata2,Kitl	0.566666666666667
Ontology - Biological Process	GOBP_REGULATION_OF_ACUTE_INFLAMMATORY_RESPONSE	8.70077005653619e-05	0.00192269016656229	0.538434096309916	-0.604167610563666	-2.06675539837531	36	Adora1,Pparg,Ash1l,Ccr5,Ednrb,Fcgr2b,Hpse,Fcgr1,Fcer1g,Fcgr3,Pik3cg,Tnfrsf11a,Il20rb,Btk,Ccr7,Adam8,Tnf,Ccl5,Nlrp3	0.527777777777778
Ontology - Biological Process	GOBP_DENDRITIC_CELL_DIFFERENTIATION	8.89964266034419e-05	0.00195926584008474	0.538434096309916	-0.603397171190569	-2.0641198553478	36	Pirb,Tgfbr2,Trpm2,Zbtb46,Cebpb,Spi1,Irf8,Gimap3,Flt3,Ccr7,Prtn3,Hmgb1,Batf3,Tmem176b,Gimap5,Tgfb1,Relb,Azi2,Camk4,Slamf9,Tmem176a,Notch2,F2rl1,Rbpj	0.666666666666667
Ontology - Biological Process	GOBP_NEUTROPHIL_DEGRANULATION	2.25136449066625e-05	0.000630578854981887	0.575610261071129	-0.828388251912662	-2.06139792496037	11	Syk,Itgb2,Pikfyve,Spi1,Abr,Myo1f	0.545454545454545
Regulatory Target Gene - miRDB	MIR_466B_3P_MIR_466C_3P_MIR_466P_3P	5.4321988233053e-11	7.01848849582051e-09	0.851339057116899	-0.428081594477313	-2.06090786003754	291	Vcam1,Pfkfb2,Ccnt2,Kmt2c,Slc38a1,Zbtb44,Ino80d,Paxbp1,Kat6a,Hivep1,Phip,Ptprb,Pcgf5,Rora,Chd9,Arhgap19,Asxl2,Slc16a10,Zfp715,Homer1,Bnip2,Bcl6,Pgap6,Crebrf,Adgrg2,Dmxl1,Sirt1,Hook3,Gvin3,Acap2,Qtrt2,Txndc16,Cd300a,Hecw2,Ube3a,Arid2,Gmfb,Bpnt2,Zfand5,Zfp148,Rsbn1l,Clasp2,Upp2,Pnn,Carf,Cdc14a,Apc,Chd2,Csnk1g1,Runx1,Suco,Zfp36l2,Clic5,Sp1,Cpsf6,Ahr,Ppp1r9b,Dop1b,Sgms1,Klf15,Peak1,Tmem65,Irs1,Tnrc6c,…	0.388316151202749
Regulatory Target Gene - miRDB	MIR_670_5P	1.00970576996031e-07	6.2699597443931e-06	0.704975715167238	-0.463746747500884	-2.05932054992702	158	Rassf3,Esrrg,Fam234b,Tppp,Ugt1a6a,Atxn7,Tox,Ino80d,Lfng,Kansl1l,Trpm2,Zfp281,Abcc5,Dipk2a,Nedd9,Gls,Zbtb37,Pcmtd2,Cdh5,Brwd1,Rasal2,Yod1,Bpnt2,Trib2,Zfp148,Kdm7a,Apc,Ccbe1,Zfp12,Sh2b3,Cecr2,Brwd3,Zbtb4,Sbno1,Atxn3,Cyyr1,Cdk19,Peak1,Stxbp5l,Itch,Zbtb34,Fat4,Ago4,Zzz3,Arid3a,Bcl2l2,Gjc1,Kif1b,Plekha8,Apba1,Gpr141,Gxylt1,Edn1,Slc35a4,Rbak,Arid3b,Unc93a,Gucy1a2,Etv3,Pcdh7,Ugt1a1,Hinfp,Usp38,Atl2,Xndc…	0.455696202531646
Cell Type Signatures	DESCARTES_ORGANOGENESIS_NEURAL_PROGENITOR_CELLS	8.21285263257584e-05	0.00183512011194557	0.538434096309916	-0.635747693646388	-2.05499827688374	29	Ascl1,Rassf4,Slc1a2,Chst15,Kalrn,Fgd4,Spsb4,Rgs8,Srrm4os	0.310344827586207
Regulatory Target Gene - miRDB	MIR_7010_5P	4.20616675861857e-08	2.83946816223279e-06	0.719512826338911	-0.459843268538394	-2.05183218167149	162	Esrrg,Klf12,Maff,Tasor,Kmt2a,Mdm4,Tox,Fcho2,Noct,Chd3,Rictor,Itga4,Ago3,Cbl,Fign,Hipk3,Mecp2,Pex26,Tlr4,Ptbp3,Gls,A1cf,Mga,Med13,Hip1,Arhgef9,Nfat5,Aak1,Slc8a1,Pik3cb,Rgs8,Tnrc6b,Slc26a2,Hrk,Orai2,Clic5,Dock5,AB124611,Cpsf7,Pkm,Klrd1,Vps25,Brca2,Sumo1,Atf7,Gm826	0.283950617283951
Ontology - Biological Process	GOBP_CD8_POSITIVE_ALPHA_BETA_T_CELL_ACTIVATION	7.77663812570679e-05	0.0017452836192923	0.538434096309916	-0.665066559618981	-2.05166821661835	24	Tox,Wdfy4,Lilrb4b,Vsir,Nckap1l,Lilrb4a,Satb1,Cd244a,Bcl2,Runx1	0.416666666666667
Curated - Chemical and Genetic Perturbation	LIU_OVARIAN_CANCER_TUMORS_AND_XENOGRAFTS_XDGS_DN	1.34479121431815e-28	1.65730000343008e-25	1.38774608305349	-0.385508590319386	-2.05163753234605	1234	Vnn1,Peg3,Cd163,Rasgrp2,Rassf4,Kctd12,Tenm3,Cybb,Vcam1,Maff,Cacna1h,Enpp2,Hgf,Fcho2,Siglec1,Lin7a,Nfam1,Adam23,Itga4,Wdfy4,Rab8b,Axl,Slc16a7,Itgal,Timp3,Sla,Arhgap31,Maf,Cd84,Rassf2,Lilrb4b,Ptprc,Spred1,Cd44,Il15ra,Nlrc5,Calcrl,Prex2,Cebpd,Fyb,Jam2,Adgrf5,Pirb,Ankrd44,Vsir,Lair1,Tm6sf1,Adgre5,Cd53,Dock4,Slc2a5,Dnajc12,Adgrl4,Ptprb,Msr1,Nckap1l,Cmklr1,Ccr5,Ctbs,Cyria,Dock2,Rora,Vsig4,Csf1r,Slc11a1…	0.359805510534846
Ontology - Biological Process	GOBP_REGULATION_OF_LONG_TERM_SYNAPTIC_DEPRESSION	0.000117895475737917	0.00250504431935963	0.538434096309916	-0.756988101774797	-2.04937254099089	15	Adora1,Sorcs3,Pirb,Shank3,Iqsec2,Fmr1,Kcnb1	0.466666666666667
Regulatory Target Gene - miRDB	MIR_7221_5P	1.2767570418037e-05	0.00039873147303581	0.593325476396405	-0.529002430497616	-2.04343297547892	66	Slc1a2,Gm14322,Ppargc1a,Asxl2,Fam102b,Bfar,Gpr155,Ctdspl2,Fgd4,Gmfb,Zfand5,Dok2,Trpm7,Sp1,Abca9,Prkch,Gcsam,Zbtb10,Bend4,Rap1b,Fam120c,Slc37a1,Cdca7l,Itga10,Ckap5,Siglech,Zfp398,Med14	0.424242424242424
Regulatory Target Gene - miRDB	MIR_466M_3P	1.28001116178965e-13	2.97203751058433e-11	0.943632225232838	-0.406806396638314	-2.04055159291911	456	Pfkfb2,Mrc1,Ccnt2,Adam23,Slc38a1,Ino80d,Rev1,Kat6a,Mtx3,Ssh2,Cd44,Tia1,Chpt1,Nufip2,Phip,Rora,Asxl2,Itpripl2,Slc16a10,Tmem26,Zfp715,Plag1,Taok1,Nbeal1,Homer1,Bcl6,Ccdc82,Dipk2a,Ttbk2,Mfsd2a,Smurf2,Crebrf,Adgrg2,Dmxl1,Map3k8,Sirt1,Col27a1,Hook3,Pou2f1,Prkcb,Prpf4b,Qtrt2,Ids,Gabpb2,Rab27a,Ctdspl2,Kalrn,Zfp26,Rnf152,Cd300a,Hecw2,Ube3a,Brwd1,Plxnc1,Dennd1b,Dido1,Mef2a,Bpnt2,Pank3,Fam199x,Elf4,Cramp1,…	0.370614035087719
Ontology - Biological Process	GOBP_REGULATION_OF_LEUKOCYTE_PROLIFERATION	1.48576270841877e-09	1.37464503236441e-07	0.788186810800237	-0.435132265242629	-2.04055065409494	231	Vcam1,Cd55,Kit,Syk,Itgal,Csf2rb2,Cd22,Lilrb4b,Ptprc,Cd44,Vsir,Tgfbr2,Nckap1l,Chrnb2,Lilrb4a,Vsig4,Csf1r,Prnp,Inpp5d,Atm,Bcl6,Tnfrsf14,Carmil2,Cebpb,Ighd,Csf2rb,H2-DMb2,Tlr4,Tnfrsf1b,Siglecg,Fcgr2b,Cd300a,Rasal3,Ikzf3,Cd38,Laptm5,Coro1a,Jak2,Btla,Cd244a,Lgals3,Card11,Bcl2,Rc3h1,Xcl1,Tlr9,Cd46,Csf2ra,Cd86,Bmi1,Enpp3,Ahr,Cd59a,Igfbp2,Tyrobp,Lst1,Marchf7,Clec4g,Itch,Jak3,Il20rb,Aif1,Ccdc88b,Sos2,Il6s…	0.406926406926407
Ontology - Biological Process	GOBP_INTERLEUKIN_10_PRODUCTION	2.94896331573754e-05	0.000784806333578591	0.575610261071129	-0.558804887395749	-2.0390097781112	50	Hgf,Syk,Cd84,Lilrb4b,Vsir,Lilrb4a,Tlr4,Fcgr2b,Trib2,Fcer1g,Nfkbiz,Tlr9,Cd46,Plcg2,Rbm47,Tyrobp,Lilra5,Jak3,Tlr2,Stat3,Il20rb,Nod2,Btk,Pycard,Prkcz,Cd274	0.52
Ontology - Biological Process	GOBP_GRANULOCYTE_CHEMOTAXIS	8.24355100679018e-06	0.000276876164947139	0.593325476396405	-0.496840515563713	-2.03763319819815	94	Syk,Nckap1l,Cmklr1,Csf1r,Prex1,Csf3r,Itga9,Itgb2,Pikfyve,Ccl6,Vav1,Sell,Dysf,Cxcl13,Fcer1g,Cxcl1,Vegfa,Lgals3,Lyst,Fcgr3,Xcl1,S100a8,C5ar1,Mospd2,Cxcl11,Mpp1,Pde4d,Nod2,Hrh1,Itga1,Il34,Ccl22,C5ar2,Ccr7,Ccl25,Il17ra,Cxcr2,Ccl9,Ccl5,Bst1,Edn1,Cd74,Slc37a4	0.457446808510638
Ontology - Biological Process	GOBP_INFLAMMATORY_CELL_APOPTOTIC_PROCESS	0.000142488616587555	0.00293043661919027	0.518848077743792	-0.672118714440714	-2.0368718226109	23	Cd44,Ccr5,Sirt1,Fcgr2b,Pik3cd,Pik3cb,Plekho2,Itpkb,Nod2,Cxcr2,Ccl5,Mef2c,Pten,Fasl	0.608695652173913
Curated - Chemical and Genetic Perturbation	LAZARO_GENETIC_MOUSE_MODEL_HIGH_GRADE_LARGE_CELL_NEUROENDOCRINE_LUNG_CARCINOMA_DN	1.00634858465498e-12	1.85318513502958e-10	0.910119734774459	-0.408187143271417	-2.03545371855844	435	Zkscan3,Rasgrp2,Cep85l,Stard9,Abca17,Tppp,Adgre4,Reps2,Kit,Wdfy4,Prex2,Hmbox1,Cd19,Ushbp1,Chpt1,Adgrf5,Ankrd44,Hykk,Adgre5,Ms4a1,Tbx3os1,Dock4,Ptprb,Cmklr1,Cyria,Pax5,Bmpr2,Themis,Cemip2,Clec9a,Macf1,Shank3,Arap3,Fendrr,Tspan7,Zfp366,Etv5,Cd79a,Dock9,Tmcc3,Fgf1,Tnfsf15,Fgd5,Ids,Napsa,Abca5,Adra1a,Abca6,Hhip,Cd300e,Hecw2,Akap5,BE692007,9530026P05Rik,Rasal3,Akap12,Fchsd2,Ikzf3,Zfp953,Trib2,Traf3ip3…	0.418390804597701
Regulatory Target Gene - miRDB	MIR_551B_5P	1.302632949651e-10	1.54588759158212e-08	0.826657301178302	-0.419737014374812	-2.03252305053614	306	Fnip1,Pfkfb2,Mdm4,Fcho2,Rictor,Itga4,Atp8a1,Kcna2,Ssh2,Ifi209,Spred1,Phc3,Nufip2,Cpeb3,Zkscan1,Naaladl2,Chd9,Bmpr2,Hic2,Ep300,Sirpa,Lrp6,Nbeal1,Fam102b,Nln,Mbnl1,P2ry13,Map3k2,Gvin3,Ell2,Pou2f1,Azin1,Abca5,Mndal,Txndc16,Sugct,Bod1l,Tmem64,Cep350,Baz1a,Slc8a1,Atp11a,Trib2,Zfp148,Rsbn1l,Rfx7,Cdc14a,Kdm7a,Pik3r5,Gm6377,Erbin,Sp4,Plac8,Il7r,Aff4,Tra2a,Cecr2,Stx16,Ireb2,Senp1,Usp9x,Nsd3,Zbtb6,Kctd18,M…	0.30718954248366
Regulatory Target Gene - miRDB	MIR_7006_3P	1.0949747849216e-07	6.72129924491532e-06	0.704975715167238	-0.457896728108475	-2.03135423546241	156	Fnip1,Aqp4,Kif21b,Ppargc1a,Sntb2,Nufip2,Dock4,Naaladl2,Slc22a5,Taok1,Cttnbp2nl,Arid4b,Slc25a51,Bhlhe22,Crebrf,Tns4,Smg1,Nfat5,Fam120b,Klhl24,Gmfb,Mef2a,Pank3,Spic,Xrn1,Man2a1,Tmtc1,Cavin2,Tnfaip8,Rnf38,Zbtb6,B230219D22Rik,Cd2ap,Itch,Arhgap32,Btaf1,Nsun6,Phf20l1,Mid1,Tnfrsf11b,Slc30a4,Them7,Bcl2l11,Pxk,Pigr,Ncoa2,Camk2n1,Zfp780b,Txlng,Lpcat2,Nlrp1a,Glcci1,Fam120c,Cyfip2,Gfpt1,Odf2l,Wdfy2,Stag2,Mtf…	0.403846153846154
Regulatory Target Gene - miRDB	MIR_467A_3P	3.51565738782248e-17	1.81691441968722e-14	1.06720998682811	-0.394137166184434	-2.02790744248352	666	Esrrg,Klf12,Slc1a2,Fnip1,Pdzrn3,Vcam1,Hivep2,Slc23a2,Kmt2c,Kit,Itga4,Eda,Rab8b,Ptp4a1,Fzd8,Slc38a1,Kcna2,Zbtb44,Ino80d,Paxbp1,Zc3h11a,Spred1,Hivep1,Ash1l,Pkd1,Dpm1,Sorcs3,Wipf3,Cbx5,Nufip2,Naaladl2,Zbtb14,Znrf3,Zfp715,Plag1,Taok1,Trib1,Nfkbia,Homer1,Akap9,Arid4b,Bnip2,Foxo1,Mbnl1,Inpp4a,Rcan2,Far1,Mfsd2a,Nedd9,Crebrf,Adgrg2,Dmxl1,Rbm5,Mycbp2,Ppm1k,Ptbp3,Ncf1,Map3k8,Btnl9,Hook3,Mysm1,Prpf4b,Plcb1,…	0.400900900900901
Ontology - Biological Process	GOBP_NEGATIVE_REGULATION_OF_INTERLEUKIN_10_PRODUCTION	0.000106885536698236	0.00229238712642897	0.538434096309916	-0.762682943695443	-2.02471160283658	14	Cd84,Lilrb4b,Vsir,Lilrb4a,Fcgr2b,Trib2,Tyrobp,Jak3,Btk,Cd274	0.714285714285714
Regulatory Target Gene - miRDB	MIR_669F_3P	5.96588259603212e-17	2.9868564084697e-14	1.05746357275086	-0.393647799009931	-2.02263788136037	664	Esrrg,Klf12,Slc1a2,Fnip1,Pdzrn3,Vcam1,Hivep2,Slc23a2,Kmt2c,Kit,Itga4,Eda,Rab8b,Ptp4a1,Fzd8,Slc38a1,Kcna2,Zbtb44,Ino80d,Paxbp1,Zc3h11a,Spred1,Hivep1,Ash1l,Pkd1,Dpm1,Sorcs3,Wipf3,Cbx5,Nufip2,Naaladl2,Zbtb14,Znrf3,Zfp715,Plag1,Taok1,Trib1,Nfkbia,Homer1,Akap9,Arid4b,Bnip2,Foxo1,Mbnl1,Inpp4a,Rcan2,Far1,Mfsd2a,Nedd9,Crebrf,Adgrg2,Dmxl1,Rbm5,Mycbp2,Ppm1k,Ptbp3,Ncf1,Map3k8,Btnl9,Hook3,Mysm1,Prpf4b,Plcb1,…	0.400602409638554
Ontology - Biological Process	GOBP_NEGATIVE_REGULATION_OF_LEUKOCYTE_MIGRATION	6.18107217324124e-05	0.00144821033016201	0.538434096309916	-0.578983744550482	-2.02136056422974	39	Adora1,Plcb1,Cd300a,Abr,Slamf8,Cd200r1,Gcsam,Padi2,C5ar2,Cxcl12,Ccl25,Cnn2,Hc	0.333333333333333
Ontology - Biological Process	GOBP_MYELOID_LEUKOCYTE_ACTIVATION	2.36039391637444e-08	1.68820852384977e-06	0.73376198835648	-0.438222579142054	-2.02075383299137	207	Pparg,Kit,Syk,Cd84,Lilrb4b,Fyb,Adgrf5,Pirb,Tgfbr2,Dock2,Lilrb4a,Rora,Csf1r,Slc11a1,Atm,Fcgr4,Tlr4,Cd48,Slc7a2,Fes,Itgb2,Pikfyve,Fgr,Fcgr2b,Rasgrp1,Cd300a,Spi1,Abr,Dysf,Kmt2e,Cd300lb,Fcer1g,Jak2,Cd244a,Cd300lf,Fcgr3,Snhg20,Tlr9,Hmox1,Enpp3,Lcp2,Plcg2,Klrk1,C5ar1,Vamp2,Myo1f,Tyrobp,Tmem229b,Sbno2,Hyal2,Tlr2,Gab2,C1qa,Gimap3,Aif1,Unc13d,Adam10,Plscr2,Cd37,Tlr1,Btk,Gata2,Casp1,Pla2g4a,Tnf,Cxcr2,Cnr2,…	0.367149758454106
Regulatory Target Gene - miRDB	MIR_467B_3P_MIR_467C_3P_MIR_467D_3P_MIR_467E_3P	2.77223685973592e-13	6.16861204580961e-11	0.932595211336209	-0.403141328225585	-2.0195839857715	447	Tmtc2,Myo9a,Adgre4,Mrc1,Rap1gap2,Wdfy3,Kmt2c,Rictor,Adam23,Fzd8,Kcna2,Ankhd1,Zbtb44,Ino80d,Timp3,Spred1,Hivep1,Adgrf5,Ptprb,Bmpr2,Epb41l1,Znrf3,Plag1,Taok1,Lrp6,Homer1,Plekhm3,Akap9,Arid4b,Fam210a,Far1,Marf1,Crebrf,Bdp1,Rnf214,Hook3,Ptp4a3,Prpf4b,Mast4,Ctdspl2,Med13,Pira2,Fgd4,Hhip,Hip1,Aak1,Tgfbr3,Diaph2,Zfp608,Epha7,Fchsd2,Cflar,Slc8a1,Kmt2e,Cramp1,Ino80,Zfp148,Ifit2,Ptprd,Mllt10,Ankrd13c,Zmym6…	0.371364653243848
Regulatory Target Gene - miRDB	MIR_669M_3P	6.0398778479964e-13	1.19462818521914e-10	0.921426003494898	-0.403128226537238	-2.01831448652637	450	Tmtc2,Myo9a,Adgre4,Mrc1,Rap1gap2,Wdfy3,Kmt2c,Rictor,Adam23,Fzd8,Kcna2,Ankhd1,Zbtb44,Ino80d,Timp3,Spred1,Hivep1,Adgrf5,Ptprb,Bmpr2,Epb41l1,Znrf3,Plag1,Taok1,Lrp6,Homer1,Plekhm3,Akap9,Arid4b,Fam210a,Far1,Marf1,Crebrf,Bdp1,Rnf214,Hook3,Ptp4a3,Prpf4b,Mast4,Ctdspl2,Med13,Pira2,Fgd4,Hhip,Hip1,Aak1,Tgfbr3,Diaph2,Zfp608,Epha7,Fchsd2,Cflar,Slc8a1,Kmt2e,Cramp1,Ino80,Zfp148,Ifit2,Ptprd,Mllt10,Ankrd13c,Zmym6…	0.371111111111111
Regulatory Target Gene - miRDB	MIR_297B_5P	5.63698144172204e-07	2.85791391385534e-05	0.659444398037935	-0.470240631434416	-2.01726551272428	122	F830016B08Rik,Myo9a,Pfkfb2,Col4a5,Ro60,Ago3,Csf2rb2,Hivep1,Sorcs3,Pank1,Cyria,Homer1,Amotl1,Zbtb43,Crebrf,Ptbp3,Ell2,Azin1,Tnfsf15,Ids,Zfp26,Pank3,Lcorl,Tasor2,Bcl2,Brwd3,Arhgap25,Ice1,Snrpn,Manea,Dnm3,Gnaq,Spef2,Wdr82,Nxpe3,Dusp16,Gbp4,Zfx,Zfp729a,Zfp966,Rfx3,Glcci1,Cep295,Zfp970,Rock2	0.368852459016393
Ontology - Biological Process	GOBP_MAST_CELL_ACTIVATION	1.33447772892915e-05	0.000412734897590231	0.593325476396405	-0.526615643948057	-2.01392714262739	62	Kit,Syk,Cd84,Lilrb4b,Fyb,Lilrb4a,Tlr4,Cd48,Fes,Fgr,Fcgr2b,Rasgrp1,Cd300a,Cd300lb,Fcer1g,Cd300lf,Fcgr3,Hmox1,Enpp3,Lcp2,Gab2,Unc13d,Plscr2,Btk,Gata2	0.403225806451613
Regulatory Target Gene - miRDB	MIR_669B_3P	2.05924248475255e-17	1.09970412827402e-14	1.07686819261983	-0.391182389540248	-2.01288095513498	670	Esrrg,Klf12,Slc1a2,Fnip1,Pdzrn3,Vcam1,Hivep2,Slc23a2,Kmt2c,Kit,Itga4,Eda,Rab8b,Ptp4a1,Fzd8,Slc38a1,Kcna2,Zbtb44,Ino80d,Paxbp1,Zc3h11a,Spred1,Hivep1,Ash1l,Pkd1,Dpm1,Sorcs3,Wipf3,Cbx5,Nufip2,Naaladl2,Zbtb14,Znrf3,Zfp715,Plag1,Taok1,Trib1,Nfkbia,Homer1,Akap9,Arid4b,Bnip2,Foxo1,Mbnl1,Inpp4a,Rcan2,Far1,Mfsd2a,Nedd9,Crebrf,Adgrg2,Dmxl1,Rbm5,Mycbp2,Ppm1k,Ptbp3,Ncf1,Map3k8,Btnl9,Hook3,Mysm1,Prpf4b,Plcb1,…	0.397014925373134
Ontology - Biological Process	GOBP_NEUTROPHIL_MEDIATED_IMMUNITY	0.000144040689040154	0.00295477065187236	0.518848077743792	-0.622608133495643	-2.01252580904997	29	Syk,Ncf1,Itgb2,Pikfyve,Spi1,Abr,Kmt2e,Cd300lb,Cxcl1,Lyst,Myo1f	0.379310344827586
Regulatory Target Gene - miRDB	MIR_669D_2_3P_MIR_669L_3P	4.96579201472563e-13	1.04680202457789e-10	0.921426003494898	-0.401985159498471	-2.01162896390085	448	Tmtc2,Myo9a,Adgre4,Mrc1,Rap1gap2,Wdfy3,Kmt2c,Rictor,Adam23,Fzd8,Kcna2,Ankhd1,Zbtb44,Ino80d,Timp3,Spred1,Hivep1,Adgrf5,Ptprb,Bmpr2,Epb41l1,Znrf3,Plag1,Taok1,Lrp6,Homer1,Plekhm3,Akap9,Arid4b,Fam210a,Far1,Marf1,Crebrf,Bdp1,Rnf214,Hook3,Ptp4a3,Prpf4b,Mast4,Ctdspl2,Med13,Pira2,Fgd4,Hhip,Hip1,Aak1,Tgfbr3,Diaph2,Zfp608,Epha7,Fchsd2,Cflar,Slc8a1,Kmt2e,Cramp1,Ino80,Zfp148,Ifit2,Mllt10,Ankrd13c,Zmym6,Rbm27…	0.370535714285714
Ontology - Biological Process	GOBP_POSITIVE_REGULATION_OF_PHAGOCYTOSIS	1.16131265368531e-05	0.000371634796918376	0.593325476396405	-0.501847074427277	-2.00864053517209	81	Pparg,Mertk,Colec10,Ptprc,Il15ra,Sftpa1,Nckap1l,Dock2,Slc11a1,Sirpa,Cd36,Rab27a,Fcgr2b,Cfp,Abr,Fcgr1,Il2rb,Ano6,Fcer1g,Cd300lf,Fcgr3,Clec7a,Plcg2,Abca7,Cyba,Nod2,Rab31,Btk,Gata2,Appl2,Ccr7,Lrp1,Sirpb1c,Tnf,Pycard,Sftpd,Il2rg,Rapgef1	0.469135802469136
Ontology - Molecular Function	GOMF_IMMUNOGLOBULIN_BINDING	0.000228259961040533	0.0043786226670683	0.518848077743792	-0.700111485529863	-2.00754586680744	18	Ms4a1,Hrg,Fcgr4,Fcgr2b,Pira2,Fcgr1,Fcer1g,Lgals3,Fcgr3	0.5
Ontology - Biological Process	GOBP_LONG_TERM_SYNAPTIC_DEPRESSION	0.0004415766678863	0.00758252925638416	0.49849310876659	-0.62374683692708	-2.00725380022075	28	Adora1,Sorcs2,Sorcs3,Pirb,Shank3,Cd38,Iqsec2,Fmr1,Kcnb1,Abhd6	0.357142857142857
Ontology - Biological Process	GOBP_MEMBRANE_INVAGINATION	5.0755415570949e-05	0.00123391883590618	0.557332238758646	-0.515416903258912	-2.00716268962483	68	Fcho2,Pparg,Msr1,Nckap1l,Sirpa,Cd36,Itgb2,Fcgr2b,Cd300a,Timd4,Fcgr1,Ano6,Fcer1g,Fcgr3,Siglece,Clec7a,Treml4,Plcg2,Snx9,Arhgap25,Abca7,Aif1,Rab31,Gata2,Appl2	0.367647058823529
Regulatory Target Gene - miRDB	MIR_466O_3P	8.35525598076331e-13	1.57481830668011e-10	0.921426003494898	-0.399551005229176	-2.0053054365145	458	Pfkfb2,Mrc1,Ccnt2,Adam23,Slc38a1,Ino80d,Rev1,Kat6a,Mtx3,Ssh2,Cd44,Tia1,Chpt1,Nufip2,Phip,Rora,Asxl2,Itpripl2,Slc16a10,Tmem26,Zfp715,Plag1,Taok1,Nbeal1,Homer1,Bcl6,Ccdc82,Dipk2a,Ttbk2,Mfsd2a,Smurf2,Crebrf,Adgrg2,Dmxl1,Map3k8,Sirt1,Col27a1,Hook3,Pou2f1,Prkcb,Prpf4b,Qtrt2,Ids,Gabpb2,Rab27a,Ctdspl2,Kalrn,Zfp26,Rnf152,Cd300a,Hecw2,Ube3a,Brwd1,Plxnc1,Dennd1b,Dido1,Mef2a,Bpnt2,Pank3,Fam199x,Elf4,Cramp1,…	0.364628820960699
Regulatory Target Gene - miRDB	MIR_297A_5P	1.41071885760666e-06	6.1751712616711e-05	0.643551836150722	-0.465599470916685	-2.00411929221895	128	F830016B08Rik,Myo9a,Pfkfb2,Col4a5,Ro60,Ago3,Csf2rb2,Hivep1,Sorcs3,Pank1,Cyria,Homer1,Amotl1,Csf2rb,Zbtb43,Crebrf,Ptbp3,Ell2,Azin1,Tnfsf15,Ids,Zfp26,Pank3,Lcorl,Tasor2,Bcl2,Brwd3,Arhgap25,Ice1,Snrpn,Manea,Dnm3,Gnaq,Spef2,Wdr82,Nxpe3,Dusp16,Gbp4,Zfx,Zfp729a,Zfp966,Rfx3,Glcci1,Fam120c,Cep295,Zfp970,Rock2	0.3671875
Regulatory Target Gene - miRDB	MIR_683	2.9721754939905e-05	0.000789672032988753	0.575610261071129	-0.507414267177146	-2.0040991493215	75	Fcho2,Vwa8,Kat6a,Rassf2,Phc3,Aak1,Rasal2,Epha7,Rfx7,Sp3,Pnn,Sh2b3,Rasgrp3,Xcr1,Peak1,Lrch3,Irs1,Rtl5,Slc6a16,Kcnb1,Dzank1,Abl2,Hspa12a,Itgae,Cds2,Nav1,Rapgef1	0.36
Ontology - Biological Process	GOBP_GRANULOCYTE_MIGRATION	1.18870723500801e-06	5.3813713813102e-05	0.643551836150722	-0.469273467119298	-1.99916619638791	118	Syk,Nckap1l,Cmklr1,Csf1r,Il1r1,Sirpa,Prex1,Csf3r,Itga9,Itgb2,Pikfyve,Cd300a,Ccl6,Vav1,Sell,Dysf,Cxcl13,Fcer1g,Cxcl1,Vegfa,Lgals3,Lyst,Fcgr3,Xcl1,Slamf8,S100a8,C5ar1,Myo1f,Mospd2,Cxcl11,Tlr2,Mpp1,Pde4d,Nod2,Hrh1,Itga1,Il34,Ccl22,C5ar2,Ccr7,Adam8,Prtn3,Ccl25,Il17ra,Cxcr2,Ccl9,Mcoln2,Ccl5,Bst1,Edn1,Cd74,Slc37a4	0.440677966101695
Ontology - Biological Process	GOBP_REGULATION_OF_MACROPHAGE_DERIVED_FOAM_CELL_DIFFERENTIATION	0.00024346856799764	0.00461065003296713	0.518848077743792	-0.684593363294277	-1.99897431681353	19	Ppara,Pparg,Msr1,Cd36,Nfkbia,Abcg1,Abca5,Apob,Prkch	0.473684210526316
Canonical Pathways - Reactome	REACTOME_PHOSPHORYLATION_OF_CD3_AND_TCR_ZETA_CHAINS	0.000276084537043179	0.00509579535480273	0.49849310876659	-0.696343989388221	-1.99674269979234	18	Ptprc,Cd3g,H2-Eb2,Lck,H2-Aa,H2-Ab1,H2-Eb1,Trbc1,Cd3d,Trbc2,Ptpn22,Cd4,Ptprj,Pag1	0.777777777777778
Ontology - Biological Process	GOBP_FOAM_CELL_DIFFERENTIATION	0.000184247817073837	0.0036532602442326	0.518848077743792	-0.646473003285381	-1.99647293783174	25	Ppara,Pparg,Msr1,Ep300,Cd36,Nfkbia,Abcg1,Soat1,Abca5,Apob,Prkch	0.44
Regulatory Target Gene - miRDB	LET_7B_3P	8.7235492047009e-13	1.62511606754085e-10	0.921426003494898	-0.395752419530323	-1.99514418663804	486	Kctd12,Tmtc2,Adcy6,Fnip1,Pdzrn3,Myo9a,Tasor,Mdm4,Hivep2,Kmt2c,Rictor,Mycl,Ino80d,Paxbp1,Ubn2,Arhgef3,Spred1,Hivep1,Mllt6,Cbx5,Ankrd44,Cpeb3,Apaf1,Pcgf5,Naaladl2,Pnisr,Bmpr2,Igf1r,Zbtb14,Tmem26,Plag1,Taok1,Lrp6,Nfkbia,Plekhm3,Akap9,Arid4b,Bnip2,Lysmd3,Bfar,Foxo1,Inpp4a,Rcan2,Utrn,Bdp1,Mycbp2,Ptbp3,Gls,Hook3,Pcdh11x,Mast4,Hhip,Hip1,Plekha6,Nfat5,Aak1,Akap12,Klhl24,Slc8a1,Zfp318,Gng2,Kmt2e,Nktr,Rfx7…	0.345679012345679
Regulatory Target Gene - miRDB	MIR_98_3P	5.91118726884875e-13	1.18378914042782e-10	0.921426003494898	-0.395381615570046	-1.99313994882705	484	Kctd12,Tmtc2,Adcy6,Fnip1,Pdzrn3,Myo9a,Tasor,Mdm4,Hivep2,Kmt2c,Rictor,Mycl,Ino80d,Paxbp1,Ubn2,Arhgef3,Spred1,Hivep1,Mllt6,Cbx5,Ankrd44,Cpeb3,Apaf1,Pcgf5,Naaladl2,Pnisr,Bmpr2,Igf1r,Zbtb14,Tmem26,Plag1,Taok1,Lrp6,Nfkbia,Plekhm3,Akap9,Arid4b,Bnip2,Lysmd3,Bfar,Foxo1,Inpp4a,Rcan2,Utrn,Bdp1,Mycbp2,Ptbp3,Gls,Hook3,Pcdh11x,Mast4,Hhip,Hip1,Plekha6,Nfat5,Aak1,Akap12,Klhl24,Slc8a1,Zfp318,Gng2,Kmt2e,Nktr,Rfx7…	0.34504132231405
Regulatory Target Gene - miRDB	MIR_7683_3P	1.60112411977343e-07	9.36408616149652e-06	0.690132458796796	-0.437108346302218	-1.9917907656518	182	Esrrg,Klf12,Maff,Tasor,Kmt2a,Mdm4,Tox,Fcho2,Noct,Chd3,Rictor,Itga4,Ago3,Cbl,Fign,Hipk3,Mecp2,Pex26,Tlr4,Ptbp3,Gls,A1cf,Mga,Med13,Hip1,Arhgef9,Nfat5,Aak1,Slc8a1,Pik3cb,Rgs8,Tnrc6b,Slc26a2,Hrk,Orai2,Clic5,Dock5,AB124611,Cpsf7,Pkm,Klrd1,Mospd2,Vps25,Mief1,Brca2,Stat3,Sumo1,Atf7,Gm826	0.269230769230769
Regulatory Target Gene - miRDB	MIR_499_3P	3.5706199520523e-06	0.000135878627676556	0.627256739718528	-0.462060873373371	-1.9916143294497	124	Ascl1,Ash1l,Nufip2,Phip,Ccdc15,Cyria,Bnip2,Foxo1,Crebrf,Tmcc3,Rnf214,Mctp1,Phf1,Pan3,Ube3a,Dnmt3a,Man2a1,Sp4,Rbm46,Rbm12b2,Bmi1,Stx17,Clk4,Fgd6,Senp7,Trim36,Npr3,Ccr1,Raph1,Spin4,Atad2b,Zfhx4,Zfp280c,Tent4b,Ncoa2,Wdr82,1810010H24Rik,Sfpq,Fam120c,Nus1,Cyfip2,Prg4,Ctso,Zfp384,Cert1,Pde3b,Acod1,Otud6b,Sf3b1,Olfm3,Pcdh7,Rps6kb1,Dnajb4,Hk2,Gpatch8,Fam91a1,Sanbr	0.459677419354839
Ontology - Molecular Function	GOMF_NUCLEOTIDE_TRANSMEMBRANE_TRANSPORTER_ACTIVITY	0.000277771588478605	0.0051210340840227	0.49849310876659	-0.65605088930439	-1.98817789463711	23	Slc25a32,Slc25a36,Slc25a51,Abcc5,Slc25a42,Slc19a1,Slc25a53,Slc17a9,Abcc4	0.391304347826087
Regulatory Target Gene - miRDB	MIR_12178_3P	5.42986760943038e-07	2.77044296084981e-05	0.659444398037935	-0.4495765520883	-1.98738132254413	154	Fnip1,Kif21b,Ppargc1a,Sntb2,Nufip2,Dock4,Naaladl2,Slc22a5,Taok1,Cttnbp2nl,Arid4b,Slc25a51,Bhlhe22,Crebrf,Tns4,Smg1,Nfat5,Fam120b,Klhl24,Gmfb,Mef2a,Pank3,Spic,Xrn1,Man2a1,Tmtc1,Cavin2,Tnfaip8,Rnf38,Zbtb6,B230219D22Rik,Cd2ap,Itch,Arhgap32,Btaf1,Nsun6,Phf20l1,Mid1,Tnfrsf11b,Slc30a4,Them7,Bcl2l11,Pxk,Pigr,Ncoa2,Camk2n1,Zfp780b,Txlng,Lpcat2,Nlrp1a,Glcci1,Fam120c,Cyfip2,Gfpt1,Odf2l,Wdfy2,Stag2,Mtfr1,Ol…	0.402597402597403
Regulatory Target Gene - miRDB	MIR_6912_3P	5.27328168415342e-05	0.00127618196165894	0.557332238758646	-0.532800040673753	-1.98706392697212	54	Ogt,Ccnt2,Plekhg3,Dennd1b,Cacna1d,Zfp953,Elmod2,Ap4e1,Tmem170b,Megf9,Fli1,Riok2,Erlin2,Arnt,Senp7,Phf20l1,Raph1,Atl1,Glcci1,Slc9a9,Cdca7l,6720489N17Rik,Tacc1,Gm7694,Hmgn5,Msantd3	0.481481481481482
Ontology - Biological Process	GOBP_LEUKOCYTE_HOMEOSTASIS	3.521142048333e-06	0.000134821951481142	0.627256739718528	-0.466000174182771	-1.98415463250502	117	Axl,Mertk,Slc15a4,Cd44,Pirb,Nckap1l,Lilrb4a,Csf1r,Mir142hg,Dock10,Fcgr2b,Pik3cd,P2rx7,Pik3cb,Coro1a,Fcer1g,Tsc22d3,Bcl2,Rc3h1,Sh2b3,Tnfaip3,Gpr174,Il7r,Ahr,Dock11,Siva1,Itpkb,Jak3,Pmaip1,Il20rb,Gimap3,Chst3,Sos2,Bcl2l11,Btk,Kitl,Flt3,Abl1,Ripk3,Cxcr2,Hc,Ppp2r3c,Ccr2,Cd74,Slc37a4,Il2ra,Hmgb1,Mef2c,Lat,Tnfrsf23,Rc3h2	0.435897435897436
Regulatory Target Gene - miRDB	LET_7F_1_3P	1.7743231252616e-12	3.08982943367566e-10	0.910119734774459	-0.393516659971482	-1.98387284004252	486	Kctd12,Tmtc2,Adcy6,Fnip1,Pdzrn3,Myo9a,Tasor,Mdm4,Hivep2,Kmt2c,Rictor,Mycl,Ino80d,Paxbp1,Ubn2,Arhgef3,Spred1,Hivep1,Mllt6,Cbx5,Ankrd44,Cpeb3,Apaf1,Pcgf5,Naaladl2,Pnisr,Bmpr2,Igf1r,Zbtb14,Tmem26,Plag1,Taok1,Lrp6,Nfkbia,Plekhm3,Akap9,Arid4b,Bnip2,Lysmd3,Bfar,Foxo1,Inpp4a,Rcan2,Utrn,Bdp1,Mycbp2,Ptbp3,Gls,Hook3,Pcdh11x,Mast4,Hhip,Hip1,Plekha6,Nfat5,Aak1,Akap12,Klhl24,Slc8a1,Zfp318,Gng2,Kmt2e,Nktr,Rfx7…	0.343621399176955
Ontology - Biological Process	GOBP_POSITIVE_REGULATION_OF_REACTIVE_OXYGEN_SPECIES_BIOSYNTHETIC_PROCESS	0.000315213870471021	0.00570626149018783	0.49849310876659	-0.691651740011255	-1.98328783433527	18	Ogt,Cd36,Tlr4,Rab27a,Nox4,Plcg2,Cyba,Hdac4,Sod2,Clcn3,Foxo3,Mfn2	0.666666666666667
Ontology - Biological Process	GOBP_ACUTE_INFLAMMATORY_RESPONSE	1.15741636633573e-05	0.000371602557215728	0.593325476396405	-0.502341929596183	-1.98303207156994	78	Vnn1,Adora1,Cd163,F8,Pparg,Ash1l,Ccr5,Ednrb,Fcgr2b,Hpse,Fcgr1,Ano6,Fcer1g,Cxcl1,Fcgr3,Pik3cg,Il1rn,Tnfrsf11a,Stat3,Il20rb,Saa4,Hp,Btk,Serpina3n,Ccr7,Adam8,Icam1,Tnf,Cxcr2,Ccl5,Saa3,Nlrp3	0.41025641025641
Regulatory Target Gene - miRDB	MIR_1966_3P	5.00814482009513e-07	2.60504831697221e-05	0.659444398037935	-0.446285828496116	-1.97984513164653	156	Fnip1,Kif21b,Ppargc1a,Sntb2,Nufip2,Dock4,Naaladl2,Slc22a5,Taok1,Cttnbp2nl,Arid4b,Slc25a51,Bhlhe22,Crebrf,Tns4,Smg1,Nfat5,Fam120b,Klhl24,Gmfb,Mef2a,Pank3,Spic,Xrn1,Man2a1,Tmtc1,Cavin2,Tnfaip8,Rnf38,Zbtb6,B230219D22Rik,Cd2ap,Itch,Arhgap32,Btaf1,Nsun6,Phf20l1,Mid1,Tnfrsf11b,Slc30a4,Them7,Bcl2l11,Pxk,Pigr,Ncoa2,Camk2n1,Zfp780b,Txlng,Lpcat2,Nlrp1a,Glcci1,Fam120c,Cyfip2,Gfpt1,Odf2l,Wdfy2,Stag2,Mtfr1,Ol…	0.397435897435897
Regulatory Target Gene - miRDB	LET_7A_1_3P_LET_7C_2_3P	4.27149888166965e-12	7.05501892610613e-10	0.887074988399873	-0.392065832021267	-1.97945071980984	488	Kctd12,Tmtc2,Adcy6,Fnip1,Pdzrn3,Myo9a,Tasor,Mdm4,Hivep2,Kmt2c,Rictor,Mycl,Ino80d,Paxbp1,Ubn2,Arhgef3,Spred1,Hivep1,Mllt6,Cbx5,Ankrd44,Cpeb3,Apaf1,Pcgf5,Naaladl2,Pnisr,Bmpr2,Igf1r,Zbtb14,Tmem26,Plag1,Taok1,Lrp6,Nfkbia,Plekhm3,Akap9,Arid4b,Bnip2,Lysmd3,Bfar,Foxo1,Inpp4a,Rcan2,Utrn,Bdp1,Mycbp2,Ptbp3,Gls,Hook3,Pcdh11x,Mast4,Hhip,Hip1,Plekha6,Nfat5,Aak1,Akap12,Klhl24,Slc8a1,Zfp318,Gng2,Kmt2e,Nktr,Rfx7…	0.344262295081967
Ontology - Biological Process	GOBP_NEUTROPHIL_CHEMOTAXIS	3.17985562680848e-05	0.000835155196673748	0.557332238758646	-0.501434870764076	-1.97808389520403	76	Syk,Nckap1l,Prex1,Csf3r,Itga9,Itgb2,Pikfyve,Ccl6,Vav1,Sell,Dysf,Cxcl13,Fcer1g,Cxcl1,Lgals3,Fcgr3,Xcl1,S100a8,C5ar1,Mospd2,Cxcl11,Mpp1,Pde4d,Nod2,Itga1,Ccl22,C5ar2,Ccr7,Ccl25,Cxcr2,Ccl9,Ccl5,Bst1,Edn1,Cd74,Slc37a4	0.473684210526316
Regulatory Target Gene - miRDB	MIR_669K_3P	1.19319272847818e-06	5.38482836702785e-05	0.643551836150722	-0.450028700553959	-1.97806168852942	145	Slc25a32,Tbc1d30,Pparg,Ildr2,Ro60,Tm6sf1,Hipk3,Chd9,Ednrb,9930021J03Rik,Mbnl1,Far1,Map3k8,Sirt1,Cdk17,Hook3,Tnfsf15,Med13,Nrip1,Pank3,Atp11a,Phactr2,Zfp148,Sp3,Clasp2,Zfp800,Baz2a,Slc25a53,Srsf7,Ireb2,Cdk19,H2-Eb2,Dr1,Mapre2,Mier1,Zdhhc21,Sowahc,Tcim,Mfap3l,Prrg1,Car8,Elf2,Glcci1,Rock1,Thsd7a,Guf1,Kdm4c,Pclo,Frs2,Wsb1,Lipg,Apobec3,Tdrd3	0.36551724137931
Regulatory Target Gene - miRDB	MIR_669H_3P	9.280097246241e-07	4.40191008372647e-05	0.659444398037935	-0.449883370451237	-1.97750295062827	147	Slc25a32,Tbc1d30,Pparg,Ildr2,Ro60,Tm6sf1,Hipk3,Chd9,Ednrb,9930021J03Rik,Mbnl1,Far1,Map3k8,Sirt1,Cdk17,Hook3,Tnfsf15,Med13,Nrip1,Pank3,Atp11a,Phactr2,Zfp148,Sp3,Clasp2,Zfp800,Baz2a,Slc25a53,Srsf7,Ireb2,Cdk19,H2-Eb2,Dr1,Mapre2,Mier1,Zdhhc21,Sowahc,Tcim,Mfap3l,Prrg1,Car8,Elf2,Glcci1,Fam120c,Rock1,Thsd7a,Guf1,Kdm4c,Pclo,Frs2,Wsb1,Lipg,Apobec3,Tdrd3	0.36734693877551
Ontology - Biological Process	GOBP_POSITIVE_REGULATION_OF_INTERLEUKIN_1_PRODUCTION	3.3135175337027e-05	0.000860386781320113	0.557332238758646	-0.511645496573813	-1.97638653280049	66	Ifi209,Naip5,Ifi207,Ccr5,Mefv,Ifi203,Panx1,Cd36,Ighd,Tlr8,Tlr4,Ifi204,Ifi213,Mndal,Nlrp1b,P2rx7,Jak2,Tyrobp,Lilra5,Gbp5,Tlr2,Stat3,Nod2,Casp4,Casp1,Ccr7,Nlrp1a,Tnf,Pycard,Il16,Ifi211,Havcr2,Nlrp3,Ifi208,Nlrc4,Hmgb1,Ifi206,Ifi205,Aim2	0.590909090909091
Ontology - Biological Process	GOBP_HEAT_GENERATION	0.000262209982385804	0.00487339457981783	0.49849310876659	-0.710068131734791	-1.97609622505183	17	Adrb2,Ccr5,Ednrb,Il1rn,Tnfrsf11a,Adrb1,Abat,Tnf,Ccl5	0.529411764705882
Regulatory Target Gene - miRDB	MIR_297C_5P	2.61177817555376e-06	0.000104347376934032	0.627256739718528	-0.457808619530811	-1.97464209931326	127	F830016B08Rik,Myo9a,Pfkfb2,Col4a5,Ro60,Ago3,Csf2rb2,Hivep1,Sorcs3,Pank1,Cyria,Homer1,Amotl1,Csf2rb,Zbtb43,Crebrf,Ptbp3,Ell2,Azin1,Tnfsf15,Ids,Zfp26,Pank3,Lcorl,Tasor2,Bcl2,Brwd3,Arhgap25,Ice1,Snrpn,Manea,Dnm3,Gnaq,Spef2,Wdr82,Nxpe3,Dusp16,Gbp4,Zfx,Zfp729a,Zfp966,Rfx3,Glcci1,Cep295,Zfp970,Rock2	0.362204724409449
Ontology - Biological Process	GOBP_MYELOID_CELL_ACTIVATION_INVOLVED_IN_IMMUNE_RESPONSE	1.48035999657902e-05	0.000449182717901373	0.593325476396405	-0.500135089872358	-1.97432040787769	78	Kit,Syk,Cd84,Dock2,Lilrb4a,Fes,Itgb2,Pikfyve,Fgr,Rasgrp1,Cd300a,Spi1,Abr,Dysf,Fcer1g,Hmox1,Enpp3,Plcg2,Vamp2,Myo1f,Tyrobp,Sbno2,Gab2,Unc13d,Btk,Gata2,Tnf,Pycard,Pdpk1,Ccr2,Havcr2	0.397435897435897
Cell Type Signatures	ZHANG_UTERUS_C10_STROMAL2_RETNLG_HIGH_CELL	0.000296632717768434	0.00541270247308437	0.49849310876659	-0.558373305824581	-1.97369087167584	41	Cybb,Lilrb4b,Lilrb4a,Trib1,Plek,Cebpb,Csf2rb,Pla2g7,Ccl6,Laptm5,Coro1a,Basp1,Tyrobp,Il1rn,Retnlg,Cyp4f18,Srgn,Adam8,G0s2,Tmsb4x,Cd52	0.51219512195122
Curated - Chemical and Genetic Perturbation	ZHENG_FOXP3_TARGETS_IN_THYMUS_UP	1.60349727676897e-07	9.36408616149652e-06	0.690132458796796	-0.429608890639551	-1.97332095393304	198	Zkscan3,Ankrd12,Myo9a,Tbc1d30,Hivep2,Tox,Rab8b,Sla,Ifi209,Cd84,Arhgef3,Etnk1,Chd9,Jmjd1c,Asxl2,Gprin3,Mbnl1,Ipcef1,Dock10,Ptbp3,Cdk17,Inpp4b,Ids,Arid5b,Tmem64,Zfp217,Nfkbiz,Tnfaip3,Arhgap5,Samhd1,Zfp36l2,Map3k5,Fli1,Trat1,Il7r,Phtf2,Atp2b1,Sgms1,Cdk19,Cpox,Zbtb20,Pip4k2a,AI504432,Gbp2b,Lrig1,Fem1c,Slamf6,Strn3,Tlr1,Ncoa3,Klf3,Rabgap1l,Zyg11b,Nup153,Klf6,P2ry10,Ets1,Cnot6l,Rfx3,Glcci1,Vopp1,Ldlrad…	0.353535353535354
Ontology - Biological Process	GOBP_REGULATION_OF_NEUTROPHIL_DEGRANULATION	2.32255388167546e-05	0.000646000620456987	0.575610261071129	-0.902830274272658	-1.97263590053118	7	Syk,Itgb2,Spi1,Abr	0.571428571428571
Regulatory Target Gene - miRDB	MIR_7008_3P	4.03021659972022e-07	2.13096040079596e-05	0.674962860011025	-0.433156695180177	-1.97162886367385	184	Slc1a2,Kmt2a,Fcho2,Ptp4a1,Kif21b,Rassf2,Hivep1,Tmem25,Sntb2,Phc3,Ankrd44,Neurl4,Cttnbp2nl,Arid4b,Ttbk2,Mysm1,Pou2f1,Stox2,Mast4,Zeb2,Nr1d2,Lmo7,Epha7,Ano6,Inhbb,Lcorl,Trak1,Kdm7a,Ikzf1,Mknk1,Ncf2,Ccdc88a,Bmi1,Adgrl1,Senp1,Jmy,Lgr4,Phf6,Birc6,Creb1,Rgl1,Tnc,Mcc,Mapk8ip3,Slc22a23,Rabgap1l,Arid4a,Snx8,Tbc1d8b,Gdpd5,Sh3glb1,Cxcr2,Sox7,Setbp1,Zfp236,Vopp1,Piezo2,Phaf1	0.315217391304348
Ontology - Molecular Function	GOMF_ATP_DEPENDENT_CHROMATIN_REMODELER_ACTIVITY	0.000252399878851992	0.00475170206708316	0.49849310876659	-0.592406470807191	-1.96981130819263	32	Chd3,Chd7,Chd9,Atrx,Ino80,Ercc6,Shprh,Chd2,Cecr2,Rad54l2,Ercc6l2,Smarcad1,Smarca2,Chd1	0.4375
Regulatory Target Gene - miRDB	MIR_151_3P	0.000191144881897116	0.00377134501585431	0.518848077743792	-0.634472886388342	-1.96959358402913	26	Ago3,Thoc2,Hipk3,Brwd1,Clasp2,Upp2,Ago2,Ppcdc,Adam10,Tnc,Eif3a,Rfx3	0.461538461538462
Ontology - Biological Process	GOBP_B_CELL_DIFFERENTIATION	1.49148735300207e-06	6.44073285241137e-05	0.643551836150722	-0.454196972439993	-1.96523133844032	132	Fnip1,Ntrk1,Nfam1,Kit,Syk,Ptprc,Lfng,Cd19,Ms4a1,Nckap1l,Lilrb4a,Ep300,Inpp5d,Atm,Bcl6,Cd79a,Dock10,Spi1,Ikzf3,Irf8,Laptm5,Sp3,Hdac7,Card11,Ikzf1,Bcl2,Nfkbiz,Mfng,Tlr9,Tnfaip3,Slamf8,Pou2f2,Zfp36l2,Ahr,Plcg2,Dock11,Cd79b,Jak3,Spib,Polm,Btk,Bcl11a,Flt3,Abl1,H2-Ab1,Pou2af1,Pcid2,Slc39a7,Il2rg,Ppp2r3c,Cr2	0.386363636363636
Ontology - Biological Process	GOBP_ALPHA_BETA_T_CELL_PROLIFERATION	8.76280763269688e-05	0.00193373197084623	0.538434096309916	-0.543727758735522	-1.96460160224692	48	Cd55,Syk,Ptprc,Cd44,Vsir,Tgfbr2,Dock2,Lilrb4a,Tnfrsf14,Rasal3,Elf4,Jak2,Btla,Cd244a,Card11,Xcl1,Clec4g,Itch	0.375
Regulatory Target Gene - miRDB	MIR_153_5P	9.48886123290669e-12	1.47593248361552e-09	0.875325132024659	-0.389141365486914	-1.96407056023881	489	Zbed6,Tenm3,Pdzrn3,Aqp4,Tasor,Sorbs1,Atxn7,Ccnt2,Rab8b,Ankhd1,Zbtb44,Entpd1,Ssh2,Cd84,Spred1,Fyb,Ankrd44,Nufip2,Phip,Fign,Adgrl4,Luc7l2,Ric1,Apaf1,Dock2,Etnk1,Rora,Chd9,Pnisr,Themis,Clec9a,Atg14,Osbpl3,Znrf3,Trib1,Lrp6,Ednrb,Arid4b,Bnip2,Fam210a,Dab2,Far1,Smurf2,Map3k2,P2ry12,Aoah,Ankrd17,Mycbp2,Gls,Gpr155,Sirt1,4930523C07Rik,Hook3,Ell2,Pou2f1,Dhrs4,Slc39a14,Tnfsf15,Abca5,Invs,Dse,Hhip,Tmem106b,P…	0.339468302658487
Ontology - Biological Process	GOBP_VENTRAL_SPINAL_CORD_DEVELOPMENT	0.000378255613721957	0.00665206716513663	0.49849310876659	-0.607405565721769	-1.96338485125847	29	Ascl1,Dync2h1,Nfe2l1,Vldlr,Ptch1,Cln8,Gata2,Gdpd5,Gigyf2,Ift172,Shh	0.379310344827586
Regulatory Target Gene - miRDB	MIR_883B_5P	1.19326483316576e-05	0.000377066980121275	0.593325476396405	-0.475701531242331	-1.96322820387449	99	Klf12,Lrit1,Hgf,Cd84,Hmbox1,Chpt1,Slc16a10,Map3k2,Arhgap9,Prpf4b,Ttll4,Med13,Nfat5,Akap5,Fmnl2,Dysf,Shprh,Ppp1r18,Ttf1,Usp9x,Gcsam,Cyp3a13,Smg7,Prdm1,Mier1,Rere,Tinagl1,Kctd12b,Ggta1,Ets1	0.303030303030303
Regulatory Target Gene - miRDB	MIR_320_3P	1.32984971640474e-06	5.85316546882427e-05	0.643551836150722	-0.441102521225465	-1.96203462142305	159	Hivep2,Pbx1,Rassf2,Wipf3,Nufip2,Fign,Hipk3,Trim41,Ctbs,Mecp2,Etnk1,Peli2,Bmpr2,Cemip2,Atg14,Lrp6,Neil2,Zfp281,Abcc5,Smurf2,Spry4,Ell2,Ttll4,Gabpb2,Fgd4,Pan3,Ube3a,Bod1l,Tmem64,Atp11a,Fam199x,Itsn2,Dmd,Kdm7a,Rc3h1,Xpo1,Bmi1,Ikzf2,Zfyve16,Sav1,Satb2,Ereg,Tmem47,Fhip2a	0.276729559748428
Ontology - Biological Process	GOBP_MONONUCLEAR_CELL_DIFFERENTIATION	2.56265163912336e-11	3.60142472898204e-09	0.863415391606693	-0.393566030992725	-1.96186766455197	437	Vnn1,Fnip1,Kmt2a,Ntrk1,Tox,Pparg,Nfam1,Il6ra,Kit,Syk,Pbx1,Axl,Fzd8,Mertk,Chd7,Ifi209,Lilrb4b,Ptprc,Cd44,Il15ra,Lfng,Cd19,Pirb,Vsir,Ifi207,Atp7a,Tgfbr2,Ms4a1,Ccr6,Trpm2,Nckap1l,Dock2,Lilrb4a,Rora,Themis,Ifi203,Ep300,Prex1,Inpp5d,Atm,Bcl6,Zbtb46,Carmil2,Cebpb,Cd79a,Dock10,Fes,Med1,Ifi204,Ifi213,Rasgrp1,Mndal,Spi1,Vav1,Satb1,Arid2,Zfp608,Ikzf3,Irf8,Wwp1,Laptm5,Fcer1g,Sp3,Vegfa,Mafb,Hdac7,Rorc,Card11…	0.352402745995423
Canonical Pathways - Reactome	REACTOME_CHEMOKINE_RECEPTORS_BIND_CHEMOKINES	0.000481676088715916	0.0081574340563612	0.49849310876659	-0.585958669414884	-1.96024425852345	33	Ccr6,Ccr5,Cxcr5,Cxcl13,Cxcl1,Cxcr6,Xcl1,Xcr1,Cxcl11,Ccl27a,Ccl22,Cxcl12,Ccr7,Ccl25,Cxcr2,Ccl5,Cxcr3,Cxcl16,Ccl4	0.575757575757576
Ontology - Biological Process	GOBP_MYD88_DEPENDENT_TOLL_LIKE_RECEPTOR_SIGNALING_PATHWAY	0.000489341700464062	0.00826968128166472	0.477270815362862	-0.670479640747172	-1.95776303665952	19	Tlr13,Tlr8,Tlr4,Cd300a,Tlr7,Cd300lf,Tlr9,Irak3,Tlr2,Tlr1	0.526315789473684
Ontology - Biological Process	GOBP_REGULATION_OF_KETONE_BIOSYNTHETIC_PROCESS	0.000476250878901294	0.00807409029722501	0.49849310876659	-0.722480270011828	-1.95595046117437	15	Ppargc1a,Dab2,Pptc7,Bmp2,H6pd,Dgkq,Clcn2,Bmp5,Rest	0.6
Ontology - Biological Process	GOBP_POSITIVE_REGULATION_OF_LEUKOCYTE_PROLIFERATION	1.56132200387164e-06	6.68821920428543e-05	0.643551836150722	-0.447754929488064	-1.95555882062629	142	Vcam1,Cd55,Kit,Syk,Itgal,Csf2rb2,Ptprc,Tgfbr2,Nckap1l,Chrnb2,Csf1r,Bcl6,Carmil2,Ighd,Csf2rb,H2-DMb2,Tlr4,Rasal3,Cd38,Coro1a,Jak2,Cd244a,Card11,Bcl2,Xcl1,Tlr9,Cd46,Csf2ra,Cd86,Bmi1,Cd59a,Igfbp2,Jak3,Aif1,Ccdc88b,Il6st,Il34,Btk,Kitl,Ccr7,Gsk3b,Pycard,H2-DMb1,Ccl5,Shh,Bst1,Cd274,Ccr2,Havcr2,Cd74,Flt3l,Cd209a,Il2ra,Hmgb1,Mef2c,Ptpn22	0.394366197183099
Ontology - Biological Process	GOBP_CD8_POSITIVE_ALPHA_BETA_T_CELL_DIFFERENTIATION	0.000698725081167603	0.0109319087161974	0.477270815362862	-0.709436685525427	-1.95370859554487	16	Tox,Lilrb4b,Nckap1l,Lilrb4a,Satb1,Bcl2,Runx1	0.4375
Regulatory Target Gene - miRDB	MIR_6998_3P	3.3194345292986e-05	0.000860528488574318	0.557332238758646	-0.500955625035763	-1.95344922552403	69	Kat6a,Kif21b,Sftpa1,Wipf3,Prpf39,9930111J21Rik1,Ptbp3,Slc8a1,Zfand5,Pde7a,Rgs8,Man2a1,Xcl1,Gpr174,Wdcp,Nrp2,Apol7a,Senp7,Btg1,Hrh1,Gemin2,Dnm3,Polm,Pik3r6,Tbc1d14,Lpp	0.376811594202899
Regulatory Target Gene - miRDB	MIR_20A_3P	1.14734497572002e-05	0.000369108711968082	0.593325476396405	-0.469380557213533	-1.9504494875736	101	Dsg1c,Cnnm1,Phip,Cpeb3,Bmpr2,Cttnbp2nl,9930021J03Rik,Rnf214,Ctdspl2,Zeb2,Lpin2,Zfp26,Satb1,Gng2,Slc41a2,Ago2,Galnt3,Dsg1b,Tln1,Usp27x,Ms4a6b,Mkrn3,Btaf1,Dr1,G2e3,Mpeg1,Adam10,Rb1cc1,Spin4,Mdc1,Lck,Hspa12a,Pcf11,Tspan2	0.336633663366337
Curated - Chemical and Genetic Perturbation	SHIN_B_CELL_LYMPHOMA_CLUSTER_3	0.000238325004487457	0.00453468515070492	0.518848077743792	-0.619612831135285	-1.94996308629963	27	Maf,Lfng,Cbx5,Irag2,Zeb2,Fgr,Cxcl13,Ccnd3,Jak2,Bcl2,Cxcr6,Cd86,Ltb,Lck,Nfkb2,Fzd1	0.592592592592593
Regulatory Target Gene - miRDB	MIR_497A_3P	1.59660434506116e-06	6.78493321279174e-05	0.643551836150722	-0.441781299684639	-1.94896706530884	152	Ascl1,Cd163,Atxn7,Pbx1,Ino80d,Kat6a,Ppargc1a,Cpeb3,Pcgf5,Ep300,Prex1,Mbnl1,Mycbp2,Ptbp3,Ctdspl2,Med13,Me2,Nfat5,Lmo7,Gmfb,Slc8a1,Ap4e1,Sp3,Tnrc6b,Mllt10,Lpgat1,Sbno1,Lgr4,D5Ertd579e,Cpne3,Zbtb34,Bach2,Tnfrsf11a,Fat4,Kdm5a,Car11,Zmym2,Slc30a4,Xrcc2,Rabgap1l,Flrt1,Tcim,Atad2b,Pou2af1,Cycs,Klf4,Setbp1,Zfp236,Pmp22,Nav1,Gpnmb,Slc30a9	0.342105263157895
Ontology - Biological Process	GOBP_CHRONIC_INFLAMMATORY_RESPONSE	0.000348337463760565	0.00621460412795992	0.49849310876659	-0.745519989821435	-1.94717731630393	13	Vnn1,Cebpb,Nfkbiz,Tnfaip3,Unc13d,Gja1,Tnf,Ahcy,Ahcyl,S100a9	0.769230769230769
Ontology - Biological Process	GOBP_LYMPHOCYTE_ACTIVATION	2.50942064402817e-15	8.9340951417723e-13	1.00731795687447	-0.37701059489551	-1.94692805166329	700	Vnn1,Fnip1,Vcam1,Kmt2a,Ntrk1,Cd55,Tox,Nfam1,Ildr2,Il6ra,Kit,Wdfy4,Syk,Pbx1,Axl,Fzd8,Mertk,Itgal,Slc15a4,Chd7,Cd84,Cd22,Lilrb4b,Ptprc,Cd44,Il15ra,Lfng,Cd19,Vsir,Atp7a,Tgfbr2,Ms4a1,Ccr6,Nckap1l,Chrnb2,Dock2,Lilrb4a,Rora,Vsig4,Csf1r,Slc11a1,Themis,Prnp,Ep300,Sirpa,Prex1,Inpp5d,Atm,Slfn2,Bcl6,Tnfrsf14,Carmil2,Cebpb,Ighd,H2-DMb2,Cxcr5,Tlr4,Cd48,Cd79a,Nedd9,Dock10,Itgb2,Prkcb,Tnfrsf1b,Siglecg,Rab27a,Fg…	0.334285714285714
Ontology - Biological Process	GOBP_MONOCYTE_DIFFERENTIATION	0.000520738053328968	0.00870850141167369	0.477270815362862	-0.568976947283105	-1.94637408028437	36	Pparg,Ifi209,Ifi207,Ifi203,Inpp5d,Zbtb46,Fes,Med1,Ifi204,Ifi213,Mndal,Sp3,Vegfa,Il34,Ifi211,Cd74,Ifi208,Mef2c,Myc,Ifi206,Ifi205,Cd4	0.611111111111111
Ontology - Biological Process	GOBP_NEGATIVE_REGULATION_OF_T_CELL_MEDIATED_IMMUNITY	0.000812377855064814	0.0123482975483808	0.477270815362862	-0.666457614485705	-1.94505364873722	20	Lilrb4b,Ptprc,Vsir,Nckap1l,Lilrb4a,Il7r,Ahr,Klrd1,Clec4g,Il20rb,Nod2	0.55
Regulatory Target Gene - miRDB	MIR_466L_3P	7.61755642455071e-25	7.62755446735794e-22	1.29512308741004	-0.364288378385858	-1.94484784318914	1320	Rassf3,Zbed6,Tmtc2,Slc1a2,Ankrd12,Aqp4,Fam234b,Maff,Pfkfb2,Tppp,Atxn7,Cd55,Peds1,Noct,Lin7a,Ccnt2,1810055G02Rik,Kmt2c,Enc1,Bmp7,Reps2,Rictor,Colgalt2,Ptp4a1,Fzd8,Ino80d,Paxbp1,Zc3h11a,Arhgef3,Spred1,Hivep1,Cd44,Tmem184a,Il15ra,Nlrc5,Pkd1,Hmbox1,Sema3f,Rrnad1,Sntb2,Ip6k2,Ankrd44,Dmpk,Nufip2,Ptar1,Fzd4,Phip,Cox17,Dock4,Fign,Adgrl4,Cpeb3,Ric1,Etnk1,Rora,Arhgap19,Peli2,Pnisr,Bmpr2,Slc16a10,Znrf3,Adcy…	0.33030303030303
Regulatory Target Gene - miRDB	MIR_3101_5P	9.38004775659805e-05	0.00205017387596804	0.538434096309916	-0.517227305565442	-1.94263763467989	55	Fnip1,Atxn7,Phip,Fam102b,Cped1,Arhgef6,Gm6377,Bcl2,Stk26,Gab2,Zbtb10,Ankra2,Pik3ca,Psd3,Zdhhc17,Plxna1,Frs2,Tal1,Cdk13,Ltn1,Pcdh7,Spopl,Gna13,Csnk1g3,Suz12,AU041133,Pafah1b1,Bcl9,Brd1,Tsc1,Fbxo45,Vps54,Ezh2	0.6
Regulatory Target Gene - miRDB	MIR_7027_5P	2.91188899623106e-07	1.58727601596105e-05	0.674962860011025	-0.426195601657121	-1.94201545101653	188	Esrrg,Klf12,Maff,Tasor,Kmt2a,Mdm4,Tox,Fcho2,Noct,Chd3,Rictor,Itga4,Ago3,Cbl,Fign,Hipk3,Mecp2,Pex26,Tlr4,Ptbp3,Gls,A1cf,Mga,Med13,Hip1,Arhgef9,Nfat5,Aak1,Slc8a1,Pik3cb,Rgs8,Tnrc6b,Slc26a2,Hrk,Orai2,Clic5,Dock5,AB124611,Cpsf7,Pkm,Klrd1,Mospd2,Vps25,Mief1,Brca2,Stat3,Sumo1,Atf7,Gm826	0.26063829787234
Ontology - Molecular Function	GOMF_NUCLEOBASE_CONTAINING_COMPOUND_TRANSMEMBRANE_TRANSPORTER_ACTIVITY	0.000337199660537283	0.00604450595423996	0.49849310876659	-0.541011996943046	-1.94200083363904	44	Slc25a32,Slc22a2,Slc25a36,Slc25a51,Abcc5,Slc35a5,Slc28a2,Slc25a42,Slc19a1,Slc25a53,Slc17a9,Abcc4,Slc29a3,Slc25a16,Slc35a3,Slc35a4	0.363636363636364
Ontology - Biological Process	GOBP_C21_STEROID_HORMONE_BIOSYNTHETIC_PROCESS	0.000865713991721476	0.0129501436614097	0.477270815362862	-0.704368180982852	-1.9397505058472	16	Cacna1h,Ppargc1a,Dab2,Bmp2,Dgkq,Clcn2,Hsd3b2,Bmp5	0.5
Ontology - Biological Process	GOBP_ALPHA_BETA_T_CELL_ACTIVATION	5.85758724576862e-07	2.96039133326369e-05	0.659444398037935	-0.434684423260419	-1.93957278390076	162	Kmt2a,Cd55,Tox,Il6ra,Wdfy4,Syk,Lilrb4b,Ptprc,Cd44,Vsir,Atp7a,Tgfbr2,Ccr6,Nckap1l,Dock2,Lilrb4a,Rora,Bcl6,Tnfrsf14,Cebpb,Cd300a,Rasal3,Satb1,Elf4,Clec4f,Jak2,Btla,Cd244a,Rorc,Card11,Ly9,Bcl2,Rc3h1,Nfkbiz,Xcl1,Runx1,Zbtb16,Clec4g,Zfp683,Itch,Itpkb,Jak3,Stat3,Gimap3,Prdm1,Slamf6,Abl2,Txk,Ccr7,Abl1,H2-Ab1,Nfkbid,Itk,Prkcz,Shh,Cd274,Il2rg,Ccr2,Nlrp3,Il2ra,Hmgb1,Myc,Ptpn22	0.388888888888889
Regulatory Target Gene - miRDB	MIR_421_3P	6.14579230538148e-06	0.000216876076045191	0.610526878385931	-0.461610997350411	-1.93906371390004	110	Reps2,Chd7,Sema6d,Ivns1abp,Hipk3,Slc25a36,Rora,Znrf3,Arid4b,9930021J03Rik,Ttbk2,Far1,Marf1,Ankrd17,Tmcc3,Plcb1,Ctdspl2,Fgd4,Hhip,Fchsd2,Zfp148,Sp3,Ankrd13c,Zfp169,Srsf7,B3galnt1,Mgat4a,Dennd5b,Meis2,Bach2,Stx3,Snrnp70,Fam172a,Strn3,Rabgap1l,Atad2b,Dusp16,Sh3glb1,Ets1,Rbm41,Ric3,Msl2,Slc12a5,Hnrnpa1,Rdx	0.409090909090909
Curated - Chemical and Genetic Perturbation	RAMALHO_STEMNESS_DN	0.000106547212707058	0.00228819422892732	0.538434096309916	-0.494639802158631	-1.93825148274248	71	St3gal6,Lilrb4b,Ptprc,Cebpd,Cd53,Adgre1,Csf1r,Slc11a1,Sirpa,Slfn2,Nin,Rogdi,Itgb2,Prkcb,Pld4,Abr,Ctss,Coro1a,Klra7,Nrp1,Col11a2,Hsd11b1,Tyrobp,Rbmx,Mpeg1,Evl,Clec4a2,Ccl9,Adssl1,Cd68,Cyfip2,Nhsl2,Hdc,Acvrl1,Ly86	0.492957746478873
Regulatory Target Gene - miRDB	MIR_706	5.12622369706091e-07	2.64926547905203e-05	0.659444398037935	-0.427227265530425	-1.93589910436481	177	Il6ra,Ino80d,Zc3h11a,Prex2,Tia1,Thoc2,Cbl,Bmpr2,Zbtb14,Homer1,Ptgs1,Syne2,Gpr155,Hook3,Mysm1,Med1,Ids,Cdip1,Elac1,Aak1,Clmn,Slc8a1,Slf2,Taf4,Rfx7,Clasp2,Lcorl,Mafb,Tnrc6b,Basp1,Mfap1a,Rbm27,Nceh1,Nmnat2,Plppr5,Ccdc88a,Ppp1r18,Phtf2,Zhx3,Mospd2,Spag9,St8sia1,Bach2,Zkscan8,Dr1,Ccdc50,Atf7,Kcnb1,Wnt9b,Efcab14,Tnfrsf11b,Gnaq,Usp31,Sowahc,Tent4b,Tlcd4,Ttll11,Map3k9,Sfpq,Rock1,Sema3d,Igdcc4,Lhfpl2,Nav1…	0.372881355932203
Regulatory Target Gene - miRDB	MIR_7066_3P	0.000621647312268733	0.00994946212772964	0.477270815362862	-0.578496134158885	-1.93527937165829	33	Tspyl5,Pdzrn3,Pbx1,Ino80d,Mecp2,Zfp266,Upp2,Zfp955a	0.242424242424242
Regulatory Target Gene - miRDB	MIR_181B_5P	4.31029189719915e-09	3.63448349921198e-07	0.761460801445585	-0.391729750585748	-1.93257003839075	363	Kmt2a,Kmt2c,Pbx1,Gm14322,Ino80d,Mtx3,Ankrd44,Adam11,Dock4,Fign,Hipk3,Slc25a36,Pnisr,Hic2,N4bp2,Osbpl3,Taok1,Ccp110,Zbtb43,Cbx7,Prrc2c,Crebrf,Mycbp2,Spry4,Ptbp3,Gls,Nr2c2,Pou2f1,Aldh3a2,Rsad1,Cdyl,Adcy9,Tbc1d1,Nr1d2,Nfat5,Dido1,Sec24a,Fmnl2,Slf2,Itsn2,Ap4e1,Clasp2,Zfp800,Trak1,Carf,Man2a1,Card11,Zfp869,Zfp971,Rbm46,Ago2,Zfp36l2,Crim1,Cpsf6,Zfp280d,Phtf2,Srsf7,Cecr2,Zbtb4,Zfp619,Nucks1,Tecpr2,Atp2b…	0.349862258953168
Canonical Pathways - Reactome	REACTOME_INTERLEUKIN_2_FAMILY_SIGNALING	0.000330154439681363	0.00594315087430912	0.49849310876659	-0.61353929698444	-1.93084926747211	27	Syk,Il15ra,Inpp5d,Csf2rb,Pik3cd,Il2rb,Pik3cb,Jak2,Il21r,Stat3,Sos2,Pik3ca,Lck,Il2rg,Il2ra,Inppl1,Ptpn6	0.62962962962963
Curated - Chemical and Genetic Perturbation	BYSTROEM_CORRELATED_WITH_IL5_DN	0.000149955265395237	0.00306042459477337	0.518848077743792	-0.509032213720204	-1.92915366287302	59	Cybb,Hivep2,Syk,Itgal,Sla,Cd44,Ncf1,Pik3cd,Lyst,Ikzf1,Baz1b,Clk4,Klrk1,Cd180,Arnt,Hipk1,Adam10,Il6st,Sorl1,Wrn	0.338983050847458
Regulatory Target Gene - miRDB	MIR_543_3P	1.29027537068471e-06	5.74208380937213e-05	0.643551836150722	-0.42513917186789	-1.92911904027608	176	Fcho2,Reps2,Gm14322,Fzd4,Phip,Fign,Ptprb,Naaladl2,Osbpl3,Ccp110,Zbtb43,Dmxl1,Dock10,Gpr155,Sirt1,Mysm1,Tbc1d1,Nr1d2,Rasal2,Pank3,Fmnl2,Ap4e1,Clasp2,Ankrd13c,Rbm46,Zfp280d,Senp1,Marchf6,Rbm47,Zfp874b,Itch,Baz2b,Cox11,Creb1,Trim36,Kdm5a,Eif5a2,Ereg,Twist1,Rbm26,Vcpip1,Ing1,Hspa12a,Mfap3l,Zfhx4,Pcf11,Sh2d3c,Klf6,Pla2g4a,Zdhhc17,Nmnat3,Slc12a2,Gfpt1,Msl2,Klhl5,Msi2,Ahcyl,Ifi208,Hmgb1,Cdc40,Pten,Gpbp1…	0.357954545454545
Ontology - Biological Process	GOBP_CELLULAR_EXTRAVASATION	7.27359549023763e-05	0.00166471819070139	0.538434096309916	-0.497026708952508	-1.92857803760025	67	Vcam1,Itga4,Itgal,Jam2,Il1r1,Sirpa,Itgb2,Plcb1,Selplg,Abr,Sell,Itgb7,Crk,Itga1,Pdgfd,Cxcl12,Adam8,Prtn3,Ccl25,Ripk3,Icam1,Tnf,Selp,Rock1,Lyve1,Ccl5,Ccr2	0.402985074626866
Ontology - Biological Process	GOBP_LEUKOCYTE_DIFFERENTIATION	2.25282156618738e-12	3.88090906579441e-10	0.898671232061694	-0.377080883137162	-1.92796646385035	567	Vnn1,Fnip1,Kmt2a,Ntrk1,Tox,Pparg,Nfam1,Il6ra,Kit,Syk,Pbx1,Axl,Fzd8,Mertk,Chd7,Ifi209,Rassf2,Lilrb4b,Ptprc,Cd44,Il15ra,Lfng,Cd19,Pirb,Vsir,Ifi207,Atp7a,Tgfbr2,Ms4a1,Ccr6,Trpm2,Nckap1l,Dock2,Lilrb4a,Rora,Csf1r,Clec2d,Asxl2,Themis,Ifi203,Ep300,Prex1,Trib1,Inpp5d,Atm,Bcl6,Zbtb46,Carmil2,Cebpb,Tlr4,Cd79a,Nedd9,Dock10,Sirt1,Fes,Inpp4b,Med1,Plcb1,Nrros,Ifi204,Ifi213,Rasgrp1,Pira2,Mndal,Spi1,Vav1,Satb1,A…	0.347442680776014
Ontology - Biological Process	GOBP_LEUKOCYTE_CHEMOTAXIS	1.2185487856795e-06	5.4684510071068e-05	0.643551836150722	-0.425081441882833	-1.92772311733794	179	Kit,Syk,Ccr6,Trpm2,Nckap1l,Cmklr1,Csf1r,Prex1,Ednrb,Csf3r,Itga9,Cxcr5,Nedd9,Pla2g7,Itgb2,Pikfyve,Spi1,Ccl6,Vav1,Sell,Dysf,Ano6,Cxcl13,Coro1a,Fcer1g,Cxcl1,Vegfa,Lgals3,Lyst,Fcgr3,Xcl1,Slamf8,S100a8,C5ar1,Mospd2,Cxcl11,Gpr35,Mpp1,Aif1,Pde4d,Flt1,Ccr1,Lgmn,Nod2,Hrh1,Adam10,Itga1,Il34,Trpm4,Padi2,Retnlg,Ccl22,C5ar2,Cxcl12,Ccr7,Adam8,Ccl25,Il17ra,Cxcr2,Ccl9,Slc12a2,Cnr2,Hc,Ccl5,Hsd3b7,Bst1,Il16,Ccr2,E…	0.396648044692737
Regulatory Target Gene - miRDB	MIR_218_5P	1.95924413908425e-08	1.42031902046465e-06	0.73376198835648	-0.401941940658704	-1.92765888865169	276	Klf12,Slc1a2,Sorbs1,Ptp4a1,Slc16a7,Kif21b,Rassf2,Ppargc1a,Hivep1,Calcrl,Tmem25,Sntb2,Phc3,Cbx5,Fzd4,Thoc2,Cttnbp2nl,Amotl1,Mbnl1,Ell2,Pou2f1,Mast4,Zeb2,Kalrn,Fgd4,Nr1d2,Ube3a,Cped1,Plxnc1,Lmo7,Rhobtb1,Bpnt2,Inhbb,Lcorl,Ms4a6d,Exd2,Man2a1,Ikzf1,Smchd1,Ago2,Mpzl2,Cd200r1,Hlf,Ccdc88a,Plgrkt,Bmi1,Plpp3,Adgrl1,Plekhg1,Rnf38,Lgr4,Nsd3,Sema6a,Cacna1i,Robo1,Creb1,Kcnb1,Kdm5a,Satb2,Ddx5,Eif5a2,St8sia4,Klh…	0.318840579710145
Regulatory Target Gene - miRDB	MIR_7002_3P	1.95924413908425e-08	1.42031902046465e-06	0.73376198835648	-0.401941940658704	-1.92765888865169	276	Klf12,Slc1a2,Sorbs1,Ptp4a1,Slc16a7,Kif21b,Rassf2,Ppargc1a,Hivep1,Calcrl,Tmem25,Sntb2,Phc3,Cbx5,Fzd4,Thoc2,Cttnbp2nl,Amotl1,Mbnl1,Ell2,Pou2f1,Mast4,Zeb2,Kalrn,Fgd4,Nr1d2,Ube3a,Cped1,Plxnc1,Lmo7,Rhobtb1,Bpnt2,Inhbb,Lcorl,Ms4a6d,Exd2,Man2a1,Ikzf1,Smchd1,Ago2,Mpzl2,Cd200r1,Hlf,Ccdc88a,Plgrkt,Bmi1,Plpp3,Adgrl1,Plekhg1,Rnf38,Lgr4,Nsd3,Sema6a,Cacna1i,Robo1,Creb1,Kcnb1,Kdm5a,Satb2,Ddx5,Eif5a2,St8sia4,Klh…	0.318840579710145
Ontology - Biological Process	GOBP_TOLERANCE_INDUCTION	0.00057018781172345	0.00932140707308306	0.477270815362862	-0.624013956609594	-1.92711369364082	25	Lilrb4b,Tgfbr2,Lilrb4a,Tnfaip3,Cd86,Runx1,Icos,Marchf7,Itch,Irak3,Ccr7,Cd274,Havcr2,Il2ra,Acod1,Hmgb1,Phlpp1,C3ar1,Tgfb1,Xkr8,Cblb	0.84
Ontology - Biological Process	GOBP_DIET_INDUCED_THERMOGENESIS	0.000389125027909369	0.00682075719052079	0.49849310876659	-0.774187525771963	-1.92652244339746	11	Adrb2,Pparg,Clic5,Sorl1,Adrb1,Appl2	0.545454545454545
Regulatory Target Gene - miRDB	MIR_669C_3P	3.81048193021617e-21	2.65424917408666e-18	1.18665095279281	-0.362827953947893	-1.92531814520581	1138	Zfp871,Kctd12,Adcy6,Slc1a2,Slfn5,Fam234b,Pfkfb2,Tbc1d30,Tppp,Atxn7,Wdfy3,Rictor,Kit,Rab8b,Pbx1,Slc16a7,Kcna2,Ino80d,Paxbp1,Mtx3,Ssh2,Ubn2,Kif21b,Chd7,Fbxo31,Ppargc1a,Ptprc,Il15ra,Akap8,Ash1l,Sema6d,Lfng,Mllt6,Ociad2,Ankrd44,Nufip2,Fzd4,Phip,Gda,Fign,Ptprb,Msr1,Cmklr1,Luc7l2,Slc39a2,Akna,Rora,Crebl2,Chst15,Bmpr2,Hic2,Igf1r,Itpripl2,Cemip2,Slc16a10,Znrf3,Ep300,Plag1,Taok1,Ythdc1,Fnbp1,Macf1,Trib1,N…	0.327768014059754
Regulatory Target Gene - miRDB	MIR_181C_5P	1.45519326733522e-09	1.36337142315659e-07	0.788186810800237	-0.389789533871316	-1.92440625996492	362	Kmt2a,Kmt2c,Pbx1,Gm14322,Ino80d,Mtx3,Ankrd44,Adam11,Dock4,Fign,Hipk3,Slc25a36,Pnisr,Hic2,N4bp2,Osbpl3,Taok1,Ccp110,Zbtb43,Cbx7,Prrc2c,Crebrf,Mycbp2,Spry4,Ptbp3,Gls,Nr2c2,Pou2f1,Aldh3a2,Rsad1,Cdyl,Adcy9,Tbc1d1,Nr1d2,Nfat5,Dido1,Sec24a,Fmnl2,Slf2,Itsn2,Ap4e1,Clasp2,Zfp800,Trak1,Carf,Man2a1,Zfp869,Zfp971,Rbm46,Ago2,Zfp36l2,Crim1,Cpsf6,Zfp280d,Phtf2,Srsf7,Cecr2,Zbtb4,Zfp619,Nucks1,Tecpr2,Atp2b1,Klf15…	0.400552486187845
Regulatory Target Gene - miRDB	MIR_466F_3P	1.05136358207845e-09	1.03974666348635e-07	0.788186810800237	-0.387911800490705	-1.92352006690175	379	Ascl1,Zfp871,Slc1a2,Pfkfb2,Adgre4,Enpp2,Slc23a2,Ccnt2,Wdfy3,Reps2,Tmem245,Kcna2,Ino80d,Ash1l,Ankrd44,Kansl1l,Tm6sf1,Cyria,Mecp2,Igf1r,Slc16a10,Plag1,Taok1,Macf1,Akap9,Bcl6,Ccdc82,Nedd9,P2ry12,Dmxl1,Rbm5,Gls,Ncf1,Gpr155,Map3k8,Btnl9,Inpp4b,Pikfyve,Ifi204,Arhgef9,Nr1d2,Nfat5,Aak1,Dennd1b,Dido1,Epha7,Slc8a1,Mef2a,Klhl9,Cd200r4,Clasp2,Ccnl1,Tnrc6b,Cdc14a,Gm6377,Msn,Tmem170b,Mgam,Lbh,Igfbp1,Cd200r1,Ra…	0.274406332453826
Ontology - Biological Process	GOBP_NEGATIVE_REGULATION_OF_IMMUNE_RESPONSE	1.73633320680327e-06	7.2631316726358e-05	0.643551836150722	-0.430353597856414	-1.92313034978045	163	Cd55,Pparg,Ifi209,Cd84,Lilrb4b,Ptprc,Nlrc5,Vsir,Ifi207,Nckap1l,Lilrb4a,Vsig4,Clec2d,Ifi203,Inpp5d,H2-Bl,Bcl6,Tnfrsf14,Smpdl3b,Ifi204,Ifi213,Fcgr2b,Mndal,Cd300a,Spi1,Abr,Lgals3,Rc3h1,Tnfaip3,Hmox1,Parp14,Slamf8,Cd46,Samhd1,Il7r,Enpp3,Ahr,Cd59a,Klrd1,Clec4g,Fgl2,Irak3,Oas3,Arrb2,Jak3,Il20rb,Crk,Ccr1,Nod2,Atg12	0.306748466257669
Regulatory Target Gene - miRDB	MIR_181D_5P	5.57508986971576e-09	4.60404715477919e-07	0.761460801445585	-0.389697639026657	-1.92301049955179	364	Kmt2a,Kmt2c,Pbx1,Gm14322,Ino80d,Mtx3,Ankrd44,Adam11,Dock4,Fign,Hipk3,Slc25a36,Pnisr,Hic2,N4bp2,Osbpl3,Taok1,Ccp110,Zbtb43,Cbx7,Prrc2c,Crebrf,Mycbp2,Spry4,Ptbp3,Gls,Nr2c2,Pou2f1,Aldh3a2,Rsad1,Cdyl,Adcy9,Tbc1d1,Nr1d2,Nfat5,Dido1,Sec24a,Fmnl2,Slf2,Itsn2,Ap4e1,Clasp2,Zfp800,Trak1,Carf,Man2a1,Zfp869,Zfp971,Rbm46,Ago2,Zfp36l2,Crim1,Cpsf6,Zfp280d,Phtf2,Srsf7,Cecr2,Zbtb4,Zfp619,Nucks1,Tecpr2,Atp2b1,Klf15…	0.401098901098901
Curated - Chemical and Genetic Perturbation	LIU_OVARIAN_CANCER_TUMORS_AND_XENOGRAFTS_KINASES_DN	0.000731006893993007	0.0113263650373907	0.477270815362862	-0.586343659186647	-1.92092190137177	30	Axl,Csf1r,Fgr,Akt3,Hck,Jak2,Tek,Mapk11,Pik3cg,Irak3,Jak3,Flt1,Kdr,Stk17b,Btk,Lck,Itk,Prkacb,Acvrl1	0.633333333333333
Ontology - Biological Process	GOBP_TOLL_LIKE_RECEPTOR_SIGNALING_PATHWAY	0.000142157500463023	0.0029273847235451	0.518848077743792	-0.500652888959467	-1.91879357255489	64	Tlr13,Cd36,Smpdl3b,Tlr8,Tlr4,Cd300a,Tlr7,Gpr108,Cd300lf,Nfkbiz,Tlr9,Cd86,Plcg2,Scimp,Lgr4,Rab11fip2,Irak3,Cd180,Tlr11,Arrb2,Tlr2,Tlr1,Trim30a,Rps6ka3,Pdpk1,Tasl	0.40625
Regulatory Target Gene - miRDB	MIR_181A_5P	7.4187362964863e-09	5.97264191989985e-07	0.761460801445585	-0.388741400590174	-1.91782723252259	363	Kmt2a,Kmt2c,Pbx1,Gm14322,Ino80d,Mtx3,Ankrd44,Adam11,Dock4,Fign,Hipk3,Slc25a36,Pnisr,Hic2,N4bp2,Osbpl3,Taok1,Ccp110,Zbtb43,Cbx7,Prrc2c,Crebrf,Mycbp2,Spry4,Ptbp3,Gls,Nr2c2,Pou2f1,Aldh3a2,Rsad1,Cdyl,Adcy9,Tbc1d1,Nr1d2,Nfat5,Dido1,Sec24a,Fmnl2,Slf2,Itsn2,Ap4e1,Clasp2,Zfp800,Trak1,Carf,Man2a1,Zfp869,Zfp971,Rbm46,Ago2,Zfp36l2,Crim1,Cpsf6,Zfp280d,Phtf2,Srsf7,Cecr2,Zbtb4,Zfp619,Nucks1,Tecpr2,Atp2b1,Klf15…	0.399449035812672
Ontology - Biological Process	GOBP_REGULATION_OF_LENS_FIBER_CELL_DIFFERENTIATION	0.000212697528932244	0.00411549167998006	0.518848077743792	-0.825120676602916	-1.91596471301567	9	Spred2,Spred1,Zeb2,Cdkn1c,Spred3	0.555555555555556
Ontology - Biological Process	GOBP_POSITIVE_REGULATION_OF_INTERLEUKIN_6_PRODUCTION	7.6612063432204e-05	0.00172630361216222	0.538434096309916	-0.470303105410721	-1.91587343686833	91	Setd4,Il6ra,Syk,Ccr5,Cd36,Tlr8,Tlr4,P2rx7,Arhgef2,Tlr7,Laptm5,Fcer1g,Tlr9,Pou2f2,Rab7b,Plcg2,Scimp,Tyrobp,Lilra5,Hyal2,Zbtb20,Tlr2,Cyba,Stat3,Aif1,Nod2,Ereg,Twist1,Tlr1,Tbc1d23,Btk,Tut4,Pou2af1,Il17ra,Tnf,Pycard,Il16,Il1rl2,Cd74	0.428571428571429
Canonical Pathways - Reactome	REACTOME_NUCLEOTIDE_LIKE_PURINERGIC_RECEPTORS	0.000562671211568904	0.00921733689217322	0.477270815362862	-0.733510159730401	-1.915809587678	13	Adora1,P2ry13,P2ry12,P2ry6,P2ry4,Lpar6,P2ry10	0.538461538461538
Ontology - Cellular Component	GOCC_SIDE_OF_MEMBRANE	2.77396572204144e-12	4.67807419292905e-10	0.898671232061694	-0.376443834804472	-1.91563935484522	538	Cd163,Dsg1c,Aqp4,Vcam1,Cd55,Iqgap1,Il6ra,Kit,Itga4,Syk,Ptp4a1,Slc38a1,Entpd1,Itgal,Csf2rb2,Cd84,Cd22,Ptprc,Cd44,Cd19,Clec4n,Pirb,Vsir,Tgfbr2,Tmem123,Adgre5,Ms4a1,Ccr6,Ccr5,Chrnb2,Lilrb4a,Adgre1,Clec2d,Il1r1,Stab2,Cd36,H2-Bl,Shank3,Csf3r,Insr,Tnfrsf14,Itga9,Fcgr4,Ighd,Csf2rb,Cxcr5,Tlr8,Tlr4,Cd48,Cd79a,P2ry12,Rasa3,Abcg1,Clec4a1,Fes,Btnl9,Itgb2,Mcf2l,Cd33,Fgr,Fcgr2b,Cdh5,Hip1,Cdip1,P2rx7,Akap5,Slam…	0.310408921933086
Ontology - Biological Process	GOBP_NEGATIVE_REGULATION_OF_IMMUNOGLOBULIN_PRODUCTION	0.000545113151097991	0.00897559896581799	0.477270815362862	-0.721523597772684	-1.91544495941175	14	Cd22,Lilrb4a,Vpreb3,Bcl6,Siglecg,Fcgr2b	0.428571428571429
Regulatory Target Gene - miRDB	MIR_5098	4.5576839932855e-08	3.05517386010155e-06	0.719512826338911	-0.40317041068532	-1.91279504655537	256	Kctd12,Tenm3,Rap1gap2,Fcho2,Kmt2c,Reps2,Tmem245,Rev1,Chd7,Spred1,Sema6d,Tia1,Nufip2,Ptprb,Ric1,Rora,Naaladl2,Asxl2,Prpf39,Syne2,Inpp4a,Far1,Nin,Bdp1,Scn3a,Azin1,Col23a1,Zfp608,Bod1l,Zfand5,Elmod2,Taf4,Ap4e1,Mafb,Arhgef6,Mllt10,Cpt1a,Trak2,Ccdc88a,Ubr1,Mbd5,Lrch3,Pik3c2g,Tmem65,Slx4ip,Mospd2,Ubl3,Dnajb14,Setd2,Tmem237,Lrig1,Dr1,Map4k3,Ankra2,Fmr1,Chd1,Usp34,Ncoa7,Tns3,Ing4,Zmym2,Slc30a4,Tmem47,Cdk…	0.36328125
Ontology - Molecular Function	GOMF_CYTOKINE_BINDING	2.61761642286159e-05	0.000715645609397023	0.575610261071129	-0.460310995297489	-1.91276210977364	101	Il6ra,Kit,Itga4,Cd44,Fzd4,Tgfbr2,Ccr6,Ccr5,Csf1r,Bmpr2,Il1r1,Cd36,Csf3r,Tnfrsf14,Tnfrsf1b,Nrros,Tgfbr3,Il2rb,Cxcr6,Ebi3,Cntfr,Hyal2,Tmc8,Il1rn,Gbp2b,Tnfrsf11a,Il20rb,Chrd,Gbp2,Ccr1,Il6st,Bmpr1a,Agrn,Ccr7,Cxcr2,Itgav,Il10ra,Il2rg,Ccr2,Cd74,Il18bp,Il2ra,Lifr,Acvrl1,Hmgb1,Osmr	0.455445544554456
Ontology - Biological Process	GOBP_LEUKOCYTE_MIGRATION	1.64605907960754e-08	1.23231366889684e-06	0.73376198835648	-0.39481948025535	-1.91118394220216	305	Adora1,Vcam1,Kit,Itga4,Syk,Itgal,Jam2,Ccr6,Trpm2,Nckap1l,Cmklr1,Csf1r,Il1r1,Sirpa,Prex1,Ednrb,Csf3r,Tnfrsf14,Itga9,Cxcr5,Nedd9,P2ry12,Pla2g7,Stk10,Itgb2,Plcb1,Selplg,Pikfyve,Cd300a,Spi1,Ccl6,Vav1,Abr,Itga7,Sell,Dysf,Ano6,Cxcl13,Coro1a,Fcer1g,Cxcl1,Vegfa,Lgals3,Lyst,Fcgr3,Myo1g,Msn,Xcl1,Slamf8,Cd200r1,S100a8,C5ar1,Myo1f,Gcsam,Mospd2,Cxcl11,Tlr2,Gpr35,Mpp1,Podxl,Aif1,Itgb7,Pde4d,Flt1,Crk,Ccr1,Lgmn,…	0.354098360655738
Canonical Pathways - Reactome	REACTOME_GPCR_LIGAND_BINDING	9.38093697242246e-07	4.41680604237823e-05	0.659444398037935	-0.425344590217829	-1.90747695088048	165	Adora1,Cd55,Adrb2,Calcrl,Adgre5,Ccr6,Cmklr1,Ccr5,Adgre1,Ednrb,Nln,S1pr5,P2ry13,Cxcr5,P2ry12,Adra1a,Ccl6,Gng2,Cxcl13,Cxcl1,Cxcr6,Xcl1,Plppr2,Gabbr1,Plppr5,Gpr65,Xcr1,C5ar1,P2ry6,Adm,Cxcl11,Npff,Adra2c,Gpr35,Gngt2,P2ry4,Hrh1,Gng7,Ptgfr,Ccl27a,Lpar6,Ccl22,C5ar2,Cxcl12,Adrb1,Ccr7,Fpr2,P2ry10,Ccl25,Lpar5,Cxcr2,Ccl9,Gcgr,Cnr2,S1pr4,Hc,Ccl5	0.345454545454545
Regulatory Target Gene - miRDB	MIR_1943_3P	0.000974768258826921	0.0141841619206777	0.477270815362862	-0.704215406681692	-1.90650251174693	15	Mertk,Rora,Cxcr5,Marf1,Hook3,Fchsd2,Acbd3	0.466666666666667
Ontology - Biological Process	GOBP_POSITIVE_REGULATION_OF_ALPHA_BETA_T_CELL_PROLIFERATION	0.000639983402239975	0.0101920219555533	0.477270815362862	-0.617831658693424	-1.90595295918667	24	Cd55,Syk,Ptprc,Tgfbr2,Rasal3,Jak2,Cd244a,Card11,Xcl1	0.375
Ontology - Molecular Function	GOMF_MHC_PROTEIN_COMPLEX_BINDING	0.000983516278024772	0.0142725672918794	0.45505986738723	-0.652418985434492	-1.90502693366673	19	Pirb,H2-DMb2,H2-Ob,H2-Eb2,Klrd1,H2-Oa,H2-DMa,H2-Aa,H2-Ab1,H2-Eb1,H2-DMb1,Cd74,Cd4,Cyrib	0.736842105263158
Ontology - Biological Process	GOBP_REGULATION_OF_MAST_CELL_ACTIVATION_INVOLVED_IN_IMMUNE_RESPONSE	0.00149066453111583	0.019901613710839	0.45505986738723	-0.591530330351672	-1.90357919792231	28	Syk,Cd84,Lilrb4a,Fes,Fgr,Cd300a,Fcer1g,Hmox1,Enpp3,Gab2,Unc13d,Gata2	0.428571428571429
Regulatory Target Gene - miRDB	MIR_6896_3P	7.7090975859099e-08	4.90108938189931e-06	0.704975715167238	-0.39554854307856	-1.90285725339638	284	Tmtc2,Tppp,Hivep2,Enc1,Itga4,Eda,Tmem245,Gm14322,Entpd1,Ubn2,Sema6d,Phc3,Ms4a1,Ptprb,Cyria,Slc16a10,Plxna4,Mbnl1,Ipcef1,Hvcn1,Prkcb,Prkab2,Ip6k1,Satb1,Clec1b,Tef,Zfp953,Ankrd10,Tnrc6b,Zfp869,Zfp971,Rbm46,Trak2,Necab1,Anpep,Ccdc88a,Col11a2,Slc12a6,Zfp442,Sbno1,Cers4,Atp2b1,Zfp955a,Fktn,Sgms1,P2ry6,Gcsam,Zfp874b,Dgkd,Zkscan8,Bmp2k,Cers6,Npr3,Stat3,Mapre2,Phf20l1,Virma,Tnfrsf11b,Xkrx,Manea,Sike1,Pur…	0.440140845070423
Ontology - Biological Process	GOBP_INTERLEUKIN_12_PRODUCTION	0.000283692612819286	0.00521220108942406	0.49849310876659	-0.521382277385672	-1.9024593121899	50	Syk,Cmklr1,Mefv,Cd36,Tlr8,Tlr4,Plcb1,Irf8,Laptm5,Tlr9,Plcg2,Scimp,Mapk11,Lilra5,Irak3,Arrb2,Jak3,Tlr2,Nod2,Ltb,Flt3,Ccr7	0.44
Ontology - Biological Process	GOBP_IMMUNE_RESPONSE	2.30650508161397e-22	1.84762589562687e-19	1.22105375677186	-0.35726762831839	-1.90220692984907	1266	Vnn1,Aqp4,Cybb,Kmt2a,Enpp2,Mrc1,Cd55,Pparg,Nfam1,Il6ra,Kit,Eda,Syk,Axl,Ankhd1,Itgal,Csf2rb2,Tlr13,Slc15a4,Colec10,Ifi209,Cd84,Cd22,Lilrb4b,Ptprc,Cd44,Nlrc5,Akap8,Ash1l,Lfng,Cd19,Fyb,Naip5,Clec4n,Naip6,Pirb,Vsir,Ifi207,Atp7a,Ms4a1,Ccr6,Hrg,Nckap1l,Cmklr1,Ccr5,Trim41,Dock2,Lilrb4a,Mefv,Rora,Vsig4,Adgre1,Csf1r,Clec2d,Vpreb3,Slc22a5,Igf1r,Slc11a1,Themis,Oas2,Prnp,Cd5l,Ifi203,Adcy7,Il1r1,Panx1,Sirpa,C…	0.34913112164297
Ontology - Biological Process	GOBP_REGULATION_OF_ALPHA_BETA_T_CELL_ACTIVATION	5.55067827231377e-05	0.00133124875150807	0.557332238758646	-0.4559584921123	-1.90214714167662	103	Cd55,Syk,Lilrb4b,Ptprc,Cd44,Vsir,Tgfbr2,Ccr6,Nckap1l,Lilrb4a,Bcl6,Tnfrsf14,Cd300a,Rasal3,Jak2,Btla,Cd244a,Card11,Rc3h1,Nfkbiz,Xcl1,Runx1,Zbtb16,Clec4g,Zfp683,Itch,Itpkb,Jak3,Gimap3,Prdm1,Ccr7,H2-Ab1,Nfkbid,Prkcz,Shh,Cd274,Il2rg,Ccr2,Nlrp3,Il2ra,Hmgb1,Ptpn22	0.407766990291262
Tumor Phenotype Ontology	MP_INCREASED_CIRCULATING_TUMOR_NECROSIS_FACTOR_LEVEL	2.3892910649736e-05	0.000661119726285701	0.575610261071129	-0.464929909220487	-1.9020576564248	92	Il6ra,Mertk,Itgal,Cd44,Ash1l,Nfkbia,Cebpb,Smpdl3b,Dusp11,Tnfrsf1b,Rab27a,Hck,Tlr7,Apc,Rc3h1,Tnfaip3,Hmox1,Sectm1a,Senp1,Tnfaip8l2,Stat3,Slamf6,Lgmn,Nod2,Tbc1d23,Sirt3,Ncoa3,Fitm2,Flt3,Tnf,Il10ra,Slc2a6,Nlrp3,Hmgb1,Osmr,Sting1,Prf1,Fasl	0.41304347826087
Regulatory Target Gene - miRDB	MIR_7660_3P	7.51192395348754e-07	3.66916261154951e-05	0.659444398037935	-0.411040067497105	-1.90198655418135	209	Ugt1a6a,Ccnt2,Tmem245,Slc38a1,Ssh2,Cd84,Arhgef3,Ash1l,Phip,Naaladl2,Chd9,Homer1,Fam210a,Ttbk2,Smurf2,Tnrc6a,Rbm5,Stox2,Ifi204,Med13,Hhip,Epb41l3,Brwd1,Arid2,Rasal2,Gpbp1l1,Rhobtb1,Slf2,Ptprd,Lcorl,Rbm46,Sh2b3,Trpm7,Nrp1,Tmtc1,Aff4,Tmem87a,Tra2a,Cecr2,Atxn3,Tecpr2,Ptcd1,Impact,Tnrc6c,Ubn1,Pnpla8,Bhlhb9,Plagl2,Zfp85,Chd1,Akap7,Sos2,Ahrr,Slc30a4,Zmat1,Plscr2,Spin4,Lrp2,Dennd4a,Slc22a23,Krit1,Atad2b,…	0.421052631578947
Ontology - Biological Process	GOBP_PHOSPHATIDYLINOSITOL_3_PHOSPHATE_BIOSYNTHETIC_PROCESS	0.00224672926296843	0.026623409409776	0.431707695803346	-0.742449611794685	-1.90176089613916	12	Atg14,Pik3cd,Pik3cb,Pik3cg,Pik3c2g,Pik3c2b,Pik3ca	0.583333333333333
Ontology - Cellular Component	GOCC_NADPH_OXIDASE_COMPLEX	0.000150633745701812	0.00306256756331057	0.518848077743792	-0.86991248611703	-1.90071229259259	7	Cybb,Ncf1,Nox4,Ncf2,Ncf4,Cyba	0.857142857142857
Curated - Chemical and Genetic Perturbation	SOUCEK_MYC_TARGETS	0.000315587048580034	0.00570656896760804	0.49849310876659	-0.818431084758481	-1.90043120103148	9	Csf2rb2,Pirb,Cxcl13,Cxcl1,Klf6,Ccl9,Ccl5	0.777777777777778
Curated - Chemical and Genetic Perturbation	MARTORIATI_MDM4_TARGETS_NEUROEPITHELIUM_DN	3.89986215580729e-05	0.000980842882232161	0.557332238758646	-0.454585858277573	-1.89978472992099	105	Ascl1,Vcam1,Mdm4,Mrc1,Rapgef5,Maf,Jam2,Cd53,Csf1r,Tmem26,Ednrb,Csf2rb,Bhlhe22,Fgd4,Satb1,Cxcl13,C1qb,Coro1a,Megf9,Ttyh1,Tyrobp,Lst1,Stx3,St8sia4,Zmat1,Xist,Bcl11a,Tlcd4,Fyn,Gpm6b,Pgm2l1,Kif21a,Ubxn2a,Ly86,Tal1,Map2,Syt11,Fmn2,Apc2,Plcxd2,Sanbr,Acss1,Hsd17b11,Aldh1a1,Gfra1,Cdk5r1,Oxct1	0.447619047619048
Ontology - Biological Process	GOBP_LEUKOCYTE_DEGRANULATION	0.000199918802171	0.00392031717207049	0.518848077743792	-0.499640013334838	-1.89907239978538	60	Kit,Syk,Cd84,Nckap1l,Fes,Itgb2,Rab27a,Pikfyve,Fgr,Rasgrp1,Cd300a,Spi1,Abr,Coro1a,Fcer1g,Hmox1,Vamp2,Myo1f,Gab2,Unc13d,Btk,Gata2	0.366666666666667
Ontology - Biological Process	GOBP_REGULATION_OF_LYMPHOCYTE_ACTIVATION	2.11375271628585e-10	2.39179742051373e-08	0.826657301178302	-0.379804751215994	-1.89845704228088	441	Vnn1,Vcam1,Cd55,Tox,Nfam1,Ildr2,Syk,Axl,Mertk,Itgal,Slc15a4,Cd22,Lilrb4b,Ptprc,Cd44,Il15ra,Cd19,Vsir,Tgfbr2,Ccr6,Nckap1l,Chrnb2,Lilrb4a,Vsig4,Csf1r,Prnp,Sirpa,Inpp5d,Atm,Bcl6,Tnfrsf14,Carmil2,Cebpb,Ighd,H2-DMb2,Tlr4,Nedd9,Tnfrsf1b,Siglecg,Fgr,Fcgr2b,Rasgrp1,Cd300a,Spi1,Slamf7,Rasal3,Arid2,Zfp608,Ikzf3,Cd38,Laptm5,Coro1a,Jak2,Btla,Cd244a,Rorc,Lgals3,Lyst,Card11,Bcl2,Rc3h1,Fcho1,Nfkbiz,Xcl1,Tlr9,Sh…	0.340136054421769
Cell Type Signatures	ZHANG_UTERUS_C5_MACROPHAGE	3.41321578058021e-06	0.00013144983178047	0.627256739718528	-0.426586465344358	-1.89823381820939	160	Kctd12,Cybb,Mrc1,Sdc3,Lilrb4b,Cd53,Lilrb4a,Adgre1,Csf1r,Stab1,Sirpa,Plek,Dab2,Fcgr2b,Pld4,Spi1,Cfp,Ccl6,Fcgr1,Ctss,Ifi30,Laptm5,C1qb,Coro1a,Fcer1g,Ms4a6d,Mafb,Lgals3,C1qc,Gm6377,Fcgr3,Ms4a6c,Nfkbiz,Hmox1,Ucp2,Rab7b,Tyrobp,Lst1,Hexa,Ms4a6b,Tlr2,Il1rn,H2-DMa,Cyba,C1qa,Aif1,Mpeg1,Klf2,Lgmn,Clec12a,H2-Aa,H2-Ab1,H2-Eb1,Klf6,Rap1b,Ccl9,Tmsb4x,H2-DMb1,Cd68,Cd14,Cd52,Cd74	0.3875
Curated - Chemical and Genetic Perturbation	VILIMAS_NOTCH1_TARGETS_DN	0.00147561467007436	0.0197418334939916	0.45505986738723	-0.650362880982176	-1.89808123902044	20	Pirb,Csf1r,Csf3r,Ccl6,Ncf2,Csf2ra,Ncf4,Btk,Lrrc25,Mpo	0.5
Ontology - Biological Process	GOBP_CELL_CHEMOTAXIS	1.83977069126156e-07	1.06793355959064e-05	0.690132458796796	-0.404516422163572	-1.8974216484448	236	Vcam1,Enpp2,Hgf,Kit,Syk,Ccr6,Dock4,Hrg,Trpm2,Nckap1l,Cmklr1,Csf1r,Prex1,Ednrb,Csf3r,Itga9,Cxcr5,Nedd9,Pla2g7,Fgf1,Itgb2,Pikfyve,Spi1,Ccl6,Vav1,Sell,Dysf,Ano6,Cxcl13,Coro1a,Fcer1g,Cxcl1,Vegfa,Lgals3,Lyst,Fcgr3,Met,Xcl1,Slamf8,Nrp1,S100a8,C5ar1,Mospd2,Cxcl11,Arrb2,Gpr35,Mpp1,Aif1,Pde4d,Flt1,Crk,Ccr1,Lgmn,Nod2,Hrh1,Adam10,Itga1,Kdr,Pdgfd,Il34,Trpm4,Ccl27a,Padi2,Retnlg,Ccl22,C5ar2,Cxcl12,Ccr7,Adam8,C…	0.377118644067797
Regulatory Target Gene - miRDB	MIR_7025_3P	1.16911514666289e-05	0.000371634796918376	0.593325476396405	-0.442255430394367	-1.89721297546789	122	Hivep2,Reps2,Sema6d,Tmem134,Nfkbia,Ccp110,Dmxl1,Sirt1,Pou2f1,Azin1,Ppp1r1b,Smg1,Ints6l,Nfat5,Btbd11,Rasal2,Cep350,Apc,Rbms1,Tceanc,Slc25a53,Cpsf6,Zfp280d,Clec14a,Usp12,Sbno1,Vldlr,Marchf6,Usp27x,Lims1,Amn1,Birc6,Creb1,Usp34,Ncoa7,Raph1,Gata2,Car8,Isca1,Bmp5,Wrn,Slc12a2,Adnp,Fam149a,Kif21a	0.368852459016393
Ontology - Biological Process	GOBP_FC_RECEPTOR_SIGNALING_PATHWAY	0.000801580712047718	0.012253935675302	0.477270815362862	-0.681542058394818	-1.89670910243171	17	Kit,Ptprc,Fcer1g,Myo1g,Lck,Appl2,Pigr,Rapgef1,Pten,Ptprj,Nr4a3,Appl1,Fer,Cd47,Cd247	0.882352941176471
Regulatory Target Gene - miRDB	MIR_101A_3P	6.99272726304495e-08	4.48121933924973e-06	0.704975715167238	-0.391943362743439	-1.89562086670459	297	Klf12,Ino80d,Kat6a,Ro60,Mtx3,Zc3h11a,Ubn2,Arhgef3,Spred1,Lfng,Naip5,Tia1,Adgrf5,Sorcs3,Fzd4,Fign,Cpeb3,Etnk1,Atrx,Abcc5,Mbnl1,Dipk2a,Ttbk2,Prrc2c,Crebrf,Pla2g7,Ankrd17,Hook3,Inpp4b,Prpf4b,Rbm33,Plcb1,Cdyl,Cdh5,Sult4a1,Nr1d2,Tgfbr3,Dennd1b,Cep350,Slc8a1,Dnmt3a,Lcorl,Tnrc6b,Cdc14a,Kdm7a,Sall1,Erbin,Srsf11,Sh2b3,Megf9,Mpzl2,Runx1,Zfp36l2,Fgd6,Rnf38,Jmy,Bicd2,Tmem65,Zfp746,Irs1,Leprot,Piezo1,Zbtb34,M…	0.38047138047138
Ontology - Biological Process	GOBP_NEGATIVE_REGULATION_OF_CYSTEINE_TYPE_ENDOPEPTIDASE_ACTIVITY	8.57929333672417e-05	0.00190636419622272	0.538434096309916	-0.470690691714235	-1.89510441541328	84	Fnip1,Hgf,Naip1,Ifi209,Cd44,Naip5,Naip6,Ifi207,Ifi203,Ep300,Nol3,Ifi204,Ifi213,Mndal,Herpud1,Cflar,Vegfa,Por,Arrb2,Arrb1,Dnajb6,Tnf,Pcid2,Rps6ka3,Klf4,Fcmr,Rnf34,Ifi211,Ifi208,Dhcr24,Ifi206,Mmp9,Ifi205,Bcl2a1d,Xiap	0.416666666666667
Regulatory Target Gene - miRDB	MIR_7218_3P	0.000745313396336592	0.0114814095410659	0.477270815362862	-0.540065671572375	-1.89437121523494	40	Cnnm1,Cacna1h,Dipk2a,Rfx7,Kdm7a,Man2a1,Sp4,Tmem170b,Gabpa,Arhgap32,Dr1,Bmp2k,Morc3,Btg1,Cnot7	0.375
Ontology - Biological Process	GOBP_NEGATIVE_REGULATION_OF_MYELOID_LEUKOCYTE_MEDIATED_IMMUNITY	0.000703447788553127	0.0109736485106228	0.477270815362862	-0.760989992357252	-1.89368111816999	11	Cd84,Cd300a,Spi1,Abr,Hmox1	0.454545454545455
Canonical Pathways - Reactome	REACTOME_SIGNALING_BY_GPCR	6.47112391309635e-09	5.28948348018963e-07	0.761460801445585	-0.384923227752908	-1.89256489133317	347	Adora1,Adcy6,Cd55,Adrb2,Itpr3,Arhgef3,Calcrl,Dgkh,Adgre5,Ccr6,Cmklr1,Ccr5,Adgre1,Adcy7,Prex1,Ednrb,Nln,S1pr5,P2ry13,Plcb4,Cxcr5,Fgd3,P2ry12,Pde4c,Plcb1,Mcf2l,Ppp1r1b,Adra1a,Adcy9,Kalrn,Fgd4,Arhgef9,Akt3,Fgd2,Ccl6,Vav1,Abr,Arhgef2,Gng2,Pde7a,Cxcl13,Rgs8,Adcy4,Cxcl1,Pik3r5,Arhgef6,Arhgef12,Ngef,Cxcr6,Xcl1,Dgkq,Plppr2,Gabbr1,Plppr5,Gpr65,Gna12,Xcr1,Prkch,C5ar1,Pik3cg,P2ry6,Adm,Cxcl11,Rgs16,Npff,Arrb…	0.319884726224784
Regulatory Target Gene - miRDB	MIR_1929_3P	0.000628414102191085	0.0100477268774485	0.477270815362862	-0.601327380458849	-1.89241754811238	27	Ino80d,Ppargc1a,Luc7l2,Smurf2,Tnrc6a,Rnf152,Satb1,Wipf1	0.296296296296296
Ontology - Molecular Function	GOMF_PHOSPHATIDYLINOSITOL_3_KINASE_ACTIVITY	0.00256022047472814	0.0291315995920594	0.431707695803346	-0.73875416802038	-1.89229513529532	12	Atm,Pik3cd,Pik3cb,Pik3cg,Pik3c2g,Pik3c2b,Pik3ca,Pik3r6	0.666666666666667
Ontology - Biological Process	GOBP_REGULATION_OF_TOLERANCE_INDUCTION	0.000825785077767203	0.012504633961161	0.477270815362862	-0.659780306942905	-1.89189758428506	18	Lilrb4b,Tgfbr2,Lilrb4a,Cd86,Runx1,Marchf7,Itch,Irak3,Ccr7,Cd274,Havcr2,Il2ra,Hmgb1,Phlpp1	0.777777777777778
Ontology - Biological Process	GOBP_MACROPHAGE_DIFFERENTIATION	0.000235823527913607	0.00449242418633044	0.518848077743792	-0.521165803144753	-1.89111840525536	49	Csf1r,Asxl2,Trib1,Zbtb46,Tlr4,Sirt1,Plcb1,Nrros,Spi1,Vegfa,C1qc,Ucp2,Tlr2,Spib,Il34,Gata2,Tspan2	0.346938775510204
Ontology - Molecular Function	GOMF_G_PROTEIN_COUPLED_CHEMOATTRACTANT_RECEPTOR_ACTIVITY	0.000825785077767203	0.012504633961161	0.477270815362862	-0.659431163914675	-1.89089642852954	18	Ccr6,Ccr5,Cxcr5,Cxcr6,Xcr1,Gpr35,Ccr1,Ccr7,Cxcr2,Ccr2,Cxcr3	0.611111111111111
Ontology - Biological Process	GOBP_POST_EMBRYONIC_DEVELOPMENT	7.28824333348786e-05	0.00166537902329617	0.538434096309916	-0.452931645497785	-1.88951987902948	103	Kmt2a,Ash1l,Mecp2,Atm,Fendrr,Atrx,Meg3,Invs,Arid5b,Acadm,Zfp950,Slc8a1,Bpnt2,Jak2,Vegfa,Plekha1,Bcl2,Apob,Ago2,Serpina7,Ahr,Ireb2,Usp9x,Chaserr,Plagl2,Morc3,Prdm1,Flt1,Kdr,Grcc10,Dlk1,Myo7a,Mapk8ip3,Abl2,Bcl2l11,Gnaq,Flt3,Abl1,Zfx,Klf4,Gigyf2	0.398058252427184
Ontology - Biological Process	GOBP_REGULATION_OF_ADENYLATE_CYCLASE_ACTIVITY	0.000672358451421169	0.0106336177198604	0.477270815362862	-0.60011400229651	-1.88859896575355	27	Adrb2,Adcy7,Akap9,P2ry13,Akap5,Cacna1d,Adcy4,Gabbr1,Cap2,Npr3,Adcy1,Gng7,Adrb1	0.481481481481482
Regulatory Target Gene - miRDB	MIR_1948_3P	9.16758153947053e-05	0.00200785682430877	0.538434096309916	-0.464806648857148	-1.88665213912348	90	Pdzrn3,Ankrd44,Luc7l2,Fam210a,Dmxl1,Stox2,Ifi204,Dennd1b,Dido1,Gmfb,Fmnl2,Arhgef12,Mpzl2,Tmtc1,Rexo5,Bmi1,Sp1,Ankfy1,Itprid2,Marchf7,Marveld1,Phf6,Bmp2k,Gdpd1,Tmem47,Cdkn2c,Synj2,Nup153,Tmcc1,Sspn,Ric3,Arhgap15,Meiob,Ahcyl,Pde3b,Acvrl1,Slc2a2	0.411111111111111
Ontology - Biological Process	GOBP_REGULATION_OF_MYELOID_LEUKOCYTE_MEDIATED_IMMUNITY	0.000327910159493865	0.00590939107452329	0.49849310876659	-0.508265482643493	-1.88636690016831	53	Syk,Cd84,Fes,Itgb2,Fgr,Cd300a,Spi1,Abr,Fcgr1,Fcer1g,Cxcl1,Fcgr3,Hmox1,Tyrobp,Gab2,Unc13d,Btk,Gata2	0.339622641509434
Ontology - Biological Process	GOBP_SKELETAL_MUSCLE_CELL_PROLIFERATION	0.00186397833512241	0.023339122359057	0.45505986738723	-0.68492454256862	-1.88620491922389	16	Hgf,Paxbp1,Sirt1,Cflar,Jak2,Six5,Ppard,Stat3	0.5
Canonical Pathways - Reactome	REACTOME_CLASS_A_1_RHODOPSIN_LIKE_RECEPTORS	4.72726391453198e-06	0.000172238144608411	0.610526878385931	-0.433995455112739	-1.88580673253289	136	Adora1,Adrb2,Ccr6,Cmklr1,Ccr5,Ednrb,Nln,S1pr5,P2ry13,Cxcr5,P2ry12,Adra1a,Ccl6,Cxcl13,Cxcl1,Cxcr6,Xcl1,Plppr2,Plppr5,Gpr65,Xcr1,C5ar1,P2ry6,Cxcl11,Npff,Adra2c,Gpr35,P2ry4,Hrh1,Ptgfr,Ccl27a,Lpar6,Ccl22,C5ar2,Cxcl12,Adrb1,Ccr7,Fpr2,P2ry10,Ccl25,Lpar5,Cxcr2,Ccl9,Cnr2,S1pr4,Hc,Ccl5	0.345588235294118
Ontology - Biological Process	GOBP_NEGATIVE_REGULATION_OF_CHEMOTAXIS	0.000356123678420974	0.00633236121196718	0.49849310876659	-0.512850450568877	-1.88571598705426	51	Sema6d,Sema3f,Hrg,Cxcl13,Slamf8,Nrp1,Sema4d,Sema6a,Robo1,Sema4c,Sema6b,Aif1,Sema4b,Padi2,C5ar2,Coro1b,Gstp2,Hc,Sema3d	0.372549019607843
Ontology - Biological Process	GOBP_ADAPTIVE_IMMUNE_RESPONSE	2.62458148444349e-09	2.32311712498725e-07	0.774939030136436	-0.379134898409713	-1.88560722057508	394	Cd55,Il6ra,Syk,Csf2rb2,Slc15a4,Cd84,Lilrb4b,Ptprc,Cd44,Cd19,Clec4n,Pirb,Vsir,Ccr6,Nckap1l,Lilrb4a,Rora,Adgre1,Slc11a1,Themis,Adcy7,Il1r1,Inpp5d,H2-Bl,Slfn2,Csf3r,Bcl6,Tnfrsf14,Ighd,Csf2rb,H2-DMb2,Cd48,Cd79a,Sirt1,Prkcb,Tnfrsf1b,Siglecg,Rab27a,Fcgr2b,Pik3cd,P2rx7,Slamf7,Fcgr1,Dennd1b,Il2rb,C1qb,Fcer1g,Jak2,Vegfa,Btla,Cd244a,Rorc,Lyst,C1qc,Ly9,Fcgr3,Myo1g,Rc3h1,Nfkbiz,Xcl1,Tnfaip3,Cd46,H2-M2,Cd86,P…	0.413705583756345
Curated - Chemical and Genetic Perturbation	MARKEY_RB1_ACUTE_LOF_DN	2.00214559131729e-07	1.14558480423194e-05	0.690132458796796	-0.401978286605061	-1.88507523156562	231	Iqgap1,Rab8b,Lilrb4b,Ptprc,Hipk3,Nckap1l,Adgre1,Csf1r,Stab1,Ifi203,Ak4,Slfn2,Pla2g7,Abcg1,Ncf1,Itgb2,Napsa,Selplg,Ifi204,Fcgr2b,Cfp,Ccl6,Vav1,Fcgr1,Hck,C1qb,Gmfg,Ifit2,Fermt3,Mt2,C1qc,Ms4a6c,Ncf2,Glrx,Csf2ra,Plac8,Il7r,Mt1,Ncf4,C5ar1,Tyrobp,Tmem229b,Lst1,Gabpa,Itgax,Arnt,Gcnt2,Gbp2b,Npr3,Gbp7,Pira1,Gbp2,Mpeg1,Mbd1,Ccr1,Lgmn,Casp4,Hp,Cd72,Agrn,Skap2,H2-Q5,Trim30a,Srgn,Adam8,Usp18,Gbp3,Ube2l6,Ggps1…	0.432900432900433
Regulatory Target Gene - miRDB	MIR_672_3P	1.35104673207865e-07	8.04651289763275e-06	0.690132458796796	-0.3956854503756	-1.88436972553136	263	Tenm3,Tasor,Enc1,Syk,Kcna2,Phc3,Sftpa1,Cbx5,Cbl,Ptprb,Crebl2,Arhgap19,Hic2,Igf1r,Itpripl2,Ep300,P2ry13,Nedd9,Hook3,Ids,Zeb2,Slc36a1,Mga,Pira2,Rnf152,Hhip,Lonrf3,Prkab2,Aak1,Ralgapa2,Klhl9,Frg2f1,Ms4a6d,Baz2a,Amer2,Hmox1,Parp14,Rnf145,Cpsf6,Ttll7,Sbno1,Rnf38,Bicd2,B230219D22Rik,Baz2b,Zbtb34,Oas3,Ubl3,Tnrc18,Creb1,Zkscan8,Tnfrsf11a,Trim36,Smarcad1,Kcnb1,Ddah1,Tns3,Zmym2,Lck,Alms1,Gcfc2,Slc22a15,Ras…	0.32319391634981
Canonical Pathways - Reactome	REACTOME_POST_TRANSCRIPTIONAL_SILENCING_BY_SMALL_RNAS	0.000206423139434869	0.00401347708359956	0.518848077743792	-0.861987545998887	-1.88339672195646	7	Ago3,Tnrc6a,Tnrc6b,Ago2,Tnrc6c,Ago4	0.857142857142857
Regulatory Target Gene - miRDB	MIR_344H_3P	0.000251947833540864	0.00474979801289142	0.49849310876659	-0.492880499755613	-1.88333235861299	63	Entpd1,Ubn2,Phc3,Mycbp2,Rnf214,Mctp1,Zeb2,Sp3,Lcorl,Ccnl1,Shprh,Cdk19,Fgl2,Piezo1,Rpain,Dennd6b,Prdm1,Ppil4,Ing1,Col13a1,Ift80,Tjp1,Pde3b,Fst,Bclaf1,Ctbp2,Jrkl,Lnx2,Rac3,2610044O15Rik8,Pdgfra,Rad51d,Arg2,Arl13b,Hdac9	0.555555555555556
Ontology - Biological Process	GOBP_RETINAL_GANGLION_CELL_AXON_GUIDANCE	0.000843261849238856	0.0127211846390355	0.477270815362862	-0.756811584220351	-1.88328338275648	11	Ptprm,Epha7,Vegfa,Efna5,Nrp1	0.454545454545455
Curated - Chemical and Genetic Perturbation	LAZARO_GENETIC_MOUSE_MODEL_HIGH_GRADE_SMALL_CELL_NEUROENDOCRINE_LUNG_CARCINOMA_DN	3.51329238527674e-25	3.75243048696791e-22	1.30309315086572	-0.349270996154039	-1.88224819586467	1620	Rassf3,F830016B08Rik,Rasgrp2,Stard9,Slfn5,Aqp4,Cybb,Abca17,Adgre4,Acer2,Slc23a2,Adrb2,Aspa,Gm15675,Nanp,Krt23,Nfam1,Reps2,Gvin-ps7,Itga4,Wdfy4,Camk2b,Mertk,Entpd1,Col4a5,Itgal,Osbpl5,Sla,Cd84,Cd22,Ptprc,Calcrl,Tmem25,Cd19,Fyb,Sema3f,Tia1,Ushbp1,Adgrf5,Ankrd44,Vsir,Hykk,Fzd4,Tgfbr2,Adgre5,Ms4a1,Gstt2,Tbx3os1,Dock4,Adgrl4,Ptprb,Nckap1l,Cmklr1,Dock2,Akna,Adgre1,Csf1r,Clec2d,Pax5,Chst15,Bmpr2,Themis,…	0.355555555555556
Regulatory Target Gene - miRDB	MIR_5135	0.0016153162742172	0.0210227311366643	0.45505986738723	-0.644724319822504	-1.88162512280409	20	Dhtkd1,Ro60,Csf2rb2,Ptprc,Mbnl1,Sirt1,Pou2f1,Cfp,Cflar	0.45
Ontology - Biological Process	GOBP_MAST_CELL_CYTOKINE_PRODUCTION	0.000473626587329661	0.00803810546144968	0.49849310876659	-0.843213680447488	-1.88152894034618	8	Kit,Syk,Bcl6,Rasgrp1,Fcer1g,Hmox1	0.75
Ontology - Biological Process	GOBP_MYELOID_LEUKOCYTE_MIGRATION	1.90490643341959e-06	7.82525794097825e-05	0.643551836150722	-0.414413228450666	-1.88141945073269	186	Kit,Syk,Nckap1l,Cmklr1,Csf1r,Il1r1,Sirpa,Prex1,Ednrb,Csf3r,Itga9,P2ry12,Pla2g7,Itgb2,Plcb1,Pikfyve,Cd300a,Spi1,Ccl6,Vav1,Abr,Sell,Dysf,Ano6,Cxcl13,Fcer1g,Cxcl1,Vegfa,Lgals3,Lyst,Fcgr3,Xcl1,Slamf8,Cd200r1,S100a8,C5ar1,Myo1f,Mospd2,Cxcl11,Tlr2,Gpr35,Mpp1,Aif1,Pde4d,Flt1,Ccr1,Lgmn,Nod2,Hrh1,Itga1,Pdgfd,Il34,Retnlg,Ccl22,C5ar2,Kitl,Cxcl12,Ccr7,Adam8,Prtn3,Ccl25,Cnn2,Il17ra,Cxcr2,Ccl9,Mcoln2,Hc,Ccl5,B…	0.39247311827957
Ontology - Biological Process	GOBP_PRIMARY_ALCOHOL_BIOSYNTHETIC_PROCESS	0.00304787459722461	0.0331951046377535	0.431707695803346	-0.734429670645528	-1.88121807380549	12	Cacna1h,Dab2,Bmp2,H6pd,Dgkq,Clcn2,Bmp5,Rest	0.666666666666667
Regulatory Target Gene - miRDB	MIR_1929_5P	0.000130059202052713	0.00271312301573766	0.518848077743792	-0.482328229978442	-1.88081271117077	69	Fam234b,Hgf,Ppp4r4,Ro60,Spred1,Kansl1l,Rora,Ptgs1,Mycbp2,Mysm1,Inpp4b,Med13,Fnbp4,Slc8a1,Tnrc6b,Med13l,Dapp1,Lpgat1,Galnt3	0.27536231884058
Canonical Pathways - Biocarta	BIOCARTA_MONOCYTE_PATHWAY	0.000860738623952961	0.0128989235204852	0.477270815362862	-0.755554117007999	-1.88015424578929	11	Itga4,Itgal,Cd44,Itgb2,Sell,Icam1,Selp	0.636363636363636
Canonical Pathways - Wiki	WP_KIT_RECEPTOR_SIGNALING_PATHWAY	0.000162321367863412	0.00325883538162873	0.518848077743792	-0.484283563101778	-1.87913169844988	67	Spred2,Kit,Spred1,Cbl,Ep300,Inpp5d,Csf2rb,Fes,Prkcb,Fgr,Vav1,Hck,Plce1,Jak2,Socs4,Pik3cg,Stat3,Vav2,Crk,Btk,Kitl,Abl1,Rasa1,Fyn	0.358208955223881
Regulatory Target Gene - miRDB	MIR_466Q	7.13565772342978e-06	0.000246380112903165	0.610526878385931	-0.42284176460352	-1.87767728810599	158	Ccnl2,Wdfy3,Kmt2c,Reps2,Ino80d,Hivep1,Sema6d,Nufip2,Hipk3,Slc25a36,Rora,Igf1r,Cemip2,Amotl1,Mbnl1,Dmxl1,Pou2f1,Mlxip,Tbc1d1,Aak1,Btbd11,Tmem64,Baz1a,Exd2,Med13l,Xrn1,Rc3h1,Trpm7,Cry2,Brwd3,Jmy,D5Ertd579e,Peak1,Slc24a3,Mospd2,Aida,Meis2,Sema6b,Bach2,Tnrc18,Cers6,Sumo1,Fmr1,Morc3,Kcnb1,Elk4,Tulp4,Adam10,Raph1,Fhip2a,2210408I21Rik,Tent4b	0.329113924050633
Ontology - Biological Process	GOBP_NEGATIVE_REGULATION_OF_IMMUNE_EFFECTOR_PROCESS	3.57424886096918e-05	0.000914745063923118	0.557332238758646	-0.445105345974474	-1.87763246638761	112	Cd55,Axl,Cd84,Cd22,Lilrb4b,Ptprc,Vsir,Nckap1l,Lilrb4a,Vsig4,Clec2d,Vpreb3,H2-Bl,Bcl6,Siglecg,Fcgr2b,Cd300a,Spi1,Abr,Lgals3,Rc3h1,Tnfaip3,Hmox1,Slamf8,Cd46,Il7r,Enpp3,Ahr,Cd59a,Klrd1,Clec4g,Fgl2,Irak3,Arrb2,Jak3,Il20rb,Crk,Nod2,Twist1	0.348214285714286
Ontology - Biological Process	GOBP_REGULATION_OF_IMMUNE_EFFECTOR_PROCESS	2.03621770060128e-08	1.46947044060059e-06	0.73376198835648	-0.381498252801423	-1.87746664728405	355	Cd55,Kit,Syk,Axl,Slc15a4,Colec10,Cd84,Cd22,Lilrb4b,Ptprc,Vsir,Ccr6,Nckap1l,Lilrb4a,Vsig4,Clec2d,Vpreb3,Cd5l,Il1r1,Panx1,Cd36,H2-Bl,Bcl6,Tnfrsf14,H2-DMb2,Tlr4,Ankrd17,Ncf1,Sirt1,Fes,Itgb2,Tnfrsf1b,Siglecg,Fgr,Fcgr2b,Rasgrp1,Cd300a,Spi1,P2rx7,Cfp,Vav1,Abr,Fcgr1,Dennd1b,Tlr7,Laptm5,Fcer1g,Cxcl1,Cd244a,Lgals3,Fcgr3,Rc3h1,Nfkbiz,Tek,Xcl1,Tlr9,Tnfaip3,Hmox1,Slamf8,Cd46,H2-M2,Cd86,Rif1,Il7r,Enpp3,Ahr,Pl…	0.4
Ontology - Biological Process	GOBP_EPIGENETIC_REGULATION_OF_GENE_EXPRESSION	5.70029829971956e-06	0.00020204530765444	0.610526878385931	-0.41473083799137	-1.87563522336376	174	Tasor,Kmt2a,Ogt,Ifi209,Ifi207,Pcgf5,Mecp2,Ifi203,Ep300,Ythdc1,Arid4b,Bcl6,Bfar,Atrx,Sirt1,Jpx,Meg3,Cdyl,Ifi204,Ifi213,Mndal,Ctcfl,Cdkn1c,Spi1,Kmt2d,Kcnq1ot1,Brca1,Baz1a,Ftx,Dnmt3a,Smchd1,Baz2a,Kansl3,Rif1,Kdm5a,Klf2,Fam172a,Hdac4,Pik3ca,Fam47e,Eif1,Kmt2b,Padi2,Xist,Kansl1,Rbm15,Suv39h1,Arid4a,Gsk3b,Ezh1,Ifi211,Msl2,Sin3a,Kdm1b,Morc2a,Ifi208,Hmgb1,Ifi206,Tsix,Ifi205,Epc1,Lmnb2,Zfp57,Pcgf3	0.367816091954023
Ontology - Biological Process	GOBP_NATURAL_KILLER_CELL_ACTIVATION	9.79919576554582e-05	0.00213595803210625	0.538434096309916	-0.474743183422726	-1.87408397153561	78	Tox,Pbx1,Axl,Mertk,Ptprc,Il15ra,Lilrb4a,Itgb2,Rab27a,Fgr,Rasgrp1,Slamf7,Il2rb,Elf4,Coro1a,Sp3,Jak2,Cd244a,Lyst,Ikzf1,Hectd1,Klrk1,Tyrobp,Klrd1,Zfp683,Prdm1,Slamf6,Unc13d	0.358974358974359
Ontology - Biological Process	GOBP_POSITIVE_REGULATION_OF_INTERLEUKIN_12_PRODUCTION	0.000953281600400141	0.0140243567676865	0.477270815362862	-0.563437765671714	-1.87348743974837	32	Syk,Cd36,Tlr4,Plcb1,Irf8,Laptm5,Tlr9,Plcg2,Scimp,Mapk11,Tlr2,Nod2,Ltb,Flt3,Ccr7,Il16,Hmgb1	0.53125
Regulatory Target Gene - miRDB	MIR_199A_3P_MIR_199B_3P	6.18298399494923e-05	0.00144821033016201	0.538434096309916	-0.453805976099277	-1.87286488029201	99	Tppp,Cd55,Arhgef3,Ankrd44,Etnk1,Ak4,Taok1,Map3k2,Crebrf,Cdk17,Plcb1,Tubgcp3,Celsr2,Fam199x,Pik3cb,Dnmt3a,Runx1,Wdr47,Map3k5,Sp1,Kdm6a,Gna12,Rbm47,Cd2ap,Meis2,Kdm5a,Adam10,Sos2,Raph1,Lrp2,Cnot7,Vps37a,Sh3glb1,Tmf1,Rfx3	0.353535353535354
Regulatory Target Gene - miRDB	MIR_7026_3P	6.4188886357366e-08	4.13040625699568e-06	0.704975715167238	-0.384713820376527	-1.8724226995967	314	Klf12,Slc1a2,Rictor,Rab8b,Gm14322,Ubn2,Kif21b,Rassf2,Spred1,Hivep1,Tmem25,Cbx5,Ankrd44,Nufip2,Fzd4,Nudt12,Hic2,Epb41l1,Neurl4,Cttnbp2nl,Arid4b,Hectd4,Mbnl1,Map3k2,Ankrd17,Gpr155,Mysm1,Mast4,Rbl2,Nr1d2,Cped1,Plxnc1,Lmo7,Rasal2,Rhobtb1,Bpnt2,Inhbb,Zfp800,Lcorl,Exd2,Zcchc4,Smchd1,Zfp971,Hmox1,Galnt3,Cd200r1,Hlf,Wipf1,Plgrkt,Bmi1,Ism2,Ttll7,Numb,Lgr4,Cdk19,Sema6a,Robo1,Phf6,Pip4k2a,Creb1,Kcnb1,Kdm5a,…	0.328025477707006
Ontology - Biological Process	GOBP_POSITIVE_REGULATION_OF_CYTOKINE_PRODUCTION	1.56420226152248e-09	1.43200482467724e-07	0.788186810800237	-0.375519069300082	-1.87098496411201	423	Cybb,Setd4,Hgf,Cd55,Nfam1,Il6ra,Kit,Syk,Ifi209,Cd84,Ptprc,Naip5,Clec4n,Ifi207,Ccr5,Mefv,Rora,Csf1r,Slc11a1,Oas2,Clec9a,Pla2r1,Ifi203,Il1r1,Panx1,Cd36,Tnfrsf14,Carmil2,Cebpb,Ighd,Tlr8,Chil1,Tlr4,Sirt1,Tnfsf15,Plcb1,Ifi204,Fgr,Ifi213,Hpse,Rasgrp1,Mndal,Nlrp1b,P2rx7,Dennd1b,Brca1,Arhgef2,Akap12,Tlr7,Irf8,Traf3ip3,Laptm5,Fcer1g,Jak2,Cd244a,Card11,Ly9,Fcgr3,Trim56,Ccbe1,Tek,Xcl1,Tlr9,Optn,Cd46,Pou2f2,…	0.361702127659575
Ontology - Biological Process	GOBP_POSITIVE_REGULATION_OF_CYTOSOLIC_CALCIUM_ION_CONCENTRATION	1.81983236562014e-05	0.000533984145230774	0.575610261071129	-0.431960090587731	-1.86987076767719	134	Cd55,Itpr3,Pkd1,Ccr6,Cmklr1,Ccr5,Cd36,Lrp6,Ednrb,Adra1a,P2rx7,Akap5,Cd38,Slc8a1,Cxcl13,Cxcl1,Jak2,Bcl2,Gpr65,Gpr174,Pla2g6,Plcg2,C5ar1,Pik3cg,Adm,Cacna1i,Npff,Jak3,Gpr35,Gimap3,Ccr1,Kdr,Trpm4,Ptgfr,Abl2,Lpar6,Gata2,C5ar2,Lrp1,Abl1,Fpr2,P2ry10,Gja1,Cxcr2,Itgav,Ric3,Edn1,Cd52,P2ry10b,Hmgb1,Cxcr3,Nptn,Cd4,Gna13,C3ar1,Gpr55,C1qtnf1,Fpr1,Gimap5,Epor	0.447761194029851
Regulatory Target Gene - miRDB	MIR_6962_3P	0.00095263335366769	0.0140243567676865	0.477270815362862	-0.539287575411486	-1.86985707896431	38	Reps2,Phip,Fign,Inpp4b,Ids,Fgd4,Arhgef9,Zfp608,Efna5,Nfkbiz,Zfp971,Wwtr1,Mbd5,Phf20l1	0.368421052631579
Ontology - Biological Process	GOBP_NEUTROPHIL_MIGRATION	6.38879211549495e-05	0.00148711166055994	0.538434096309916	-0.453652746438495	-1.86942497254181	98	Syk,Nckap1l,Il1r1,Prex1,Csf3r,Itga9,Itgb2,Pikfyve,Ccl6,Vav1,Sell,Dysf,Cxcl13,Fcer1g,Cxcl1,Lgals3,Fcgr3,Xcl1,Slamf8,S100a8,C5ar1,Myo1f,Mospd2,Cxcl11,Tlr2,Mpp1,Pde4d,Nod2,Itga1,Ccl22,C5ar2,Ccr7,Adam8,Prtn3,Ccl25,Cxcr2,Ccl9,Mcoln2,Ccl5,Bst1,Edn1,Cd74,Slc37a4	0.438775510204082
Regulatory Target Gene - miRDB	MIR_6985_3P	3.85803962473217e-07	2.0603217609278e-05	0.674962860011025	-0.394563428360642	-1.86909822430548	255	Rassf3,F8,Acer2,Adrb2,Tox,Pparg,Lin7a,Il6ra,Colgalt2,Ino80d,Kif21b,Chd7,Tia1,Fzd4,Hipk3,Cpeb3,Apaf1,Homer1,Map3k2,Ppm1k,Cdyl,Zeb2,Mlxip,Epha7,Zfp217,Itsn2,Rgs8,L2hgdh,Tnrc6b,Ikzf1,Apc,Msn,Tmem170b,Csnk1g1,Runx1,Xpo1,Slc25a53,Usp9x,Nr5a2,En2,Marchf6,Sema6a,Ampd3,Sema4c,Zbtb34,Patz1,Creb1,Zbtb10,Vav2,Pianp,Btg1,Gzf1,Raph1,Gata2,Zfp106,Atad2b,Fbxw7,Dusp2,Gns,Gbp3,Pdha1,Cds2,Amotl2,Kbtbd8,Prr14l,Dnaj…	0.290196078431373
Regulatory Target Gene - miRDB	MIR_350_3P	3.65713525581638e-09	3.16707913153698e-07	0.774939030136436	-0.375161750924755	-1.86894610358072	403	Ascl1,Cd163,Zfp871,Ankrd12,Ogt,Mrc1,Mtcp1,Enc1,Atp8a1,Ppp4r4,Zbtb44,Mtx3,Ppargc1a,Spred1,Lair1,Fign,Ric1,Tle3,Slc22a5,Znrf3,Arid4b,Tspan7,Foxo1,Zbtb43,Ankrd17,Spry4,Cdk17,Prpf4b,Aldh3a2,Pcdh11x,Gimap4,Ids,Rasgrp1,Tmem106b,Nr1d2,Brwd1,Zfp950,Aak1,Arid2,Ptprm,Epha7,Klhl24,Slc8a1,Bpnt2,Ankrd10,Trib2,Clasp2,Tnrc6b,Dmd,Kdm7a,Gm6377,Sp4,Rc3h1,Chd2,Map2k3,Baz2a,Zfp971,Necab1,Prr3,Kdm6a,Rif1,Rasgrp3,Zfp4…	0.267990074441687
Regulatory Target Gene - miRDB	MIR_30F	2.77311526480402e-08	1.94009081473472e-06	0.73376198835648	-0.379656296889158	-1.86840183305318	355	Zfp871,Pdzrn3,Ankrd12,Ccdc38,Zbtb44,Ino80d,Spred1,Lair1,Phip,Fign,Ptprb,Hipk3,Mecp2,Etnk1,Vsig4,Osbpl3,Taok1,Lrp6,Amotl1,Lysmd3,Mbnl1,Inpp4a,Tnrc6a,Spry4,Mctp1,Mysm1,Abcg3,Ctdspl2,Cdyl,Zeb2,Fgd4,Nr1d2,Hecw2,Nfat5,Akap5,Aak1,Tgfbr3,Satb1,Zfp608,Zfp318,Pank3,Gng2,Pde7a,Elmod2,Nipbl,Zfp148,Rfx7,Vegfa,Tnrc6b,Kdm7a,Shprh,Rc3h1,Tmem170b,Fhod3,Angel2,Arhgap5,Hlf,Tnpo1,Baz1b,Rnf145,Cpsf6,Kdm6a,Otulinl,Sb…	0.436619718309859
Ontology - Biological Process	GOBP_CELL_ACTIVATION	3.01775136010734e-16	1.42198219236117e-13	1.03769615548758	-0.355323348177329	-1.8678362815817	941	Vnn1,Fnip1,Vcam1,Kmt2a,Ntrk1,Cd55,Adrb2,Tox,Pparg,Nfam1,Ildr2,Il6ra,Kit,Wdfy4,Syk,Pbx1,Axl,Fzd8,Camk2b,Mertk,Entpd1,Itgal,Slc15a4,Chd7,Cd84,Cd22,Lilrb4b,Ptprc,Cd44,Il15ra,Lfng,Cd19,Fyb,Adgrf5,Pirb,Vsir,Atp7a,Tgfbr2,Ms4a1,Ccr6,Hrg,Nckap1l,Chrnb2,Dock2,Lilrb4a,Rora,Vsig4,Csf1r,Slc11a1,Themis,Prnp,Ep300,Sirpa,Prex1,Inpp5d,Atm,Plek,Slfn2,Bcl6,Zbtb46,Tnfrsf14,Carmil2,Fcgr4,Cebpb,Ighd,H2-DMb2,Cxcr5,Tlr…	0.315621679064825
Canonical Pathways - Wiki	WP_GPCRS_CLASS_A_RHODOPSINLIKE	0.000526327370538223	0.00875627290071949	0.477270815362862	-0.47949175470215	-1.8672611509938	68	Adrb2,Ccr6,Cmklr1,Ccr5,Ednrb,P2ry13,Cxcr5,P2ry12,Adra1a,Gabbr1,Gpr65,C5ar1,P2ry6,Adra2c,Gpr35,P2ry4,Ccr1,Hrh1,Ptgfr,Adrb1,Fpr2,Cxcr2,Cnr2,Ccr2,Cxcr3,Gpr12,Gpr63,Hrh2,C3ar1,Fpr1	0.441176470588235
Ontology - Biological Process	GOBP_CELL_ACTIVATION_INVOLVED_IN_IMMUNE_RESPONSE	9.38607052637404e-07	4.41680604237823e-05	0.659444398037935	-0.397070189670244	-1.86723630680081	240	Kmt2a,Il6ra,Kit,Syk,Itgal,Slc15a4,Cd84,Ptprc,Lfng,Cd19,Atp7a,Ccr6,Nckap1l,Dock2,Lilrb4a,Rora,Slc11a1,Slfn2,Bcl6,H2-DMb2,Tlr4,Dock10,Fes,Itgb2,Rab27a,Pikfyve,Fgr,Rasgrp1,Cd300a,Spi1,Abr,Dysf,Irf8,Coro1a,Fcer1g,Cd244a,Rorc,Lgals3,Ly9,Rc3h1,Nfkbiz,Mfng,Tnfaip3,Hmox1,Cd46,Rif1,Enpp3,Plcg2,Dock11,Vamp2,Myo1f,Tyrobp,Pck1,Zfp683,Fgl2,Sbno2,Cd180,Jak3,Gab2,Stat3,Slamf6,Unc13d,Rnf168,Btk,Gata2,Tcim,Ccr7,L…	0.3375
Ontology - Biological Process	GOBP_POSITIVE_REGULATION_OF_ACUTE_INFLAMMATORY_RESPONSE	0.00163347913090593	0.0212246302970348	0.45505986738723	-0.639345763875191	-1.86685385817955	19	Ccr5,Fcgr1,Fcer1g,Fcgr3,Pik3cg,Tnfrsf11a,Btk,Ccr7,Adam8,Tnf,Ccl5	0.578947368421053
Regulatory Target Gene - miRDB	MIR_302A_3P_MIR_302B_3P	1.06365728211082e-06	4.9109087368004e-05	0.643551836150722	-0.397349134112476	-1.8665743751399	234	Kmt2a,Lrit1,Tox,Rictor,Rab8b,Rassf2,Ash1l,Hmbox1,Mllt6,Phc3,Nufip2,Tgfbr2,Tmem123,Ptprb,Hipk3,Zkscan1,Znrf3,Ednrb,Arid4b,Bcl6,Zbtb43,Map3k2,Slc7a2,Ankrd17,Nr2c2,Fgd5,Skida1,Rbl2,Dpp8,Fgd4,Aak1,Yod1,Zfp148,Zfp800,Dgkq,Rsbn1,Hlf,Suco,Tmtc1,Crim1,Ism2,Vldlr,Lgr4,Nsd3,Trip11,Ikzf2,Mospd2,Txnip,Pip4k2a,Tnrc18,Plagl2,Trim36,Kcnb1,Flt1,Elk4,Ncoa7,Btg1,Erap1,Srcin1,Rb1cc1,Taf1,Slc22a23,Sowahc,Suv39h1,Ari…	0.363247863247863
Regulatory Target Gene - miRDB	MIR_302D_3P	1.06365728211082e-06	4.9109087368004e-05	0.643551836150722	-0.397349134112476	-1.8665743751399	234	Kmt2a,Lrit1,Tox,Rictor,Rab8b,Rassf2,Ash1l,Hmbox1,Mllt6,Phc3,Nufip2,Tgfbr2,Tmem123,Ptprb,Hipk3,Zkscan1,Znrf3,Ednrb,Arid4b,Bcl6,Zbtb43,Map3k2,Slc7a2,Ankrd17,Nr2c2,Fgd5,Skida1,Rbl2,Dpp8,Fgd4,Aak1,Yod1,Zfp148,Zfp800,Dgkq,Rsbn1,Hlf,Suco,Tmtc1,Crim1,Ism2,Vldlr,Lgr4,Nsd3,Trip11,Ikzf2,Mospd2,Txnip,Pip4k2a,Tnrc18,Plagl2,Trim36,Kcnb1,Flt1,Elk4,Ncoa7,Btg1,Erap1,Srcin1,Rb1cc1,Taf1,Slc22a23,Sowahc,Suv39h1,Ari…	0.363247863247863
Regulatory Target Gene - miRDB	MIR_8118	3.71020975853986e-14	9.74447058058476e-12	0.965327754226083	-0.361450351308183	-1.86652928377971	717	Esrrg,Lnpep,Kctd12,Klf12,Fnip1,Tasor,Tppp,Kmt2a,Hivep2,Slc23a2,Adrb2,Kbtbd11,Kmt2c,Reps2,Rictor,Zbtb44,Ino80d,Ptprc,Jam2,Hykk,Nufip2,Dock4,Fign,Cpeb3,Cyria,Etnk1,Rora,Naaladl2,Chd9,Polr3gl,Arhgap19,Peli2,Igf1r,Taok1,Ythdc1,Macf1,Lrp6,Nbeal1,Rnf169,Plekhm3,Plek,Fam102b,Slc25a51,Ccp110,Foxo1,Fcgr4,Mbnl1,Rcan2,Far1,Map3k2,Tnrc6a,Slc7a2,Marf1,Crebrf,P2ry12,Bdp1,Pde4c,Ppm1k,Ptbp3,Sirt1,Scn3a,Cdk17,Hoo…	0.304044630404463
Regulatory Target Gene - miRDB	MIR_5616_5P	5.43461022914663e-06	0.000195649937758284	0.610526878385931	-0.411576602928709	-1.86647934689132	179	Enpp2,Kbtbd11,Ildr2,Csf2rb2,Sdc3,Ankrd44,Fzd4,Ptprb,Ric1,Niban1,Taok1,Ednrb,Fam210a,Mbnl1,Bhlhe22,Utrn,Ankrd17,Ppm1l,Pikfyve,Slc43a1,Slc8a1,Celsr2,Rfx7,Dnmt3a,Med13l,Sall1,Dapp1,Shprh,Lpgat1,Zfp329,Slc25a53,Pigg,Otulinl,Lama5,Pabpn1,Cdk19,Stxbp5l,Zfp874b,Mdn1,Dr1,1700025G04Rik,Kcnb1,Vav2,Usp34,St8sia4,Ankrd28,Pcnt,Plekha3,Tfdp2,Tspan2,Zfp944,Atmin,Psd3,Gbp4,Rbm41,Gsk3b,Foxj2,Treml2,Fzd1,Kdm4c,Lrp…	0.407821229050279
Regulatory Target Gene - miRDB	MIR_32_5P	6.06651446778024e-08	3.95087919871167e-06	0.704975715167238	-0.384507805533596	-1.86528623158678	310	Rassf3,Slc25a32,Fnip1,Cacna1h,Fcho2,1810055G02Rik,Wdfy3,Adam23,Rab8b,Kcna2,Paxbp1,Ago3,Hivep1,Ankrd44,Atp7a,Nufip2,Ptar1,Hipk3,Cpeb3,Ric1,Slc25a36,Rora,Asxl2,Pnisr,Bmpr2,Mylip,Atrx,P2ry13,Dmxl1,Dock9,Mycbp2,Col27a1,Pcdh11x,Mast4,Zeb2,Nr1d2,Fnbp4,Dennd1b,Tef,Pank3,Dennd4b,Pik3cb,Plekha1,Nox4,Xrn1,Man2a1,Lmbr1l,Tmem184b,Rbm27,Trak2,Rsbn1,Cic,Fli1,Stx17,Tmem87a,Phtf2,Cdk16,Fosl2,Atxn3,Rnf38,Jmy,Peak…	0.32258064516129
Regulatory Target Gene - miRDB	MIR_92A_3P_MIR_92B_3P	6.06651446778024e-08	3.95087919871167e-06	0.704975715167238	-0.384507805533596	-1.86528623158678	310	Rassf3,Slc25a32,Fnip1,Cacna1h,Fcho2,1810055G02Rik,Wdfy3,Adam23,Rab8b,Kcna2,Paxbp1,Ago3,Hivep1,Ankrd44,Atp7a,Nufip2,Ptar1,Hipk3,Cpeb3,Ric1,Slc25a36,Rora,Asxl2,Pnisr,Bmpr2,Mylip,Atrx,P2ry13,Dmxl1,Dock9,Mycbp2,Col27a1,Pcdh11x,Mast4,Zeb2,Nr1d2,Fnbp4,Dennd1b,Tef,Pank3,Dennd4b,Pik3cb,Plekha1,Nox4,Xrn1,Man2a1,Lmbr1l,Tmem184b,Rbm27,Trak2,Rsbn1,Cic,Fli1,Stx17,Tmem87a,Phtf2,Cdk16,Fosl2,Atxn3,Rnf38,Jmy,Peak…	0.32258064516129
Ontology - Biological Process	GOBP_PURINERGIC_NUCLEOTIDE_RECEPTOR_SIGNALING_PATHWAY	0.00343103203772926	0.0363265511456281	0.431707695803346	-0.727765888991971	-1.86414901057504	12	Adora1,P2ry12,P2rx7,Ano6	0.333333333333333
Ontology - Biological Process	GOBP_REGULATION_OF_SKELETAL_MUSCLE_CELL_PROLIFERATION	0.00118325699299712	0.0165707694797263	0.45505986738723	-0.701875565353725	-1.8632848848481	14	Paxbp1,Sirt1,Cflar,Jak2,Six5,Ppard,Stat3,Shh,Angpt1	0.642857142857143
Ontology - Molecular Function	GOMF_HISTONE_H3K4_MONOMETHYLTRANSFERASE_ACTIVITY	0.000694339941525964	0.010884559885702	0.477270815362862	-0.834730640266687	-1.86260006623941	8	Setd4,Kmt2a,Kmt2c,Kmt2d	0.5
Ontology - Biological Process	GOBP_INNATE_IMMUNE_RESPONSE	1.4602146345813e-12	2.58316653302004e-10	0.910119734774459	-0.36164316843979	-1.86225847009471	675	Vnn1,Aqp4,Cybb,Mrc1,Cd55,Pparg,Syk,Axl,Ankhd1,Tlr13,Slc15a4,Colec10,Ifi209,Cd84,Nlrc5,Akap8,Naip5,Clec4n,Naip6,Ifi207,Trim41,Mefv,Vsig4,Csf1r,Clec2d,Slc22a5,Slc11a1,Oas2,Ifi203,Sirpa,Cd36,Nfkbia,H2-Bl,Tnfrsf14,Smpdl3b,Tlr8,Tlr4,Rab43,Ankrd17,Clec4a1,Ncf1,Dtx3l,Med1,Siglecg,Rab27a,Nrros,Ifi204,Fgr,Ifi213,Ear2,Rasgrp1,Mndal,Pik3cd,Pld4,Cd300a,Nlrp1b,Spi1,Cfp,Slamf7,Ccl6,Vav1,Ang,Fcgr1,Wdfy1,Arhgef2…	0.352592592592593
Ontology - Biological Process	GOBP_CELLULAR_RESPONSE_TO_TYPE_II_INTERFERON	0.000102212243946774	0.00221289508144766	0.538434096309916	-0.448075392545256	-1.86201995860368	102	Aqp4,Mrc1,Pparg,Nlrc5,Sirpa,Tlr4,Rab43,Med1,Ccl6,Gbp9,Irf8,Jak2,Xcl1,Parp14,Rab7b,Vamp3,Gbp5,Tlr2,Gbp2b,Gbp7,Gbp2,Flnb,Txk,Ccl22,Casp1,H2-Ab1,Ccl25,Gbp4,Gbp3,Evl,Tnf,Ccl9,Ccl5,Was,Kif16b,H2-Q7,Acod1,Gbp10,Gbp8,Rps6kb1,Stat1,Ccl4,Slk,Nos2	0.431372549019608
Regulatory Target Gene - miRDB	LET_7F_2_3P	2.09661396303413e-07	1.18692057603427e-05	0.690132458796796	-0.389412462121705	-1.86165818927799	272	Tenm3,Fnip1,Vcam1,Myo9a,Kmt2c,Bmp7,Rictor,Ino80d,Timp3,Hipk3,Mecp2,Bmpr2,Osbpl3,Znrf3,Cttnbp2nl,Lrp6,Plekhm3,Arid4b,Bcl6,Atrx,Smurf2,Bdp1,Mycbp2,Soat1,Rab27a,Fgd4,Hhip,Hip1,Cdip1,Nrip1,Kmt2d,Aak1,Plxnc1,Tgfbr3,Diaph2,Satb1,Cflar,Slc8a1,Kmt2e,Miga1,Mllt10,Sall1,Erbin,Slc30a5,Met,Zmym6,Rbm27,Fli1,Zfp280d,Kdm6a,Tnfaip8,Ubr1,Plpp3,Dock11,Plekhg1,Cd2ap,Rab11fip2,Mosmo,Ikzf2,Zfyve16,Spag9,Letm2,Dgkd,Bt…	0.297794117647059
Ontology - Cellular Component	GOCC_AXOLEMMA	0.00121831582749606	0.0169388907617586	0.45505986738723	-0.70112897937176	-1.86130290621242	14	Adora1,Slc1a2,Epb41l3,Gabbr1,Robo1,Mapk8ip3	0.428571428571429
Ontology - Molecular Function	GOMF_L_AMINO_ACID_TRANSMEMBRANE_TRANSPORTER_ACTIVITY	0.000994420034477313	0.0144177406084715	0.45505986738723	-0.522859706403715	-1.86092482344423	42	Slc1a2,Slc38a1,Slc22a2,Slc15a4,Slc16a10,Slc7a2,Slc43a1,Slc36a1,Ucp2,Slc38a9,Slc38a6,Slc25a38,Slc38a4,Slc25a29,Slc7a8,Sfxn1,Slc47a1,Slc7a7	0.428571428571429
Ontology - Biological Process	GOBP_HISTONE_H3_K4_MONOMETHYLATION	0.000721929212467277	0.0111965420260777	0.477270815362862	-0.833210158806775	-1.85920729648671	8	Setd4,Kmt2a,Kmt2c,Kmt2d,Rlf,Kmt2b	0.75
Ontology - Biological Process	GOBP_RESPONSE_TO_FUNGUS	0.000486397771948447	0.0082286997934383	0.49849310876659	-0.516519252377574	-1.85891949845709	47	Syk,Clec4n,Hrg,Clec4a1,Ncf1,Pik3cd,Spi1,Ang,Cxcl1,Clec7a,Plcg2,Scimp,Clec4a3,Tlr2,Btk,Mpo,Il17ra,Clec4a2	0.382978723404255
Ontology - Molecular Function	GOMF_CYTOKINE_RECEPTOR_ACTIVITY	0.000270474241566811	0.005003773468986	0.49849310876659	-0.476796440228989	-1.85803333438473	70	Il6ra,Csf2rb2,Cd44,Il15ra,Fzd4,Ccr6,Ccr5,Il1r1,Csf3r,Csf2rb,Cxcr5,Il2rb,Cxcr6,Csf2ra,Il7r,Ebi3,Xcr1,Cntfr,Il21r,Gfra2,Gpr35,Ccr1,Il6st,Flt3,Ccr7,Il17ra,Cxcr2,Il10ra,Il2rg,Ccr2,Il1rl2,Cd74,Il2ra,Lifr,Osmr,Cxcr3	0.514285714285714
Ontology - Biological Process	GOBP_T_CELL_ACTIVATION	7.61828381033351e-10	7.77404617358937e-08	0.801215574617779	-0.368116553409382	-1.85788443085293	490	Vnn1,Vcam1,Kmt2a,Cd55,Tox,Ildr2,Il6ra,Kit,Wdfy4,Syk,Fzd8,Itgal,Chd7,Cd84,Lilrb4b,Ptprc,Cd44,Lfng,Vsir,Atp7a,Tgfbr2,Ccr6,Nckap1l,Dock2,Lilrb4a,Rora,Vsig4,Slc11a1,Themis,Prnp,Sirpa,Prex1,Slfn2,Bcl6,Tnfrsf14,Carmil2,Cebpb,H2-DMb2,Cd48,Itgb2,Tnfrsf1b,Rab27a,Rasgrp1,Cd300a,Spi1,P2rx7,Slamf7,Vav1,Rasal3,Satb1,Arid2,Zfp608,Ikzf3,Elf4,Clec4f,Wwp1,Laptm5,Coro1a,Fcer1g,Ccnd3,Sp3,Jak2,Mafb,Btla,Cd244a,Rorc,…	0.33469387755102
Curated - Chemical and Genetic Perturbation	CHEN_ETV5_TARGETS_SERTOLI	0.00183923686817083	0.0230776672511953	0.45505986738723	-0.636091165941217	-1.85735061431188	19	Cd53,Cd36,Plek,Fcgr2b,C1qb,Ms4a6d,Fcgr3,Clec7a,Xist,Cxcl12,Ccl9,Gpnmb,Arid3b,Igfbp4,Thbd,Mmp12	0.842105263157895
Regulatory Target Gene - GTRD	CRELD1_TARGET_GENES	1.52323599478546e-19	9.76150554898312e-17	1.14219120216838	-0.349313480748641	-1.85697461375632	1226	Gm15889,Kctd12,Cybb,Vcam1,Slc23a2,Noct,Wdfy3,Nfam1,Il6ra,Itga4,Wdfy4,Atp8a1,Syk,Ptp4a1,Axl,Ankhd1,Ago3,Sla,Kif21b,Ifi209,Cd84,Rassf2,4933439C10Rik,Ptprc,Hivep1,Cd44,Fyb,Vsir,Dmpk,Kansl1l,Ifi207,Lair1,Adgre5,Ms4a1,Cd53,Dnajc12,Ivns1abp,Cpeb3,Gm15663,Adgre1,Clec2d,Chd9,2700097O09Rik,Slc11a1,Clec9a,Ifi203,Fnbp1,Prex1,Nbeal1,Nfkbia,Plek,Marchf1,Slfn2,Tnfrsf14,Pgap6,Fcgr4,Mir142hg,Syne2,Mbnl1,Inpp4a,H…	0.33605220228385
Regulatory Target Gene - miRDB	MIR_7666_3P	0.000184215359001841	0.0036532602442326	0.518848077743792	-0.467134495116139	-1.85672348356802	80	Kcna2,Tmem25,Thoc2,Hipk3,Mecp2,Hic2,Nedd9,Cdk17,Prkcb,Pik3cb,Aste1,Srsf11,Ngef,Tnpo1,Xpo1,Zfp280d,Phf19,En2,Atp2b1,Tbkbp1,Zbtb10,Lsm14a,Gnpnat1,Bcl11a,Epc2,Zfx,Klf4,Pycard,Tjp1,Bclaf1,Sptan1,Zswim6,Clcn3,Tln2,Hdgfl3,Ccnyl1,Krt10	0.4625
Ontology - Biological Process	GOBP_CELLULAR_RESPONSE_TO_BIOTIC_STIMULUS	2.05156057995303e-06	8.34214519071763e-05	0.627256739718528	-0.404181322240929	-1.85592013647562	200	Ogt,Mrc1,Cd55,Syk,Axl,Cd84,Akap8,Trim41,Lilrb4a,Sirpa,Cd36,Trib1,Nfkbia,Fcgr4,Cebpb,Tlr4,Nr2c2,Tnfrsf1b,Fcgr2b,Spi1,Tifab,Irf8,Cxcl13,Cd300lb,Cxcl1,Jak2,Map2k3,Nfkbiz,Tnfaip3,Cd86,Clec7a,Plcg2,Scimp,Pabpn1,Klrk1,Cxcl11,Sbno2,Txnip,Cd180,Tlr2,Ppard,Gbp2,Pde4d,Nod2,Plscr2,Tlr1,Bcl2l11,Trim30c,Btk,Tut4,Casp1,Trim30a,Abl1,Gsk3b,Tnf,Slc12a2,Pycard,Cd68,Ccl5,Cd14,Cd274,Cr2,Havcr2,Nlrp3,Acod1,Ly86,Hmgb1…	0.345
Ontology - Biological Process	GOBP_NUCLEOTIDE_TRANSMEMBRANE_TRANSPORT	0.00121722611387242	0.0169388907617586	0.45505986738723	-0.710403123499184	-1.85545775619027	13	Slc25a32,Slc25a36,Slc25a51,Slc25a42,Slc19a1,Lrrc8c,Slc17a9,Slc25a16	0.615384615384615
Regulatory Target Gene - miRDB	MIR_590_3P	8.96467453719789e-11	1.08805341485187e-08	0.839088935621274	-0.366312610025824	-1.85513176813936	519	Atxn7,Ino80d,Kat6a,Cd84,Ptprc,Prex2,Chpt1,Ociad2,Dclre1a,Thoc2,Tm6sf1,Phip,Gda,Fign,Adgrl4,Ric1,Ctbs,Apaf1,Mecp2,Zscan26,Jmjd1c,Bmpr2,Nbeal1,Homer1,Atm,Arid4b,Dnajc28,Lysmd3,Zfp281,Mbnl1,Dipk2a,Ttbk2,Crebrf,Dmxl1,Ppm1k,Ptbp3,Nr2c2,Mysm1,Slc22a4,Inpp4b,Pikfyve,Mga,Med13,Fgd4,Tmem106b,Tbc1d9,Arhgef9,Nrip1,Rab39,Mbtd1,Spi1,Dennd1b,Dido1,Bod1l,Klhl24,Slc8a1,Sec24a,Mef2a,Zfand5,Fam199x,Klhl9,Elmod2,Cd…	0.348747591522158
Curated - Chemical and Genetic Perturbation	MORI_IMMATURE_B_LYMPHOCYTE_UP	0.000537836574305007	0.00890152867452533	0.477270815362862	-0.504470293195497	-1.85490272226043	51	Ptprc,Ms4a1,Adcy7,Rgl2,Ctss,Hck,Ifi30,Samhd1,Gmip,Gpr65,Slc25a53,Sema4d,Gucd1,Lims1,Pip4k2a,H2-DMa,Neat1,Btg1,Cd72,Pxk,Gns,Il10ra,Cnr2,H2-DMb1,Cd74	0.490196078431373
Ontology - Biological Process	GOBP_MINERALOCORTICOID_METABOLIC_PROCESS	0.00395557951715056	0.0401853769462709	0.407017918923954	-0.723958932416802	-1.85439761326411	12	Cacna1h,Ednrb,Dab2,Bmp2,Hsd11b1,Clcn2,Bmp5,Rest	0.666666666666667
Ontology - Biological Process	GOBP_REGULATION_OF_CELL_ACTIVATION	3.7785633624922e-11	5.08708938071324e-09	0.851339057116899	-0.36334635179413	-1.8534592861459	574	Vnn1,Vcam1,Cd55,Adrb2,Tox,Pparg,Nfam1,Ildr2,Il6ra,Syk,Axl,Mertk,Itgal,Slc15a4,Cd84,Cd22,Lilrb4b,Ptprc,Cd44,Il15ra,Cd19,Adgrf5,Vsir,Tgfbr2,Ccr6,Hrg,Nckap1l,Chrnb2,Lilrb4a,Rora,Vsig4,Csf1r,Prnp,Sirpa,Inpp5d,Atm,Plek,Bcl6,Zbtb46,Tnfrsf14,Carmil2,Cebpb,Ighd,H2-DMb2,Tlr4,Slc7a2,Nedd9,Fes,Itgb2,Tnfrsf1b,Siglecg,Fgr,Fcgr2b,Rasgrp1,Cd300a,Spi1,Slamf7,Abr,Rasal3,Arid2,Zfp608,Ikzf3,Cd38,Laptm5,Coro1a,Cd300…	0.322299651567944
Regulatory Target Gene - miRDB	MIR_673_5P	2.3387120920328e-07	1.29648811164213e-05	0.690132458796796	-0.390492085871324	-1.85264421142436	256	Rassf3,F8,Acer2,Adrb2,Tox,Pparg,Lin7a,Il6ra,Colgalt2,Ino80d,Kif21b,Chd7,Tia1,Fzd4,Hipk3,Cpeb3,Apaf1,Homer1,Map3k2,Ppm1k,Cdyl,Zeb2,Mlxip,Epha7,Zfp217,Itsn2,Rgs8,L2hgdh,Tnrc6b,Ikzf1,Apc,Msn,Tmem170b,Csnk1g1,Runx1,Xpo1,Slc25a53,Usp9x,Nr5a2,En2,Marchf6,Ampd3,Sema4c,Zbtb34,Patz1,Creb1,Zbtb10,Vav2,Pianp,Btg1,Gzf1,Raph1,Gata2,Zfp106,Atad2b,Fbxw7,Dusp2,Gns,Gbp3,Pdha1,Cds2,Amotl2,Kbtbd8,Prr14l,Dnajc13,AU0…	0.28515625
Ontology - Biological Process	GOBP_REGULATION_OF_MONONUCLEAR_CELL_MIGRATION	8.90929142179889e-05	0.00195926584008474	0.538434096309916	-0.448897743167233	-1.85260852059897	99	Itga4,Jam2,Ccr6,Cmklr1,Csf1r,Tnfrsf14,Nedd9,Pla2g7,Stk10,Plcb1,Spi1,Ano6,Cxcl13,Coro1a,Lgals3,Msn,Xcl1,Slamf8,Cd200r1,C5ar1,Gcsam,Mospd2,Aif1,Crk,Ccr1,Lgmn,Adam10,Pdgfd,Il34,Abl2,Padi2,Cxcl12,Ccr7,Abl1,Adam8,Ripk3,Pycard,Ccl5,Ccr2	0.393939393939394
Ontology - Biological Process	GOBP_RESPONSE_TO_MOLECULE_OF_BACTERIAL_ORIGIN	5.39386930190605e-07	2.76086837334942e-05	0.659444398037935	-0.391557466564361	-1.85225306226722	253	Ogt,Mrc1,Cd55,Noct,Axl,Cd84,Akap8,Trim41,Lilrb4a,Slc11a1,Sirpa,Cd36,Trib1,Nfkbia,Ednrb,Fcgr4,Cebpb,Tlr4,Nr2c2,Tnfrsf1b,Ttc39aos1,Fcgr2b,Spi1,P2rx7,Abr,Tifab,Irf8,Cxcl13,Cd300lb,Cxcl1,Jak2,Erbin,Map2k3,Nfkbiz,Tlr9,Tnfaip3,Ncf2,Cd86,S100a8,Plcg2,Scimp,Pabpn1,Klrk1,C5ar1,Adm,Irak3,Cxcl11,Sbno2,Cd180,Tlr2,Tnfrsf11a,Ppard,Gbp2,Pde4d,Nod2,Plscr2,Ptgfr,Tlr1,Trim30c,Btk,Tut4,Casp1,Ccr7,Trim30a,Abl1,Tnf,R…	0.367588932806324
Ontology - Biological Process	GOBP_MAST_CELL_ACTIVATION_INVOLVED_IN_IMMUNE_RESPONSE	0.00108870629605129	0.0155594679474021	0.45505986738723	-0.527971557407138	-1.85194907482804	40	Kit,Syk,Cd84,Lilrb4a,Fes,Fgr,Rasgrp1,Cd300a,Fcer1g,Hmox1,Enpp3,Gab2,Unc13d,Btk,Gata2	0.375
Ontology - Biological Process	GOBP_CELLULAR_RESPONSE_TO_AMYLOID_BETA	0.00112279102355198	0.0159186242563204	0.45505986738723	-0.564265356584349	-1.85102963486991	31	Vcam1,Adrb2,Itga4,Igf1r,Prnp,Cd36,Tlr4,Sirt1,Fcgr2b,Lgmn,Lrp1,Fpr2,Icam1,Gja1,Fyn,Gsk3b,Abcc1	0.548387096774194
Regulatory Target Gene - miRDB	MIR_129B_3P	0.00174621797099012	0.0222385994540801	0.45505986738723	-0.553257791889942	-1.85084796359201	33	Cyria,Tnrc6a,Abcg1,Fbxo32,Ikzf3,Efna5,Ndel1,Ddx5,Ncoa2,Psd3,Ctnnd1,Gpm6b,Pcdh17,Togaram1,Pigm,Bcl9,Dusp6	0.515151515151515
Ontology - Biological Process	GOBP_CELL_DIFFERENTIATION_IN_SPINAL_CORD	0.000977810549389389	0.0142026317423095	0.45505986738723	-0.595833342920934	-1.84964488561203	26	Ascl1,Dync2h1,Nfe2l1,Ptch1,Cln8,Gata2,Gdpd5,Gigyf2,Ift172,Shh,Tal1	0.423076923076923
Ontology - Biological Process	GOBP_T_CELL_PROLIFERATION	1.41806506770107e-06	6.19041429145472e-05	0.643551836150722	-0.402635451458583	-1.84896116529576	202	Vcam1,Cd55,Syk,Itgal,Lilrb4b,Ptprc,Cd44,Vsir,Tgfbr2,Nckap1l,Dock2,Lilrb4a,Vsig4,Slc11a1,Prnp,Slfn2,Bcl6,Tnfrsf14,Carmil2,Cebpb,H2-DMb2,Itgb2,Tnfrsf1b,Rasgrp1,P2rx7,Rasal3,Satb1,Elf4,Laptm5,Coro1a,Ccnd3,Jak2,Btla,Cd244a,Lgals3,Card11,Lmbr1l,Msn,Rc3h1,Xcl1,Cd46,Cd86,Bmi1,Ebi3,Cd59a,Igfbp2,Marchf7,Clec4g,Itch,Crip3,Itgax,Jak3,Il20rb,Aif1,Ccdc88b,Sos2,Il6st,Cd37,Kitl,Cxcl12,H2-Aa,Ccr7,Abl1,Ripk3,Gja1…	0.415841584158416
Regulatory Target Gene - miRDB	MIR_490_3P	0.00154963683923111	0.0203657956481752	0.45505986738723	-0.540318251703299	-1.84833752095161	36	Cacna1h,Kmt2c,Mecp2,Dipk2a,Mctp1,Rasal2,Rfx7,Kdm7a,Sp4,Usp9x,Arhgap32	0.305555555555556
Regulatory Target Gene - miRDB	MIR_7227_3P	1.68926794147537e-08	1.2587796135059e-06	0.73376198835648	-0.372103175602602	-1.8477401008532	386	Kctd12,Klf12,Hgf,Atxn7,Ccnt2,Wdfy3,Atp8a1,Rab8b,Zbtb44,Ino80d,Paxbp1,Ubn2,Naip1,Spred1,Cd44,Ash1l,Thoc2,Phip,Ptprb,Cpeb3,Naaladl2,Chd9,Bmpr2,Atm,9930021J03Rik,Atrx,Map3k2,Crebrf,Ptbp3,Rnf214,Nr2c2,Cdk17,Hook3,Inpp4b,Med1,Ids,Smg1,Kalrn,Nfat5,Mbtd1,Aak1,Micu3,Dido1,Yod1,Klhl24,Celsr2,Gng2,Taf4,L2hgdh,Zfp148,Dnmt3a,Btla,Carf,Kdm7a,Tmem184b,Zfp971,Zmym6,Trak2,Hjurp,Gabbr1,Hlf,Phtf2,Icos,Pik3cg,Tnrc6…	0.318652849740933
Ontology - Biological Process	GOBP_LEUKOCYTE_CELL_CELL_ADHESION	3.85481161594081e-08	2.62799731485054e-06	0.719512826338911	-0.375873449806269	-1.84748325031396	349	Vnn1,Vcam1,Ppara,Cd55,Ildr2,Bmp7,Itga4,Syk,Itgal,Lilrb4b,Ptprc,Cd44,Jam2,Vsir,Tgfbr2,Nckap1l,Lilrb4a,Vsig4,Prnp,Sirpa,Bcl6,Tnfrsf14,Carmil2,Cebpb,H2-DMb2,Stk10,Itgb2,Selplg,Rasgrp1,Cd300a,Nfat5,Rasal3,Arid2,Zfp608,Sell,Laptm5,Coro1a,Fermt3,Jak2,Btla,Cd244a,Lgals3,Card11,Msn,Rc3h1,Fcho1,Nfkbiz,Xcl1,Cd46,Cd86,Runx1,Bmi1,S100a8,Il7r,Sema4d,H2-Ob,Icos,Zbtb16,Cd59a,Igfbp2,Tnfaip8l2,H2-Eb2,Marchf7,Pck1…	0.343839541547278
Ontology - Molecular Function	GOMF_CARBOHYDRATE_DERIVATIVE_TRANSMEMBRANE_TRANSPORTER_ACTIVITY	0.000768555442055767	0.0117940869130033	0.477270815362862	-0.514129654743926	-1.84491762592714	46	Slc22a2,Slc15a4,Abcc5,Mfsd2a,Slc35a5,Slc28a2,Slc15a3,Slc25a42,Slc19a1,Slc17a9,Slc37a2,Slc29a3,Slc37a1,Slc25a16,Slc35a3,Slc37a4,Slc35a4	0.369565217391304
Regulatory Target Gene - miRDB	MIR_23A_3P_MIR_23B_3P	3.21466128306942e-09	2.79902654435082e-07	0.774939030136436	-0.370319147162245	-1.84478757490429	411	Tspyl5,Fam234b,Mrc1,Ccnl2,Atxn7,Tox,Ccnt2,Reps2,Il6ra,Adam23,Ppp4r4,Tmem245,Slc38a1,Ankhd1,Zbtb44,Col4a5,Ssh2,Ubn2,Stk35,Ppargc1a,Calcrl,Sema6d,Nufip2,Etnk1,Rora,Naaladl2,Zfp579,Trib1,Gprin3,Bnip2,Nin,Smurf2,Map3k2,Tnrc6a,Adgrg2,Gls,Cdk17,Hook3,Prpf4b,Auh,Ids,A1cf,Txndc16,Mbtd1,Mat2a,Fbxo32,Tgfbr3,Spsb4,Micu3,Satb1,Akap12,Cep350,Sec24a,Mef2a,Gng2,Pde7a,Phactr2,Btla,Tnrc6b,Kdm7a,Erbin,Met,Tmem170b…	0.287104622871046
Ontology - Biological Process	GOBP_POSITIVE_REGULATION_OF_IMMUNE_SYSTEM_PROCESS	7.99163820690379e-15	2.41573652288312e-12	0.986546283587582	-0.35274661979312	-1.84475365152721	885	Vnn1,Vcam1,Cd55,Tox,Nfam1,Kit,Itga4,Syk,Axl,Itgal,Tlr13,Slc15a4,Colec10,Ifi209,Cd84,Cd22,Lilrb4b,Ptprc,Cd44,Il15ra,Nlrc5,Cd19,Fyb,Jam2,Clec4n,Vsir,Ifi207,Tgfbr2,Ms4a1,Ccr6,Hrg,Nckap1l,Cmklr1,Trim41,Chrnb2,Lilrb4a,Mefv,Vsig4,Csf1r,Asxl2,Slc11a1,Themis,Prnp,Cd5l,Ifi203,Il1r1,Panx1,Sirpa,Cd36,Trib1,Nfkbia,Inpp5d,H2-Bl,Bcl6,Zbtb46,Tnfrsf14,Carmil2,Ighd,H2-DMb2,Smpdl3b,Tlr8,Tlr4,Cd79a,Nedd9,P2ry12,Pla…	0.337853107344633
Ontology - Biological Process	GOBP_NEGATIVE_REGULATION_OF_INTERLEUKIN_12_PRODUCTION	0.00278706812990501	0.0310511950689903	0.431707695803346	-0.669763818820506	-1.84445399640626	16	Cmklr1,Mefv,Tlr8,Lilra5,Irak3,Arrb2,Jak3,Tlr2,Nod2,Ccr7	0.625
Ontology - Biological Process	GOBP_MOTOR_NEURON_MIGRATION	0.00146508621227402	0.0196255403067241	0.45505986738723	-0.768523451524187	-1.84437521462277	10	Ascl1,Celsr2,Vegfa,Nrp1	0.4
Curated - Chemical and Genetic Perturbation	ZHENG_FOXP3_TARGETS_UP	0.00154841481687386	0.0203657956481752	0.45505986738723	-0.596968099764986	-1.84358921389252	25	Cd44,Fam107b,Map3k8,Abcb1a,Nrp1,Lrrc8c,Icos,Snx9,Prkch,Ikzf2,P4ha1,Cobll1,Prdm1	0.52
Ontology - Biological Process	GOBP_REGULATION_OF_OSTEOCLAST_DIFFERENTIATION	0.000754806686383928	0.0116164821542334	0.477270815362862	-0.473298157268727	-1.84314172921248	68	Rassf2,Lilrb4b,Pirb,Lilrb4a,Csf1r,Clec2d,Asxl2,Inpp5d,Cebpb,Nedd9,Inpp4b,Pira2,Tmem64,Mafb,Apc,Tyrobp,Esrra,Creb1,Pira1,Tnfrsf11b,Ccr1,Dlk1,Fbxw7,Adam8,Ppargc1b,Gsk3b,Tnf,Clec2i,Ccl9,Gpr137b,Ccl5	0.455882352941176
Ontology - Biological Process	GOBP_REGULATION_OF_IMMUNE_RESPONSE	5.53387744317756e-13	1.1222563356601e-10	0.921426003494898	-0.355868112473933	-1.84281488236132	728	Cd55,Pparg,Nfam1,Kit,Syk,Tlr13,Slc15a4,Colec10,Ifi209,Cd84,Cd22,Lilrb4b,Ptprc,Cd44,Nlrc5,Cd19,Fyb,Clec4n,Vsir,Ifi207,Ms4a1,Ccr6,Hrg,Nckap1l,Cmklr1,Trim41,Lilrb4a,Mefv,Vsig4,Clec2d,Slc11a1,Themis,Prnp,Cd5l,Ifi203,Adcy7,Il1r1,Cd36,Nfkbia,Inpp5d,H2-Bl,Bcl6,Tnfrsf14,Carmil2,Fcgr4,Ighd,H2-DMb2,Smpdl3b,Tlr8,Tlr4,Cd48,Cd79a,Ankrd17,Ncf1,Sirt1,Fes,Btnl9,Itgb2,Prkcb,Med1,Tnfrsf1b,Siglecg,Ifi204,Fgr,Ifi213…	0.398351648351648
Regulatory Target Gene - miRDB	MIR_743B_3P	8.50900850495875e-07	4.0937785362746e-05	0.659444398037935	-0.392074846371001	-1.84197775170834	241	Zfp871,Hivep2,Reps2,Wdfy4,Rrnad1,Sntb2,Dnajc12,Mecp2,Etnk1,Rora,Arhgap19,Asxl2,Mylip,Osbpl3,Insr,Dipk2a,Cbx7,Crebrf,Hook3,Pou2f1,Smg1,Adra1a,Nr1d2,Mbtd1,Elac1,Aak1,Arid2,Bod1l,Cep350,Cd38,Bpnt2,Pank3,Pde7a,Zfp148,Akap11,Efna5,Arhgef12,Ago2,Tnfaip3,Hlf,Suco,Iqsec2,Ccdc88a,Gpr174,Sbno1,Rrm2b,Nr5a2,Lgr4,Zbtb6,Zfp182,Mosmo,Robo1,Spag9,Arel1,Zkscan8,Lrig1,Dr1,Hipk1,Npr3,Gdpd1,Mier1,Baiap2l1,Ap5m1,Tfdp…	0.286307053941909
Ontology - Cellular Component	GOCC_MHC_CLASS_II_PROTEIN_COMPLEX	0.00150165826735662	0.0199937357299622	0.45505986738723	-0.740209879026974	-1.84197096607576	11	H2-DMb2,H2-Ob,H2-Eb2,H2-Oa,H2-DMa,H2-Aa,H2-Ab1,H2-Eb1,H2-DMb1,Cd74	0.909090909090909
Regulatory Target Gene - miRDB	MIR_30D_3P	4.16014645227896e-06	0.000154639689818936	0.610526878385931	-0.39936344945312	-1.84156467432374	207	Aqp4,Kmt2a,Ildr2,Itga4,Atp8a1,Kcna2,Col4a5,Chpt1,Nufip2,Ptar1,Thoc2,Phip,Msr1,Mecp2,Themis,Ep300,Zfp612,Nr2c2,Cdk17,Qtrt2,Stox2,Zeb2,Hhip,Nr1d2,Dennd1b,Fchsd2,Ap4e1,Lcorl,Tnrc6b,Shprh,Apc,Suco,Slc12a6,Dock11,Atxn3,Sun2,Mcm8,Cep162,Rab11fip2,Robo1,Chml,Il1rn,Kcnb1,Mbd1,Erap1,Hadh,Dennd4c,Tmem47,Arid4a,Sgms2,Nup153,Bmp5,Rgs7bp,Sh3glb1,Psd3,Wrn,Prkacb,Relt,Sema3d,Rock2,Pclo,Fam241a,B4galt6,Zfp84,Lif…	0.318840579710145
Ontology - Biological Process	GOBP_MYELOID_CELL_APOPTOTIC_PROCESS	0.000962081895987237	0.0141278772278749	0.477270815362862	-0.535539308686643	-1.84156112209993	37	Cd44,Ccr5,Sirt1,Fcgr2b,Pik3cd,Pik3cb,Fcer1g,Bcl2,Plekho2,Itpkb,Nod2,Kitl,Cxcr2,Ccl5,Mef2c,Pten	0.432432432432432
Regulatory Target Gene - miRDB	MIR_743A_3P	8.64736334308821e-07	4.14788647064719e-05	0.659444398037935	-0.391876912917471	-1.84104785523297	241	Zfp871,Hivep2,Reps2,Wdfy4,Rrnad1,Sntb2,Dnajc12,Mecp2,Etnk1,Rora,Arhgap19,Asxl2,Mylip,Osbpl3,Insr,Dipk2a,Cbx7,Crebrf,Hook3,Pou2f1,Smg1,Adra1a,Nr1d2,Mbtd1,Elac1,Aak1,Arid2,Bod1l,Cep350,Cd38,Bpnt2,Pank3,Pde7a,Zfp148,Akap11,Efna5,Arhgef12,Ago2,Tnfaip3,Hlf,Suco,Iqsec2,Ccdc88a,Gpr174,Sbno1,Rrm2b,Nr5a2,Lgr4,Zbtb6,Zfp182,Mosmo,Robo1,Spag9,Arel1,Zkscan8,Lrig1,Dr1,Hipk1,Npr3,Gdpd1,Mier1,Baiap2l1,Ap5m1,Tfdp…	0.286307053941909
Ontology - Biological Process	GOBP_DOSAGE_COMPENSATION	0.00259276940729189	0.0294183843301865	0.431707695803346	-0.540893751385412	-1.8406082519803	35	Ogt,Pcgf5,Ythdc1,Jpx,Cdyl,Brca1,Ftx,Smchd1,Kansl3,Eif1,Xist,Kansl1,Rbm15,Msl2,Tsix,Pcgf3,Phf20,Suz12	0.514285714285714
Hallmark	HALLMARK_IL6_JAK_STAT3_SIGNALING	0.000234159869868361	0.00447670080568141	0.518848077743792	-0.466507211031324	-1.8402996180371	76	Itga4,Cd44,Il15ra,Cbl,Il1r1,Cd36,Csf3r,Map3k8,Tnfrsf1b,Cd38,Cxcl13,Pik3r5,Hmox1,Csf2ra,Ebi3,Cntfr,Cxcl11,Tlr2,Ptpn1,Stat3,Ccr1,Il6st,Ltb,Il17ra,Tnf,Cd14,Il2rg,Il2ra,Acvrl1,Osmr	0.394736842105263
Canonical Pathways - Biocarta	BIOCARTA_PPARG_PATHWAY	0.000491310195230189	0.00828396228864618	0.477270815362862	-0.842199508841672	-1.84016091827363	7	Pparg,Ppargc1a,Ep300,Med1	0.571428571428571
Regulatory Target Gene - miRDB	MIR_694	5.4230332026943e-10	5.71594835133983e-08	0.801215574617779	-0.362825028547689	-1.840123151348	514	Esrrg,Zfp871,Klf12,Fnip1,Pfkfb2,Tox,Rictor,Zbtb44,Ino80d,Paxbp1,Rev1,Ro60,Mtx3,Spred1,Cbx5,Nufip2,Thoc2,Ptprb,Hipk3,Cpeb3,Rora,Naaladl2,Asxl2,Pnisr,Bmpr2,N4bp2,Taok1,Ccdc82,Atrx,Mbnl1,Smurf2,Tlr8,Crebrf,Dmxl1,Bdp1,Ppm1k,Gls,Hook3,Crybg1,Slc35a5,Skida1,Zeb2,Smg1,Kalrn,Dpp8,Tmem106b,Slc28a2,Tubgcp3,Ttc14,Hecw2,Mat2a,Akap5,Son,Epha7,Clmn,Ccdc62,Baz1a,Slc8a1,Sec24a,Bpnt2,Slf2,Rfx7,Sp3,Dnmt3a,Miga1,Tn…	0.32295719844358
Regulatory Target Gene - miRDB	MIR_664_3P	7.88692484010708e-06	0.000267138314721682	0.593325476396405	-0.401493928926385	-1.83958218071616	194	Slc1a2,Serpina6,Kmt2a,Lrit1,Ino80d,Ro60,Itgal,Lair1,Nufip2,Tmem123,Cox17,Bmpr2,Bnip2,Far1,Map3k2,Aopep,Nol3,Hook3,Pcdh11x,Ube3a,Fbxo32,Spsb4,Fam199x,Pde7a,Slc41a2,Lcorl,Akap11,Jak2,Rbm27,Necab1,Vps13a,Zfp280d,Otulinl,Nmrk1,Sema6a,Marchf7,Rhbdl1,Mospd2,Grpel2,G2e3,Rb1cc1,Pik3ca,Rbm26,Vps37a,Plekha3,Hnrnpdl,B3gnt5,Epc2,Bloc1s6,Lpp,Cttnbp2,Herc1,Sult1d1,Gpr141,Zfp945,Mmp9,Cmtm4,Golim4,Med14,Fmn2,Fut…	0.319587628865979
Ontology - Biological Process	GOBP_IMMUNE_RESPONSE_REGULATING_CELL_SURFACE_RECEPTOR_SIGNALING_PATHWAY	1.94718865855637e-06	7.95814017824787e-05	0.627256739718528	-0.391601099516482	-1.83957259468236	234	Nfam1,Kit,Syk,Cd22,Lilrb4b,Ptprc,Cd19,Fyb,Clec4n,Ms4a1,Nckap1l,Cmklr1,Lilrb4a,Themis,Prnp,Nfkbia,Carmil2,Tlr4,Cd79a,Btnl9,Prkcb,Cd300a,Dennd1b,Wdfy1,Cd38,Laptm5,Fcer1g,Btla,Plekha1,Lgals3,Card11,Myo1g,Bcl2,Rc3h1,Fcho1,Nfkbiz,Tnfaip3,Themis2,Trat1,Clec7a,Usp12,Rab7b,Cmtm3,Lcp2,Plcg2,Scimp,Usp9x,Klrk1,Lpxn,Cd79b,Prkch,C5ar1,Tyrobp,Rab11fip2,Klrd1,Gcsam,Zfp683,Tlr2,Cyba,Lax1,Pde4d,Nod2,Phpt1,Plscr2,…	0.337606837606838
Ontology - Biological Process	GOBP_NEGATIVE_REGULATION_OF_LEUKOCYTE_MEDIATED_IMMUNITY	0.000519818021432627	0.00870219908189354	0.477270815362862	-0.48364603418975	-1.83953658677026	61	Cd84,Lilrb4b,Ptprc,Vsir,Nckap1l,Lilrb4a,Clec2d,H2-Bl,Bcl6,Fcgr2b,Cd300a,Spi1,Abr,Hmox1,Cd46,Il7r,Ahr,Klrd1,Clec4g,Arrb2,Jak3,Il20rb,Crk,Nod2	0.39344262295082
Regulatory Target Gene - miRDB	MIR_6355	5.42283930852076e-05	0.00130842332171402	0.557332238758646	-0.430173876578256	-1.83940507031809	119	Lin7a,Ccnt2,Ppargc1a,Phc3,Phip,Hipk3,Osbpl3,Mbnl1,Etv5,Crebrf,Ptbp3,Smg1,Txndc16,Nr1d2,Mbtd1,Kmt2e,Xrn1,Sp1,Cpsf7,Fem1c,Satb2,Chd1,Eif5a2,Gnpnat1,Usf3,Tcim,Kitl,Klf6,Rap1b,Napg,Fyn,Mynn,Slc25a16,Mtss1,Uevld,Tle4,Bclaf1,Igf2r,Brpf1,Rab4b,Angpt1,Zfp268	0.352941176470588
Regulatory Target Gene - miRDB	MIR_30A_3P_MIR_30E_3P	1.32152729823566e-06	5.84867095166673e-05	0.643551836150722	-0.397855728660303	-1.83781943298658	208	Aqp4,Kmt2a,Ildr2,Itga4,Atp8a1,Kcna2,Col4a5,Chpt1,Nufip2,Ptar1,Thoc2,Phip,Msr1,Mecp2,Themis,Ep300,Zfp612,Nr2c2,Cdk17,Qtrt2,Stox2,Zeb2,Hhip,Nr1d2,Dennd1b,Fchsd2,Ap4e1,Lcorl,Tnrc6b,Shprh,Apc,Suco,Slc12a6,Dock11,Atxn3,Sun2,Mcm8,Cep162,Rab11fip2,Robo1,Chml,Il1rn,Kcnb1,Mbd1,Erap1,Hadh,Dennd4c,Tmem47,Arid4a,Sgms2,Nup153,Bmp5,Rgs7bp,Sh3glb1,Psd3,Wrn,Prkacb,Relt,Sema3d,Rock2,Pclo,Fam241a,B4galt6,Zfp84,Lif…	0.317307692307692
Ontology - Molecular Function	GOMF_PHOSPHATIDYLINOSITOL_KINASE_ACTIVITY	0.0024180555554693	0.0280315977237146	0.431707695803346	-0.678599270452883	-1.83715266850564	15	Atm,Pikfyve,Pik3cd,Pik3cb,Pi4ka,Pik3cg,Pik3c2g,Pik3c2b,Pik3ca	0.6
Ontology - Biological Process	GOBP_MONONUCLEAR_CELL_MIGRATION	1.73242627031619e-05	0.000513035143747424	0.575610261071129	-0.417639095611529	-1.83577033096634	147	Itga4,Itgal,Jam2,Ccr6,Trpm2,Cmklr1,Csf1r,Sirpa,Tnfrsf14,Nedd9,Pla2g7,Stk10,Plcb1,Spi1,Ccl6,Ano6,Cxcl13,Coro1a,Lgals3,Myo1g,Msn,Xcl1,Slamf8,Cd200r1,C5ar1,Gcsam,Mospd2,Aif1,Itgb7,Flt1,Crk,Ccr1,Lgmn,Adam10,Pdgfd,Il34,Trpm4,Abl2,Padi2,Retnlg,Ccl22,Cxcl12,Ccr7,Abl1,Adam8,Ccl25,Ripk3,Icam1,Ccl9,Slc12a2,Asb2,Pycard,Ccl5,Hsd3b7,Ccr2	0.374149659863946
Ontology - Biological Process	GOBP_RESPONSE_TO_BACTERIUM	7.97802638581709e-10	8.08961776754276e-08	0.801215574617779	-0.361510461079585	-1.83511418442769	527	Ogt,Mrc1,Cd55,Noct,Syk,Axl,Naip1,Chd7,Cd84,Nlrc5,Akap8,Naip5,Naip6,Ociad2,Ms4a1,Trim41,Lilrb4a,Naaladl2,Slc22a5,Slc11a1,Oas2,Stab1,Stab2,Sirpa,Cd36,Trib1,Nfkbia,Ednrb,Slfn2,Tnfrsf14,Fcgr4,Cebpb,Tlr4,Rnf213,Ankrd17,Ncf1,Nr2c2,Tnfrsf1b,Stox2,Ttc39aos1,Ifi204,Fgr,Ear2,Fcgr2b,Mndal,Serpina3f,Spi1,P2rx7,Abr,Ang,Tifab,Fcgr1,Hck,Ikzf3,Cflar,Gbp9,Lgals4,Irf8,Cxcl13,Cd300lb,Fcer1g,Cxcl1,Jak2,Bmp2,Lyst,Mt2…	0.33965844402277
Regulatory Target Gene - miRDB	MIR_295_3P	3.12237089714038e-06	0.000121122286060741	0.627256739718528	-0.394122749556585	-1.83489158977008	215	Kmt2a,Rictor,Rab8b,Rassf2,Ash1l,Hmbox1,Mllt6,Phc3,Nufip2,Tgfbr2,Tmem123,Ptprb,Hipk3,Zkscan1,Znrf3,Ednrb,Arid4b,Zbtb43,Map3k2,Slc7a2,Ankrd17,Nr2c2,Fgd5,Skida1,Rbl2,Dpp8,Fgd4,Aak1,Yod1,Zfp148,Zfp800,Ankrd13c,Dgkq,Rsbn1,Hlf,Suco,Tmtc1,Crim1,Ism2,Vldlr,Trip11,Ikzf2,Mospd2,Txnip,Pip4k2a,Tnrc18,Plagl2,Trim36,Kcnb1,Flt1,Elk4,Ncoa7,Btg1,Erap1,Srcin1,Rb1cc1,Taf1,Slc22a23,Sowahc,Suv39h1,Prrg1,Snx8,Cnot6l,2…	0.367441860465116
Canonical Pathways - Reactome	REACTOME_PD_1_SIGNALING	0.00198579301301645	0.0244726075857974	0.431707695803346	-0.659247829668224	-1.83466499812945	17	Cd3g,H2-Eb2,Lck,H2-Aa,H2-Ab1,H2-Eb1,Trbc1,Cd3d,Cd274,Trbc2,Cd4,Ptpn6	0.705882352941177
Regulatory Target Gene - miRDB	MIR_7119_3P	6.17938226493432e-19	3.66666234320418e-16	1.12391496374483	-0.343780467436342	-1.83415136555377	1307	Zfp871,Kctd12,Slfn5,Tasor,Kmt2a,Ogt,Hivep2,Hgf,Slc23a2,Adrb2,Lin7a,Ildr2,Il6ra,Soga1,Ppp4r4,Rab8b,Tmem245,Ankhd1,Zbtb44,Ino80d,Kat6a,Ssh2,Stk35,Cd84,Ppargc1a,Cd44,Sema6d,Fam107b,Chpt1,Ankrd44,Atp7a,Ube4b,Nufip2,Ptar1,Phip,Ivns1abp,Pfas,Hipk3,Luc7l2,Cyria,Etnk1,Naaladl2,Vps13c,Arhgap19,Peli2,Pnisr,Bmpr2,Itpripl2,Znrf3,Tmem26,Taok1,Cd36,Lrp6,Nbeal1,Homer1,Marchf1,Safb2,Arid4b,Fam210a,Ccp110,Atrx,Ce…	0.384850803366488
Ontology - Molecular Function	GOMF_1_PHOSPHATIDYLINOSITOL_3_KINASE_ACTIVITY	0.00168080189497972	0.0216290177987712	0.45505986738723	-0.764151979655928	-1.83388414327128	10	Atm,Pik3cd,Pik3cb,Pik3cg,Pik3c2g,Pik3c2b,Pik3ca	0.7
Ontology - Biological Process	GOBP_INFLAMMATORY_RESPONSE	5.23025476403579e-11	6.81251313614776e-09	0.851339057116899	-0.358676118728883	-1.83378629933032	604	Vnn1,Adora1,Cd163,Cybb,Setd4,F8,Ppara,Hgf,Adrb2,Pparg,Rictor,Kit,Syk,Axl,Tlr13,Naip1,Lilrb4b,Cd44,Calcrl,Ash1l,Naip5,Naip6,Ccr6,Cmklr1,Ccr5,Akna,Lilrb4a,Mefv,Rora,Csf1r,Slc11a1,Cd5l,Stab1,Adcy7,Il1r1,Sirpa,Nfkbia,Ednrb,Atm,Ptgs1,Bcl6,Cebpb,Smpdl3b,Tlr8,Chil1,Tlr4,Slc7a2,Pla2g7,Aoah,Ncf1,Itgb2,Tnfrsf1b,Ttc39aos1,Siglecg,Nrros,Fcgr2b,Hpse,Rasgrp1,Cdh5,Pik3cd,Pld4,Cd300a,Nr1d2,Nlrp1b,P2rx7,Ccl6,Abr,…	0.324503311258278
Ontology - Biological Process	GOBP_REGULATION_OF_RESPIRATORY_GASEOUS_EXCHANGE_BY_NERVOUS_SYSTEM_PROCESS	0.000572441874180352	0.00933919680880185	0.477270815362862	-0.839199359559207	-1.83360575242442	7	Adora1,Mecp2,Gls	0.428571428571429
Ontology - Molecular Function	GOMF_INHIBITORY_MHC_CLASS_I_RECEPTOR_ACTIVITY	0.00150480745835602	0.0199937357299622	0.45505986738723	-0.865542978473039	-1.83243106988759	6	Lilrb4b,Pirb,Lilrb4a,Pira2,Lilra5	0.833333333333333
Regulatory Target Gene - miRDB	MIR_8097	7.57238337211741e-05	0.00170869230992525	0.538434096309916	-0.43997106451328	-1.83231527446293	104	Cd163,Ankrd12,Pfkfb2,Kmt2a,Kat6a,Ago3,Nbeal1,Arid4b,Rcan2,Crebrf,Smg1,Epb41l3,Xlr4a,Nfe2l1,Nipbl,Xlr4b,Tnrc6b,Sp1,Dop1b,Stx16,Rad54l2,Irs1,Ubn1,Kcnb1,Tet3,Btg1,Adam10,Mcc,Cnot7,Grip2,Pdha1,Gsk3b,Rfx3,Fpgt,AW146154,Gskip,Nr4a2,Furin	0.365384615384615
Ontology - Biological Process	GOBP_NEUTROPHIL_APOPTOTIC_PROCESS	0.000967442514966449	0.0141547000294772	0.477270815362862	-0.788834523828441	-1.83170674898885	9	Cd44,Fcgr2b,Pik3cd,Pik3cb,Itpkb,Cxcr2	0.666666666666667
Ontology - Biological Process	GOBP_T_CELL_TOLERANCE_INDUCTION	0.00507571761547725	0.0480380214233938	0.407017918923954	-0.714822978767802	-1.8309961606637	12	Lilrb4b,Tgfbr2,Lilrb4a,Cd86,Runx1,Icos,Itch	0.583333333333333
Canonical Pathways - Reactome	REACTOME_CROSS_PRESENTATION_OF_PARTICULATE_EXOGENOUS_ANTIGENS_PHAGOSOMES	0.000599485825905186	0.00968181695244655	0.477270815362862	-0.837825305743929	-1.83060351826976	7	Cybb,Cd36,Ncf1,Ncf2,Ncf4,Cyba,Itgav	1
Canonical Pathways - Biocarta	BIOCARTA_LYMPHOCYTE_PATHWAY	0.000967442514966449	0.0141547000294772	0.477270815362862	-0.788350006049713	-1.83058167844681	9	Itga4,Itgal,Cd44,Itgb2,Sell	0.555555555555556
Canonical Pathways - Reactome	REACTOME_IMMUNOREGULATORY_INTERACTIONS_BETWEEN_A_LYMPHOID_AND_A_NON_LYMPHOID_CELL	0.000117051028083903	0.00249040441026853	0.538434096309916	-0.447818002055484	-1.829236068927	93	Vcam1,Siglec1,Itga4,Itgal,Cd22,Cd19,Lair1,H2-Bl,Fcgr4,Itgb2,Cd33,Siglecg,Fcgr2b,Cd300a,Cd300e,Slamf7,Sell,Cd300lb,H2-M2,Cd3g,Siglece,Treml4,Klrk1,Clec4g,Itgb7,Pianp,Slamf6,Icam1,Trbc1,Cd3d,Treml2,Sftpd,Trbc2,H2-Q6,H2-Q7,Siglech,H2-M3,Cd96,Cd300c2,Cd300lg,H2-Q4,Icam2	0.451612903225806
Ontology - Biological Process	GOBP_T_HELPER_17_CELL_DIFFERENTIATION	0.00178715359911382	0.0226698240787035	0.45505986738723	-0.592876612119015	-1.82896897140314	24	Il6ra,Ccr6,Rora,Rorc,Ly9,Rc3h1,Nfkbiz,Stat3,Slamf6,Nfkbid,Nlrp3,Rc3h2,Tbx21,Entpd7,Tgfb1,Malt1	0.666666666666667
Ontology - Biological Process	GOBP_NEGATIVE_REGULATION_OF_IMMUNE_SYSTEM_PROCESS	2.42306042073148e-08	1.71769252214775e-06	0.73376198835648	-0.366533721509916	-1.82869854191524	421	Adora1,Cd55,Pparg,Ildr2,Axl,Mertk,Ifi209,Cd84,Cd22,Lilrb4b,Ptprc,Cd44,Nlrc5,Adgrf5,Pirb,Vsir,Ifi207,Nckap1l,Lilrb4a,Vsig4,Clec2d,Vpreb3,Prnp,Ifi203,Trib1,Inpp5d,Atm,H2-Bl,Bcl6,Zbtb46,Tnfrsf14,Cebpb,Smpdl3b,Inpp4b,Plcb1,Siglecg,Ifi204,Fgr,Ifi213,Fcgr2b,Pira2,Mndal,Cd300a,Spi1,Abr,Zfp608,Gpr108,Laptm5,Fcer1g,Mafb,Btla,Cd300lf,Lgals3,C1qc,Tsc22d3,Erbin,Rc3h1,Tlr9,Tnfaip3,Hmox1,Parp14,Slamf8,Cd46,Sam…	0.365795724465558
Regulatory Target Gene - miRDB	MIR_345_3P	0.00112377280031823	0.0159186242563204	0.45505986738723	-0.495035896531432	-1.82852254474024	52	Adrb2,Ino80d,Naip1,Clec4n,Cbx5,Plekhm3,Azin1,Epb41l3,Lpgat1,Csnk1g1,Mcm8,Cd2ap,Klrd1,Dr1,Vwa5a,Suclg2,Epc2,Zdhhc17,Slc37a2,Itgav,Chic2	0.403846153846154
Ontology - Biological Process	GOBP_REGULATION_OF_ADAPTIVE_IMMUNE_RESPONSE	4.36869354817501e-06	0.000161269215058322	0.610526878385931	-0.39947889385379	-1.82837028270919	195	Cd55,Slc15a4,Lilrb4b,Ptprc,Cd44,Clec4n,Vsir,Ccr6,Nckap1l,Lilrb4a,Slc11a1,Adcy7,Il1r1,H2-Bl,Bcl6,Tnfrsf14,Cd48,Sirt1,Tnfrsf1b,Fcgr2b,P2rx7,Fcgr1,Dennd1b,Fcer1g,Jak2,Fcgr3,Rc3h1,Nfkbiz,Xcl1,Tnfaip3,Cd46,H2-M2,Rif1,Il7r,Ahr,Klrd1,Clec4g,Jak3,H2-DMa,Il20rb,Gimap3,Nod2,Trpm4,Btk,Ccr7,Skap1,H2-Ab1,Pla2g4a,Ripk3,Nfkbid,Tnf,Pycard,Prkcz,Samsn1,Was,Cd274,Ccr2,Cr2,Havcr2,Cd74,Nlrp3,H2-Q6,H2-Q7,Hmgb1,Mef2c,…	0.420512820512821
Regulatory Target Gene - miRDB	MIR_3059_5P	3.60170337335015e-06	0.000136736705555552	0.627256739718528	-0.403428425060741	-1.82818490942849	178	Enpp2,Kbtbd11,Ildr2,Csf2rb2,Sdc3,Ankrd44,Fzd4,Ptprb,Ric1,Niban1,Taok1,Ednrb,Fam210a,Mbnl1,Bhlhe22,Utrn,Ankrd17,Ppm1l,Pikfyve,Slc43a1,Slc8a1,Celsr2,Rfx7,Dnmt3a,Med13l,Sall1,Dapp1,Shprh,Zfp329,Slc25a53,Pigg,Otulinl,Lama5,Pabpn1,Cdk19,Stxbp5l,Zfp874b,Mdn1,1700025G04Rik,Kcnb1,Vav2,Usp34,St8sia4,Ankrd28,Pcnt,Plekha3,Tfdp2,Tspan2,Zfp944,Atmin,Psd3,Gbp4,Rbm41,Gsk3b,Foxj2,Treml2,Fzd1,Kdm4c,Lrp4,Fam20b,Fs…	0.398876404494382
Regulatory Target Gene - miRDB	MIR_384_5P	1.31852724013807e-10	1.55324447898912e-08	0.826657301178302	-0.358922801263568	-1.82681584855266	542	Tenm3,Tbc1d30,Mdm4,Ccnt2,Kmt2c,Ppp4r4,Ptp4a1,Ankhd1,Ino80d,Ago3,Ssh2,Ubn2,Stk35,Chd7,Ppargc1a,Sema6d,Tia1,Wipf3,Fign,Apaf1,Pcgf5,Rora,Naaladl2,Hic2,Taok1,Lrp6,Plekhm3,9930021J03Rik,Map3k2,Tnrc6a,Bdp1,Ankrd17,Sirt1,Scn3a,Ell2,Azin1,Mcf2l,Znrf1,Stox2,Mast4,Ifi213,Slc36a1,Arid5b,Pik3cd,Mlxip,Nfat5,Mat2a,Epb41l3,Fbxo32,Plxnc1,Pptc7,Zfp608,Cep350,Sec24a,Pank3,Fam199x,Pde7a,Elmod2,Rgs8,Ap4e1,Phactr2,Sl…	0.330258302583026
Ontology - Biological Process	GOBP_OLEFINIC_COMPOUND_BIOSYNTHETIC_PROCESS	0.00212890948873636	0.0255850798827683	0.431707695803346	-0.656421406698321	-1.82679915609035	17	Cacna1h,Ppargc1a,Dab2,Bmp2,H6pd,Dgkq,Clcn2,Bmp5	0.470588235294118
Ontology - Biological Process	GOBP_SYMPATHETIC_NERVOUS_SYSTEM_DEVELOPMENT	0.00266515193845545	0.0300904856983754	0.431707695803346	-0.674760008204096	-1.82675874208609	15	Ascl1,Ntrk1,Sema3f,Plxna4,Nrp1,Nrp2	0.4
Ontology - Biological Process	GOBP_ACTIVATION_OF_CYSTEINE_TYPE_ENDOPEPTIDASE_ACTIVITY	0.00217894504437438	0.0260514019074044	0.431707695803346	-0.564943003381609	-1.8261283683594	29	Ifi209,Ifi207,Apaf1,Ifi203,Ifi204,Ifi213,Mndal,Lgmn,Cycs,Pycard,Cyfip2,Ifi211,Ifi208,Nlrc4,Ifi206,Ifi205	0.551724137931035
Regulatory Target Gene - miRDB	MIR_7234_5P	1.39111515471109e-09	1.31876070376487e-07	0.788186810800237	-0.360637066388918	-1.82531532073342	510	Aqp4,Ppara,Hivep2,Uvssa,Tox,Spred2,Pbx1,Gm14322,Zbtb44,Ssh2,Ppargc1a,Pank1,Nufip2,Phip,Ptprb,Msr1,Luc7l2,Apaf1,Mecp2,Rora,Naaladl2,Ep300,Taok1,Cttnbp2nl,Zfp612,Ednrb,Insr,Foxo1,Atrx,Zfp281,Ttbk2,Map3k2,Crebrf,Ppm1k,Tmcc3,Nr2c2,Hpgds,Hook3,Mysm1,Pou2f1,Pcdh11x,Ids,Stox2,Abca5,Gabpb2,Zeb2,Smg1,Hecw2,Ube3a,Col23a1,P2rx7,Diaph2,Satb1,Clmn,Gmfb,Slc8a1,Mef2a,L2hgdh,Rfx7,Dnmt3a,Lcorl,Tnrc6b,Dmd,Kdm7a,Er…	0.311764705882353
Ontology - Biological Process	GOBP_LEUKOCYTE_AGGREGATION	0.00342613324097626	0.0363265511456281	0.431707695803346	-0.662508197086894	-1.82447283270807	16	Bmp7,Cd44,Jam2,Stk10,Msn,S100a8,Sema4d	0.4375
Ontology - Biological Process	GOBP_CALCIUM_ION_IMPORT_ACROSS_PLASMA_MEMBRANE	0.00202201503441228	0.0247287808139841	0.431707695803346	-0.590759309284448	-1.82441489089981	25	Adrb2,Ms4a1,Trpm2,Prnp,Akap5,Slc8a1,Cacna1d,Trpv2,Adrb1,Nalf2,Fyn	0.44
Ontology - Biological Process	GOBP_REGULATION_OF_B_CELL_ACTIVATION	4.0242733666511e-05	0.00100581721695971	0.557332238758646	-0.423248243364123	-1.82399574501355	129	Nfam1,Syk,Slc15a4,Cd22,Ptprc,Cd19,Nckap1l,Chrnb2,Lilrb4a,Inpp5d,Atm,Bcl6,Ighd,Tlr4,Siglecg,Fcgr2b,Cd300a,Spi1,Ikzf3,Cd38,Laptm5,Btla,Card11,Bcl2,Rc3h1,Tlr9,Tnfaip3,Slamf8,Bank1,Zfp36l2,Themis2,Bmi1,Rif1,Ahr,Tyrobp,Nod2,Btk,Flt3,Pcid2,Samsn1,Bst1,Il2rg,Ppp2r3c,Cd74,Tbc1d10c,Cyld,Mef2c,Pten,Shld1,Paxip1,Trp53bp1,Sash3,Ptpn6,Clcf1,Tbx21,Pms2,Kmt5b,Nfatc2,Tnip2	0.457364341085271
Regulatory Target Gene - miRDB	MIR_3063_3P	0.000266180999637179	0.00494026392590771	0.49849310876659	-0.458898364951265	-1.82398726637421	80	Fign,Cmklr1,Cyria,Zbtb14,Insr,Atrx,Dab2,Stk10,Hook3,Azin1,Rsbn1l,Lcorl,Serpina3m,Ntpcr,Fli1,Dock5,Zfp442,Stx16,Usp27x,Cobll1,Bach2,Ankra2,Klf3,Akr1c14,Nus1,Zfp473,Akap13,Ubxn7,Gpbp1	0.3625
Ontology - Biological Process	GOBP_INTERLEUKIN_1_BETA_PRODUCTION	0.000124501116494905	0.00262451629916431	0.518848077743792	-0.4457521032635	-1.82360003963031	92	Aqp4,Ifi209,Lilrb4b,Naip5,Ifi207,Ccr5,Lilrb4a,Mefv,Ifi203,Panx1,Sirpa,Cd36,Tlr8,Tlr4,Ifi204,Ifi213,Mndal,Nlrp1b,P2rx7,Elf4,Jak2,Tnfaip3,Tnfaip8,Tyrobp,Lilra5,Arrb2,Gbp5,Tlr2,Stat3,Nod2,Casp4,Casp1,Ccr7,Nlrp1a,Gstp2,Tnf,Pycard,Ifi211,Nlrp3,Ifi208,Nlrc4,Hmgb1,Ifi206,Ifi205	0.478260869565217
Ontology - Biological Process	GOBP_MATURE_B_CELL_DIFFERENTIATION	0.00295151293314524	0.0324475085349101	0.431707695803346	-0.535630500593923	-1.8226979270519	35	Lfng,Cd19,Lilrb4a,Bcl6,Dock10,Spi1,Irf8,Nfkbiz,Mfng,Tnfaip3,Slamf8,Pou2f2,Plcg2,Dock11	0.4
Regulatory Target Gene - miRDB	MIR_30A_5P_MIR_30E_5P	1.88055424344634e-09	1.70216720532507e-07	0.774939030136436	-0.358306945865422	-1.82209275634309	540	Tenm3,Tbc1d30,Mdm4,Ccnt2,Kmt2c,Ppp4r4,Ptp4a1,Ankhd1,Ino80d,Ago3,Ssh2,Ubn2,Stk35,Chd7,Ppargc1a,Sema6d,Tia1,Wipf3,Fign,Apaf1,Pcgf5,Rora,Naaladl2,Hic2,Taok1,Lrp6,Plekhm3,9930021J03Rik,Map3k2,Tnrc6a,Bdp1,Ankrd17,Sirt1,Scn3a,Ell2,Azin1,Mcf2l,Znrf1,Stox2,Mast4,Ifi213,Slc36a1,Arid5b,Pik3cd,Mlxip,Nfat5,Mat2a,Epb41l3,Fbxo32,Plxnc1,Pptc7,Zfp608,Cep350,Sec24a,Pank3,Fam199x,Pde7a,Elmod2,Rgs8,Ap4e1,Phactr2,Sl…	0.32962962962963
Regulatory Target Gene - miRDB	MIR_30D_5P	1.88055424344634e-09	1.70216720532507e-07	0.774939030136436	-0.358306945865422	-1.82209275634309	540	Tenm3,Tbc1d30,Mdm4,Ccnt2,Kmt2c,Ppp4r4,Ptp4a1,Ankhd1,Ino80d,Ago3,Ssh2,Ubn2,Stk35,Chd7,Ppargc1a,Sema6d,Tia1,Wipf3,Fign,Apaf1,Pcgf5,Rora,Naaladl2,Hic2,Taok1,Lrp6,Plekhm3,9930021J03Rik,Map3k2,Tnrc6a,Bdp1,Ankrd17,Sirt1,Scn3a,Ell2,Azin1,Mcf2l,Znrf1,Stox2,Mast4,Ifi213,Slc36a1,Arid5b,Pik3cd,Mlxip,Nfat5,Mat2a,Epb41l3,Fbxo32,Plxnc1,Pptc7,Zfp608,Cep350,Sec24a,Pank3,Fam199x,Pde7a,Elmod2,Rgs8,Ap4e1,Phactr2,Sl…	0.32962962962963
Ontology - Biological Process	GOBP_IMMUNE_RESPONSE_REGULATING_SIGNALING_PATHWAY	2.26274634641635e-07	1.27198102512057e-05	0.690132458796796	-0.370373026185481	-1.8218645264264	345	Nfam1,Kit,Syk,Tlr13,Slc15a4,Cd22,Lilrb4b,Ptprc,Cd19,Fyb,Clec4n,Ms4a1,Nckap1l,Cmklr1,Lilrb4a,Mefv,Themis,Prnp,Cd36,Nfkbia,Carmil2,Smpdl3b,Tlr8,Tlr4,Cd79a,Ankrd17,Btnl9,Prkcb,Cd300a,Nlrp1b,Dennd1b,Wdfy1,Cd38,Tlr7,Gpr108,Laptm5,Fcer1g,Btla,Plekha1,Cd300lf,Lgals3,Card11,Erbin,Slc15a3,Myo1g,Bcl2,Rc3h1,Fcho1,Nfkbiz,Tlr9,Tnfaip3,Cd86,Themis2,Trat1,Clec7a,Treml4,Usp12,Rab7b,Cmtm3,Lcp2,Plcg2,Scimp,Usp9x,L…	0.318840579710145
Regulatory Target Gene - miRDB	MIR_291A_3P_MIR_294_3P	3.23289446492211e-06	0.000124805306560282	0.627256739718528	-0.391070972663054	-1.82066200208743	214	Kmt2a,Rictor,Rab8b,Rassf2,Ash1l,Hmbox1,Mllt6,Phc3,Nufip2,Tgfbr2,Tmem123,Ptprb,Hipk3,Zkscan1,Znrf3,Ednrb,Arid4b,Zbtb43,Map3k2,Slc7a2,Ankrd17,Nr2c2,Fgd5,Skida1,Rbl2,Dpp8,Fgd4,Aak1,Yod1,Zfp148,Zfp800,Dgkq,Rsbn1,Hlf,Suco,Tmtc1,Crim1,Ism2,Vldlr,Trip11,Ikzf2,Mospd2,Txnip,Pip4k2a,Tnrc18,Plagl2,Trim36,Kcnb1,Flt1,Elk4,Ncoa7,Btg1,Erap1,Srcin1,Rb1cc1,Taf1,Slc22a23,Sowahc,Suv39h1,Prrg1,Snx8,Cnot6l,2410002F23…	0.364485981308411
Ontology - Biological Process	GOBP_NEGATIVE_REGULATION_OF_SMOOTH_MUSCLE_CONTRACTION	0.00360365154861796	0.0375873056382867	0.431707695803346	-0.661119182079473	-1.8206476420819	16	Adora1,Adrb2,Calcrl,Dock4,Ncf1,Dock5,Adra2c,Adrb1	0.5
Regulatory Target Gene - miRDB	MIR_433_3P	0.000160617795799479	0.00323057019951665	0.518848077743792	-0.439141327850467	-1.82022108837842	100	Tasor,Adgre4,Tia1,Rora,Chd9,Osbpl3,Cdk17,Prkcb,Med1,Azin1,Hecw2,Epha7,Pik3cb,Rfx7,Jak2,Zfp869,Gm5431,Zfp971,Cnst,Rsbn1,Sema6a,Tnrc6c,Leprot,Spag9,Creb1,Ddah1,Lpar6,Fbxw7,Ncoa2,Kdm3b,Gm14326,Pum2,Cycs,9130008F23Rik,Gm14325,Cep135,Msl2,Kdm1b,Cenpj,U2surp,Cep170,Slc17a3	0.42
Regulatory Target Gene - miRDB	MIR_25_3P	7.09134967304345e-07	3.49570809574859e-05	0.659444398037935	-0.379963991638987	-1.81976235195966	274	Rassf3,Slc25a32,Fnip1,Fcho2,1810055G02Rik,Wdfy3,Adam23,Rab8b,Paxbp1,Ago3,Hivep1,Ankrd44,Atp7a,Nufip2,Ptar1,Hipk3,Cpeb3,Ric1,Slc25a36,Asxl2,Pnisr,Bmpr2,Atrx,P2ry13,Dmxl1,Dock9,Mycbp2,Col27a1,Pcdh11x,Mast4,Zeb2,Fnbp4,Dennd1b,Tef,Dennd4b,Pik3cb,Nox4,Xrn1,Man2a1,Lmbr1l,Tmem184b,Rbm27,Trak2,Rsbn1,Cic,Fli1,Tmem87a,Phtf2,Cdk16,Fosl2,Atxn3,Rnf38,Peak1,Itprid2,Nsd3,Slc24a3,B230219D22Rik,Ikzf2,Robo1,Baz2b,…	0.317518248175182
Regulatory Target Gene - miRDB	MIR_875_3P	1.14413569663095e-07	6.98816332595946e-06	0.704975715167238	-0.372220669612683	-1.81959553161653	332	Kctd12,Klf12,Hgf,Atxn7,Atp8a1,Rab8b,Zbtb44,Ino80d,Paxbp1,Naip1,Spred1,Cd44,Prex2,Ash1l,Thoc2,Phip,Ptprb,Cpeb3,Naaladl2,Chd9,Bmpr2,Atm,Atrx,Map3k2,Crebrf,Ptbp3,Nr2c2,Hook3,Inpp4b,Med1,Ids,Smg1,Kalrn,Nfat5,Mbtd1,Aak1,Micu3,Dido1,Yod1,Klhl24,Gng2,Taf4,Zfp148,Dnmt3a,Carf,Kdm7a,Tmem184b,Zfp971,Zmym6,Trak2,Gabbr1,Hlf,Pik3cg,Tnrc6c,Mgat4a,Ikzf2,Sav1,Trim36,Npr3,Fem1c,Gdpd1,Sumo1,Chrd,Mier1,Zdhhc21,Slc30…	0.319277108433735
Ontology - Biological Process	GOBP_IMMUNE_EFFECTOR_PROCESS	2.62677578836295e-10	2.92247047953909e-08	0.814035837847908	-0.357472711158069	-1.81940686392583	544	Kmt2a,Cd55,Il6ra,Kit,Syk,Axl,Itgal,Csf2rb2,Slc15a4,Colec10,Cd84,Cd22,Lilrb4b,Ptprc,Lfng,Cd19,Pirb,Vsir,Atp7a,Ccr6,Nckap1l,Dock2,Lilrb4a,Rora,Vsig4,Clec2d,Vpreb3,Slc11a1,Cd5l,Il1r1,Panx1,Cd36,Inpp5d,H2-Bl,Slfn2,Csf3r,Bcl6,Tnfrsf14,Cebpb,Ighd,Csf2rb,H2-DMb2,Tlr4,Ankrd17,Dock10,Ncf1,Sirt1,Fes,Itgb2,Tnfrsf1b,Siglecg,Rab27a,Pikfyve,Fgr,Fcgr2b,Rasgrp1,Cd300a,Spi1,P2rx7,Cfp,Vav1,Abr,Fcgr1,Dennd1b,Il2rb,…	0.288602941176471
Ontology - Molecular Function	GOMF_EFFLUX_TRANSMEMBRANE_TRANSPORTER_ACTIVITY	0.00360365154861796	0.0375873056382867	0.431707695803346	-0.660491149322767	-1.81891811072259	16	Slc22a2,Abcc5,Abcg3,Slc30a5,Abcb1a,Abcc4,Gja1,Abcc1,Abcb6,Slc17a3	0.625
Ontology - Biological Process	GOBP_POSITIVE_REGULATION_OF_PEPTIDYL_TYROSINE_PHOSPHORYLATION	3.72867885607994e-05	0.000949793947447191	0.557332238758646	-0.416202930648566	-1.81888770562554	141	Adora1,Enpp2,Hgf,Iqgap1,Il6ra,Rictor,Kit,Syk,Ptprc,Cd44,Clec4n,Csf1r,Prnp,Cd36,Tnfrsf14,Tlr4,Nedd9,Adra1a,Arhgef2,Jak2,Vegfa,Efna5,Nox4,Dgkq,Parp14,Nrp1,Bank1,Sema4d,Plpp3,Plcg2,Lilra5,Arrb2,Ptpn1,Nod2,Il6st,Srcin1,Ereg,Il34,Agrn,Lck,Ntf3,Kitl,Abl1,Fbxw7,Rasa1,Ctf1,Icam1,Fyn,Tnf,Ctnnd1,Ccl5,Adnp,Lrp4,Cd74,Abi3	0.390070921985816
Ontology - Biological Process	GOBP_B_CELL_ACTIVATION	1.18906776667113e-06	5.3813713813102e-05	0.643551836150722	-0.385429353322348	-1.81874570491615	249	Fnip1,Ntrk1,Nfam1,Kit,Syk,Slc15a4,Cd22,Ptprc,Lfng,Cd19,Ms4a1,Ccr6,Nckap1l,Chrnb2,Lilrb4a,Ep300,Inpp5d,Atm,Bcl6,Ighd,Cxcr5,Tlr4,Cd79a,Dock10,Prkcb,Siglecg,Fcgr2b,Rasgrp1,Pik3cd,Cd300a,Spi1,Ikzf3,Cd38,Irf8,Laptm5,Sp3,Btla,Hdac7,Card11,Ikzf1,Bcl2,Rc3h1,Nfkbiz,Mfng,Tlr9,Tnfaip3,Slamf8,Cd86,Pou2f2,Bank1,Zfp36l2,Themis2,Bmi1,Rif1,Il7r,Ahr,Plcg2,Dock11,Cd79b,Tyrobp,Cd180,Jak3,Spib,Lax1,Nod2,Rnf168,Polm,…	0.293172690763052
Regulatory Target Gene - miRDB	MIR_367_3P	9.28684606641e-07	4.40191008372647e-05	0.659444398037935	-0.379172465135608	-1.81834443743604	277	Rassf3,Slc25a32,Fnip1,Fcho2,1810055G02Rik,Wdfy3,Adam23,Rab8b,Paxbp1,Ago3,Hivep1,Ankrd44,Atp7a,Nufip2,Ptar1,Hipk3,Cpeb3,Ric1,Slc25a36,Asxl2,Pnisr,Bmpr2,Atrx,P2ry13,Dmxl1,Dock9,Mycbp2,Col27a1,Pcdh11x,Mast4,Zeb2,Fnbp4,Dennd1b,Tef,Dennd4b,Pik3cb,Nox4,Xrn1,Man2a1,Lmbr1l,Tmem184b,Rbm27,Trak2,Rsbn1,Cic,Fli1,Tmem87a,Phtf2,Cdk16,Fosl2,Atxn3,Rnf38,Jmy,Peak1,Itprid2,Nsd3,Slc24a3,B230219D22Rik,Ikzf2,Robo1,Ba…	0.317689530685921
Regulatory Target Gene - miRDB	MIR_7226_3P	2.54782609907523e-05	0.000698950718035688	0.575610261071129	-0.411964527603085	-1.81832719171259	151	Kmt2a,Mdm4,Slc23a2,Wdfy3,Ildr2,Atp8a1,Kcna2,Itgal,Fyb,Hipk3,Cyria,Rora,Slc22a5,Itga9,Zbtb43,Zeb2,Smg1,Chrna2,Zfp26,Plekha6,Napb,Atp11a,Fermt3,Tnrc6b,Wipf1,Aff4,Clk4,Plekhh2,Usp9x,Zfyve27,Cep128,Phf6,Gcnt2,Hipk1,Fmr1,Prox1,Pianp,Them7,Mfap3l,Zfp280c,Spice1,Arhgap21,Gbp3,Itgav,Glcci1,Mpv17	0.304635761589404
Canonical Pathways - Reactome	REACTOME_DAP12_INTERACTIONS	0.00210357483205362	0.0253775394460325	0.431707695803346	-0.531474968940536	-1.81808614356935	36	Syk,Sirpa,Siglecg,Cd300e,Pik3cb,Cd300lb,Lcp2,Plcg2,Klrk1,Tyrobp,Klrd1,Vav2,Pik3ca,Btk,Lck,Sirpb1c,Fyn	0.472222222222222
Regulatory Target Gene - miRDB	MIR_467F	5.35670902033031e-07	2.75063574406128e-05	0.659444398037935	-0.375800918561564	-1.8175484793663	297	Ascl1,Zfp871,Tmtc2,Slc1a2,Adgre4,Enpp2,Slc23a2,Wdfy3,Kmt2c,Rictor,Kcna2,Ino80d,Spred1,Hivep1,Plag1,Lrp6,Homer1,Plekhm3,Arid4b,Ccdc82,Far1,Nedd9,P2ry12,Dmxl1,Rbm5,Ifi204,Hhip,Hip1,Arhgef9,Nr1d2,Nfat5,Aak1,Tgfbr3,Dido1,Cflar,Slc8a1,Prdm15,Mllt10,Tmem170b,Zmym6,Rbm27,Mgam,Dio3,Igfbp1,Fli1,Rab6b,Zfp280d,Ubr1,Hmcn1,Sbno1,Dock11,Usp9x,Rab11fip2,Zfyve16,Baz2b,Gfra2,Birc6,Dgkd,Btaf1,G2e3,Sdad1,Usp34,Tnfr…	0.279461279461279
Curated - Chemical and Genetic Perturbation	HUANG_GATA2_TARGETS_UP	7.44168003524549e-05	0.00169351073642994	0.538434096309916	-0.415735293776358	-1.81605884753541	143	Kctd12,Tox,Kit,Cd44,Fam107b,Tgfbr2,Fes,Napsa,Selplg,Fcgr2b,Acadm,Cerk,Spi1,Satb1,Gmfg,Cd244a,Fcgr3,Cytip,Neurl3,Plac8,Tnfaip8,Slc12a6,Lpxn,Pik3cg,Tnfaip8l2,Myo1f,Tyrobp,Irak3,Txnip,Gcnt2,Dok3,Btg1,St8sia4,Dynlt1b,Grcc10,Rab31,Hp,Arid3a,Klk1b4,Srgn,Prtn3,Mpo,Il17ra,Ccl9,Adssl1,Samsn1,Depp1,Il16,Slc2a6,Gab1,Aff1,Cmtm7,Ifi205,Uba6,Gdpd3,Calml4,Sat1	0.398601398601399
Regulatory Target Gene - miRDB	MIR_1912_3P	8.68189071450368e-07	4.15201704886757e-05	0.659444398037935	-0.379161149923063	-1.81591730042486	274	Klf12,Fnip1,Sult2a4,Kmt2a,Enpp2,Rapgef5,Kmt2c,Chd3,Bmp7,Chd7,Ppargc1a,Spred1,Atp7a,Cd53,Hipk3,Rora,Zbtb14,Znrf3,Stab2,Taok1,Fam102b,Bdp1,Gls,Hook3,Lmod2,Ctdspl2,Pikfyve,Zeb2,Mndal,Fgd4,Nrip1,Cerk,Nfat5,Aak1,Plxnc1,Abr,Dennd1b,Pptc7,Zfp608,Slc8a1,Tmem185a,Tmem163,Kmt2e,Clasp2,Efna5,Pnn,Kdm7a,Dapp1,Ankrd13c,Lbh,Tvp23b,Srsf7,Ttll7,Atxn3,Sgms1,Kctd18,Ikzf2,Ubl3,Rgs16,Ppcdc,Patz1,Bend4,Slc16a6,Zmym2,R…	0.37956204379562
Ontology - Molecular Function	GOMF_MHC_CLASS_II_PROTEIN_COMPLEX_BINDING	0.00640588678185201	0.0564514368163097	0.407017918923954	-0.708788279816229	-1.81553847262163	12	H2-DMb2,H2-Ob,H2-Eb2,H2-Oa,H2-DMa,H2-Aa,H2-Ab1,H2-Eb1,H2-DMb1,Cd74,Cd4	0.916666666666667
Ontology - Biological Process	GOBP_NEGATIVE_REGULATION_OF_MAPK_CASCADE	2.34198995086721e-05	0.000650277660361239	0.575610261071129	-0.408782362358303	-1.8150306748081	157	Pparg,Bmp7,Spred2,Timp3,Lilrb4b,Ptprc,Spred1,Ash1l,Hipk3,Lilrb4a,Igf1r,Sirpa,Foxo1,Dab2,Tlr4,Spry4,Cd300a,P2rx7,Dusp4,Pik3cb,Dok2,Prdm15,Bmp2,Dmd,Apc,Tlr9,Sh2b3,Per1,Fktn,Sema6a,Spred3,Itch,Irak3,Hyal2,Aida,Abca7,Ptpn1,Lax1,Arrb1,Dynlt1b,Nf2,Sirt3,Sorl1,Abl1,Dusp16,Dusp2,Eif3a,Gstp2,Gsk3b,Klf4	0.318471337579618
Ontology - Biological Process	GOBP_NEGATIVE_REGULATION_OF_NOTCH_SIGNALING_PATHWAY	0.00151111838390143	0.020007956717756	0.45505986738723	-0.553135106769711	-1.81451769592135	31	Bmp7,Lfng,Nfkbia,Bcl6,Egfl7,Numb,Arrb1,Dlk1,Gata2,Tcim,Gdpd5,Ccnc,Rfng,Bend6	0.451612903225806
Hallmark	HALLMARK_KRAS_SIGNALING_UP	1.0721542285889e-05	0.000348417502965978	0.593325476396405	-0.402680424818769	-1.8140781310069	170	Angptl4,Peg3,Dnmbp,Cbl,Adgrl4,Cmklr1,Dock2,Trib1,Tspan7,Etv5,Nin,Tlr8,Itgb2,Tnfrsf1b,Epb41l3,Satb1,Ctss,Akap12,Trib2,Irf8,Laptm5,Fcer1g,Mafb,Bmp2,Ikzf1,Tnfaip3,Galnt3,Glrx,Abcb1a,Mpzl2,Csf2ra,Nrp1,Il7r,Usp12,Hsd11b1,Clec4a3,Rgs16,Sparcl1,Prdm1,Vwa5a,Ereg,Adamdec1,Cd37,Rabgap1l,Traf1,Pigr,Adam8,G0s2,Cbr4,Ets1,Klf4,Il10ra,Gypc,Il2rg,Il1rl2,Gpnmb,Scn1b,Rbp4,Mmp9,Plau,Tmem176b,Sdccag8,Map4k1,Cfb,Fgf9…	0.411764705882353
Regulatory Target Gene - miRDB	MIR_7009_3P	1.16864087677179e-05	0.000371634796918376	0.593325476396405	-0.402595839471299	-1.8140561578463	171	Slc1a2,Kmt2a,Zfp276,Atxn7,Rictor,Ssh2,Spred1,Chpt1,Phc3,Nufip2,Fzd4,Phip,Bach1,Ak4,Acot4,Inpp4b,Pcmtd2,Arhgap30,Satb1,Zfp953,Lcorl,Trak1,Ccnl1,Kdm7a,Sp4,Parp14,Nrp1,Zfp329,Rab6b,Gpr65,Plpp3,Zbtb16,Cd59a,Zfp746,St3gal5,Spag9,Dennd5b,Arnt,Hipk1,1700025G04Rik,Kdm5a,Mfsd4b5,Ncoa7,Plpbp,Plscr2,Dennd4a,Ddx6,Kitl,Fbxw7,Arhgdib,Nipsnap2,Lpp,Marveld3,Slc37a1,Larp4,Pdpk1	0.327485380116959
Ontology - Biological Process	GOBP_POSITIVE_REGULATION_OF_HEMOPOIESIS	1.43203301404413e-05	0.000438674219387779	0.593325476396405	-0.402178059998596	-1.8132469517221	172	Vnn1,Tox,Syk,Axl,Lilrb4b,Ptprc,Il15ra,Vsir,Tgfbr2,Nckap1l,Lilrb4a,Csf1r,Asxl2,Trib1,Inpp5d,Bcl6,Zbtb46,Carmil2,Nedd9,Fes,Rasgrp1,Spi1,Arid2,Tmem64,Ikzf1,Nfkbiz,Cd46,Runx1,Il7r,Zbtb16,Tyrobp,Pck1,Itpkb,Creb1,H2-DMa,Gimap3,Smarca2,Ccr1,Il34,Dlk1,Lck,Kitl,H2-Aa,Ccr7,Pik3r6,Adam8,Ppargc1b,Nfkbid,Gsk3b,Tnf,Pcid2,Ccl9,Prkcz,Ccl5,Shh,Cd101,Il2rg,Ppp2r3c,Ccr2,Il1rl2,Cd74,Nlrp3,Flt3l,Il2ra,Cyld,Hmgb1	0.383720930232558
Ontology - Biological Process	GOBP_CYTOKINE_PRODUCTION	7.4750373223534e-12	1.18571854397449e-09	0.875325132024659	-0.35070248081941	-1.81310400105604	714	Ankrd2,Aqp4,Cybb,Setd4,Ppara,Hgf,Cd55,Iqgap1,Pparg,Nfam1,Il6ra,Kit,Syk,Axl,Mertk,Maf,Ifi209,Cd84,Lilrb4b,Ptprc,Akap8,Ash1l,Naip5,Tia1,Clec4n,Vsir,Ifi207,Nckap1l,Cmklr1,Ccr5,Lilrb4a,Mefv,Rora,Vsig4,Csf1r,Slc11a1,Oas2,Prnp,Clec9a,Pla2r1,Ifi203,Adcy7,Il1r1,Panx1,Sirpa,Cd36,Inpp5d,Bcl6,Tnfrsf14,Carmil2,Cebpb,Ighd,Tlr8,Chil1,Tlr4,Sirt1,Btnl9,Tnfsf15,Plcb1,Zbtb37,Tnfrsf1b,Nrros,Ifi204,Fgr,Ifi213,Fcgr2b…	0.30952380952381
Ontology - Biological Process	GOBP_MYELOID_LEUKOCYTE_DIFFERENTIATION	1.40253110375219e-06	6.1561509077298e-05	0.643551836150722	-0.387550989816016	-1.81237200981446	224	Pparg,Kit,Ifi209,Rassf2,Lilrb4b,Pirb,Ifi207,Tgfbr2,Lilrb4a,Csf1r,Clec2d,Asxl2,Ifi203,Trib1,Inpp5d,Zbtb46,Cebpb,Tlr4,Nedd9,Sirt1,Fes,Inpp4b,Med1,Plcb1,Nrros,Ifi204,Ifi213,Pira2,Mndal,Spi1,Tmem64,Fcer1g,Sp3,Vegfa,Mafb,Bmp2,Cd300lf,C1qc,Ikzf1,Apc,Runx1,Ucp2,Ireb2,Tyrobp,Sbno2,Esrra,Tlr2,Creb1,Spib,Tnfrsf11a,Gab2,Pira1,Gimap3,Tnfrsf11b,Ccr1,Il34,Dlk1,Gata2,Kitl,Ccr7,Fbxw7,Adam8,Prtn3,Tspan2,Ppargc1b,…	0.361607142857143
Ontology - Biological Process	GOBP_REGULATION_OF_MYELOID_CELL_APOPTOTIC_PROCESS	0.00254446869615495	0.0290348525506399	0.431707695803346	-0.541712433798378	-1.81222455362662	33	Cd44,Ccr5,Sirt1,Fcgr2b,Pik3cd,Pik3cb,Fcer1g,Bcl2,Itpkb,Nod2,Kitl,Cxcr2,Ccl5,Mef2c,Pten	0.454545454545455
Ontology - Biological Process	GOBP_SMOOTH_MUSCLE_CONTRACTION	0.000290106338293532	0.00530570050890489	0.49849310876659	-0.452766775375362	-1.81219687100099	81	Adora1,Adrb2,Kit,Calcrl,Dock4,Chrnb2,Ednrb,Ptgs1,Ncf1,Adra1a,Tifab,Cd38,Slc8a1,Dock5,Pla2g6,Atp2b1,Adra2c,Pde4d,Flt1,Bbs2,Zdhhc21,Lck,Adrb1,Mkks,Abat,Grip2,Rock2,Edn1,Tbx2,Smpd3,P2rx3	0.382716049382716
Ontology - Biological Process	GOBP_POSITIVE_REGULATION_OF_CYTOKINE_PRODUCTION_INVOLVED_IN_IMMUNE_RESPONSE	0.000591304696827656	0.00956898237159179	0.477270815362862	-0.4624674942928	-1.8121839419743	71	Cd55,Kit,Syk,Il1r1,Panx1,Cd36,Tnfrsf14,Tlr4,Sirt1,P2rx7,Dennd1b,Tlr7,Laptm5,Fcer1g,Tek,Xcl1,Plcg2,Scimp,Tlr2,Gimap3,Nod2,Casp4,Casp1,Pycard,Prkcz,Cd74,Nlrp3,Sash3,Tbx21,Nr4a3,Ticam2,Tlr3,Ffar2,Gimap5	0.47887323943662
Canonical Pathways - Reactome	REACTOME_INTERLEUKIN_35_SIGNALLING	0.000878940955134395	0.0131112784378102	0.477270815362862	-0.829179650487235	-1.81171322357212	7	Jak2,Ebi3,Stat3,Il6st	0.571428571428571
Ontology - Biological Process	GOBP_POSITIVE_REGULATION_OF_HETEROTYPIC_CELL_CELL_ADHESION	0.00265468108789048	0.030024973483544	0.431707695803346	-0.693310884452439	-1.81081559955992	13	Bmp7,Cd44,Gcnt2,Lck,Skap1,Tnf	0.461538461538462
Ontology - Biological Process	GOBP_SYNAPSE_PRUNING	0.00682594087923406	0.058784549995945	0.407017918923954	-0.706491005228763	-1.80965407735934	12	Plxnc1,C1qb,C1qc,Ngef,C1qa	0.416666666666667
Ontology - Biological Process	GOBP_REGULATION_OF_PEPTIDYL_TYROSINE_PHOSPHORYLATION	6.63619386581778e-06	0.000230625730855242	0.610526878385931	-0.390664832623996	-1.8089608299847	211	Adora1,Enpp2,Hgf,Iqgap1,Il6ra,Rictor,Kit,Syk,Spink1,Lilrb4b,Ptprc,Cd44,Clec4n,Cbl,Hrg,Lilrb4a,Csf1r,Prnp,Cd36,Tnfrsf14,Tlr4,Nedd9,Itgb2,Adra1a,Zgpat,Cd300a,Arhgef2,Epha7,Jak2,Vegfa,Efna5,Nox4,Sh2b3,Dgkq,Parp14,Nrp1,Bank1,Sema4d,Plpp3,Plcg2,Socs4,Lilra5,Hyal2,Vps25,Arrb2,Ptpn1,Nod2,Il6st,Srcin1,Ereg,Pdgfd,Nf2,Il34,Agrn,Lck,Ntf3,Cnot7,Kitl,Abl1,Fbxw7,Rasa1,Ctf1,Icam1,Fyn,Tnf,Ctnnd1,Prkcz,Samsn1,Ccl…	0.350710900473934
Regulatory Target Gene - miRDB	MIR_3095_5P	0.000395299635319825	0.00689879679461756	0.49849310876659	-0.448709945864788	-1.8087400961114	85	Aqp4,Sntb2,Znrf3,Dab2,Dpp8,Nfat5,Slc8a1,Elmod2,Clasp2,Cdh19,Lgr4,Peak1,Patz1,Mdn1,Dr1,Mbd1,Il6st,Plscr2,Rbm15,Zfhx4,Cdkl4,Tmf1,Sfpq,Lpp,Kbtbd8,Msi2,Stag2,Ubxn7,Egln1,Saxo2,Cep170,Gbp8,Gnal,Mcl1,Ppp4r3b,Nr4a3,Fam171a1,Slk,Map4k5,Gfra1,Pds5b,Fbxl7,Lats2,Sgpp1,Afdn	0.529411764705882
Ontology - Biological Process	GOBP_ANTIGEN_RECEPTOR_MEDIATED_SIGNALING_PATHWAY	3.30444123726185e-05	0.000859422939320975	0.557332238758646	-0.410768264160726	-1.80869243369265	150	Nfam1,Syk,Cd22,Lilrb4b,Ptprc,Cd19,Fyb,Ms4a1,Nckap1l,Lilrb4a,Themis,Prnp,Nfkbia,Carmil2,Cd79a,Btnl9,Prkcb,Cd300a,Dennd1b,Cd38,Laptm5,Plekha1,Lgals3,Card11,Bcl2,Rc3h1,Fcho1,Nfkbiz,Themis2,Trat1,Usp12,Cmtm3,Lcp2,Plcg2,Usp9x,Lpxn,Cd79b,Prkch,Gcsam,Zfp683,Lax1,Pde4d,Phpt1,Btk,Lck,Txk,Ccr7,Skap1,Abl1,Nfkbid,Fyn,Clec2i,Itk	0.353333333333333
Tumor Phenotype Ontology	MP_INCREASED_TUMOR_NECROSIS_FACTOR_SECRETION	0.000205080378077725	0.00399918686491184	0.518848077743792	-0.439142285541999	-1.80865210655386	96	Adrb2,Syk,Mertk,Timp3,Cd44,Ash1l,Clec4n,Nckap1l,Adcy7,Inpp5d,Cd300a,Timd4,Dusp4,Gpr108,Dmd,Lgals3,Cd200r1,Pik3cg,Tnfaip8l2,Irak3,Arrb2,Stat3,Ccr1,Clec12a,Stk17b,Ncoa3,Nlrp1a,Slc37a2,Fyn,Tnf,Pycard,Nfkb2,Cd274,Ccr2,Plau,Prf1,Aim2,Smcr8,Rc3h2,Map4k1	0.416666666666667
Regulatory Target Gene - miRDB	MIR_377_3P	2.4873692085887e-05	0.00068471034520274	0.575610261071129	-0.403045134487069	-1.80834309205648	167	Tspyl5,Aqp4,Pfkfb2,Tasor,Stk35,Ociad2,Kansl1l,Ptprb,Zscan26,Arid4b,Gls,Map3k8,Gvin3,Plcb1,Stox2,Mga,Fchsd2,Klhl24,Serac1,Zfp148,Baz2a,Rbms1,Hmox1,Rsbn1,Nceh1,Ttll7,Zbtb4,Zfp619,Ttf1,Rnf38,Jmy,Itprid2,B230219D22Rik,Aida,Phf6,Il1rn,Kcnb1,Hoxa1,Ncoa7,Dnm3,Alms1,Pcf11,Rasa1,P2ry10,Pum2,Ets1,Rbm41,Setbp1,Prkcz,Larp4,Shh,Thsd7a	0.311377245508982
Ontology - Biological Process	GOBP_RESPONSE_TO_INTERFERON_BETA	0.000866596033724364	0.0129512453883377	0.477270815362862	-0.475074387581819	-1.80693452569771	61	F830016B08Rik,Ifi209,Ifi207,Ifi203,9930111J21Rik1,Ifi204,Ifi213,Mndal,Traf3ip3,Gm5431,Gm11772,Gbp2b,Gbp7,Gbp2,Plscr2,Gm12185,Gbp3,Tgtp1,Ifi211,Pnpt1,Tgtp2,Ifi208,Acod1,Ifi206,Ifi205,Sting1,Aim2,Gm4841,Stat1	0.475409836065574
Regulatory Target Gene - miRDB	MIR_363_3P	9.05137343783667e-07	4.31583493593992e-05	0.659444398037935	-0.377008544300902	-1.80670537192319	278	Rassf3,Slc25a32,Fnip1,Fcho2,1810055G02Rik,Wdfy3,Adam23,Rab8b,Paxbp1,Ago3,Hivep1,Ankrd44,Atp7a,Nufip2,Ptar1,Hipk3,Cpeb3,Ric1,Slc25a36,Asxl2,Pnisr,Bmpr2,Atrx,P2ry13,Dmxl1,Dock9,Mycbp2,Col27a1,Pcdh11x,Mast4,Zeb2,Fnbp4,Dennd1b,Tef,Dennd4b,Pik3cb,Nox4,Xrn1,Man2a1,Lmbr1l,Tmem184b,Rbm27,Trak2,Rsbn1,Cic,Fli1,Tmem87a,Phtf2,Cdk16,Fosl2,Atxn3,Rnf38,Jmy,Peak1,Itprid2,Nsd3,Slc24a3,B230219D22Rik,Ikzf2,Robo1,Ba…	0.316546762589928
Ontology - Biological Process	GOBP_REGULATION_OF_LEUKOCYTE_DEGRANULATION	0.00128746019221396	0.0176898797079416	0.45505986738723	-0.517457422142502	-1.80655853749213	39	Syk,Cd84,Nckap1l,Fes,Itgb2,Fgr,Cd300a,Spi1,Abr,Fcer1g,Hmox1,Gab2,Unc13d,Gata2,Pdpk1,Ccr2	0.41025641025641
Ontology - Biological Process	GOBP_PRODUCTION_OF_MOLECULAR_MEDIATOR_OF_IMMUNE_RESPONSE	1.83825685548595e-06	7.64807524718897e-05	0.643551836150722	-0.381304768802734	-1.80561835189385	254	Cd55,Kit,Syk,Axl,Slc15a4,Cd22,Lilrb4b,Ptprc,Ash1l,Vsir,Ccr6,Lilrb4a,Vpreb3,Slc11a1,Il1r1,Panx1,Cd36,Atm,Igkv5-39,Bcl6,Tnfrsf14,Ighd,H2-DMb2,Tlr4,Sirt1,Tnfrsf1b,Siglecg,Fcgr2b,Rasgrp1,P2rx7,Dennd1b,Tlr7,Lgals4,Laptm5,Fcer1g,Cd244a,Card11,Nfkbiz,Tek,Xcl1,Tlr9,Tnfaip3,Hmox1,Samhd1,Cd86,Pou2f2,Rif1,Il7r,H2-Ob,Plcg2,Scimp,H2-Eb2,Fgl2,Irak3,Jak3,Tlr2,H2-Oa,H2-DMa,Gimap3,Lax1,Mmp7,Nod2,Rnf168,Casp4,Cd37…	0.291338582677165
Ontology - Molecular Function	GOMF_NUCLEAR_RECEPTOR_ACTIVITY	0.00166170067423671	0.0214694407273761	0.45505986738723	-0.514698001850195	-1.8053898452853	40	Nr1i3,Esrrg,Ppara,Pparg,Rora,Nr2c2,Nr1d2,Rorc,Nr1h5,Ahr,Nr5a2,Arnt,Ppard,Stat3,Ahrr	0.375
Regulatory Target Gene - miRDB	MIR_369_3P	1.88600540379556e-05	0.000548318645491762	0.575610261071129	-0.393943838652612	-1.8049888518268	194	Fnip1,Myo9a,Ino80d,Kat6a,Chd7,Ric1,Ep300,Homer1,Csf3r,Ccdc82,Foxo1,Cebpb,Zfp281,Dipk2a,Ttbk2,Tnrc6a,Prrc2c,Rnf214,Sirt1,Itgb2,Pikfyve,Med13,Ube3a,Abr,Arid2,Cep350,Zfand5,Nipbl,Inhbb,Sp3,Efna5,Dmd,Rc3h1,Ccdc88a,Fgd6,Rnf38,Bicd2,B230219D22Rik,Rab11fip2,Mgat4a,Fgl2,Spag9,Setd2,Dr1,Prdm1,Adam10,Akap7,Tmem47,Hoxb3,Ntf3,Arid4a,Tut4,Zfhx4,Ncoa2,Rgs7bp,Rap1b,Zdhhc17,Rbm41,Gsk3b,Tdo2,Zfp236,Trim23,Adnp,Se…	0.396907216494845
Ontology - Molecular Function	GOMF_IMMUNOGLOBULIN_RECEPTOR_ACTIVITY	0.00229022026017857	0.0270387758204281	0.431707695803346	-0.852555929059928	-1.80493633716763	6	Fcgr4,Fcgr2b,Fcgr1,Fcer1g,Fcgr3,Pigr	1
Ontology - Biological Process	GOBP_NEGATIVE_REGULATION_OF_MAST_CELL_ACTIVATION_INVOLVED_IN_IMMUNE_RESPONSE	0.00222204102853059	0.0264482312912991	0.431707695803346	-0.752040418206856	-1.80481767340267	10	Cd84,Lilrb4a,Cd300a,Hmox1,Enpp3	0.5
Ontology - Biological Process	GOBP_REGULATION_OF_LEUKOCYTE_MEDIATED_IMMUNITY	3.0671091508955e-06	0.000119640941594492	0.627256739718528	-0.387037678314091	-1.80472178357823	221	Cd55,Kit,Syk,Slc15a4,Cd84,Lilrb4b,Ptprc,Vsir,Nckap1l,Lilrb4a,Clec2d,Il1r1,H2-Bl,Bcl6,Tlr4,Fes,Itgb2,Tnfrsf1b,Fgr,Fcgr2b,Rasgrp1,Cd300a,Spi1,P2rx7,Vav1,Abr,Fcgr1,Dennd1b,Fcer1g,Cxcl1,Fcgr3,Xcl1,Tlr9,Hmox1,Cd46,H2-M2,Rif1,Il7r,Ahr,Plcg2,Scimp,Klrk1,Tyrobp,Klrd1,Clec4g,Arrb2,Jak3,Tlr2,Gab2,Il20rb,Gimap3,Crk,Slamf6,Nod2,Unc13d,Trpm4,Btk,Gata2,Pik3r6,Ripk3,Tnf,Prkcz,Was,Pdpk1,Ccr2,Cr2,Havcr2,Nlrp3,H2-…	0.402714932126697
Canonical Pathways - Reactome	REACTOME_INTERLEUKIN_6_SIGNALING	0.00156189052780049	0.0204269780782789	0.45505986738723	-0.808333048445944	-1.80369704543	8	Il6ra,Cbl,Jak2,Stat3,Il6st	0.625
Regulatory Target Gene - miRDB	MIR_703	0.000141396454974362	0.00291546023828089	0.518848077743792	-0.426485078574462	-1.8033039483909	113	Ankrd12,Kmt2a,Enc1,Rictor,Zbtb44,Lrit2,Chd7,Marchf1,Slc25a51,Mbnl1,Dock9,Ctdspl2,Med13,Serpina3f,Mbtd1,Pptc7,Rasal2,Akap12,Cacna1d,Baz2a,Tmem170b,Rbm27,Rbm46,Runx1,Cep70,Plagl2,Nsun6,Gdpd1,Adam10,Strn3,Zfp644,Ewsr1,Chd6,Rnf24,Msi2,Pcnp,Cpd,Zfp672,Epc1,U2surp	0.353982300884956
Regulatory Target Gene - miRDB	MIR_7042_5P	7.5402439022805e-05	0.0017086597957346	0.538434096309916	-0.423294972179127	-1.80329180909421	118	Dnah11,Hivep2,Noct,Csf2rb2,Ash1l,Jam2,Ifi207,Ptar1,Mecp2,Etnk1,Ifi203,Il1r1,Gvin3,Mysm1,Tnfsf15,Ifi204,Vamp1,Aak1,Dnmt3a,Vegfa,Efna5,Sema4d,Sp110,Sgms1,Igfbp2,Pcnx,Atf7,Kcnb1,Dnm3,Lck,Vcpip1,Arhgap23,Zyg11b,Gpat3,Rgs7bp,Ctf1,Arl5b,Nfib,Slc39a7,Zscan12,Nhsl2,Hgsnat,Caln1,Rapgef6,Pum1,Gucy1a2	0.389830508474576
Regulatory Target Gene - miRDB	MIR_1B_5P	5.71595803154257e-05	0.00136475951748649	0.557332238758646	-0.418229583864701	-1.80323606386159	131	Pfkfb2,Zbtb44,Ino80d,Kat6a,Hivep1,Phip,Asxl2,Zfp715,Zfp612,Rnf214,Hook3,Acap2,Rab27a,Hecw2,Ube3a,Bpnt2,Rfx7,Lcorl,Upp2,Carf,Shprh,Chd2,A630001G21Rik,Wwtr1,Suco,Zfp36l2,Lrrc8c,Sp1,Kdm6a,Tnrc6c,Birc6,Ikzf5,Dtna,Tns3,Akap7,Plscr2,Dennd4a,Krit1,Dusp16,Klf6,Ewsr1,Psd3,Cnot6l	0.32824427480916
Regulatory Target Gene - miRDB	MIR_544_3P	0.000170425920759685	0.00340024119114685	0.518848077743792	-0.418278759950599	-1.80290091636674	124	Rap1gap2,Tox,Wdfy3,Phip,Crebl2,Bmpr2,Cttnbp2nl,Foxo1,Rnf214,Slc39a14,Kalrn,Pan3,Abr,Btbd11,Bpnt2,Atp11a,Srek1,Med13l,Ms4a6c,Amer2,Galnt3,Slc26a4,Usp9x,Sgms1,Ms4a6b,Birc6,Zdhhc21,Slc30a4,Pik3ca,Arid4a,Tut4,Dusp2,Nfib,Pclo,Kif16b,Man1a2,Map2,U2surp,Gnal,Gpbp1,Frmd4a,Adgrl3,Clcf1,Sntg1,Rab37,Snapin,Taf3,Tmem260,Hsdl2,Dnajc1,Nkapl,Adamts3,Slco1a4	0.42741935483871
Ontology - Biological Process	GOBP_PEPTIDYL_TYROSINE_MODIFICATION	2.69561074904696e-06	0.000107162232780351	0.627256739718528	-0.37753314059485	-1.80247920071919	264	Adora1,Enpp2,Hgf,Ntrk1,Iqgap1,Il6ra,Rictor,Kit,Syk,Spink1,Lilrb4b,Ptprc,Cd44,Clec4n,Cbl,Hrg,Lilrb4a,Csf1r,Igf1r,Prnp,Cd36,Insr,Tnfrsf14,Tlr4,Nedd9,Fes,Itgb2,Adra1a,Fgr,Zgpat,Cd300a,Arhgef2,Epha7,Hck,Jak2,Vegfa,Efna5,Nox4,Tek,Snhg20,Sh2b3,Dgkq,Parp14,Nrp1,Bank1,Clk4,Sema4d,Plpp3,Plcg2,Socs4,Lilra5,Hyal2,Vps25,Arrb2,Jak3,Ptpn1,Flt1,Nod2,Kdr,Il6st,Srcin1,Ereg,Pdgfd,Nf2,Il34,Abl2,Agrn,Btk,Lck,Ntf3,Cn…	0.329545454545455
Regulatory Target Gene - miRDB	MIR_7A_1_3P	2.91279663374664e-07	1.58727601596105e-05	0.674962860011025	-0.36720795065552	-1.80213940752541	340	Fnip1,Aqp4,Tbc1d30,Rap1gap2,Atxn7,Fzd8,Ino80d,Ssh2,Ppargc1a,Phc3,Cbx5,Nufip2,Tmem123,Phip,Etnk1,Naaladl2,Polr3gl,Ep300,Nbeal1,Arid4b,Lysmd3,Foxo1,Atrx,Bhlhe22,Map3k2,Nedd9,Ptbp3,Cdk17,Prpf4b,Azin1,Qtrt2,Pcdh11x,Ids,Mast4,Adamts7,Ctdspl2,Hecw2,Mbtd1,Satb1,Cep350,Slc8a1,Pank3,Pik3cb,Elmod2,Rfx7,Vegfa,Uhmk1,Cdc14a,Arhgef12,Rc3h1,Rbm46,Gdf6,Wwtr1,Tnpo1,Crim1,Ahr,Phf19,Zmym5,Stx16,Nucks1,Nr5a2,Nsd3,Tm…	0.402941176470588
Regulatory Target Gene - miRDB	MIR_290B_5P	1.09980528610153e-09	1.07851574544991e-07	0.788186810800237	-0.354059318266727	-1.80172950467817	538	Acsm3,Adrb2,Ptp4a1,Zbtb44,Ino80d,Kat6a,Mtx3,Ago3,Ssh2,Ppargc1a,Phc3,Ankrd44,Lair1,Nufip2,Zfp369,Rora,Naaladl2,Asxl2,Bmpr2,Znrf3,Homer1,Ttbk2,Smurf2,Map3k2,Dmxl1,Ppm1k,Ptbp3,Col27a1,Acap2,Inpp4b,Plcb1,Zbtb37,Stox2,Ctdspl2,Smg1,Fgd4,Tbc1d9,Ttc14,Hecw2,Ube3a,Prkab2,Btbd11,Pptc7,Ptprm,Epha7,Fchsd2,Mef2a,Atp11a,Zfand5,Pde7a,Itsn2,Zfp148,Rfx7,Sp3,Zfp800,Miga1,Xrn1,Cdc14a,Hnrnph1,Kdm7a,Tsc22d3,Erbin,Shp…	0.420074349442379
Ontology - Molecular Function	GOMF_CHEMOKINE_BINDING	0.00305944148374159	0.0332307200074739	0.431707695803346	-0.594414326638208	-1.80138681883466	23	Itga4,Ccr6,Ccr5,Cxcr6,Ccr1,Ccr7,Cxcr2,Itgav,Ccr2,Hmgb1,Cxcr3	0.478260869565217
Ontology - Cellular Component	GOCC_RECEPTOR_COMPLEX	1.85222719924432e-06	7.64807524718897e-05	0.643551836150722	-0.373610378680386	-1.80083573547885	286	Kctd12,Ntrk1,Adrb2,Pparg,Il6ra,Kit,Itga4,Syk,Insrr,Axl,Mertk,Itpr3,Itgal,Csf2rb2,Cd44,Calcrl,Tgfbr2,Ptprb,Chrnb2,Csf1r,Bmpr2,Igf1r,Pla2r1,Cd36,Insr,Itga9,Plxna4,Ighd,Csf2rb,Tlr4,Cd79a,Itgb2,Chrna2,Plxnc1,Tgfbr3,Taok2,Itga7,Tlr7,Jak2,Bmp2,Met,Tek,Gabbr1,Cd200r1,Csf2ra,Cd3g,Trat1,Ahr,Ebi3,Scimp,Vldlr,Cd79b,Irs1,Klrd1,Cntfr,Gfra2,Birc2,Itgax,Arnt,Tlr2,Plxnd1,Itgb7,Flt1,Tnfrsf11b,Itga1,Kdr,Il6st,Ahrr…	0.342657342657343
Regulatory Target Gene - miRDB	MIR_872_3P	0.000810476786619006	0.0123428218616189	0.477270815362862	-0.469719600668372	-1.80023918874957	64	Esrrg,Adrb2,Rab8b,Ago3,Pnisr,Acap2,Med1,Gabpb2,Tmem106b,Epb41l3,Akap11,Rc3h1,Ankrd13c,Mpzl2,Cyyr1,Cd2ap,Slc25a10,Pnpla8,Vcpip1,Zfhx4,Adamts1,Rasa1,Tmppe,Rps6ka3,Klf4,Phaf1,Msl2,Ccar1,Ubxn7,Gucy1a2,Marchf5	0.484375
Ontology - Biological Process	GOBP_PEPTIDE_ANTIGEN_ASSEMBLY_WITH_MHC_CLASS_II_PROTEIN_COMPLEX	0.00236656093551786	0.0275882359661192	0.431707695803346	-0.749949413095025	-1.79979948170759	10	H2-DMb2,H2-Ob,H2-Eb2,H2-Oa,H2-DMa,H2-Aa,H2-Ab1,H2-Eb1,H2-DMb1	0.9
Ontology - Biological Process	GOBP_RESPONSE_TO_YEAST	0.00169127645655992	0.0217114904731943	0.45505986738723	-0.805695272337384	-1.79781116833682	8	Clec4n,Ncf1,Ang,Clec7a,Plcg2,Mpo	0.75
Ontology - Biological Process	GOBP_REGULATION_OF_LYMPHOCYTE_MIGRATION	0.000808010260487411	0.0123169670630531	0.477270815362862	-0.475797709800866	-1.79680776276513	57	Itga4,Jam2,Ccr6,Tnfrsf14,Nedd9,Stk10,Cxcl13,Coro1a,Msn,Xcl1,Cd200r1,Gcsam,Aif1,Crk,Adam10,Abl2,Padi2,Cxcl12,Ccr7,Abl1,Adam8,Ripk3,Pycard,Ccl5,Ccr2	0.43859649122807
Regulatory Target Gene - miRDB	MIR_30B_5P_MIR_30C_5P	9.91742687382442e-10	9.93044349659631e-08	0.788186810800237	-0.353216204566568	-1.79616706672453	547	Tenm3,Tbc1d30,Mdm4,Ccnt2,Kmt2c,Ppp4r4,Ptp4a1,Ankhd1,Ino80d,Ago3,Ssh2,Ubn2,Stk35,Chd7,Ppargc1a,Sema6d,Tia1,Wipf3,Fign,Apaf1,Pcgf5,Rora,Naaladl2,Hic2,Taok1,Lrp6,Plekhm3,9930021J03Rik,Map3k2,Tnrc6a,Bdp1,Ankrd17,Sirt1,Scn3a,Ell2,Azin1,Mcf2l,Znrf1,Stox2,Mast4,Ifi213,Slc36a1,Arid5b,Pik3cd,Mlxip,Nfat5,Mat2a,Epb41l3,Fbxo32,Plxnc1,Pptc7,Zfp608,Cep350,Sec24a,Pank3,Fam199x,Pde7a,Elmod2,Rgs8,Ap4e1,Phactr2,Sl…	0.325411334552102
Ontology - Biological Process	GOBP_REGULATION_OF_NEURON_PROJECTION_ARBORIZATION	0.00291224865921374	0.0321269620169375	0.431707695803346	-0.721770260143889	-1.79608500376897	11	Myo9a,Fzd4,Macf1,Mfsd2a	0.363636363636364
Regulatory Target Gene - miRDB	MIR_6359	0.00210951492863124	0.0253982271879353	0.431707695803346	-0.578195735590867	-1.79489247777838	26	Itga4,Slc25a36,Epb41l1,Atrx,Dipk2a,Prpf4b,Abca6,Cd38,Cenpx	0.346153846153846
Regulatory Target Gene - miRDB	LET_7A_2_3P	8.29227737659332e-06	0.00027793007500084	0.593325476396405	-0.388318621078188	-1.79481094804009	204	Tenm3,Kif21b,Slc22a2,Arhgef3,Sdc3,Ppargc1a,Hivep1,Ash1l,Lingo1,Rora,Jmjd1c,Nfkbia,Homer1,Arid4b,9930021J03Rik,Bcl6,Ccdc82,Bfar,Abcc5,P2ry12,Mycbp2,Map3k8,Ctdspl2,Rasgrp1,Hhip,Txndc16,Kmt2d,Son,Brca1,Satb1,Tmem185a,Kmt2e,Sp3,Dnmt3a,Akap11,Susd6,Med13l,Mllt10,Nfkbiz,Rbm27,Fli1,Zfp442,Hmcn1,Vldlr,Mbd5,Cyp4b1,Klf15,Stxbp5l,Birc6,Senp7,Lrig1,Map4k3,Fmr1,Chrd,Vav2,Hoxa1,Xkrx	0.279411764705882
Regulatory Target Gene - miRDB	MIR_193A_3P_MIR_193B_3P	0.00168258610129333	0.0216346002639008	0.45505986738723	-0.491870478135893	-1.79477441429934	50	Kit,Ino80d,Plag1,Taok1,Cbx7,4930503L19Rik,Zfp318,Fhdc1,Kdm7a,Arhgef12,Ntpcr,Brwd3,Vipas39,Arel1,Fat4,Sos2,Tmf1,Ets1,Prr14l	0.38
Regulatory Target Gene - miRDB	MIR_7663_5P	0.0008595098650488	0.0128934527602498	0.477270815362862	-0.468277899998888	-1.79471375178684	64	Reps2,Rab8b,Cd53,Mecp2,Adgre1,Naaladl2,Igf1r,Taok1,Rnf169,Fam210a,Itgb2,Nfat5,Fbxo32,Klhl24,Mef2a	0.234375
Ontology - Biological Process	GOBP_ANATOMICAL_STRUCTURE_ARRANGEMENT	0.00327384697714596	0.0349668682805703	0.431707695803346	-0.644821048848595	-1.79451574224372	17	Kcna2,Sema3f,Plxna4,Dmd,Nrp1,Usp9x,Nrp2,Hoxa1,Bmpr1a	0.529411764705882
Ontology - Biological Process	GOBP_REGULATION_OF_NEUTROPHIL_ACTIVATION	0.00837235058096654	0.0669836827281779	0.380730400722792	-0.700529010316482	-1.79438261838484	12	Syk,Itgb2,Cd300a,Spi1,Abr,Tnf,Il16	0.583333333333333
Ontology - Biological Process	GOBP_RESPONSE_TO_TYPE_II_INTERFERON	6.92723380022631e-05	0.00159226990980525	0.538434096309916	-0.416900073427159	-1.79330123839402	125	Aqp4,Mrc1,Pparg,Nlrc5,Mefv,Slc22a5,Slc11a1,Sirpa,Tlr4,Rab43,Med1,Ccl6,Gbp9,Irf8,Jak2,Xcl1,Parp14,Rab7b,Vamp3,Gbp5,Tlr2,Ciita,Gbp2b,Gbp7,Gbp2,Flnb,Txk,Ccl22,Casp1,H2-Aa,H2-Ab1,H2-Eb1,Ccl25,Gbp4,Gbp3,Evl,Tnf,Ccl9,Ccl5,Was,Tgtp1,Cd74,Kif16b,H2-Q7,Acod1,Gbp10,Gbp8,Rps6kb1,Stat1,Cxcl16,Ccl4,Slk,Nos2	0.424
Regulatory Target Gene - miRDB	MIR_1960	0.000146635561156012	0.00300415386864509	0.518848077743792	-0.422836212131017	-1.79317522191539	116	Fcho2,Rictor,Ubn2,Mllt6,Mecp2,Etnk1,Naaladl2,Itga9,Nin,Tnrc6a,Ptp4a3,Mast4,Nfat5,Cep350,Kmt2e,Itsn2,Rgs8,Rfx7,Trak1,Kdm7a,Dgkq,Samhd1,Gpr174,D5Ertd579e,Cdk19,Slc24a3,Tnrc6c,Mief1,Dtna,Cdh4,Lrp2,Bcl2l11,Slc22a15,Tmem38b,Epas1,Ppp2r3a,Rps6ka3,Thsd7a,Lrp4,Hmg20a,Sbf2	0.353448275862069
Regulatory Target Gene - miRDB	MIR_154_3P	0.000908623269835094	0.0135037601169091	0.477270815362862	-0.467795549221822	-1.79286510257067	64	Reps2,Ppp4r4,Stab2,Homer1,Zfp281,Sirt1,Azin1,Stox2,Zeb2,Bod1l,Trib2,Sp3,Pigg,Fosl2,Rnf38,Cyp3a59,Cyp3a25,Pde4d,Ntf3,Rp2,Krit1,Bmp5,Pum2,Cycs	0.375
Regulatory Target Gene - miRDB	MIR_466N_3P	1.56822867529543e-06	6.69989109517549e-05	0.643551836150722	-0.374972665614858	-1.79262607543136	272	Zfp871,Rap1gap2,Wdfy3,Ankhd1,Zbtb44,Ino80d,Sla,Ppargc1a,Nufip2,Ptprb,Epb41l1,Taok1,Nfkbia,Homer1,Akap9,Zfp281,Inpp4a,Crebrf,Ell2,Prpf4b,Plcb1,Ctdspl2,Hhip,Vamp1,Nr1d2,Diaph2,Zfp608,Ikzf3,Cep350,Slc8a1,Mef2a,Zfp148,Ptprd,Carf,Rif1,Slc12a6,Rnf38,Marchf6,Clec4a3,Marchf7,Rab11fip2,Tnrc6c,Zfp182,Fgl2,Itch,Spag9,Btaf1,Bmp2k,Zbtb10,Clcn2,Btg1,Fastkd3,Zmym2,St8sia4,Zdhhc21,Hnmt,Adamdec1,Pik3ca,Mtmr6,Denn…	0.400735294117647
Ontology - Biological Process	GOBP_CAMP_METABOLIC_PROCESS	0.003018147336667	0.0329385139514591	0.431707695803346	-0.72025143912307	-1.79230550243795	11	Adcy6,Adcy7,Adcy9,Adcy4,Adcy1	0.454545454545455
Regulatory Target Gene - miRDB	MIR_670_3P	3.92024471062859e-05	0.000984423832429163	0.557332238758646	-0.407166643975664	-1.79199164262882	149	Tspyl5,Enpp2,Ino80d,Ptprc,Cd44,Phc3,Ankrd44,Dock4,Ptprb,Ccr5,Arhgap19,Cemip2,Ak4,Macf1,Fam210a,Ccdc82,Crebrf,Ankrd17,Hook3,Pou2f1,Prpf4b,Gabpb2,Pikfyve,Nrip1,Mbtd1,Aak1,Flacc1,Clasp2,Zfp800,Zfp329,Rbm47,Zfp746,Ikzf2,P4ha1,Creb1,Armcx4,Fhip2a,Dennd4a,Pcnt,Rabgap1l,Plekha3,Sh3pxd2b,Ralgapb,Evl,Gsk3b,Tnks,Chd6	0.315436241610738
Ontology - Biological Process	GOBP_ANTIGEN_PROCESSING_AND_PRESENTATION_OF_EXOGENOUS_PEPTIDE_ANTIGEN	0.00250303976772568	0.0287463800134288	0.431707695803346	-0.568820459263598	-1.79011608953244	27	H2-DMb2,Pikfyve,Fcgr2b,Fcgr1,Ctss,Ifi30,Fcer1g,Fcgr3,H2-Ob,H2-Eb2,H2-Oa,H2-DMa,H2-Aa,H2-Ab1,H2-Eb1,H2-DMb1,Cd74,H2-M3	0.666666666666667
Regulatory Target Gene - miRDB	MIR_539_5P	2.11300498610638e-05	0.000600220795787417	0.575610261071129	-0.384214136403223	-1.78955725634799	213	Fnip1,Adgre4,Enc1,Reps2,Mycl,Cd44,Prex2,Atp7a,Thoc2,Nudt12,Slc25a36,Zkscan1,Zbtb14,Pla2r1,Znrf3,Nbeal1,Homer1,Zbtb43,Map3k2,Gpr155,Map3k8,Mysm1,Ids,Abca5,Ttc14,Alpl,Aak1,Epha7,Sec24a,Bpnt2,Ncapd3,Slf2,Nktr,Zfp148,Clasp2,Tnrc6b,Basp1,Rbm27,Clic5,Phtf2,Rad54l2,Cyp4b1,Gpr141b,Mospd2,Spag9,Apol7a,Gbp5,Zkscan8,Spib,Pcnx,Pogk,Mier1,Suclg2,Manea,Rere,Ahrr,Raph1,Usp31,Rp2,Zfhx4,Tent4b,Mphosph9,Wrn,Zfx,Se…	0.384976525821596
Ontology - Biological Process	GOBP_MONOCYTE_ACTIVATION	0.0019080961655395	0.0236973710605492	0.45505986738723	-0.770653254064844	-1.7894890803585	9	Lilrb4b,Lilrb4a,Dysf,Hyal2,Adam10	0.555555555555556
Ontology - Biological Process	GOBP_RESPONSE_TO_LECTIN	0.0019080961655395	0.0236973710605492	0.45505986738723	-0.770593438665882	-1.78935018650097	9	Syk,Clec4n,Plcg2,Klrk1,Tyrobp,Klrd1	0.666666666666667
Regulatory Target Gene - miRDB	MIR_539_3P	1.09229828606485e-05	0.000353529511940302	0.593325476396405	-0.384107183515054	-1.78932189037812	220	Kctd12,Sorbs1,Adrb2,Ptp4a1,Paxbp1,Zc3h11a,Spred1,Hivep1,Fam107b,Cbx5,Apaf1,Pcgf5,Epb41l1,Osbpl3,Zfp715,Taok1,Lrp6,Nfkbia,Arid4b,Foxo1,Nedd9,Adgrg2,Ankrd17,Ptbp3,Hook3,Mast4,Med13,Kalrn,Ralgapa2,Son,Nktr,Zfp800,Pnn,Sp4,Chd2,Met,Zmym6,Trpm7,Rab6b,Cpsf6,Ubr1,Pi4ka,Nr5a2,Lgr4,Ubn1,Oxr1,Zfyve16,G2e3,Crk,Suclg2,Stk17b,Jade2,Dennd4a,Vcpip1,Cnot7,B3gnt5,Tut4,Mphosph9,Ncoa2,Kif1b,Pum2,Psd3,Cnot6l	0.286363636363636
Regulatory Target Gene - miRDB	MIR_7650_3P	7.74087226706671e-05	0.00174180498020612	0.538434096309916	-0.413205943900509	-1.78868773381068	134	Ankrd12,Aqp4,Mdm4,Reps2,Fam107b,Atp7a,Naaladl2,Bmpr2,Themis,Zfp612,Zfp281,Ttbk2,Hecw2,Bmp2,Tnrc6b,Sp4,Ganc,Abcb1a,Crim1,Rnf145,Pcdhb14,Srsf7,Nucks1,Numb,Rbm47,Stxbp5l,Mosmo,Usp34,Mbd4,Dlk1,Atl1,Dclre1b,Setbp1,Dnajc13,Slc25a16,Uevld,Thsd7a,Pclo,Arhgap15,Egln1,Olfm3,Rgs19,Wapl,Phactr4,Ppp4r3a,Fam91a1,Hs2st1,Snx18,Desi2,Limd1,Zbtb41,Ndufs1	0.388059701492537
Ontology - Biological Process	GOBP_REGULATION_OF_T_CELL_PROLIFERATION	2.07668139570331e-05	0.000592002004280475	0.575610261071129	-0.401176310530694	-1.78868527176777	161	Vcam1,Cd55,Syk,Itgal,Lilrb4b,Ptprc,Cd44,Vsir,Tgfbr2,Nckap1l,Lilrb4a,Vsig4,Prnp,Bcl6,Tnfrsf14,Carmil2,Cebpb,H2-DMb2,Tnfrsf1b,Rasal3,Laptm5,Coro1a,Jak2,Btla,Cd244a,Lgals3,Card11,Rc3h1,Xcl1,Cd46,Cd86,Bmi1,Cd59a,Igfbp2,Marchf7,Clec4g,Itch,Jak3,Il20rb,Aif1,Ccdc88b,Sos2,Il6st,Cd37,Kitl,H2-Aa,Ccr7,Ripk3,Clec2i,Pycard,H2-DMb1,Ccl5,Shh,Sftpd,Cd274,Ccr2,Havcr2,Gpnmb,Cd209a,Il2ra,Tspan32,Hmgb1,Ptpn22,Pten	0.397515527950311
Regulatory Target Gene - miRDB	MIR_6344	6.27194640189129e-08	4.0681317127409e-06	0.704975715167238	-0.358010936291584	-1.78747627332543	418	F830016B08Rik,Slc1a2,Tenm3,Aqp4,Kmt2a,Parp16,Ccnt2,Ankhd1,Mtx3,Ssh2,Ubn2,Maf,Chd7,Phc3,Kansl1l,Nufip2,Ptprb,Slc25a48,Rora,Bmpr2,Igf1r,Tmem26,Ep300,Lrp6,Nbeal1,Hectd4,Zfp281,P2ry13,Ppm1l,Ptbp3,Col27a1,Hook3,Pou2f1,Stox2,Abca5,Mast4,Pikfyve,Med13,Ints6l,Hhip,Zfp397,Ttc14,Nfat5,Ip6k1,Micu3,Arid2,Rasal2,Bpnt2,Map3k3,Fam199x,Wwp1,Nipbl,Ifit2,Zfp800,Tnrc6b,Med13l,Sp4,Apc,Bcl2,Rc3h1,Baz2a,Nrp1,Stard5,Cp…	0.272727272727273
Regulatory Target Gene - miRDB	MIR_6951_3P	2.02594125068741e-21	1.54560022748871e-18	1.19534448258848	-0.33123668775067	-1.78608121154311	1660	Ascl1,Pde6c,Tspyl5,Adora1,Snhg11,Zfp871,Klf12,Adcy6,Slc1a2,Tenm3,Fnip1,Cybb,Myo9a,Maff,Ccdc38,Enpp2,Ppara,Sorbs1,Iqgap1,Tox,Lin7a,Wdfy3,Kmt2c,Spred2,Il6ra,Atp8a1,Sorcs2,Pbx1,Tmem245,Camk2b,Kat6a,Zc3h11a,Ssh2,Ubn2,Lrit2,Maf,Chd7,Ifi209,Cd84,Cd44,Ash1l,Mau2,Dpm1,Dgkh,Tia1,Phc3,Sorcs3,Cbx5,Pank1,Atp7a,Nufip2,Phip,Gda,Dock4,Fign,Ptprb,Lingo1,Luc7l2,Cpeb3,Apaf1,Lcor,Mecp2,Limd2,Rora,Ldb1,Naaladl2,Jmjd…	0.31566265060241
Regulatory Target Gene - miRDB	MIR_382_3P	4.58603905168265e-05	0.00112515974957133	0.557332238758646	-0.404569746353423	-1.78568813926489	151	Cd163,Atxn7,Tox,Kmt2c,Il6ra,Ppp4r4,Fzd8,Mtx3,Nufip2,Thoc2,Cox17,Zscan26,Trib1,Rcan2,Hook3,Azin1,Them4,Spsb4,Dido1,Wwp1,Clasp2,Rc3h1,Baz2a,Tnpo1,Cavin2,Aff4,Ubn1,Cyp3a13,Creb1,Cers6,Adcy1,St8sia4,Taf1,Klhl29,Bcl2l11,Sowahc,Plekha3,Tmem38b,P2ry10,Tfcp2,Lpcat2,Cnot6l,Nfib,Zfp974,Edn1,Klhl5	0.304635761589404
Regulatory Target Gene - miRDB	MIR_3094_3P	9.95898807047067e-11	1.19964622463918e-08	0.839088935621274	-0.347189981970165	-1.78495331481477	665	Klf12,Atxn7,Iqgap1,Fcho2,Ildr2,Reps2,Ppp4r4,Rab8b,Gm14322,Zbtb44,Ino80d,Kat6a,Maf,Spred1,Hmbox1,Phc3,Ankrd44,Kansl1l,Nufip2,Phip,Cd53,Ptprb,Cpeb3,Rora,Naaladl2,Asxl2,Itpripl2,Bach1,Pla2r1,Znrf3,Taok1,Nbeal1,Homer1,Slc25a51,Fam210a,Ccp110,Syne2,Inpp4a,Nin,Adgrg2,Dmxl1,Tmcc3,Gpr155,Sirt1,Mctp1,Mysm1,Inpp4b,Prpf4b,Tnfsf15,Mcf2l,Ctdspl2,Pcmtd2,Pikfyve,Zeb2,Smg1,Lpin2,Med13,Kalrn,Pira2,Rnf152,Cd300a,T…	0.296240601503759
Regulatory Target Gene - miRDB	MIR_370_3P	0.000761604239123263	0.0117050917776152	0.477270815362862	-0.459937232113919	-1.78466233011697	67	Klf12,Cpsf4l,Paxbp1,Dmac2,Nlrc5,Dock4,Rora,Foxo1,Pacs2,Pde7a,Ino80,Rfx7,Dnmt3a,Tnrc6b,Chd2,Baz2a,Syn3,Birc2,Trdmt1,Atf7,Them7,Tmem47,Tcim	0.343283582089552
Regulatory Target Gene - miRDB	MIR_374B_5P	5.49863994552571e-06	0.000197077652275766	0.610526878385931	-0.382934587862159	-1.78460291195274	219	Ascl1,Fnip1,Pfkfb2,Kat6a,Chd7,Ppargc1a,Nhlrc2,Kansl1l,Ric1,Mecp2,Rora,Homer1,Shank3,Hectd4,Dipk2a,Nin,Tnrc6a,Dmxl1,Rnf214,Slc35a5,Med13,Ube3a,Slamf7,Cep350,Fhdc1,Nipbl,Slc41a2,Rfx7,Gm5431,Sp4,Rbm27,Iqsec2,Crim1,Ccdc88a,Zfp280d,Srsf7,Hectd1,Ttll7,Plpp3,Numb,Fgl2,Cpox,Gpr141b,Setd2,Map4k3,Smarcad1,Prdm1,Eif5a2,Hoxa1,Ccr1,Tet3,Manea,Adam10,Sike1,Slc30a4,Spin4,Trnt1,Tmem47,Ntf3,Mfap3l,Arid4a,Prrg1,Ab…	0.383561643835616
Cell Type Signatures	TABULA_MURIS_SENIS_LUNG_VEIN_ENDOTHELIAL_CELL_AGEING	0.00265560123751213	0.030024973483544	0.431707695803346	-0.743343439417766	-1.78394584172481	10	Pcp4l1,H2-DMa,H2-Aa,H2-Ab1,H2-Eb1,H2-DMb1,Cd74	0.7
Ontology - Biological Process	GOBP_GRANULOCYTE_MACROPHAGE_COLONY_STIMULATING_FACTOR_PRODUCTION	0.00198756242205557	0.0244755861366274	0.431707695803346	-0.799278983881325	-1.78349399974762	8	Syk,Cd84,Rasgrp1,Tlr9	0.5
Ontology - Biological Process	GOBP_NEGATIVE_REGULATION_OF_ANTIGEN_RECEPTOR_MEDIATED_SIGNALING_PATHWAY	0.00271606099743708	0.0304719980671845	0.431707695803346	-0.566657849302718	-1.78331021111631	27	Cd22,Lilrb4b,Lilrb4a,Prnp,Cd300a,Laptm5,Lgals3,Lpxn,Phpt1	0.333333333333333
Regulatory Target Gene - miRDB	MIR_6946_5P	5.49189215478163e-05	0.00132110516834469	0.557332238758646	-0.411054848991378	-1.7830801830164	135	Zfp871,Pbx1,Ino80d,Ptar1,Cpeb3,Asxl2,Akap9,9930111J21Rik2,Far1,Ptbp3,Slc39a14,Pcmtd2,Josd1,Ear2,Arid2,Mef2a,Wwp1,Efna5,Rbm27,Frs3,Mpzl2,Pabpn1,Zbtb6,Cacna1i,Spag9,Phf6,Lims1,Pip4k2a,Mafg,Rere,Rnf168,Ddx6,Usp31,Rabgap1l,Bcl11a,Bmp5,Nsl1,Map3k9,Cnot6l,Sult1d1,Mtss1,Thsd7a,Igdcc4,Pgm2l1,Col13a1,Klhl5,Nr4a2	0.348148148148148
Ontology - Biological Process	GOBP_NEGATIVE_REGULATION_OF_ADAPTIVE_IMMUNE_RESPONSE	0.00116847585977263	0.0164356029406649	0.45505986738723	-0.49339379269311	-1.78273450286555	48	Lilrb4b,Ptprc,Vsir,Nckap1l,Lilrb4a,Bcl6,Tnfrsf14,Fcgr2b,Rc3h1,Cd46,Il7r,Ahr,Klrd1,Clec4g,Jak3,Il20rb,Nod2	0.354166666666667
Ontology - Biological Process	GOBP_MYELOID_PROGENITOR_CELL_DIFFERENTIATION	0.00348751177077207	0.0367427937610355	0.431707695803346	-0.682512401314753	-1.78261171273828	13	Kit,Spi1,Sp3,Runx1,Sp1,Flt3,Slc37a4,Hmgb1	0.615384615384615
Regulatory Target Gene - miRDB	MIR_365_3P	0.000528466599142899	0.00878274210048588	0.477270815362862	-0.443708415957279	-1.78238649611467	83	Lin7a,Rictor,Ssh2,Fbxo31,Tmem25,Cbx5,Crebl2,Mylip,9930021J03Rik,Inpp4a,Crebrf,Ankrd17,Rnf152,Hhip,Nr1d2,Bcl2,Ago2,Nsd3,Adm,Oxr1,Esrra,Arrb2	0.265060240963855
Regulatory Target Gene - miRDB	MIR_743A_5P_MIR_871_5P	6.0541388713366e-05	0.00142847362087899	0.557332238758646	-0.408091423624891	-1.78197152650999	140	Maff,Ogt,Enc1,Nufip2,Cd53,Dock4,Cyria,Homer1,Plek,Abca5,Hnrnph3,Tmem106b,Txndc16,Nfat5,Smim4,Spsb4,Pank3,Rfx7,H6pd,Kdm7a,Zfp971,Rbm27,Cpsf6,Zfp280d,Cdk19,Spag9,Smarcad1,Mfsd4b5,Tnfrsf11b,Manea,Zdhhc21,Mcc,Ankrd28,Kansl1,Rp2,Trim30a,Zfp780b,Lpp,Ccnc,Rfx3,Adnp,Rock2,Mtss1,Thsd7a,Edn1,Msl2	0.328571428571429
Regulatory Target Gene - miRDB	MIR_381_3P	3.06924829881632e-06	0.000119640941594492	0.627256739718528	-0.373099792597094	-1.78176638283238	265	Kctd12,Ccnl2,Sorbs1,Adrb2,Ptp4a1,Paxbp1,Zc3h11a,Spred1,Hivep1,Fam107b,Cbx5,Apaf1,Pcgf5,Chd9,Epb41l1,Osbpl3,Zfp715,Taok1,Lrp6,Nfkbia,Arid4b,Foxo1,Nedd9,Adgrg2,Ankrd17,Ptbp3,Hook3,Mast4,Med13,Kalrn,Ube3a,Ralgapa2,Son,Akap12,Nktr,Zfp800,Pnn,Sp4,Chd2,Met,Zmym6,Trpm7,Iqsec2,Xpo1,Rab6b,Cpsf6,Ubr1,Pi4ka,Dock11,Nr5a2,Lgr4,Ubn1,Oxr1,Zfyve16,Grpel2,Btaf1,G2e3,Crk,Suclg2,Xrcc2,Stk17b,Jade2,Dennd4a,Vcpip1,Cn…	0.283018867924528
Ontology - Biological Process	GOBP_POSITIVE_REGULATION_OF_IMMUNE_RESPONSE	5.67477189616742e-10	5.94219088552276e-08	0.801215574617779	-0.348108641689617	-1.77938778544925	583	Cd55,Nfam1,Syk,Tlr13,Slc15a4,Colec10,Ifi209,Cd22,Lilrb4b,Ptprc,Cd44,Nlrc5,Cd19,Fyb,Clec4n,Ifi207,Ms4a1,Hrg,Nckap1l,Cmklr1,Trim41,Lilrb4a,Mefv,Vsig4,Slc11a1,Themis,Prnp,Cd5l,Ifi203,Il1r1,Cd36,Nfkbia,H2-Bl,Carmil2,H2-DMb2,Smpdl3b,Tlr8,Tlr4,Cd79a,Ankrd17,Sirt1,Btnl9,Itgb2,Prkcb,Med1,Ifi204,Fgr,Ifi213,Rasgrp1,Mndal,Cd300a,Nlrp1b,Spi1,P2rx7,Cfp,Vav1,Fcgr1,Dennd1b,Wdfy1,Cd38,Tlr7,Gpr108,Laptm5,C1qb,Fce…	0.401372212692967
Ontology - Biological Process	GOBP_NEGATIVE_REGULATION_OF_MAST_CELL_ACTIVATION	0.00373144683277118	0.0383454214776226	0.431707695803346	-0.681140194516415	-1.77902773110468	13	Cd84,Lilrb4a,Cd300a,Cd300lf,Hmox1,Enpp3	0.461538461538462
Ontology - Biological Process	GOBP_ACTIVATION_OF_IMMUNE_RESPONSE	2.78825994528808e-08	1.94220489493306e-06	0.73376198835648	-0.35637359196026	-1.77812218895544	417	Cd55,Nfam1,Syk,Tlr13,Slc15a4,Colec10,Ifi209,Cd22,Lilrb4b,Ptprc,Cd19,Fyb,Clec4n,Ifi207,Ms4a1,Nckap1l,Cmklr1,Lilrb4a,Mefv,Vsig4,Themis,Prnp,Cd5l,Ifi203,Cd36,Nfkbia,Carmil2,Smpdl3b,Tlr8,Tlr4,Cd79a,Ankrd17,Btnl9,Prkcb,Ifi204,Ifi213,Mndal,Cd300a,Nlrp1b,Cfp,Dennd1b,Wdfy1,Cd38,Tlr7,Gpr108,Laptm5,C1qb,Fcer1g,Plekha1,Cd300lf,Lgals3,C1qc,Card11,Erbin,Slc15a3,Myo1g,Bcl2,Rc3h1,Fcho1,Nfkbiz,Tlr9,Tnfaip3,Cd46,…	0.419664268585132
Ontology - Biological Process	GOBP_POSITIVE_REGULATION_OF_CD8_POSITIVE_ALPHA_BETA_T_CELL_DIFFERENTIATION	0.00305944148374159	0.0332307200074739	0.431707695803346	-0.839607877915807	-1.77752416723375	6	Lilrb4b,Nckap1l,Lilrb4a,Runx1	0.666666666666667
Regulatory Target Gene - miRDB	MIR_6904_3P	0.00129230168950906	0.0177411871187872	0.45505986738723	-0.483317297377661	-1.77712460518256	51	Kctd12,Aqp4,Ankhd1,Prpf39,Zfp397,Fam199x,Zfp148,Cd244a,Cdc14a,Csnk1g1,Clec14a,Pck1,Baz2b,Ncoa2,Txlng,Rock1,Saxo2,Herc6,Omd,Ccng2,Errfi1,Desi2,Man1a,Slc50a1	0.470588235294118
Ontology - Biological Process	GOBP_TAXIS	1.93953715395379e-08	1.42031902046465e-06	0.73376198835648	-0.355121872699509	-1.77711397537241	448	Vcam1,Enpp2,Hgf,Ntrk1,Bmp7,Kit,Syk,Sema6d,Sema3f,Ccr6,Dock4,Hrg,Trpm2,Nckap1l,Cmklr1,Ccr5,Dock2,Csf1r,Bmpr2,Prex1,Ednrb,Csf3r,Itga9,Plxna4,Cxcr5,Nedd9,P2ry12,Pla2g7,Lrtm2,Mycbp2,Fes,Fgf1,Itgb2,Pikfyve,Ear2,Kalrn,Pik3cd,Spi1,Ccl6,Vav1,Plxnc1,Ptprm,Epha7,Sell,Dysf,Ano6,Cxcl13,Coro1a,Fcer1g,Cxcl1,Vegfa,Efna5,Lgals3,Lyst,Fcgr3,Met,Cxcr6,Cmtm8,Xcl1,Megf9,Slamf8,Klf7,Nrp1,Plgrkt,S100a8,Pla2g6,Sema4d,La…	0.330357142857143
Canonical Pathways - Reactome	REACTOME_SIGNALING_BY_ERYTHROPOIETIN	0.00553030435116097	0.0510668622535734	0.407017918923954	-0.644692043054193	-1.77540915446389	16	Pik3cd,Vav1,Pik3cb,Jak2,Pik3r5,Pik3cg,Pik3ca,Rapgef1,Gab1	0.5625
Ontology - Biological Process	GOBP_GLUTAMATE_RECEPTOR_SIGNALING_PATHWAY	0.00389665095823584	0.0396873776235833	0.431707695803346	-0.549090247320288	-1.77488573434681	29	Prnp,Homer1,Shank3,Plcb1,Kalrn,Fmr1,Kcnb1,Gnaq,Grin2b,Fyn,Grin2d,Unc13a	0.413793103448276
Canonical Pathways - Wiki	WP_TYPE_II_INTERFERON_SIGNALING_IFNG	0.00396561644729805	0.0402108487988367	0.407017918923954	-0.549025337946504	-1.77467592052819	29	Cybb,Spi1,Irf8,Ifit2,Jak2,Ciita,Gbp2b,Icam1,Stat1,Nos2,Tap1,Psmb9,Prkcd,Stat2,Irf1	0.517241379310345
Ontology - Biological Process	GOBP_REGULATION_OF_STORE_OPERATED_CALCIUM_ENTRY	0.00401042567269125	0.0404827955536101	0.407017918923954	-0.67942204224242	-1.77454019598885	13	Spink1,Cd84,Homer1	0.230769230769231
Ontology - Biological Process	GOBP_REGULATION_OF_PRODUCTION_OF_MOLECULAR_MEDIATOR_OF_IMMUNE_RESPONSE	2.78595529325959e-05	0.000747634669234705	0.575610261071129	-0.393751325502979	-1.77385247612026	170	Cd55,Kit,Syk,Axl,Slc15a4,Cd22,Lilrb4b,Ptprc,Vsir,Lilrb4a,Vpreb3,Il1r1,Panx1,Cd36,Bcl6,Tnfrsf14,Tlr4,Sirt1,Tnfrsf1b,Siglecg,Fcgr2b,P2rx7,Dennd1b,Tlr7,Laptm5,Fcer1g,Cd244a,Tek,Xcl1,Tlr9,Tnfaip3,Hmox1,Cd86,Rif1,Plcg2,Scimp,Irak3,Jak3,Tlr2,Gimap3,Nod2,Casp4,Cd37,Twist1,Trpm4,Btk,Casp1,Tnf,Pycard,Prkcz,Ccr2,Cd74,Nlrp3,Rbp4,Ptpn22,Shld1,Paxip1,Angpt1,Trp53bp1,Cd96,Apoa2,Sash3,Clcf1,Tbx21,Nr4a3,Ticam2,P…	0.411764705882353
Ontology - Biological Process	GOBP_REGULATION_OF_ICOSANOID_SECRETION	0.00372443283496522	0.0383454214776226	0.431707695803346	-0.59894651887978	-1.77316898171243	21	Syk,Pla2r1,P2rx7,Pla2g6,Tnfrsf11a,Pla2g4a,Cyp4a14,Cyp4a10,Cyp4a32,Edn1,Map2k6	0.523809523809524
Canonical Pathways - Reactome	REACTOME_REGULATION_OF_TLR_BY_ENDOGENOUS_LIGAND	0.00546710087286199	0.0506584286200821	0.407017918923954	-0.607312849042229	-1.77243990807449	20	Sftpa1,Cd36,Tlr4,Apob,S100a8,Tlr2,Tlr1,Sftpd,Cd14,Hmgb1,S100a9	0.55
Ontology - Biological Process	GOBP_GRANULOCYTE_ACTIVATION	0.00230742031873824	0.027155950348008	0.431707695803346	-0.511070925477947	-1.77202225941997	38	Syk,Fcgr4,Itgb2,Pikfyve,Cd300a,Spi1,Abr,Kmt2e,Fcer1g,Enpp3,Vamp2,Myo1f,Tyrobp,Tnf,Cxcr2,Ccl5,Il16,Ccr2	0.473684210526316
Ontology - Biological Process	GOBP_FC_GAMMA_RECEPTOR_SIGNALING_PATHWAY	0.00421966013044312	0.0418226195843058	0.407017918923954	-0.678158379653879	-1.77123971422919	13	Ptprc,Fcer1g,Myo1g,Lck,Appl2,Rapgef1,Pten,Ptprj,Appl1,Cd47,Cd247	0.846153846153846
Ontology - Biological Process	GOBP_REGULATION_OF_LEUKOCYTE_DIFFERENTIATION	2.2497626213416e-06	9.07895389332841e-05	0.627256739718528	-0.367249065425476	-1.77107999556425	294	Vnn1,Tox,Nfam1,Syk,Axl,Rassf2,Lilrb4b,Ptprc,Cd44,Il15ra,Pirb,Vsir,Tgfbr2,Ccr6,Nckap1l,Lilrb4a,Csf1r,Clec2d,Asxl2,Trib1,Inpp5d,Bcl6,Zbtb46,Carmil2,Cebpb,Nedd9,Fes,Inpp4b,Rasgrp1,Pira2,Spi1,Arid2,Zfp608,Tmem64,Ikzf3,Mafb,Rorc,C1qc,Card11,Ikzf1,Apc,Rc3h1,Nfkbiz,Tlr9,Sh2b3,Slamf8,Cd46,Runx1,Zfp36l2,Il7r,Zbtb16,Tyrobp,Pck1,Clec4g,Zfp683,Fgl2,Esrra,Itpkb,Jak3,H2-Oa,Creb1,H2-DMa,Pira1,Gimap3,Prdm1,Smarc…	0.357142857142857
Ontology - Cellular Component	GOCC_CELL_SURFACE	1.8892935591228e-11	2.72688037033391e-09	0.863415391606693	-0.342159427749204	-1.77073968289321	725	Lnpep,Cd163,Slc1a2,Aqp4,Vcam1,Adgre4,Mrc1,Ntrk1,Cd55,Nfam1,Il6ra,Kit,Itga4,Axl,Slc38a1,Entpd1,Itgal,Csf2rb2,Cd84,Sdc3,Cd22,Lilrb4b,Ptprc,Cd44,Il15ra,Sema6d,Pkd1,Cd19,Jam2,Adgrf5,Clec4n,Pirb,Vsir,Fzd4,Tgfbr2,Tmem123,Adgre5,Ms4a1,Cd53,Ccr6,Hrg,Ccr5,Chrnb2,Lilrb4a,Adgre1,Csf1r,Clec2d,Bmpr2,Prnp,Clec9a,Cd5l,Pla2r1,Il1r1,Stab2,Sirpa,Cd36,Lrp6,H2-Bl,Csf3r,Insr,Tnfrsf14,Itga9,Fcgr4,Ighd,Csf2rb,Cxcr5,Tlr…	0.346206896551724
Ontology - Biological Process	GOBP_MYELOID_LEUKOCYTE_MEDIATED_IMMUNITY	0.000437681265469147	0.00753988339148517	0.49849310876659	-0.439571232532866	-1.76986974993574	86	Kit,Syk,Cd84,Ncf1,Fes,Itgb2,Pikfyve,Fgr,Rasgrp1,Cd300a,Spi1,Abr,Fcgr1,Kmt2e,Cd300lb,Fcer1g,Cxcl1,Lyst,Fcgr3,Hmox1,Vamp2,Myo1f,Tyrobp,Gab2,Unc13d,Btk,Gata2	0.313953488372093
Regulatory Target Gene - GTRD	SPIB_TARGET_GENES	3.54172587357741e-06	0.000135099976715676	0.627256739718528	-0.374945837369306	-1.76963186628896	245	Slc23a2,Wdfy4,Tia1,Ms4a1,Cd53,Nckap1l,Dock2,Limd2,Plekhm3,H2-DMb2,Tlr4,Rasa3,F730311O21Rik,Ncf1,Aldh3a2,Napsa,Rgl2,Zeb2,Fcgr2b,Vamp1,Pld4,Tbc1d1,Fgd2,Cfp,Vav1,Plxnc1,6820431F20Rik,Dido1,Ctss,Dennd4b,Traf3ip3,Laptm5,B430306N03Rik,Cd300lf,Dapp1,Gm10521,Slc15a3,Myo1g,Tlr9,Sh2b3,Tnfaip3,A630001G21Rik,Gm16675,Trim25,Trim7,Ncf4,Ebi3,Scimp,Pik3cg,Tmem229b,Meis3,Zbtb20,Patz1,Slc16a6,Ccdc88b,Clec12a,Cd37,…	0.379591836734694
Ontology - Biological Process	GOBP_POSITIVE_REGULATION_OF_LONG_TERM_SYNAPTIC_DEPRESSION	0.00250765864369393	0.0287787959388398	0.431707695803346	-0.792693586233459	-1.76879948453106	8	Pirb,Iqsec2,Fmr1,Kcnb1	0.5
Regulatory Target Gene - miRDB	MIR_101A_5P	0.000489852539560565	0.00826968128166472	0.477270815362862	-0.423956781078631	-1.76864384209017	103	Aqp4,Rictor,Mtx3,Prex2,Cbx5,Atp7a,Phip,Rora,Jmjd1c,Far1,Ankrd17,Nr2c2,Prpf4b,Ifi213,Slc8a1,Pank3,Ino80,Abcb1a,Lmbrd2,Crim1,Xcr1,D5Ertd579e,B230219D22Rik,Zfp746	0.233009708737864
Ontology - Biological Process	GOBP_PEPTIDE_ANTIGEN_ASSEMBLY_WITH_MHC_PROTEIN_COMPLEX	0.00343516166192039	0.0363265511456281	0.431707695803346	-0.666128761899497	-1.76838703992265	14	H2-DMb2,H2-Ob,H2-Eb2,H2-Oa,H2-DMa,H2-Aa,H2-Ab1,H2-Eb1,H2-DMb1	0.642857142857143
Ontology - Biological Process	GOBP_POSITIVE_REGULATION_OF_B_CELL_PROLIFERATION	0.00271361581548448	0.0304658997756671	0.431707695803346	-0.496833303713253	-1.7682935148189	42	Ptprc,Nckap1l,Chrnb2,Bcl6,Ighd,Tlr4,Cd38,Card11,Bcl2,Tlr9,Bmi1	0.261904761904762
Canonical Pathways - Biocarta	BIOCARTA_PAR1_PATHWAY	0.00358294090753395	0.0374918378231412	0.431707695803346	-0.61657505041545	-1.76800798104508	18	Prkcb,Plcb1,Gna12,Pik3cg,Adcy1,Pik3ca,Gnaq,Ppp1r12b,Rock1	0.5
Ontology - Molecular Function	GOMF_PURINE_NUCLEOTIDE_TRANSMEMBRANE_TRANSPORTER_ACTIVITY	0.00574927000243464	0.0524922151572975	0.407017918923954	-0.605702950053804	-1.76774142487995	20	Slc25a51,Abcc5,Slc25a42,Slc19a1,Slc25a53,Slc17a9,Abcc4,Slc25a16	0.4
Ontology - Biological Process	GOBP_CRANIAL_NERVE_STRUCTURAL_ORGANIZATION	0.00415051822999977	0.0414560178072483	0.407017918923954	-0.710109025600283	-1.76706667252735	11	Kcna2,Sema3f,Plxna4,Dmd,Nrp1,Nrp2,Hoxa1	0.636363636363636
Ontology - Biological Process	GOBP_POSITIVE_REGULATION_OF_LYMPHOCYTE_ACTIVATION	1.61083570359776e-06	6.82730127178298e-05	0.643551836150722	-0.36677072406463	-1.76691806490975	290	Vnn1,Vcam1,Cd55,Tox,Syk,Axl,Itgal,Lilrb4b,Ptprc,Il15ra,Vsir,Tgfbr2,Nckap1l,Chrnb2,Lilrb4a,Csf1r,Sirpa,Inpp5d,Bcl6,Tnfrsf14,Carmil2,Ighd,H2-DMb2,Tlr4,Rasgrp1,Spi1,Rasal3,Arid2,Cd38,Coro1a,Jak2,Cd244a,Lyst,Card11,Bcl2,Fcho1,Nfkbiz,Xcl1,Tlr9,Cd46,Cd86,Runx1,Clec7a,Bmi1,Rif1,Il7r,H2-Ob,Icos,Zbtb16,Cd59a,Igfbp2,Tyrobp,H2-Eb2,Pck1,Itpkb,Jak3,H2-Oa,H2-DMa,Gimap3,Aif1,Smarca2,Nod2,Ccdc88b,Il6st,Abl2,Cd5,…	0.348275862068966
Curated - Chemical and Genetic Perturbation	MADAN_DPPA4_TARGETS	0.00332311137979361	0.0353986485476552	0.431707695803346	-0.572049599284248	-1.76663455127194	25	Spink1,Prpf39,Hck,Tek,Abcb1a,Plekhg1,Rec114,Myo1f	0.32
Ontology - Biological Process	GOBP_REGULATION_OF_NUCLEAR_TRANSCRIBED_MRNA_POLY_A_TAIL_SHORTENING	0.00485999251181116	0.0465958570206414	0.407017918923954	-0.652147482950971	-1.76554049013791	15	Cpeb3,Tnrc6a,Tnrc6b,Ago2,Tnrc6c,Cnot7,Tent4b	0.466666666666667
Ontology - Biological Process	GOBP_CELLULAR_RESPONSE_TO_COPPER_ION	0.0117493651050339	0.0841092843376888	0.380730400722792	-0.688896786420684	-1.7645870495156	12	Atp7a,Prnp,Nfe2l1,Mt2,Mt1	0.416666666666667
Ontology - Biological Process	GOBP_REGULATION_OF_NEUTROPHIL_APOPTOTIC_PROCESS	0.00261910814405167	0.0296751991342658	0.431707695803346	-0.79078028682311	-1.76453018922004	8	Cd44,Fcgr2b,Pik3cd,Pik3cb,Itpkb,Cxcr2	0.75
Canonical Pathways - Reactome	REACTOME_RHO_GTPASES_ACTIVATE_NADPH_OXIDASES	0.00581981231302694	0.0528197043722806	0.407017918923954	-0.604388809192633	-1.76390611049323	20	Cybb,Ncf1,Prkcb,Ncf2,S100a8,Ncf4,Mapk11,Cyba	0.4
Ontology - Biological Process	GOBP_NEGATIVE_REGULATION_OF_CYTOKINE_PRODUCTION_INVOLVED_IN_INFLAMMATORY_RESPONSE	0.00596089696524752	0.0535993803158817	0.407017918923954	-0.604273083826409	-1.76356836651532	20	Ppara,Lilrb4b,Lilrb4a,Mefv,Adcy7,Sirpa	0.3
Ontology - Biological Process	GOBP_REGULATION_OF_NOTCH_SIGNALING_PATHWAY	0.000671753148833104	0.0106336177198604	0.477270815362862	-0.446850580640183	-1.76275721666512	76	Ascl1,Bmp7,Kit,Lfng,Nfkbia,Bcl6,Aak1,Egfl7,Mfng,Cd46,Numb,Robo1,Bmp2k,Stat3,Nod2,Adam10,Il6st,Arrb1,Dlk1,Gata2,Tcim,Pofut1,Gdpd5,Ccnc	0.315789473684211
Ontology - Molecular Function	GOMF_UNMETHYLATED_CPG_BINDING	0.00285303423948856	0.0316540592457383	0.431707695803346	-0.759010586870896	-1.76245432030277	9	Kmt2a,Mecp2,Tlr9,Mbd1,Kmt2b	0.555555555555556
Ontology - Biological Process	GOBP_NEURON_REMODELING	0.00364690153546676	0.037865851911674	0.431707695803346	-0.663808304487092	-1.76222686932277	14	Scarf1,C1qa,Abl2,Gnaq,Bcl11a	0.357142857142857
Ontology - Biological Process	GOBP_NEGATIVE_REGULATION_OF_SEQUESTERING_OF_TRIGLYCERIDE	0.00425168791131934	0.0419952478589687	0.407017918923954	-0.831782372596914	-1.76095688006193	6	Ppara,Pparg	0.333333333333333
Ontology - Molecular Function	GOMF_1_PHOSPHATIDYLINOSITOL_4_PHOSPHATE_3_KINASE_ACTIVITY	0.00205752892413208	0.0249914108366338	0.431707695803346	-0.8059030204455	-1.76085503087283	7	Pik3cd,Pik3cb,Pik3cg,Pik3c2g,Pik3c2b,Pik3ca	0.857142857142857
Ontology - Biological Process	GOBP_MIRNA_MEDIATED_GENE_SILENCING_BY_INHIBITION_OF_TRANSLATION	0.00521473040531932	0.0489702670233201	0.407017918923954	-0.650319685395156	-1.76059214535866	15	Ago3,Tnrc6a,Tnrc6b,Ago2,Tnrc6c,Ago4,Ddx6	0.466666666666667
Curated - Chemical and Genetic Perturbation	NEMETH_INFLAMMATORY_RESPONSE_LPS_UP	0.000735081772976683	0.0113475332418081	0.477270815362862	-0.4381496439776	-1.76005678643318	83	Lilrb4b,Cd44,Cebpd,Msr1,Lilrb4a,Slc11a1,Nfkbia,Slfn2,Dab2,Stk10,Tnfrsf1b,Ifi204,Fcgr2b,Hck,Cflar,Mt2,Glrx,Trim25,Lcp2,Rgs16,Il1rn,Bcl6b,Casp4,Eif1,Ltb,Srgn,Tnf,Ccl9,Rcn1,Furin,Wsb1	0.373493975903614
Canonical Pathways - Wiki	WP_GPCRS_NONODORANT	0.000143373995759835	0.002944865110344	0.518848077743792	-0.412809760400703	-1.7598480366681	120	Adora1,Adgre4,Adrb2,Fzd8,Calcrl,Fzd4,Adgre5,Ccr6,Adgrl4,Adgre1,Ednrb,S1pr5,P2ry13,Cxcr5,P2ry12,Adgrg2,Adra1a,Celsr2,Cxcr6,Gabbr1,Gpr65,Gpr174,Adgrl1,Xcr1,C5ar1,P2ry6,Adra2c,P2ry4,Ccr1,Hrh1,Ptgfr,Lpar6,C5ar2,Adrb1,Ccr7,P2ry10,Lpar5,Cxcr2,Gcgr,Cnr2,S1pr4	0.341666666666667
Regulatory Target Gene - miRDB	MIR_7680_3P	0.00101778303709985	0.0146900018354745	0.45505986738723	-0.455612713152095	-1.75960967623546	65	Reps2,Rab8b,Cd53,Mecp2,Adgre1,Naaladl2,Igf1r,Taok1,Rnf169,Fam210a,Itgb2,Nfat5,Fbxo32,Klhl24,Mef2a	0.230769230769231
Curated - Chemical and Genetic Perturbation	QI_PLASMACYTOMA_UP	6.14478350781972e-06	0.000216876076045191	0.610526878385931	-0.375114557060796	-1.75950948395892	236	Rassf4,Nfam1,Kit,Axl,Sla,Rassf2,Cd22,Cd19,Cd53,Ccr5,Apaf1,Csf1r,Cd5l,Adcy7,Nfkbia,Plek,Ptgs1,Tnfrsf14,Cd79a,Stk10,Itgb2,Fgr,Vav1,Plxnc1,Hck,Il2rb,Irf8,Cd244a,Card11,Dapp1,Bcl2,Mfap1a,Xcl1,Tlr9,Tnfaip3,Hrk,Cd3g,Trat1,Plac8,Tln1,Avil,Lst1,Klrd1,Fgl2,Il21r,Rgs16,Ciita,Gbp2b,Spib,Ptpn1,Dnase1l2,Rgl1,Gbp2,Itgb7,Ccr1,Btg1,Arrb1,Casp4,Stk17b,Cd37,Tlr1,Ltb,Lck,Rp2,Casp1,Flt3,Trim30a,Traf1,Arhgdib,Prtn3,C…	0.411016949152542
Canonical Pathways - Biocarta	BIOCARTA_THELPER_PATHWAY	0.0124529117306869	0.0874268618919081	0.380730400722792	-0.686786913689337	-1.75918267810431	12	Itgal,Ptprc,Itgb2,Cd3g,Icam1,Cd3d,Cd2,Cd4	0.666666666666667
Regulatory Target Gene - miRDB	MIR_881_5P	6.59120868315086e-07	3.27943336375031e-05	0.659444398037935	-0.36089465954932	-1.75915697172932	319	Zfp871,Kctd12,Slc1a2,Slfn5,Tbc1d30,Kcna2,Csf2rb2,Ssh2,Ppargc1a,Calcrl,Ankrd44,Adam11,Fign,Hipk3,Etnk1,Rora,Igf1r,Epb41l1,Slc16a10,Pla2r1,Ifi203,Cd36,Plekhm3,Amotl1,Hectd4,Slc35a5,Prkcb,Stox2,Ctdspl2,Rasgrp1,Rnf152,Nfat5,P2rx7,Aak1,Cflar,Cd38,Ccdc134,Cramp1,Vegfa,Efna5,Rsph1,Tnrc6b,Med13l,Zfp169,Slc25a42,Rsbn1,Gltp,Kcnj10,Cd46,Samhd1,Stard5,Rab6b,Aff4,Sp110,Rrm2b,Cyyr1,Cd59a,Clec4a3,Gfra2,Zbtb34,Z…	0.363636363636364
Ontology - Biological Process	GOBP_POSITIVE_REGULATION_OF_AMPA_RECEPTOR_ACTIVITY	0.000188918189861481	0.0037320077925657	0.518848077743792	-0.94939481316351	-1.75828778753638	4	Adrb2,Shank3	0.5
Ontology - Biological Process	GOBP_REGULATION_OF_SKELETAL_MUSCLE_SATELLITE_CELL_PROLIFERATION	0.00363111519662739	0.037799932790882	0.431707695803346	-0.732586593639551	-1.75813054656171	10	Paxbp1,Cflar,Jak2,Six5,Ppard,Stat3	0.6
Ontology - Biological Process	GOBP_MHC_CLASS_II_BIOSYNTHETIC_PROCESS	0.00393014744561764	0.0399777093499938	0.407017918923954	-0.662196644460305	-1.75794835912002	14	Slc11a1,Tlr4,Sirt1,Spi1,Jak2,Ciita	0.428571428571429
Canonical Pathways - Wiki	WP_NUCLEOTIDE_GPCRS	0.00299840986214906	0.0328125166676845	0.431707695803346	-0.757055754019742	-1.75791511668218	9	Adora1,P2ry6,P2ry4,Lpar6	0.444444444444444
Ontology - Biological Process	GOBP_REGULATION_OF_SMOOTH_MUSCLE_CONTRACTION	0.00186578787743876	0.023339122359057	0.45505986738723	-0.488355832529295	-1.7575611656201	47	Adora1,Adrb2,Kit,Calcrl,Dock4,Ptgs1,Ncf1,Adra1a,Dock5,Atp2b1,Adra2c,Flt1,Zdhhc21,Lck,Adrb1,Abat	0.340425531914894
Ontology - Biological Process	GOBP_DEFENSE_RESPONSE	4.10104806612947e-16	1.82508030742945e-13	1.03769615548758	-0.329975867155559	-1.75729020084096	1283	Vnn1,F830016B08Rik,Adora1,Cd163,Aqp4,Cybb,Setd4,F8,Ppara,Mrc1,Hgf,Cd55,Adrb2,Pparg,Rictor,Kit,Syk,Axl,Ankhd1,Tlr13,Naip1,Slc15a4,Colec10,Ifi209,Cd84,Lilrb4b,Ptprc,Cd44,Nlrc5,Calcrl,Akap8,Ash1l,Naip5,Clec4n,Naip6,Ifi207,Ccr6,Hrg,Cmklr1,Ccr5,Trim41,Akna,Lilrb4a,Mecp2,Mefv,Rora,Vsig4,Csf1r,Clec2d,Slc22a5,Slc11a1,Oas2,Cd5l,Stab1,Ifi203,Adcy7,Il1r1,Ep300,Stab2,Sirpa,Cd36,Nfkbia,Ednrb,Atm,9930111J21Rik…	0.32501948558067
Ontology - Biological Process	GOBP_REGULATION_OF_CILIUM_BEAT_FREQUENCY	0.00213035993780744	0.0255850798827683	0.431707695803346	-0.804170371853873	-1.75706928629575	7	Dnah11,Ccdc40,Bbs2,Mkks	0.571428571428571
Ontology - Biological Process	GOBP_LIPOPOLYSACCHARIDE_MEDIATED_SIGNALING_PATHWAY	0.000847404092301634	0.0127716471898067	0.477270815362862	-0.459431264926964	-1.75699507836746	62	Cd55,Cd84,Trib1,Nfkbia,Tlr4,Nr2c2,Spi1,Tifab,Tnfaip3,Plcg2,Scimp,Cd180,Trim30c,Tut4,Trim30a,Tnf,Ccl5,Cd14,Acod1,Ly86,Ptpn22,Trim12c,Stat1,Trim30b,Ticam2	0.403225806451613
Hallmark	HALLMARK_INFLAMMATORY_RESPONSE	4.12617180455059e-05	0.00102488989892566	0.557332238758646	-0.393994741407307	-1.75666551740542	161	Slc1a2,Cybb,Axl,Il15ra,Calcrl,Msr1,Cmklr1,Mefv,Adgre1,Stab1,Il1r1,Nfkbia,Scarf1,Csf3r,Cd48,Slc7a2,Tnfsf15,Tnfrsf1b,Rasgrp1,Slc28a2,P2rx7,Sell,Il2rb,Pik3r5,Met,Cxcr6,Gabbr1,Il7r,Sema4d,Ahr,Lcp2,Ebi3,Atp2b1,Adm,Cxcl11,Rgs16,Tlr2,Nod2,Hrh1,Ereg,Tlr1,Lck,Ccl22,Ccr7,Sgms2,Kif1b,Klf6,Icam1,Il10ra,Marco,Ccl5,Cd14,Edn1,Nlrp3,Scn1b,Osmr,Myc	0.354037267080745
Ontology - Biological Process	GOBP_POSITIVE_REGULATION_OF_CD8_POSITIVE_ALPHA_BETA_T_CELL_ACTIVATION	0.00291630717625141	0.0321335331985721	0.431707695803346	-0.787195667286886	-1.75653154598888	8	Lilrb4b,Nckap1l,Lilrb4a,Cd244a,Runx1	0.625
Ontology - Biological Process	GOBP_REGULATION_OF_HISTONE_METHYLATION	0.0030008056007707	0.0328144179131591	0.431707695803346	-0.463889138841955	-1.75645825506756	58	Ogt,Paxbp1,Mllt6,Lcor,Mecp2,Pax5,Asxl2,Fendrr,Sirt1,Phf1,Brca1,Baz2a,Kansl3,Rif1,Phf19,Fh1,Fam47e,Kansl1,Suv39h1,Auts2	0.344827586206897
Ontology - Biological Process	GOBP_POSITIVE_REGULATION_OF_PROTEIN_LOCALIZATION_TO_EARLY_ENDOSOME	0.00381247818619796	0.0390036481616076	0.431707695803346	-0.731502549659598	-1.75552895536209	10	Dtx3l,Vegfa,Msn,Nf2,Sorl1,Rock2,Rdx,Egf	0.8
Ontology - Biological Process	GOBP_POSITIVE_REGULATION_OF_CELL_CELL_ADHESION	3.48007763662763e-06	0.000133703414427845	0.627256739718528	-0.364960241085739	-1.75527323630673	283	Vnn1,Vcam1,Cd55,Bmp7,Il6ra,Itga4,Syk,Itgal,Lilrb4b,Ptprc,Cd44,Vsir,Tgfbr2,Nckap1l,Ccr5,Lilrb4a,Sirpa,Bcl6,Tnfrsf14,Carmil2,H2-DMb2,Itgb2,Rasgrp1,Nfat5,Rasal3,Arid2,Cxcl13,Coro1a,Jak2,Cd244a,Card11,Fcho1,Nfkbiz,Xcl1,Cd46,Cd86,Runx1,Bmi1,Il7r,H2-Ob,Plpp3,Icos,Zbtb16,Cd59a,Igfbp2,H2-Eb2,Pck1,Piezo1,Itpkb,Mfsd2b,Jak3,Gcnt2,H2-Oa,H2-DMa,Podxl,Gimap3,Aif1,Smarca2,Pde4d,Ccdc88b,Il6st,Abl2,Cd5,Lck,Kitl,H…	0.335689045936396
Canonical Pathways - Reactome	REACTOME_DECTIN_2_FAMILY	0.0022396065702581	0.0265783236015593	0.431707695803346	-0.803120470848413	-1.75477530870728	7	Syk,Clec4n,Fcer1g,Plcg2,Fyn	0.714285714285714
Ontology - Cellular Component	GOCC_PLASMA_MEMBRANE_SIGNALING_RECEPTOR_COMPLEX	9.41244595877103e-05	0.0020544522711917	0.538434096309916	-0.401642597184208	-1.75416432502675	142	Il6ra,Itga4,Syk,Insrr,Itgal,Csf2rb2,Calcrl,Tgfbr2,Chrnb2,Igf1r,Insr,Itga9,Ighd,Csf2rb,Cd79a,Itgb2,Chrna2,Itga7,Jak2,Bmp2,Gabbr1,Csf2ra,Cd3g,Trat1,Cd79b,Irs1,Cntfr,Birc2,Itgax,Tlr2,Itgb7,Itga1,Il6st,Abhd6,Tlr1,Grin2b,Skap1,Traf1,Itgae,Itgav,Trbc1,Shisa9,Cd3d,Pmp22,Trbc2,Grin2d,Olfm2,Tspan32,Itga10,Acvrl1,Osmr	0.359154929577465
Regulatory Target Gene - miRDB	LET_7D_5P	5.61818239971621e-06	0.000200019778279674	0.610526878385931	-0.371595224566509	-1.75403095967851	250	Fnip1,Mdm4,Adrb2,Wdfy3,Rictor,Rab8b,Pbx1,Cbx5,Thoc2,Fign,Trim41,Limd2,Hic2,Igf1r,Cemip2,Bach1,Apbb3,Map3k2,Utrn,Col27a1,Ttll4,Fbxl12,Gnptab,Ints6l,Hip1,Plxnc1,Tgfbr3,Diaph2,Yod1,Cflar,Slf2,Clasp2,Alg11,Ercc6,Dmd,Lpgat1,Gdf6,Cry2,Cd200r1,Stx17,5031439G07Rik,Fgd6,Lgr4,Tmem65,Myo1f,Fgf11,Tbkbp1,Rgs16,Stx3,Map4k3,Plxnd1,Smarcad1,Wnt9b,Tet3,Ddi2,Slc38a9,Slc25a27,Zfp583,Slc22a23,Arid3a,Ccr7,Txlng,Psd3,…	0.348
Ontology - Biological Process	GOBP_REGULATION_OF_GENE_EXPRESSION_BY_GENOMIC_IMPRINTING	0.00596089696524752	0.0535993803158817	0.407017918923954	-0.600985107592621	-1.75397242217995	20	Pcgf5,Mecp2,Arid4b,Ctcfl,Kcnq1ot1,Brca1,Dnmt3a,Xist,Arid4a,Gsk3b,Kdm1b,Zfp57,Pcgf3	0.65
Curated - Chemical and Genetic Perturbation	GUO_HEX_TARGETS_UP	0.00138247903978863	0.0187700819461472	0.45505986738723	-0.447580233330561	-1.75384804682775	71	Iqgap1,Akap8,Fzd4,Luc7l2,Igf1r,Abcd4,Pou2f1,Ube3a,Diaph2,Satb1,Akap12,Bpnt2,Vegfa,Klf7,Cic,Nrp1,Wwtr1,Sp1,Kdm6a,Srsf7	0.28169014084507
Regulatory Target Gene - miRDB	MIR_6950_3P	0.000687842854563363	0.0108038533068232	0.477270815362862	-0.441218025212446	-1.75371306839967	80	Atxn7,Adgrf5,Fign,Cpeb3,Amotl1,9930111J21Rik1,Shank3,Plxna4,Lrtm2,Cd300a,Nfat5,Dennd1b,Abhd15,Cflar,Ago2,Vps13a,Hrk,Ccdc9b,Adgrl1,Gcsam,R3hdm2,Zyg11b,Zdhhc17,Zfp236,Cd3d	0.3125
Canonical Pathways - Reactome	REACTOME_TNFS_BIND_THEIR_PHYSIOLOGICAL_RECEPTORS	0.00542757332559713	0.0503212686628424	0.407017918923954	-0.647773823031317	-1.75369980397395	15	Eda,Tnfrsf14,Tnfsf15,Tnfrsf1b,Tnfrsf11b	0.333333333333333
Ontology - Biological Process	GOBP_POSITIVE_REGULATION_OF_TUMOR_NECROSIS_FACTOR_SUPERFAMILY_CYTOKINE_PRODUCTION	0.000509908145807395	0.00855417633924635	0.477270815362862	-0.424787558726759	-1.75310538473448	99	Cybb,Setd4,Syk,Cd84,Ptprc,Ccr5,Csf1r,Oas2,Cd36,Tlr4,Rasgrp1,Arhgef2,Akap12,Fcer1g,Jak2,Fcgr3,Tlr9,Clec7a,Plcg2,Tyrobp,Lilra5,Oas3,Zbtb20,Tlr2,Cyba,Stat3,Nod2,Twist1,Tlr1,Btk,Ccr7,Adam8,Pycard,Cd14,Ccr2,Havcr2	0.363636363636364
Ontology - Biological Process	GOBP_NEGATIVE_REGULATION_OF_MAST_CELL_DEGRANULATION	0.0046733337448077	0.0451304882010633	0.407017918923954	-0.828065177971616	-1.75308725013757	6	Cd84,Cd300a,Hmox1	0.5
Ontology - Biological Process	GOBP_REGULATION_OF_IMMUNE_SYSTEM_PROCESS	3.58028527051209e-16	1.63885000911069e-13	1.03769615548758	-0.329071369457589	-1.75186965194637	1265	Vnn1,Adora1,Vcam1,Cd55,Tox,Pparg,Nfam1,Ildr2,Kit,Itga4,Syk,Axl,Mertk,Kat6a,Itgal,Tlr13,Slc15a4,Colec10,Ifi209,Cd84,Rassf2,Cd22,Lilrb4b,Ptprc,Cd44,Il15ra,Nlrc5,Cd19,Fyb,Jam2,Adgrf5,Clec4n,Pirb,Vsir,Ifi207,Tgfbr2,Ms4a1,Ccr6,Hrg,Nckap1l,Cmklr1,Trim41,Chrnb2,Lilrb4a,Mefv,Rora,Vsig4,Ldb1,Csf1r,Clec2d,Vpreb3,Asxl2,Slc11a1,Themis,Prnp,Cd5l,Ifi203,Adcy7,Il1r1,Panx1,Sirpa,Cd36,Trib1,Nfkbia,Inpp5d,Atm,H2-B…	0.333596837944664
Regulatory Target Gene - miRDB	MIR_463_5P	0.00195086901547905	0.0241536881738716	0.45505986738723	-0.460896719809736	-1.7518137386561	60	Tenm3,Hivep2,Ccnl2,Ptp4a1,Luc7l2,Pla2r1,Slc7a2,Aoah,Auh,Zfp953,Sall1,Apc,Lrrc8c,Cpsf6,Stk26,Cpox,Satb2,Zmym2,Spin4	0.316666666666667
Ontology - Biological Process	GOBP_PROTEIN_LOCALIZATION_TO_EARLY_ENDOSOME	0.0132971682355158	0.0913052454086352	0.380730400722792	-0.683858874068991	-1.75168259841694	12	Dtx3l,Vegfa,Msn,Nrp1,Nf2,Sorl1,Rock2,Rdx,Egf	0.75
Ontology - Biological Process	GOBP_GLUCOCORTICOID_METABOLIC_PROCESS	0.00632222781268604	0.055946040903534	0.407017918923954	-0.599813034700657	-1.75142050090426	19	Serpina6,Cacna1h,Mecp2,Bmp2,H6pd,Dgkq,Hsd11b1	0.368421052631579
Ontology - Molecular Function	GOMF_SUPEROXIDE_GENERATING_NAD_P_H_OXIDASE_ACTIVITY	0.00109351913515301	0.0156143226954424	0.45505986738723	-0.88611996522747	-1.75102774155295	5	Cybb,Ncf1,Nox4,Ncf2,Cyba	1
Ontology - Biological Process	GOBP_LEUKOCYTE_MEDIATED_IMMUNITY	1.70020007042524e-06	7.16813298112706e-05	0.643551836150722	-0.355769365777832	-1.75084712306914	355	Cd55,Kit,Syk,Csf2rb2,Slc15a4,Cd84,Lilrb4b,Ptprc,Cd19,Pirb,Vsir,Ccr6,Nckap1l,Lilrb4a,Clec2d,Slc11a1,Il1r1,Inpp5d,H2-Bl,Slfn2,Csf3r,Bcl6,Ighd,Csf2rb,H2-DMb2,Tlr4,Ncf1,Fes,Itgb2,Tnfrsf1b,Rab27a,Pikfyve,Fgr,Fcgr2b,Rasgrp1,Cd300a,Spi1,P2rx7,Vav1,Abr,Fcgr1,Dennd1b,Il2rb,Kmt2e,C1qb,Coro1a,Cd300lb,Fcer1g,Cxcl1,Lyst,C1qc,Fcgr3,Myo1g,Nfkbiz,Xcl1,Tlr9,Hmox1,Cd46,H2-M2,Pou2f2,Treml4,Rif1,Il7r,Ahr,H2-Ob,Plcg2…	0.388732394366197
Regulatory Target Gene - miRDB	MIR_1938	0.00165615804734632	0.0214344050713221	0.45505986738723	-0.463546580210706	-1.75054246073277	57	Chd3,Soga1,Stk35,Mllt6,Phip,Cbx7,Tnrc6a,Hvcn1,Pou2f1,Brca1,Laptm5,Cd300lb,Iqsec2,Zfp442,Plagl2,Dtna,Adcy1,Cdh4,Taf15,R3hdm2	0.350877192982456
Ontology - Biological Process	GOBP_GROWTH_HORMONE_SECRETION	0.00428420560088966	0.0422643213866092	0.407017918923954	-0.65925459849278	-1.75013804337117	14	Chd7,Sirt1,Kalrn,Gabbr1,Cdk16	0.357142857142857
Regulatory Target Gene - miRDB	MIR_1958	1.33041999692552e-05	0.000412275798273573	0.593325476396405	-0.370431649657278	-1.75010983578985	251	Zkscan3,Snhg11,Tmtc2,Peds1,Chd3,Bmp7,Itga4,Ino80d,Ro60,Ubn2,Ppargc1a,Ankrd44,Tmem123,Ivns1abp,Arhgap19,Asxl2,Bmpr2,Zbtb14,Prpf39,Mbnl1,Ptbp3,Dusp11,Ids,Zeb2,Mga,Ttc14,Nfat5,Aak1,Btbd11,Tpm2,Cd38,Sell,Pik3cb,Rgs8,Tnrc6b,Ercc6,Zcchc4,Baz2a,Megf9,Zfp36l2,Lrrc8c,Sp1,Socs4,Jmy,Fktn,Nsd3,H2-Eb2,Aida,St8sia1,Bach2,Senp7,Leng8,Fat4,Pogk,Prdm1,Strn3,Taf15,Slc22a23,Rp2,Prrg1,Zfp644,Tlcd4,Map3k9,Yipf6,Fyn,R…	0.266932270916335
Ontology - Biological Process	GOBP_POSITIVE_REGULATION_OF_MONOCYTE_CHEMOTAXIS	0.00688610394329022	0.0591223318732329	0.407017918923954	-0.635412619508187	-1.74985466889326	16	Pla2g7,Ano6,Mospd2,Aif1,Ccr1,Lgmn,Cxcl12,Ccl5,Ccr2,Hmgb1	0.625
Regulatory Target Gene - miRDB	MIR_19B_3P	8.55506944591926e-08	5.41742164399496e-06	0.704975715167238	-0.350298947799813	-1.74970829511675	439	Mdm4,Ppara,Atxn7,Wdfy3,Enc1,Soga1,Rab8b,Mycl,Stk35,Rassf2,Mllt6,Nufip2,Fzd4,Tm6sf1,Dock4,Ivns1abp,Hipk3,Rora,Asxl2,Bmpr2,Atg14,Mylip,Znrf3,Adcy7,Taok1,Macf1,Plxna4,Gpr137c,Map3k2,Cbx7,Crebrf,Dock10,Gpr155,Mctp1,Ell2,Slc35a5,Aldh3a2,Plcb1,Stox2,Adamts7,Skida1,Adcy9,Med13,Hhip,Acadm,Hecw2,Fbxo32,Plxnc1,Abr,Pptc7,Tmem64,Mef2a,Zfand5,Pik3cb,Elmod2,Taf4,Ino80,Rsbn1l,Bet1l,Fastk,Ccnl1,Tnrc6b,Tnfaip3,Rb…	0.314350797266515
Ontology - Molecular Function	GOMF_CUPROUS_ION_BINDING	0.00245810017247468	0.0283522122845333	0.431707695803346	-0.800762326622336	-1.74962288959646	7	Atp7a,Cox17,Prnp	0.428571428571429
Curated - Chemical and Genetic Perturbation	YAO_TEMPORAL_RESPONSE_TO_PROGESTERONE_CLUSTER_1	0.00199430170332335	0.0245124061017902	0.431707695803346	-0.449032781145429	-1.74864626874845	68	Peg3,Ro60,Zscan26,Igf1r,Lrp6,Bcl6,Cebpb,Map3k8,Napsa,Xrn1,Akap8l,Klk1,Ampd3,Txnip,Adamdec1,Hp,Entpd5,Bcl2l11,Ddx6,Xist,Inmt,Chd8,Per2,Gdpd3,Sat1,Tnxb,Foxo3,Acss1,Cfhr4,Aldh1a1	0.441176470588235
Ontology - Biological Process	GOBP_TEMPERATURE_HOMEOSTASIS	8.66222402289459e-05	0.00191681617501097	0.538434096309916	-0.39543835083877	-1.74806001119087	154	Esrrg,Adora1,Lnpep,Ogt,Adrb2,Pparg,Syk,Ppargc1a,Trpm2,Cmklr1,Ccr5,Tle3,Igf1r,Cd36,Ednrb,Ksr2,Cebpb,Tlr4,Alpl,Prkab2,Ip6k1,Jak2,Vegfa,Apc,Plac8,Ucp2,Lgr4,Trpv2,Il1rn,Tnfrsf11a,Fh1,Acadl,Npr3,Stat3,Gimap3,Decr1,Hadh,Abhd6,Alms1,Adrb1,Appl2,G0s2,Abat,Epas1,Ppargc1b,Dync1h1,Gja1,Tnf	0.311688311688312
Curated - Chemical and Genetic Perturbation	BOYLAN_MULTIPLE_MYELOMA_C_D_DN	5.55960284041107e-06	0.00019881785068354	0.610526878385931	-0.367274587142519	-1.74798425977161	260	Vcam1,Cacna1h,Kit,Entpd1,Itgal,Maf,Lilrb4b,Fyb,Pirb,Ifi207,Ms4a1,Gda,Cpeb3,Rora,Igf1r,Itpripl2,Osbpl3,Plek,Plcb4,Ell2,Inpp4b,Gimap4,Ifi204,Cfp,Il2rb,Pik3cb,Slc41a2,Rsph1,Basp1,Gramd1b,Mgam,Cxcr6,Megf9,Cd3g,S100a8,Gpr174,Chil3,Rasgrp3,Hsd11b1,Fosl2,Icos,B3galnt1,Cers4,Zbtb16,Klrk1,Myo1f,Klrd1,Oxr1,Fgl2,Dnajb14,Zbtb20,Ldhb,Igsf6,Prdm1,Lax1,Tns3,Krba1,Itga1,Rnf128,Raph1,Gvin1,Casp4,Tfec,Hp,Ltb,Dclre…	0.380769230769231
Ontology - Biological Process	GOBP_NUCLEAR_TRANSCRIBED_MRNA_POLY_A_TAIL_SHORTENING	0.00394996610880026	0.0401538115666808	0.407017918923954	-0.562873879265363	-1.74732885360855	26	Cpeb3,Tnrc6a,Pan3,Tnrc6b,Ago2,Tnrc6c,Pnldc1,Cnot7,Tent4b,Cnot6l	0.384615384615385
Ontology - Molecular Function	GOMF_SIRNA_BINDING	0.00521473040531932	0.0489702670233201	0.407017918923954	-0.702088263167634	-1.74710745292581	11	Mecp2,Tlr7,Ago2,Tlr9,Fmr1,Fam172a	0.545454545454545
Ontology - Biological Process	GOBP_HEMOPOIESIS	1.67442278838442e-11	2.46109426538595e-09	0.863415391606693	-0.334709442244621	-1.74645686232239	860	Vnn1,Fnip1,Kmt2a,Ogt,Ntrk1,Tox,Pparg,Nfam1,Il6ra,Kit,Dhtkd1,Syk,Pbx1,Axl,Fzd8,Mertk,Kat6a,Maf,Chd7,Ifi209,Rassf2,Lilrb4b,Ptprc,Cd44,Il15ra,Klf1,Lfng,Cd19,Cebpd,Adgrf5,Pirb,Vsir,Ifi207,Atp7a,Tgfbr2,Ms4a1,Ccr6,Trpm2,Nckap1l,Dock2,Lilrb4a,Rora,Ldb1,Csf1r,Clec2d,Asxl2,Themis,Ifi203,Ep300,Sirpa,Prex1,Trib1,Nfkbia,Inpp5d,Atm,Csf3r,Bcl6,Zbtb46,Carmil2,Cebpb,Dab2,Tlr4,Prrc2c,Cd79a,Nedd9,Rogdi,Dock10,Ptbp…	0.316279069767442
Ontology - Biological Process	GOBP_POSITIVE_REGULATION_OF_LEUKOCYTE_CELL_CELL_ADHESION	9.24478466509317e-06	0.000304128737411617	0.593325476396405	-0.372312780317816	-1.7463674913105	236	Vnn1,Vcam1,Cd55,Itga4,Syk,Itgal,Lilrb4b,Ptprc,Cd44,Vsir,Tgfbr2,Nckap1l,Lilrb4a,Sirpa,Bcl6,Tnfrsf14,Carmil2,H2-DMb2,Itgb2,Rasgrp1,Nfat5,Rasal3,Arid2,Coro1a,Jak2,Cd244a,Card11,Fcho1,Nfkbiz,Xcl1,Cd46,Cd86,Runx1,Bmi1,Il7r,H2-Ob,Icos,Zbtb16,Cd59a,Igfbp2,H2-Eb2,Pck1,Itpkb,Jak3,H2-Oa,H2-DMa,Gimap3,Aif1,Smarca2,Ccdc88b,Il6st,Abl2,Cd5,Lck,Kitl,H2-Aa,Ccr7,Skap1,Pik3r6,Abl1,Sirpb1c,H2-Ab1,H2-Eb1,Adam8,Ets1,…	0.351694915254237
Canonical Pathways - Reactome	REACTOME_REGULATION_OF_KIT_SIGNALING	0.00568430649958227	0.0521367495259049	0.407017918923954	-0.668389584623989	-1.74572520576593	13	Kit,Cbl,Sh2b3,Lck,Kitl,Fyn	0.461538461538462
Ontology - Biological Process	GOBP_MYELOID_DENDRITIC_CELL_DIFFERENTIATION	0.00659860666316202	0.0575804360825648	0.407017918923954	-0.597831284847722	-1.74563390221551	19	Pirb,Tgfbr2,Spi1,Gimap3,Batf3,Gimap5,Tgfb1,Relb,Camk4,Notch2,Rbpj,Batf,Ubd	0.68421052631579
Regulatory Target Gene - miRDB	MIR_7646_5P	0.000494955170180988	0.00832002422645523	0.477270815362862	-0.423588475733415	-1.74553528185093	98	Fam234b,Tbc1d30,Ccnt2,Kmt2c,Syk,Pbx1,Ttbk2,Dab2,Map3k2,Tmcc3,Rnf214,Rab39,Dmd,Mfap1a,Nrp1,Sp1,Hmcn1,Bicd2,Bach2,Hipk1,Krba1,Zdhhc21,Hoxb3,Garem1,H2-Aa,N4bp2l2,Lpp,Ctnnd1,Mthfsl,Aass,Frs2,Hnrnpa1,Cdk13,Rbm39,Rps6kb1	0.357142857142857
Regulatory Target Gene - miRDB	MIR_129_5P	1.23899023237106e-05	0.000388451321190153	0.593325476396405	-0.374425981368361	-1.74494996754188	219	Kmt2a,Atxn7,Tox,Lin7a,Ptp4a1,Pbx1,Tmem245,Ago3,Nufip2,Mecp2,Hic2,Nbeal1,Homer1,Zfp281,Mbnl1,Cbx7,Tnrc6a,Nr2c2,Hook3,Inpp4b,Znrf1,Stox2,Mast4,Satb1,Nipbl,Sp3,Med13l,Fcgr3,Apc,Rbms1,Vps13a,Pou2f2,Runx1,Tnpo1,Zbtb4,Sun2,Oxr1,Gfra2,Zbtb20,Bach2,Plagl2,Zbtb10,Dtna,Gbp7,Fmr1,Slc16a6,Ccr1,Cdh4,Adam10,Dlk1,Gnaq,Cnot7,Tial1,Mfap3l,Tent4b,Fbxw7,Atp13a2,Ets1,Yipf6,Gsk3b,Rfx3,Glcci1,Dnajc13,Nus1,Shisa9,Nfib,…	0.305936073059361
Ontology - Biological Process	GOBP_CRANIAL_NERVE_MORPHOGENESIS	0.00516525478477549	0.048764022926864	0.407017918923954	-0.575609015549518	-1.74439687427724	23	Kcna2,Sema3f,Chrnb2,Plxna4,Tifab,Mafb,Dmd,Nrp1,Nrp2,Hoxa1,Hoxb3,Plxna1	0.521739130434783
Ontology - Biological Process	GOBP_REGULATION_OF_CELL_CELL_ADHESION	1.60734267175054e-07	9.36408616149652e-06	0.690132458796796	-0.349939004461963	-1.74407547916051	426	Vnn1,Tenm3,Vcam1,Ppara,Cd55,Adrb2,Ildr2,Bmp7,Il6ra,Itga4,Syk,Itgal,Lilrb4b,Ptprc,Cd44,Vsir,Tgfbr2,Nckap1l,Ccr5,Akna,Lilrb4a,Vsig4,Prnp,Sirpa,Bcl6,Tnfrsf14,Carmil2,Cebpb,H2-DMb2,Itgb2,Rasgrp1,Cd300a,Nfat5,Spi1,Taok2,Rasal3,Arid2,Zfp608,Epha7,Celsr2,Cxcl13,Laptm5,Coro1a,Fermt3,Jak2,Vegfa,Btla,Efna5,Cd244a,Bmp2,Lgals3,Card11,Rc3h1,Fcho1,Nfkbiz,Xcl1,Sh2b3,Tnfaip3,Cd46,Cd86,Runx1,Bmi1,Il7r,H2-Ob,Plpp3…	0.326291079812207
Curated - Chemical and Genetic Perturbation	WANG_IMMORTALIZED_BY_HOXA9_AND_MEIS1_UP	0.00413467655736618	0.041393729199595	0.407017918923954	-0.564632458064185	-1.74372853408843	25	Kmt2a,Gda,Tlr4,Tgfbr3,Csf2ra,Clec7a,Bmi1,Hsd11b1,Igsf6,Rnf128,Tfec,Prtn3,Mpo,Ctnnd1,B4galt6	0.6
Ontology - Biological Process	GOBP_ADRENAL_GLAND_DEVELOPMENT	0.00507283519865341	0.0480380214233938	0.407017918923954	-0.608101210316885	-1.74370953284439	18	Ascl1,Pbx1,Igf1r,Insr,Arid5b,Cdkn1c	0.333333333333333
Regulatory Target Gene - miRDB	MIR_101B_3P	1.08891963866643e-05	0.000353149423705968	0.593325476396405	-0.365207317291096	-1.74363128050283	264	Klf12,Ankrd12,Pfkfb2,Mycl,Ino80d,Paxbp1,Kat6a,Ro60,Zc3h11a,Tia1,Sorcs3,Etnk1,Prpf39,Arid4b,Abcc5,Mbnl1,Dipk2a,Crebrf,Ankrd17,Cdk17,Abcg3,Pou2f1,Prpf4b,Cdyl,Med13,Nr1d2,Ube3a,Plxnc1,Pptc7,Sec24a,Mef2a,Taf4,Zfp800,Tnrc6b,Cdc14a,Dmd,Sall1,Erbin,Sp4,Megf9,Mpzl2,Nrp1,Runx1,Zfp36l2,Phtf2,Fgd6,Nfxl1,Plekhg1,Atp2b1,Bicd2,Itprid2,Irs1,Mgat4a,Baz2b,Zbtb34,Phf6,Meis2,Amn1,Gcnt2,Creb1,Dr1,Fmr1,Morc3,Phf20l1,…	0.287878787878788
Curated - Chemical and Genetic Perturbation	GROSS_HYPOXIA_VIA_ELK3_AND_HIF1A_UP	0.000103268836931457	0.00222937319048215	0.538434096309916	-0.399489008095763	-1.74338235243535	137	Angptl4,Noct,Pim3,Mertk,Cd44,Atp7a,Rora,Jmjd1c,Pdpr,Ak4,Nfkbia,Homer1,Nedd9,Spry4,Soat1,Acap2,Me2,Dusp4,Cxcl1,Vegfa,Nfkbiz,Arhgap5,Slc19a1,Plpp3,Ptch1,Rgs16,P4ha1,Zbtb20,Rusc2,Gzf1,Tnc,Cnot7,Tcim,Appl2,Srgn,Dusp16,Klf6,Ets1,Bnip3,Klf4,Dusp14,Chic2,Mxi1,Depp1,Edn1,Slc37a4,Wsb1,Mpp2,Cdc42ep3,Hilpda,Tnfrsf23,Sgk1,Sat1,Dnajb4,Hk2,Cyrib,Kctd11,Kif5a,Errfi1	0.430656934306569
Ontology - Biological Process	GOBP_POSITIVE_REGULATION_OF_EXTRACELLULAR_MATRIX_DISASSEMBLY	0.00376199113027439	0.038561010811341	0.431707695803346	-0.750699023649922	-1.74315452296046	9	Carmil2,Hpse,Clasp2	0.333333333333333
Ontology - Biological Process	GOBP_POSITIVE_REGULATION_OF_MONONUCLEAR_CELL_MIGRATION	0.00175263032596601	0.0223025341162045	0.45505986738723	-0.461532006390128	-1.74293460175213	57	Itga4,Jam2,Ccr6,Tnfrsf14,Nedd9,Pla2g7,Spi1,Ano6,Cxcl13,Coro1a,Lgals3,Xcl1,Mospd2,Aif1,Ccr1,Lgmn,Adam10,Pdgfd,Abl2,Cxcl12,Ccr7,Abl1,Adam8,Pycard,Ccl5,Ccr2	0.456140350877193
Ontology - Biological Process	GOBP_GLUCOCORTICOID_BIOSYNTHETIC_PROCESS	0.0145649401860443	0.096661477365216	0.380730400722792	-0.680418607281734	-1.74287046525079	12	Cacna1h,Bmp2,H6pd,Dgkq,Hsd11b1,Bmp5,Rest,Atp1a1	0.666666666666667
Regulatory Target Gene - miRDB	MIR_448_3P	1.43529482341862e-05	0.000438833174923469	0.593325476396405	-0.371504458316984	-1.74155166657113	232	Tasor,Adgre4,Rictor,Adam23,Itga4,Paxbp1,Ro60,Calcrl,Ccr5,Etnk1,Naaladl2,Igf1r,Themis,Taok1,Cd36,Ednrb,Ccp110,Utrn,Gan,Dock9,Map3k8,Scn3a,Prkcb,Azin1,Plcb1,Zfp397,Hecw2,Mbtd1,Prkab2,Dennd1b,Btbd11,Satb1,Bpnt2,Wwp1,Itsn2,Dmd,Ikzf1,Bcl2,Tmem170b,Amer2,Fli1,Cdk19,Stxbp5l,Pik3c2g,Rab11fip2,Fgl2,Sbno2,Acbd3,Arhgap25,Zbtb34,Bach2,Dtna,Fmr1,Kcnb1,Zfp354b,Bmpr1a,Piga,Tagap,Krit1,Atad2b,Bcl11a,Zfp644,Ncoa2…	0.323275862068966
Tumor Phenotype Ontology	MP_DECREASED_METASTATIC_POTENTIAL	0.00344437413210446	0.0363759512000301	0.431707695803346	-0.53074062598632	-1.74105430302672	31	Cybb,Ccr5,Stab2,Sell,Vegfa,Lyst,Nbeal2,Ccm2l,Cxcr2,Mmp9,Pld1,Plau,Npr1,Cd96,Fut7	0.483870967741936
Ontology - Biological Process	GOBP_POSITIVE_REGULATION_OF_IMMUNE_EFFECTOR_PROCESS	8.88421128059919e-06	0.000293664019481373	0.593325476396405	-0.36870178505618	-1.74016181262572	245	Cd55,Kit,Syk,Colec10,Cd84,Ptprc,Lilrb4a,Il1r1,Panx1,Cd36,H2-Bl,Tnfrsf14,H2-DMb2,Tlr4,Ankrd17,Sirt1,Fes,Itgb2,Fgr,Rasgrp1,Cd300a,Spi1,P2rx7,Cfp,Vav1,Fcgr1,Dennd1b,Tlr7,Laptm5,Fcer1g,Cxcl1,Cd244a,Fcgr3,Nfkbiz,Tek,Xcl1,Tlr9,Hmox1,Cd46,H2-M2,Cd86,Rif1,Enpp3,Plcg2,Scimp,Klrk1,Tyrobp,Klrd1,Pck1,Tlr2,Gab2,Gimap3,Slamf6,Nod2,Unc13d,Casp4,Cd37,Btk,Gata2,Casp1,Appl2,Ccr7,Nfkbid,Tnf,Pycard,H2-DMb1,Prkcz,Pdp…	0.395918367346939
Ontology - Biological Process	GOBP_POSITIVE_REGULATION_OF_T_CELL_PROLIFERATION	0.000840009641234429	0.0126840664111374	0.477270815362862	-0.428673575958352	-1.73998784452865	90	Vcam1,Cd55,Syk,Itgal,Ptprc,Tgfbr2,Nckap1l,Carmil2,H2-DMb2,Rasal3,Coro1a,Jak2,Cd244a,Card11,Xcl1,Cd46,Cd86,Bmi1,Cd59a,Igfbp2,Jak3,Aif1,Ccdc88b,Il6st,Kitl,Ccr7,Pycard,H2-DMb1,Ccl5,Shh,Cd274,Ccr2,Havcr2,Cd209a,Il2ra,Hmgb1,Ptpn22	0.411111111111111
Ontology - Biological Process	GOBP_NEGATIVE_REGULATION_OF_ADENYLATE_CYCLASE_ACTIVITY	0.00365930634669108	0.0378913865206287	0.431707695803346	-0.779527173243604	-1.73942023268138	8	Akap9,P2ry13,Akap5,Gabbr1,Npr3	0.625
Ontology - Biological Process	GOBP_NEGATIVE_REGULATION_OF_SYNAPTIC_TRANSMISSION	0.0031042954435775	0.0336039981767265	0.431707695803346	-0.485004596802694	-1.73866421286819	45	Adora1,Sorcs2,Sorcs3,Pirb,Shank3,Cd38,Gabbr1,Iqsec2,Pla2g6,Fmr1,Kcnb1,Abhd6,Cnr2,Adnp,Pten,Gnal	0.355555555555556
Ontology - Biological Process	GOBP_HISTONE_H3_K4_DIMETHYLATION	0.00523552928337505	0.0490230360309478	0.407017918923954	-0.820509959269535	-1.73709218364889	6	Setd4,Kmt2a,Kmt2d,Kmt2b	0.666666666666667
Regulatory Target Gene - miRDB	MIR_712_5P	5.84259658132318e-05	0.00138672947895376	0.557332238758646	-0.38545095545112	-1.7368030434743	171	Esrrg,Kmt2a,Sorbs1,Atxn7,Kit,Gm14322,Zc3h11a,Ubn2,Adgrf5,Akna,Etnk1,Rora,Prpf39,Taok1,Lysmd3,Nol3,Tnfsf15,Plcb1,Zeb2,Hnrnph3,Aak1,Ptprm,Pde7a,Zfp800,Cd244a,Ankrd13c,Zfp971,Mfng,Amer2,Trak2,H2-M2,Cpsf6,Cdk19,Lrch3,Mosmo,Aadat,Zfp58,Tnrc18,Amigo2,Satb2,Lrp1,Golm2,Gm14326,Psd3,Sox7,Tbc1d32,Zfp970,Nnmt,Katnal1,Gm14325,Pgm2l1,Gxylt1	0.304093567251462
Ontology - Molecular Function	GOMF_CHEMOKINE_ACTIVITY	0.00652124977772741	0.0570600451605521	0.407017918923954	-0.562979963198631	-1.73674060194717	24	Ccl6,Cxcl13,Cxcl1,Xcl1,Cxcl11,Ccl27a,Ccl22,Cxcl12,Ccl25,Ccl9,Ccl5,Cxcl16,Ccl4	0.541666666666667
Ontology - Biological Process	GOBP_POSITIVE_REGULATION_OF_MYELOID_LEUKOCYTE_CYTOKINE_PRODUCTION_INVOLVED_IN_IMMUNE_RESPONSE	0.00320108632796962	0.0344654597180117	0.431707695803346	-0.505055949777316	-1.73673787620953	37	Kit,Syk,Panx1,Cd36,Tlr4,Sirt1,P2rx7,Tlr7,Laptm5,Fcer1g,Plcg2,Tlr2,Nod2,Casp4,Casp1,Pycard,Cd74	0.45945945945946
Canonical Pathways - Biocarta	BIOCARTA_BLYMPHOCYTE_PATHWAY	0.00398112954950085	0.0402953224725771	0.407017918923954	-0.747862490359622	-1.73656797405238	9	Itgal,Ptprc,Itgb2,Fcgr2b,Icam1,Cr2	0.666666666666667
Ontology - Biological Process	GOBP_THYMOCYTE_MIGRATION	0.00537607832250797	0.0499594842255802	0.407017918923954	-0.819983771878985	-1.73597819838529	6	Ccr6,Coro1a,Xcl1,Ccr7,Adam8,Ccr2	1
Ontology - Molecular Function	GOMF_IGG_BINDING	0.00537607832250797	0.0499594842255802	0.407017918923954	-0.819926329867779	-1.73585658856502	6	Fcgr4,Fcgr2b,Fcgr1,Fcer1g,Fcgr3	0.833333333333333
Ontology - Biological Process	GOBP_CAMP_BIOSYNTHETIC_PROCESS	0.00373360635137091	0.0383454214776226	0.431707695803346	-0.777830196237536	-1.73563363454848	8	Adcy6,Adcy7,Adcy9,Adcy4,Adcy1	0.625
Regulatory Target Gene - miRDB	MIR_450B_5P	0.000164511513438806	0.00328845968317477	0.518848077743792	-0.390187636217002	-1.73556398857596	159	Lin7a,Wdfy3,Ro60,Ago3,Ash1l,Wipf3,Fign,Zfp715,Nbeal1,Zfp281,Utrn,Tnrc6a,Ppm1k,Hook3,Ctdspl2,Aak1,Dennd1b,Cflar,Wwp1,Gmfg,Med13l,Apc,Bcl2,Zfp882,Trak2,Nrp1,Dennd2d,Tnpo1,Slc12a6,Zbtb4,Gde1,Ikzf2,Zfp677,Bach2,Adam10,Tmem47,Zfp354a,Cnot7,Sowahc,Ets1,Zfx,Dop1a,Rock1,Fzd1,Adam19	0.283018867924528
Ontology - Biological Process	GOBP_P_BODY_ASSEMBLY	0.00701317513361493	0.0597331625814167	0.407017918923954	-0.594258548317936	-1.7352017114484	19	Noct,Pan3,Rc3h1,Lsm14a,Ddx6,Cnot7,Dync1h1,Cnot6l	0.421052631578947
Regulatory Target Gene - miRDB	MIR_6937_3P	0.000187543734206344	0.00370942983422203	0.518848077743792	-0.395284821451607	-1.73465710898787	144	Myo9a,Pfkfb2,Tbc1d30,Adgre4,Kmt2a,Jam2,Rbm33,Pcmtd2,Kalrn,Pik3cb,Klhl9,Efna5,Med13l,Serpina7,Cdc14b,Zfp329,Cpsf6,Spred3,Ubn1,Ikzf2,Gpr141b,Rgs16,Taf8,Ldhb,Morc3,Chd1,Btg1,Fbxl3,Atad2b,Pxk,Tmppe,Rap1b,Napg,Arhgap21,Evl,9130008F23Rik,Zfp236,Clk2,4931406C07Rik,Lhfpl2,Ric3,Tle4,Bmt2,Cert1,Tbc1d5,Man1a2,Ubap1,Zcchc2,Sting1,Aldh5a1,Smcr8,Arfgef1,Zbtb26,Ythdf3,Fam91a1,Agps,Vkorc1l1,Strn,Map4k5,Snn,26100…	0.4375
Regulatory Target Gene - miRDB	MIR_130A_3P_MIR_721	1.23700467110124e-05	0.000388451321190153	0.593325476396405	-0.369576846754484	-1.73464530664892	237	Acer2,Mdm4,Fcho2,Pparg,Wdfy3,Kmt2c,Reps2,Eda,Ptp4a1,Maf,Spred1,Mllt6,Mecp2,Bnip2,Abcc5,Mbnl1,Gpr137c,Tnrc6a,Map3k8,Mctp1,Plcb1,Skida1,Lonrf3,Brwd1,Pik3cb,Rfx7,Lcorl,Akap11,Fastk,Erbin,Csnk1g1,Zbtb4,Sbno1,Rnf38,Jmy,Cdk19,Nsd3,Tnrc6c,Ubl3,Btaf1,Btbd7,Lrig1,Mdn1,Pcnx,Fmr1,Adcy1,Tet3,Btg1,Ereg,Ago4,Ddx6,Cnot7,Vps37a,Garem1,Mphosph9,Epc2,Pxk,Enpp5,Psd3,Arhgap21,Gja1,Tnf,Rasd1,Kbtbd8,Prr14l,Ldlrad4,Lar…	0.30379746835443
Curated - Chemical and Genetic Perturbation	MIKKELSEN_ES_ICP_WITH_H3K4ME3_AND_H3K27ME3	0.00110760368848408	0.0157732610606252	0.45505986738723	-0.439599011348464	-1.73415088458245	76	Slfn5,Ccdc38,Cd44,Tmem181b-ps,Pax5,Tmem26,Marchf1,Ptgs1,Nrbp2,Nol3,Piwil2,Zfp608,Papln,Rgs8,Coro1a,Adam33,Clec14a,Fgl2,Mfsd2b,Ciita,Myzap,Chst3,Mst1r,Zfp354b,Ptgfr,Cdkn2c	0.342105263157895
Ontology - Biological Process	GOBP_POSITIVE_REGULATION_OF_GRANULOCYTE_MACROPHAGE_COLONY_STIMULATING_FACTOR_PRODUCTION	0.00565717655392482	0.0520075226844292	0.407017918923954	-0.819052848903309	-1.73400735207641	6	Syk,Rasgrp1,Tlr9	0.5
Regulatory Target Gene - miRDB	MIR_7060_5P	0.0045587361028043	0.0443715134283279	0.407017918923954	-0.561356860359099	-1.73361265586893	25	Tenm3,Nufip2,Baz1a,Gdf6,Ttll7,Gab2,Tet3,St8sia4,Arid4a,Mphosph9,Rdx,Zcchc2,Mbp	0.52
Regulatory Target Gene - miRDB	MIR_19A_3P	4.1653117646351e-07	2.19514670332957e-05	0.674962860011025	-0.34738583174129	-1.73226372914484	435	Ppara,Atxn7,Wdfy3,Enc1,Soga1,Rab8b,Mycl,Stk35,Rassf2,Mllt6,Nufip2,Fzd4,Tm6sf1,Dock4,Ivns1abp,Hipk3,Rora,Asxl2,Bmpr2,Atg14,Mylip,Znrf3,Adcy7,Taok1,Macf1,Plxna4,Gpr137c,Map3k2,Cbx7,Crebrf,Dock10,Gpr155,Mctp1,Ell2,Slc35a5,Aldh3a2,Plcb1,Stox2,Adamts7,Skida1,Adcy9,Med13,Hhip,Acadm,Hecw2,Fbxo32,Plxnc1,Abr,Pptc7,Tmem64,Mef2a,Zfand5,Pik3cb,Elmod2,Taf4,Ino80,Rsbn1l,Bet1l,Fastk,Ccnl1,Tnrc6b,Tnfaip3,Rbms1,C…	0.314942528735632
Regulatory Target Gene - miRDB	MIR_10A_5P_MIR_10B_5P	0.00133189655661274	0.0181912316568566	0.45505986738723	-0.448417234171208	-1.73214811549458	66	Pfkfb2,Camk2b,Fign,Ivns1abp,Rora,Shank3,Abcg1,Son,Rgs8,Tnrc6b,Dock11,Nr5a2,Bicd2,Nsd3,Spag9,Creb1,Wnt9b,Crk,Rb1cc1,Klhl29,Bcl2l11,Hoxb3,Ptpn4,Spef2,Ggt5	0.378787878787879
Ontology - Biological Process	GOBP_MACROPHAGE_APOPTOTIC_PROCESS	0.00649178947816037	0.0569266334042733	0.407017918923954	-0.695827898964134	-1.73152888605358	11	Ccr5,Sirt1,Plekho2,Nod2,Ccl5,Mef2c,Pten	0.636363636363636
Ontology - Molecular Function	GOMF_CARGO_RECEPTOR_ACTIVITY	0.00183276595287361	0.0230296026125397	0.45505986738723	-0.444214978426455	-1.73106627464113	70	Cd163,Enpp2,Mrc1,Cd44,Msr1,Cd5l,Stab1,Stab2,Cd36,Lrp6,Scarf1,Insr,Dab2,Itgb2,Apobr,Hhipl1,Vldlr,Amn1,Abca7,Lrp2,Cd5,Folr2,Lrp1,Lyve1,Marco,Prg4,Scarb2,Scarb1,Siglech	0.414285714285714
Regulatory Target Gene - miRDB	MIR_6341	1.97884723366917e-05	0.000568156120620319	0.575610261071129	-0.367907211858357	-1.73098969383844	239	Acer2,Mdm4,Fcho2,Pparg,Wdfy3,Kmt2c,Reps2,Eda,Ptp4a1,Maf,Spred1,Mllt6,Mecp2,Asxl2,Bnip2,Abcc5,Mbnl1,Gpr137c,Map3k8,Mctp1,Plcb1,Skida1,Lonrf3,Brwd1,Pik3cb,Rfx7,Lcorl,Akap11,Fastk,Erbin,Csnk1g1,Zbtb4,Sbno1,Rnf38,Jmy,Cdk19,Nsd3,Tnrc6c,Ubl3,Btaf1,Btbd7,Lrig1,Mdn1,Pcnx,Fmr1,Adcy1,Tet3,Btg1,Ereg,Ago4,Ddx6,Cnot7,Vps37a,Garem1,Mphosph9,Epc2,Pxk,Enpp5,Psd3,Arhgap21,Gja1,Tnf,Rasd1,Kbtbd8,Prr14l,Ldlrad4,Larp…	0.301255230125523
Ontology - Biological Process	GOBP_T_CELL_ACTIVATION_VIA_T_CELL_RECEPTOR_CONTACT_WITH_ANTIGEN_BOUND_TO_MHC_MOLECULE_ON_ANTIGEN_PRESENTING_CELL	0.00412722202085335	0.0413522351445225	0.407017918923954	-0.74539278716774	-1.73083321997162	9	Itgal,H2-DMb2,Lgals3,Fgl2,Icam1,H2-DMb1,Havcr2	0.777777777777778
Ontology - Biological Process	GOBP_CARBOHYDRATE_DERIVATIVE_TRANSPORT	0.00252307775069938	0.028852411594543	0.431707695803346	-0.455017844009817	-1.73064992270978	61	Adora1,Slc15a4,Abcc5,Mfsd2a,Abcg1,Slc35a5,Slc28a2,P2rx7,Slc15a3,Slc25a42,Slc19a1,Lrrc8c,Vldlr,Slc17a9,Abcc4,Gja1,Slc37a2,Slc29a3,Slc37a1,Slc25a16,Slc35a3,Slc37a4,Slc35a4,Scarb1	0.39344262295082
Ontology - Biological Process	GOBP_REGULATION_OF_LEUKOCYTE_MIGRATION	8.92743313939116e-05	0.00195926584008474	0.538434096309916	-0.377636880817032	-1.73027292987939	194	Adora1,Itga4,Jam2,Ccr6,Nckap1l,Cmklr1,Csf1r,Il1r1,Tnfrsf14,Nedd9,P2ry12,Pla2g7,Stk10,Plcb1,Cd300a,Spi1,Abr,Sell,Dysf,Ano6,Cxcl13,Coro1a,Vegfa,Lgals3,Msn,Xcl1,Slamf8,Cd200r1,C5ar1,Myo1f,Gcsam,Mospd2,Tlr2,Mpp1,Aif1,Crk,Ccr1,Lgmn,Nod2,Adam10,Pdgfd,Il34,Abl2,Padi2,C5ar2,Kitl,Cxcl12,Ccr7,Abl1,Adam8,Ccl25,Cnn2,Ripk3,Icam1,Cxcr2,Selp,Lyve1,Hc,Pycard,Ccl5,Bst1,Ccr2,Edn1,Cd74,Hmgb1,F7,Smpd3,Ptpn22,Mmp9,Cx…	0.365979381443299
Regulatory Target Gene - miRDB	MIR_301A_3P_MIR_301B_3P	2.36701263397957e-05	0.000656088398079353	0.575610261071129	-0.368467382345975	-1.73016869954337	238	Acer2,Mdm4,Fcho2,Pparg,Wdfy3,Kmt2c,Reps2,Eda,Ptp4a1,Maf,Spred1,Mllt6,Mecp2,Asxl2,Bnip2,Abcc5,Mbnl1,Gpr137c,Map3k8,Mctp1,Plcb1,Skida1,Lonrf3,Brwd1,Pik3cb,Rfx7,Lcorl,Akap11,Fastk,Erbin,Csnk1g1,Zbtb4,Sbno1,Rnf38,Jmy,Cdk19,Nsd3,Tnrc6c,Ubl3,Btaf1,Btbd7,Lrig1,Mdn1,Pcnx,Fmr1,Adcy1,Tet3,Btg1,Ereg,Ago4,Ddx6,Cnot7,Vps37a,Garem1,Mphosph9,Epc2,Pxk,Enpp5,Psd3,Arhgap21,Gja1,Tnf,Rasd1,Kbtbd8,Prr14l,Ldlrad4,Larp…	0.302521008403361
Ontology - Biological Process	GOBP_PRODUCTION_OF_MOLECULAR_MEDIATOR_INVOLVED_IN_INFLAMMATORY_RESPONSE	0.00113994191616624	0.0161252124236684	0.45505986738723	-0.438545056724664	-1.72999319474242	76	Ppara,Syk,Lilrb4b,Lilrb4a,Mefv,Adcy7,Sirpa,Tlr4,Slc7a2,Ncf1,Pld4,Cd300a,Fcer1g,Slamf8,Clec7a,Chil3,Per1,Gbp5,Stat3,Nod2,Btk,Appl2,Il17ra,Tnf,Pycard,Ephx2	0.342105263157895
Regulatory Target Gene - miRDB	MIR_6951_5P	4.00635018244088e-06	0.000149617100869197	0.610526878385931	-0.353020976680898	-1.72997213483738	336	F830016B08Rik,Fnip1,Ankrd12,Kmt2a,Wdfy3,Pbx1,Tmem245,Paxbp1,Phc3,Nufip2,Fign,Msr1,Rora,Znrf3,Lrp6,Nbeal1,Homer1,Plekhm3,Far1,Tlr4,Crebrf,Sirt1,Acap2,Inpp4b,Prpf4b,Invs,Zeb2,Fgd4,Dennd1b,Arid2,Rasal2,Celsr2,Ap4e1,Zfp148,Ptprd,Ccnl1,Tnrc6b,Kdm7a,Sall1,Tasor2,Bcl2,Zmym6,Cd46,Ccdc88a,Kdm6a,Il7r,Usp12,Usp9x,Mbd5,Atp2b1,Marchf6,Mosmo,Mgat4a,Ikzf2,Pnpla8,Cpne3,Zbtb34,Zbtb20,Ercc6l2,Tcea3,Sav1,Zbtb10,Ddx…	0.336309523809524
Regulatory Target Gene - miRDB	MIR_219A_5P	0.000560389895252875	0.00918936183402898	0.477270815362862	-0.418689415341717	-1.72957485620332	97	Rassf3,Reps2,Slc16a7,Chd7,Ppargc1a,Ash1l,Ankrd44,Fzd4,Atg14,Mbnl1,Skida1,Zeb2,Ube3a,Epha7,Fam199x,Elmod2,Srek1,Sp4,Pigg,Ubr1,Cd2ap,Crlf3,Ddah1	0.237113402061856
Regulatory Target Gene - miRDB	MIR_211_5P	1.16454265143411e-05	0.000371634796918376	0.593325476396405	-0.366361305793433	-1.72911545266395	245	Esrrg,Lnpep,Zbed6,Fnip1,Pfkfb2,Tppp,Acer2,Lin7a,Ccnt2,Rictor,Ssh2,Ppargc1a,Spred1,Ociad2,Tgfbr2,Plekhm3,Mbnl1,Inpp4a,Nin,Aoah,Ppm1k,Sirt1,Hook3,Plcb1,Slc43a1,Mlxip,Alpl,P2rx7,Dennd1b,Micu3,Epha7,Gpbp1l1,Pcdh12,Ptprd,Tnrc6b,Xrn1,Lgals3,H2-M2,Pgpep1l,Tnfaip8,Dpy19l4,Ankfy1,Ttyh1,Atp2b1,Cd2ap,Birc6,Gcnt2,Creb1,G2e3,Trim36,Mapre2,Slc16a6,Ncoa7,Lsm5,Cdh4,Rere,Slc38a9,Stk17b,Nanos1,Lrp2,Synj2,Zfhx4,Fbx…	0.285714285714286
Ontology - Biological Process	GOBP_HISTONE_H3_K9_MODIFICATION	0.0051820351735755	0.0488073988923298	0.407017918923954	-0.556884727647379	-1.72873673587802	26	Mecp2,Pax5,Arid4b,Sirt1,Piwil2,Brca1,Baz2a,Crtc2,Rif1	0.346153846153846
Ontology - Biological Process	GOBP_HISTONE_METHYLATION	0.000195131906590261	0.00383583837482525	0.518848077743792	-0.407444576417813	-1.72867007633634	115	Setd4,Kmt2a,Ogt,Kmt2c,Paxbp1,Ash1l,Mllt6,Lcor,Mecp2,Pax5,Asxl2,Arid4b,Fendrr,Sirt1,Phf1,Prdm9,Kmt2d,Brca1,Satb1,Mllt10,Nfkbiz,Baz2a,Kansl3,Rif1,Phf19,Setd2,Fh1,Rlf,Fam47e,Kmt2b,Kansl1,Suv39h1,Arid4a,Wdr82,Auts2	0.304347826086957
Ontology - Biological Process	GOBP_POSITIVE_REGULATION_OF_ALPHA_BETA_T_CELL_ACTIVATION	0.000924994421332968	0.0136962436452638	0.477270815362862	-0.443209224268313	-1.72827027509718	69	Cd55,Syk,Lilrb4b,Ptprc,Tgfbr2,Nckap1l,Lilrb4a,Rasal3,Jak2,Cd244a,Card11,Nfkbiz,Xcl1,Runx1,Zbtb16,Itpkb,Gimap3,Ccr7,H2-Ab1,Nfkbid,Prkcz,Shh,Il2rg,Ccr2,Nlrp3	0.36231884057971
Regulatory Target Gene - miRDB	MIR_708_3P	0.000924994421332968	0.0136962436452638	0.477270815362862	-0.443116676556238	-1.72790939032528	69	Fnip1,Cd55,Spred1,Crebl2,Ak4,Amotl1,Neil2,Slc39a14,Fgd5,Fgr,Epb41l3,Diaph2,Tnrc6b,Bhlhb9,Phf20l1,Strn3,Vps37a,Unc79,Fam228b,Sfpq,Cttnbp2,Dcaf17,Msl2,Aff3,Msi2	0.36231884057971
Regulatory Target Gene - miRDB	MIR_374C_5P	1.23049245135026e-05	0.000387485678841809	0.593325476396405	-0.367775140913972	-1.72781710804757	241	Ascl1,Tenm3,Atxn7,Ino80d,Ubn2,Spred1,Cpeb3,Bmpr2,Taok1,Macf1,Arid4b,Cebpb,Zfp281,Bhlhe22,Dock9,Cdk17,Hook3,Ids,Ctdspl2,Hhip,Mbtd1,Arid2,Fchsd2,Cep350,Gpbp1l1,Mef2a,Zfand5,Trib2,Nipbl,Vegfa,Xrn1,Dmd,Kdm7a,Gm6377,Apc,Tvp23b,Phtf2,Nucks1,Bicd2,Adm,Impact,Ikzf2,Ubl3,Grpel2,Setd2,Trdmt1,Senp7,Morc3,Kdm5a,Epb41l2,Clec12a,Adam10,Spin4,Fhip2a,Vps37a,Tbc1d8b,Tmem38b,Tpmt,Sfpq,Eif3a,Ccnc,Itgav,Zfp236,Nfib,…	0.352697095435685
Ontology - Biological Process	GOBP_RESPONSE_TO_MOLECULE_OF_FUNGAL_ORIGIN	0.00635992286791547	0.0562009510572938	0.407017918923954	-0.816062708804154	-1.7276769609147	6	Syk,Clec7a,Scimp,Tlr2,Btk	0.833333333333333
Regulatory Target Gene - miRDB	MIR_5134_5P	0.000130821430211919	0.00272193523821449	0.518848077743792	-0.39291927217347	-1.727112116419	147	Acsm3,Peds1,Reps2,Kit,Phip,Dock4,Vsig4,Jmjd1c,Atrx,Tnrc6a,Tmcc3,Hook3,Nr1d2,Nfat5,Diaph2,Tmem64,Rgs8,Zfp148,Tnrc6b,Cnst,Nmnat2,Prr3,Clic5,Fam167a,Stxbp5l,Phf6,Fem1c,Satb2,Map4k2,Txk,Slc22a23,Mfap3l,Mphosph9,Tspan4,Sh3glb1,Slc44a2,Ppp2r3a,Amotl2,Phldb1,Nudt13,Eid2b	0.27891156462585
Canonical Pathways - Reactome	REACTOME_GLUCOCORTICOID_BIOSYNTHESIS	0.00643019754762754	0.0566034037970005	0.407017918923954	-0.815694554024578	-1.72689754467148	6	Serpina6,Hsd11b1,Hsd3b2	0.5
Ontology - Biological Process	GOBP_ADAPTIVE_IMMUNE_RESPONSE_BASED_ON_SOMATIC_RECOMBINATION_OF_IMMUNE_RECEPTORS_BUILT_FROM_IMMUNOGLOBULIN_SUPERFAMILY_DOMAINS	7.30887279609807e-06	0.000250739723910679	0.610526878385931	-0.356671975781627	-1.72648802295153	300	Cd55,Il6ra,Csf2rb2,Slc15a4,Lilrb4b,Ptprc,Cd19,Clec4n,Pirb,Vsir,Ccr6,Nckap1l,Lilrb4a,Rora,Slc11a1,Il1r1,Inpp5d,H2-Bl,Slfn2,Csf3r,Bcl6,Ighd,Csf2rb,H2-DMb2,Tnfrsf1b,Rab27a,Fcgr2b,P2rx7,Fcgr1,Dennd1b,Il2rb,C1qb,Fcer1g,Jak2,Vegfa,Rorc,Lyst,C1qc,Ly9,Fcgr3,Myo1g,Rc3h1,Nfkbiz,Xcl1,Tnfaip3,Cd46,H2-M2,Pou2f2,Treml4,Rif1,Il7r,Ahr,H2-Ob,H2-Eb2,Klrd1,Clec4g,Fgl2,Il21r,Jak3,Bach2,H2-Oa,H2-DMa,Stat3,Il20rb,C1qa…	0.4
Regulatory Target Gene - miRDB	MIR_204_5P	1.93412800345995e-05	0.000559326078401298	0.575610261071129	-0.365883727253829	-1.72614841120058	246	Esrrg,Lnpep,Zbed6,Fnip1,Pfkfb2,Tppp,Acer2,Lin7a,Ccnt2,Rictor,Ssh2,Ppargc1a,Spred1,Ociad2,Tgfbr2,Plekhm3,Mbnl1,Inpp4a,Nin,Aoah,Ppm1k,Sirt1,Hook3,Plcb1,Slc43a1,Mlxip,Alpl,P2rx7,Dennd1b,Micu3,Epha7,Gpbp1l1,Pcdh12,Ptprd,Tnrc6b,Xrn1,Lgals3,H2-M2,Pgpep1l,Tnfaip8,Dpy19l4,Ankfy1,Ttyh1,Atp2b1,Cd2ap,Birc6,Gcnt2,Creb1,G2e3,Trim36,Mapre2,Slc16a6,Ncoa7,Lsm5,Cdh4,Rere,Slc38a9,Stk17b,Nanos1,Lrp2,Synj2,Zfhx4,Fbx…	0.284552845528455
Ontology - Biological Process	GOBP_REGULATION_OF_CYCLASE_ACTIVITY	0.00421459346243797	0.0418226195843058	0.407017918923954	-0.510834038267521	-1.726123383002	34	Adrb2,Adcy7,Akap9,P2ry13,Akap5,Cacna1d,Adcy4,Gabbr1,Cap2,Npr3,Adcy1,Gng7,Adrb1	0.382352941176471
Tumor Phenotype Ontology	MP_INCREASED_CHRONIC_MYELOCYTIC_LEUKEMIA_INCIDENCE	0.00504696217570785	0.0479012920716916	0.407017918923954	-0.719247634783875	-1.7261184523914	10	Kit,Irf8,Jak2,Kdm6a	0.4
Ontology - Biological Process	GOBP_NEUROBLAST_DIFFERENTIATION	0.00643019754762754	0.0566034037970005	0.407017918923954	-0.815089729549127	-1.72561707774123	6	Ascl1	0.166666666666667
Ontology - Biological Process	GOBP_MYELOID_CELL_DIFFERENTIATION	5.61876061372506e-07	2.85771948547585e-05	0.659444398037935	-0.347362247211452	-1.72558052964513	393	Pparg,Kit,Kat6a,Maf,Ifi209,Rassf2,Lilrb4b,Klf1,Adgrf5,Pirb,Ifi207,Tgfbr2,Nckap1l,Lilrb4a,Ldb1,Csf1r,Clec2d,Asxl2,Ifi203,Ep300,Trib1,Nfkbia,Inpp5d,Csf3r,Bcl6,Zbtb46,Cebpb,Dab2,Tlr4,Nedd9,Ptbp3,Sirt1,Fes,Inpp4b,Med1,Plcb1,Nrros,Ifi204,Ifi213,Pira2,Mndal,Cdkn1c,Spi1,Tgfbr3,Tifab,Tmem64,Cflar,Clec1b,Irf8,Kmt2e,Nfe2l1,Fcer1g,Sp3,Jak2,Vegfa,Mafb,Bmp2,Cd300lf,C1qc,Ikzf1,Apc,Sh2b3,Runx1,Fli1,Sp1,Ucp2,Rab…	0.27735368956743
Curated - Chemical and Genetic Perturbation	GOLDRATH_IMMUNE_MEMORY	0.00238558981515	0.0277355111963122	0.431707695803346	-0.450135395223712	-1.72518110287913	64	Angptl4,Kctd12,Sorbs1,Cd55,Il15ra,Chpt1,Prnp,Mapk12,Dock9,Nr1d2,Abcb1a,Eci1,Rnase4,Rasa4,Rrm2b,Sos2,Traf1,Chchd7,Il10ra,Mcoln2,Prkcz	0.328125
Ontology - Biological Process	GOBP_REGULATION_OF_LYASE_ACTIVITY	0.00665320685242053	0.0577416180837645	0.407017918923954	-0.504275860520025	-1.72504258549671	36	Adrb2,Adcy7,Akap9,P2ry13,Akap5,Cacna1d,Adcy4,Gabbr1,Cap2,Npr3,Adcy1,Phpt1,Gng7,Adrb1	0.388888888888889
Regulatory Target Gene - miRDB	MIR_7210_5P	0.000219947958272665	0.0042455255897426	0.518848077743792	-0.402040645890199	-1.7246972623224	122	Myo9a,Hivep1,Fzd4,Phip,Peli2,Fnbp1,Ccp110,Dab2,Zbtb43,Dmxl1,Gpr155,Mysm1,Zeb2,Fgd4,Pank3,Ap4e1,Dnmt3a,Lcorl,Dsg1b,Trpm7,Tnpo1,Zfp280d,Rif1,Gucd1,Rbm47,Itch,Phf6,Rdh13,Cox11,Lims1,Sdad1,Taf1,Eif1,Krit1,Zfhx4,Zyg11b	0.295081967213115
Canonical Pathways - Reactome	REACTOME_G_ALPHA_Z_SIGNALLING_EVENTS	0.00711223809269643	0.0601929035832486	0.407017918923954	-0.571374626989107	-1.72424426226501	22	Adcy6,Adcy7,Adcy9,Gng2,Adcy4,Rgs16,Adra2c,Adcy1,Gngt2,Gng7	0.454545454545455
Ontology - Biological Process	GOBP_REGULATION_OF_T_CELL_ACTIVATION	2.18371957040863e-06	8.85705600949788e-05	0.627256739718528	-0.353331187881049	-1.72388457354338	322	Vnn1,Vcam1,Cd55,Tox,Ildr2,Syk,Itgal,Lilrb4b,Ptprc,Cd44,Vsir,Tgfbr2,Ccr6,Nckap1l,Lilrb4a,Vsig4,Prnp,Sirpa,Bcl6,Tnfrsf14,Carmil2,Cebpb,H2-DMb2,Tnfrsf1b,Rasgrp1,Cd300a,Rasal3,Arid2,Zfp608,Laptm5,Coro1a,Jak2,Btla,Cd244a,Rorc,Lgals3,Card11,Rc3h1,Fcho1,Nfkbiz,Xcl1,Sh2b3,Cd46,Cd86,Runx1,Bmi1,Il7r,H2-Ob,Icos,Zbtb16,Cd59a,Igfbp2,Tnfaip8l2,H2-Eb2,Marchf7,Pck1,Clec4g,Zfp683,Fgl2,Itch,Itpkb,Jak3,H2-Oa,H2-DMa…	0.335403726708075
Ontology - Biological Process	GOBP_NEGATIVE_REGULATION_OF_MACROPHAGE_DERIVED_FOAM_CELL_DIFFERENTIATION	0.00471159313189241	0.0454053218414465	0.407017918923954	-0.742249980456496	-1.72353549137347	9	Ppara,Pparg,Nfkbia,Abcg1,Abca5	0.555555555555556
Ontology - Molecular Function	GOMF_1_PHOSPHATIDYLINOSITOL_BINDING	0.0173930022853338	0.108425404518806	0.352487857583619	-0.672689830053596	-1.72307344997333	12	Wdfy3,Mcf2l,Wdfy1,Snx9,Zfyve16,Zfyve9,Epb41,Zfyve1,Eea1,Snx10	0.833333333333333
Ontology - Biological Process	GOBP_DEFENSE_RESPONSE_TO_OTHER_ORGANISM	2.80104178045116e-11	3.90221655344417e-09	0.863415391606693	-0.330001487535293	-1.7229416511591	867	Vnn1,Aqp4,Cybb,Mrc1,Cd55,Pparg,Syk,Axl,Ankhd1,Tlr13,Naip1,Slc15a4,Colec10,Ifi209,Cd84,Ptprc,Nlrc5,Akap8,Naip5,Clec4n,Naip6,Ifi207,Hrg,Trim41,Mefv,Vsig4,Csf1r,Clec2d,Slc22a5,Slc11a1,Oas2,Stab1,Ifi203,Stab2,Sirpa,Cd36,Nfkbia,H2-Bl,Tnfrsf14,Cebpb,Smpdl3b,Tlr8,Tlr4,Rnf213,Rab43,Ankrd17,Clec4a1,Ncf1,Dtx3l,Med1,Siglecg,Rab27a,Nrros,Ifi204,Fgr,Ifi213,Ear2,Rasgrp1,Mndal,Pik3cd,Pld4,Cd300a,Nlrp1b,Spi1,P2r…	0.329873125720877
Ontology - Biological Process	GOBP_NEGATIVE_REGULATION_OF_CYTOKINE_PRODUCTION	3.04328378463954e-05	0.000804561873163533	0.575610261071129	-0.366348115998903	-1.72292095538732	242	Aqp4,Ppara,Hgf,Pparg,Axl,Mertk,Cd84,Lilrb4b,Ptprc,Akap8,Tia1,Vsir,Nckap1l,Cmklr1,Lilrb4a,Mefv,Vsig4,Slc11a1,Prnp,Adcy7,Sirpa,Inpp5d,Bcl6,Tlr8,Tlr4,Sirt1,Fcgr2b,Trib2,Elf4,Laptm5,Inhbb,Hdac7,Laptm4b,Erbin,Met,Tlr9,Tnfaip3,Hmox1,Cd200r1,Bank1,Lgr4,Atp2b1,Cd59a,Tyrobp,Cd2ap,Zfp683,Lilra5,Irak3,Oas3,Arrb2,Jak3,Tlr2,Gbp7,Il20rb,Gimap3,Klf2,Flt1,Nod2,Atg12,Rnf128,Arrb1,Twist1,Btk,C5ar2,Appl2,Flt3,Ccr7,…	0.388429752066116
Regulatory Target Gene - miRDB	MIR_130C	2.78196334258436e-05	0.000747634669234705	0.575610261071129	-0.366896502948552	-1.72274113261408	235	Acer2,Mdm4,Fcho2,Pparg,Wdfy3,Kmt2c,Reps2,Eda,Ptp4a1,Maf,Spred1,Mllt6,Mecp2,Bnip2,Abcc5,Mbnl1,Gpr137c,Map3k8,Mctp1,Plcb1,Skida1,Lonrf3,Brwd1,Pik3cb,Rfx7,Lcorl,Akap11,Fastk,Erbin,Csnk1g1,Zbtb4,Sbno1,Rnf38,Jmy,Cdk19,Nsd3,Tnrc6c,Ubl3,Btaf1,Btbd7,Lrig1,Mdn1,Pcnx,Fmr1,Adcy1,Tet3,Btg1,Ereg,Ago4,Ddx6,Cnot7,Vps37a,Garem1,Mphosph9,Epc2,Pxk,Enpp5,Psd3,Arhgap21,Gja1,Tnf,Rasd1,Kbtbd8,Prr14l,Ldlrad4,Larp4,Thsd…	0.302127659574468
Regulatory Target Gene - miRDB	MIR_6389	2.78196334258436e-05	0.000747634669234705	0.575610261071129	-0.366896502948552	-1.72274113261408	235	Acer2,Mdm4,Fcho2,Pparg,Wdfy3,Kmt2c,Reps2,Eda,Ptp4a1,Maf,Spred1,Mllt6,Mecp2,Bnip2,Abcc5,Mbnl1,Gpr137c,Map3k8,Mctp1,Plcb1,Skida1,Lonrf3,Brwd1,Pik3cb,Rfx7,Lcorl,Akap11,Fastk,Erbin,Csnk1g1,Zbtb4,Sbno1,Rnf38,Jmy,Cdk19,Nsd3,Tnrc6c,Ubl3,Btaf1,Btbd7,Lrig1,Mdn1,Pcnx,Fmr1,Adcy1,Tet3,Btg1,Ereg,Ago4,Ddx6,Cnot7,Vps37a,Garem1,Mphosph9,Epc2,Pxk,Enpp5,Psd3,Arhgap21,Gja1,Tnf,Rasd1,Kbtbd8,Prr14l,Ldlrad4,Larp4,Thsd…	0.302127659574468
Regulatory Target Gene - miRDB	MIR_3108_5P	0.00054192150279537	0.00894142574282659	0.477270815362862	-0.421081591457883	-1.72267141590191	92	Vnn1,Ppara,Enc1,Ro60,Phc3,Ptbp3,Adra1a,Tgfbr3,Dido1,Rasal2,Zfp953,Rsbn1,Plac8,Ahr,Impact,Stat3,Bcl2l11,Jade2,Zfp976,Fbxl3,Haus6,Aff1,Klrb1f,Osgin2,Fam76b,Xiap,Zfp268,Gm7694,Atl2,Sntg1,Avl9,Matr3	0.347826086956522
Ontology - Biological Process	GOBP_POSITIVE_REGULATION_OF_HISTONE_METHYLATION	0.00421301184809427	0.0418226195843058	0.407017918923954	-0.483910834132374	-1.72230078650433	42	Ogt,Paxbp1,Lcor,Mecp2,Asxl2,Sirt1,Phf1,Brca1,Baz2a,Kansl3,Rif1,Phf19,Fam47e,Kansl1,Suv39h1,Auts2	0.380952380952381
Cell Type Signatures	DESCARTES_ORGANOGENESIS_SENSORY_NEURONS	0.00134776371352852	0.018360988481667	0.45505986738723	-0.450328063995822	-1.72218186373796	62	Cep85l,Rap1gap2,Ntrk1,Adam11,Cerkl,Tacc2,Hip1,Tbc1d9,Itga7,Abhd15,Rims3,Csnk1g1,Hrk,Ttll7	0.225806451612903
Regulatory Target Gene - miRDB	MIR_503_3P	0.00406727510201962	0.0409050937912469	0.407017918923954	-0.490962657058174	-1.72213412968543	40	Esrrg,Kansl1l,Tm6sf1,Zeb2,Zfp953,Slain1,Zfp619,Jmy,Hipk1,Tbc1d23,Bcl11a,Prrg1,Ubxn2a,Gab1,Ppp4r3a,Cp,Zfp458,Zbtb41	0.45
Ontology - Biological Process	GOBP_POSITIVE_REGULATION_OF_RESPONSE_TO_EXTERNAL_STIMULUS	3.83030477918316e-07	2.05235160091282e-05	0.674962860011025	-0.341187591145478	-1.72203873121827	489	Setd4,Syk,Tlr13,Slc15a4,Ifi209,Nlrc5,Clec4n,Ifi207,Ccr6,Hrg,Nckap1l,Cmklr1,Ccr5,Trim41,Mefv,Csf1r,Bmpr2,Igf1r,Ifi203,Cd36,Nfkbia,Scarf1,Cebpb,Smpdl3b,Tlr8,Tlr4,Nedd9,P2ry12,Pla2g7,Ankrd17,Med1,Ifi204,Ifi213,Rasgrp1,Mndal,Cd300a,Nlrp1b,Spi1,Vav1,Fcgr1,Wdfy1,Ctss,Sell,Tlr7,Dysf,Ano6,Gpr108,Cxcl13,Fcer1g,Cxcl1,Jak2,Vegfa,Cd300lf,Fcgr3,Trim56,Erbin,Ndel1,Slc15a3,Nfkbiz,Met,Xcl1,Tlr9,Tnfaip3,Optn,Nrp1…	0.343558282208589
Ontology - Biological Process	GOBP_ADULT_HEART_DEVELOPMENT	0.00519219602685702	0.0488743669484584	0.407017918923954	-0.717203083090891	-1.72121174400134	10	Chd7,Slc22a5,Asxl2,Adra1a	0.4
Ontology - Molecular Function	GOMF_C_C_CHEMOKINE_RECEPTOR_ACTIVITY	0.00436808571786266	0.0428805767683074	0.407017918923954	-0.770660368431368	-1.71963503439834	8	Ccr6,Ccr5,Ccr1,Ccr7,Ccr2	0.625
Regulatory Target Gene - miRDB	MIR_6938_3P	0.00133189655661274	0.0181912316568566	0.45505986738723	-0.435903961595665	-1.7193602240864	77	Adora1,Pbx1,Timp3,Stk35,Lair1,Slc16a10,Cttnbp2nl,Amotl1,Dab2,Prrc2c,Ell2,H6pd,Dmd,Zfp169,Scimp,Robo1,Zfp770,Meis2,Slc25a34,Usp34,Crk,Arrb1	0.285714285714286
Curated - Chemical and Genetic Perturbation	SHIN_B_CELL_LYMPHOMA_CLUSTER_9	0.00953760604957551	0.0728669463615876	0.380730400722792	-0.624269595817283	-1.71916803876903	16	Cd19,Pax5,Cxcr5,Cd79a,Ikzf3,Irf8,Spib,Bcl11a,Tal1,S100a9	0.625
Ontology - Biological Process	GOBP_RESPONSE_TO_AMYLOID_BETA	0.00571571414391459	0.0522668129564245	0.407017918923954	-0.513690447165786	-1.71848084562105	33	Vcam1,Adrb2,Itga4,Igf1r,Prnp,Cd36,Tlr4,Sirt1,Fcgr2b,Lgmn,Lrp1,Fpr2,Icam1,Gja1,Fyn,Gsk3b,Abcc1	0.515151515151515
Regulatory Target Gene - miRDB	MIR_22_3P	0.000580908011263978	0.00942208869560927	0.477270815362862	-0.419995302456717	-1.71822733891142	92	Kat6a,Cebpd,Mecp2,Chd9,Homer1,Sirt1,4930523C07Rik,Pik3cd,Akt3,Mat2a,Trib2,Tnrc6b,Arhgef12,Rsbn1,Brwd3,Ubn1,Meis2,Creb1,Pogk,Btg1,Hrh1,Cdh4,Arrb1,Rbm15,Wdr82,Klf6,Msl2,Fbrs,Stag2,Batf3,Unk,Khnyn,Flvcr2,Phf8,Zcchc14,Cyrib,Frat2,Vezf1,Cpeb1,Gatm,Hoxa4,Ppp1r15b,Bcl9,Tbc1d20,Styx,Trp53inp1,Trub1	0.510869565217391
Ontology - Biological Process	GOBP_NEGATIVE_REGULATION_OF_MAP_KINASE_ACTIVITY	0.00204561798746336	0.0249037078367492	0.431707695803346	-0.457465714870478	-1.71818097134605	55	Pparg,Bmp7,Hipk3,Spry4,Cd300a,Pik3cb,Bmp2,Sh2b3,Irak3,Hyal2,Aida,Ptpn1,Lax1,Sorl1,Dusp16,Gstp2,Gsk3b,Ptpn22,Inpp5k,Sfrp5,Inppl1,Ptprj,Ptpn6	0.418181818181818
Ontology - Biological Process	GOBP_POSITIVE_REGULATION_OF_LYMPHOCYTE_DIFFERENTIATION	0.000243304683162104	0.00461065003296713	0.518848077743792	-0.400516145899142	-1.71815737391095	122	Vnn1,Tox,Syk,Axl,Lilrb4b,Ptprc,Il15ra,Vsir,Tgfbr2,Nckap1l,Lilrb4a,Inpp5d,Bcl6,Carmil2,Rasgrp1,Spi1,Arid2,Nfkbiz,Cd46,Runx1,Il7r,Zbtb16,Pck1,Itpkb,H2-DMa,Gimap3,Smarca2,Lck,H2-Aa,Ccr7,Pik3r6,Adam8,Nfkbid,Pcid2,Prkcz,Shh,Il2rg,Ppp2r3c,Ccr2,Il1rl2,Cd74,Nlrp3,Flt3l,Il2ra,Cyld	0.368852459016393
Regulatory Target Gene - miRDB	MIR_186_5P	5.6780636213965e-06	0.00020170345294544	0.610526878385931	-0.355226006108092	-1.7180443347275	303	Fnip1,Adgre4,Ogt,Cd55,Slc23a2,Pbx1,Zbtb44,Ino80d,Ptar1,Tgfbr2,Ms4a1,Cpeb3,Chd9,Ifi203,Map3k2,Crebrf,Fam193b,Mctp1,Hook3,Inpp4b,Ifi204,Fgd4,Nr1d2,Hecw2,Nfat5,Zfp608,Fmnl2,Cxcl13,Cramp1,Zfp800,Akap11,Vegfa,Plekha1,Tnrc6b,Dmd,Sall1,Sp4,Shprh,Rc3h1,Tmem170b,Necab1,Tmtc1,Zfp329,Sbno1,Bicd2,Pik3cg,B230219D22Rik,Irs1,Pnpla8,Fgl2,Phf6,Cobll1,Lrrc58,G2e3,Map4k3,Hipk1,Npr3,Zmym2,Stk17b,Pik3ca,Rabgap1l,Tut4…	0.432343234323432
Ontology - Biological Process	GOBP_POSITIVE_REGULATION_OF_OXIDATIVE_STRESS_INDUCED_NEURON_DEATH	0.00514987246005941	0.0486474685628607	0.407017918923954	-0.73981794395992	-1.71788820093422	9	Trpm2,Tlr4,Fbxw7,Tnf,Rest,Mcl1	0.666666666666667
Regulatory Target Gene - miRDB	MIR_144_3P	4.93724303572509e-06	0.0001793641058398	0.610526878385931	-0.353529555874965	-1.71735605879237	311	Klf12,Pfkfb2,Slc23a2,Ptp4a1,Fzd8,Mycl,Ino80d,Kat6a,Ro60,Zc3h11a,Sorcs3,Pank1,Slc25a36,Etnk1,Prpf39,9930021J03Rik,Mbnl1,Dipk2a,Nin,Marf1,Crebrf,Mcf2l,Zbtb37,Cdyl,Nr1d2,Plxnc1,Son,Herpud1,Pptc7,Arid2,Sec24a,Mef2a,Itsn2,Zfp148,Sall1,Erbin,Sp4,Met,Tek,Rbm27,Sh2b3,Megf9,Zfp36l2,Ccdc88a,Sh3tc2,Cpsf6,Zfp619,Plekhg1,Atp2b1,Bicd2,Zfyve27,Irs1,Impact,Acbd3,Nrp2,Zbtb34,Meis2,Cobll1,Bach2,Tnrc18,Senp7,Mrtfb,…	0.331189710610933
Ontology - Cellular Component	GOCC_MICROTUBULE_ORGANIZING_CENTER_ATTACHMENT_SITE	0.00529596571713504	0.0493913526866352	0.407017918923954	-0.739498135001226	-1.71714559115951	9	Syne4,Syne2,Clmn,Sun2	0.444444444444444
Regulatory Target Gene - miRDB	MIR_7229_3P	3.88712154762356e-06	0.000146186794165439	0.610526878385931	-0.351907280403307	-1.71712357184252	329	Zfp871,Ogt,Wdfy3,Rab8b,Hivep1,Prex2,Sema6d,Phc3,Tm6sf1,Hipk3,Mecp2,Rora,Hic2,Igf1r,Itpripl2,Ccdc82,Atrx,Etv5,Crebrf,Ptbp3,Map3k8,Hook3,Inpp4b,Rbm33,Rnf152,Tmem106b,Aak1,Napb,Pptc7,Arid2,Bod1l,Zfand5,Slf2,Gng2,Prdm15,Susd6,Tnrc6b,H6pd,Apc,Chd2,Hlf,Wipf1,Slc25a53,Fgd6,Jmy,Vamp2,Tmem65,Irs1,Mosmo,Oxr1,Ikzf2,Oas3,Dgkd,Btbd7,Senp7,Tnfrsf11a,Hipk1,Agtpbp1,Zbtb10,Bend4,Mier1,Usp34,Rere,Dzank1,Dennd4c,Mt…	0.282674772036474
Regulatory Target Gene - miRDB	MIR_1934_5P	0.00219600784871388	0.0262162755173213	0.431707695803346	-0.440636365574387	-1.71712073854022	70	Vnn1,Slc23a2,Ppargc1a,Adgrl4,9930021J03Rik,Azin1,Rasgrp1,Tpm2,Arhgef2,Carf,Med13l,Tmem184b,Gfra2,Cyp3a13,Patz1,Creb1,Map4k2,Pum2,Nlrp1a,Gigyf2,Phldb1,Sfxn2,Cd101	0.328571428571429
Regulatory Target Gene - miRDB	MIR_1961	1.85153050358508e-06	7.64807524718897e-05	0.643551836150722	-0.346268051587072	-1.71687268070797	385	Fnip1,Mdm4,Adrb2,Wdfy3,Rictor,Rab8b,Pbx1,Ago3,Kif21b,Nlrc5,Cbx5,Thoc2,Slc12a9,Fign,Cpeb3,Trim41,Limd2,Hic2,Igf1r,Cemip2,Bach1,Osbpl3,Macf1,Plxna4,Abcc5,Apbb3,Map3k2,Utrn,Abcg1,Col27a1,Ttll4,Stox2,Mroh6,Fbxl12,Gnptab,Rasgrp1,Ints6l,Hip1,Nme4,Brwd1,Plxnc1,Tgfbr3,Diaph2,Yod1,Pacs2,Cflar,Map3k3,Slf2,Elf4,Clasp2,Alg11,Ercc6,Dmd,Mllt10,Lpgat1,Gdf6,Cry2,Cd200r1,Stx17,5031439G07Rik,Fgd6,Dbndd2,Lgr4,Tmem6…	0.251948051948052
Canonical Pathways - Biocarta	BIOCARTA_TCYTOTOXIC_PATHWAY	0.0182414231641171	0.112014503837608	0.352487857583619	-0.669692647674072	-1.71539626332332	12	Itgal,Ptprc,Itgb2,Cd3g,Icam1,Cd3d,Cd2	0.583333333333333
Ontology - Biological Process	GOBP_NEGATIVE_REGULATION_OF_HISTONE_METHYLATION	0.0182414231641171	0.112014503837608	0.352487857583619	-0.669641734539794	-1.71526585096087	12	Mllt6,Pax5,Fendrr,Sirt1,Phf1,Brca1,Fh1	0.583333333333333
Ontology - Biological Process	GOBP_NEGATIVE_REGULATION_OF_URINE_VOLUME	0.00442814136218438	0.0432580809533877	0.407017918923954	-0.784937056120621	-1.71504551927904	7	Adcy6,Adrb2,Mllt6,Nfat5	0.571428571428571
Regulatory Target Gene - miRDB	MIR_6481	3.27157922791875e-05	0.00085364773306981	0.557332238758646	-0.365233749168792	-1.7149337692111	235	Fnip1,Zbtb44,Spred1,Hivep1,Il15ra,Ash1l,Ube4b,Thoc2,Mecp2,Peli2,Plag1,Taok1,Homer1,Atrx,Mbnl1,Crebrf,Hook3,Smg1,Hnrnph3,Ttc14,Hecw2,Nfat5,Kmt2d,Vav1,Tgfbr3,Slc8a1,Pik3cb,Ap4e1,Lcorl,Vegfa,Pnn,Plekha1,Erbin,Shprh,Msn,Clec1a,Mpzl2,Zfp329,Cap2,Ccdc148,Prkch,Rbm47,Mospd2,Spag9,Dennd5b,Hipk1,Zbtb10,Dtna,Mbd4,Usf3,Rbm26,Bmpr1a,Rbm14,Hspa12a,Dnajb6,Rasa1,Fam228b,Bloc1s6,Lpcat2,Elf2,Septin8,Glcci1,Kbtbd8…	0.34468085106383
Ontology - Biological Process	GOBP_POSITIVE_REGULATION_OF_ADIPOSE_TISSUE_DEVELOPMENT	0.00529596571713504	0.0493913526866352	0.407017918923954	-0.738226574173373	-1.71419297374765	9	Pparg,Sirt1,Trpm4,Sorl1,Ncoa2,Sh3pxd2b	0.666666666666667
Ontology - Biological Process	GOBP_T_CELL_SELECTION	0.00280832960737999	0.0312229345175814	0.431707695803346	-0.474329438647175	-1.71385102229515	48	Tox,Il6ra,Syk,Ptprc,Dock2,Themis,Card11,Ly9,Bcl2,Cd3g,Itpkb,H2-DMa,Stat3,Slamf6,Ccr7,Cd3d,Shh,Cd74,Cyld	0.395833333333333
Regulatory Target Gene - miRDB	MIR_130B_3P	4.92275171498745e-05	0.00119859278458684	0.557332238758646	-0.364444439821217	-1.71381258918227	240	Acer2,Mdm4,Fcho2,Pparg,Wdfy3,Kmt2c,Reps2,Eda,Ptp4a1,Maf,Spred1,Mllt6,Mecp2,Bnip2,Abcc5,Mbnl1,Gpr137c,Map3k8,Mctp1,Plcb1,Skida1,Lonrf3,Brwd1,Pik3cb,Rfx7,Lcorl,Akap11,Fastk,Erbin,Csnk1g1,Zbtb4,Sbno1,Rnf38,Jmy,Cyyr1,Cdk19,Nsd3,Tnrc6c,Ubl3,Btaf1,Btbd7,Lrig1,Mdn1,Pcnx,Fmr1,Adcy1,Tet3,Btg1,Ereg,Ago4,Ddx6,Cnot7,Vps37a,Garem1,Mphosph9,Epc2,Pxk,Enpp5,Psd3,Arhgap21,Gja1,Tnf,Rasd1,Kbtbd8,Prr14l,Ldlrad4,Larp…	0.3
Regulatory Target Gene - miRDB	MIR_221_3P	0.000433466369032965	0.00748336713176414	0.49849310876659	-0.40832480827626	-1.7125349945789	109	Kit,Sema6d,Hmbox1,Mllt6,Tle3,Mylip,Far1,Ptbp3,Gpr155,Dpp8,Brwd1,Dennd1b,Rfx7,Plekha2,Zfp869,Shprh,Clec1a,Megf9,Wdr47,Syn3,Brwd3,Zbtb4,Sun2,Cdk19,Tnrc6c,Sparcl1,Hipk1,Trim36,Fmr1,Bend4	0.275229357798165
Regulatory Target Gene - miRDB	MIR_1982_3P	0.00466247381651807	0.0451071817720024	0.407017918923954	-0.487865687997905	-1.71127098960625	40	Hgf,Cbx5,Dnajc28,Aak1,Clec4f,Ifit2,Mafb,Adamts10,Arrb1,Dnm3,Pde6g,Zfhx4,Appl2,Itgav,Osbpl7,Ankrd55,Fasl	0.425
Ontology - Biological Process	GOBP_T_CELL_DIFFERENTIATION	1.56783431168881e-05	0.00047094784260381	0.575610261071129	-0.355001239425984	-1.71113800520113	286	Vnn1,Kmt2a,Tox,Il6ra,Kit,Syk,Fzd8,Chd7,Lilrb4b,Ptprc,Cd44,Lfng,Vsir,Atp7a,Tgfbr2,Ccr6,Nckap1l,Dock2,Lilrb4a,Rora,Themis,Prex1,Bcl6,Carmil2,Rasgrp1,Spi1,Vav1,Satb1,Arid2,Zfp608,Ikzf3,Wwp1,Fcer1g,Sp3,Mafb,Rorc,Card11,Ly9,Ikzf1,Lmbr1l,Apc,Bcl2,Rc3h1,Nfkbiz,Sh2b3,Cd46,Mpzl2,Cd3g,Runx1,Zfp36l2,Bmi1,Il7r,Zbtb16,Pck1,Clec4g,Zfp683,Fgl2,Itpkb,Patz1,Jak3,H2-Oa,H2-DMa,Stat3,Gimap3,Prdm1,Smarca2,Slamf6,Sos2…	0.314685314685315
Regulatory Target Gene - miRDB	MIR_216C_5P	0.00129705810165052	0.017791239594643	0.45505986738723	-0.428288486146114	-1.71103781800901	82	Aqp4,Ogt,Reps2,Phip,Dnajc12,Ednrb,Atm,Map3k2,Ankrd17,Zbtb37,Nfat5,Efna5,Zfp280d,Rnf157,Phf20l1,Gzf1,Hdac4,Fhip2a,Paip2b,Mzt1,Kif1b,Zfx,Sema3d,Fam149a,Fst,Man1a2,Bbs7,Brpf1,Zfp799,Ube4a,Zbtb39,Zfc3h1,Rgmb	0.402439024390244
Regulatory Target Gene - miRDB	MIR_12196_3P	0.000266424569751218	0.00494026392590771	0.49849310876659	-0.389866791748122	-1.71088077548905	144	Myo9a,Pfkfb2,Tbc1d30,Adgre4,Kmt2a,Jam2,Rbm33,Pcmtd2,Kalrn,Pik3cb,Klhl9,Efna5,Med13l,Serpina7,Cdc14b,Zfp329,Cpsf6,Spred3,Ubn1,Ikzf2,Gpr141b,Rgs16,Taf8,Ldhb,Morc3,Chd1,Btg1,Fbxl3,Atad2b,Pxk,Tmppe,Rap1b,Napg,Arhgap21,Evl,9130008F23Rik,Zfp236,Clk2,4931406C07Rik,Lhfpl2,Ric3,Tle4,Bmt2,Cert1,Tbc1d5,Man1a2,Ubap1,Zcchc2,Sting1,Aldh5a1,Smcr8,Arfgef1,Zbtb26,Ythdf3,Fam91a1,Agps,Vkorc1l1,Strn,Map4k5,Snn,26100…	0.4375
Curated - Chemical and Genetic Perturbation	IKEDA_MIR30_TARGETS_DN	0.00826301018158825	0.0665616025729601	0.380730400722792	-0.585694024227588	-1.7101937803023	19	Esrrg,Pank1,Cpeb3,Chd9,Cdh13,Satb2,Bcl2l11,Rabgap1l,Zdhhc17,Gja1	0.526315789473684
Regulatory Target Gene - miRDB	MIR_27A_3P_MIR_27B_3P	1.04195301846182e-06	4.85265386883046e-05	0.643551836150722	-0.34274862582706	-1.70996990743551	420	Adcy6,Tppp,Acer2,Mdm4,Ppara,Pparg,Kmt2c,Rictor,Soga1,Colgalt2,Ino80d,Ro60,Chd7,Sema6d,Fzd4,Cpeb3,Apaf1,Rora,Peli2,Epb41l1,Prpf39,Neurl4,Foxo1,Crebrf,Fam193b,Ppm1k,Hook3,Prkcb,Pikfyve,Pira2,Cdh5,Hip1,Cdip1,Nrip1,Nr1d2,Mbtd1,Brwd1,Tgfbr3,Ncapd3,Itsn2,Rgs8,Zfp148,Rsbn1l,Zfp800,Tnrc6b,Aqp11,Ikzf1,Slc26a2,Tmem170b,Frs3,Galnt3,Vps13a,Gltp,Adamts10,Runx1,Suco,Tnpo1,Xpo1,Bmi1,Gpr174,Cavin2,Ech1,Pla2g6,Il…	0.314285714285714
Ontology - Biological Process	GOBP_REGULATION_OF_DEFENSE_RESPONSE	4.46232898912704e-09	3.74298286569656e-07	0.761460801445585	-0.334300655599418	-1.70975294680219	614	Adora1,Setd4,Ppara,Hgf,Adrb2,Pparg,Rictor,Syk,Tlr13,Slc15a4,Ifi209,Cd44,Nlrc5,Calcrl,Ash1l,Clec4n,Ifi207,Ccr5,Trim41,Akna,Mefv,Rora,Vsig4,Csf1r,Clec2d,Ifi203,Il1r1,Sirpa,Cd36,Nfkbia,Ednrb,Atm,H2-Bl,Shank3,Bcl6,Cebpb,Smpdl3b,Tlr8,Tlr4,Slc7a2,Aoah,Ankrd17,Ncf1,Dtx3l,Med1,Tnfrsf1b,Siglecg,Ifi204,Fgr,Ifi213,Fcgr2b,Hpse,Rasgrp1,Mndal,Cdh5,Cd300a,Nr1d2,Nlrp1b,Spi1,Vav1,Abr,Fcgr1,Wdfy1,Ctss,Tlr7,Elf4,Gp…	0.332247557003257
Regulatory Target Gene - miRDB	MIR_222_3P	0.000376911735131754	0.00663915768033234	0.49849310876659	-0.40701834089234	-1.70973936982923	110	Kit,Sema6d,Hmbox1,Mllt6,Tle3,Mylip,Far1,Ptbp3,Gpr155,Dpp8,Brwd1,Dennd1b,Rfx7,Plekha2,Zfp869,Shprh,Clec1a,Megf9,Wdr47,Syn3,Brwd3,Zbtb4,Sun2,Cdk19,Tnrc6c,Sparcl1,Hipk1,Trim36,Fmr1,Bend4	0.272727272727273
Curated - Chemical and Genetic Perturbation	CHANGOLKAR_H2AFY_TARGETS_UP	0.00276562440015526	0.0308982346686803	0.431707695803346	-0.471003094828735	-1.70909644529278	49	Fnip1,Serpina6,Krt23,Rictor,Rora,Smurf2,Tmcc3,Mysm1,Spsb4,Atp11a,Serpina7,Enpp3,Grpel2,Gnaq,Ccm2l,Mapk1ip1,Scd2	0.346938775510204
Regulatory Target Gene - miRDB	MIR_6965_3P	0.000333984899289246	0.00600535586028397	0.49849310876659	-0.391572543808762	-1.70900052031546	138	Klf12,Tenm3,Rictor,Stk35,Rassf2,Spred1,Ankrd44,Mecp2,Mylip,Tspan7,Mbnl1,Smurf2,4930523C07Rik,Mysm1,Abr,Dido1,Cep350,Zfp318,Zfand5,Wwp1,6430548M08Rik,Cdc14a,Sp4,Phtf2,Slc24a3,Cers6,Dtna,Elk4,Srcin1,Mapk8ip3,Ptgfr,Zzz3,Ddx6,Kansl1,Hibch,Pum2,Tmf1,Mat1a,Clk3,Larp4,Thsd7a,Rapgef2,Sbf2,Lifr,Retreg1,Mfsd7a,Ank1,Rbm3,Fam78a,Plcxd2,Klhl18,Errfi1,Nampt,Zfhx3,Glyctk,Lmln,8030462N17Rik,Adamts3	0.420289855072464
Regulatory Target Gene - miRDB	MIR_7652_3P	0.000579173976480692	0.00942025002761134	0.477270815362862	-0.404019485146841	-1.70831283295402	113	Uvssa,Reps2,Tia1,Kansl1l,Slc16a10,Niban1,Plag1,Rcan2,Slc7a2,Lrtm2,Aak1,Tnrc6b,Prss53,Zfp12,Csf2ra,Wwtr1,Zfp329,Tmc3,Cdk19,Nrp2,Patz1,Lims1,Praf2,Tnrc18,Kcnb1,Zbed3,Adcy1,Suclg2,Jade2,Cxcl12,Appl2,Cdkl4,Arhgap21,Amotl2,Nrg4,Aff3,Fbrs,Lifr,Pde1a,Aff1,Mtfr1,Pten,Fmn2,Mmaa	0.389380530973451
Curated - Chemical and Genetic Perturbation	BROWN_MYELOID_CELL_DEVELOPMENT_UP	0.000198635575790571	0.00389992715654503	0.518848077743792	-0.384574125789041	-1.70774545476695	158	Cybb,Iqgap1,Nfam1,Arhgef3,Cd44,Cebpd,Clec4n,Vsir,Trpm2,Lilrb4a,Sirpa,Slfn2,Dab2,Aoah,Soat1,Itgb2,Cd33,Fgr,Ccl6,Tifab,Fcgr1,Ctss,Hck,Pik3cb,Fcgr3,Slc15a3,Glrx,Csf2ra,Klra2,Rnase4,Anpep,Plgrkt,Siglece,Dop1b,C5ar1,Tyrobp,Cpne3,Itgax,Tlr2,Il1rn,Neat1,Mpeg1,Ccr1,Ereg,Sgms2,Fpr2,Cnn2,Gns,Tnf,Clec4a2	0.316455696202532
Ontology - Biological Process	GOBP_HOMEOSTASIS_OF_NUMBER_OF_CELLS	4.59224445029054e-06	0.000168743918206662	0.610526878385931	-0.349199044890322	-1.70705464150704	332	Kmt2a,Ildr2,Kit,Axl,Mertk,Slc15a4,Rassf2,Cd44,Klf1,Adgrf5,Pirb,Nckap1l,Lilrb4a,Ldb1,Csf1r,Inpp5d,Bcl6,Carmil2,Mir142hg,Dock10,Ptbp3,Med1,Plcb1,Fcgr2b,Pik3cd,Akt3,Spi1,P2rx7,Tgfbr3,Cflar,Pik3cb,Kmt2e,Nfe2l1,Coro1a,Fcer1g,Sp3,Jak2,Vegfa,Mafb,Card11,Tsc22d3,Ikzf1,Bcl2,Rc3h1,Nfkbiz,Sh2b3,Tnfaip3,Hmox1,Bmi1,Sp1,Gpr174,Il7r,Ahr,Dock11,Ireb2,Senp1,Lgr4,Ampd3,Siva1,Armcx1,Itpkb,Jak3,Pmaip1,Fh1,Stat3,Il20…	0.30421686746988
Ontology - Biological Process	GOBP_MYELOID_LEUKOCYTE_CYTOKINE_PRODUCTION	0.0036639342496578	0.0378913865206287	0.431707695803346	-0.450384719042665	-1.70688869392611	59	Kit,Syk,Axl,Ash1l,Panx1,Cd36,Bcl6,Tlr4,Sirt1,Rasgrp1,P2rx7,Tlr7,Laptm5,Fcer1g,Hmox1,Plcg2,Irak3,Tlr2,Nod2,Casp4,Twist1,Casp1	0.372881355932203
Canonical Pathways - Reactome	REACTOME_PEPTIDE_LIGAND_BINDING_RECEPTORS	0.00259227304555681	0.0294183843301865	0.431707695803346	-0.437939933212853	-1.706612981374	70	Ccr6,Ccr5,Ednrb,Nln,Cxcr5,Ccl6,Cxcl13,Cxcl1,Cxcr6,Xcl1,Xcr1,C5ar1,Cxcl11,Npff,Ccl27a,Ccl22,C5ar2,Cxcl12,Ccr7,Fpr2,Ccl25,Cxcr2,Ccl9,Hc,Ccl5,Edn1	0.371428571428571
Ontology - Biological Process	GOBP_HISTONE_H3_K9_METHYLATION	0.00840188106068506	0.0671485569029996	0.380730400722792	-0.584456371858382	-1.70657990463269	19	Mecp2,Pax5,Arid4b,Sirt1,Brca1,Baz2a,Rif1	0.368421052631579
Curated - Chemical and Genetic Perturbation	GALINDO_IMMUNE_RESPONSE_TO_ENTEROTOXIN	0.00135014072184162	0.018377743844201	0.45505986738723	-0.43425147457842	-1.70655940812944	73	Noct,Lilrb4b,Cd44,Lilrb4a,Slc11a1,Nfkbia,Slfn2,Cebpb,Csf2rb,Herpud1,Vegfa,Mt2,Tnfaip3,Glrx,Pkm,Txnip,Il1rn,Bcl6b,Bcl2l11,Traf1,Dusp2,Tnf,Scd2,Ccl9,Phldb1,Nfkb2,Ccl5,Cd14	0.383561643835616
Ontology - Biological Process	GOBP_REGULATION_OF_HEAT_GENERATION	0.00834202815245893	0.0668528231429815	0.380730400722792	-0.685768742526327	-1.70649723675161	11	Ccr5,Ednrb,Tnfrsf11a,Abat,Tnf,Ccl5	0.545454545454545
Canonical Pathways - Reactome	REACTOME_OTHER_SEMAPHORIN_INTERACTIONS	0.0087613520030326	0.0687729644490864	0.380730400722792	-0.653295122486414	-1.70630091845322	13	Ptprc,Sema6d,Plxnc1,Sema4d,Tyrobp,Plxnd1,Cd72,Plxna1	0.615384615384615
Ontology - Biological Process	GOBP_GRANULOCYTE_MACROPHAGE_COLONY_STIMULATING_FACTOR_SIGNALING_PATHWAY	0.000972904457184804	0.0141773361881926	0.477270815362862	-0.921302735280482	-1.7062610050183	4	Csf2rb2,Csf2rb,Jak2,Csf2ra	1
Ontology - Cellular Component	GOCC_GRANULOCYTE_MACROPHAGE_COLONY_STIMULATING_FACTOR_RECEPTOR_COMPLEX	0.000972904457184804	0.0141773361881926	0.477270815362862	-0.921302735280482	-1.7062610050183	4	Csf2rb2,Csf2rb,Jak2,Csf2ra	1
Regulatory Target Gene - miRDB	MIR_409_3P	0.00486617977484771	0.0465995613704933	0.407017918923954	-0.461831945491238	-1.7058765437596	52	Adam23,Slc16a7,Nufip2,Thoc2,Csf1r,Slc7a2,Zfp397,Nfkbiz,Rbm46,Plpp3,Scimp,Impact,G2e3,Mettl15,Lrp2,Rabgap1l,Kansl1,Tmf1,Mat1a	0.365384615384615
Regulatory Target Gene - miRDB	MIR_323_3P	0.000254141713764279	0.00476211040493276	0.49849310876659	-0.390483593541649	-1.70542764662198	142	Fnip1,Ogt,Sorbs1,Itpr3,Rassf2,Zfp281,Map3k2,Sirt1,Mctp1,Mysm1,Prpf4b,Azin1,Kalrn,Lmo7,Atp11a,Nipbl,Zfp148,Tnrc6b,Rbm27,Plppr5,Cavin2,Jmy,Sema6a,Ikzf2,Cep70,St8sia1,Ikzf5,Hipk1,Fmr1,Kcnb1,Phf20l1,Raph1,Eif1,Kitl,Dnajb6,Tlcd4,Ewsr1,Gja1,Ensa,Slc25a16,Sema3d,Rock2,Thsd7a,Fndc3a,Ubxn2a,Odf2l,Epc1,Relch,Golim4,Pum1,Pcdh7,Gnb4,Sgk1,Trappc10,Rc3h2	0.387323943661972
Regulatory Target Gene - miRDB	MIR_7028_3P	0.00126808601346932	0.0174686208269923	0.45505986738723	-0.40867515130201	-1.70489262591016	103	Tasor,Ildr2,Ubn2,Sdc3,Adgrf5,Msr1,Osbpl3,Ccdc82,Ttll4,Znrf1,Rab39,Mat2a,Epha7,Cramp1,Phactr2,Clasp2,Sh3tc2,Ttll7,Mapre2,Mfsd4b5,Mbd1,Zfp109,Klhl11,Ddx6,Grin2b,Tfdp2,Ndufaf5,Zfp780b,Zfp652,Cyfip2,Ric3,B4galt6,Wsb1,Morc2a,Ubxn7,Neto1,Mesp2,Zfp268,Tln2,Cfap97,Skint3	0.398058252427184
Regulatory Target Gene - miRDB	MIR_103_3P_MIR_107_3P	0.000201869106657734	0.00395372244225373	0.518848077743792	-0.383944374112785	-1.7047477596988	157	Kcna2,Ino80d,Hykk,Cpeb3,Pnisr,Hic2,Nedd9,Elac1,Tgfbr3,Ptprm,Celsr2,Pik3cb,Nktr,Tnrc6b,Kdm7a,Sall1,Aste1,Ndel1,Chd2,Gabbr1,Tnpo1,Zfp280d,Sbno1,Rnf38,Sun2,Rab11fip2,Cpne3,Tbkbp1,Piezo1,Acbd3,Nrp2,Bach2,Zbtb10,Atf7,Chd1,Gnpnat1,Abl2,Ago4,Ptpn4,Bcl11a,Fbxw7,Lpp,Cds2,Prr14l,Apba1,Lats1,Kif23,Cntnap1,Kif21a,Ppp2r3c,Pde3b,Sptan1,Zcchc2,Herc6,Fam117b,Camkk1,Ppp4r3b,Plcxd2,Phf20,Gpr63,Hdgfl3,Avl9,Zbtb39,C…	0.45859872611465
Ontology - Biological Process	GOBP_NEGATIVE_REGULATION_OF_OSTEOCLAST_DIFFERENTIATION	0.00521766717488343	0.0489702670233201	0.407017918923954	-0.519619823730495	-1.7045733560771	31	Lilrb4b,Pirb,Lilrb4a,Clec2d,Inpp5d,Inpp4b,Pira2,Mafb,Pira1,Tnfrsf11b,Fbxw7,Clec2i,Gpr137b	0.419354838709677
Ontology - Biological Process	GOBP_MICROGLIA_DEVELOPMENT	0.00769791266695981	0.0635057975475608	0.407017918923954	-0.805115114752698	-1.70449993564925	6	Csf1r,Nrros,Tlr2,Tspan2	0.666666666666667
Ontology - Molecular Function	GOMF_AROMATIC_AMINO_ACID_TRANSMEMBRANE_TRANSPORTER_ACTIVITY	0.00613621746422539	0.0546764961036457	0.407017918923954	-0.710221402363743	-1.70445644673094	10	Slc15a4,Slc16a10,Slc36a1	0.3
Regulatory Target Gene - miRDB	MIR_466J_MIR_466M_5P_MIR_669M_5P	0.000318288651205736	0.00574893177110157	0.49849310876659	-0.38625335982501	-1.70399941713514	152	Tppp,Bmp7,Ino80d,Wipf3,Znrf3,Amotl1,Dnajc28,Nin,Cbx7,Gls,Auh,Tnfrsf1b,Adcy9,Rnf152,Hhip,Arhgef9,Trib2,Itsn2,Elmod2,Ino80,Inhbb,Efna5,Tnrc6b,Adamts10,Pou2f2,Orai2,Wscd1,Ankfy1,Rrm2b,Rnf38,Mbd5,Ikzf2,Pip4k2a,Tnrc18,Dtna,Fmr1,Luzp1,Zfp14,Akap7,Tmem47,Abl2,Dclre1b,Tfdp2,Pcf11,Tmem38b	0.296052631578947
Ontology - Biological Process	GOBP_INTERLEUKIN_1_PRODUCTION	0.00132928273829819	0.0181865403503631	0.45505986738723	-0.406280403367034	-1.70398148953584	108	Aqp4,Ifi209,Lilrb4b,Naip5,Ifi207,Ccr5,Lilrb4a,Mefv,Ifi203,Panx1,Sirpa,Cd36,Ighd,Tlr8,Tlr4,Ifi204,Ifi213,Mndal,Nlrp1b,P2rx7,Elf4,Jak2,Tnfaip3,Tnfaip8,Tyrobp,Lilra5,Arrb2,Gbp5,Tlr2,Stat3,Nod2,Casp4,Casp1,Ccr7,Nlrp1a,Gstp2,Tnf,Pycard,Il16,Ifi211,Havcr2,Nlrp3,Ifi208,Nlrc4,Hmgb1,Ifi206,Ifi205	0.435185185185185
Ontology - Biological Process	GOBP_MINERALOCORTICOID_BIOSYNTHETIC_PROCESS	0.00580729258870777	0.0527700541027189	0.407017918923954	-0.733733727482372	-1.70376039586536	9	Cacna1h,Dab2,Bmp2,Clcn2,Bmp5,Rest	0.666666666666667
Regulatory Target Gene - miRDB	MIR_5104	0.000305589488789137	0.00556979431159359	0.49849310876659	-0.397127481092353	-1.70362048323848	122	Tenm3,Ogt,Sorbs1,Reps2,Kif21b,Tmem25,Nufip2,Thoc2,Asxl2,Slc16a10,Ell2,Qtrt2,Kalrn,Plxnc1,Lmo7,Fchsd2,Slf2,Exd2,Trak2,Plpp3,Plekhg1,Lgr4,Gabpa,Kdm3b,Rasa1,Pum2,Zfx,Shisa9,Piezo2,Gfpt1,Nhsl2,B4galt6,Kcnq5,Pcnp,Fam20b,Epc1,Fut4,Ank1,Rps6kb1,Clcn3	0.327868852459016
Regulatory Target Gene - miRDB	MIR_497B	0.00161835196099575	0.0210451434797995	0.45505986738723	-0.415378453466391	-1.70354248513533	94	Rictor,Ino80d,Ppargc1a,Mecp2,Gprin3,Sirt1,Nr1d2,Nfat5,Wdfy1,Rc3h1,Suco,Tra2a,Slc12a6,D5Ertd579e,Peak1,Stx3,Cers6,Btg1,Adam10,Ankrd28,Txlng,Sh3pxd2b,Plxna1,Zfp966,Zfp970,Gm14325,Pdpk1,Tle4,Stag2,Relch,Arl4c,Atl2,Kif5c,Zc3h6,Kctd11,Kmt5b,Pcdh17	0.393617021276596
Canonical Pathways - Biocarta	BIOCARTA_IL7_PATHWAY	0.0115454885678083	0.0831700864859969	0.380730400722792	-0.618418441750622	-1.70305462057805	16	Ep300,Bcl2,Il7r,Pik3cg,Jak3,Pik3ca,Lck,Fyn	0.5
Ontology - Biological Process	GOBP_POSITIVE_T_CELL_SELECTION	0.00849760651398755	0.067462910783248	0.380730400722792	-0.500398525241019	-1.70280697914942	35	Tox,Il6ra,Ptprc,Dock2,Themis,Ly9,Bcl2,Cd3g,Itpkb,H2-DMa,Stat3,Slamf6,Cd3d,Shh,Cd74,Cyld	0.457142857142857
Ontology - Biological Process	GOBP_REGULATION_OF_NUCLEOTIDE_BINDING_OLIGOMERIZATION_DOMAIN_CONTAINING_SIGNALING_PATHWAY	0.00620883457986017	0.0552007429544616	0.407017918923954	-0.709445766363748	-1.70259500215027	10	Slc15a4,Tlr4,Erbin,Slc15a3,Tnfaip3	0.5
Ontology - Biological Process	GOBP_POSITIVE_REGULATION_OF_NOTCH_SIGNALING_PATHWAY	0.00849760651398755	0.067462910783248	0.380730400722792	-0.500189161363313	-1.70209453445953	35	Ascl1,Kit,Lfng,Aak1,Mfng,Robo1,Bmp2k,Stat3,Nod2,Il6st	0.285714285714286
Regulatory Target Gene - miRDB	MIR_300_3P	0.00145818137423678	0.0195821657976927	0.45505986738723	-0.425991700067641	-1.70186202186397	82	Hgf,Lair1,Ivns1abp,Tspan7,Hook3,Itgb2,Mat2a,Fbxo32,Ptprm,Sec24a,Rfx7,Dmd,Card11,Slc30a5,Tceanc,Bmi1,Sbno1,Sema6a,Gabpa,Phf6,Tmem243,Gnpnat1,Tent4b,Klf4,Tdo2,Hsd17b4,Zfp160,Relch,Syt11,Pcdh7,Klhl20,Rab18,Zbtb39,Zc3h6,Nxt2,Hs2st1	0.439024390243902
Cell Type Signatures	TABULA_MURIS_SENIS_LUNG_SMOOTH_MUSCLE_CELL_OF_THE_PULMONARY_ARTERY_AGEING	0.00628145170517698	0.0557535389299947	0.407017918923954	-0.709112510395456	-1.70179522298045	10	Akap12,S100a8,Sparcl1,H2-Aa,H2-Ab1,Cd74,Dcn	0.7
Ontology - Biological Process	GOBP_ANTEROGRADE_AXONAL_TRANSPORT_OF_MITOCHONDRION	0.00304179252795747	0.0331739673862537	0.431707695803346	-0.86112357093739	-1.70163332368822	5	Fez1,Trak1,Trak2,Agtpbp1	0.8
Ontology - Cellular Component	GOCC_PHAGOCYTIC_CUP	0.00985394758999729	0.0745373438807113	0.380730400722792	-0.582926147045577	-1.70126742438119	20	Tlr4,Coro1a,Myo1g,Rab11fip2,Arhgap25,Abca7,Aif1,Rab31,Abl2,Tnf,Pear1,Arhgap12,Syt11,Sh3bp1,Ticam2,Bin2	0.8
Ontology - Biological Process	GOBP_CELL_PROLIFERATION_INVOLVED_IN_KIDNEY_DEVELOPMENT	0.00854075199204287	0.0677575023973225	0.380730400722792	-0.582547915776569	-1.70100731965472	19	Bmp7,Il6ra,Cflar,Bmp2,Ptch1,Pdgfd,Shh,Myc,C3ar1,Wt1,Gpc3,Bmp4,Serpinb7	0.68421052631579
Ontology - Biological Process	GOBP_POSITIVE_REGULATION_OF_HISTONE_H3_K27_METHYLATION	0.005562749863586	0.0513073204171049	0.407017918923954	-0.762184390963921	-1.70072191987883	8	Ogt,Lcor,Asxl2,Phf1,Phf19	0.625
Ontology - Biological Process	GOBP_REGULATION_OF_HISTONE_H3_K27_METHYLATION	0.005562749863586	0.0513073204171049	0.407017918923954	-0.762184390963921	-1.70072191987883	8	Ogt,Lcor,Asxl2,Phf1,Phf19	0.625
Ontology - Biological Process	GOBP_INTRACELLULAR_WATER_HOMEOSTASIS	0.00783915484429632	0.0643726805538038	0.380730400722792	-0.803291341752097	-1.70063884683697	6	Aqp4,Aqp11	0.333333333333333
Regulatory Target Gene - miRDB	MIR_7212_3P	2.75500066122523e-05	0.000744314765488861	0.575610261071129	-0.36083587953723	-1.70063323338508	243	Aqp4,Pfkfb2,Wdfy3,Mtx3,Hivep1,Akap8,Lfng,Nufip2,Phip,Gda,Fign,Akna,Rora,Plag1,Taok1,Ythdc1,Ccp110,Foxo1,Ttbk2,Marf1,Aopep,Cdk17,Col27a1,Aldh3a2,Med1,Nfat5,Prkab2,Pptc7,Arid2,Elf4,Frg2f1,Rfx7,Git2,Jak2,Tnrc6b,Rsbn1,Aff4,Phtf2,Rnf38,En2,Bicd2,Pnpla8,Rbmx,Meis2,St8sia1,Senp7,G2e3,Dtna,Fam76a,Satb2,Decr1,Ddx5,St8sia4,Tesmin,Zdhhc21,Dzank1,Bcl2l11,Dclre1b,Cnot7,Slc22a23,Krit1,Zfhx4,Mzt1,Zfp280c,Tfcp2,…	0.288065843621399
Ontology - Molecular Function	GOMF_BASIC_AMINO_ACID_TRANSMEMBRANE_TRANSPORTER_ACTIVITY	0.00690424995241839	0.0592044247091902	0.407017918923954	-0.640549035681182	-1.70047996411909	14	Slc22a2,Slc15a4,Slc7a2,Slc38a9,Slc38a4,Slc25a29,Slc47a1,Slc7a7	0.571428571428571
Ontology - Molecular Function	GOMF_DINUCLEOTIDE_PHOSPHATASE_ACTIVITY	0.0056723872692738	0.0521085530051809	0.407017918923954	-0.777760045657539	-1.69936413496861	7	Enpp2,Nudt12,Enpp5,Nudt13,Nudt6	0.714285714285714
Ontology - Biological Process	GOBP_REGULATION_OF_SEQUESTERING_OF_TRIGLYCERIDE	0.00704587436347658	0.0598843252929752	0.407017918923954	-0.64007659888856	-1.69922577551617	14	Ppara,Pparg,Fitm1	0.214285714285714
Ontology - Biological Process	GOBP_REGULATION_OF_MYELOID_DENDRITIC_CELL_ACTIVATION	0.00783915484429632	0.0643726805538038	0.380730400722792	-0.802524063001053	-1.69901444983111	6	Klrk1,Cd37,Havcr2,Flt3l,Tspan32	0.833333333333333
Ontology - Biological Process	GOBP_NEGATIVE_REGULATION_OF_RESPONSE_TO_TYPE_II_INTERFERON	0.00318245192218905	0.0343109436375443	0.431707695803346	-0.859782564767004	-1.69898341273024	5	Pparg,Parp14	0.4
Canonical Pathways - Reactome	REACTOME_INTERLEUKIN_RECEPTOR_SHC_SIGNALING	0.00874448203597513	0.0687414462079463	0.380730400722792	-0.610446487876705	-1.69885247115957	17	Inpp5d,Csf2rb,Pik3cd,Il2rb,Pik3cb,Jak2,Pik3ca,Il2rg,Il2ra,Inppl1,Ptpn6	0.647058823529412
Ontology - Biological Process	GOBP_PYRIMIDINE_CONTAINING_COMPOUND_TRANSMEMBRANE_TRANSPORT	0.00905500533504502	0.0703394111788448	0.380730400722792	-0.682364638463149	-1.69802631380457	11	Slc22a2,Slc25a36,Slc28a2	0.272727272727273
Ontology - Biological Process	GOBP_L_AMINO_ACID_TRANSPORT	0.00239997022665324	0.0278824677311179	0.431707695803346	-0.452051553732236	-1.6978460952206	55	Slc1a2,Slc38a1,Slc22a2,Slc15a4,Slc11a1,Slc7a2,Slc43a1,Slc36a1,Kcnj10,Cln8,Slc38a9,Slc25a38,Tnf,Slc38a4,Slc25a29,Slc7a8,Per2,Sfxn1,Slc7a7,Septin2	0.363636363636364
Ontology - Biological Process	GOBP_REGULATION_OF_NUCLEOTIDE_BINDING_OLIGOMERIZATION_DOMAIN_CONTAINING_2_SIGNALING_PATHWAY	0.00617252644330364	0.054969453111822	0.407017918923954	-0.731105176635622	-1.69765679088788	9	Slc15a4,Tlr4,Erbin,Slc15a3,Tnfaip3	0.555555555555556
Regulatory Target Gene - miRDB	MIR_1190	0.00158267037452303	0.0206481775816233	0.45505986738723	-0.429695330451063	-1.69625422662464	78	Ppp4r4,Zc3h11a,Pnisr,Ythdc1,Macf1,Smurf2,Pou2f1,Cdyl,Lpin2,Zfp148,Lcorl,Rbms1,Cry2,Clic5,Stat3,Pik3ca,Pxk,Dusp16,Bloc1s6,Gns,Pdpk1,Rapgef2,Wdfy2,Mef2c,Mtpn,Synj1,Rc3h2,Zc3h6,Thbd,Rundc3b,Gpatch2l,Rab28,Slc25a12	0.423076923076923
Regulatory Target Gene - miRDB	MIR_338_5P	1.7014917624815e-05	0.00050480739864289	0.575610261071129	-0.350168667564233	-1.69534709161343	299	Esrrg,Tenm3,Ankrd12,Tasor,Kmt2c,Rictor,Kcna2,Hivep1,Jam2,Phc3,Nufip2,Rora,Jmjd1c,Taok1,Amotl1,Arid4b,Bnip2,Atrx,Spry4,Map3k8,Sirt1,Cdk17,Itgb2,Azin1,Stox2,Med13,Aak1,Ptprm,Cflar,Slc8a1,Sec24a,Fmnl2,Nipbl,Frg2f1,Ikzf1,Rbm27,Tvp23b,Runx1,Rab6b,Rnf145,Bmi1,Cecr2,Brwd3,Plpp3,Mbd5,Nr5a2,Bicd2,Sgms1,Marchf6,Zbtb6,Adm,Fgl2,Baz2b,Zfp770,Ikzf5,Gcnt2,Fem1c,Satb2,Klf2,Erap1,Sos2,Lrp2,Bcl2l11,Bmpr1a,Dennd4a,…	0.397993311036789
Positional	chr5E5	0.00607296435053712	0.054385110039103	0.407017918923954	-0.501717011967942	-1.69531668043277	34	Wdfy3,Abcg3,Tgfbr3,Gbp9,Lrrc8c,Slc10a6,Sparcl1,Zfp644,Gbp4,Thoc2l,Gbp11,Aff1,Lrrc8b,Gbp10,Gbp8	0.441176470588235
Ontology - Molecular Function	GOMF_SIALIC_ACID_BINDING	0.00686238901938332	0.0589819390984657	0.407017918923954	-0.706377373350069	-1.69523118259222	10	Cd22,Cd33,Siglecg,Sell,Siglece,Selp,Siglech	0.7
Ontology - Biological Process	GOBP_REGULATION_OF_ANTIGEN_PROCESSING_AND_PRESENTATION	0.010421071746733	0.0776178477240396	0.380730400722792	-0.58079585911481	-1.69505018832216	20	Slc11a1,H2-Ob,Fgl2,H2-Oa,Nod2,Ccr7,H2-Ab1,Pycard,Cd68,Was,Cd74,Ptpn22	0.6
Regulatory Target Gene - miRDB	MIR_184_5P	0.00659484538880281	0.0575804360825648	0.407017918923954	-0.479500838559946	-1.69489912600512	41	Mllt6,2700097O09Rik,Prrc2c,Tmcc3,Ube3a,Tlr7,Rfx7,Wwtr1,Setd2,Phf20l1,Igdcc4,Prr5l,Mfsd9	0.317073170731707
Regulatory Target Gene - miRDB	MIR_7225_3P	0.000641957597246035	0.0102133094989858	0.477270815362862	-0.398055928596839	-1.69485884014227	117	Lin7a,Ubn2,Sema6d,Ms4a1,Rora,Bmpr2,Znrf3,Zbtb43,Tlr4,Marf1,Crebrf,Scn3a,Tmem106b,Mat2a,Aak1,Slc8a1,Tef,Pde7a,Rgs8,Lcorl,Btla,Ccnl1,Slc12a6,Vldlr,Fktn,Fgf11,Spag9,Creb1,Npr3,Eif5a2,Dennd4c,Tlcd4,Gbp3,Nptx1,Lpp,Nhsl2,Fndc3a,Cdca7l,Ubap2l,Aff1,Map2,U2surp	0.358974358974359
Ontology - Biological Process	GOBP_POSITIVE_REGULATION_OF_TROPHOBLAST_CELL_MIGRATION	0.0079803970904855	0.0651651079442753	0.380730400722792	-0.800448421356519	-1.69462013281394	6	Smurf2,Vegfa,Ago2	0.5
Ontology - Biological Process	GOBP_ANTIFUNGAL_INNATE_IMMUNE_RESPONSE	0.0117643274676027	0.0841412010528852	0.380730400722792	-0.625823434280517	-1.69427413550638	15	Clec4n,Clec4a1,Spi1,Plcg2,Clec4a3,Clec4a2	0.4
Regulatory Target Gene - miRDB	MIR_466H_5P	0.000325063717137147	0.00586469123001603	0.49849310876659	-0.387928655018234	-1.69426901444046	142	Tppp,Bmp7,Ino80d,Wipf3,Znrf3,Amotl1,Dnajc28,Nin,Cbx7,Gls,Auh,Adcy9,Rnf152,Hhip,Trib2,Itsn2,Elmod2,Ino80,Inhbb,Efna5,Tnrc6b,Adamts10,Pou2f2,Orai2,Wscd1,Ankfy1,Rrm2b,Rnf38,Mbd5,Ikzf2,Pip4k2a,Tnrc18,Dtna,Fmr1,Luzp1,Zfp14,Akap7,Tmem47,Abl2,Dclre1b,Tfdp2,Pcf11,Tmem38b	0.302816901408451
Ontology - Biological Process	GOBP_POSITIVE_REGULATION_OF_HISTONE_H3_K9_METHYLATION	0.00123584525136951	0.017083241391019	0.45505986738723	-0.914754288363468	-1.69413322205396	4	Mecp2,Sirt1,Brca1,Rif1	1
Ontology - Molecular Function	GOMF_STEM_CELL_FACTOR_RECEPTOR_BINDING	0.00342860600989383	0.0363265511456281	0.431707695803346	-0.857258765575196	-1.69399622976136	5	Spred2,Spred1,Sh2b3,Spred3,Kitl	1
Ontology - Biological Process	GOBP_NEGATIVE_REGULATION_OF_LENS_FIBER_CELL_DIFFERENTIATION	0.0034637708930511	0.0365567018956335	0.431707695803346	-0.856976612534604	-1.693438677939	5	Spred2,Spred1,Spred3	0.6
Ontology - Molecular Function	GOMF_SCAVENGER_RECEPTOR_ACTIVITY	0.00928806637962583	0.0715060602921602	0.380730400722792	-0.495028600348863	-1.69340926960098	36	Cd163,Enpp2,Msr1,Cd5l,Stab1,Stab2,Cd36,Scarf1	0.222222222222222
Regulatory Target Gene - miRDB	MIR_3086_3P	0.0032527167526143	0.0348108050057673	0.431707695803346	-0.470485184294812	-1.69324585442843	47	Ugt1a6a,Kmt2c,Reps2,Mtx3,Spred1,Cbl,Ube3a,Miga1,Csnk1g1,Cd200r1,Zbtb6,Tnc,Vcpip1,Ccnc,Ubxn2b,Ugt1a1,Rc3h2,Flvcr2,Wapl,Mob4,Ist1	0.446808510638298
Ontology - Biological Process	GOBP_THYMIC_T_CELL_SELECTION	0.00667904274787308	0.057903108151339	0.407017918923954	-0.548110081353979	-1.69270323557952	25	Tox,Ptprc,Dock2,Card11,Cd3g,Itpkb,H2-DMa,Ccr7,Cd3d,Shh,Cd74	0.44
Regulatory Target Gene - miRDB	MIR_33_3P	1.64698286521389e-05	0.000490451904899473	0.575610261071129	-0.353689971923482	-1.6922097404429	270	Tmtc2,Ugt1a6a,Fcho2,Atp8a1,Slc38a1,Paxbp1,Col4a5,Spred1,Prex2,Nufip2,Etnk1,Ep300,Bcl6,Far1,Map3k2,Crebrf,Qtrt2,Zeb2,Med13,Fgd4,Lmo7,Rttn,Rasal2,Baz1a,Slc8a1,Gng2,Pde7a,Zfp148,Ifit2,Rsbn1l,Rfx7,Zfp800,Plekha1,Kdm7a,Gm5431,Mmp27,Bcl2,Nfkbiz,Cpt1a,Rbm46,Rsbn1,Vps13a,Baz1b,Ccdc88a,Clk4,Phtf2,Hectd1,Ahr,Zfp442,Plpp3,Atxn3,Vldlr,Mcm8,Nrp2,Phf6,Creb1,Senp7,Fmr1,Uqcc1,Efcab14,Lsm14a,Dnm3,Tmem47,Cnot7,Rab…	0.440740740740741
Regulatory Target Gene - miRDB	MIR_5107_3P	0.00698660594096684	0.0595702042470621	0.407017918923954	-0.478633789192439	-1.69183435302245	41	Cacna1h,Hivep1,Arid4b,Zfp281,Dipk2a,Rfx7,Ccdc88a,Bach2,Bmp2k,Rp2,Rap1b,Stag2,Inpp5k,Lhx6,Map2,Frmd4a,Arfgef1,Hmgn5,Dnajc19	0.463414634146342
Regulatory Target Gene - miRDB	MIR_7688_3P	0.000530689899366053	0.00881055220491559	0.477270815362862	-0.402708412133533	-1.69163489113686	110	Uvssa,Reps2,Tia1,Kansl1l,Slc16a10,Niban1,Plag1,Rcan2,Slc7a2,Lrtm2,Aak1,Tnrc6b,Prss53,Zfp12,Csf2ra,Wwtr1,Zfp329,Tmc3,Cdk19,Nrp2,Patz1,Lims1,Praf2,Tnrc18,Kcnb1,Zbed3,Adcy1,Suclg2,Cxcl12,Appl2,Cdkl4,Arhgap21,Amotl2,Aff3,Fbrs,Lifr,Pde1a,Aff1,Mtfr1,Pten,Fmn2,Mmaa	0.381818181818182
Canonical Pathways - Reactome	REACTOME_P2Y_RECEPTORS	0.0101957711531251	0.0762753893272547	0.380730400722792	-0.679726888806384	-1.69146242102064	11	P2ry13,P2ry12,P2ry6,P2ry4,Lpar6,P2ry10	0.545454545454545
Canonical Pathways - Reactome	REACTOME_MET_INTERACTS_WITH_TNS_PROTEINS	0.00356926556055863	0.0374480704294105	0.431707695803346	-0.855848268768227	-1.69120900101662	5	Hgf,Tns4,Met,Tns3	0.8
Ontology - Cellular Component	GOCC_IPAF_INFLAMMASOME_COMPLEX	0.00840412420745977	0.0671485569029996	0.380730400722792	-0.798677946734146	-1.69087188138429	6	Naip1,Naip5,Naip6,Casp1,Nlrc4	0.833333333333333
Ontology - Biological Process	GOBP_CD4_POSITIVE_ALPHA_BETA_T_CELL_ACTIVATION	0.000850075138800676	0.0127878439424654	0.477270815362862	-0.403344975980657	-1.69046681455172	106	Kmt2a,Cd55,Tox,Il6ra,Cd44,Vsir,Atp7a,Tgfbr2,Ccr6,Nckap1l,Lilrb4a,Rora,Bcl6,Tnfrsf14,Cebpb,Satb1,Rorc,Card11,Ly9,Rc3h1,Nfkbiz,Xcl1,Runx1,Itch,Jak3,Stat3,Gimap3,Slamf6,Ccr7,Nfkbid,Prkcz,Cd274,Il2rg,Ccr2,Nlrp3,Il2ra,Hmgb1	0.349056603773585
Ontology - Biological Process	GOBP_REGULATION_OF_CD4_POSITIVE_ALPHA_BETA_T_CELL_ACTIVATION	0.00230332861165442	0.0271336275290309	0.431707695803346	-0.43768249349069	-1.69036185434094	65	Cd55,Cd44,Vsir,Tgfbr2,Ccr6,Nckap1l,Bcl6,Tnfrsf14,Card11,Rc3h1,Nfkbiz,Xcl1,Runx1,Itch,Jak3,Gimap3,Ccr7,Nfkbid,Prkcz,Cd274,Il2rg,Ccr2,Nlrp3,Il2ra,Hmgb1,Rc3h2,Sash3,Tbx21,Gimap5,Tgfb1,Runx3,Malt1,Arg2,Cblb,Irf1	0.538461538461538
Ontology - Biological Process	GOBP_NEGATIVE_REGULATION_OF_DEFENSE_RESPONSE	6.1763954701216e-05	0.00144821033016201	0.538434096309916	-0.364620486345948	-1.69005330430622	210	Adora1,Ppara,Hgf,Adrb2,Pparg,Ifi209,Cd44,Nlrc5,Calcrl,Ash1l,Ifi207,Mefv,Rora,Vsig4,Clec2d,Ifi203,Sirpa,H2-Bl,Smpdl3b,Aoah,Tnfrsf1b,Siglecg,Ifi204,Ifi213,Fcgr2b,Mndal,Cdh5,Nr1d2,Abr,Elf4,Erbin,Nr1h5,Tnfaip3,Parp14,Slamf8,Samhd1,Cd200r1,Siglece,Enpp3,Rab7b,Tnfaip8l2,Klrd1,Fgl2,Itch,Irak3,Oas3,Arrb2,Ppard,Il20rb,Crk,Ccr1,Nod2,Atg12	0.252380952380952
Ontology - Biological Process	GOBP_NEGATIVE_REGULATION_OF_CELL_ACTIVATION	0.00012827504148352	0.00268289091332569	0.518848077743792	-0.36856648557471	-1.68966160199156	193	Adrb2,Pparg,Ildr2,Axl,Mertk,Cd84,Lilrb4b,Cd44,Adgrf5,Vsir,Nckap1l,Lilrb4a,Vsig4,Prnp,Inpp5d,Atm,Bcl6,Zbtb46,Tnfrsf14,Cebpb,Fgr,Fcgr2b,Cd300a,Spi1,Abr,Zfp608,Laptm5,Btla,Cd300lf,Lgals3,Rc3h1,Sh2b3,Tnfaip3,Hmox1,Cd86,Runx1,Bank1,Enpp3,Tnfaip8l2,Tyrobp,Lst1,Marchf7,Clec4g,Fgl2,Itch,Jak3,Il20rb,Gimap3,Lax1,Cd37,Btk,H2-Aa,Flt3,Abat,Nfkbid,Cnr2,Samsn1,Shh,Sftpd,Cd274,Ccr2,Havcr2,Cd74,Gpnmb,Tbc1d10c,Il2…	0.383419689119171
Ontology - Biological Process	GOBP_CYTOKINE_PRODUCTION_INVOLVED_IN_IMMUNE_RESPONSE	0.000811267524134991	0.012343131058088	0.477270815362862	-0.394308925199313	-1.68961049066982	121	Cd55,Kit,Syk,Axl,Lilrb4b,Ash1l,Vsir,Lilrb4a,Slc11a1,Il1r1,Panx1,Cd36,Bcl6,Tnfrsf14,Tlr4,Sirt1,Tnfrsf1b,Rasgrp1,P2rx7,Dennd1b,Tlr7,Laptm5,Fcer1g,Tek,Xcl1,Tlr9,Hmox1,Plcg2,Scimp,Irak3,Jak3,Tlr2,Gimap3,Nod2,Casp4,Twist1,Trpm4	0.305785123966942
Canonical Pathways - Wiki	WP_WHITE_FAT_CELL_DIFFERENTIATION	0.00920229395883389	0.0710163542940644	0.380730400722792	-0.51565489650395	-1.68933827240165	30	Pparg,Cebpd,Tle3,Rora,Foxo1,Cebpb,Klf15,Creb1,Klf2,Gata2,Klf4	0.366666666666667
Canonical Pathways - Biocarta	BIOCARTA_NEUTROPHIL_PATHWAY	0.00638408394300138	0.0563522913778651	0.407017918923954	-0.756988947528629	-1.68912891871186	8	Itgal,Cd44,Itgb2,Sell	0.5
Ontology - Biological Process	GOBP_NEGATIVE_REGULATION_OF_PHAGOCYTOSIS	0.00764761416384191	0.0633190834723056	0.407017918923954	-0.544109773666571	-1.68907945825959	26	Sirpa,Fcgr2b,Cd300a,Dysf,Cd300lf,Siglece,Tlr2,Plscr2,Prtn3,Cnn2,Sftpd,Hmgb1,Pten,Syt11,Pip4p2	0.576923076923077
Regulatory Target Gene - miRDB	MIR_582_5P	0.000107498258100348	0.0022993719533053	0.538434096309916	-0.365863121027972	-1.68878853841587	203	Ankrd12,Rictor,Colgalt2,Ankrd16,Ino80d,Paxbp1,Nhlrc2,Ankrd44,Chd9,Cemip2,Clec9a,Znrf3,Stab2,Taok1,Plekhm3,Cdk17,Azin1,Cdyl,Dennd1b,Pptc7,Satb1,Yod1,Slc8a1,Pde7a,Taf4,Zfp148,Zfp800,Akap11,Carf,Shprh,Smchd1,Cnst,Neurl3,Nrp1,Lmbrd2,Enoph1,Ttll7,Atp2b1,Itprid2,Zbtb34,Spag9,Phf6,Ercc6l2,Fmr1,Xkrx,Lsm14a,Tet3,Zmym2,Usf3,Zfhx4,Epc2,Sh2d3c,Zfp944,Sfpq,Gja1,Setbp1,Rock2,Lats1,Thsd7a,Lgr5,B3galnt2,Akap13,B…	0.394088669950739
Ontology - Cellular Component	GOCC_HOST_CELLULAR_COMPONENT	0.0069166371539239	0.0592254131650871	0.407017918923954	-0.772876900245441	-1.68869472320661	7	Gbp9,Gbp2b,Gbp7,Gbp2,Gbp3	0.714285714285714
Ontology - Biological Process	GOBP_MULTICELLULAR_ORGANISM_AGING	0.00953406546778615	0.0728669463615876	0.380730400722792	-0.557217633958068	-1.68866135295094	23	Slc1a2,Adra1a,Alpl,Arhgef12,Gna12,Hyal2,Gnaq,Wrn,Pmp22,Edn1	0.434782608695652
Ontology - Biological Process	GOBP_G_PROTEIN_COUPLED_RECEPTOR_SIGNALING_PATHWAY	1.57443535057754e-06	6.70851828500072e-05	0.643551836150722	-0.338981022218992	-1.68859618846422	415	Adora1,Kctd12,Adcy6,Adgre4,Adrb2,Syk,Fzd8,Camk2b,Entpd1,Itpr3,Calcrl,Prex2,Dgkh,Adgrf5,Fzd4,Adgre5,Ccr6,Adgrl4,Cmklr1,Ccr5,Adgre1,Adcy7,Prex1,Homer1,Ednrb,Plek,Insr,S1pr5,P2ry13,Cxcr5,P2ry12,Adgrg2,Slc39a14,Prkcb,Plcb1,Adra1a,Adcy9,Akap5,Ccl6,Vav1,Akap12,Cacna1d,Plce1,Celsr2,Pik3cb,Gng2,Rgs8,Gpr182,Adcy4,Git2,Jak2,Pik3r5,Arhgef12,Met,Cxcr6,Xcl1,Dgkq,Gabbr1,Lmbrd2,Gpr65,Gpr174,Ppp1r9b,Gna12,Adgrl1…	0.308433734939759
Ontology - Molecular Function	GOMF_TRANSCRIPTION_COACTIVATOR_BINDING	0.00666500331847092	0.0578126790282743	0.407017918923954	-0.462676432114566	-1.68824895855837	50	Ppara,Pparg,Ccnt2,Rora,Ep300,Foxo1,Med1,Rorc,Runx1,Ahr,Tert,Creb1,Ppard,Atf7,Gata2,Epas1	0.32
Regulatory Target Gene - miRDB	MIR_466I_3P	2.2113600526155e-05	0.000622639708312003	0.575610261071129	-0.351154957473201	-1.68800739562259	281	Pfkfb2,Slc23a2,Kit,Ino80d,Ssh2,Ash1l,Ankrd44,Nufip2,Ptprb,Slc39a2,Rora,Slc16a10,Plag1,Macf1,Bcl6,Zfp281,Soat1,Ptbp3,Nr2c2,Pou2f1,Inpp4b,Mcf2l,Pcdh11x,Ids,Adcy9,Rasgrp1,Rnf152,Hhip,Nr1d2,Diaph2,Arid2,Ccdc62,Cep350,Slc8a1,Slf2,Rsbn1l,Ms4a6d,Tnrc6b,Kdm7a,Wdr59,Apc,Zfp882,Mgam,Dgkq,A630001G21Rik,Hlf,Tnpo1,Prr3,Rab6b,Klc1,Zmym5,Nfxl1,Klf15,Maml2,Usp27x,Akap10,Cep70,Oas3,Dennd5b,Slc10a6,Creb1,Atp1b3,Tn…	0.288256227758007
Regulatory Target Gene - miRDB	MIR_6929_5P	0.000308232996477625	0.00560522228895349	0.49849310876659	-0.389102462723234	-1.68785477691623	135	Pcp4l1,Iqgap1,Chd3,Soga1,Stk35,Sdc3,Cbx5,Asxl2,Plxna4,Cxcr5,Pou2f1,Nrros,Mat2a,Dido1,Map3k3,Pde7a,6430548M08Rik,Laptm5,Dok2,Susd6,Baz2a,Sh2b3,Agpat1,Vamp2,Slc25a10,Gfra2,Vps25,Leng8,Kcnb1,Xkrx,Jade2,Helb,Ctnnd1,Cyfip2,Prg4,Thsd7a,Nav1,Camta2,Ccdc171	0.288888888888889
Ontology - Cellular Component	GOCC_IMMUNOLOGICAL_SYNAPSE	0.00570541555987151	0.0522322643912579	0.407017918923954	-0.470811440350424	-1.68778400811573	45	Itgal,Cd53,Carmil2,Nedd9,Coro1a,Lgals3,Card11,Scimp,Atp2b1,H2-Eb2,Cd37,Lck,Skap1,H2-Eb1,Icam1,Havcr2,Nptn,Prf1,Lat,Rhoh,Ptprj	0.466666666666667
Curated - Chemical and Genetic Perturbation	HOWLIN_CITED1_TARGETS_1_UP	0.00637713376054007	0.0563219735267985	0.407017918923954	-0.514393171718795	-1.68742772122301	31	Il6ra,Malat1,Cbx5,Arhgap9,Rbm5,Pank3,Samhd1,Zbtb20,Ddx6,Xist	0.32258064516129
Ontology - Biological Process	GOBP_NEGATIVE_REGULATION_OF_MYELOID_LEUKOCYTE_DIFFERENTIATION	0.00719290775795713	0.060555741035329	0.407017918923954	-0.462402210111002	-1.68724835645332	50	Lilrb4b,Pirb,Lilrb4a,Clec2d,Trib1,Inpp5d,Zbtb46,Inpp4b,Pira2,Mafb,C1qc,Runx1,Pira1,Tnfrsf11b,Gata2,Fbxw7,Clec2i,Gpr137b,Myc,Nme1,Pilrb1,Gpr55,Cdk6,Gpr68,Cul4a	0.5
Regulatory Target Gene - miRDB	MIR_376C_3P	0.00111056196987329	0.0158013439780995	0.45505986738723	-0.405913517430613	-1.6867205083477	101	Dsg1c,Pfkfb2,Cpeb3,Jmjd1c,Asxl2,Bmpr2,Neil2,Ccdc82,Gpr155,Elac1,Brwd1,Tgfbr3,Susd6,Plekha1,Tceanc,Ahr,Vldlr,En2,C5ar1,Zfp746,Sbno2,Phf6,Piga,Arid4a,Ndufaf5,Flt3,Tspan2,Adssl1,Thsd7a,Pclo,Fndc3a,Cr2,Relch,Arhgef17,Zswim6,Bahcc1,Arfgef1,Cxcl16	0.376237623762376
Ontology - Cellular Component	GOCC_B_CELL_RECEPTOR_COMPLEX	0.00868660923668876	0.0684545826763358	0.380730400722792	-0.796528588678019	-1.68632150020125	6	Syk,Ighd,Cd79a,Cd79b	0.666666666666667
Positional	chr1G1	0.0134099550961776	0.0916947889867102	0.380730400722792	-0.612331813745459	-1.68629273372586	16	C730036E19Rik,Ivns1abp,Niban1,Gm8941,Hmcn1,Pla2g4a,Prg4,Rbm3-ps,Odr4,Gm10138,Tpr	0.6875
Regulatory Target Gene - miRDB	MIR_582_3P	0.00719290775795713	0.060555741035329	0.407017918923954	-0.462125435504879	-1.6862384402179	50	Cacna1h,Hivep1,Arid4b,Zfp281,Dipk2a,Rfx7,Ccdc88a,Arhgap32,Bach2,Bmp2k,Rp2,Rap1b,Lrrcc1,Hnrnpa1,Stag2,Inpp5k,Lhx6,Map2,Frmd4a,Arfgef1,Hmgn5,Dnajc19,Rxra,Ptpn12,Dlc1	0.5
Ontology - Biological Process	GOBP_REGULATION_OF_URINE_VOLUME	0.00976798368483991	0.074061934034463	0.380730400722792	-0.588031031910844	-1.68615897905702	18	Adcy6,Adrb2,Mllt6,Ednrb,Nfat5,Adm,Npr3,Adrb1,Edn1,Inpp5k	0.555555555555556
Ontology - Biological Process	GOBP_OSTEOCLAST_DIFFERENTIATION	0.00155162988362305	0.0203657956481752	0.45505986738723	-0.404169508875959	-1.68609618936958	103	Rassf2,Lilrb4b,Pirb,Lilrb4a,Csf1r,Clec2d,Asxl2,Inpp5d,Cebpb,Nedd9,Inpp4b,Pira2,Tmem64,Fcer1g,Mafb,Bmp2,Cd300lf,Apc,Ireb2,Tyrobp,Sbno2,Esrra,Creb1,Tnfrsf11a,Gab2,Pira1,Tnfrsf11b,Ccr1,Dlk1,Fbxw7,Adam8,Ppargc1b,Gsk3b,Tnf,Clec2i,Ccl9,Gpr137b,Ccl5	0.368932038834951
Ontology - Biological Process	GOBP_IMMUNE_RESPONSE_INHIBITING_CELL_SURFACE_RECEPTOR_SIGNALING_PATHWAY	0.00146372808658547	0.0196255403067241	0.45505986738723	-0.910326110321001	-1.68593219623715	4	Lilrb4b,Lilrb4a	0.5
Ontology - Biological Process	GOBP_NEGATIVE_REGULATION_OF_ACUTE_INFLAMMATORY_RESPONSE	0.00726822937297485	0.0610295087968711	0.407017918923954	-0.726000458729701	-1.6858034224595	9	Adora1,Pparg,Ash1l,Fcgr2b,Il20rb	0.555555555555556
Ontology - Biological Process	GOBP_MRNA_ALTERNATIVE_POLYADENYLATION	0.00385197076640636	0.0393574130411966	0.431707695803346	-0.853039471349411	-1.68565864396142	5	Ythdc1,Cpsf6,Cpsf7,Virma	0.8
Regulatory Target Gene - miRDB	MIR_6961_3P	0.000402948177213571	0.00702462758121721	0.49849310876659	-0.392841259146832	-1.68523319993587	122	BC024139,Chd3,Rictor,Pbx1,Ubn2,Ep300,Plxna4,Mbnl1,Adgrg2,Srrm2,Lonrf3,Aak1,Ccdc62,Dync2h1,Celsr2,Pnn,Nox4,Dmd,Basp1,Fcho1,Cd46,Rexo5,Slc25a53,Rif1,Peak1,Smg7,Lrig1,Nod2,Gtpbp8,Rb1cc1,Serpina3n,Ggt5,Atmin,Gsk3b,Plekha8,Sema3d,Col24a1,Treml2	0.311475409836066
Ontology - Molecular Function	GOMF_SCAFFOLD_PROTEIN_BINDING	0.00460456298678176	0.0447360240213648	0.407017918923954	-0.432746829914874	-1.68522469008401	68	Cd163,Adcy6,Cacna1h,Syk,Panx1,Homer1,Shank3,P2rx7,Akap5,Plcg2,Phf6,Pde4d,Crk,Il6st,Casp4,Grin2b,Casp1,Kif1b,Gja1,Fyn	0.294117647058824
Ontology - Biological Process	GOBP_NEGATIVE_REGULATION_OF_INNATE_IMMUNE_RESPONSE	0.00238024012501088	0.027693411069571	0.431707695803346	-0.426548080265841	-1.68470754588982	75	Pparg,Ifi209,Nlrc5,Ifi207,Vsig4,Clec2d,Ifi203,H2-Bl,Smpdl3b,Ifi204,Ifi213,Mndal,Tnfaip3,Parp14,Slamf8,Samhd1,Klrd1,Irak3,Oas3,Arrb2,Crk,Ccr1,Atg12,Cnot7,Ifi211,Havcr2,Ifi208,Acod1,Ifi206,Ifi205,Cd96,Ythdf3,Klre1,Oas1g,Mmp12,Tap1,Tgfb1,Serpinb9,Nlrc3	0.52
Curated - Chemical and Genetic Perturbation	BAUS_TFF2_TARGETS_UP	0.0178573457193779	0.110503103812342	0.352487857583619	-0.523484952787502	-1.68460519337902	28	Ms4a1,H2-Bl,Slfn2,Samhd1,Ltb,Apoc2,H2-K2,Slc2a2,Dgka,Ptpn22,Zeb1,Crip1,Tap1,Abcg2,Psmb9,Cyp2d9,Bcat2,Igtp	0.642857142857143
Ontology - Molecular Function	GOMF_G_PROTEIN_COUPLED_RECEPTOR_ACTIVITY	0.000138363328761066	0.00285659650783639	0.518848077743792	-0.371767742159329	-1.68459482141062	177	Adora1,Adgre4,Adrb2,Fzd8,Calcrl,Adgrf5,Fzd4,Adgre5,Ccr6,Adgrl4,Cmklr1,Ccr5,Adgre1,Ednrb,S1pr5,P2ry13,Cxcr5,P2ry12,Adgrg2,Adra1a,Celsr2,Gpr182,Cxcr6,Gabbr1,Gpr65,Gpr174,Adgrl1,Xcr1,Lgr4,C5ar1,P2ry6,Gpr141b,Adra2c,Gpr35,Npr3,Ppard,P2ry4,Ccr1,Hrh1,Ptgfr,Lpar6,C5ar2,Adrb1,Ccr7,Crcp,Fpr2,P2ry10,Lpar5,Tpra1,Cxcr2,Gcgr,Cnr2,S1pr4,Fzd1,Lgr5,Gpr141,Ccr2	0.322033898305085
Regulatory Target Gene - miRDB	MIR_7670_3P	2.67199799857849e-05	0.000726792528611646	0.575610261071129	-0.357762227101338	-1.68439389881036	248	Esrrg,Lnpep,Zbed6,Fnip1,Pfkfb2,Tppp,Acer2,Lin7a,Ccnt2,Rictor,Ssh2,Ppargc1a,Spred1,Ociad2,Tgfbr2,Plekhm3,Mbnl1,Inpp4a,Nin,Aoah,Ppm1k,Sirt1,Hook3,Plcb1,Slc43a1,Mlxip,Alpl,P2rx7,Dennd1b,Micu3,Epha7,Gpbp1l1,Pcdh12,Ptprd,Tnrc6b,Xrn1,Lgals3,H2-M2,Pgpep1l,Tnfaip8,Dpy19l4,Ankfy1,Ttyh1,Atp2b1,Cd2ap,Birc6,Gcnt2,Creb1,G2e3,Trim36,Mapre2,Slc16a6,Ncoa7,Lsm5,Cdh4,Rere,Slc38a9,Stk17b,Nanos1,Lrp2,Synj2,Zfhx4,Fbx…	0.282258064516129
Ontology - Biological Process	GOBP_VISCERAL_SEROUS_PERICARDIUM_DEVELOPMENT	0.00660808437824078	0.0575804360825648	0.407017918923954	-0.754711674181642	-1.68404745975692	8	Vcam1,Itga4,Tgfbr3	0.375
Ontology - Biological Process	GOBP_CELLULAR_RESPONSE_TO_INTERLEUKIN_1	0.00236775634813145	0.0275882359661192	0.431707695803346	-0.435998634239049	-1.68385866655211	65	Rora,Il1r1,Sirpa,Cebpb,Plcb1,Adamts7,Ccl6,Rc3h1,Xcl1,Mapk11,Irak3,Rbmx,Hyal2,Il1rn,Ccl22,Ccl25,Ccl9,Pycard,Ccl5,Hyal3,Saa3,Hyal1,Acod1	0.353846153846154
Regulatory Target Gene - miRDB	MIR_208B_5P	0.000467142782697476	0.00795334168076117	0.49849310876659	-0.385776301403041	-1.68370308451748	138	Slc23a2,Ro60,Nufip2,Lcor,Tle3,Naaladl2,Hic2,Zbtb14,Znrf3,Bdp1,Gls,Sirt1,Btbd11,Klhl24,Mef2a,Pde7a,Nipbl,Fcrla,Med13l,Apc,Tmem170b,Aff4,Slc12a6,Ttll7,Plpp3,Stx16,Rnf38,Zbtb16,Lgr4,Cdk19,Nsd3,Creb1,1700025G04Rik,Ing4,Ap5z1,Maml3,Il6st,Mfap3l,Adrb1,Mcur1,Ccl25	0.297101449275362
Regulatory Target Gene - miRDB	MIR_6975_3P	0.000606876584847976	0.00976181703398537	0.477270815362862	-0.390490671190945	-1.68363714107997	131	Tasor,Ogt,Gm14322,Ppargc1a,Sntb2,Mllt6,Prpf39,Zfp715,Galnt6,Ccp110,Plxna4,Plekhg3,Kalrn,Ube3a,Nme4,Baz1a,Nfe2l1,Ap4e1,Dnmt3a,H6pd,Zfp971,Hlf,AB124611,Il21r,Mief1,Casc3,Kcnb1,Mfsd4b5,Klhl29,Zfp976,Pigr,Gm14326,Ppargc1b,Plxna1,Zfp966,Nfib,Zfp970,Ldlrad4,Mxi1,Gm14325,Lrp4,Rapgef2,Itga10,Gigyf1,6720489N17Rik,Zfp738	0.351145038167939
Ontology - Biological Process	GOBP_REGULATION_OF_MAP_KINASE_ACTIVITY	0.000266894961758661	0.0049432649506769	0.49849310876659	-0.371361274969085	-1.68341206754884	175	Iqgap1,Pparg,Bmp7,Kit,Syk,Fzd8,Ptprc,Fzd4,Hipk3,Trib1,Insr,Tlr4,Spry4,Fgf1,Zeb2,Rasgrp1,Fgd4,Cd300a,Fgd2,P2rx7,Trib2,Pik3cb,Vegfa,Nox4,Bmp2,Pik3r5,Tlr9,Sh2b3,Map3k5,Pik3cg,Robo1,Irak3,Hyal2,Aida,Il1rn,Tnfrsf11a,Ptpn1,Lax1,Flt1,Nod2,Pdgfd,Map4k2,Mst1r,Il34,Mapk8ip3,Ntf3,Sorl1,Kitl,Ccr7,Pik3r6,Adam8,Dusp16,Gstp2,Gsk3b,Tnf	0.314285714285714
Ontology - Biological Process	GOBP_TYPE_II_INTERFERON_PRODUCTION	0.000800470900364451	0.0122486573970763	0.477270815362862	-0.398962657643162	-1.68298414216316	112	Axl,Lilrb4b,Vsir,Lilrb4a,Slc11a1,Prnp,Il1r1,Sirpa,Carmil2,Tlr8,Tlr4,Rasgrp1,Tlr7,Irf8,Laptm5,Jak2,Cd244a,Nfkbiz,Tlr9,Runx1,Klrk1,Zfp683,Il20rb,Gimap3,Pde4d,Slamf6,Nod2,Abl2,Txk,Flt3,Ccr7,Abl1,Ripk3,Tnf,Itk,Pycard,Cd14,Cd274,Ccr2,Havcr2,H2-Q7,Hmgb1,Ptpn22,Cd2,H2-M3,Cd96,Sash3,Cyrib,Ticam2,Klre1,Tlr3	0.455357142857143
Ontology - Biological Process	GOBP_SKELETAL_MUSCLE_SATELLITE_CELL_PROLIFERATION	0.0110513469348143	0.0808464060468769	0.380730400722792	-0.676161895550328	-1.68259113429783	11	Paxbp1,Cflar,Jak2,Six5,Ppard,Stat3	0.545454545454545
Ontology - Biological Process	GOBP_POSITIVE_REGULATION_OF_MYELOID_CELL_APOPTOTIC_PROCESS	0.00756113674943467	0.0627652703951776	0.407017918923954	-0.724460139991455	-1.68222673794176	9	Cd44,Sirt1,Pik3cd,Pik3cb	0.444444444444444
Ontology - Molecular Function	GOMF_STAT_FAMILY_PROTEIN_BINDING	0.0111939429940274	0.081628657581845	0.380730400722792	-0.675959690127612	-1.68208795739033	11	Pparg,Ep300,Dtx3l,Spi1	0.363636363636364
Ontology - Biological Process	GOBP_PHOSPHATIDYLINOSITOL_PHOSPHATE_BIOSYNTHETIC_PROCESS	0.00529556037736548	0.0493913526866352	0.407017918923954	-0.468567423403751	-1.68142080581485	46	Ip6k2,Atg14,Smg1,Pik3cd,Ip6k1,Bpnt2,Pik3cb,Pi4ka,Socs4,Pik3cg,Pik3c2g,Itpkb,Pip4k2a,Pik3c2b,Pik3ca	0.326086956521739
Ontology - Biological Process	GOBP_REACTIVE_OXYGEN_SPECIES_BIOSYNTHETIC_PROCESS	0.00358513797796968	0.0374918378231412	0.431707695803346	-0.463148622966416	-1.68059546496606	49	Cybb,Ogt,Ppara,Cd36,Tlr4,Ncf1,Sirt1,Rab27a,Pikfyve,Acox1,Cflar,Nox4,Ncf2,Plcg2,Cyba,Stat3,Hdac4,Mpo,Fyn	0.387755102040816
Ontology - Biological Process	GOBP_LYMPHOCYTE_ACTIVATION_INVOLVED_IN_IMMUNE_RESPONSE	0.0003065397412619	0.00558076499404193	0.49849310876659	-0.373336762868866	-1.68038176398613	168	Kmt2a,Il6ra,Itgal,Slc15a4,Ptprc,Lfng,Cd19,Atp7a,Ccr6,Nckap1l,Lilrb4a,Rora,Slc11a1,Slfn2,Bcl6,H2-DMb2,Tlr4,Dock10,Rab27a,Spi1,Irf8,Coro1a,Fcer1g,Cd244a,Rorc,Lgals3,Ly9,Rc3h1,Nfkbiz,Mfng,Tnfaip3,Cd46,Rif1,Plcg2,Dock11,Pck1,Zfp683,Fgl2,Cd180,Jak3,Stat3,Slamf6,Unc13d,Rnf168,Ccr7,Abl1,Pou2af1,Nfkbid,Icam1,H2-DMb1,Prkcz,Ccr2,Havcr2,Cd74,Nlrp3,Hmgb1,Shld1,H2-M3,Nkg7,Paxip1,Trp53bp1,Rc3h2,Clcf1,Tbx21,Pms…	0.410714285714286
Ontology - Biological Process	GOBP_B_CELL_HOMEOSTASIS	0.0064337874902854	0.0566039041086559	0.407017918923954	-0.472026330798416	-1.68000231332385	42	Cd44,Pirb,Nckap1l,Dock10,Pik3cd,Bcl2,Rc3h1,Tnfaip3,Il7r,Ahr,Dock11,Sos2,Bcl2l11,Abl1,Ppp2r3c,Cd74,Mef2c,Rc3h2,Sash3	0.452380952380952
Regulatory Target Gene - miRDB	MIR_7673_3P	0.00176495110154398	0.022441493331616	0.45505986738723	-0.400418975411512	-1.67939806228784	108	Esrrg,Slc1a2,Ccnt2,Ssh2,Chd7,Map3k2,Pou2f1,Tbc1d16,Fchsd2,Phactr2,Smchd1,Met,Tmem170b,Fhod3,Stk26,Zfyve16,Cep70,Phf6,Sav1,Prox1,Zdhhc21,Gng7,Pik3c2b,Paip2b,Rp2,Zfp644,Gm14326,Epas1,Zfx,Zfp236,Abcb6,Zfp974,Gm14325,Cd14,Msl2,Kcnq5,Nudt19,6720489N17Rik,Pde1a,Dcp2,Septin2,Lrrn4,Avl9,Arglu1,Cep97,Mknk2,Gfra1,Rexo1,Samd5	0.453703703703704
Hallmark	HALLMARK_ALLOGRAFT_REJECTION	0.00025365483494837	0.00475855282284291	0.49849310876659	-0.372949281927379	-1.67913356983789	169	Itgal,Ptprc,Fyb,Ccr5,Stab1,H2-DMb2,Cd79a,Itgb2,Prkcb,Fgr,Fcgr2b,Spi1,Cfp,Brca1,Ctss,Il2rb,Irf8,Elf4,Cxcl13,Inhbb,Ccnd3,Jak2,Cd86,Cd3g,Trat1,Gpr65,H2-Ob,Ncf4,Lcp2,Klrd1,Tlr2,H2-Oa,H2-DMa,Igsf6,Ccr1,St8sia4,Ereg,Tlr1,Ltb,Lck,Ccl22,H2-Aa,Srgn,Cd7,Ets1,Eif3a,Icam1,Tnf,Itk,Cd3d,Ccl5,Was,Il16,Il2rg,Ccr2,Cd74,Nlrp3,Il2ra,Ly86,Mmp9,Cxcr3,Cd2,Prf1,Ache,Fasl,Cd96,Cd4,Stat1,Map4k1,Ptpn6,Nme1	0.420118343195266
Regulatory Target Gene - miRDB	MIR_139_5P	0.000473364257547939	0.00803810546144968	0.49849310876659	-0.391409656950579	-1.67909182986831	122	Pfkfb2,Slc23a2,Kat6a,Ash1l,Sema6d,Taok1,Atrx,Prpf4b,Rab27a,Zeb2,Zfp148,Rfx7,Dmd,Bcl2,Zfp619,Zfyve27,Mgat4a,Baz2b,Zbtb34,Meis2,Birc6,Pip4k2a,Hipk1,Fmr1,Pde4d,Adcy1,Eif5a2,Tet3,Lrp2,Usf3,Flt3,Golm2,Txlng,Nptx1,Zfp748,Rock1,Pmp22,Irak1bp1,Zeb1,Fam76b,Pcdh7,Rem1,She,Atl2,Avl9,Zfp120,Zfp874a,Mycbp,Kmt5b,Cdk6,Morn4,Rreb1	0.426229508196721
Ontology - Molecular Function	GOMF_CHITIN_BINDING	0.00165655237065002	0.0214344050713221	0.45505986738723	-0.906566381489706	-1.67896914440997	4	Ctbs,Chil1,Chil3	0.75
Canonical Pathways - Reactome	REACTOME_MET_ACTIVATES_RAP1_AND_RAC1	0.011621731315443	0.0834928932934745	0.380730400722792	-0.674695523477505	-1.67894214924624	11	Hgf,Met,Crk,Rap1b,Rapgef1,Gab1	0.545454545454545
Regulatory Target Gene - miRDB	MIR_15B_3P	0.00328121956795215	0.0349756611431546	0.431707695803346	-0.450095168716598	-1.67861825297574	54	Sftpa1,Nufip2,Lcor,Naaladl2,Marchf1,Far1,Ptbp3,Ncf1,Gmfb,Nox4,Cyp2j9,Tmtc1,Dnajb14,Arhgap27,Dynlt1b,Mfap3l,Fpgt,Il2rg,Bbs7,Olfm3,Dimt1,Ptprj,Frat2,Man1a	0.444444444444444
Cell Type Signatures	TABULA_MURIS_SENIS_LUNG_NON_CLASSICAL_MONOCYTE_AGEING	0.00575590605385503	0.0525144481143573	0.407017918923954	-0.484125175555981	-1.67859399676967	38	Cybb,Malat1,Gda,Fcgr4,Pla2g7,Filip1l,Fcer1g,Ms4a6c,Cyba,Hp,Xist,Apoc2,H2-Aa,H2-Ab1,H2-Eb1,Cd52,Cd74	0.447368421052632
Ontology - Molecular Function	GOMF_TRANSMEMBRANE_RECEPTOR_PROTEIN_KINASE_ACTIVITY	0.0024493121687918	0.0283119987418568	0.431707695803346	-0.438919571656845	-1.67855256285797	62	Ntrk1,Kit,Insrr,Axl,Mertk,Tgfbr2,Csf1r,Bmpr2,Igf1r,Insr,Tgfbr3,Epha7,Met,Tek,Nrp1,Nrp2,Flt1,Kdr,Mst1r,Bmpr1a,Flt3	0.338709677419355
Regulatory Target Gene - miRDB	MIR_7063_5P	0.00450779458776008	0.0439825682646189	0.407017918923954	-0.452090345283295	-1.67787955773153	53	Itga4,Rrnad1,Taok1,Znrf1,Pik3cd,Wwp1,Cnst,Baz2b,Zbtb34,Dtna,Pcnx,Slc25a26,Mapk8ip3,Grin2b,Hspa12a,Adam1a,Atxn2l	0.320754716981132
Ontology - Biological Process	GOBP_POSITIVE_REGULATION_OF_T_CELL_TOLERANCE_INDUCTION	0.00816449526273549	0.0661221010237017	0.380730400722792	-0.767740812980609	-1.67747264701401	7	Lilrb4b,Tgfbr2,Lilrb4a,Itch	0.571428571428571
Ontology - Biological Process	GOBP_LYMPHOCYTE_MIGRATION	0.00199514247280035	0.0245124061017902	0.431707695803346	-0.414711619958592	-1.67708716861579	89	Itga4,Itgal,Jam2,Ccr6,Tnfrsf14,Nedd9,Stk10,Ccl6,Cxcl13,Coro1a,Myo1g,Msn,Xcl1,Cd200r1,Gcsam,Aif1,Itgb7,Crk,Adam10,Abl2,Padi2,Ccl22,Cxcl12,Ccr7,Abl1,Adam8,Ccl25,Ripk3,Icam1,Ccl9,Slc12a2,Pycard,Ccl5,Hsd3b7,Ccr2	0.393258426966292
Canonical Pathways - Reactome	REACTOME_ADENYLATE_CYCLASE_ACTIVATING_PATHWAY	0.00829520565421274	0.0666598502327095	0.380730400722792	-0.721956765681438	-1.67641379811675	9	Adcy6,Adcy7,Adcy9,Adcy4,Adcy1	0.555555555555556
Ontology - Biological Process	GOBP_NUCLEOTIDE_BINDING_OLIGOMERIZATION_DOMAIN_CONTAINING_1_SIGNALING_PATHWAY	0.0102402800689644	0.0765560088590192	0.380730400722792	-0.791619881588005	-1.67592933296238	6	Slc15a4,Nfkbia,Tlr4,Tnfaip3	0.666666666666667
Ontology - Molecular Function	GOMF_AZOLE_TRANSMEMBRANE_TRANSPORTER_ACTIVITY	0.0119069236409251	0.084895782666338	0.380730400722792	-0.67343406257427	-1.67580307420221	11	Slc22a2,Slc15a4	0.181818181818182
Positional	chr1E4	0.00235540283674989	0.0275161068282895	0.431707695803346	-0.408594356276784	-1.67571967032792	94	Adora1,Zbed6,Pfkfb2,Mdm4,Cd55,Gm15675,Zc3h11a,Kif21b,Ptprc,Zfp281,Chil1,F730311O21Rik,Plekha6,Dennd1b,Yod1,Rab7b,Nucks1,Nr5a2,Ptpn7,Cdk18,Lax1,Elk4,Pik3c2b,Gm19705,Pigr,Ppp1r12b,Mybph,Fcmr	0.297872340425532
Ontology - Molecular Function	GOMF_MITOGEN_ACTIVATED_PROTEIN_KINASE_KINASE_BINDING	0.0107626923506961	0.0794238112162605	0.380730400722792	-0.573861178611331	-1.67564253316795	19	Trib1,Ksr2,Taok2,Trib2,Arrb1,Mapk8ip3	0.315789473684211
Regulatory Target Gene - miRDB	MIR_7013_5P	0.0004703812075342	0.0079999759298359	0.49849310876659	-0.387054038663	-1.67548124972056	134	Slc1a2,Reps2,Colgalt2,Ino80d,Naip6,Mbnl1,Ankrd17,Ids,Hhip,Hecw2,Epha7,Gmfb,Fam199x,Gng2,Clec4f,Lcorl,Ercc6,Dmd,Slc25a53,Dbndd2,Nucks1,Plekhg1,Atp2b1,Nsd3,B230219D22Rik,Zfp677,Lrrc58,Prdm1,Armcx4,Rere,Tmem47,Dnase2b,Txk,Actr6,Samd3,Phldb2,Lpp,Itgav,Zfp748,Ifi211,Pnpt1,Wsb1,Dck,Ifi205,Angpt1,Iqgap2,Wdr76,Plcxd2,Wapl,Rspo3,Tlr3	0.380597014925373
Canonical Pathways - Wiki	WP_NUCLEAR_RECEPTORS	0.0069227658777488	0.0592254131650871	0.407017918923954	-0.510575176622333	-1.67490307836328	31	Nr1i3,Ppara,Pparg,Rora,Nr2c2,Nr1d2,Rorc,Nr5a2,Esrra,Ppard	0.32258064516129
Ontology - Biological Process	GOBP_G_PROTEIN_COUPLED_PURINERGIC_RECEPTOR_SIGNALING_PATHWAY	0.00858883371909973	0.0679514592660231	0.380730400722792	-0.721177594357135	-1.67460452972112	9	Adora1,P2ry12	0.222222222222222
Ontology - Biological Process	GOBP_DETECTION_OF_EXTERNAL_BIOTIC_STIMULUS	0.0108052523157303	0.0795705507166776	0.380730400722792	-0.55257515172327	-1.67459219961856	23	Naip1,Naip5,Clec4n,Naip6,Tlr4,Clec7a,Tlr2,Nod2,Tlr1,Itgav,Nlrc4,Scarb1	0.521739130434783
Ontology - Molecular Function	GOMF_PHOSPHOTYROSINE_RESIDUE_BINDING	0.00650616707227895	0.0570215003637752	0.407017918923954	-0.467090125394554	-1.67444368684613	45	Syk,Sla,Cbl,Fgr,Vav1,Hck,Plcg2,Irs1,Vav2,Crk,Abl2,Lck,Sh2d3c,Abl1,Rasa1,Samsn1,Grap,Grap2,She,Ptpn6	0.444444444444444
Ontology - Biological Process	GOBP_HISTONE_H3_K4_METHYLATION	0.00338178989902325	0.035928153827753	0.431707695803346	-0.455334553322092	-1.67423397153156	51	Setd4,Kmt2a,Ogt,Kmt2c,Ash1l,Kmt2d,Brca1,Nfkbiz,Kansl3,Rlf,Kmt2b,Kansl1,Arid4a,Wdr82,Auts2,Setbp1,Nnmt	0.333333333333333
Ontology - Biological Process	GOBP_POSITIVE_REGULATION_OF_DEFENSE_RESPONSE	2.75533179130734e-06	0.000109265273833007	0.627256739718528	-0.337848133416003	-1.67395204100501	377	Setd4,Syk,Tlr13,Slc15a4,Ifi209,Nlrc5,Clec4n,Ifi207,Ccr5,Trim41,Mefv,Csf1r,Ifi203,Cd36,Nfkbia,Cebpb,Smpdl3b,Tlr8,Tlr4,Ankrd17,Med1,Ifi204,Ifi213,Rasgrp1,Mndal,Cd300a,Nlrp1b,Spi1,Vav1,Fcgr1,Wdfy1,Ctss,Tlr7,Gpr108,Fcer1g,Cxcl1,Jak2,Cd300lf,Fcgr3,Trim56,Erbin,Slc15a3,Nfkbiz,Xcl1,Tlr9,Tnfaip3,Optn,Cd86,Clec7a,S100a8,Treml4,Rab7b,Plcg2,Scimp,Lgr4,Klrk1,Cdk19,Rbm47,Pik3cg,Usp27x,Tyrobp,Rab11fip2,Klrd1,L…	0.347480106100796
Ontology - Biological Process	GOBP_POSITIVE_REGULATION_OF_COLD_INDUCED_THERMOGENESIS	0.00199866124259365	0.024536821277849	0.431707695803346	-0.421086888002395	-1.67369766469985	80	Esrrg,Ogt,Adrb2,Syk,Ppargc1a,Cmklr1,Igf1r,Cd36,Ksr2,Cebpb,Alpl,Prkab2,Jak2,Vegfa,Apc,Plac8,Ucp2,Trpv2,Fh1,Acadl,Decr1,Hadh,Alms1,Adrb1,Appl2,G0s2,Epas1,Ppargc1b,Dync1h1,Gja1	0.375
Regulatory Target Gene - miRDB	MIR_1298_3P	0.0121287803600657	0.0858282641999175	0.380730400722792	-0.517712186525683	-1.6734589238223	29	Mecp2,Trpm7,Hlf,Dock5,Arhgap32,Cxcl12,Mcoln2,Pias1,Tmem186,Mprip,A530064D06Rik,Sema3c,Marcks,Mef2d,Mpv17l,Sash1,Zfp788,Fancm,Cdyl2	0.655172413793103
Ontology - Molecular Function	GOMF_PROTEIN_ANTIGEN_BINDING	0.0121921160480883	0.0861242906553891	0.380730400722792	-0.6724732289822	-1.67341209344126	11	Itga4,Ep300,Sirpa,Klrd1,Lck,H2-Ab1	0.545454545454545
Ontology - Biological Process	GOBP_PURINE_CONTAINING_COMPOUND_TRANSMEMBRANE_TRANSPORT	0.0140881618706139	0.0946593093115009	0.380730400722792	-0.640649254823529	-1.67327196283252	13	Slc25a51,Slc28a2,Slc25a42,Slc19a1,Lrrc8c,Slc17a9,Slc25a16	0.538461538461538
Ontology - Cellular Component	GOCC_CELL_BODY_MEMBRANE	0.0124060081083491	0.0871739935799317	0.380730400722792	-0.54211982119942	-1.67238901229809	24	Adrb2,Il6ra,Kcna2,Cd22,Insr,P2ry12,Rgs8,Atp2b1,Kcnb1,Il6st,Flrt1	0.458333333333333
Ontology - Biological Process	GOBP_POSITIVE_REGULATION_OF_INTERLEUKIN_10_PRODUCTION	0.00880069061196618	0.0689466329067532	0.380730400722792	-0.49990966294441	-1.67237912453059	33	Hgf,Syk,Tlr4,Fcer1g,Tlr9,Cd46,Plcg2,Rbm47,Lilra5,Tlr2,Stat3,Il20rb,Nod2,Pycard,Prkcz,Cd274,Hmgb1	0.515151515151515
Ontology - Biological Process	GOBP_NK_T_CELL_ACTIVATION	0.0137606755206009	0.0931389026259175	0.380730400722792	-0.617724822003375	-1.67234899086805	15	Cd300a,Rasal3,Elf4,Clec4f,Jak2	0.333333333333333
Ontology - Biological Process	GOBP_REGULATION_OF_INNATE_IMMUNE_RESPONSE	8.57081627658599e-06	0.0002860688490983	0.593325476396405	-0.341729251191348	-1.6721312140143	333	Pparg,Syk,Tlr13,Slc15a4,Ifi209,Nlrc5,Clec4n,Ifi207,Trim41,Mefv,Vsig4,Clec2d,Ifi203,Cd36,Nfkbia,H2-Bl,Smpdl3b,Tlr8,Tlr4,Ankrd17,Ncf1,Med1,Ifi204,Fgr,Ifi213,Rasgrp1,Mndal,Cd300a,Nlrp1b,Spi1,Vav1,Wdfy1,Tlr7,Gpr108,Cd300lf,Trim56,Erbin,Slc15a3,Nfkbiz,Xcl1,Tlr9,Tnfaip3,Parp14,Slamf8,Samhd1,Cd86,Clec7a,Treml4,Rab7b,Plcg2,Scimp,Lgr4,Klrk1,Rbm47,Myo1f,Usp27x,Tyrobp,Rab11fip2,Klrd1,Irak3,Oas3,Cd180,Tlr11,…	0.345345345345345
Regulatory Target Gene - miRDB	MIR_3062_3P	0.00215355426991625	0.0258249198789882	0.431707695803346	-0.418393585382248	-1.67150710457618	82	Kbtbd11,Syk,Sdc3,Tmem25,Cbx5,Slc12a9,Fnbp1,Itga9,4930523C07Rik,Mlxip,Cflar,Vegfa,Cic,Phf19,Fosl2,Dchs1,Gcsam,Sema4c,Smg7,Hipk1,Plxnd1,Wnt9b,Pdxp,Map3k9,Plxna1	0.304878048780488
Ontology - Biological Process	GOBP_REGULATION_OF_LYMPHOCYTE_DIFFERENTIATION	0.000176086580062272	0.0035001031007167	0.518848077743792	-0.364851164617711	-1.67131927929365	192	Vnn1,Tox,Nfam1,Syk,Axl,Lilrb4b,Ptprc,Cd44,Il15ra,Vsir,Tgfbr2,Ccr6,Nckap1l,Lilrb4a,Inpp5d,Bcl6,Carmil2,Rasgrp1,Spi1,Arid2,Zfp608,Ikzf3,Rorc,Card11,Rc3h1,Nfkbiz,Tlr9,Sh2b3,Slamf8,Cd46,Runx1,Zfp36l2,Il7r,Zbtb16,Pck1,Clec4g,Zfp683,Fgl2,Itpkb,Jak3,H2-Oa,H2-DMa,Gimap3,Prdm1,Smarca2,Sos2,Lck,H2-Aa,Flt3,Ccr7,Pik3r6,Abl1,Adam8,Nfkbid,Pcid2,Prkcz,Shh,Il2rg,Ppp2r3c,Ccr2,Il1rl2,Cd74,Nlrp3,Flt3l,Il2ra,Cyld,Hm…	0.348958333333333
Ontology - Biological Process	GOBP_AMINO_ACID_BETAINE_METABOLIC_PROCESS	0.0142283414349035	0.0952579432213073	0.380730400722792	-0.63973928576756	-1.67089527122329	13	Slc22a5,Slc22a4,Acadm,Cpt1a,Acadl,Chdh	0.461538461538462
Ontology - Molecular Function	GOMF_PEROXISOME_PROLIFERATOR_ACTIVATED_RECEPTOR_BINDING	0.0133984799935006	0.091678992989229	0.380730400722792	-0.572468883358671	-1.67074794580082	20	Ppargc1a,Asxl2,Ep300,Med1	0.2
Ontology - Biological Process	GOBP_REGULATION_OF_RESPONSE_TO_BIOTIC_STIMULUS	2.90699728742514e-06	0.000114149518484898	0.627256739718528	-0.335155223524746	-1.67041939802715	412	Cd55,Pparg,Syk,Tlr13,Slc15a4,Ifi209,Cd84,Nlrc5,Clec4n,Ifi207,Hrg,Trim41,Mefv,Vsig4,Clec2d,Ifi203,Cd36,Trib1,Nfkbia,H2-Bl,Smpdl3b,Tlr8,Tlr4,Ankrd17,Ncf1,Dtx3l,Med1,Ifi204,Fgr,Ifi213,Rasgrp1,Mndal,Cd300a,Nlrp1b,Spi1,Vav1,Wdfy1,Tlr7,Gpr108,Elmod2,Cxcl1,Cd300lf,Ercc6,Trim56,Erbin,Slc15a3,Nfkbiz,Xcl1,Tlr9,Tnfaip3,Optn,Parp14,Slamf8,Samhd1,Cd86,Clec7a,Treml4,Ahr,Rab7b,Plcg2,Scimp,Lgr4,Klrk1,Rbm47,Myo1f…	0.337378640776699
Ontology - Biological Process	GOBP_NEGATIVE_REGULATION_OF_ENDOTHELIAL_CELL_APOPTOTIC_PROCESS	0.00810340899168759	0.065767333057663	0.380730400722792	-0.530726037013932	-1.67023039083789	27	Angptl4,Cdh5,Tek,Tnfaip3,Tert,Kdr,Abl2,Gata2,Krit1,Abl1,Icam1	0.407407407407407
Ontology - Biological Process	GOBP_POSITIVE_REGULATION_OF_RESPONSE_TO_BIOTIC_STIMULUS	3.0374566251046e-05	0.000804348637864477	0.575610261071129	-0.345667109764295	-1.67011192227655	296	Syk,Tlr13,Slc15a4,Ifi209,Nlrc5,Clec4n,Ifi207,Hrg,Trim41,Mefv,Ifi203,Cd36,Nfkbia,Smpdl3b,Tlr8,Tlr4,Ankrd17,Med1,Ifi204,Ifi213,Rasgrp1,Mndal,Cd300a,Nlrp1b,Spi1,Vav1,Wdfy1,Tlr7,Gpr108,Cxcl1,Cd300lf,Trim56,Erbin,Slc15a3,Nfkbiz,Xcl1,Tlr9,Tnfaip3,Cd86,Clec7a,Treml4,Rab7b,Plcg2,Scimp,Lgr4,Klrk1,Rbm47,Usp27x,Tyrobp,Rab11fip2,Klrd1,Irak3,Oas3,Cd180,Tlr11,Arrb2,Alpk1,Gbp5,Tlr2,Cyba,Gimap3,Lsm14a,Slamf6,Nod…	0.351351351351351
Ontology - Biological Process	GOBP_REGULATION_OF_B_CELL_DIFFERENTIATION	0.00767043721293929	0.0634097392097525	0.407017918923954	-0.494193876738903	-1.66989578311674	34	Nfam1,Syk,Nckap1l,Lilrb4a,Inpp5d,Bcl6,Spi1,Ikzf3,Card11,Tlr9,Slamf8,Zfp36l2	0.352941176470588
Regulatory Target Gene - GTRD	ZFP933_TARGET_GENES	0.00829247856998859	0.0666598502327095	0.380730400722792	-0.47240811563114	-1.66982836715279	41	Dhtkd1,Pdpr,Tmc4,Fam193b,Meg3,Mcf2l,Hhip,Btbd19,Banp,6430548M08Rik,Lims1,Plcb2,Pitpnm2,Gm19705	0.341463414634146
Ontology - Biological Process	GOBP_FEVER_GENERATION	0.00941401505961365	0.0722327276197655	0.380730400722792	-0.695787735411614	-1.66981716860634	10	Ccr5,Ednrb,Il1rn,Tnfrsf11a,Tnf,Ccl5	0.6
Ontology - Biological Process	GOBP_POSITIVE_REGULATION_OF_LEUKOCYTE_APOPTOTIC_PROCESS	0.0117925271253418	0.0843052552767069	0.380730400722792	-0.509642378326654	-1.6696406468399	30	Fnip1,Siglec1,Cd44,Sirt1,Pik3cd,P2rx7,Pik3cb,Jak3,Bcl2l11,Adam8,Nfkbid,Ccl5,Cd274,Rapgef2,Mef2c,Myc	0.533333333333333
Ontology - Biological Process	GOBP_COMPLEMENT_DEPENDENT_CYTOTOXICITY	0.00932290490117061	0.0716945666019043	0.380730400722792	-0.719026212741489	-1.66960893165081	9	Cd55,Cd5l,Rab27a,Cd59a	0.444444444444444
Regulatory Target Gene - miRDB	MIR_1903	0.00100527022249154	0.0145487210790759	0.45505986738723	-0.382208395870798	-1.6696031087918	143	Kmt2a,Eda,Timp3,Cox17,Cpeb3,Themis,Rnf169,Amotl1,Plxna4,Pou2f1,Med1,P2rx7,Aak1,Akap11,Ercc6,Erbin,Lbh,Megf9,Cavin2,Dbndd2,Rbm47,Gcdh,Ten1,Zfp85,Satb2,Prdm1,Adamdec1,Tfec,Mmrn2,Pigr,Sgms2,Car8,Ralgapb,Rbm41,Dele1,Plekha8,Cep68,Nus1,Thsd7a,Slc9a9,Pclo,AW146154,Phf3,Ifi211,Tal1,Mef2c,Ranbp3l,Neto1,Mettl7a1,Zfp273,Ifi205,Cutc,Tnfrsf23,Fasl	0.377622377622378
Curated - Chemical and Genetic Perturbation	FOSTER_TOLERANT_MACROPHAGE_DN	3.9454854175829e-06	0.000148034243267203	0.610526878385931	-0.335254658990839	-1.66911580771522	401	Tmtc2,Slfn5,Vcam1,Hivep2,Noct,Kat6a,Chd7,Arhgef3,Spred1,Il15ra,Nlrc5,Cebpd,Dgkh,Phip,Gda,Apaf1,Pcgf5,Tle3,Etnk1,Cemip2,Niban1,Znrf3,Ifi203,Homer1,Bfar,Zfp281,Ppm1k,Map3k8,Col27a1,Slc39a14,Mcf2l,9330175E14Rik,Filip1l,Mndal,Tbc1d1,Akt3,Fnbp4,Dennd1b,Gbp9,Fmnl2,Cxcl1,Ptprd,Zfp800,Plekha2,Jak2,Zc3h7a,Med13l,Xrn1,Mt2,Ikzf1,Wdr59,Tasor2,Nfkbiz,Tnfaip3,Parp14,Klf7,Samhd1,Cd86,Iqsec2,Tra2a,Mt1,Usp12,Lcp2…	0.339152119700748
Ontology - Biological Process	GOBP_REGULATION_OF_SMAD_PROTEIN_SIGNAL_TRANSDUCTION	0.0125446198071504	0.0879935875351826	0.380730400722792	-0.516366170743139	-1.66910804667177	29	Pparg,Bmp7,Bmpr2,Pbld2,Dab2,Jak2,Bmp2,Wwtr1,Pbld1,Bmpr1a,Lrp1	0.379310344827586
Ontology - Biological Process	GOBP_REGULATION_OF_NUCLEAR_TRANSCRIBED_MRNA_CATABOLIC_PROCESS_DEADENYLATION_DEPENDENT_DECAY	0.0110877386012947	0.0810016690065402	0.380730400722792	-0.550723624316774	-1.66898110157582	23	Cpeb3,Tnrc6b,Rc3h1,Ago2,Zfp36l2,Tnrc6c,Nanos1,Cnot7,Tent4b	0.391304347826087
Ontology - Biological Process	GOBP_MODIFIED_AMINO_ACID_TRANSPORT	0.00662973875064832	0.05760034952502	0.407017918923954	-0.485343845982347	-1.66895378754452	37	Slc25a32,Slc22a2,Slc22a5,Slc11a1,Abcc5,Slc7a2,Slc22a4,Slc19a1,Slc38a9,Lrp2,Folr2,Slc38a4,Slc25a29,Slc16a9,Slc7a7,Slc5a6	0.432432432432432
Ontology - Biological Process	GOBP_TUMOR_NECROSIS_FACTOR_SUPERFAMILY_CYTOKINE_PRODUCTION	0.000222315421544694	0.00428605940862519	0.518848077743792	-0.372859496349426	-1.66878117599455	164	Cybb,Setd4,Syk,Axl,Cd84,Lilrb4b,Ptprc,Akap8,Vsir,Ccr5,Lilrb4a,Csf1r,Oas2,Sirpa,Cd36,Tlr4,Sirt1,Rasgrp1,Arhgef2,Akap12,Cd300ld,Elf4,Fcer1g,Jak2,Fcgr3,Tlr9,Tnfaip3,Clec7a,Plcg2,Tyrobp,Lilra5,Irak3,Oas3,Zbtb20,Arrb2,Tlr2,Cyba,Stat3,Nod2,Twist1,Tlr1,Tbc1d23,Btk,C5ar2,Flt3,Ccr7,Trim30a,Adam8,Gstp2,Pycard,Cd14,Cd274,Ccr2,Havcr2,Gpnmb	0.335365853658537
Ontology - Biological Process	GOBP_NEGATIVE_REGULATION_OF_LEUKOCYTE_DEGRANULATION	0.0287053239769135	0.150076933685804	0.352487857583619	-0.65137699239047	-1.66848129905885	12	Cd84,Nckap1l,Cd300a,Spi1,Abr,Hmox1	0.5
Canonical Pathways - Reactome	REACTOME_SIGNAL_REGULATORY_PROTEIN_FAMILY_INTERACTIONS	0.0142283414349035	0.0952579432213073	0.380730400722792	-0.63848918824416	-1.667630219214	13	Fyb,Sftpa1,Sirpa,Tyrobp,Skap2,Sirpb1c,Sftpd,Sirpb1a,Sirpb1b	0.692307692307692
Regulatory Target Gene - miRDB	MIR_12195_3P	0.00414769515351038	0.0414536644132189	0.407017918923954	-0.425551173070923	-1.66752693290742	71	Pcp4l1,Noct,Fign,Dnajc12,Bach1,Inpp5d,Crebrf,Mlxip,Cep350,Rsbn1,Sp1,Phtf2,Agpat1,Atp2b1,Kctd18,Gfra2,Rnf168,Raph1,Usf3,Ap3m2,Zfx	0.295774647887324
Ontology - Biological Process	GOBP_REGULATION_OF_LEUKOCYTE_APOPTOTIC_PROCESS	0.00115188161581199	0.0162449783159542	0.45505986738723	-0.40759732222177	-1.66750641783835	92	Fnip1,Siglec1,Axl,Mertk,Cd44,Ccr5,Sirt1,Fcgr2b,Pik3cd,P2rx7,Pik3cb,Fcer1g,Rorc,Lgals3,Tsc22d3,Bcl2,Cd3g,Il7r,Itpkb,Jak3,Nod2,Bcl2l11,Kitl,Cxcl12,Ccr7,Adam8,Ripk3,Nfkbid,Cxcr2,Fcmr,Ccl5,Cd274,Rapgef2,Cd74,Mef2c,Myc,Pten	0.402173913043478
Regulatory Target Gene - miRDB	LET_7I_5P	2.99953397388277e-05	0.000795621420456555	0.575610261071129	-0.345207020841419	-1.66720123922474	295	Fnip1,Mdm4,Adrb2,Wdfy3,Rictor,Rab8b,Pbx1,Kif21b,Cbx5,Thoc2,Fign,Trim41,Limd2,Hic2,Igf1r,Cemip2,Bach1,Macf1,Apbb3,Map3k2,Utrn,Col27a1,Ttll4,Mroh6,Fbxl12,Gnptab,Rasgrp1,Ints6l,Hip1,Brwd1,Plxnc1,Tgfbr3,Diaph2,Yod1,Pacs2,Cflar,Slf2,Clasp2,Alg11,Ercc6,Dmd,Mllt10,Lpgat1,Gdf6,Cry2,Cd200r1,Stx17,5031439G07Rik,Fgd6,Lgr4,Tmem65,Fgf11,Tbkbp1,Rgs16,Stx3,Dnase1l2,Map4k3,Plxnd1,Smarcad1,Wnt9b,Hoxa1,Tet3,Ddi2,S…	0.328813559322034
Regulatory Target Gene - miRDB	MIR_7043_5P	0.000921616652135101	0.0136715003554226	0.477270815362862	-0.39146792559748	-1.66680817107748	117	Pdzrn3,Ccdc38,Fign,Slc25a36,Homer1,Plekhm3,Mbnl1,Hpgds,Scn3a,Cdk17,Ube3a,Cxcl13,Cd200r4,Miga1,Kdm7a,Man2a1,Ndel1,Rc3h1,Brwd3,Slc12a6,Tmem65,Spag9,Smarcad1,Gzf1,Slc30a4,Golm2,Rasa1,Rgs7bp,Tmf1,Cnn2,Lpp,Klf4,Fam120c,Abcc1,Rab30,Bmt2,Stag2,H2-Q7	0.324786324786325
Ontology - Biological Process	GOBP_DEFENSE_RESPONSE_TO_FUNGUS	0.0067610164584892	0.0584064136857372	0.407017918923954	-0.484712037616558	-1.66678118563803	37	Clec4n,Hrg,Clec4a1,Ncf1,Pik3cd,Spi1,Ang,Cxcl1,Plcg2,Clec4a3,Mpo,Il17ra,Clec4a2	0.351351351351351
Ontology - Biological Process	GOBP_NEGATIVE_REGULATION_OF_AMINE_TRANSPORT	0.0118075780651245	0.0843752043627828	0.380730400722792	-0.552311054804607	-1.66671588525147	22	Adora1,Entpd1,Ptgs1,P2ry12,Slc43a1,Gabbr1,Il1rn,Abat,Tnf	0.409090909090909
Regulatory Target Gene - miRDB	MIR_6932_3P	0.00197880962808415	0.0244429522371134	0.431707695803346	-0.399515223001887	-1.66667964877419	103	Tasor,Mtcp1,Rictor,Sla,Ash1l,Nufip2,Gvin3,Piwil2,Slc28a2,Nfat5,Tmem64,Slc8a1,Zfp148,Lcorl,Carf,Kdm7a,Mpzl2,Clec7a,Cpsf7,Lama5,Styxl1,Cyyr1,Rab11fip2,Itpkb,Eif5a2,Rnf128,Pik3ca,Bcl2l2,P2ry10,Wrn,Klf4,Plekha8,Tbc1d32,Clk2,Zfp384	0.339805825242718
Ontology - Molecular Function	GOMF_HISTONE_H3K4_METHYLTRANSFERASE_ACTIVITY	0.0117347935703209	0.0840425247161875	0.380730400722792	-0.570716088475672	-1.66645904594425	19	Setd4,Kmt2a,Kmt2c,Ash1l,Prdm9,Kmt2d,Nsd3,Kmt2b,Setbp1	0.473684210526316
Regulatory Target Gene - miRDB	MIR_7039_3P	0.00322221853838307	0.0346231812229612	0.431707695803346	-0.421911936717183	-1.66639648933698	75	Tasor,Mtcp1,Rictor,Ino80d,Nufip2,Asxl2,Gvin3,Slc28a2,Nfat5,Tmem64,Slc8a1,Zfp148,Lcorl,Kdm7a,Mpzl2,Clec7a,Cpsf7,Lama5,Cyyr1,Rab11fip2,Pik3ca,Bcl2l2,P2ry10,Wrn,Tbc1d32,Clk2,Zfp384	0.36
Regulatory Target Gene - miRDB	MIR_6539	4.36496573910161e-05	0.00107918389052696	0.557332238758646	-0.347394521932851	-1.66605688616452	276	Tmtc2,Kmt2a,Pparg,Kmt2c,Ildr2,Atp8a1,Soga1,Colgalt2,Ro60,Sema6d,Tmem25,Cbx5,Pank1,Peli2,Epb41l1,Ak4,Plekhm3,Sirt1,Col27a1,Mcf2l,Stox2,Rgl2,Pikfyve,Pira2,Zfp26,Cdip1,Tmem64,Slc8a1,Sec24a,Itsn2,Rgs8,Srek1,Rsbn1l,Kdm7a,Chd2,Met,Tmem170b,Amer2,Lbh,Galnt3,Gltp,Ccdc88a,Syn3,Sp1,Riok2,Ech1,Aff4,Cecr2,Ubr1,Rnf38,Irs1,Mosmo,Erich5,Phf6,Cox11,Mief1,Mdn1,Plagl2,1700025G04Rik,Ice1,Casc3,Bend4,Gnpnat1,Dlk1,Ma…	0.344202898550725
Regulatory Target Gene - miRDB	MIR_126A_5P	3.41978793905898e-05	0.000881463431380697	0.557332238758646	-0.344764916931661	-1.66575292206099	296	Esrrg,Klf12,Ogt,Hgf,Ugt1a6a,Soga1,Ro60,Ppargc1a,Prex2,Cyp2c37,Rora,Naaladl2,Peli2,Bach1,Nbeal1,Inpp5d,Shank3,Map3k2,Slc7a2,Tmcc3,Ptbp3,Fgf1,Azin1,Ids,Abca5,Rab27a,Fgd4,Hecw2,Nfat5,Fnbp4,Dennd1b,Zfp953,Plce1,Trib2,Elmod2,Miga1,Susd6,Arhgef12,Rasl10b,Zfp882,Clec1a,Rsbn1,Gpr174,Nfxl1,Dbndd2,Ankfy1,Ttyh1,Bicd2,Cdk19,Sema6a,Cd2ap,Meis3,Rab11fip2,Mettl17,Ikzf2,Spag9,Cobll1,Kcnk6,Acadl,Kcnb1,Chd1,Erap1,…	0.324324324324324
Ontology - Biological Process	GOBP_REGULATION_OF_INFLAMMATORY_RESPONSE	2.73923696793648e-05	0.00074130600444781	0.575610261071129	-0.345994781667403	-1.66571834498274	291	Adora1,Setd4,Ppara,Hgf,Adrb2,Pparg,Rictor,Cd44,Calcrl,Ash1l,Ccr5,Akna,Mefv,Rora,Csf1r,Il1r1,Sirpa,Nfkbia,Ednrb,Atm,Bcl6,Cebpb,Smpdl3b,Tlr4,Slc7a2,Aoah,Ncf1,Tnfrsf1b,Siglecg,Fcgr2b,Hpse,Cdh5,Nr1d2,Nlrp1b,Abr,Fcgr1,Ctss,Elf4,Nfe2l1,Fcer1g,Cd200r4,Jak2,Fcgr3,Nr1h5,Nfkbiz,Xcl1,Tlr9,Tnfaip3,Slamf8,Cd200r1,Siglece,S100a8,Enpp3,Plcg2,Cdk19,Pik3cg,Tnfaip8l2,Lilra5,Sbno2,Hyal2,Arel1,Tlr2,Tnfrsf11a,Ppard,I…	0.309278350515464
Curated - Chemical and Genetic Perturbation	COATES_MACROPHAGE_M1_VS_M2_UP	0.00172047288191896	0.0219806188526504	0.45505986738723	-0.411528287013135	-1.66571832317673	88	Axl,Maf,Malat1,Gda,Msr1,P2ry13,Filip1l,Fgd2,Tifab,Rasal2,Lcorl,Xlr4b,Kcnj10,Crim1,Abca9,Cd59a,Txnip,Aif1,Pianp,Dynlt1b,Zfp595,H2-Aa,Bloc1s6,Gja1,Rfx3,Marco,Hddc3,Rcn1,Galnt11	0.329545454545455
Ontology - Biological Process	GOBP_POSITIVE_REGULATION_OF_NATURAL_KILLER_CELL_ACTIVATION	0.0135149123739297	0.0920980055902712	0.380730400722792	-0.515285179250421	-1.66561383713383	29	Tox,Axl,Il15ra,Rasgrp1,Jak2,Cd244a,Lyst,Tyrobp	0.275862068965517
Ontology - Biological Process	GOBP_BASIC_AMINO_ACID_TRANSMEMBRANE_TRANSPORT	0.0292737278426239	0.151679946237606	0.352487857583619	-0.650195504097718	-1.6654549546461	12	Slc15a4,Slc11a1,Slc7a2,Slc38a9,Slc38a4,Slc25a29,Slc7a7	0.583333333333333
Ontology - Biological Process	GOBP_NEGATIVE_REGULATION_OF_BEHAVIOR	0.0147918220455326	0.0977639360525898	0.380730400722792	-0.637386267835413	-1.66474956996124	13	Adora1,Mecp2,Insr	0.230769230769231
Ontology - Biological Process	GOBP_PERICARDIUM_DEVELOPMENT	0.00895859700143831	0.0699641280768012	0.380730400722792	-0.536179362044032	-1.6644610889241	26	Vcam1,Bmp7,Itga4,Lrp6,Tgfbr3,Bmp2,Setd2	0.269230769230769
Ontology - Biological Process	GOBP_NEGATIVE_REGULATION_OF_EPITHELIAL_CELL_APOPTOTIC_PROCESS	0.00564439507260015	0.0519407544274136	0.407017918923954	-0.438966350860249	-1.6636148377547	59	Angptl4,Ppara,Naip1,Igf1r,Cdh5,Cflar,Apc,Bcl2,Tek,Tnfaip3,Hmox1,Tert,Lims1,Kdr,Abl2,Alms1,Gata2,Krit1,Abl1,Tmf1,Icam1	0.355932203389831
Ontology - Biological Process	GOBP_POSITIVE_REGULATION_OF_RESPONSE_TO_CYTOKINE_STIMULUS	0.00596384226226237	0.0535993803158817	0.407017918923954	-0.437663377212792	-1.66350656048171	60	Axl,Nlrc5,Trim41,Il1r1,Tlr4,Crebrf,Med1,Laptm5,Cd300lf,Trim56,Parp14,Rbm47,Usp27x,Tlr2,Lsm14a,Casp4,Txk,Casp1,Edn1,Cd74,Sting1,Trim44,Ticam2,Mmp12,Prkn,Pafah1b1,Hspa1b,Nlrp6,Igtp,Irgm2,Rnf185	0.516666666666667
Ontology - Biological Process	GOBP_MELANOCYTE_DIFFERENTIATION	0.0112633619674671	0.0818740118333898	0.380730400722792	-0.561816338827959	-1.66324583919809	21	Kit,Ednrb,Rab27a,Zeb2,Bcl2,Gnaq,Kitl,Bloc1s6,Mef2c,Slc24a5,Myo5a	0.523809523809524
Regulatory Target Gene - miRDB	MIR_140_3P	0.000567252728251244	0.009282896791944	0.477270815362862	-0.3876921278615	-1.66314415813889	122	Rictor,Ino80d,Ppargc1a,Hipk3,Mecp2,Homer1,Gprin3,Sirt1,Nr1d2,Nfat5,Wdfy1,Rc3h1,Suco,Tra2a,Plpp3,D5Ertd579e,Peak1,Stx3,Cers6,Btg1,Adam10,Ankrd28,Gm3604,Gm14326,Tmppe,Txlng,Sh3pxd2b,Zdhhc17,Plxna1,Zfp966,Zfp970,Gm14325,Lhfpl2,Pdpk1,Tle4,Ubap2l,Stag2,Relch,Fam171a2,Arl4c,Rasgef1b,Fgf9,Atl2,Kif5c,Zc3h6,Kctd11,Gm10037,Kmt5b,Pcdh17	0.401639344262295
Ontology - Cellular Component	GOCC_INFLAMMASOME_COMPLEX	0.0121921160480883	0.0861242906553891	0.380730400722792	-0.579978819581022	-1.66306953413932	18	Naip1,Naip5,Naip6,Mefv,Nlrp1b,Casp4,Casp1,Nlrp1a,Pycard,Nlrp3,Nlrc4,Aim2	0.666666666666667
Canonical Pathways - Reactome	REACTOME_NRAGE_SIGNALS_DEATH_THROUGH_JNK	0.0047034102552346	0.0453662466581057	0.407017918923954	-0.458301303581673	-1.66300633143249	49	Arhgef3,Prex1,Fgd3,Mcf2l,Kalrn,Fgd4,Arhgef9,Fgd2,Vav1,Abr,Arhgef2,Arhgef6,Arhgef12,Ngef,Vav2,Sos2,Bcl2l11	0.346938775510204
Regulatory Target Gene - miRDB	MIR_15B_5P	8.16774262893796e-06	0.000274906312307175	0.593325476396405	-0.335802574449481	-1.66273406515078	374	Kmt2a,Adrb2,Ccnt2,Rictor,Eda,Zbtb44,Ubn2,Spred1,Ash1l,Sema6d,Chpt1,Phc3,Atp7a,Ube4b,Nufip2,Phip,Cpeb3,Etnk1,Crebl2,Atg14,Ythdc1,Lrp6,Plekhm3,Amotl1,Hectd4,Plxna4,Slc7a2,Prrc2c,Crebrf,Pnpla6,Cdk17,Pou2f1,Med1,Ints6l,Akt3,Plxnc1,Tgfbr3,Spsb4,Son,Epha7,Sec24a,Wwp1,Nfe2l1,Phactr2,Akap11,Vegfa,Tnrc6b,Sall1,Bcl2,Chd2,Suco,Cpsf7,Il7r,Aff4,Klc1,Hectd1,Phf19,Usp12,Adgrl1,Usp9x,Cd2ap,Mgat4a,Zbtb34,Erlin2,T…	0.355614973262032
Ontology - Biological Process	GOBP_REGULATION_OF_MEMORY_T_CELL_DIFFERENTIATION	0.00234296822099875	0.0274591762023563	0.431707695803346	-0.897716736207696	-1.66257952124409	4	Bcl6,Cd46,Pck1,Fgl2	1
Ontology - Biological Process	GOBP_NATURAL_KILLER_CELL_DIFFERENTIATION	0.00827819722917717	0.0666122540475377	0.380730400722792	-0.500007980484272	-1.66257700190624	32	Tox,Pbx1,Axl,Mertk,Ptprc,Il15ra,Rasgrp1,Sp3,Ikzf1,Hectd1,Zfp683,Prdm1,Slamf6	0.40625
Ontology - Molecular Function	GOMF_CYTOKINE_RECEPTOR_BINDING	0.000416388740387566	0.00722747996722556	0.49849310876659	-0.366752616704185	-1.66252062985387	175	Ntrk1,Spred2,Il6ra,Eda,Syk,Spred1,Cd44,Tgfbr2,Zfp369,Smurf2,Nol3,Tnfsf15,Cdh5,Ccl6,Tgfbr3,Cflar,Cxcl13,Cxcl1,Jak2,Vegfa,Efna5,Cd300lf,Xcl1,Tlr9,Sh2b3,Ccdc88a,Ebi3,Cd2ap,Siva1,Spred3,Itch,Cxcl11,Jak3,Il1rn,Stat3,Erap1,Il6st,Il34,Ccl27a,Ltb,Ntf3,Grin2b,Ccl22,Kitl,Cxcl12,Traf1,Ctf1,Ccl25,Tnf,Ccl9,Pycard,Ccl5	0.297142857142857
Regulatory Target Gene - miRDB	MIR_497A_5P	1.4098696753625e-05	0.000433541690383545	0.593325476396405	-0.340083255044741	-1.66249223048502	332	Adrb2,Ccnt2,Rictor,Eda,Zbtb44,Ubn2,Spred1,Ash1l,Sema6d,Chpt1,Phc3,Atp7a,Ube4b,Nufip2,Phip,Cpeb3,Etnk1,Crebl2,Atg14,Ythdc1,Lrp6,Plekhm3,Amotl1,Insr,Plxna4,Slc7a2,Prrc2c,Crebrf,Pnpla6,Cdk17,Pou2f1,Med1,Ints6l,Akt3,Plxnc1,Tgfbr3,Spsb4,Son,Epha7,Wwp1,Phactr2,Akap11,Vegfa,Tnrc6b,Sall1,Bcl2,Chd2,Suco,Cpsf7,Il7r,Aff4,Klc1,Hectd1,Phf19,Usp12,Adgrl1,Cd2ap,Mgat4a,Zbtb34,Erlin2,Cobll1,Gbp2b,Lrig1,1700025G04…	0.406626506024096
Ontology - Biological Process	GOBP_AUTONOMIC_NERVOUS_SYSTEM_DEVELOPMENT	0.0126104970711232	0.0882624611517978	0.380730400722792	-0.507422117201842	-1.66236684391802	30	Ascl1,Vcam1,Ntrk1,Sema3f,Ednrb,Plxna4,Nrp1,Nrp2,Hoxa1,Ntf3	0.333333333333333
Ontology - Biological Process	GOBP_REGULATION_OF_HEPATOCYTE_APOPTOTIC_PROCESS	0.00907945211396611	0.0703394111788448	0.380730400722792	-0.744983009030947	-1.66233912478036	8	Ppara,Igf1r,Cflar,Lims1	0.5
Ontology - Biological Process	GOBP_CORTISOL_BIOSYNTHETIC_PROCESS	0.00907945211396611	0.0703394111788448	0.380730400722792	-0.744926787997486	-1.66221367437086	8	Cacna1h,Bmp2,H6pd,Dgkq,Bmp5,Rest	0.75
Ontology - Biological Process	GOBP_CORTISOL_METABOLIC_PROCESS	0.00907945211396611	0.0703394111788448	0.380730400722792	-0.744926787997486	-1.66221367437086	8	Cacna1h,Bmp2,H6pd,Dgkq,Bmp5,Rest	0.75
Ontology - Biological Process	GOBP_POSITIVE_REGULATION_OF_NATURAL_KILLER_CELL_DIFFERENTIATION	0.0139032719249047	0.093668763460428	0.380730400722792	-0.66795234997352	-1.66216213837976	11	Tox,Axl,Il15ra,Rasgrp1	0.363636363636364
Ontology - Biological Process	GOBP_LYMPHOCYTE_ANERGY	0.0100569772849831	0.0755735614834495	0.380730400722792	-0.715813316066574	-1.66214845122624	9	Lilrb4b,Lilrb4a,Cd86,Runx1,Itch	0.555555555555556
Ontology - Biological Process	GOBP_POSITIVE_REGULATION_OF_MACROPHAGE_CYTOKINE_PRODUCTION	0.00882050687424851	0.0690681039258726	0.380730400722792	-0.528134868372625	-1.6620758095461	27	Panx1,Cd36,Tlr4,Sirt1,P2rx7,Tlr7,Laptm5,Plcg2,Tlr2,Nod2,Casp4,Casp1,Pycard,Cd74	0.518518518518519
Ontology - Molecular Function	GOMF_CALCIUM_INDEPENDENT_PHOSPHOLIPASE_A2_ACTIVITY	0.0119351980145959	0.0850029995374944	0.380730400722792	-0.784885266423615	-1.66167155677114	6	Pla2g7,Pla2g6,Pnpla8,Pla2g4a	0.666666666666667
Regulatory Target Gene - miRDB	MIR_15A_5P	7.16363404983577e-06	0.000246814152929933	0.610526878385931	-0.3355783125629	-1.66147766721799	372	Kmt2a,Adrb2,Ccnt2,Rictor,Eda,Zbtb44,Ubn2,Spred1,Ash1l,Sema6d,Chpt1,Phc3,Atp7a,Ube4b,Nufip2,Phip,Cpeb3,Etnk1,Crebl2,Atg14,Ythdc1,Lrp6,Plekhm3,Amotl1,Hectd4,Plxna4,Slc7a2,Prrc2c,Crebrf,Pnpla6,Cdk17,Pou2f1,Med1,Ints6l,Akt3,Plxnc1,Tgfbr3,Spsb4,Son,Epha7,Sec24a,Wwp1,Nfe2l1,Phactr2,Akap11,Vegfa,Tnrc6b,Sall1,Bcl2,Chd2,Suco,Cpsf7,Il7r,Aff4,Klc1,Hectd1,Phf19,Usp12,Adgrl1,Usp9x,Cd2ap,Mgat4a,Zbtb34,Erlin2,T…	0.354838709677419
Regulatory Target Gene - miRDB	MIR_7044_5P	0.0085474010576736	0.0677575023973225	0.380730400722792	-0.499592271227537	-1.66119472666924	32	Entpd1,Slc11a1,Spry4,Col23a1,Hlf,Zfp36l2,Sema6a,Spag9,P4ha1,Mpeg1,Clec12a	0.34375
Regulatory Target Gene - miRDB	MIR_7A_5P	0.000438607276670129	0.00754771984912153	0.49849310876659	-0.361619829468297	-1.66084074367915	199	Snhg11,Klf12,Ankrd12,Adgre4,Ogt,Atxn7,Chd3,Itga4,Mecp2,Mapk12,Tnrc6a,Marf1,Crebrf,Prkcb,Ids,Smg1,Adcy9,Pik3cd,Hhip,Ttc14,Satb1,Rgs8,Rsbn1l,Clasp2,Susd6,Mknk1,Megf9,Rsbn1,Wdr47,Sp1,H2-Ob,Zbtb4,Xcr1,Plekho2,Oxr1,Itch,Zkscan8,Atf7,Zfp85,Mcc,Strn3,Slc22a23,Arid4a,Rfx2,Gjc1,Kdm3b,Rgs7bp,Sh3glb1,Tmf1,Plxna1,Pdha1,Klf4,Rnf141,Kif13a,Cntnap1,Tmem88b,Ezh1	0.28643216080402
Regulatory Target Gene - miRDB	MIR_12190_3P	0.00101423675474062	0.014652017175563	0.45505986738723	-0.406551965529868	-1.66067356789346	93	Zfp871,Nufip2,Tmem123,Naaladl2,Ythdc1,Med1,Vamp1,Fnbp4,Zfand5,Pik3cb,Elmod2,Cd300lb,Septin1,Prdm15,Trak1,Tnrc6b,Sp4,Ms4a6c,Parp14,Impact,Zfp182,Lims1,Zkscan8,Cers6,Ing4,Zmat1,Dnase2b,Phf11c	0.301075268817204
Canonical Pathways - Reactome	REACTOME_GENERATION_OF_SECOND_MESSENGER_MOLECULES	0.00944659835826277	0.072448038438357	0.380730400722792	-0.537678824134355	-1.66048886213978	25	Fyb,Cd3g,Lcp2,Plcg2,H2-Eb2,Lck,H2-Aa,H2-Ab1,H2-Eb1,Itk,Trbc1,Cd3d,Cd101,Trbc2,Lat,Cd4,Grap2	0.68
Ontology - Biological Process	GOBP_DORSAL_SPINAL_CORD_DEVELOPMENT	0.00561888805815809	0.0517655006209033	0.407017918923954	-0.840297296418171	-1.66047931986551	5	Ascl1	0.2
Ontology - Molecular Function	GOMF_GUANYL_NUCLEOTIDE_EXCHANGE_FACTOR_ACTIVITY	0.000245710953098736	0.00464762122738472	0.49849310876659	-0.36396433638722	-1.66039967729096	189	Rasgrp2,Fnip1,Rapgef5,Dnmbp,Arhgef3,Prex2,Dock4,Ric1,Dock2,Prex1,Fgd3,Plekhg3,Dock9,Mycbp2,Dock10,Cyth4,Mcf2l,Fgd5,Rgl2,Kalrn,Rasgrp1,Fgd4,Arhgef9,Fgd2,Vav1,Abr,Dennd1b,Arhgef2,Plce1,Dennd4b,Itsn2,Arhgef6,Arhgef12,Ngef,Dennd2d,Iqsec2,Ccdc88a,Dock5,Rasgrp3,Fgd6,Dock11,Ccdc88c,Dennd5b,Rgl1,Dennd6b,Vav2,Sos2,Slc38a9,Dennd4c,Dennd4a,Tagap,Adrb1,Sh2d3c,Psd3,Rapgef3,Dennd1c,Madd,Rapgef2,Rapgef1,Sbf2,Ps…	0.37037037037037
Ontology - Biological Process	GOBP_RETINAL_CONE_CELL_DIFFERENTIATION	0.0100569772849831	0.0755735614834495	0.380730400722792	-0.714964347506548	-1.66017711073073	9	Pde6c,Dio3,Cabp4	0.333333333333333
Ontology - Biological Process	GOBP_VENTRAL_SPINAL_CORD_INTERNEURON_DIFFERENTIATION	0.0108123768123218	0.0795705507166776	0.380730400722792	-0.759560866726609	-1.65959990159898	7	Ascl1,Gata2,Shh	0.428571428571429
Regulatory Target Gene - miRDB	MIR_16_5P	1.54418128671003e-05	0.00046590072305803	0.575610261071129	-0.335146081896946	-1.65957554405858	376	Kmt2a,Adrb2,Ccnt2,Rictor,Eda,Zbtb44,Ubn2,Spred1,Ash1l,Sema6d,Chpt1,Phc3,Atp7a,Ube4b,Nufip2,Phip,Cpeb3,Etnk1,Crebl2,Atg14,Ythdc1,Lrp6,Plekhm3,Amotl1,Hectd4,Plxna4,Slc7a2,Prrc2c,Crebrf,Pnpla6,Cdk17,Pou2f1,Med1,Ints6l,Akt3,Plxnc1,Tgfbr3,Spsb4,Son,Acox1,Epha7,Sec24a,Wwp1,Nfe2l1,Phactr2,Akap11,Vegfa,Tnrc6b,Sall1,Bcl2,Chd2,Suco,Cpsf7,Il7r,Aff4,Klc1,Hectd1,Phf19,Usp12,Adgrl1,Cd2ap,Mgat4a,Zbtb34,Erlin2,T…	0.356382978723404
Ontology - Biological Process	GOBP_REGULATION_OF_EPITHELIAL_CELL_DIFFERENTIATION	0.00122910312459209	0.0170194132749264	0.45505986738723	-0.384973634930951	-1.6593463155433	124	Ascl1,Maff,Bmp7,Spred2,Mycl,Spred1,Csf1r,Cebpb,Med1,Plcb1,Zeb2,Cdh5,Cdkn1c,Nfe2l1,Akap11,Vegfa,Bmp2,Sall1,Apc,Klf7,Wwtr1,Numb,Ptch1,Prkch,Spred3,Mafg,Fat4,Wnt9b,Btg1,Zdhhc21,Bmpr1a,Ncoa3,Tnf,Rfx3,Foxj2,Rock1,Rock2	0.298387096774194
Regulatory Target Gene - miRDB	MIR_7243_3P	0.00023939556202083	0.00454965160039824	0.518848077743792	-0.362981678094336	-1.65929426587035	191	Kctd12,Fnip1,Kmt2a,Enpp2,Camk2b,Zbtb44,Ro60,Ppargc1a,Spred1,Ankrd44,Nufip2,Etnk1,Rora,Crebl2,Asxl2,Itpripl2,Cttnbp2nl,Scarf1,Dock10,Gabpb2,Mndal,Arid5b,Nfat5,Ralgapa2,Rasal2,Cflar,Kmt2e,Clasp2,Akap11,Sox17,Kdm7a,Rc3h1,Met,Cnst,Slc2a9,Tmtc1,D5Ertd579e,Ikzf2,Acbd3,Cers6,Npr3,1700025G04Rik,Btg1,Zmym2,Polr3a,Slc22a23,Mkks,Golm2,Bmp5,Zfx,Cnot6l,Lrrcc1,Plekha8,Shisa9,Adnp	0.287958115183246
Ontology - Molecular Function	GOMF_TYPE_5_METABOTROPIC_GLUTAMATE_RECEPTOR_BINDING	0.00576024189175226	0.0525240952463079	0.407017918923954	-0.839692376831362	-1.65928396142706	5	Prnp,Homer1,Dnm3,Fyn	0.8
Regulatory Target Gene - miRDB	MIR_1A_1_5P	0.00612927915916899	0.0546754907622753	0.407017918923954	-0.446971518725296	-1.65888164164939	53	Slc25a32,Stab2,Ythdc1,Fgd4,Nr1h5,Kdm6a,Ahr,Zfp182,Bmp2k,G2e3,Map3k9,Tmcc1,Cyld,Ubxn7,Cdc37l1,Zeb1,Zfp268,Prr16,Errfi1,Csnk1g3,Fam110c,Sgip1,Etfbkmt,Ssr3,Mybl1,Vcl	0.490566037735849
Ontology - Biological Process	GOBP_REGULATION_OF_MAST_CELL_ACTIVATION	0.00951786172194748	0.0728202782460939	0.380730400722792	-0.466045988438196	-1.65871750706602	42	Syk,Cd84,Lilrb4a,Fes,Fgr,Cd300a,Cd300lb,Fcer1g,Cd300lf,Hmox1,Enpp3,Gab2,Unc13d,Plscr2,Gata2,Cnr2,Pdpk1	0.404761904761905
Regulatory Target Gene - miRDB	MIR_6984_5P	0.000943772378935577	0.0139485030285303	0.477270815362862	-0.374998744145867	-1.65840248692818	153	Ogt,Sorcs2,Zbtb44,Ino80d,Ubn2,Spred1,Prex2,Vsir,Phip,Mecp2,Pnisr,Taok1,Crebrf,Ptbp3,Hook3,Adamts7,Smg1,Med13,Nfat5,Dennd1b,Micu3,Rasal2,Taf4,Cdc14a,Ercc6,Gm5431,Basp1,Smchd1,Plekhg1,Stk26,Slc24a3,Vamp2,Impact,Acbd3,Sav1,Slc30a4,Usf3,Bcl2l11,Bmpr1a,Bmp5,Psd3,Dop1a,Rfx3,Zfp748,Lats1,Igdcc4,Cldn12,Ms4a4c,Kcnn2,Klrb1f,Gnal,Gucy1a2,Pcdh7,Tor1aip1,Ube4a,Klhl20,Adam12,Cyp7a1,Cep97,Trps1,BC005537	0.398692810457516
Ontology - Biological Process	GOBP_PLATELET_DERIVED_GROWTH_FACTOR_RECEPTOR_SIGNALING_PATHWAY	0.00610650422074284	0.0545150049191962	0.407017918923954	-0.437460472379576	-1.65790779032523	59	Iqgap1,Cbl,2610005L07Rik,Arid5b,Hip1,Zfp950,Zfand5,Clasp2,Jak2,Vegfa,Plekha1,Nrp1,Txnip,Ptpn1,Pdgfd,Abl2,Lrp1,Abl1,Rapgef1,Gab1,F7,Smpd3,Pten,Inppl1,Ptprj,Nr4a3	0.440677966101695
Regulatory Target Gene - miRDB	MIR_448_5P	0.00910796212103623	0.0704391532870473	0.380730400722792	-0.437856304260243	-1.65788818007506	58	Ccdc38,Spred1,Mllt6,Slc25a36,Etnk1,Rora,Foxo1,Phyhd1,Rnf152,Rfx7,Fli1,Bmi1,Fgd6,Robo1,Npr3,Gm14288,Clec12a,Adam10,Kif1b,Sfpq,4930513O06Rik,Fpgt	0.379310344827586
Regulatory Target Gene - miRDB	MIR_7079_5P	0.00794251895683808	0.0649219878609708	0.380730400722792	-0.44876590912089	-1.65761430208989	52	Sdc3,Fzd4,Galnt6,Plekhm3,Tspan7,Etv5,Znrf1,Slc8a1,Tef,Csnk1g1,5031439G07Rik,Zhx3,Neu2,Vamp2,Ubn1,Jade2,Nptx1,Unc5b	0.346153846153846
Ontology - Biological Process	GOBP_DENDRITIC_CELL_CHEMOTAXIS	0.0159066483674147	0.10251022264455	0.352487857583619	-0.612225870589685	-1.65746183477532	15	Ccr6,Trpm2,Spi1,Ano6,Slamf8,Trpm4,Retnlg,Ccr7	0.533333333333333
Ontology - Biological Process	GOBP_MAPK_CASCADE	3.89392592417891e-08	2.64341471318942e-06	0.719512826338911	-0.322692862301848	-1.65736842035228	650	Adora1,Hgf,Ntrk1,Iqgap1,Adrb2,Pparg,Bmp7,Spred2,Il6ra,Kit,Syk,Fzd8,Tlr13,Timp3,Sla,Naip1,Cd84,Rassf2,Lilrb4b,Ptprc,Spred1,Cd44,Ash1l,Naip5,Naip6,Fzd4,Hipk3,Lilrb4a,Csf1r,Peli2,Igf1r,Slc11a1,Taok1,Sirpa,Cd36,Trib1,Mapk12,Shank3,Insr,Bnip2,Ksr2,Foxo1,Dab2,Chil1,Tlr4,Spry4,Ppm1l,Nr2c2,Fgf1,Plcb1,Zeb2,Adra1a,Fcgr2b,Rasgrp1,Fgd4,Cd300a,Spi1,Fgd2,P2rx7,Ccl6,Tgfbr3,Taok2,Dusp4,Akap12,Epha7,Cflar,Mef2a,P…	0.283076923076923
Regulatory Target Gene - miRDB	MIR_12183_5P	0.00068344137691812	0.0107711870732032	0.477270815362862	-0.37901828824175	-1.65734703237466	139	Kmt2a,Eda,Timp3,Cox17,Cpeb3,Themis,Rnf169,Amotl1,Plxna4,Pou2f1,Med1,P2rx7,Akap11,Ercc6,Erbin,Lbh,Megf9,Dbndd2,Rbm47,Gcdh,Ten1,Zfp85,Satb2,Prdm1,Adamdec1,Tfec,Mmrn2,Pigr,Sgms2,Car8,Ralgapb,Rbm41,Dele1,Plekha8,Cep68,Nus1,Thsd7a,Slc9a9,Pclo,AW146154,Phf3,Ifi211,Tal1,Mef2c,Ranbp3l,Neto1,Mettl7a1,Zfp273,Ifi205,Cutc,Tnfrsf23,Fasl	0.37410071942446
Regulatory Target Gene - miRDB	MIR_468_5P	0.00557837951293217	0.0514218746701302	0.407017918923954	-0.458638672339972	-1.65715701664183	48	Myo9a,Lin7a,Pbx1,Hipk3,Zeb2,Zfp608,Zfp217,Fmnl2,Zfp148,Rfx7,Clasp2	0.229166666666667
Regulatory Target Gene - miRDB	MIR_200C_3P	2.51578888481544e-05	0.000691345689942163	0.575610261071129	-0.34156340216727	-1.65695858993656	310	Esrrg,Zfp871,Slc1a2,Myo9a,Slc23a2,Sema6d,Pkd1,Hmbox1,Sema3f,Phc3,Ankrd44,Nufip2,Hipk3,Ric1,Taok1,Rnf169,Arid4b,Cdk17,Hook3,Zeb2,Med13,Hpse,Ttc14,Ube3a,Smim4,Dennd1b,Cep350,Sec24a,Zfp217,Pik3cb,Itsn2,Elmod2,Myof,Clasp2,Shprh,Ngef,Msn,Ago2,Wipf1,Fli1,Tln1,Ppp1r18,Phtf2,Cecr2,Plpp3,Ppp1r9b,Nr5a2,Usp27x,Rab11fip2,Gabpa,Mosmo,Oxr1,Zfta,Mospd2,Spag9,Phf6,Dennd5b,Hipk1,Rgl1,Ppp1r3g,Rusc2,Ncoa7,Slc30a4,N…	0.374193548387097
Ontology - Biological Process	GOBP_ENDOLYSOSOMAL_TOLL_LIKE_RECEPTOR_SIGNALING_PATHWAY	0.00685777519134772	0.0589739218145904	0.407017918923954	-0.474530974923488	-1.65669279706729	39	Tlr13,Slc15a4,Tlr8,Wdfy1,Tlr7,Tlr9,Tnfaip3,Cd86,Treml4,Rab7b,Scimp,Tnf,Tasl,Havcr2,Ptprs,Ptpn22,Epg5,Tlr3,Oas1g,Tnip2	0.512820512820513
Regulatory Target Gene - miRDB	MIR_1192	2.52787377880094e-08	1.77627481623552e-06	0.73376198835648	-0.321950280711775	-1.65663794146443	670	Esrrg,Lnpep,Kctd12,Tbc1d30,Tasor,Kmt2a,Atxn7,Cd55,Adrb2,Rictor,Soga1,Zbtb44,Ino80d,Ssh2,Cd44,Sntb2,Cbx5,Hykk,Nufip2,Fign,Cpeb3,Cyria,Rora,Naaladl2,Chd9,Arhgap19,Itpripl2,Ep300,Ythdc1,Macf1,Lrp6,Nbeal1,Plekhm3,Plek,Slc25a51,Foxo1,Fcgr4,Ipcef1,Far1,Map3k2,Tnrc6a,Slc7a2,Marf1,Crebrf,Stk10,Bdp1,Pde4c,Ppm1k,Scn3a,Cdk17,Hook3,Pou2f1,Slc35a5,Dtx3l,Med1,Zbtb37,Mast4,Adra1a,Kalrn,Zfp26,Arid5b,Dpp8,Nfat5,M…	0.262686567164179
Ontology - Biological Process	GOBP_RESPONSE_TO_ATP	0.010014804397879	0.0754554122193824	0.380730400722792	-0.536392609525845	-1.65651670453214	25	Panx1,P2ry12,P2rx7,Slc8a1,Sell,Dgkq,Plcg2,Trpm4,Casp1,Pdxp	0.4
Ontology - Biological Process	GOBP_POSITIVE_REGULATION_OF_CELL_SIZE	0.0159066483674147	0.10251022264455	0.352487857583619	-0.611845426029759	-1.65643186794671	15	Ogt,Atp7a,Tmem123,Ep300,Akt3,Kdm6a,Ahr,Rb1cc1,Rapgef3,Edn1	0.666666666666667
Ontology - Biological Process	GOBP_CYTOKINE_PRODUCTION_INVOLVED_IN_INFLAMMATORY_RESPONSE	0.00904058064447949	0.0703394111788448	0.380730400722792	-0.453938141970385	-1.65636402081025	50	Ppara,Lilrb4b,Lilrb4a,Mefv,Adcy7,Sirpa,Tlr4,Pld4,Clec7a,Per1,Gbp5,Stat3,Nod2,Appl2,Il17ra,Tnf,Pycard	0.34
Regulatory Target Gene - miRDB	MIR_5619_5P	0.00564439507260015	0.0519407544274136	0.407017918923954	-0.458370288095543	-1.65618728848624	48	Rassf3,Kat6a,Ankrd44,Ube4b,Zfp612,Zfp366,Map3k8,Fgf1,Pcmtd2,Ikzf1,Ubr1,Zfta,Btg1,Rnf128,Nus1,Nfib,Xpnpep3,Syt11,Gucy1a2	0.395833333333333
Ontology - Biological Process	GOBP_REGULATION_OF_HORMONE_BIOSYNTHETIC_PROCESS	0.0147918220455326	0.0977639360525898	0.380730400722792	-0.536825030570022	-1.65605507776046	24	Ppargc1a,Igf1r,Dab2,Bmp2,H6pd,Dgkq,Por,Arnt,Clcn2,Bmp5	0.416666666666667
Ontology - Biological Process	GOBP_POSITIVE_REGULATION_OF_PROTEIN_TYROSINE_KINASE_ACTIVITY	0.00728612804752056	0.0611477514140005	0.407017918923954	-0.481531901053406	-1.65584563756027	37	Adora1,Csf1r,Prnp,Nedd9,Adra1a,Nox4,Lilra5,Ptpn1,Srcin1,Ereg,Il34,Agrn,Fbxw7	0.351351351351351
Ontology - Biological Process	GOBP_POSITIVE_REGULATION_OF_NEURON_DIFFERENTIATION	0.0029086039211563	0.0321149162100931	0.431707695803346	-0.421298650811294	-1.6556562689217	73	Ascl1,Bmp7,Ccr5,Bnip2,Bcl6,Etv5,Fez1,Arhgef2,Bmp2,Dmd,Sall1,Gdf6,Impact,Spag9,Adra2c,Prox1,Mapk8ip3,Gata2,Cxcl12,Gdpd5,Ccl5,Shh,Sin3a,Mef2c,Bend6,Rest,Pten,Zeb1	0.383561643835616
Regulatory Target Gene - miRDB	MIR_7678_3P	1.96708520085759e-05	0.000565793034164082	0.575610261071129	-0.339231458143652	-1.65519303896071	323	Esrrg,Ankrd12,Aqp4,Kmt2a,Atp8a1,Ubn2,Chd7,Ppargc1a,Kansl1l,Nufip2,Tm6sf1,Phip,Mecp2,Etnk1,Rora,Asxl2,Themis,Niban1,Tmem26,Plag1,Nbeal1,Plek,Abcc5,Ipcef1,Map3k2,Nedd9,Marf1,Ptbp3,Ctdspl2,Med13,Rnf152,Dpp8,Hhip,Tbc1d16,Ttc14,Hecw2,Aak1,Satb1,Fchsd2,Slc8a1,Map3k3,Trib2,Wwp1,Pde7a,Phactr2,Slc41a2,Rfx7,Tnrc6b,Man2a1,Met,Tmem170b,Rbm46,Amer2,Cap2,Cpsf7,Stx17,Ubr1,Plpp3,Nucks1,Usp9x,Lrch3,Mosmo,Zfyve16,…	0.269349845201238
Ontology - Molecular Function	GOMF_AP_2_ADAPTOR_COMPLEX_BINDING	0.0144736576665397	0.0963712255916775	0.380730400722792	-0.665097454181702	-1.65505788955966	11	Dab2,Hip1,Aak1,Fcho1,Bmp2k,Arrb1,Tbc1d5	0.636363636363636
Ontology - Biological Process	GOBP_NUCLEOTIDE_TRANSPORT	0.00910426206185971	0.0704391532870473	0.380730400722792	-0.533110632570659	-1.6549348349083	26	Slc25a32,Slc25a36,Slc25a51,Abcc5,P2rx7,Slc25a42,Slc19a1,Lrrc8c,Slc17a9,Abcc4,Gja1,Slc25a16	0.461538461538462
Ontology - Biological Process	GOBP_NEGATIVE_REGULATION_OF_GRANULOCYTE_DIFFERENTIATION	0.0106442358902253	0.0787309802388271	0.380730400722792	-0.71268142231759	-1.65487606298278	9	Trib1,Inpp5d,Zbtb46,C1qc,Runx1	0.555555555555556
Ontology - Biological Process	GOBP_CHEMOSENSORY_BEHAVIOR	0.0144736576665397	0.0963712255916775	0.380730400722792	-0.665012555467888	-1.65484662384931	11	Ntrk1,Chd7,Adam11	0.272727272727273
Ontology - Molecular Function	GOMF_ADENYLATE_CYCLASE_ACTIVITY	0.0111654273929213	0.0815320475214184	0.380730400722792	-0.689445638366018	-1.65459680470407	10	Adcy6,Adcy7,Adcy9,Adcy4,Adcy1	0.5
Ontology - Biological Process	GOBP_DEFENSE_RESPONSE_TO_GRAM_POSITIVE_BACTERIUM	0.00275245110443596	0.0307940077822406	0.431707695803346	-0.419043551469294	-1.65420553808076	78	Stab2,Cd36,Tnfrsf14,Ncf1,Fgr,Ear2,P2rx7,Ang,Hck,Gbp9,Rnase4,Il7r,Tnfaip8,Klrk1,C5ar1,Myo1f,Adm,Tlr2,Gbp2b,Gbp7,Gbp2,Mpeg1,Mmp7,Nod2,Casp4,Mpo,Gbp4,Gbp3,Tnf,Pycard,Havcr2,Nlrp3,Gbp11,Rnase6,Gbp10,Gbp8,Pld1	0.474358974358974
Regulatory Target Gene - miRDB	MIR_200B_3P_MIR_429_3P	2.77381252369293e-05	0.000747634669234705	0.575610261071129	-0.340953903967921	-1.65400185256202	310	Esrrg,Zfp871,Slc1a2,Myo9a,Slc23a2,Sema6d,Pkd1,Hmbox1,Sema3f,Phc3,Ankrd44,Nufip2,Hipk3,Ric1,Taok1,Rnf169,Arid4b,Cdk17,Hook3,Zeb2,Med13,Hpse,Ttc14,Ube3a,Smim4,Dennd1b,Cep350,Sec24a,Zfp217,Pik3cb,Itsn2,Elmod2,Myof,Clasp2,Shprh,Ngef,Msn,Ago2,Wipf1,Fli1,Tln1,Ppp1r18,Phtf2,Cecr2,Plpp3,Ppp1r9b,Nr5a2,Usp27x,Rab11fip2,Gabpa,Mosmo,Oxr1,Zfta,Mospd2,Spag9,Phf6,Dennd5b,Hipk1,Rgl1,Ppp1r3g,Rusc2,Ncoa7,Slc30a4,N…	0.374193548387097
Regulatory Target Gene - miRDB	MIR_669G	0.00904058064447949	0.0703394111788448	0.380730400722792	-0.45318928922464	-1.65363154995078	50	Nr1i3,Pim3,Invs,Mlxip,Srek1,Tnfaip3,Cd3g,Slain1,En2,Satb2,Ahrr,Xrcc2,Itgae,Rgs7bp,Clec2i,Rfx3,Glcci1	0.34
Ontology - Biological Process	GOBP_BIOLOGICAL_PROCESS_INVOLVED_IN_INTERSPECIES_INTERACTION_BETWEEN_ORGANISMS	4.08079970052366e-12	6.81025958355099e-10	0.887074988399873	-0.310355541271669	-1.65273932032895	1248	Vnn1,Aqp4,Cybb,Ogt,Mrc1,Cd55,Noct,Siglec1,Pparg,Wdfy4,Syk,Axl,Ankhd1,Tlr13,Naip1,Slc15a4,Colec10,Chd7,Ifi209,Cd84,Ptprc,Nlrc5,Akap8,Naip5,Clec4n,Naip6,Ociad2,Ifi207,Thoc2,Ms4a1,Hrg,Ivns1abp,Trim41,Lilrb4a,Mecp2,Mefv,Vsig4,Naaladl2,Csf1r,Clec2d,Slc22a5,Slc11a1,Oas2,Stab1,Ifi203,Ep300,Stab2,Sirpa,Cd36,Trib1,Nfkbia,Ednrb,H2-Bl,Slfn2,Insr,Tnfrsf14,Fcgr4,Cebpb,Smpdl3b,Tlr8,Tlr4,Rnf213,Rab43,Ankrd17,Cl…	0.310096153846154
Ontology - Molecular Function	GOMF_DNA_BINDING_TRANSCRIPTION_FACTOR_ACTIVITY	5.14450546908344e-09	4.27047264871429e-07	0.761460801445585	-0.318562895920374	-1.65269904975499	775	Ascl1,Nr1i3,Peg3,Esrrg,Zkscan3,Zbed6,Klf12,Maff,Ppara,Hivep2,Pparg,Pbx1,Mycl,Gm14322,Maf,Hivep1,Klf1,Cebpd,Snai3,Zfp369,Mecp2,Rora,Crebl2,Zkscan1,Pax5,Zscan26,Hic2,Zbtb14,Bach1,Zfp579,Zfp715,Plag1,Bcl6,Zbtb46,Foxo1,Cebpb,Zfp281,Bhlhe22,Zfp366,Etv5,Zbtb43,Crebrf,Nr2c2,Pou2f1,Zeb2,Zgpat,Mga,Zfp26,Ctcfl,Mlxip,Zfp397,Nr1d2,Nfat5,Spi1,Kmt2d,Zfp950,Satb1,Zfp266,Ikzf3,Tef,Mef2a,Zfp217,Spic,Irf8,Elf4,Nfe…	0.289032258064516
Ontology - Biological Process	GOBP_DNA_METHYLATION	0.0057764262180399	0.0526117819438415	0.407017918923954	-0.457314055496768	-1.65237090018794	48	Kmt2a,Mecp2,Tdrd9,Meg3,Piwil2,Brca1,Kmt2e,Ftx,Mettl4,Dnmt3a,Baz2a,Bmi1,Rlf,Tet3,Mbd4,Dubr,Kdm1b,Mtrr,Myc	0.395833333333333
Regulatory Target Gene - miRDB	MIR_7B_5P	0.000226194540919078	0.00434515916074885	0.518848077743792	-0.359801446951583	-1.65213658767849	200	Snhg11,Klf12,Ankrd12,Adgre4,Ogt,Atxn7,Chd3,Itga4,Mecp2,Mapk12,Tnrc6a,Marf1,Crebrf,Prkcb,Ids,Smg1,Adcy9,Pik3cd,Hhip,Ttc14,Satb1,Rgs8,Rsbn1l,Clasp2,Susd6,Mknk1,Megf9,Rsbn1,Wdr47,Sp1,H2-Ob,Zbtb4,Xcr1,Plekho2,Oxr1,Itch,Zkscan8,Atf7,Zfp85,Mcc,Strn3,Slc22a23,Arid4a,Rfx2,Gjc1,Kdm3b,Rgs7bp,Sh3glb1,Tmf1,Plxna1,Pdha1,Klf4,Rnf141,Kif13a,Cntnap1,Tmem88b,Ezh1	0.285
Ontology - Biological Process	GOBP_RESPONSE_TO_NICOTINE	0.0138178705424798	0.0934076388021387	0.380730400722792	-0.565737491736282	-1.65192182202504	19	Ppara,Ntrk1,Chrnb2,Ppp1r1b,Chrna2,Bcl2,Hmox1	0.368421052631579
Positional	chr1C2	0.00707347315515293	0.0599598483696852	0.407017918923954	-0.476409352668793	-1.65184113483949	38	Adam23,Ino80d,Gm20342,Bmpr2,Nbeal1,Plekhm3,Pikfyve,D430013B06Rik,Carf,Klf7,Icos,Nrp2,Creb1,Sumo1,Raph1	0.394736842105263
Curated - Chemical and Genetic Perturbation	MCBRYAN_PUBERTAL_BREAST_5_6WK_DN	0.000877291432944229	0.013098868636719	0.477270815362862	-0.383257315569283	-1.65165413868543	129	Ogt,Il6ra,Atp8a1,Malat1,Sntb2,Pank1,Fzd4,Fign,Slc2a5,Gys2,Taok1,Sirpa,Akap9,Rbm5,Zeb2,Nrip1,Ip6k1,Arhgef2,Pank3,Itsn2,Srek1,Dnmt3a,Norad,Lpgat1,Runx1,Crim1,Slc25a10,Zbtb20,Gbp7,Kcnb1,Kdm5a,Neat1,Il6st,Map4k2,Ddx6,Xist	0.27906976744186
Regulatory Target Gene - miRDB	MIR_496A_3P	0.00662282398636603	0.05760034952502	0.407017918923954	-0.434529726797119	-1.65159592711338	60	Ankrd12,Ccnt2,Paxbp1,Lair1,Cpeb3,Mbnl1,Ptbp3,Scn3a,Ids,Fgr,Zfp397,Elmod2,Susd6,Cpox,P4ha1,Tspoap1,2210408I21Rik,Tmcc1,Slc38a4,Fzd1,Ankrd55,Ccar1	0.366666666666667
Ontology - Molecular Function	GOMF_COA_TRANSFERASE_ACTIVITY	0.00646701165572465	0.0567715034171861	0.407017918923954	-0.835728856325387	-1.65145180028351	5	Acsm3,Acaa1a,Sugct	0.6
Ontology - Biological Process	GOBP_RECEPTOR_MEDIATED_ENDOCYTOSIS	0.000105692990034192	0.00227595079749703	0.538434096309916	-0.353034749089851	-1.65140785060009	226	Mrc1,Adrb2,Fcho2,Siglec1,Itga4,Syk,Lilrb4b,Cd44,Calcrl,Tgfbr2,Cbl,Msr1,Lilrb4a,Clec9a,Pla2r1,Stab2,Cd36,Lrp6,Scarf1,Insr,Fcgr4,Dab2,Itgb2,Pikfyve,Fcgr2b,Hpse,Hip1,Cd300a,Akap5,Aak1,Napb,Fcgr1,Fchsd2,Itsn2,Fcer1g,Vegfa,Lmbr1l,Fcho1,Plcg2,Numb,Vldlr,Snx9,Cd2ap,Adm,Arrb2,Dgkd,Sag,Bmp2k,Fmr1,Arhgap27,Arrb1,Dnm3,Rab31,Lrp2,Ntf3,Sorl1,Apoc2,Ccr7,Lrp1,Micall1,Cxcr2,Itgav,Lyve1,Dnajc13,AU040320,Marco	0.292035398230089
Ontology - Biological Process	GOBP_POSITIVE_REGULATION_OF_B_CELL_RECEPTOR_SIGNALING_PATHWAY	0.0102800150876743	0.0768042369101702	0.380730400722792	-0.740023471382711	-1.65127251873225	8	Nfam1,Prkcb,Cmtm3,Prkch	0.5
Ontology - Biological Process	GOBP_VASCULAR_ASSOCIATED_SMOOTH_MUSCLE_CONTRACTION	0.0133266653464817	0.0913592235840753	0.380730400722792	-0.54710400719104	-1.65100251341635	22	Dock4,Ednrb,Cd38,Slc8a1,Dock5,Atp2b1,Bbs2,Zdhhc21,Mkks,Grip2,Edn1,Smpd3	0.545454545454545
Ontology - Molecular Function	GOMF_PROTEIN_HORMONE_RECEPTOR_ACTIVITY	0.0147602554758955	0.0976761887564319	0.380730400722792	-0.663446057704634	-1.65094848160602	11	Insrr,Cmklr1,Igf1r,Insr,Lgr4	0.454545454545455
Regulatory Target Gene - miRDB	MIR_18A_5P_MIR_18B_5P	0.00189782064882142	0.0236430673520746	0.45505986738723	-0.40999519568352	-1.65078613147186	86	Kit,Zbtb44,Ino80d,Hmbox1,Phc3,Dock4,Rora,Crebl2,Pnisr,Epb41l1,Nedd9,Fgf1,Nfat5,Alpl,Fchsd2,Zfand5,Map3k3,Tmem170b,A630001G21Rik,Runx1,Slc12a6,Phf19,Zbtb4,Cdk19,Smg7,Ptgfr,Dusp16,Klf6,Psd3,Spata1	0.348837209302326
Ontology - Biological Process	GOBP_MATURE_B_CELL_DIFFERENTIATION_INVOLVED_IN_IMMUNE_RESPONSE	0.00924992717200293	0.0712809443110433	0.380730400722792	-0.531729250408044	-1.65064661156109	26	Lfng,Lilrb4a,Bcl6,Dock10,Spi1,Irf8,Nfkbiz,Mfng,Tnfaip3,Plcg2,Dock11	0.423076923076923
Regulatory Target Gene - miRDB	MIR_6999_3P	0.00325835392636363	0.0348246085752313	0.431707695803346	-0.41079434457455	-1.65016994521116	83	Gm14322,Sdc3,Sema6d,Ak4,Lrp6,Rnf169,Tmem64,Nox4,Tnrc6b,Dmd,Necab1,Hrk,Rnf145,Gpr65,Nfxl1,Tpd52l2,Fgl2,Bmp2k,Lgmn,St8sia4,Abl2,Atad2b,Arid4a,Golm2,Decr2,Ets1,Rfx3,Dnah2,Zfp970,Zfp940,Rdx	0.373493975903614
Ontology - Biological Process	GOBP_ACTIVATION_OF_INNATE_IMMUNE_RESPONSE	0.000256826057191135	0.004801178835775	0.49849310876659	-0.354280778632338	-1.64940192328669	215	Syk,Tlr13,Slc15a4,Ifi209,Clec4n,Ifi207,Mefv,Ifi203,Cd36,Nfkbia,Smpdl3b,Tlr8,Tlr4,Ankrd17,Ifi204,Ifi213,Mndal,Cd300a,Nlrp1b,Wdfy1,Tlr7,Gpr108,Cd300lf,Erbin,Slc15a3,Nfkbiz,Tlr9,Tnfaip3,Cd86,Clec7a,Treml4,Rab7b,Plcg2,Scimp,Lgr4,Klrk1,Tyrobp,Rab11fip2,Klrd1,Irak3,Oas3,Cd180,Tlr11,Arrb2,Alpk1,Tlr2,Cyba,Lsm14a,Nod2,Tlr1,Trim30c,Casp1,Appl2,Trim30a,Pum2,Nlrp1a,Sfpq,Tnf,Rps6ka3,Pycard,Cd14,Pdpk1,Ifi211,S…	0.372093023255814
Ontology - Biological Process	GOBP_FC_RECEPTOR_MEDIATED_STIMULATORY_SIGNALING_PATHWAY	0.0122132997159068	0.0862359077781152	0.380730400722792	-0.592617559666133	-1.64923515113204	17	Ptprc,Fcer1g,Myo1g,Plscr2,Appl2,Rapgef1,Pten,Ptprj,Nr4a3,Appl1,Cd47,Cd226,Rabgef1	0.764705882352941
Ontology - Biological Process	GOBP_RESPONSE_TO_PROSTAGLANDIN	0.0180163835073063	0.111143812156548	0.352487857583619	-0.598680671990975	-1.64869902941244	16	Adcy6,Akap8,Tgfbr3,P2ry6,P2ry4,Ptgfr,Ccr7	0.4375
Ontology - Biological Process	GOBP_POSITIVE_THYMIC_T_CELL_SELECTION	0.0164798456848352	0.10514679717911	0.352487857583619	-0.608913651684522	-1.64849475793742	15	Tox,Ptprc,Dock2,Cd3g,Itpkb,H2-DMa,Cd3d,Shh,Cd74	0.6
Regulatory Target Gene - miRDB	MIR_6353	8.85201336733222e-06	0.000293619267407929	0.593325476396405	-0.333022218737162	-1.64830180474669	371	Kmt2a,Adrb2,Ccnt2,Rictor,Eda,Zbtb44,Ubn2,Spred1,Ash1l,Sema6d,Chpt1,Phc3,Atp7a,Ube4b,Nufip2,Phip,Cpeb3,Etnk1,Crebl2,Atg14,Ythdc1,Lrp6,Plekhm3,Amotl1,Hectd4,Plxna4,Slc7a2,Prrc2c,Crebrf,Pnpla6,Cdk17,Pou2f1,Med1,Ints6l,Akt3,Plxnc1,Tgfbr3,Spsb4,Son,Epha7,Sec24a,Wwp1,Nfe2l1,Phactr2,Akap11,Vegfa,Tnrc6b,Sall1,Bcl2,Chd2,Suco,Cpsf7,Il7r,Aff4,Klc1,Hectd1,Phf19,Usp12,Adgrl1,Cd2ap,Mgat4a,Zbtb34,Erlin2,Tmem87b…	0.353099730458221
Ontology - Molecular Function	GOMF_COMPLEMENT_RECEPTOR_ACTIVITY	0.010730226899055	0.0792207212671707	0.380730400722792	-0.738486118983032	-1.64784210352602	8	Cmklr1,C5ar1,C5ar2,Fpr2,Cr2,C3ar1,Fpr1	0.875
Regulatory Target Gene - miRDB	MIR_487B_5P	0.0107250626997368	0.0792191007434226	0.380730400722792	-0.533581867978868	-1.64783642027393	25	Acer2,Ptprc,Mecp2,Dennd1b,Zfand5,Bmp2,Epb41l2,Usf3	0.32
Ontology - Biological Process	GOBP_ACUTE_PHASE_RESPONSE	0.0162981080958543	0.104486590557695	0.352487857583619	-0.509553034479084	-1.64708518536573	29	Cd163,F8,Ccr5,Ednrb,Il1rn,Tnfrsf11a,Stat3,Saa4,Hp,Serpina3n,Tnf,Ccl5,Saa3,Itih4	0.482758620689655
Ontology - Biological Process	GOBP_PEPTIDYL_LYSINE_METHYLATION	0.00153863085105804	0.0202588847514495	0.45505986738723	-0.395467215042155	-1.64697335146954	104	Setd4,Kmt2a,Ogt,Kmt2c,Ash1l,Mllt6,Lcor,Mecp2,Pax5,Asxl2,Arid4b,Sirt1,Phf1,Kmt2d,Brca1,Mllt10,Nfkbiz,Baz2a,Kansl3,Rif1,Phf19,Setd2,Fh1,Rlf,Kmt2b,Kansl1,Suv39h1,Arid4a,Wdr82,Auts2,Setbp1,Nnmt,Ezh1	0.317307692307692
Ontology - Biological Process	GOBP_ADAPTIVE_THERMOGENESIS	0.000839885881999983	0.0126840664111374	0.477270815362862	-0.376325263496386	-1.64557114527817	139	Esrrg,Lnpep,Ogt,Adrb2,Pparg,Syk,Ppargc1a,Cmklr1,Tle3,Igf1r,Cd36,Ksr2,Cebpb,Tlr4,Alpl,Prkab2,Ip6k1,Jak2,Vegfa,Apc,Clic5,Plac8,Ucp2,Lgr4,Trpv2,Fh1,Acadl,Npr3,Decr1,Hadh,Abhd6,Sorl1,Alms1,Adrb1,Appl2,G0s2,Epas1,Ppargc1b,Dync1h1,Gja1	0.287769784172662
Ontology - Biological Process	GOBP_PYRIDINE_NUCLEOTIDE_CATABOLIC_PROCESS	0.0122834271552627	0.0866165433338307	0.380730400722792	-0.753076846760153	-1.64543266448911	7	Nudt12,Ncf1,Ncf2,Art2b,Nudt13	0.714285714285714
Ontology - Biological Process	GOBP_REGULATION_OF_HEMOPOIESIS	1.27455137760233e-05	0.00039873147303581	0.593325476396405	-0.332865766499278	-1.64480007100767	366	Vnn1,Tox,Nfam1,Syk,Axl,Kat6a,Rassf2,Lilrb4b,Ptprc,Cd44,Il15ra,Pirb,Vsir,Tgfbr2,Ccr6,Nckap1l,Lilrb4a,Ldb1,Csf1r,Clec2d,Asxl2,Trib1,Nfkbia,Inpp5d,Csf3r,Bcl6,Zbtb46,Carmil2,Cebpb,Nedd9,Fes,Mysm1,Inpp4b,Med1,Rasgrp1,Pira2,Spi1,Arid2,Zfp608,Tmem64,Ikzf3,Mafb,Rorc,C1qc,Card11,Ikzf1,Apc,Rc3h1,Nfkbiz,Tlr9,Sh2b3,Slamf8,Cd46,Runx1,Zfp36l2,Il7r,Rab7b,Senp1,Zbtb16,Tyrobp,Pck1,Gabpa,Clec4g,Zfp683,Fgl2,Esrra,I…	0.327868852459016
Ontology - Biological Process	GOBP_CALCIUM_ION_TRANSMEMBRANE_IMPORT_INTO_CYTOSOL	0.000861484811617203	0.0128989235204852	0.477270815362862	-0.380081003759225	-1.64454442688336	132	Adrb2,Chd7,Ptprc,Cd19,Ms4a1,Trpm2,Ccr5,Prnp,Plcb4,Nol3,Plcb1,Adra1a,P2rx7,Akap5,Slc8a1,Cacna1d,Plce1,Coro1a,Dmd,Bcl2,Xcl1,Plcg2,Xcr1,Trpv2,P2ry6,Cacna1i,Cyba,Plcb2,Gimap3,Pde4d,Lck,Grin2b,Adrb1,Abl1,Tmem38b,Nalf2,Fyn,Itgav	0.287878787878788
Regulatory Target Gene - miRDB	LET_7F_5P	4.53085957571057e-05	0.00111332670647943	0.557332238758646	-0.341001459796219	-1.64449938954533	294	Fnip1,Mdm4,Adrb2,Wdfy3,Rictor,Rab8b,Pbx1,Kif21b,Cbx5,Thoc2,Fign,Trim41,Limd2,Hic2,Igf1r,Cemip2,Bach1,Macf1,Apbb3,Map3k2,Utrn,Col27a1,Ttll4,Fbxl12,Gnptab,Rasgrp1,Ints6l,Hip1,Brwd1,Plxnc1,Tgfbr3,Diaph2,Yod1,Pacs2,Cflar,Slf2,Clasp2,Alg11,Ercc6,Dmd,Lpgat1,Gdf6,Cry2,Cd200r1,Stx17,5031439G07Rik,Fgd6,Lgr4,Tmem65,Fgf11,Tbkbp1,Rgs16,Stx3,Dnase1l2,Map4k3,Plxnd1,Smarcad1,Wnt9b,Mier1,Hoxa1,Tet3,Ddi2,Slc38a9,…	0.326530612244898
Ontology - Biological Process	GOBP_REGULATION_OF_PROTEIN_TYROSINE_KINASE_ACTIVITY	0.0073904017941756	0.0617962563384589	0.407017918923954	-0.422187930101986	-1.64410568600418	68	Adora1,Lilrb4b,Ptprc,Cbl,Lilrb4a,Csf1r,Prnp,Nedd9,Adra1a,Zgpat,Nox4,Socs4,Lilra5,Hyal2,Vps25,Ptpn1,Srcin1,Ereg,Il34,Agrn,Fbxw7	0.308823529411765
Curated - Chemical and Genetic Perturbation	MIKKELSEN_MCV6_ICP_WITH_H3K27ME3	0.0152256273406796	0.0994819639580049	0.380730400722792	-0.48313824011048	-1.64407192598708	35	Lingo4,Tmem181b-ps,Pax5,Arhgap9,Pik3cd,Pcdh12,Coro1a,Sox17,Pou2f2,Col11a2,Sectm1a,Fgl2,Cd7,Tnf,Asb2,Fam149a	0.457142857142857
Regulatory Target Gene - miRDB	MIR_6419	2.1518947751409e-05	0.000609107883260288	0.575610261071129	-0.336210627055026	-1.64356094278133	332	Adrb2,Ccnt2,Rictor,Eda,Zbtb44,Ubn2,Spred1,Ash1l,Sema6d,Chpt1,Phc3,Atp7a,Ube4b,Nufip2,Phip,Cpeb3,Etnk1,Crebl2,Atg14,Ythdc1,Lrp6,Plekhm3,Amotl1,Plxna4,Zbtb43,Slc7a2,Prrc2c,Crebrf,Pnpla6,Cdk17,Pou2f1,Med1,Akt3,Plxnc1,Tgfbr3,Spsb4,Son,Epha7,Wwp1,Phactr2,Akap11,Vegfa,Tnrc6b,Sall1,Bcl2,Chd2,Suco,Cpsf7,Il7r,Aff4,Klc1,Hectd1,Phf19,Usp12,Adgrl1,Cd2ap,Mgat4a,Zbtb34,Erlin2,Cobll1,Gbp2b,Lrig1,1700025G04Rik,L…	0.400602409638554
Ontology - Biological Process	GOBP_REGULATION_OF_RESPONSE_TO_CYTOKINE_STIMULUS	0.000651077170902742	0.010327631044587	0.477270815362862	-0.378820605859949	-1.64325397665194	135	Pparg,Syk,Axl,Naip1,Ptprc,Nlrc5,Naip5,Naip6,Trim41,Il1r1,Tlr4,Crebrf,Nol3,Med1,Laptm5,Cd300lf,Trim56,Sh2b3,Parp14,Samhd1,Rbm47,Usp27x,Robo1,Irak3,Oas3,Tlr2,Il1rn,Hipk1,Lsm14a,Il6st,Casp4,Padi2,Cnot7,Txk,Casp1	0.259259259259259
Curated - Chemical and Genetic Perturbation	BURTON_ADIPOGENESIS_12	0.0114878782980182	0.0830538349334611	0.380730400722792	-0.491092329065401	-1.64288194492734	33	Zfp871,Dipk2a,Ptbp3,Bod1l,Bpnt2,Nipbl,Sp3,Emc2,Ireb2	0.272727272727273
Regulatory Target Gene - miRDB	MIR_6920_5P	0.00151729753038522	0.0200707399707653	0.45505986738723	-0.388528796004975	-1.64281365772802	113	Zkscan3,Tppp,Mdm4,Enc1,Zc3h11a,Tle3,Nin,Gls,Mctp1,Azin1,Ctdspl2,Ripk4,Pank3,Sp3,Alg11,Tnrc6b,Man2a1,Rab6b,Mbd5,Lgr4,Lrrc58,Creb1,Usf3,Plekha3,Arid4a,Zfhx4,Dusp16,P2ry10,Psd3,Rfx3,Herc1	0.274336283185841
Regulatory Target Gene - miRDB	MIR_6991_5P	0.00235540283674989	0.0275161068282895	0.431707695803346	-0.400135191137711	-1.6426617547225	95	Zfp871,Nufip2,Tmem123,Naaladl2,Ythdc1,Med1,Vamp1,Fnbp4,Zfand5,Pik3cb,Elmod2,Cd300lb,Septin1,Prdm15,Trak1,Tnrc6b,Sp4,Ms4a6c,Parp14,Impact,Zfp182,Lims1,Zkscan8,Cers6,Ing4,Zmat1,Dnase2b,Phf11c	0.294736842105263
Curated - Chemical and Genetic Perturbation	MARTIN_NFKB_TARGETS_UP	0.014166480955925	0.0950025916261509	0.380730400722792	-0.480192828572535	-1.64265859897303	36	Vcam1,Ppp1r1b,Pld4,Inhbb,Cxcl1,Vegfa,Bcl2,Nfkbiz,Cdc14b,Syn3,Atp8a2,Flt1,Casp4,Cxcl12,Steap4	0.416666666666667
Ontology - Biological Process	GOBP_INTERLEUKIN_2_PRODUCTION	0.00752355861661155	0.0626155494009006	0.407017918923954	-0.421740765331576	-1.64236431423774	68	Lilrb4b,Ptprc,Lilrb4a,Vsig4,Slc11a1,Prnp,Carmil2,Laptm5,Fcer1g,Hdac7,Card11,Tnfaip3,Runx1,Plcg2,Il20rb,Pde4d,Nod2,Abl2,Abl1,Clec2i,Sftpd,Ccr2,Havcr2	0.338235294117647
Ontology - Biological Process	GOBP_RESPONSE_TO_CYTOKINE	2.48062380162709e-08	1.75075215532456e-06	0.73376198835648	-0.316749609562585	-1.641806574304	756	F830016B08Rik,Aqp4,Parp16,Mrc1,Pparg,Il6ra,Adam23,Kit,Eda,Syk,Axl,Ro60,Csf2rb2,Timp3,Naip1,Ifi209,Lilrb4b,Ptprc,Il15ra,Nlrc5,Naip5,Naip6,Pirb,Ifi207,Fzd4,Gstt2,Trim41,Lilrb4a,Mefv,Rora,Csf1r,Slc22a5,Slc11a1,Oas2,Ifi203,Il1r1,Sirpa,Nfkbia,9930111J21Rik1,Shank3,Csf3r,Insr,Abcd4,Cebpb,Csf2rb,Tlr4,Rab43,Crebrf,Spry4,Sirt1,Nol3,Ptp4a3,Med1,Plcb1,Adamts7,Ifi204,Ifi213,Mga,Pira2,Mndal,Arid5b,Cdip1,Serpi…	0.322751322751323
Ontology - Cellular Component	GOCC_NLRP1_INFLAMMASOME_COMPLEX	0.00745788327809775	0.06219820301843	0.407017918923954	-0.830831643002028	-1.64177460450641	5	Nlrp1b,Casp4,Casp1,Nlrp1a,Pycard	1
Ontology - Biological Process	GOBP_NEGATIVE_REGULATION_OF_CIRCADIAN_RHYTHM	0.0123111277446206	0.0867736813007336	0.380730400722792	-0.618353048120945	-1.64155577560653	14	Adora1,Piwil2,Cry2,Suv39h1,Sfpq,Sin3a,Per2	0.5
Regulatory Target Gene - miRDB	MIR_6966_3P	0.00183947201047228	0.0230776672511953	0.45505986738723	-0.398310948469841	-1.6413709379081	98	Tppp,Fcho2,Tmem245,Kcna2,Atp7a,Ptprb,Hipk3,Taok1,Atrx,Klhl17,Cyth4,Inpp4b,Cd33,Hecw2,Brwd1,Epha7,Kifc2,Slc25a42,Tmtc1,Atp2b1,Gucd1,Lrch3,Tmem87b,Prox1,Adcy1,Manea,Zmym2,Abhd6,Zzz3,Arhgap18,Zfhx4	0.316326530612245
Ontology - Cellular Component	GOCC_PHOSPHATIDYLINOSITOL_3_KINASE_COMPLEX_CLASS_I	0.0114805805854634	0.0830538349334611	0.380730400722792	-0.735438140407425	-1.64104090943662	8	Pik3cd,Pik3cb,Pik3r5,Pik3cg,Pik3ca,Pik3r6	0.75
Ontology - Biological Process	GOBP_RESPONSE_TO_PURINE_CONTAINING_COMPOUND	0.00209246440160264	0.0252856867751278	0.431707695803346	-0.407461723656397	-1.64058547416934	86	Adora1,Itpr3,Trpm2,Panx1,Akap9,P2ry12,Mat2a,P2rx7,Slc8a1,Sell,Tlr7,Dgkq,Ahr,Per1,Plcg2,Pik3cg,P2ry6,Irs1,Creb1,Pde4d,Akap7,Trpm4,Casp1,Pdxp,Tmem38b,Rap1b,Rapgef3,Rapgef2,Rapgef1,P2rx3,Inpp5k,Gnal	0.372093023255814
Canonical Pathways - Biocarta	BIOCARTA_MELANOCYTE_PATHWAY	0.0131660584321352	0.0906786075558009	0.380730400722792	-0.750815947315047	-1.64049272002779	7	Kit,Ep300,Bcl2,Creb1,Kitl	0.714285714285714
Regulatory Target Gene - miRDB	MIR_103_1_5P	0.00145385289853331	0.0195568239188935	0.45505986738723	-0.391401912813353	-1.64041201493673	106	Ash1l,Ipcef1,Nedd9,Mysm1,Rnf152,Son,Micu3,Fam120b,Slc8a1,Trak1,Susd6,Tnrc6b,Man2a1,Ngef,Rbm27,Tnpo1,Bmi1,Stx17,B230219D22Rik,Akap10,Gab2,Rgl1,Pitpnm2,Pdgfd,Dnm3,Usp31,Pdzd2,Samd3,Cxcr2,Mtr,Phaf1,Nhsl2,Rcn1,Nav1,Lurap1l,Wsb1,Cyld,Tbx2,U2surp	0.367924528301887
Regulatory Target Gene - miRDB	MIR_760_5P	0.0105680927102161	0.0782821134709826	0.380730400722792	-0.458704217805105	-1.64034023053428	43	Uvssa,Rora,Niban1,Ep300,Zfp612,Aifm2,Rbm5,1700025G04Rik,Pianp,Slc38a9,Padi2,Rfx3,Pdpk1,Nhsl2,Fam219a,Aptx,Rundc3b,Tardbp	0.418604651162791
Regulatory Target Gene - miRDB	MIR_30B_3P	0.00820507568537973	0.0662902256961517	0.380730400722792	-0.477011577920106	-1.64030158466521	37	Timp3,Oas2,Il1r1,Map3k8,Alpl,Zswim9,Efna5,Cpsf6,Xcr1,Atp2b1,Peak1,Mospd2,Tent4b,Sgms2,Saa3,Nav1,Trp53bp1,Rps6kb1	0.486486486486487
Ontology - Biological Process	GOBP_INOSITOL_LIPID_MEDIATED_SIGNALING	0.00151995945587713	0.0200752435635675	0.45505986738723	-0.375476258231473	-1.64019507366525	143	Ogt,Hgf,Ntrk1,Prex2,Cbl,Csf1r,Igf1r,Insr,Dipk2a,Plcb4,Sirt1,Plcb1,Rgl2,Fgr,Rasgrp1,Pik3cd,Ube3a,Plce1,Pik3cb,Jak2,Vegfa,Plekha1,Tek,Sema4d,Pi4ka,Plcg2,Pik3cg,Pik3c2g,Irs1,Gab2,Npr3,Ppard,Plcb2,Flt1,Pitpnm2,Kdr,Pdgfd,Twist1,Pik3c2b,Pik3ca,Car8,Fyn,Tnf,Unc5b,Klf4,Selp,Ccl5,Pear1,Edn1,Prr5l,Ppp1r16b,Pten,Egf,Pld1,Angpt1,Synj1	0.391608391608392
Regulatory Target Gene - miRDB	MIR_495_3P	1.41640362352943e-07	8.34272148991358e-06	0.690132458796796	-0.319020528134098	-1.64013012689937	665	Esrrg,Lnpep,Kctd12,Tbc1d30,Tasor,Kmt2a,Atxn7,Cd55,Adrb2,Rictor,Soga1,Zbtb44,Ino80d,Ssh2,Cd44,Sntb2,Cbx5,Hykk,Nufip2,Fign,Cpeb3,Cyria,Rora,Naaladl2,Chd9,Arhgap19,Itpripl2,Ep300,Ythdc1,Macf1,Lrp6,Nbeal1,Plekhm3,Plek,Slc25a51,Foxo1,Fcgr4,Ipcef1,Far1,Map3k2,Tnrc6a,Slc7a2,Marf1,Crebrf,Bdp1,Pde4c,Ppm1k,Scn3a,Cdk17,Hook3,Pou2f1,Slc35a5,Dtx3l,Med1,Zbtb37,Mast4,Adra1a,Kalrn,Zfp26,Arid5b,Dpp8,Nfat5,Mbtd1,L…	0.26015037593985
Ontology - Biological Process	GOBP_NEGATIVE_REGULATION_OF_LYMPHOCYTE_MEDIATED_IMMUNITY	0.0067006450474467	0.0580589693375574	0.407017918923954	-0.453820480768303	-1.63974788729437	48	Lilrb4b,Ptprc,Vsir,Nckap1l,Lilrb4a,Clec2d,H2-Bl,Bcl6,Fcgr2b,Cd46,Il7r,Ahr,Klrd1,Clec4g,Arrb2,Il20rb,Crk,Nod2	0.375
Regulatory Target Gene - miRDB	MIR_195B	1.82514759893602e-05	0.000534564710832798	0.575610261071129	-0.331151807951021	-1.63970568932988	374	Kmt2a,Adrb2,Ccnt2,Rictor,Eda,Zbtb44,Ubn2,Spred1,Ash1l,Sema6d,Chpt1,Phc3,Atp7a,Ube4b,Nufip2,Phip,Cpeb3,Etnk1,Crebl2,Atg14,Ythdc1,Lrp6,Plekhm3,Amotl1,Hectd4,Plxna4,Slc7a2,Prrc2c,Crebrf,Pnpla6,Cdk17,Pou2f1,Med1,Ints6l,Akt3,Plxnc1,Tgfbr3,Spsb4,Son,Acox1,Epha7,Sec24a,Wwp1,Nfe2l1,Phactr2,Akap11,Vegfa,Tnrc6b,Sall1,Bcl2,Chd2,Suco,Cpsf7,Il7r,Aff4,Klc1,Hectd1,Phf19,Usp12,Adgrl1,Cd2ap,Mgat4a,Zbtb34,Erlin2,T…	0.355614973262032
Ontology - Biological Process	GOBP_HEMATOPOIETIC_STEM_CELL_MIGRATION	0.0161932469599135	0.103897480794863	0.352487857583619	-0.658867459980827	-1.63955489674374	11	Kit,Ptprc,Jam2	0.272727272727273
Ontology - Biological Process	GOBP_NEGATIVE_REGULATION_OF_T_CELL_RECEPTOR_SIGNALING_PATHWAY	0.0151273952791006	0.0991702530705568	0.380730400722792	-0.543227294730589	-1.63930371038828	22	Lilrb4b,Lilrb4a,Prnp,Laptm5,Lgals3,Phpt1,Ptpn22,Ptprj,Ptpn6,Pvrig,Cblb,Dusp3,Sla2,Ubash3a	0.636363636363636
Canonical Pathways - Reactome	REACTOME_MAPK1_ERK2_ACTIVATION	0.0136073743099472	0.092372262198899	0.380730400722792	-0.750187737598434	-1.63912011536956	7	Il6ra,Jak2,Il6st	0.428571428571429
Ontology - Biological Process	GOBP_POSITIVE_REGULATION_OF_CELL_ACTIVATION	1.74111823640424e-05	0.000513710041720669	0.575610261071129	-0.333865881440467	-1.63909904646777	352	Vnn1,Vcam1,Cd55,Tox,Syk,Axl,Itgal,Lilrb4b,Ptprc,Il15ra,Vsir,Tgfbr2,Nckap1l,Chrnb2,Lilrb4a,Csf1r,Sirpa,Inpp5d,Plek,Bcl6,Tnfrsf14,Carmil2,Ighd,H2-DMb2,Tlr4,Itgb2,Fgr,Rasgrp1,Spi1,Rasal3,Arid2,Cd38,Coro1a,Cd300lb,Fcer1g,Jak2,Cd244a,Lyst,Card11,Bcl2,Fcho1,Nfkbiz,Xcl1,Tlr9,Cd46,Cd86,Runx1,Clec7a,Bmi1,Rif1,Il7r,H2-Ob,Icos,Zbtb16,Klrk1,Cd59a,Igfbp2,Tyrobp,H2-Eb2,Pck1,Lilra5,Itpkb,Jak3,H2-Oa,H2-DMa,Gab2,…	0.3125
Ontology - Molecular Function	GOMF_CD4_RECEPTOR_BINDING	0.0161932469599135	0.103897480794863	0.352487857583619	-0.658628257767699	-1.63895965538843	11	Cd22,H2-Eb2,Plscr2,Lck,H2-Eb1,Fyn,Il16,Cd74	0.727272727272727
Ontology - Biological Process	GOBP_POSITIVE_REGULATION_OF_VASCULATURE_DEVELOPMENT	0.000687401273580387	0.0108038533068232	0.477270815362862	-0.372837117478204	-1.63883919331666	147	Cybb,Hgf,Ntrk1,Tgfbr2,Chil1,Sirt1,Fgf1,Itgb2,Prkcb,Hpse,Cdh5,Pik3cd,Akt3,Brca1,Vegfa,Lgals3,Ccbe1,Tek,Ago2,Hmox1,Nrp1,Runx1,Sp1,C5ar1,Pkm,Adm,Tert,Itgax,Stat3,Flt1,Ddah1,Btg1,Erap1,Kdr,Gata2,Pik3r6,Abl1,Ets1,Cxcr2,Klf4,Rapgef3,Hc,Ccl5,Shh,Tjp1,Gab1,Acvrl1,Hyal1,Hmgb1,Hipk2,Mmp9,Cxcr3	0.353741496598639
Regulatory Target Gene - miRDB	LET_7G_5P	5.41882800212227e-05	0.00130842332171402	0.557332238758646	-0.340365193496498	-1.63861588914284	291	Fnip1,Mdm4,Adrb2,Wdfy3,Rictor,Rab8b,Pbx1,Kif21b,Cbx5,Thoc2,Fign,Trim41,Limd2,Hic2,Igf1r,Cemip2,Bach1,Macf1,Apbb3,Map3k2,Utrn,Col27a1,Ttll4,Fbxl12,Gnptab,Rasgrp1,Ints6l,Hip1,Brwd1,Plxnc1,Tgfbr3,Diaph2,Yod1,Pacs2,Cflar,Slf2,Clasp2,Alg11,Ercc6,Dmd,Lpgat1,Gdf6,Cry2,Cd200r1,Stx17,5031439G07Rik,Fgd6,Lgr4,Tmem65,Fgf11,Tbkbp1,Rgs16,Stx3,Dnase1l2,Map4k3,Plxnd1,Smarcad1,Wnt9b,Hoxa1,Tet3,Ddi2,Slc38a9,Slc25a…	0.326460481099656
Ontology - Molecular Function	GOMF_NUCLEAR_STEROID_RECEPTOR_ACTIVITY	0.0204266550166587	0.120727777268467	0.352487857583619	-0.627358343782371	-1.63855825851112	13	Esrrg,Ppara,Paqr7,Esrra	0.307692307692308
Ontology - Biological Process	GOBP_VISUAL_BEHAVIOR	0.00591398622617751	0.0533490840819763	0.407017918923954	-0.433859986472428	-1.63843367798702	57	Slc1a2,Kmt2a,Kit,Chrnb2,Mecp2,Ppp1r1b,Meis2,Abca7,Creb1,Chrd,Hoxa1,Hrh1,Abl2,Pde1b,Syngap1,Pias1,Ckap5,Neto1,Nptn,Sgk1,Tanc1,Lrrn4,Hrh2,Zzef1	0.421052631578947
Ontology - Biological Process	GOBP_POSITIVE_REGULATION_OF_NITRIC_OXIDE_SYNTHASE_BIOSYNTHETIC_PROCESS	0.0172405589165516	0.108148392483193	0.352487857583619	-0.561207328092463	-1.63788114574498	20	Tlr4,Akap12,Jak2,Map2k3,Tlr9,Jak3,Tlr2,Nod2,Kdr,Map2k6,Fcer2a,Nampt,Lrrk2,Cpeb1	0.7
Regulatory Target Gene - miRDB	MIR_12200_5P	4.73186281761417e-08	3.14560888800816e-06	0.719512826338911	-0.318152932771909	-1.63770724275522	667	Esrrg,Lnpep,Kctd12,Tbc1d30,Tasor,Kmt2a,Atxn7,Cd55,Adrb2,Rictor,Soga1,Zbtb44,Ino80d,Ssh2,Cd44,Sntb2,Cbx5,Hykk,Nufip2,Fign,Cpeb3,Cyria,Rora,Naaladl2,Chd9,Arhgap19,Itpripl2,Ep300,Ythdc1,Macf1,Lrp6,Nbeal1,Plekhm3,Plek,Slc25a51,Foxo1,Fcgr4,Ipcef1,Far1,Map3k2,Tnrc6a,Slc7a2,Marf1,Crebrf,Bdp1,Pde4c,Ppm1k,Scn3a,Cdk17,Hook3,Pou2f1,Slc35a5,Dtx3l,Med1,Zbtb37,Mast4,Adra1a,Kalrn,Zfp26,Arid5b,Dpp8,Nfat5,Mbtd1,L…	0.260869565217391
Canonical Pathways - Reactome	REACTOME_ERYTHROPOIETIN_ACTIVATES_PHOSPHOINOSITIDE_3_KINASE_PI3K	0.0164798456848352	0.10514679717911	0.352487857583619	-0.657909426348233	-1.63717088352565	11	Pik3cd,Pik3cb,Jak2,Pik3r5,Pik3cg,Pik3ca,Gab1,Epor,Irs2	0.818181818181818
Ontology - Molecular Function	GOMF_PHOSPHATIDYLINOSITOL_PHOSPHATE_KINASE_ACTIVITY	0.0204266550166587	0.120727777268467	0.352487857583619	-0.626754598858614	-1.63698137467645	13	Pikfyve,Pik3cd,Pik3cb,Pik3cg,Pik3c2g,Pip4k2a,Pik3c2b,Pik3ca	0.615384615384615
Regulatory Target Gene - miRDB	MIR_7059_3P	0.00242622316294293	0.0281059445361596	0.431707695803346	-0.397442437418498	-1.63690704661626	96	Cybb,Uvssa,Tox,Mecp2,Zscan26,Zfp715,Homer1,Plxna4,Invs,Fbxo32,Btbd11,Slc8a1,Kmt2e,Itsn2,Zfp882,Clca3a1,Tceanc,Cecr2,Fam174b,Fktn,Mon1b,Phf6,Zbtb10,Strn3,Bcl11a,Golm2,Tmem38b,Zdhhc17,Klf4	0.302083333333333
Regulatory Target Gene - miRDB	MIR_7685_3P	0.0160199883737869	0.103033413784199	0.352487857583619	-0.480993459899791	-1.63677344981802	35	Cd163,Sema6d,Mecp2,Tmem170b,Plppr2,Abcb1a,Clic5,Mier1,Adcy1,Epb41l2,Zfhx4	0.314285714285714
Ontology - Biological Process	GOBP_POSITIVE_REGULATION_OF_STRESS_ACTIVATED_PROTEIN_KINASE_SIGNALING_CASCADE	0.00138642225621263	0.0187917690074302	0.45505986738723	-0.384367822390417	-1.63657706076885	117	Naip1,Rassf2,Naip5,Naip6,Taok1,Dab2,Tlr4,Plcb1,Fcgr2b,Rasgrp1,Fgd4,Spi1,Taok2,Map3k3,Vegfa,Bmp2,Met,Gdf6,Map3k5,Scimp,Sema4c,Mid1,Crk,Nod2,Map4k2,Rb1cc1,Mapk8ip3	0.230769230769231
Regulatory Target Gene - miRDB	MIR_195A_5P	2.23380169810183e-05	0.000626755464190707	0.575610261071129	-0.330438955870433	-1.63643005893302	375	Kmt2a,Adrb2,Ccnt2,Rictor,Eda,Zbtb44,Ubn2,Spred1,Ash1l,Sema6d,Chpt1,Phc3,Atp7a,Ube4b,Nufip2,Phip,Cpeb3,Etnk1,Crebl2,Atg14,Ythdc1,Lrp6,Plekhm3,Amotl1,Hectd4,Plxna4,Slc7a2,Prrc2c,Crebrf,Pnpla6,Cdk17,Pou2f1,Med1,Ints6l,Akt3,Plxnc1,Tgfbr3,Spsb4,Son,Acox1,Epha7,Sec24a,Wwp1,Nfe2l1,Phactr2,Akap11,Vegfa,Tnrc6b,Sall1,Bcl2,Chd2,Suco,Cpsf7,Il7r,Aff4,Klc1,Hectd1,Phf19,Usp12,Adgrl1,Cd2ap,Mgat4a,Zbtb34,Erlin2,T…	0.354666666666667
Regulatory Target Gene - miRDB	MIR_7081_3P	0.00462940554842147	0.0448957059874457	0.407017918923954	-0.4356220331091	-1.63613897972452	55	Adcy6,Soga1,Plekhm3,Itga9,Fcgr4,Aak1,Clmn,Mllt10,Agxt2,Nrp1,Usp12,Tnfaip8l2,Ddx5,Btg1,Jade2,Arid3a,Epc2,Klf6,Ets1,Zfp652,Atp6v0a2,Bbs7,Brpf1,Pcdh7	0.436363636363636
Ontology - Molecular Function	GOMF_PROMOTER_SPECIFIC_CHROMATIN_BINDING	0.00600659381969794	0.0539112826808856	0.407017918923954	-0.419823068281586	-1.63601316955352	70	Pparg,Chd7,Ppargc1a,Mecp2,Ep300,Foxo1,Sirt1,Med1,Rbl2,Ikzf3,Nfe2l1,Nipbl,Prdm15,Runx1,Bmi1,Kdm6a,Zfp683,Prdm1,Ddx5,Taf1,Hdac4	0.3
Ontology - Biological Process	GOBP_DEFENSE_RESPONSE_TO_BACTERIUM	0.000313629315026795	0.00568399915842114	0.49849310876659	-0.356171894826474	-1.63547040716814	200	Syk,Naip1,Naip5,Naip6,Slc11a1,Oas2,Stab1,Stab2,Cd36,Tnfrsf14,Cebpb,Tlr4,Rnf213,Ankrd17,Ncf1,Fgr,Ear2,P2rx7,Ang,Fcgr1,Hck,Gbp9,Lgals4,Irf8,Cxcl13,Fcer1g,Lyst,Nfkbiz,Tlr9,Optn,Slamf8,Rnase4,Plac8,Pla2g6,Il7r,Tnfaip8,Klrk1,C5ar1,Myo1f,Adm,Oas3,Tlr2,Gbp2b,Cyba,Gbp7,Gbp2,Mpeg1,Mmp7,Nod2,Casp4,Hp,Mmrn2,Casp1,Tmf1,Mpo,Gbp4,Nlrp1a,Gbp3,Tnf,Pycard,Slc9a9,Sftpd,Havcr2,Nlrp3,Nlrc4,Gbp11,Rnase6,Pten,Gbp10,Sy…	0.365
Ontology - Molecular Function	GOMF_NON_MEMBRANE_SPANNING_PROTEIN_TYROSINE_KINASE_ACTIVITY	0.0112244877903035	0.0817234506090179	0.380730400722792	-0.457257862816247	-1.6351680211153	43	Syk,Fes,Fgr,Hck,Jak2,Baz1b,Peak1,Pkm,Jak3,Abl2,Btk,Lck,Txk,Abl1,Fyn,Itk	0.372093023255814
Regulatory Target Gene - miRDB	MIR_7678_5P	0.000965472875939447	0.0141547000294772	0.477270815362862	-0.373941523971637	-1.63514768089701	139	Ankrd12,Sorbs1,Wdfy3,Kat6a,Ago3,Thoc2,Lrp6,Arid4b,Atrx,Rcan2,Aifm2,Azin1,Fgd4,Epb41l3,Lonrf3,Slf2,Pnn,Tnrc6b,Cd200r1,Crim1,Brwd3,Sbno1,Dop1b,Lgr4,Cyyr1,Zbtb6,Rgs16,Grpel2,Lrrc58,Adam10,Mcc,B3gnt5,Epc2,Pum2,Tbp,Rbm25,Grip2,Gsk3b,Fpgt,AW146154,Furin,Fst,Gpd1l,Sf3b1,Smndc1,Cep170,Arap2,Pum1,Gucy1a2,Ddx59,Jdp2	0.366906474820144
Canonical Pathways - Wiki	WP_GPCRS_ORPHAN	0.0212718827804115	0.124242374781252	0.352487857583619	-0.625967811677447	-1.63492641414844	13	Adgrf5,Gpr137c,Gpr155,Gpr108,Tpra1,Gpr137b	0.461538461538462
Ontology - Biological Process	GOBP_REGULATION_OF_ACROSOME_REACTION	0.00414258224868045	0.041428408368358	0.407017918923954	-0.882709767036	-1.63478647850078	4	Cacna1h,Spink1,Plcb1	0.75
Ontology - Biological Process	GOBP_REGULATION_OF_MACROPHAGE_APOPTOTIC_PROCESS	0.013792552934486	0.0933152409473815	0.380730400722792	-0.681104916130092	-1.63457995117346	10	Ccr5,Sirt1,Nod2,Ccl5,Mef2c,Pten	0.6
Regulatory Target Gene - miRDB	MIR_669H_5P	0.0152256273406796	0.0994819639580049	0.380730400722792	-0.477763589080313	-1.63434858078154	36	Ino80d,Jam2,Ep300,Ints6l,P2rx7,Zfp953,Gbp9,Syn3,Amigo2,Zmym2,Atl1,Tlcd4,Cdca7l,Slc9a1	0.388888888888889
Ontology - Biological Process	GOBP_NEGATIVE_REGULATION_OF_REGULATED_SECRETORY_PATHWAY	0.0144828070646944	0.0963712255916775	0.380730400722792	-0.552031537556791	-1.63427813413704	21	Cd84,Nckap1l,Cd300a,Spi1,Abr,Hmox1,Cbarp,Fmr1,Rap1b,Ccr2,Rest	0.523809523809524
Regulatory Target Gene - miRDB	LET_7A_5P_LET_7C_5P_LET_7E_5P_MIR_98_5P	7.39011090578009e-05	0.00168416738010672	0.538434096309916	-0.338975438514575	-1.63427354010347	293	Fnip1,Mdm4,Adrb2,Wdfy3,Rictor,Rab8b,Pbx1,Kif21b,Cbx5,Thoc2,Fign,Trim41,Limd2,Hic2,Igf1r,Cemip2,Bach1,Macf1,Apbb3,Map3k2,Utrn,Col27a1,Ttll4,Fbxl12,Gnptab,Rasgrp1,Ints6l,Hip1,Brwd1,Plxnc1,Tgfbr3,Diaph2,Yod1,Pacs2,Cflar,Slf2,Clasp2,Alg11,Ercc6,Dmd,Lpgat1,Gdf6,Cry2,Cd200r1,Stx17,5031439G07Rik,Fgd6,Lgr4,Tmem65,Fgf11,Tbkbp1,Rgs16,Stx3,Dnase1l2,Map4k3,Plxnd1,Smarcad1,Wnt9b,Hoxa1,Tet3,Ddi2,Slc38a9,Slc25a…	0.324232081911263
Canonical Pathways - Biocarta	BIOCARTA_RAC1_PATHWAY	0.0183804054358437	0.112479937161059	0.352487857583619	-0.559952876516435	-1.6342200342773	20	Vav1,Ncf2,Arfip2,Pik3cg,Pik3ca,Ppp1r12b,Limk1,Pld1,Rps6kb1,Cdk5r1,Pdgfra,Trio,Mylk	0.65
Regulatory Target Gene - miRDB	LET_7B_5P_LET_7K	6.71932166507332e-05	0.00154892449490848	0.538434096309916	-0.339178073641566	-1.63405602733135	292	Fnip1,Mdm4,Adrb2,Wdfy3,Rictor,Rab8b,Pbx1,Kif21b,Cbx5,Thoc2,Fign,Trim41,Limd2,Hic2,Igf1r,Cemip2,Bach1,Macf1,Apbb3,Map3k2,Utrn,Col27a1,Ttll4,Fbxl12,Gnptab,Rasgrp1,Ints6l,Hip1,Brwd1,Plxnc1,Tgfbr3,Diaph2,Yod1,Pacs2,Cflar,Slf2,Clasp2,Alg11,Ercc6,Dmd,Lpgat1,Gdf6,Cry2,Cd200r1,Stx17,5031439G07Rik,Fgd6,Lgr4,Tmem65,Fgf11,Tbkbp1,Rgs16,Stx3,Dnase1l2,Map4k3,Plxnd1,Smarcad1,Wnt9b,Hoxa1,Tet3,Ddi2,Slc38a9,Slc25a…	0.325342465753425
Ontology - Biological Process	GOBP_LYMPHOCYTE_HOMEOSTASIS	0.0034782895795366	0.0366857652098459	0.431707695803346	-0.413919600062662	-1.63397835939256	78	Cd44,Pirb,Nckap1l,Dock10,Pik3cd,P2rx7,Coro1a,Tsc22d3,Bcl2,Rc3h1,Tnfaip3,Gpr174,Il7r,Ahr,Dock11,Siva1,Jak3,Pmaip1,Il20rb,Gimap3,Chst3,Sos2,Bcl2l11,Abl1,Ripk3,Ppp2r3c,Cd74,Il2ra,Mef2c,Lat,Tnfrsf23,Rc3h2,Sash3	0.423076923076923
Regulatory Target Gene - miRDB	MIR_1907	2.81248960715677e-05	0.000753493244084591	0.575610261071129	-0.334816447420394	-1.6337292409729	329	Kmt2a,Adrb2,Ccnt2,Rictor,Eda,Zbtb44,Ubn2,Spred1,Ash1l,Sema6d,Chpt1,Phc3,Atp7a,Ube4b,Nufip2,Phip,Cpeb3,Etnk1,Crebl2,Ythdc1,Lrp6,Plekhm3,Amotl1,Plxna4,Slc7a2,Prrc2c,Crebrf,Pnpla6,Cdk17,Pou2f1,Med1,Akt3,Plxnc1,Tgfbr3,Spsb4,Son,Epha7,Wwp1,Phactr2,Akap11,Vegfa,Tnrc6b,Sall1,Bcl2,Chd2,Suco,Cpsf7,Il7r,Aff4,Klc1,Hectd1,Phf19,Usp12,Adgrl1,Cd2ap,Mgat4a,Zbtb34,Erlin2,Cobll1,Gbp2b,Lrig1,1700025G04Rik,Luzp1,Sa…	0.35258358662614
Ontology - Biological Process	GOBP_HYALURONAN_CATABOLIC_PROCESS	0.0133073932981189	0.0913052454086352	0.380730400722792	-0.615367742318491	-1.63363061699874	14	Cd44,Cemip2,Stab2,Hexa,Hyal2,Lyve1,Hyal3,Hyal1,Slc9a1	0.642857142857143
Regulatory Target Gene - miRDB	MIR_3552	0.00575019272211829	0.0524922151572975	0.407017918923954	-0.434754241063479	-1.63349198714911	56	Esrrg,Ildr2,Sftpa1,Foxo1,Smurf2,Stox2,Abr,Arid2,Clasp2,Uhmk1,Cdk19,Itch,Arnt,Mier1,Chd1,Sspo	0.285714285714286
Ontology - Biological Process	GOBP_IMMUNE_RESPONSE_INHIBITING_SIGNAL_TRANSDUCTION	0.00788403550180183	0.0646749271758152	0.380730400722792	-0.826570763360847	-1.63335484335905	5	Lilrb4b,Lilrb4a,Il20rb	0.6
Ontology - Biological Process	GOBP_REGULATION_OF_T_CELL_MEDIATED_IMMUNITY	0.00403259337676818	0.0406328166598761	0.407017918923954	-0.406585276321768	-1.63326202517814	83	Cd55,Lilrb4b,Ptprc,Vsir,Nckap1l,Lilrb4a,Il1r1,H2-Bl,Tnfrsf1b,P2rx7,Dennd1b,Xcl1,H2-M2,Il7r,Ahr,Klrd1,Clec4g,Il20rb,Nod2,Trpm4,Ripk3,Prkcz,Was,Ccr2,Nlrp3,H2-Q6,H2-Q7,Hmgb1,H2-M3,Sash3,Fut7,H2-Q4,Tbx21,Cyrib	0.409638554216867
Ontology - Biological Process	GOBP_REGULATION_OF_CD8_POSITIVE_ALPHA_BETA_T_CELL_DIFFERENTIATION	0.0126996445965219	0.0886824091472267	0.380730400722792	-0.703191739616091	-1.63284062294431	9	Lilrb4b,Nckap1l,Lilrb4a,Runx1	0.444444444444444
Curated - Chemical and Genetic Perturbation	SANDERSON_PPARA_TARGETS	0.0133073932981189	0.0913052454086352	0.380730400722792	-0.615018663154933	-1.63270390867438	14	Cd36,Aldh3a2,Acadm,Eci1,Hmgcs2,Decr1,G0s2,Decr2,Hsd17b4	0.642857142857143
Ontology - Molecular Function	GOMF_3_PHOSPHOADENOSINE_5_PHOSPHOSULFATE_BINDING	0.0126996445965219	0.0886824091472267	0.380730400722792	-0.703039607285039	-1.63248736531028	9	Sult2a4,Sult2a3,Chst15,Sult2a5	0.444444444444444
Ontology - Molecular Function	GOMF_MONOATOMIC_CATION_CHANNEL_ACTIVITY	0.00144296556859257	0.019471320386867	0.45505986738723	-0.37139561926491	-1.63243687536211	145	Cacna1h,Kcna2,Itpr3,Pkd1,Trpm2,Chrnb2,Panx1,Rasa3,Scn3a,Hvcn1,Chrna2,Kcnn1,Asic5,P2rx7,Cacna1d,Trpm7,Kcnj10,Orai2,Catsper2,Kcnj9,Trpm6,Slc24a3,Trpv2,Cacna1i,Piezo1,Kcnk6,Tspoap1,Kcnb1,Trpm4,Grin2b,Tmem38b,Nalf2,Itgav,Mcoln2,Piezo2,Kcnj16,Grin2d,Tmem175,Scn1b,Kcnq5,Kcnk5,Kcnn2,P2rx3	0.296551724137931
Ontology - Biological Process	GOBP_LOCOMOTION_INVOLVED_IN_LOCOMOTORY_BEHAVIOR	0.0338209697844469	0.167133176100131	0.321775918075361	-0.637270374916168	-1.63234765030581	12	Fzd4,Mecp2,Rcan2	0.25
Ontology - Biological Process	GOBP_EMBRYONIC_RETINA_MORPHOGENESIS_IN_CAMERA_TYPE_EYE	0.0157557313999819	0.102018022227272	0.352487857583619	-0.770989149228264	-1.63225224712059	6	Lrp6,Hipk1,Prox1,Rbp4,Hipk2	0.833333333333333
Ontology - Biological Process	GOBP_NEURON_PROJECTION_EXTENSION_INVOLVED_IN_NEURON_PROJECTION_GUIDANCE	0.0112394469087937	0.0817743773504922	0.380730400722792	-0.490791057383033	-1.63192980231232	32	Sema6d,Sema3f,Bmpr2,Plxna4,Vegfa,Nrp1,Sema4d,Sema6a,Sema4c,Nrp2,Sema6b,Sema4b,Cxcl12	0.40625
Regulatory Target Gene - miRDB	MIR_540_5P	0.0196324387404748	0.117231196817423	0.352487857583619	-0.602793888979675	-1.63192689694292	15	Cd19,Cd38,Wipf1,Gzf1,Pik3c2b,Tmppe	0.4
Ontology - Biological Process	GOBP_REGULATION_OF_CELL_SIZE	0.000734159414548114	0.0113475332418081	0.477270815362862	-0.358745783226922	-1.63171969305427	180	Aqp4,Ogt,Rap1gap2,Sema6d,Sema3f,Atp7a,Tmem123,Slc12a9,Ccr5,Bmpr2,Ep300,Macf1,Plek,Shank3,Plxna4,Slc12a7,Akt3,P2rx7,Epha7,Ano6,Clasp2,Vegfa,Efna5,Aqp11,Ndel1,Arhgap5,Rgma,Nrp1,Kdm6a,Il7r,Sema4d,Ahr,Slc12a6,Zfyve27,Sema6a,Trpv2,Sema4c,Sema6b,Arhgap32,Arhgap4,Creb1,Cln8,Cdh4,Sema4b,Rb1cc1,Cxcl12,Bcl11a,Lrp1,Abl1,Gsk3b,Limk1,Slc12a2,Rapgef3,Adnp,Sema3d,Edn1,Slc12a5,Sin3a,Ptprs,Rdx,Pten,Mtpn,Map2	0.35
Ontology - Biological Process	GOBP_RENAL_WATER_HOMEOSTASIS	0.0128464596713122	0.0893286156224363	0.380730400722792	-0.70270518660032	-1.63171082649675	9	Adcy6,Aqp4,Mllt6,Nfat5,Akap11	0.555555555555556
Ontology - Biological Process	GOBP_LYMPHOCYTE_MEDIATED_IMMUNITY	0.000135258785215162	0.00280697020457526	0.518848077743792	-0.340246113073336	-1.63167076713987	277	Cd55,Csf2rb2,Slc15a4,Lilrb4b,Ptprc,Cd19,Pirb,Vsir,Ccr6,Nckap1l,Lilrb4a,Clec2d,Slc11a1,Il1r1,Inpp5d,H2-Bl,Slfn2,Csf3r,Bcl6,Ighd,Csf2rb,H2-DMb2,Tnfrsf1b,Rab27a,Fcgr2b,Rasgrp1,P2rx7,Vav1,Fcgr1,Dennd1b,Il2rb,C1qb,Coro1a,Fcer1g,Lyst,C1qc,Fcgr3,Myo1g,Nfkbiz,Xcl1,Cd46,H2-M2,Pou2f2,Treml4,Rif1,Il7r,Ahr,H2-Ob,Klrk1,H2-Eb2,Klrd1,Clec4g,Fgl2,Il21r,Arrb2,H2-Oa,H2-DMa,Il20rb,C1qa,Gimap3,Crk,Slamf6,Nod2,Unc13d…	0.393501805054152
Ontology - Biological Process	GOBP_POSITIVE_REGULATION_OF_NUCLEAR_TRANSCRIBED_MRNA_CATABOLIC_PROCESS_DEADENYLATION_DEPENDENT_DECAY	0.0223988538873141	0.128069963643347	0.352487857583619	-0.624567644512655	-1.63126940457185	13	Cpeb3,Tnrc6b,Ago2,Zfp36l2,Tnrc6c,Nanos1,Cnot7	0.538461538461538
Regulatory Target Gene - miRDB	MIR_3102_3P.2_3P	0.0132548233367259	0.0911397101620966	0.380730400722792	-0.461474727479315	-1.63118194876809	41	Nanp,Vwa8,Phip,Rnf152,Epha7,Bcl2,Phf6,Pogk,Eif1,Sowahc,Ccnc,Trim23,Tle4,Bclaf1,Lrrn3	0.365853658536585
Regulatory Target Gene - miRDB	MIR_6240	0.000358841605056616	0.00637361569247455	0.49849310876659	-0.355223440948724	-1.63117270227235	197	Wdfy3,Rab8b,Ro60,Ubn2,Spred1,Slc25a36,Bmpr2,Bach1,Etv5,Gls,Inpp4b,Abca5,Gnptab,Dpp8,Pan3,Hecw2,Mat2a,Zfp950,Ptprm,Cflar,Mef2a,Zfp148,Ccnd3,Miga1,Mllt10,Sall1,Cyp2a22,Glrx,Cd86,Dock5,Bmi1,Slain1,Atp2b1,Olig1,Tpd52l2,Mosmo,Ikzf2,Itch,Zbtb34,Ubl3,Creb1,Hipk1,1700025G04Rik,Mpeg1,Armcx6,Zdhhc21,Ereg,Pdgfd,Ddx6,Kitl,Ncoa2,Car8,Kif1b,Psd3,Foxj2,Gigyf2,Rock2,Sin3a,Pcm1,Bmt2,Tjp1,Cert1,Lifr,Hmgb1,Zfp410,O…	0.360406091370558
Canonical Pathways - Reactome	REACTOME_COSTIMULATION_BY_THE_CD28_FAMILY	0.00801318193688112	0.0653222629550739	0.380730400722792	-0.429045722536346	-1.63075187768982	60	Rictor,Tnfrsf14,Map3k8,Them4,Akt3,Vav1,Cd86,Cd3g,Icos,H2-Eb2,Pik3ca,Lck,H2-Aa,H2-Ab1,H2-Eb1,Fyn,Trbc1,Cd3d,Cd274,Pdpk1,Trbc2	0.35
Ontology - Biological Process	GOBP_T_CELL_MIGRATION	0.0123841584446969	0.0871000018718139	0.380730400722792	-0.430647718695118	-1.63059377164198	58	Itga4,Itgal,Ccr6,Tnfrsf14,Cxcl13,Coro1a,Myo1g,Msn,Xcl1,Cd200r1,Aif1,Itgb7,Crk,Adam10,Abl2,Cxcl12,Ccr7,Abl1,Adam8,Ripk3,Icam1,Slc12a2,Pycard,Ccl5,Ccr2	0.431034482758621
Ontology - Biological Process	GOBP_NEURON_MATURATION	0.00627207598545787	0.0557011803564415	0.407017918923954	-0.453052316542466	-1.63050608697603	47	Mecp2,Ednrb,Scarf1,Cdkn1c,Akap5,Bcl2,Tbx6,C1qa,Kcnb1,Abl2,Gnaq,Bcl11a,Grip2,Gsk3b,Pmp22,B4galt6,Nr4a2,Sclt1,Lhx6,Opa1	0.425531914893617
Ontology - Molecular Function	GOMF_PHOSPHATIDYLINOSITOL_BISPHOSPHATE_KINASE_ACTIVITY	0.0155226432928415	0.100928680273788	0.380730400722792	-0.746168940063579	-1.63033925752714	7	Pik3cd,Pik3cb,Pik3cg,Pik3ca,Pik3r6	0.714285714285714
Ontology - Biological Process	GOBP_POSITIVE_REGULATION_OF_MACROPHAGE_DERIVED_FOAM_CELL_DIFFERENTIATION	0.0146682626535216	0.0971075355256485	0.380730400722792	-0.679308830768125	-1.63026953576793	10	Msr1,Cd36,Apob,Prkch	0.4
Regulatory Target Gene - miRDB	MIR_7060_3P	0.00792302944066422	0.0648491789713026	0.380730400722792	-0.466927915275146	-1.63014883087602	39	Nanp,Ro60,Ell2,Ctdspl2,Hip1,Necab1,Phf6,Pogk,Stk17b,Slc38a6,Plxna1,Ccnc,Sspn,Lrrn3,Slc9a1,Zcchc2,Epc1,Rasgef1b	0.461538461538462
Ontology - Biological Process	GOBP_NEGATIVE_REGULATION_OF_LYMPHOCYTE_ACTIVATION	0.00150674241713037	0.0199996025392259	0.45505986738723	-0.370864838415282	-1.6301038746838	145	Ildr2,Axl,Mertk,Lilrb4b,Cd44,Vsir,Nckap1l,Lilrb4a,Vsig4,Prnp,Inpp5d,Atm,Bcl6,Tnfrsf14,Cebpb,Fgr,Fcgr2b,Cd300a,Zfp608,Laptm5,Btla,Lgals3,Rc3h1,Tnfaip3,Cd86,Runx1,Bank1,Tnfaip8l2,Tyrobp,Lst1,Marchf7,Clec4g,Fgl2,Itch,Jak3,Il20rb,Gimap3,Lax1,Cd37,Btk,H2-Aa,Flt3,Nfkbid,Samsn1,Shh,Sftpd,Cd274,Havcr2,Cd74,Gpnmb,Tbc1d10c,Il2ra,Tspan32,Hmgb1,Ptpn22,Pten,Slfn1,Rc3h2,Fgl1	0.406896551724138
Ontology - Biological Process	GOBP_FATTY_ACID_BETA_OXIDATION_USING_ACYL_COA_DEHYDROGENASE	0.022962339728697	0.13017680282854	0.352487857583619	-0.623924467767357	-1.62958953121376	13	Acad12,Acadm,Acadl,Gcdh,Acad10,Etfb,Etfbkmt,Acad11,Acadvl,Ivd	0.769230769230769
Ontology - Biological Process	GOBP_REGULATION_OF_T_CELL_CYTOKINE_PRODUCTION	0.00993854069308329	0.0750131771690476	0.380730400722792	-0.49672186431881	-1.62945833979178	31	Cd55,Lilrb4b,Vsir,Lilrb4a,Il1r1,Tnfrsf1b,Dennd1b,Xcl1,Trpm4,Prkcz,Ccr2,Nlrp3	0.387096774193548
Ontology - Biological Process	GOBP_WOUND_HEALING_INVOLVED_IN_INFLAMMATORY_RESPONSE	0.0173396425884858	0.108413404173018	0.352487857583619	-0.654644050683368	-1.62904517845411	11	Pparg,Cd44,Tlr4,Hmox1	0.363636363636364
Curated - Chemical and Genetic Perturbation	HOFFMANN_SMALL_PRE_BII_TO_IMMATURE_B_LYMPHOCYTE_UP	0.00479241068939557	0.0460307024309391	0.407017918923954	-0.425953758300298	-1.62896762601631	62	Cd22,Ms4a1,Cd36,Cxcr5,Fes,Gimap4,Pld4,Cfp,Ifi30,Xpo1,Sema4d,Ncf4,H2-DMa,Suclg2,Mapk8ip3,Ltb,H2-Aa,H2-Ab1,H2-Eb1,Prtn3,Icam1,Cnr2,H2-DMb1,Cd74,Mef2c,Fcer2a	0.419354838709677
Regulatory Target Gene - miRDB	MIR_7000_5P	0.00367750714336142	0.0379622048606916	0.431707695803346	-0.407677239386844	-1.62869466888827	82	Kbtbd11,Syk,Sdc3,Tmem25,Cbx5,Slc12a9,Fnbp1,Itga9,4930523C07Rik,Mlxip,Vegfa,Cic,Phf19,Fosl2,Dchs1,Gcsam,Sema4c,Smg7,Hipk1,Plxnd1,Wnt9b,Pdxp,Map3k9,Plxna1	0.292682926829268
Regulatory Target Gene - miRDB	MIR_210_5P	0.00827807457937778	0.0666122540475377	0.380730400722792	-0.428353662440638	-1.62812143939089	60	Tspyl5,Rab8b,Itpripl2,Tnrc6a,Ptbp3,Fchsd2,Slc8a1,Wwtr1,Klc1,Khdc4,Zfp182,Spin4,Eps15l1,Kdm4c,Fndc3a,Aff3,Man1a2,Mob3a,Wnk2,Epg5,Abcg8,Odf2	0.366666666666667
Regulatory Target Gene - miRDB	MIR_291B_3P	0.000211078928800256	0.00408911187219939	0.518848077743792	-0.343817448222819	-1.6281020983863	254	Kmt2a,Acer2,Hivep2,Fcho2,Wdfy3,Reps2,Rictor,Spred1,Ankrd44,Tgfbr2,Slc25a36,Chd9,Asxl2,Bmpr2,Znrf3,Arid4b,Bnip2,Mbnl1,Gpr137c,Map3k2,Tmcc3,Map3k8,Plcb1,Skida1,Ube3a,Aak1,Ankrd10,6430548M08Rik,Fastk,Erbin,Ndel1,Tmem170b,Csnk1g1,Ccdc88a,Phtf2,Slain1,Zbtb4,Jmy,Cyyr1,Stxbp5l,Mosmo,Ikzf2,Nrp2,Btbd7,Lrig1,Mier1,Elk4,Btg1,Stk17b,Kmt2b,Cnot7,Sorl1,Plekha3,Mfap3l,Suv39h1,Arid4a,Garem1,Zfhx4,Man1c1,Pxk,Map3…	0.279527559055118
Ontology - Biological Process	GOBP_REGULATION_OF_HUMORAL_IMMUNE_RESPONSE_MEDIATED_BY_CIRCULATING_IMMUNOGLOBULIN	0.0164798456848352	0.10514679717911	0.352487857583619	-0.567738406761832	-1.62797056680188	18	Cd55,Ptprc,Fcgr2b,Cd46,Gimap3,Nod2,Tnf,Cr2,Fcer2a,Ptpn6,Gimap5	0.611111111111111
Regulatory Target Gene - miRDB	MIR_6401	0.0045646596805072	0.0443839219938493	0.407017918923954	-0.421506547526796	-1.62788916598374	65	Adrb2,Fam107b,Ip6k2,Ivns1abp,Slc16a10,Abr,Ptprm,Pnn,Apc,Por,Birc6,Lrrc58,Cnot7,Pcf11,Atmin,Pdha1,Setbp1,Fndc3a,Igf2r,Rapgef6,Golim4,Gprasp1,Sntg1,Gabra3,Zfp120,Cdk8,Zfp445,Mapk8,Mylk,Pkn2	0.461538461538462
Ontology - Biological Process	GOBP_PONS_DEVELOPMENT	0.0151075556047401	0.0991147208614009	0.380730400722792	-0.678309720844896	-1.62787177734503	10	Ascl1,Bcl2,Hoxa1	0.3
Ontology - Biological Process	GOBP_REGULATION_OF_MYELOID_LEUKOCYTE_DIFFERENTIATION	0.0016766405673665	0.0215928123229732	0.45505986738723	-0.385168176878476	-1.62757418914061	114	Rassf2,Lilrb4b,Pirb,Lilrb4a,Csf1r,Clec2d,Asxl2,Trib1,Inpp5d,Zbtb46,Cebpb,Nedd9,Fes,Inpp4b,Pira2,Tmem64,Mafb,C1qc,Ikzf1,Apc,Runx1,Tyrobp,Esrra,Creb1,Pira1,Tnfrsf11b,Ccr1,Il34,Dlk1,Gata2,Kitl,Fbxw7,Adam8,Ppargc1b,Gsk3b,Tnf,Clec2i,Ccl9,Gpr137b,Ccl5,Cd101,Cd74,Tal1,Myc	0.385964912280702
Regulatory Target Gene - miRDB	MIR_6342	3.19893150839181e-05	0.00083879020778961	0.557332238758646	-0.333542454481254	-1.62751282139882	329	Adrb2,Ccnt2,Rictor,Eda,Zbtb44,Ubn2,Spred1,Ash1l,Sema6d,Chpt1,Phc3,Atp7a,Ube4b,Nufip2,Phip,Cpeb3,Etnk1,Crebl2,Atg14,Ythdc1,Lrp6,Plekhm3,Amotl1,Plxna4,Slc7a2,Prrc2c,Crebrf,Pnpla6,Cdk17,Pou2f1,Med1,Akt3,Plxnc1,Tgfbr3,Spsb4,Son,Epha7,Wwp1,Phactr2,Akap11,Vegfa,Tnrc6b,Sall1,Bcl2,Chd2,Suco,Cpsf7,Il7r,Aff4,Klc1,Hectd1,Phf19,Usp12,Adgrl1,Cd2ap,Mgat4a,Zbtb34,Erlin2,Cobll1,Gbp2b,Lrig1,1700025G04Rik,Luzp1,Sa…	0.401215805471125
Regulatory Target Gene - miRDB	MIR_568	0.000850075138800676	0.0127878439424654	0.477270815362862	-0.366443304712934	-1.62723346707046	158	Ankrd12,Aqp4,Hgf,Zbtb44,Entpd1,Ro60,Nufip2,Phip,Tmem26,Smurf2,Mycbp2,Rnf214,Mctp1,Ctdspl2,Fgd4,Sp3,Lcorl,Jak2,Ccnl1,Cd300lf,Fhod3,Crim1,Rab6b,Rnf145,Cavin2,Rrm2b,Maml2,Gabpa,Fgl2,Piezo1,Zbtb34,Zfp677,Chml,Ikzf5,Fem1c,Armcx4,Ppil4,Tmem47,Gcfc2,Plekha3,Adamts1,Fmnl1,Kif1b,Rap1b,Cnot6l,Clk2,Col13a1,Slc43a3,Irak1bp1,Msl2,Tjp1,Fst,Ccar1,Neto1,Med14,Jdp2,Ctbp2	0.360759493670886
Ontology - Molecular Function	GOMF_G_PROTEIN_COUPLED_PURINERGIC_NUCLEOTIDE_RECEPTOR_ACTIVITY	0.0154008970709369	0.10035441880202	0.380730400722792	-0.678034757253178	-1.62721189372992	10	P2ry13,P2ry12,P2ry6,P2ry4,P2ry10	0.5
Regulatory Target Gene - miRDB	MIR_1904	0.00167368352932882	0.0215795537011839	0.45505986738723	-0.385592597376194	-1.62658387768227	112	Slfn5,Ogt,Tox,Fcho2,Wdfy3,Rictor,Soga1,Phip,Lysmd3,Plxna4,Fbxo32,Aak1,Dennd1b,Phactr2,Ms4a6d,Zcchc4,Sp1,Icos,Irs1,1700025G04Rik,Nsun6,St8sia4,Slc30a4,Pik3ca,Vcpip1,Tut4,P2ry10,Dusp2,Bnip3,Mxi1,Bmt2,Kcnq5,Srgap2,Man1a2,Map2,Zcchc2,Arap2,Gnal	0.339285714285714
Ontology - Biological Process	GOBP_ALPHA_BETA_T_CELL_DIFFERENTIATION	0.00188784961213759	0.0235738414934188	0.45505986738723	-0.384635987839419	-1.6263537235171	113	Kmt2a,Tox,Il6ra,Syk,Lilrb4b,Atp7a,Tgfbr2,Ccr6,Nckap1l,Lilrb4a,Rora,Bcl6,Satb1,Rorc,Ly9,Bcl2,Rc3h1,Nfkbiz,Runx1,Zbtb16,Zfp683,Itpkb,Jak3,Stat3,Gimap3,Prdm1,Slamf6,Abl2,Txk,Ccr7,Abl1,Nfkbid,Itk,Prkcz,Shh,Il2rg,Ccr2,Nlrp3	0.336283185840708
Canonical Pathways - Reactome	REACTOME_INTERLEUKIN_3_INTERLEUKIN_5_AND_GM_CSF_SIGNALING	0.00912402554629378	0.0704923204058922	0.380730400722792	-0.472889565116681	-1.62612720306435	37	Syk,Cbl,Inpp5d,Csf2rb,Pik3cd,Vav1,Hck,Il2rb,Pik3cb,Jak2,Crk,Pik3ca,Fyn,Il2rg,Rapgef1,Il2ra	0.432432432432432
Ontology - Biological Process	GOBP_CELL_VOLUME_HOMEOSTASIS	0.0124060111954462	0.0871739935799317	0.380730400722792	-0.516690996179244	-1.62606117714971	27	Aqp4,Slc12a9,Shank3,Slc12a7,P2rx7,Ano6,Aqp11,Slc12a6	0.296296296296296
Regulatory Target Gene - miRDB	MIR_107_5P	0.00153885770843688	0.0202588847514495	0.45505986738723	-0.387591431393633	-1.62557815838474	109	Ash1l,Ipcef1,Nedd9,Mysm1,Rnf152,Son,Micu3,Fam120b,Klhl24,Slc8a1,Trak1,Susd6,Tnrc6b,Man2a1,Ngef,Rbm27,Tnpo1,Bmi1,Stx17,B230219D22Rik,Akap10,Gab2,Rgl1,Pitpnm2,Pdgfd,Dnm3,Usp31,Pdzd2,Samd3,Cxcr2,Mtr,Phaf1,Nhsl2,Rcn1,Nav1,Lurap1l,Wsb1,Cyld,Mef2c,Tbx2,U2surp	0.376146788990826
Ontology - Biological Process	GOBP_POSITIVE_REGULATION_OF_OSSIFICATION	0.0114567968157235	0.0829414106573456	0.380730400722792	-0.452758277748141	-1.62520786561491	44	Adrb2,Bmp7,Csf1r,Asxl2,Bmpr2,Lrp6,P2rx7,Slc8a1,Ano6,Nipbl,Bmp2,Zbtb16,Atp2b1,Setd2	0.318181818181818
Ontology - Molecular Function	GOMF_MAP_KINASE_SCAFFOLD_ACTIVITY	0.0355261895924463	0.172554885710923	0.321775918075361	-0.634220035648359	-1.62453430398934	12	Iqgap1,Ksr2,Spag9,Mapk8ip3,Akap13	0.416666666666667
Ontology - Biological Process	GOBP_MACROPHAGE_ACTIVATION_INVOLVED_IN_IMMUNE_RESPONSE	0.0170530435052454	0.107423064421107	0.352487857583619	-0.566537377970117	-1.62452665760091	18	Syk,Dysf,Plcg2,Tyrobp,Sbno2,Tnf,Havcr2,Hmgb1	0.444444444444444
Ontology - Biological Process	GOBP_REGULATION_OF_RESPONSE_TO_EXTERNAL_STIMULUS	2.31082502626117e-09	2.05676265254057e-07	0.774939030136436	-0.311439719350516	-1.62450413965006	866	Adora1,Setd4,Ppara,Hgf,Cd55,Adrb2,Pparg,Rictor,Syk,Tlr13,Slc15a4,Ifi209,Cd84,Cd44,Nlrc5,Calcrl,Ash1l,Sema6d,Sema3f,Clec4n,Ifi207,Ccr6,Hrg,Nckap1l,Cmklr1,Ccr5,Trim41,Akna,Mefv,Rora,Vsig4,Csf1r,Clec2d,Bmpr2,Igf1r,Ifi203,Il1r1,Sirpa,Cd36,Trib1,Nfkbia,Ednrb,Atm,Scarf1,H2-Bl,Bcl6,Plxna4,Cebpb,Smpdl3b,Tlr8,Tlr4,Slc7a2,Nedd9,P2ry12,Pla2g7,Aoah,Ankrd17,Mycbp2,Ncf1,Fgf1,Dtx3l,Med1,Tnfrsf1b,Siglecg,Ifi204,…	0.306004618937644
Ontology - Biological Process	GOBP_REGULATION_OF_CD8_POSITIVE_ALPHA_BETA_T_CELL_ACTIVATION	0.0149608803076067	0.0985462853078719	0.380730400722792	-0.58364228205202	-1.62425724912606	17	Lilrb4b,Vsir,Nckap1l,Lilrb4a,Cd244a,Runx1	0.352941176470588
Ontology - Biological Process	GOBP_NEGATIVE_REGULATION_OF_T_CELL_MEDIATED_CYTOTOXICITY	0.00887839296490517	0.0694195869647368	0.380730400722792	-0.821885086429586	-1.62409565654851	5	Ptprc,Nckap1l,Il7r,Klrd1	0.8
Regulatory Target Gene - miRDB	MIR_3110_5P	0.00441202798463553	0.043161960311826	0.407017918923954	-0.405751793122317	-1.62401962752171	81	Mtx3,Tia1,Naip6,Slc25a36,Itga9,Fes,Hip1,Zfand5,Rgs8,Phactr2,B430306N03Rik,Prdm15,Alg11,Tnrc6b,Orai2,Mgat4a,Kcnb1,Usp34,Slc30a4,Fam172a,Zfp354b,Vcpip1,Vps37a,Pum2,Lpp,Lhfpl2,Nav1,Nr4a2,Rnase6,Gnal,Rbm39,Slc16a5,Zfc3h1,Rab37,Cep97,Desi2,Dtd1,Lmln,Rad51c,Lmbr1,Lats2	0.506172839506173
Regulatory Target Gene - miRDB	MIR_322_5P	5.80751427052782e-05	0.00138249905093798	0.557332238758646	-0.332643902154471	-1.62392333577922	331	Adrb2,Ccnt2,Rictor,Eda,Zbtb44,Ubn2,Spred1,Ash1l,Sema6d,Chpt1,Phc3,Atp7a,Ube4b,Nufip2,Phip,Cpeb3,Etnk1,Crebl2,Atg14,Ythdc1,Lrp6,Plekhm3,Amotl1,Plxna4,Slc7a2,Prrc2c,Crebrf,Pnpla6,Cdk17,Pou2f1,Med1,Akt3,Plxnc1,Tgfbr3,Spsb4,Son,Epha7,Wwp1,Phactr2,Akap11,Vegfa,Tnrc6b,Sall1,Bcl2,Chd2,Suco,Cpsf7,Il7r,Aff4,Klc1,Hectd1,Phf19,Usp12,Adgrl1,Cd2ap,Mgat4a,Zbtb34,Erlin2,Cobll1,Gbp2b,Lrig1,1700025G04Rik,Luzp1,Sa…	0.398791540785499
Ontology - Biological Process	GOBP_DETOXIFICATION_OF_COPPER_ION	0.00541719555633213	0.0502694228734683	0.407017918923954	-0.876720525697395	-1.62369434932937	4	Atp7a,Mt2,Mt1	0.75
Regulatory Target Gene - miRDB	MIR_5624_3P	1.28586396379407e-05	0.000400016049785335	0.593325476396405	-0.32726517722233	-1.62361716243266	391	Zkscan3,Parp16,Ppara,Vwa8,Insrr,Fzd8,Paxbp1,Itpr3,Ro60,Osbpl5,Dnmbp,Nhlrc2,Sema6d,Wipf3,Tm6sf1,Hipk3,Luc7l2,Ctdsp2,Mylip,Osbpl3,Ak4,Tmem134,Lrp6,Plekhm3,Amotl1,Lysmd3,Atrx,Klhl17,Far1,Dmxl1,Tmcc3,Rnf214,Sirt1,Ell2,Tacc2,Ints6l,Akap5,Napb,Dennd1b,Pptc7,Zfp608,Yod1,Srek1,Slc41a2,Sp3,Git2,Miga1,Zfp869,Zfp882,Cpt1a,Sh2b3,Rbms1,Vps13a,Gltp,Zfp36l2,Sp1,Cpsf6,Phtf2,Brwd3,Ahr,Ankfy1,En2,Gucd1,Tpd52l2,Nrp…	0.30690537084399
Regulatory Target Gene - miRDB	MIR_208A_5P	0.000580908011263978	0.00942208869560927	0.477270815362862	-0.371947248337666	-1.62318926340355	137	Slc23a2,Ro60,Nufip2,Lcor,Tle3,Hic2,Znrf3,Bdp1,Gls,Sirt1,Btbd11,Klhl24,Mef2a,Pde7a,Nipbl,Fcrla,Med13l,Apc,Tmem170b,Aff4,Slc12a6,Ttll7,Plpp3,Stx16,Rnf38,Zbtb16,Lgr4,Cdk19,Nsd3,Creb1,1700025G04Rik,Ing4,Hrh1,Ap5z1,Maml3,Il6st,Mfap3l,Adrb1,Mcur1,Ccl25	0.291970802919708
Ontology - Biological Process	GOBP_MYOBLAST_PROLIFERATION	0.0217637182204211	0.125603937179166	0.352487857583619	-0.589319421111734	-1.62291920059758	16	Ankrd2,Hgf,Paxbp1,Malat1,Csf1r,Met,Meis2,Ppard	0.5
Regulatory Target Gene - miRDB	MIR_6403	0.00101955132863088	0.0146911350452574	0.45505986738723	-0.371577724975625	-1.62253085328387	140	Ankrd12,Cacna1h,Parp16,Atxn7,Iqgap1,Noct,Ptp4a1,Fzd4,Cpeb3,Znrf3,Fnbp1,Ttbk2,Far1,Adgrg2,Tnfrsf1b,Stox2,Prkab2,Aak1,Abr,Gmfb,Mef2a,Upp2,Miga1,Vegfa,Erbin,Zfp971,Amer2,Cdc14b,Samhd1,Sp110,B230219D22Rik,Acbd3,Praf2,Mrtfb,Mier1,Them7,Zfp976,Tfdp2	0.271428571428571
Ontology - Molecular Function	GOMF_PATTERN_RECOGNITION_RECEPTOR_ACTIVITY	0.0126002344626939	0.0882407116251958	0.380730400722792	-0.522662789500061	-1.62250160549808	26	Clec4n,Cd36,Tlr8,Tlr4,Tlr7,Tlr9,Clec7a,Tlr2,Nod2,Trim30c,Trim30a,Cd14,Scarb1,Trim12c,Trim30b	0.576923076923077
Regulatory Target Gene - miRDB	MIR_365_2_5P	0.0285434518492241	0.149601147054927	0.352487857583619	-0.504166017091741	-1.62243572846825	28	Tspyl5,Slc39a2,Sirt1,Stox2,Epha7	0.178571428571429
Ontology - Biological Process	GOBP_POSITIVE_REGULATION_OF_MAPK_CASCADE	1.46022419847502e-05	0.000445193318489942	0.593325476396405	-0.325181609683489	-1.62238588317654	421	Adora1,Hgf,Ntrk1,Iqgap1,Adrb2,Il6ra,Kit,Syk,Fzd8,Naip1,Cd84,Rassf2,Ptprc,Cd44,Naip5,Naip6,Fzd4,Csf1r,Peli2,Igf1r,Taok1,Cd36,Insr,Bnip2,Ksr2,Dab2,Chil1,Tlr4,Fgf1,Plcb1,Zeb2,Adra1a,Fcgr2b,Rasgrp1,Fgd4,Spi1,Fgd2,P2rx7,Ccl6,Taok2,Akap12,Cflar,Plce1,Map3k3,Laptm5,Dok2,Jak2,Vegfa,Nox4,Bmp2,Pik3r5,Map2k3,Met,Tek,Xcl1,Tlr9,Gdf6,Nrp1,Bank1,Map3k5,Plcg2,Scimp,C5ar1,Pik3cg,P2ry6,Robo1,Lilra5,Sema4c,Spag9,Ar…	0.308788598574822
Regulatory Target Gene - miRDB	MIR_3968	0.0201984242343496	0.119940309361941	0.352487857583619	-0.501909811007405	-1.62237914046599	29	Rictor,Sftpa1,Scn3a,Rasal2,Rc3h1,Slamf8,Jmy,Mier1,Crlf3,Rab31	0.344827586206897
Regulatory Target Gene - miRDB	MIR_6366	0.0138526587410543	0.09348502345848	0.380730400722792	-0.455798877298387	-1.62224672292429	42	Dsg1c,Cybb,Kmt2a,Slc23a2,Tox,Akap9,Abcc5,Pikfyve,Plce1	0.214285714285714
Curated - Chemical and Genetic Perturbation	SCHMAHL_PDGF_SIGNALING	0.0165742645354408	0.10560606824312	0.352487857583619	-0.675954004733117	-1.62221830717358	10	2610005L07Rik,Arid5b,Zfp950,Zfand5,Plekha1,Txnip	0.6
Curated - Chemical and Genetic Perturbation	HEVNER_CORTEX_ROSTRAL_SUBVENTRICULAR_ZONE	0.0143146113309669	0.0956755895425204	0.380730400722792	-0.69845165681187	-1.62183395246908	9	Prex1,Plxna4,Tspan7,Satb2	0.444444444444444
Ontology - Biological Process	GOBP_SEMAPHORIN_PLEXIN_SIGNALING_PATHWAY	0.014380363413466	0.095963746143164	0.380730400722792	-0.455478155475122	-1.6211052327788	42	Sema6d,Sema3f,Plxna4,Plxnc1,Met,Nrp1,Sema4d,Sema6a,Sema4c,Nrp2,Sema6b,Plxnd1,Kdr,Sema4b,Plxna1,Sema3d,Edn1,Mef2c,Sh3bp1,Plxnb1,Sema3c	0.5
Ontology - Biological Process	GOBP_NK_T_CELL_DIFFERENTIATION	0.0257797713114821	0.139839082416453	0.352487857583619	-0.620554421213447	-1.62078751611792	13	Tox,Tgfbr2,Zbtb16,Zfp683,Prdm1,Txk,Itk	0.538461538461538
Regulatory Target Gene - miRDB	MIR_682	0.00711719293945232	0.0602030348906893	0.407017918923954	-0.431312311836833	-1.62055970660756	56	Esrrg,Hipk3,Prpf4b,Them4,Filip1l,Aak1,Abr,Wwp1,Tnrc6b,Il7r,Usp9x,Sav1,Tfec,Bmpr1a,Zfp106,Phldb2,Nptx1,Adnp,Piezo2,Pclo	0.357142857142857
Curated - Chemical and Genetic Perturbation	STEARMAN_TUMOR_FIELD_EFFECT_UP	0.00951786172194748	0.0728202782460939	0.380730400722792	-0.471177649543785	-1.62024043226671	37	Iqgap1,Csf2rb2,Sirpa,Ptgs1,Csf2rb,Chil1,Ccl6,Ctss,Itgax,Pira1,Mpeg1,Myo7a,Clec4a2,Cd68,Scarb2,F7,Itih4,Sat1	0.486486486486487
Regulatory Target Gene - miRDB	MIR_141_3P	8.45331856935203e-05	0.00188622028968787	0.538434096309916	-0.336533969564949	-1.62017127574213	291	Klf12,Kmt2a,Atxn7,Slc23a2,Wdfy3,Ash1l,Phc3,Ankrd44,Nufip2,Ivns1abp,Cpeb3,Etnk1,Hic2,Itpripl2,Ak4,Ccp110,Lysmd3,Plxna4,Mbnl1,Ttbk2,Crebrf,Spry4,Ppm1l,Gls,Sirt1,Mysm1,Prkcb,Zeb2,Tbc1d1,Ube3a,Epha7,Map3k3,Clasp2,Tnrc6b,Cdc14a,Sp4,Chd2,Rbm46,Nrp1,Wwtr1,Tmtc1,Rnf145,Bicd2,Marchf6,Sema6a,B230219D22Rik,Ikzf2,Rtl5,Zbtb34,St3gal5,Spag9,Ikzf5,Tmem237,Gcnt2,Dr1,Cers6,Plagl2,Fmr1,Crlf3,Stk17b,Rb1cc1,Pik3ca,A…	0.343642611683849
Ontology - Biological Process	GOBP_REGULATION_OF_T_CELL_RECEPTOR_SIGNALING_PATHWAY	0.0105283571943826	0.0781186482166763	0.380730400722792	-0.451887360345728	-1.619944196117	45	Lilrb4b,Lilrb4a,Prnp,Cd300a,Laptm5,Lgals3,Card11,Rc3h1,Trat1,Usp12,Usp9x,Phpt1,Lck,Ccr7	0.311111111111111
Ontology - Biological Process	GOBP_DETECTION_OF_STIMULUS_INVOLVED_IN_SENSORY_PERCEPTION_OF_PAIN	0.0174590098841396	0.108752254025583	0.352487857583619	-0.534505229063573	-1.61983086726536	23	Adora1,Ntrk1,Tlr4,Arrb2,Tmem120a,Grin2b,Cxcl12,Fyn,Tnf,Phf24,Grin2d	0.478260869565217
Ontology - Molecular Function	GOMF_CYSTEINE_TYPE_ENDOPEPTIDASE_INHIBITOR_ACTIVITY_INVOLVED_IN_APOPTOTIC_PROCESS	0.0209901401349287	0.12313549436166	0.352487857583619	-0.525035382704984	-1.61968511529583	24	Naip1,Naip5,Naip6,Nol3,Tnfaip8,Birc2,Arrb1,Rps6ka3,Bcl2a1d,Xiap,Vil1,Serpinb9	0.5
Canonical Pathways - Wiki	WP_G_PROTEIN_SIGNALING_PATHWAYS	0.0036639342496578	0.0378913865206287	0.431707695803346	-0.41062049683661	-1.61963324873458	77	Adcy6,Akap8,Adcy7,Akap9,Pde4c,Prkcb,Adcy9,Akap5,Akap12,Pde7a,Adcy4,Akap11,Gna12,Prkch,Akap10,Pde4d,Adcy1,Gngt2,Akap7,Gng7,Gnaq,Pde1b,Prkacb,Prkcz,Akap13,Pde1a,Slc9a1,Gnal	0.363636363636364
Ontology - Biological Process	GOBP_NEURON_PROJECTION_ARBORIZATION	0.0174590098841396	0.108752254025583	0.352487857583619	-0.534427702076916	-1.61959591987999	23	Myo9a,Fzd4,Macf1,Mfsd2a,Sult4a1,Taok2,Nrp1	0.304347826086957
Regulatory Target Gene - miRDB	MIR_3088_3P	0.00342921318335266	0.0363265511456281	0.431707695803346	-0.401340378673608	-1.61930704119676	87	Lnpep,Slc1a2,Fnip1,Ptp4a1,Hivep1,Rora,Chd9,Insr,Ptgs1,Mbnl1,Cdk17,Slc22a4,Stox2,A1cf,Srek1,Lcorl,Upp2	0.195402298850575
Regulatory Target Gene - miRDB	MIR_188_5P	0.0119865851182203	0.0851983496801272	0.380730400722792	-0.451065809455395	-1.61913263095469	44	Fnip1,Ccnt2,Rictor,Spred1,Zfp281,Mbnl1,H2-M2,Srsf7,Fbxw7,Clk2,Phf3,Usp28,Zfp268,Atl2,Rspo3,Gpatch8,Zfp91,Klhl21,Bcl2l13,Lats2	0.454545454545455
Regulatory Target Gene - miRDB	MIR_7019_3P	0.0113557668614402	0.0823216022113727	0.380730400722792	-0.438315568484914	-1.61901370042245	52	Rrnad1,Pank1,Dock4,Znrf1,Adcy9,Kalrn,Kansl3,Cic,Aff4,Ireb2,Sgms1,Birc6,Atp1b3,Crlf3,Hsd17b6,Usp31,Psd3,Klf4,Setbp1,Plekha8,Rock2	0.403846153846154
Ontology - Biological Process	GOBP_3_PHOSPHOADENOSINE_5_PHOSPHOSULFATE_METABOLIC_PROCESS	0.0360945965961981	0.174598892532515	0.321775918075361	-0.632034015714516	-1.61893488395824	12	Sult2a4,Sult2a3,Sult1e1,Sult2a5	0.333333333333333
Canonical Pathways - Reactome	REACTOME_SYNTHESIS_OF_PIPS_AT_THE_PLASMA_MEMBRANE	0.00802746568364918	0.0653222629550739	0.380730400722792	-0.448003197469017	-1.61872883151344	48	Inpp5d,Inpp4a,Inpp4b,Pik3cd,Plekha6,Pik3cb,Plekha2,Plekha1,Pik3r5,Pik3cg,Pik3c2g,Pip4k2a,Pik3c2b,Pik3ca,Mtmr6,Plekha3,Synj2,Pik3r6,Plekha8,Inpp5k,Pten,Synj1,Inppl1	0.479166666666667
Regulatory Target Gene - miRDB	MIR_128_3P	2.32246293805516e-05	0.000646000620456987	0.575610261071129	-0.329211384199932	-1.61813496939643	348	Tmtc2,Kmt2a,Pparg,Kmt2c,Ildr2,Itga4,Atp8a1,Soga1,Colgalt2,Ino80d,Ro60,Sema6d,Tmem25,Cbx5,Pank1,Cpeb3,Peli2,Epb41l1,Ak4,Plekhm3,Sirt1,Col27a1,Mcf2l,Stox2,Rgl2,Pikfyve,Pira2,Zfp26,Hip1,Cdip1,Plxnc1,Tmem64,Slc8a1,Sec24a,Itsn2,Rgs8,Srek1,Rsbn1l,Med13l,Kdm7a,Chd2,Met,Tmem170b,Amer2,Lbh,Galnt3,Gltp,Ccdc88a,Syn3,Sp1,Riok2,Ech1,Aff4,Cecr2,Ubr1,Plpp3,Rnf38,Sgms1,Cep162,Irs1,Mosmo,Erich5,Nrp2,Phf6,Cox11,Mi…	0.327586206896552
Ontology - Molecular Function	GOMF_RNA_POLYMERASE_II_TRANSCRIPTION_REGULATORY_REGION_SEQUENCE_SPECIFIC_DNA_BINDING	1.05596309701448e-08	8.21241979479075e-07	0.747739663149885	-0.309918789766348	-1.61809416415087	848	Ascl1,Nr1i3,Esrrg,Zkscan3,Zfp871,Klf12,Maff,Ppara,Hivep2,Pparg,Pbx1,Mycl,Maf,Chd7,Hivep1,Nlrc5,Klf1,Cebpd,Snai3,Zfp369,Rora,Zkscan1,Pax5,Zscan26,Zbtb14,Bach1,Zfp715,Ep300,Plag1,Zfp612,Bcl6,Foxo1,Cebpb,Zfp281,Zfp366,Etv5,Zbtb43,Crebrf,Gm14399,Nr2c2,Sirt1,Pou2f1,Med1,Stox2,Zeb2,Zgpat,Mga,Rbl2,Zfp26,Ctcfl,Mlxip,Nrip1,Zfp397,Nr1d2,Nfat5,Spi1,Zfp950,Satb1,Ikzf3,Tef,Mef2a,Zfp217,Spic,Irf8,Elf4,Nfe2l1,Z…	0.346698113207547
Positional	chr14E2	0.0104868655071636	0.0779267496708111	0.380730400722792	-0.493081501839189	-1.61751640723679	31	Kctd12,Klf12,Ednrb,Mycbp2,Lmo7,Slain1,Rbm26,Fbxl3,Mzt1,Cln5,Acod1	0.354838709677419
Regulatory Target Gene - miRDB	MIR_7685_5P	0.00845565793361985	0.0672632054391875	0.380730400722792	-0.463296708980466	-1.61747148496824	39	Kcna2,Ino80d,Chd7,Sdc3,Adgrf5,Gda,Nol3,Tnfsf15,Zfp318,H2-M2	0.256410256410256
Ontology - Biological Process	GOBP_NEGATIVE_REGULATION_OF_CYSTEINE_TYPE_ENDOPEPTIDASE_ACTIVITY_INVOLVED_IN_APOPTOTIC_PROCESS	0.00585287473501326	0.0529767831240946	0.407017918923954	-0.416835064264784	-1.61741599749635	67	Fnip1,Hgf,Naip1,Cd44,Naip5,Naip6,Ep300,Nol3,Herpud1,Cflar,Vegfa,Por,Arrb2,Arrb1,Dnajb6,Tnf,Rps6ka3,Klf4,Fcmr,Rnf34,Dhcr24,Mmp9,Bcl2a1d,Xiap	0.358208955223881
Ontology - Biological Process	GOBP_DETECTION_OF_MECHANICAL_STIMULUS_INVOLVED_IN_SENSORY_PERCEPTION_OF_PAIN	0.0167038435873475	0.10624897314179	0.352487857583619	-0.58114021189989	-1.6172940702965	17	Ntrk1,Tlr4,Tmem120a,Grin2b,Cxcl12,Fyn,Tnf,Phf24,Grin2d	0.529411764705882
Ontology - Biological Process	GOBP_CYTOKINE_MEDIATED_SIGNALING_PATHWAY	3.51008501096706e-05	0.000899761151371252	0.557332238758646	-0.331040719325524	-1.61722011958091	330	Pparg,Il6ra,Kit,Eda,Syk,Axl,Csf2rb2,Naip1,Lilrb4b,Ptprc,Il15ra,Nlrc5,Naip5,Naip6,Pirb,Trim41,Lilrb4a,Csf1r,Oas2,Il1r1,Nfkbia,Csf3r,Csf2rb,Crebrf,Sirt1,Nol3,Med1,Plcb1,Pira2,Cdip1,Spi1,Ccl6,Il2rb,Cxcl13,Laptm5,Fcer1g,Cxcl1,Jak2,Cd300lf,Trim56,Nfkbiz,Cxcr6,Xcl1,Sh2b3,Parp14,Samhd1,Csf2ra,Il7r,Ebi3,Rbm47,Usp27x,Cntfr,Robo1,Lilra5,Irak3,Il21r,Cxcl11,Oas3,Lims1,Jak3,Il1rn,Tnfrsf11a,Gpr35,Hipk1,Stat3,C…	0.296969696969697
Ontology - Biological Process	GOBP_MACROPHAGE_ACTIVATION	0.00300677830922428	0.0328368066067363	0.431707695803346	-0.399494328372889	-1.6170091917756	88	Pparg,Syk,Cd84,Adgrf5,Rora,Csf1r,Slc11a1,Atm,Tlr4,Slc7a2,Dysf,Jak2,Snhg20,Tlr9,Plcg2,C5ar1,Tyrobp,Tmem229b,Sbno2,Tlr2,C1qa,Aif1,Tlr1,Casp1,Pla2g4a,Tnf,Gpr137b	0.306818181818182
Regulatory Target Gene - miRDB	MIR_511_3P	0.00155212761290942	0.0203657956481752	0.45505986738723	-0.379508312210459	-1.61675492474946	118	Pfkfb2,Ugt1a6a,Colec10,Prex2,Kansl1l,Plag1,Nbeal1,Ifi204,Ttc14,Napb,Zfand5,Trib2,Nox4,Tnrc6b,Cdc14a,Crim1,Wdr47,Brwd3,Lims1,Bend4,Dclre1b,Rabgap1l,Unc79,Golm2,Pla2g4a,Lrrcc1,Lpp,Fam120c,Plekha8,Gtpbp2,Chic2,Rock2,Larp4,Treml2,Rab11fip1,Lrrn3,Cacfd1,Fmn2,Pum1,Ugt1a1,Trim12c,Gnb4,Rps6kb1,A130010J15Rik,Pank4	0.38135593220339
Regulatory Target Gene - miRDB	MIR_6917_3P	0.00290018227343837	0.0320661285043175	0.431707695803346	-0.393750961512046	-1.6164527881739	95	Slc16a7,Ino80d,Adgrl4,Ptprb,Hipk3,Pcdh11x,Smg1,Rasgrp1,Hhip,Cd300e,Rgs8,Miga1,Kdm7a,Ikzf1,Plppr5,Agpat1,Rab11fip2,Dtna,Sowahc,Kctd12b,Phldb2,Mynn,Rnf34,Acvrl1,Bclaf1,Bend6,Rc3h2,Zfp268,Camkk1,Ppp4r3b,Prr16,Matr3,Marcks,Zfp994	0.357894736842105
Ontology - Biological Process	GOBP_HYDROGEN_PEROXIDE_BIOSYNTHETIC_PROCESS	0.0220519752025413	0.12653821444123	0.352487857583619	-0.586779767996504	-1.61592528243383	16	Cybb,Ncf1,Acox1,Nox4,Cyba,Stat3,Fyn,Sod2,Mfn2,Mpv17l	0.625
Regulatory Target Gene - miRDB	MIR_6973A_3P	0.00802746568364918	0.0653222629550739	0.380730400722792	-0.447225284188987	-1.61591806886283	48	Plek,Mbnl1,Pcmtd2,Fgd4,Apob,Phf6,Pmaip1,Lsm5,Ereg,Ankrd28,Mdc1,Bmpr1a,Slc38a6,Psd3,Cyp4a14,Plekha8,Hc,Zfp652,Cdk13,Usp38,Wdr76,Dennd5a,Arhgap39,Ccdc73,Dgke	0.520833333333333
Ontology - Biological Process	GOBP_NEGATIVE_REGULATION_OF_MYOSIN_LIGHT_CHAIN_PHOSPHATASE_ACTIVITY	0.0194461727182691	0.116466217988557	0.352487857583619	-0.763100838301265	-1.61555199491929	6	Nckap1l,Tnf,Rock1,Rock2,Mprip	0.833333333333333
Ontology - Biological Process	GOBP_REGULATION_OF_HETEROTYPIC_CELL_CELL_ADHESION	0.0176254321386068	0.10949090666639	0.352487857583619	-0.535353530593978	-1.61554295519597	22	Bmp7,Cd44,Tnfaip3,Gcnt2,Il1rn,Lck,Skap1,Tnf,Klf4	0.409090909090909
Ontology - Molecular Function	GOMF_NUCLEOSIDE_TRIPHOSPHATASE_REGULATOR_ACTIVITY	2.6807184981831e-05	0.000727928662023583	0.575610261071129	-0.324819649419397	-1.61525771626667	398	Rasgrp2,Fnip1,Myo9a,Tbc1d30,Rap1gap2,Iqgap1,Rapgef5,Dnmbp,Arhgap31,Arhgef3,Prex2,Dock4,Nckap1l,Ric1,Dock2,Arhgap19,Sirpa,Prex1,Arap3,Arhgap45,Arhgap9,Fgd3,Plekhg3,Rasa3,Dock9,Mycbp2,Dock10,Cyth4,Acap2,Plcb1,Mcf2l,Fgd5,Rgl2,Kalrn,Rasgrp1,Fgd4,Tbc1d9,Arhgef9,Tbc1d1,Tbc1d16,Arhgap30,Fgd2,Vav1,Ralgapa2,Abr,Dennd1b,Rasal3,Arhgef2,Plce1,Dennd4b,Itsn2,Elmod2,Rgs8,Git2,Arhgef6,Arhgef12,Ngef,Arhgap5,Nrp1,…	0.324120603015075
Regulatory Target Gene - miRDB	MIR_192_3P	0.00840831467671272	0.0671485569029996	0.380730400722792	-0.43520923223771	-1.61522731402305	53	Esrrg,Tmtc2,Tox,Wipf3,Fzd4,Zeb2,Zfp608,Cd38,Sp4,Nfkbiz,Nsd3,Fmr1,Dnm3,Pcnt,Nmnat3,Per3	0.30188679245283
Ontology - Biological Process	GOBP_LEUKOCYTE_APOPTOTIC_PROCESS	0.00203474770944342	0.0248465648269764	0.431707695803346	-0.38084018725588	-1.61507734603691	116	Fnip1,Siglec1,Axl,Mertk,Cd44,Ccr5,Sirt1,Fcgr2b,Pik3cd,P2rx7,Pik3cb,Fcer1g,Rorc,Lgals3,Tsc22d3,Lmbr1l,Bcl2,Nfkbiz,Cd3g,Il7r,Plekho2,Siva1,Itpkb,Jak3,Nod2,Bcl2l11,Kitl,Cxcl12,Chek2,Ccr7,Adam8,Ripk3,Nfkbid,Cxcr2,Fcmr,Ccl5,Cd274,Rapgef2,Cd74,Il2ra,Mef2c,Myc,Pten,Tnfrsf23,Fasl	0.387931034482759
Ontology - Cellular Component	GOCC_PHOSPHATIDYLINOSITOL_3_KINASE_COMPLEX	0.0291086504299775	0.151173451511608	0.352487857583619	-0.501800178867477	-1.61482232269973	28	Atg14,Pik3cd,Pik3cb,Pik3r5,Socs4,Pik3cg,Pik3c2g,Pik3c2b,Pik3ca,Pik3r6	0.357142857142857
Ontology - Biological Process	GOBP_NEGATIVE_REGULATION_OF_RESPONSE_TO_CYTOKINE_STIMULUS	0.00707347315515293	0.0599598483696852	0.407017918923954	-0.422538045280326	-1.61454870666641	63	Pparg,Naip1,Ptprc,Nlrc5,Naip5,Naip6,Nol3,Sh2b3,Parp14,Samhd1,Robo1,Irak3,Oas3,Il1rn,Il6st,Padi2,Cnot7	0.26984126984127
Ontology - Molecular Function	GOMF_G_PROTEIN_COUPLED_ADENOSINE_RECEPTOR_ACTIVITY	0.00101969745712956	0.0146911350452574	0.45505986738723	-0.965177039179384	-1.6144275629884	3	Adora1,P2ry12	0.666666666666667
Ontology - Biological Process	GOBP_REGULATION_OF_IMMUNOLOGICAL_SYNAPSE_FORMATION	0.010014804397879	0.0754554122193824	0.380730400722792	-0.816922631121414	-1.61428953858276	5	Nedd9,Lgals3,Ccr7,Clec2i,Havcr2	1
Regulatory Target Gene - miRDB	MIR_677_5P	0.00179192708366752	0.0227123922527194	0.45505986738723	-0.369848295607499	-1.6141860291913	138	Rictor,Ro60,Slc15a4,Cyria,Naaladl2,Plek,Fam210a,Ipcef1,Adgrg2,Ctdspl2,Zeb2,Nr1d2,Clec4f,Itsn2,Mllt10,Srsf11,Rc3h1,Ago2,Tra2a,Jmy,D5Ertd579e,Pnpla8,Fgl2,Cyp3a59,Birc6,Bmp2k,Cyp3a25,1700025G04Rik,Plcb2,Fmr1,Lsm14a,Erap1,Adam10,Rnasel,Tbc1d23,Sowahc,Tent4b,Sgms2,Nup153,Rps6ka3,9130008F23Rik	0.297101449275362
Ontology - Biological Process	GOBP_NEGATIVE_REGULATION_OF_SYSTEMIC_ARTERIAL_BLOOD_PRESSURE	0.0199190386325412	0.118500897858129	0.352487857583619	-0.562862171201089	-1.61398812722207	18	Adora1,Adrb2,Bmpr2,Adra1a,Ahr,Kcnk6,Kdr,Adrb1,Tnf	0.5
[truncated: 14,954 more rows]
