# Supplementary material for: GH-resistant (Laron) mice: gene therapy with a liver-specific GH receptor causes unbalanced upregulation of female-biased and growth-related genes
Source: Front Endocrinol (Lausanne). 2026 May 28;17:1808977. doi: 10.3389/fendo.2026.1808977 (PMC13253266; doi:10.3389/fendo.2026.1808977)
Supplement: Supplementary file 10 [file DataSheet10.zip › 12A gene_counts.txt]

	KC14_001_Luc	KC14_002_Luc	KC14_005_Luc	KC14_007_GHR	KC14_008_GHR	KC14_012_GHR	KC14_101_WT	KC14_102_WT	KC14_103_WT	KC14_113_KO	KC14_114_KO	KC14_136_KO	KC14_015_Luc	KC14_016_Luc	KC14_017_Luc	KC14_019_GHR	KC14_022_GHR	KC14_024_GHR	KC14_119_WT	KC14_120_WT	KC14_121_WT	KC14_131_KO	KC14_132_KO	KC14_134_KO
ENSMUSG00000029368	3233553	4379302	2615507	3674740	3627654	3757760	1878989	2239122	2374099	3160417	3538652	3214490	3303589	3065214	3883939	5051924	4269072	3442145	4961915	3885599	4081596	3337212	3663805	4676799
ENSMUSG00000064351	768306	829107	671322	775482	858593	725479	532604	709716	779169	846316	1320468	746569	854394	692176	946864	1141337	962836	797457	820879	770044	732963	784038	717652	930584
ENSMUSG00000002985	692159	654909	549349	851811	928083	708031	548590	530414	530473	656852	864055	724621	697795	649772	791884	781022	765901	667447	910939	761613	982624	639424	787117	846187
ENSMUSG00000032554	321977	390450	482491	627934	581945	608650	705816	550609	567118	285883	355469	414918	445747	391310	630188	761130	717431	771521	942609	807743	843600	553850	568186	749575
ENSMUSG00000064370	357588	340337	354486	328981	344160	260950	204341	289047	325252	313323	596245	359379	321326	300744	403849	441136	403049	364690	413267	325638	273369	335042	323889	445870
ENSMUSG00000025479	354176	261677	156354	369068	421240	297229	177050	157969	191608	266175	341335	371965	387734	301097	450060	432079	374557	355304	246890	286629	334584	369986	382887	459831
ENSMUSG00000037071	208548	140934	359443	189880	246490	361343	168407	314676	216420	337719	320010	420668	162554	139158	175115	296760	263637	47830	394766	605370	396759	216353	166516	399107
ENSMUSG00000024164	184281	127449	823253	279181	212157	303218	395724	195183	239067	143546	163572	132086	190317	140326	169927	360609	369546	631424	551568	398722	351117	188784	179421	293017
ENSMUSG00000064345	206546	240948	234625	214311	200850	214194	186917	229148	254100	260093	369588	200045	259088	209480	275878	324939	304575	259408	244539	244137	257764	213810	231788	279186
ENSMUSG00000022868	204514	286111	220075	249662	264721	195985	211092	226292	249957	159976	259578	250989	244667	246699	356848	292010	333300	312664	476988	320029	345995	272125	321853	359237
ENSMUSG00000032083	253449	273363	248775	194513	200803	145886	238133	259429	265557	162949	283286	216377	226856	345112	305625	230972	289141	297826	419260	297006	297089	184962	354177	344171
ENSMUSG00000061808	242742	296587	139794	258596	270986	243830	126381	179772	167161	250986	288558	229861	248407	228019	339880	247722	217671	206878	208307	203966	217823	219493	283607	274119
ENSMUSG00000005681	246872	211588	166080	255024	267895	229207	120136	125540	125595	221511	401581	266637	280213	236544	363576	307576	264894	235696	212728	223729	230133	270201	296498	327967
ENSMUSG00000064367	230160	216204	215045	224789	228045	163414	132963	202997	226319	196750	280416	199787	205675	148379	256798	307815	243168	198392	200852	191270	175881	193805	191779	264730
ENSMUSG00000064341	192385	220393	220120	208758	182114	173663	151617	198819	199671	250872	323614	171805	221870	177850	256184	312746	261206	201598	218332	234745	241076	199817	205273	268873
ENSMUSG00000064373	194376	209509	143265	211728	211953	225589	202427	178806	181031	209445	235417	222064	270260	222589	298382	299791	273892	322177	296590	241368	253072	255265	212372	257011
ENSMUSG00000071178	215772	214062	228293	231183	265506	176321	160026	172426	175083	168143	186629	196693	194640	219540	251334	270829	246774	221897	281849	225361	225354	216024	209105	270154
ENSMUSG00000035540	180580	186995	197750	212325	228608	208892	210394	181197	177445	167054	187999	187474	188122	180444	222011	254945	243766	258866	313163	256634	276110	178171	197231	236461
ENSMUSG00000020609	145349	155622	179205	181878	175901	241430	203024	204287	224716	245767	158359	182231	266037	159662	179717	260476	200966	215969	177160	176140	152913	234737	139027	227077
ENSMUSG00000119584	78751	66781	107475	260212	126022	226633	128210	191300	277919	331662	282290	119918	112967	100437	103795	110104	120559	119910	129637	131029	149242	208291	85909	233441
ENSMUSG00000030895	155576	108778	643312	105269	83046	111816	384671	168247	112812	80589	85769	72860	72324	86652	94072	101344	112761	412315	194385	130154	135681	82662	98527	104552
ENSMUSG00000031722	168324	127204	578405	142390	107158	107038	364481	110273	64248	96972	107978	95583	68728	74250	88661	84265	84536	339940	72698	65387	64043	52437	91716	104719
ENSMUSG00000030359	144251	119399	286821	151860	144370	173840	247281	180819	201675	140569	106907	140482	170540	160645	142208	218811	191194	293969	304739	223191	236024	158340	143837	203392
ENSMUSG00000033831	109533	92197	443188	112326	102418	114640	244463	219702	142872	111346	113646	105701	128986	145237	133886	165865	143754	295242	288557	158749	191721	112466	130899	201498
ENSMUSG00000064363	163958	158991	157800	150255	156868	125903	107241	137451	153234	159687	274288	160478	160677	147242	194111	214670	189652	184000	188132	164694	152001	163678	157452	206358
ENSMUSG00000028307	159434	193584	134257	163649	201595	148457	113385	124539	116241	174380	159322	168075	165960	155931	193591	248493	187720	155751	165289	174389	154715	167682	162592	188718
ENSMUSG00000028001	108900	92174	434975	101920	112091	105978	254439	204548	116553	84941	85960	104932	111473	129047	121684	136069	134894	302174	283429	136795	176815	96536	132024	146927
ENSMUSG00000056035	145326	241243	123523	121005	126247	153985	79983	55132	57607	368874	157130	137677	184814	200427	151601	115574	73191	43412	81828	87361	121054	134156	160566	110656
ENSMUSG00000025991	149379	198836	248422	102854	154726	119091	77642	108134	151572	173776	93553	144027	164782	151323	182339	201075	162071	120171	153924	185501	123453	198947	153974	183551
ENSMUSG00000037798	173722	213851	183738	172739	189398	135925	75589	58558	53399	122384	148602	183264	147050	146885	217034	217660	193466	136733	143244	153684	126998	174872	167746	197660
ENSMUSG00000058207	26111	26573	76458	63714	50737	37364	389594	424880	465366	9844	9197	19336	10771	6928	34965	62634	73752	113580	149721	190042	227299	16816	19953	37181
ENSMUSG00000005547	268442	142100	79042	143967	200223	105907	10594	9879	14067	241025	148833	172114	179083	138231	270495	214742	125278	75508	27495	64445	40427	191572	145198	220091
ENSMUSG00000033860	79889	74225	319255	87814	82224	85788	189539	178394	116458	84035	84749	83688	90781	97555	96791	114142	109981	231478	196053	111694	129585	82749	92011	138318
ENSMUSG00000020777	175345	117386	92335	133785	138028	128966	102973	72787	69701	159097	105313	166611	110275	83380	120552	149184	110006	92932	90337	75128	76306	103501	85219	111541
ENSMUSG00000037742	97774	110797	108303	109997	128635	118584	117269	134571	141408	137472	130240	107872	138784	164827	150894	167803	180423	142950	201589	174273	173906	116266	137753	180067
ENSMUSG00000024990	127571	141742	91049	122027	145720	99844	90527	79530	86042	145074	152269	112374	131642	141721	172185	165801	141075	122157	104197	118967	119194	127032	148858	144306
ENSMUSG00000021922	112332	120333	288687	104047	74075	113525	207967	72906	59991	95565	57292	74308	84681	72815	79770	112190	114276	304381	126192	97932	98940	76558	79049	114510
ENSMUSG00000040564	124552	106066	115721	110848	119949	114149	70665	74245	69232	125199	205137	130959	129230	137658	148642	134119	119858	111358	126661	102557	106297	126338	126747	144013
ENSMUSG00000074768	154904	205410	67173	143743	186552	72736	39363	87610	89223	49033	105078	157041	72620	50637	122570	75992	73585	52337	109902	65277	26949	146971	86767	124094
ENSMUSG00000027187	111674	101567	74363	111357	131753	110998	81903	103029	118770	125967	116136	128402	117720	84530	115814	133807	114498	91333	111859	115082	122178	109381	102093	126679
ENSMUSG00000076441	127703	170699	141223	92499	125690	93654	51159	71008	92030	109942	95209	94760	87995	144938	133298	141292	114542	66008	165999	137168	109515	112203	138456	127877
ENSMUSG00000072849	464	431	2192	1314	730	1914	419152	360692	466974	198	251	402	349	905	309	799	1103	5113	55282	6308	53741	317	398	369
ENSMUSG00000027559	107057	103705	18091	117980	153508	105556	52430	95743	99717	83194	147807	157876	97949	76413	92287	104710	82215	37808	71372	79308	65816	107425	78906	101787
ENSMUSG00000073842	3	2	0	2	3	0	259653	445495	520913	2	2	7	0	1	1	3	3	9	0	14	254	0	0	0
ENSMUSG00000027513	134512	121212	120819	83991	121831	98888	54635	65411	64568	89037	110260	155573	149514	113213	230939	118208	188131	145227	97315	78736	129093	113228	96837	73426
ENSMUSG00000057400	87506	95905	65102	133934	137519	134236	75204	70440	81190	95879	116377	117257	136512	110540	146232	182771	159733	134083	198987	174445	179687	131827	135406	165103
ENSMUSG00000059481	93613	92273	131390	86229	100698	80332	95085	80574	82485	80826	81735	93687	97516	92335	103191	114287	111627	137843	149556	110356	117674	91665	103203	147310
ENSMUSG00000066154	5675	11366	3664	19794	19996	31167	236366	350224	340694	15282	11325	10001	14173	7110	8239	34531	25951	21879	51259	90466	212468	8251	6432	13137
ENSMUSG00000071177	95054	88855	94928	104522	121328	79682	66060	77439	89450	64983	78812	83716	80809	90609	107427	123972	112453	99063	138432	118852	111847	91664	93715	120433
ENSMUSG00000029445	101404	109021	109170	94833	114337	73860	39732	39215	49659	82212	97826	92458	100513	111535	117203	117115	97236	88638	118834	94715	87227	118231	116813	135822
ENSMUSG00000050708	72137	61710	78097	111309	99098	100950	77227	64119	79510	86239	93533	71674	71031	80556	78183	102408	100248	71371	109263	105998	108004	68779	78440	71262
ENSMUSG00000028356	73763	82491	106818	72698	76689	77139	127607	83161	69899	76351	72860	63732	70073	73162	76697	85193	83143	122831	105162	90980	98789	64913	77915	81904
ENSMUSG00000028186	94530	97990	85179	75051	84998	81279	53040	70779	76093	97082	75196	79222	76550	100953	101979	131421	83359	90521	86300	81240	82100	94827	78442	86914
ENSMUSG00000028603	58916	50866	49226	78500	71632	69569	121370	128505	155383	51244	62052	69824	63895	59886	66924	77719	78172	68706	78154	73548	80328	51368	57631	76750
ENSMUSG00000027875	82227	89030	28858	97064	100688	94835	57526	58100	53624	93003	93110	110996	109229	75195	101380	107262	103822	101675	92964	65036	83054	86137	83182	90168
ENSMUSG00000074207	75764	76121	40825	99379	97262	90019	66619	57227	65384	100423	102969	86449	96376	65650	104004	145815	118903	83332	97071	130497	125712	99790	98168	118171
ENSMUSG00000017344	69596	68440	136488	81400	73934	72501	112952	77512	79284	58492	66601	55775	59716	66458	67099	89294	82947	130481	119762	101020	117518	61023	73748	94317
ENSMUSG00000029455	66406	75542	59710	96435	110908	91768	67592	56418	64646	80836	79643	92225	95132	75812	99258	115358	96586	88541	114504	104924	114886	86760	88954	99318
ENSMUSG00000000049	87387	78441	83580	83732	86569	73826	54408	55877	56274	83564	93670	80642	78870	85080	93761	105049	89335	83198	107642	89757	93013	77915	88588	114185
ENSMUSG00000010064	95457	84399	95614	86117	95359	55239	49483	56857	68107	66709	63033	80416	77749	74589	111501	118736	90817	96360	96840	94798	82668	80713	74776	110345
ENSMUSG00000003053	110378	62734	60822	92803	81366	86950	47219	49016	34276	83853	80990	95825	69246	44854	68526	75335	62534	38965	52227	51622	52185	85129	65222	89898
ENSMUSG00000067235	70681	71385	69933	80318	78543	75860	69591	67156	66526	66117	84296	74084	62251	62833	75675	79985	72239	63670	77644	73364	53252	65009	67791	77713
ENSMUSG00000026715	68856	71346	76215	79456	86760	76472	60212	62742	67525	66202	83518	73227	72363	69941	85113	105645	96167	83957	124694	103105	106406	76432	84839	113093
ENSMUSG00000026417	74368	79068	51689	77189	97659	81368	54808	49624	53891	68225	95863	88132	105865	64564	104057	114554	109097	98582	98250	82982	86538	93694	81697	118201
ENSMUSG00000079015	65521	74347	68216	62036	68471	56029	100905	106765	88829	46892	66385	53176	53777	64414	68061	78302	66448	70338	106348	97043	102948	48697	58365	64849
ENSMUSG00000022875	59682	51728	121786	71559	70255	68492	88297	70145	72768	49749	71028	52518	59947	61637	71874	102755	101394	133759	143914	112334	120303	62762	67902	92298
ENSMUSG00000066366	70525	76241	81332	69776	77402	54384	74506	66439	71462	51179	72342	60022	69662	79869	86943	72554	69061	81923	92292	71550	84058	66022	71706	90203
ENSMUSG00000008540	51529	40283	54668	74065	67003	71701	90274	89652	90873	53508	71571	60664	57978	44565	58550	71017	63405	65257	69974	81047	75363	57057	46572	63306
ENSMUSG00000027227	72975	66782	35615	85052	95300	71858	54643	41877	53066	68627	69872	79737	76389	69391	90904	107372	85313	70208	57809	75981	72599	76411	73441	88419
ENSMUSG00000059908	55152	57719	37541	47130	62981	49389	85365	103901	140491	46922	36978	67051	86915	75959	73491	62934	73383	66073	53109	62067	85589	56663	81814	80062
ENSMUSG00000001670	78819	73963	91445	52868	84088	62467	27147	37520	33772	49734	63302	109251	63180	71553	149445	60103	100398	59968	68694	78531	65983	67167	69261	57384
ENSMUSG00000058135	59304	55316	39197	69068	75472	78030	29139	33508	43542	100719	99847	75037	82364	65746	66601	77143	66042	33160	79508	64669	100107	59998	84415	69346
ENSMUSG00000027249	60257	61550	67516	69663	72012	65216	61175	54783	57573	56886	56950	60859	58400	60571	68360	81768	74188	76811	94743	75543	77438	57522	64950	81570
ENSMUSG00000054422	44381	43069	11142	58146	60357	69347	63186	80724	91407	69701	75519	66591	72403	53575	56815	92404	86867	75842	105421	93130	97351	61626	51286	63527
ENSMUSG00000025934	61750	66564	34114	72044	74867	64144	45782	37296	40448	70386	86649	78606	69459	58955	67193	85417	63726	32270	52607	61311	57410	65627	66308	71488
ENSMUSG00000017493	70140	69039	57332	78015	79883	56983	58505	43936	47422	53943	59219	54738	67448	69710	96035	91787	84850	82043	78978	72039	71345	59795	65862	79785
ENSMUSG00000030088	66736	71115	71882	64006	76783	47598	42328	44797	55569	53498	52264	67450	53543	40804	60693	75882	59528	43559	75331	71371	50878	66825	56422	85296
ENSMUSG00000063856	52140	56366	29648	64420	66369	65959	57917	53902	61119	74090	65277	55127	57269	46398	60298	63474	57693	54360	69697	62867	66993	51890	46355	60396
ENSMUSG00000022464	72620	59819	78028	62385	63206	48542	37416	39798	50253	58927	48438	74678	67757	68963	90937	84032	72328	73591	70189	61698	61123	72825	64007	93469
ENSMUSG00000023010	61108	51404	48903	68017	73925	62857	49604	44350	45189	55202	58197	61371	60039	51735	66224	69294	70263	58935	79026	69196	68469	51754	60914	71800
ENSMUSG00000021876	63584	66294	80956	50765	52906	53266	55250	28699	26167	65309	79143	56844	76260	85200	92076	68072	55178	96646	55091	50444	47855	78010	72007	77234
ENSMUSG00000026193	43280	54498	80974	49709	53617	58539	71289	54225	55757	61080	38035	54253	77832	40718	58275	67793	72130	87377	81860	76929	62973	63704	46187	74361
ENSMUSG00000024661	56150	56667	53125	62209	67826	60249	45694	38819	39953	66467	67129	55355	54861	53759	62131	64923	53673	56214	58897	52857	54267	52582	58944	63180
ENSMUSG00000002769	68150	61283	61949	66418	73608	50788	32948	39061	44181	44930	62479	58559	47418	67038	64706	80103	63439	37095	91552	67456	51795	67047	60376	74992
ENSMUSG00000025130	48906	45495	106698	60487	59746	46840	62117	45419	51885	40757	41901	46048	42644	37463	47619	59405	56549	78726	55335	55902	52049	39249	47003	60546
ENSMUSG00000022037	58092	51096	82107	46002	53273	47217	83126	46836	46806	50349	42706	48236	51436	47443	55307	53380	52955	79670	64607	48750	61867	46566	49820	56403
ENSMUSG00000026664	56371	59520	43981	47401	54433	47466	52148	51598	63205	63011	60315	51666	59109	67958	65549	59150	52187	52157	52347	47213	46592	52446	51748	45158
ENSMUSG00000027597	71725	67557	33154	69204	77472	52071	34741	32667	37606	55628	56081	54853	53830	56142	75155	92871	71788	46607	55613	53579	50209	57537	54027	69624
ENSMUSG00000034926	58599	52933	106315	75461	66129	46921	44656	25441	22664	39869	44683	56081	45929	33363	55853	59225	49910	54803	48147	49521	39273	46654	48594	69678
ENSMUSG00000053279	48645	33043	21352	89694	84254	61002	52230	36752	30770	40929	64319	71995	42257	17895	39823	57455	40457	32006	22913	43979	31941	41025	32100	49714
ENSMUSG00000094793	730	272	1	309	1583	272	118641	172553	327178	196	632	1581	1166	4	1676	286	13	170	3	42	81	938	30	284
ENSMUSG00000028011	62397	65015	50554	42879	58490	48220	30261	38992	47566	59096	50059	59965	64815	83737	77445	54146	45168	42586	35309	39586	37741	57892	65316	56586
ENSMUSG00000009614	66312	68368	42959	63045	78130	43454	32854	26906	30092	46669	49617	64101	52055	44441	65678	66015	57244	46517	58564	49330	43491	56993	55323	64052
ENSMUSG00000025393	53307	56254	47662	46380	54620	46759	34187	36412	39135	61903	49018	52179	55229	59242	65286	68466	53605	44596	56028	51315	51718	57807	56508	61207
ENSMUSG00000034994	41015	40778	45500	50352	54743	51937	49756	49026	53405	48677	42160	43398	52001	48172	51984	72955	69655	57813	77243	67860	69976	41759	45408	62080
ENSMUSG00000073418	49220	45951	60748	41989	40331	45764	76126	47017	41657	41528	29817	44401	44900	32625	46664	48392	51917	81807	54326	53611	44436	40172	39509	61845
ENSMUSG00000060802	45392	41223	34263	50046	48008	48997	49618	52109	52718	37330	61232	42712	57836	39897	62006	66452	58360	68935	75996	66967	68529	55819	57148	67707
ENSMUSG00000020051	66794	71414	42800	46862	57694	38451	23980	27860	41378	44448	41999	55494	56556	66028	86327	73555	59652	43206	57357	60555	54742	62814	59284	68834
ENSMUSG00000010651	52207	38564	7664	49063	52736	65073	27712	21363	16032	77103	71364	75954	56972	36743	41265	46702	44895	17236	29452	27667	31990	49296	39843	39432
ENSMUSG00000027359	60026	48876	25081	50371	58637	44603	42349	35587	32800	55597	45031	55366	58433	56042	64952	61991	52332	63061	59991	36588	47323	52456	47988	54632
ENSMUSG00000061232	48136	40133	36041	48469	49640	49370	47676	45317	44337	40994	57638	44370	54714	31665	61010	58507	58929	64480	64954	66991	61880	52458	55758	63350
ENSMUSG00000019987	44927	54095	65389	41029	49633	32663	33255	41178	42749	43924	45109	42828	45961	61654	61946	70564	57734	45032	65500	53369	52987	43981	52684	55704
ENSMUSG00000033022	43268	30870	25371	48136	59182	49914	21177	35598	32668	37863	71147	65014	52560	42698	56373	57180	60614	39717	71551	61475	73895	55625	53915	78922
ENSMUSG00000022445	48187	42051	32096	55202	61491	43121	30914	24937	26944	50916	43889	46762	48405	40255	52642	59371	51039	49936	42068	38738	42440	45916	48797	52814
ENSMUSG00000004558	39593	43792	27531	47515	58509	45287	36531	34495	38941	42306	44635	45183	52427	41821	62003	66958	68355	48136	65029	58448	57325	46986	46884	57996
ENSMUSG00000057465	11532	1694	336564	827	744	888	131670	15119	256	1898	555	510	907	573	1519	318	705	181432	982	400	174	993	1037	1495
ENSMUSG00000025428	49063	47273	40370	41559	49207	37266	28710	31676	34252	50327	42416	46441	42491	40321	50762	55080	41035	34499	43415	41853	41102	46028	43284	53729
ENSMUSG00000021794	34569	39159	37056	44961	48400	49946	32244	35447	39546	48590	43211	43157	51788	48166	53515	57277	61753	51847	56473	59788	57328	40561	48421	52522
ENSMUSG00000074115	23386	3467	278683	2234	1326	2779	150105	24563	623	3881	1091	1347	1535	840	2719	698	1409	204934	1315	804	321	2723	1461	3336
ENSMUSG00000030236	37951	39258	24726	39089	51441	53131	32533	32501	39628	46542	38638	57176	59738	41674	61416	62496	47517	48312	42067	47760	50323	58302	43041	65085
ENSMUSG00000030382	51666	43449	43008	43588	49340	38472	29136	25913	28828	46019	41356	48037	43357	37950	52940	49643	44058	38496	42115	40770	39581	44736	41484	53813
ENSMUSG00000003617	28965	32125	52388	39087	34473	43386	64586	45006	43996	30610	26111	32850	38479	28032	37540	56871	57913	72546	60600	48081	52256	35072	37856	55266
ENSMUSG00000037254	31859	32944	64685	41365	42846	40864	36170	33216	37566	28147	35090	39212	48964	57391	49374	59428	64129	54520	109233	66756	68927	49339	51946	64165
ENSMUSG00000001435	41517	42691	39985	38517	45993	35533	35326	33417	34578	35877	35060	43670	39850	37223	41939	42232	46000	54530	54139	41929	46777	39408	44163	49642
ENSMUSG00000037053	33509	35737	29386	39499	40281	38332	39021	42007	43105	33826	44576	35009	38091	39858	41333	50450	43579	44207	53765	45403	48090	39573	35462	43007
ENSMUSG00000040134	37650	36187	34656	40808	43631	37494	29729	35567	38593	37899	42140	38997	43034	41428	44564	51244	44909	45347	54339	47696	50786	39021	39770	54374
ENSMUSG00000032079	37367	20738	23470	53492	41161	37075	37262	32117	29118	39901	51023	42541	45023	45988	56139	65767	65974	47389	66428	47144	59756	45480	41156	45565
ENSMUSG00000042248	51797	46605	11554	49011	53787	49485	7711	7374	6777	50654	56524	52000	66199	35616	77327	60330	53390	36077	26925	27450	28831	61969	51052	66803
ENSMUSG00000032081	27439	26893	26539	46623	44879	38101	38025	41239	39503	25607	52332	33765	42007	28314	52827	63797	62558	52504	70679	70296	67816	41697	39040	60106
ENSMUSG00000022877	54550	37816	41629	37899	43140	26843	38449	24980	24446	30805	46052	34137	36816	35428	49867	54020	47832	55563	41549	35433	33654	34844	43162	47104
ENSMUSG00000069805	38766	38511	48150	42760	42794	33926	31674	29405	31603	32349	33540	34765	38915	36887	47427	59972	42305	46105	55752	48516	45552	45012	36801	44183
ENSMUSG00000054827	51083	40641	20015	48908	47103	40318	19832	22690	22796	27796	47970	47993	45120	31425	49720	45320	35711	32406	19184	36230	32828	47600	43821	62083
ENSMUSG00000006373	32999	31369	21648	43327	43045	42873	35542	32964	36485	35440	42056	38252	35428	28652	38862	43052	40047	34866	48814	40385	42591	34017	30467	35508
ENSMUSG00000049091	38398	44532	29384	38214	41750	35985	26969	32333	35595	35419	35734	35232	37254	40402	43488	44706	41811	38388	33533	37722	32473	37849	37969	40872
ENSMUSG00000028715	57493	27630	4955	51046	41305	66085	2033	73	70	69604	50543	55647	54602	43281	40856	48545	35915	25429	14644	11036	30338	48711	47672	37335
ENSMUSG00000030934	46075	30705	44946	71290	50117	39978	23013	13748	20996	19455	31375	32816	41993	31157	50374	45019	44740	35569	55629	45813	22459	62539	44519	46754
ENSMUSG00000078672	4980	7353	11103	1731	1786	2000	116962	120619	134949	13644	6123	2692	4010	5169	1603	2313	1407	1935	1002	1913	5165	1736	1455	2571
ENSMUSG00000031596	44995	37787	51385	27114	29070	27994	12279	15159	26993	48334	42646	55030	63975	59859	79914	46349	51862	50278	42111	28627	34085	60302	46294	75134
ENSMUSG00000031980	42865	50874	39762	42047	45127	34052	18544	15008	15087	28583	41000	41141	32329	30884	50628	37464	31565	40301	41110	28027	30948	40284	41356	44716
ENSMUSG00000022108	31366	31329	24559	39408	39824	38881	29715	29852	31120	38507	40387	36518	41556	34550	42763	46418	42342	39241	46461	40876	43244	38513	37903	47939
ENSMUSG00000064339	25773	29512	22416	27243	29372	37932	20540	23946	28081	58558	64323	36985	34149	35220	38468	53958	28861	20429	23454	28979	32982	43366	28601	39436
ENSMUSG00000033634	25169	32817	63621	33884	31320	22468	47529	36527	39306	8904	23147	30477	26665	18816	28663	32103	34091	45080	36425	42477	38652	27807	21808	33403
ENSMUSG00000023070	26170	28850	23949	38642	38470	39745	29979	29254	34607	26916	36676	37293	39485	30551	40961	59299	48017	44677	60757	73150	57509	48191	37766	55418
ENSMUSG00000038224	35156	33793	47476	30495	31784	23976	31103	29568	25513	28981	35670	33040	35678	36436	38025	31477	34400	48807	57716	31004	34142	32592	34871	47784
ENSMUSG00000023944	24895	34699	24719	28215	47472	33070	33494	28240	31870	28302	32357	34476	35431	33453	34100	40236	40185	34776	47266	39723	39930	35951	32685	33953
ENSMUSG00000060807	35144	24828	25626	66241	50275	58651	6185	3855	5987	21809	45028	34239	40676	39599	53236	100200	84985	57649	37443	35943	30299	51323	40520	58715
ENSMUSG00000026874	26547	35693	39749	22417	21383	26520	51786	38526	43688	28093	17845	23326	27137	22102	26815	30538	28291	48254	30124	27072	25923	24034	20622	27926
ENSMUSG00000026473	27884	34195	13875	44637	36289	40774	33875	27814	30154	30034	25457	29154	50302	20276	40782	54047	47514	44873	42237	52862	44449	35958	33862	43948
ENSMUSG00000056973	33547	20939	2450	45219	41111	44448	26386	15150	13562	40784	43833	45852	44949	25109	45434	73412	51213	23981	26824	40908	41080	33287	30749	36905
ENSMUSG00000015656	28004	21191	19528	30610	65777	31085	22153	24293	27439	30446	38010	34498	36715	41387	47601	60400	40615	29360	44398	48448	39142	44814	38817	38587
ENSMUSG00000006522	35642	33272	79511	23200	19532	22061	53584	28901	23932	22025	15361	15487	23964	25351	25393	26005	31868	90462	43497	27963	25061	20742	27824	28661
ENSMUSG00000018796	29775	24327	17000	38063	35870	35690	28682	29930	32539	30629	31313	32921	30240	24107	27350	40376	35437	26560	50855	30694	35005	27293	27988	35231
ENSMUSG00000036880	32531	30477	22090	33820	34644	31025	26482	24427	24330	35798	33778	31208	31969	31127	33049	42006	33292	31936	32408	31476	32367	29512	28887	33108
ENSMUSG00000030688	30460	30535	29998	33569	34296	28915	26736	23338	24149	30337	37980	29663	32033	33191	35351	40686	33757	31435	39399	31121	31023	29024	31755	37269
ENSMUSG00000002588	31471	26825	19616	41141	41209	35162	20968	19233	22375	19176	38309	39819	37920	30387	47069	50943	41633	38630	54797	46741	41388	47513	39206	54153
ENSMUSG00000021210	24984	28279	20924	30650	28535	29391	25837	31020	35141	26625	30286	32263	36125	32172	35695	36620	33920	31691	32704	43113	38442	33883	30876	33124
ENSMUSG00000039323	41870	61854	24520	14401	26132	20750	6848	10012	10413	65676	31488	26852	46046	56920	61767	24618	20655	30761	24544	8906	17576	49126	39873	30979
ENSMUSG00000028691	26553	25666	31312	28111	25931	28595	27722	25134	26943	28868	32495	27847	29052	29454	31569	34872	28694	29985	34367	34676	34395	30427	26970	31086
ENSMUSG00000035504	31974	28615	20982	38368	44056	25463	24666	18513	19828	23573	27655	29718	23042	20500	30720	34618	29129	27082	26789	26349	26310	22190	26807	31135
ENSMUSG00000024646	28642	28061	16169	33711	36560	26430	20546	19364	21290	28792	40793	31831	35880	33811	40419	39805	35942	30534	29888	32035	29292	34183	33244	37125
ENSMUSG00000040249	21827	24548	39397	24596	22340	32136	32482	26268	28466	33996	21365	24518	37434	22319	25015	31017	28269	46830	33055	26754	21846	33119	20310	34178
ENSMUSG00000063229	24887	24807	42558	29618	24870	28255	33361	24414	19796	27849	25020	25614	26454	24113	23895	25757	23769	41321	31450	20227	27409	21498	22711	28702
ENSMUSG00000028967	13820	19987	7513	32685	41300	36882	41049	32073	40785	14363	16601	31116	10110	24082	55899	42839	54436	41792	37599	31200	45097	26206	21591	8492
ENSMUSG00000022040	29920	26738	13713	30017	31668	26969	26865	24598	24495	33615	27635	28699	27397	22225	26918	33943	26836	20214	20799	19110	23196	25479	24293	28774
ENSMUSG00000016194	26806	30430	12503	31732	35005	34036	15247	19860	18731	31383	36017	30924	35198	25202	38437	42395	34871	28396	27514	23446	26977	32016	28409	37172
ENSMUSG00000068086	23420	19340	16547	7809	14432	10480	42915	57468	54566	38955	15042	13555	16075	11960	14772	9547	4524	7163	174	1057	6893	9879	11106	12888
ENSMUSG00000064337	16881	24147	18544	19519	21320	28183	17153	21118	22766	42819	52201	29229	34465	31022	29235	42800	27431	17466	22363	25408	27810	36709	24937	31137
ENSMUSG00000052974	16483	24563	9111	13688	23889	17703	41736	49298	53702	19813	19303	21076	21768	13055	24945	28941	22429	14852	26691	28842	37666	21292	17149	25571
ENSMUSG00000031924	19968	26189	23885	26906	30265	33563	19788	20856	22818	26832	26947	31769	25717	15445	23644	27581	23871	20653	20514	28343	24306	24793	20977	27232
ENSMUSG00000024665	29439	28759	31992	32699	32285	21270	24787	18259	19254	22781	19324	27075	25419	21741	40139	49202	36426	29690	37720	41707	28151	28719	22729	35529
ENSMUSG00000021939	26791	25286	25178	27402	30840	28908	20729	18670	17926	25125	28811	25551	30118	26682	32323	34719	34769	35344	42780	31622	31482	30492	31732	33991
ENSMUSG00000028127	28635	24954	14785	29323	28416	25939	21015	20000	20461	30268	23774	32906	26515	14867	30227	37424	28502	20235	23310	26994	22791	25218	16880	32568
ENSMUSG00000060126	21641	24031	27577	21294	23862	22993	24084	23926	24856	28243	32810	23564	25182	27044	29099	33355	32905	31144	37128	32215	32176	22908	25687	35563
ENSMUSG00000032310	27481	26716	9428	28308	38291	27238	16804	16382	22932	27157	25980	29588	31036	16384	43413	35591	26638	20968	19248	37398	37126	43788	37344	52678
ENSMUSG00000073411	28714	23885	26902	23735	23315	24935	26469	20804	18640	25186	28674	21738	30574	19785	33059	27941	29525	40354	30402	29380	28646	26992	32347	30384
ENSMUSG00000003814	16712	23903	52039	19547	24260	19066	33383	23008	29272	14242	18094	18097	17327	17581	18080	18668	25033	39823	29495	29280	26398	14641	24849	19900
ENSMUSG00000096688	398	811	23	265	1055	102	88836	102984	91058	353	1085	1892	3536	2	1214	419	173	90	49	290	570	1152	8	389
ENSMUSG00000023224	24690	17960	35673	25507	22211	22595	41358	24321	24490	15539	17681	16809	21487	17047	22779	25632	28492	54151	39478	29874	33945	19237	23523	26657
ENSMUSG00000021091	24964	26830	66453	16641	18431	11285	52092	14468	11613	15378	11396	17333	17559	15014	22856	16805	16688	69789	16700	12423	12778	15723	19733	23894
ENSMUSG00000025347	23660	19426	27303	28648	29397	22664	23000	17085	19455	18396	28950	21185	21460	18663	26012	31428	25089	24795	29466	30762	24600	20796	22890	25465
ENSMUSG00000058952	21875	23473	27745	22931	21156	24920	29055	24002	23588	19308	19374	19492	21622	20801	24957	29824	27698	37296	44476	31730	32914	21889	21457	29496
ENSMUSG00000003477	22362	20527	4769	25895	30292	29452	8840	8207	11291	39814	43002	31626	39448	34307	40756	48301	41049	25949	15295	35639	24934	29183	31314	27598
ENSMUSG00000026579	21885	21349	20313	24422	26020	29801	21094	18456	23553	26665	17827	24210	32678	26844	28378	38249	30950	32181	32533	28230	25266	29750	22486	30430
ENSMUSG00000030747	26547	23538	14683	31579	39527	22609	14881	15516	17351	18669	20981	27092	23772	20524	33482	40047	28728	23359	25235	31066	29208	24675	22311	32245
ENSMUSG00000026365	13303	10295	43402	15183	13297	19679	50266	32358	35946	10526	19105	9556	15558	9952	15451	26080	29956	71704	36752	31472	32403	13556	11804	22920
ENSMUSG00000025194	22269	18052	15555	19867	22742	28005	15988	15701	21996	37030	22637	32686	38521	28055	35205	37793	31990	25449	22232	25603	23763	32587	20303	32307
ENSMUSG00000016534	21439	20515	24004	25888	25198	24685	19318	21455	22688	20718	21012	25272	23375	17655	26190	28859	26596	26942	29625	24644	26215	23201	20341	32707
ENSMUSG00000026839	42097	21430	21768	30680	30065	18046	8121	9315	21771	19296	17749	30956	26009	25969	50144	46003	44954	33515	16184	32018	24434	29568	22454	38414
ENSMUSG00000029630	24951	22636	11296	24359	28252	29195	12228	12847	12800	37271	24159	30152	33438	32240	30277	32144	28109	19556	20465	19523	19410	27097	25649	25091
ENSMUSG00000020048	15520	21283	41286	17688	23300	19094	28438	20305	30227	16282	16475	20058	23596	22529	22678	27091	27733	33053	33958	30494	25468	21806	21796	23692
ENSMUSG00000028088	25717	20243	21849	23410	26978	22033	29408	18413	22872	23294	14694	20786	16302	18164	21022	33867	21062	17444	16983	24108	17329	14344	15711	17251
ENSMUSG00000021477	23735	21083	48151	17934	20120	14867	16996	19462	17960	21546	23776	20411	21327	26118	26290	23498	22954	24980	33099	23813	24140	23878	22553	29493
ENSMUSG00000046687	26310	35022	29291	22464	25519	18544	12251	17306	18549	21998	17006	21053	21247	30874	27223	29235	23754	14221	35790	27975	22511	23460	29365	27515
ENSMUSG00000039197	25925	27292	25052	22684	25044	21831	17065	16116	15456	22936	23194	22292	24437	26131	31631	33665	25200	24511	27429	25068	22311	23632	22791	29030
ENSMUSG00000042102	24434	21788	15932	29916	33005	23553	13781	14915	20137	17931	21280	27519	19225	15823	25071	29481	22637	20545	26187	24439	18234	25633	19444	23692
ENSMUSG00000094806	21346	23864	18101	25399	23346	22150	18731	22577	21244	23900	22534	19961	21285	18814	25928	25714	22596	23372	19503	24804	28213	21552	22934	28652
ENSMUSG00000028179	20054	40697	28797	23492	24139	21500	8106	10287	12400	24536	25659	23261	18609	15130	27729	18345	16674	13752	18488	12873	11220	34049	20090	19302
ENSMUSG00000022766	21893	23191	21736	22606	25033	22270	17958	21071	21785	21625	20623	22488	24762	23259	27337	29465	26772	30180	35096	26739	26517	25047	24467	32541
ENSMUSG00000069922	6884	6305	2893	16449	16502	13041	58750	60079	64226	1307	5186	10431	3596	2698	4312	11594	10359	15315	20608	32772	49058	3210	3281	6028
ENSMUSG00000031672	27026	25125	23156	24035	28137	20116	17503	14537	16689	20572	20376	24540	21338	19842	24559	25329	24235	20943	26215	22555	22016	19522	23505	25685
ENSMUSG00000020321	24134	24954	22578	21456	25347	19692	15165	17470	19253	22997	24497	23237	23856	24507	28740	29746	23098	21689	26515	24425	21438	27757	24040	28980
ENSMUSG00000010663	22941	22168	26201	25411	26728	20831	19224	14902	17026	19051	20257	25553	23869	20945	30577	39374	36348	24185	38964	38379	28604	27799	24647	35254
ENSMUSG00000031447	18917	19670	18030	22888	23951	22376	23271	22970	24610	22288	20939	19884	22469	20004	25411	29828	24449	24282	28583	25658	27213	22083	21361	26271
ENSMUSG00000028553	23453	19696	13509	27422	30585	23819	17125	15292	16764	19267	27230	24850	18624	22792	23556	33812	26570	18325	34992	31364	23590	27161	22171	30316
ENSMUSG00000060407	24297	23187	16638	23388	28105	21281	16253	16262	17697	25508	20532	25673	25826	19582	31239	33587	26905	22615	28783	27371	22624	28133	23556	34103
ENSMUSG00000003809	23526	23296	15432	25697	28700	23576	15295	15141	15855	23389	21847	26379	24311	20285	27851	31479	25107	23782	22199	21453	19585	22973	21976	26361
ENSMUSG00000032018	15331	19458	25239	21572	21553	20736	15888	21929	24471	17918	27183	26458	26851	18541	27516	27041	35037	22348	38226	46209	27375	26537	22411	35081
ENSMUSG00000005514	33178	21934	27542	36576	31624	17893	17643	5712	11727	16269	14292	23024	20724	12708	35484	41253	33567	27903	23910	28927	21415	21289	19294	24263
ENSMUSG00000021033	20560	22745	18283	22353	26184	21562	17287	18541	18905	20009	24494	24710	23813	25158	27362	29775	26438	24386	27893	24951	20916	23752	23436	26509
ENSMUSG00000039196	10850	10107	32267	13793	9737	16194	83177	37805	26296	5069	5822	4050	4732	953	9831	12711	14068	84015	18428	23402	17141	11677	3202	8109
ENSMUSG00000029260	19507	17906	13586	21012	23790	26245	19505	16500	19189	30885	21726	24795	28628	18834	30447	33657	26104	22851	19987	25541	27876	24816	20598	30916
ENSMUSG00000044533	19331	19024	23131	22933	24232	20276	18217	18790	18482	22279	26432	19906	18859	23192	23087	28364	26598	23334	26794	25141	23052	18557	20426	27132
ENSMUSG00000022821	21918	24054	29066	20449	22506	18029	14026	16075	18634	20881	22892	22837	22169	25098	25514	25915	19966	19223	28758	24970	20205	26987	23135	27568
ENSMUSG00000026385	19300	18157	23259	17315	17164	21561	19765	20209	17634	23939	31322	21634	20912	19272	19184	25843	20464	24638	26742	25706	25060	21612	19210	28773
ENSMUSG00000003585	20888	20310	15812	23498	27010	20154	18400	17693	19325	20521	22424	24983	23509	19060	22881	23655	25993	21665	29015	23864	23528	20051	23215	23924
ENSMUSG00000027048	11634	23217	15546	13899	19058	28858	16424	22950	24540	32402	17778	23567	24857	16583	20653	17768	18576	19681	35380	22988	24011	29012	20416	27545
ENSMUSG00000022982	20420	18207	17977	22884	22634	21715	19598	16190	17906	20715	30357	21245	20141	21855	24942	29186	25505	22376	27559	27740	27607	20797	22143	26991
ENSMUSG00000000753	21728	20523	20270	23044	26336	20641	16116	17996	20230	19881	23005	19493	21998	24699	23672	26618	25405	20261	31493	27216	29438	22236	25286	29577
ENSMUSG00000037095	13026	12975	91013	11317	6906	6308	59305	16772	10522	8781	5522	4392	4384	3114	5469	5698	6442	55030	7887	6677	8331	3112	5411	6126
ENSMUSG00000006529	16971	19974	28669	21471	19711	20397	25147	20925	25746	13630	15527	17935	19559	17473	19481	24896	27806	32539	46865	35443	33475	18329	21098	27145
ENSMUSG00000024359	19271	21090	19850	19735	22331	20961	15328	16296	18897	25710	19281	21778	23581	23762	26424	30726	24349	19725	25272	23101	22502	24498	21698	25643
ENSMUSG00000024892	19571	18573	23501	20628	24099	20253	20225	13582	16037	22444	17455	23111	20543	15709	21233	24548	22203	24443	18559	20425	22401	19057	18475	22802
ENSMUSG00000021577	20865	20437	18140	19931	23612	20357	14899	16143	18091	24506	18239	23110	22674	19526	24876	29585	22380	19753	23040	22497	21349	23391	20691	25956
ENSMUSG00000004207	23334	19148	20059	22392	22404	21873	17151	14174	14751	21963	18125	22077	23864	19661	26779	26454	25445	25410	27029	22246	23097	22473	23610	29313
ENSMUSG00000070704	18111	17187	10912	20195	21160	23737	17492	21286	22238	23938	19039	21768	22747	19596	24139	26055	20188	17213	21022	21717	25788	20892	18079	22081
ENSMUSG00000026864	11190	14136	44714	14957	35134	14752	21186	18718	21132	11139	14089	15866	15750	19144	14643	20028	17967	18293	21263	20909	18215	16391	16913	15085
ENSMUSG00000025153	10844	17271	24459	15458	35711	18095	11158	18067	27560	22117	11550	23775	23872	7941	14541	33605	32648	12298	23331	109147	22564	20222	12020	26777
ENSMUSG00000060803	7041	10989	10135	8526	7103	9490	35678	52689	54500	21893	11246	6608	10702	10087	7569	7978	5679	4776	5960	5164	11604	5489	9002	6254
ENSMUSG00000030131	18412	20608	18240	14508	23598	20356	16509	23002	30637	17959	11328	19780	26809	40952	28023	28230	28108	22895	36245	32487	35647	18205	34462	28135
ENSMUSG00000047631	17926	18169	32503	20612	17022	14503	21023	19528	18817	14228	19459	19399	18723	14944	20660	20738	21233	28803	33177	26194	23661	20290	19573	28150
ENSMUSG00000039438	19092	19998	18978	23045	24826	17133	12943	13098	14275	18598	28104	18257	19387	24047	23440	26535	23091	20087	26690	22568	20909	18914	23436	27047
ENSMUSG00000001891	20471	21660	6951	15951	26026	20708	8071	14376	14100	34884	20619	24313	30491	36292	35186	34492	20080	17597	18983	19720	23366	31957	26717	32120
ENSMUSG00000030630	20769	22241	20777	18938	22901	16412	15668	14902	16663	16220	21042	20554	19527	18531	25104	26066	23240	21934	31679	25230	23414	20612	22075	26198
ENSMUSG00000034450	22011	22595	26044	22765	21502	16733	13708	11585	15486	15697	17682	20976	22946	14290	26503	24397	18603	21704	20047	19851	15984	25560	19897	29315
ENSMUSG00000032204	21659	18543	23438	20551	21983	15376	15460	13481	14313	16953	21556	22932	20711	18958	27619	24176	19689	24966	23548	19607	22805	23790	23058	29171
ENSMUSG00000033161	20291	25426	17942	19683	26767	19349	13760	13017	12652	21021	13806	22296	21021	17137	27576	29526	20347	19780	17833	19303	20001	22534	19173	24497
ENSMUSG00000021238	21031	20056	16497	21362	23855	20403	12764	12199	14204	21195	18269	22941	23486	20694	26235	28622	24930	20061	24552	19326	18614	21627	19587	24733
ENSMUSG00000045983	16314	18357	17009	18441	22295	21888	19415	16139	18533	22059	13912	19949	22460	16624	22903	26326	20107	22063	19246	20842	19580	19847	16610	19667
ENSMUSG00000017950	13165	16667	14676	17656	26105	23465	20736	13037	19286	24451	17130	17812	20050	22141	22122	29811	19683	20063	25447	20021	23545	19629	21147	18677
ENSMUSG00000010025	22129	15807	5127	28604	28995	28920	11157	6007	6441	22296	19546	28681	26342	15792	26257	35017	24253	21177	17896	17912	15774	24029	18129	25595
ENSMUSG00000057880	21837	23743	21495	19126	24149	17185	10101	12449	15275	19499	14327	24486	21213	17220	23757	20948	20628	17871	21614	14870	11711	22967	19127	25968
ENSMUSG00000026405	16067	15975	34549	17964	14398	14818	29633	20882	18847	11315	13720	15294	13149	11919	13795	15594	14629	27118	24949	19121	17838	13100	13005	17475
ENSMUSG00000054630	11764	9746	10228	18257	18724	21633	24027	27614	32882	18851	15066	14494	17914	14492	18127	26548	18195	17464	20914	26785	34592	15553	13039	17775
ENSMUSG00000064294	12788	15178	10014	9928	13425	11632	20585	32060	52082	16615	11607	16280	18115	15305	16056	12643	10388	13937	13463	14411	16671	15463	12433	16409
ENSMUSG00000026701	23342	20104	15867	22834	26537	17823	15016	12322	14492	14265	17787	21373	18733	17933	25987	25842	24056	18402	23177	24621	20590	18966	20596	20995
ENSMUSG00000009281	21500	22226	20415	16799	22354	16033	9119	10783	11315	20914	26571	20754	24166	30064	31133	24042	22996	17036	22062	17924	16699	25927	27336	27578
ENSMUSG00000027690	20250	19581	8930	19905	24472	17239	10648	14332	16151	26605	16967	23443	24430	17066	29705	34826	27601	21658	14608	24790	22479	24470	19002	32214
ENSMUSG00000021364	15202	18084	24808	14722	14917	17967	17128	19688	22464	22304	14798	15449	23641	25069	24531	28575	23816	24904	35253	35357	31858	20021	19903	29580
ENSMUSG00000093930	12125	16327	42176	26055	16716	10944	10060	12251	11691	9942	24282	24276	17544	7383	20073	13525	27136	16767	34533	27265	14074	16353	14055	43701
ENSMUSG00000056978	24736	9273	8158	9571	30356	15279	12	102	64	22665	53904	42702	20028	40189	41885	29820	16859	4192	23311	19615	4164	41528	43327	45806
ENSMUSG00000033715	19313	17489	7220	19541	19667	21517	13450	16657	16976	23564	18986	22188	24835	21019	27480	26209	19181	20119	13187	16313	19468	22957	17135	21589
ENSMUSG00000024507	20193	19160	12730	21641	20906	19090	16889	13736	13658	21049	15779	21123	19031	12804	18289	21434	16930	17190	16076	14355	15585	16379	14771	18232
ENSMUSG00000066072	30619	13105	1966	28730	25360	32492	3979	395	272	24131	21673	31430	21964	14981	18173	20554	22901	9871	17634	7870	13105	27208	20676	19012
ENSMUSG00000030122	15348	18277	13360	17393	21192	19503	15688	14210	14830	17586	28202	17696	19863	18473	23561	22291	25179	20439	25006	23919	22968	17796	22039	26083
ENSMUSG00000003623	16996	14057	16260	16728	17542	20165	15397	18929	15972	18970	20550	21703	24782	21651	16631	12677	15051	25723	40496	11547	23706	18910	17380	22835
ENSMUSG00000024900	24362	17302	16905	25188	22524	13165	15451	12279	12196	18895	13860	20427	20781	21002	28731	33744	24243	26698	26531	16843	19330	20026	18646	25893
ENSMUSG00000022853	26339	13017	8453	18312	19062	28060	5882	6609	7038	29741	18167	31594	22648	17349	17340	20864	20562	9356	25218	16603	15025	21807	17443	20586
ENSMUSG00000063524	19921	24832	13056	17928	24242	15107	13112	11233	11122	21454	18290	19414	18040	14242	20596	22807	18519	13021	14790	19944	18821	17788	18127	19740
ENSMUSG00000054452	14789	16040	13843	19900	21400	19976	16631	13981	14837	16567	25346	15971	18802	17013	19683	22992	18747	18760	22890	20368	19647	17509	18066	20039
ENSMUSG00000038776	17300	12529	8600	22512	18353	23485	15604	12145	13247	22859	18888	22694	19589	12277	14273	14765	13053	9914	16903	12633	23415	12913	14186	14343
ENSMUSG00000025950	15799	16795	18448	18545	18668	18380	15347	15074	17272	16092	16554	20000	18393	13571	19170	24458	21137	17210	20013	24358	17965	17381	15621	22669
ENSMUSG00000005610	14691	18333	14663	15446	19393	21504	16181	14296	15538	21766	16366	18606	20590	20046	22202	24373	19425	18441	22069	19361	17880	20256	17938	18365
ENSMUSG00000015806	17339	20087	20913	15514	19162	16841	10241	13818	14013	17362	22355	19133	15259	16065	18574	22348	18694	13314	22986	22434	18200	19861	18461	24727
ENSMUSG00000025533	18369	25423	23121	22225	23885	13350	12143	10162	14046	12306	16809	14743	13231	15410	19308	31412	22774	14765	24020	25146	19202	15374	16360	18742
ENSMUSG00000053644	18519	18713	14611	19863	22195	17705	15515	14830	17096	14782	15983	16708	15883	15265	18193	21218	16364	15759	21719	18565	19176	16580	16259	16996
ENSMUSG00000032786	18527	12066	17729	30101	42716	10204	18365	2114	15809	10635	5438	22781	13788	12419	39629	53744	32881	31193	7788	28413	27104	18787	18386	10220
ENSMUSG00000015846	16299	17758	17535	18328	20180	16998	16899	15060	16055	17664	14404	18057	19344	16536	22775	25150	19365	23818	20282	17336	20606	16058	17587	19288
ENSMUSG00000073834	18	44	6	15	23	17	29428	32370	142739	33	23	35	35	6	32	31	20	48	27	23	390	33	4	17
ENSMUSG00000049422	17302	17355	16520	20052	23196	17237	13661	9685	10738	18402	24335	15226	18496	20017	23729	22153	20752	18217	16654	16474	17973	17954	22122	20563
ENSMUSG00000020017	18783	21159	21870	12699	18240	12558	10457	17898	16597	21756	15326	15815	21692	22031	21175	19871	21566	19102	37007	15073	21490	18408	20165	23169
ENSMUSG00000052520	12808	12931	12782	20033	21909	20517	18967	19719	21722	12974	12974	15762	12886	12106	13914	26769	20115	22262	29359	27591	22124	15424	14756	22269
ENSMUSG00000068874	19852	17277	18523	18413	18514	13471	7518	9118	9660	23765	27216	18637	16868	18208	19717	24952	18880	13993	15109	18222	17416	20445	20628	26771
ENSMUSG00000056666	18514	16489	5422	21537	17421	26072	16414	7976	6783	24422	19709	19575	19112	10040	13176	19921	18729	9955	8841	7709	17847	11560	12288	14070
ENSMUSG00000034088	13694	16363	23649	14788	16819	16688	19019	15880	19616	15353	12063	16243	16502	13263	15929	19284	16582	20846	19665	19729	18046	14696	14925	16731
ENSMUSG00000025980	15116	19255	15505	16685	21094	15672	16963	14171	15155	16811	13812	18170	18150	16824	22050	26763	22181	18307	23307	21073	18151	19922	16476	19887
ENSMUSG00000047797	12937	12456	18788	16123	17119	15439	16548	20301	23790	12469	16647	15766	14041	14331	15265	18307	16771	17729	31178	25424	26135	14280	15341	23201
ENSMUSG00000040713	17066	12483	13206	19330	19742	21785	10927	10338	11220	20756	20953	20524	18101	16795	16060	18413	14932	12275	19302	13663	16257	18144	15617	18944
ENSMUSG00000028980	14889	13930	19715	14810	14487	17516	19811	16639	15928	21807	13678	12718	13947	13063	14112	17318	13404	21835	13538	10843	12468	12208	12203	15105
ENSMUSG00000031173	17663	20063	13746	13527	18157	16277	11563	14643	16581	17312	17452	18724	19657	21073	23104	22155	17745	18024	22588	18306	16595	21377	18190	18593
ENSMUSG00000024039	13810	16944	26592	13739	17120	17569	11217	15256	16796	12772	16928	16429	17596	17425	16411	15012	15663	20707	41280	20562	25123	17966	19469	20858
ENSMUSG00000022323	13637	13983	10155	16125	21925	22922	10768	14304	17651	17497	18511	17298	21970	19842	22624	24821	23223	20355	30276	19585	20046	20127	13208	20548
ENSMUSG00000033308	16554	15719	14376	18850	19349	20042	13945	12887	16018	15442	13146	17223	19558	18523	21236	28992	22832	17827	23837	22907	19518	19582	15496	23981
ENSMUSG00000022871	17608	13408	15512	15093	16451	14544	16618	13977	13780	9407	32911	13983	10867	13352	16963	20530	18525	16085	23822	18343	20880	12531	16179	21409
ENSMUSG00000000326	10048	10153	11409	13975	14058	14040	25429	27243	32029	10436	14343	9712	13470	9691	13242	15452	14130	21343	17724	21879	24299	12178	12678	14635
ENSMUSG00000018042	15229	18018	12395	14699	17948	14303	13300	15782	16116	15773	19706	17864	13767	10944	14867	19677	18314	12318	18806	23255	19527	14923	14748	20141
ENSMUSG00000048856	12743	12832	7451	19832	19070	17356	15076	17109	13546	21566	16675	17808	15086	14282	25110	27002	30729	17879	18095	16023	13800	13307	10925	15674
ENSMUSG00000030168	8060	12525	10419	12787	16179	18872	18141	20697	22200	16232	16117	18548	16137	8842	14564	20624	20049	13909	21357	22294	19812	15049	11933	16733
ENSMUSG00000016942	13215	14704	10846	17148	17540	16870	16210	18106	19156	15474	15853	15467	17101	14968	18174	20585	18600	17477	25345	20556	23453	16116	16943	22387
ENSMUSG00000033688	13944	13141	14387	18239	18508	15939	18701	18462	21847	9784	11998	14287	13221	13210	16687	22877	19745	19888	29196	25579	27065	14507	14945	21131
ENSMUSG00000024981	15934	14820	21736	14547	15004	15205	11243	13832	13810	18242	15417	18207	14585	12294	14305	19517	16447	15810	24712	23558	18242	18211	15433	23268
ENSMUSG00000044005	16073	19504	19796	14141	18583	13901	8873	11319	13547	17903	17779	16444	19403	28946	24763	23803	18595	14063	30753	16907	15531	21131	20670	19869
ENSMUSG00000034456	17742	21587	11902	15563	22242	17441	10421	9983	10382	16128	14955	18890	18970	19412	21562	23725	20399	16857	28187	19120	18257	17706	18830	19236
ENSMUSG00000021069	12563	17889	7257	12925	18433	15470	13346	17760	19669	16003	13939	21801	16819	9907	16909	19994	18470	12334	19960	23649	20061	17946	13766	23322
ENSMUSG00000031770	16199	13498	9794	18096	28290	16277	10723	9946	11065	19224	12217	19223	14022	17632	23871	24176	19412	13937	13048	12175	12831	12940	14679	16013
ENSMUSG00000016319	16803	17556	13419	16420	18957	14682	11009	11837	12535	17876	15961	16620	16643	14878	19824	21165	17395	14532	14888	17277	15876	16580	16561	19022
ENSMUSG00000018574	15486	15202	11822	15914	16319	16551	13797	12097	12411	19860	16977	16694	17866	16076	17893	20455	18333	19213	18090	16026	17801	15724	15558	17532
ENSMUSG00000035237	15542	14333	19786	19117	19352	16575	16059	9803	10467	12672	15003	14309	14732	15048	17913	20801	20217	24880	24547	17511	17748	14475	18769	16850
ENSMUSG00000027248	10417	13290	27978	12248	15734	11828	21333	14606	18441	11092	11336	11955	12256	12437	13047	14446	15812	22642	18954	17665	16898	11203	14922	14753
ENSMUSG00000021236	18759	12166	14476	21015	18329	17855	10857	8411	9086	16133	14633	18504	13612	9195	15333	18692	13581	13867	10527	12930	11417	13365	11561	18941
ENSMUSG00000020884	14816	13819	15207	18994	18380	15152	14307	13315	12811	13290	16167	13965	14194	12052	16325	22276	19973	20270	20702	20001	19724	14016	13015	18411
ENSMUSG00000050440	24505	2187	33959	20201	11512	10968	13788	9907	10541	8049	15472	18104	25030	37499	40409	35424	39692	30989	43565	20764	39725	28309	18830	27702
ENSMUSG00000030161	18780	11023	6496	12496	16638	17799	8791	11054	11668	25160	20873	18186	18639	29710	24299	18409	15095	15696	18030	11675	17212	19714	18982	21400
ENSMUSG00000073988	11108	14127	9904	19224	18079	22349	14796	12020	13111	11966	15082	16722	15856	10520	17640	23120	21766	17936	22338	17817	18842	15224	11744	17877
ENSMUSG00000027984	18067	17388	8978	18662	19704	16637	10319	8150	7731	16925	16529	18748	18887	15743	20145	21357	19662	16878	18550	14817	14015	16772	16258	18760
ENSMUSG00000021492	13249	13289	13616	15216	16785	14187	16059	15659	16496	12855	15720	13869	13925	12427	15062	19118	17257	16670	23024	20615	22997	13071	14430	18911
ENSMUSG00000023456	14624	17489	17454	15451	15218	12066	12303	12472	12233	15956	16525	14289	13884	13029	15577	17734	14667	15052	15926	15865	14365	13732	15613	19609
ENSMUSG00000015837	12963	13943	19034	13433	14673	15518	12405	12673	13465	15212	16441	15633	14808	15094	15189	12933	15057	15605	21388	14725	15618	15381	16779	16560
ENSMUSG00000062908	16058	15485	8837	18093	18606	18230	9407	7806	8174	18577	17042	18328	18536	17972	19858	19732	18640	15138	16039	11279	11639	15733	16358	15562
ENSMUSG00000031444	13314	15059	17837	15706	15107	14240	15177	14407	15953	11645	13790	12074	12751	13004	15483	21638	18652	21236	25463	21621	20890	14319	14405	20141
ENSMUSG00000023829	11700	14001	10510	19936	18021	15403	13791	12081	13342	14423	15911	13898	16459	8901	16489	17136	16171	18882	13796	19614	17663	14831	13139	20350
ENSMUSG00000029580	13090	16499	20251	12312	15832	13621	15926	13376	12724	14367	13146	11820	15614	14528	21824	12587	15391	18483	21586	16828	15054	14022	18524	15616
ENSMUSG00000079012	13056	13898	20561	21128	21532	14408	16201	7389	5434	10953	11755	16153	17366	13924	20662	25430	26325	26407	20695	19854	19607	15701	19632	22676
ENSMUSG00000031700	19583	13531	12086	22912	20666	11792	9788	11192	11404	9669	12050	16665	13126	12832	17646	23019	18461	13982	12246	18224	14283	11877	10677	15252
ENSMUSG00000057074	20470	12925	3774	23009	24779	16427	6545	6485	7294	13987	14325	20943	18009	9256	23393	26526	20169	11658	14264	16839	15941	16574	16225	24598
ENSMUSG00000000673	13238	13419	13473	14099	16601	14198	11551	13708	14010	13278	17457	15895	14606	13371	15656	19290	16399	14023	19751	20786	17773	14983	14928	19067
ENSMUSG00000024386	13505	12824	10292	15857	17277	14140	14176	13823	15267	13002	16469	14228	14651	15034	17963	19881	18578	17310	22160	19285	21383	13942	15926	18191
ENSMUSG00000018677	13581	12909	15588	16701	15779	12762	13186	12076	12828	14463	17819	12760	12718	12296	15176	18356	14309	13139	16783	15252	14754	13111	13364	16392
ENSMUSG00000024782	13080	13802	9416	15647	18194	15651	12898	11910	12899	14309	15401	14756	16371	15204	18284	23419	19124	16695	18839	17811	17693	15479	14757	18162
ENSMUSG00000029716	13814	12537	17662	15708	14691	15004	17802	11861	12333	12789	11342	12224	12555	10166	12817	17073	15774	21558	18939	17068	17587	10995	11583	15906
ENSMUSG00000027761	11548	12887	10167	12636	13585	14552	13263	17636	18293	14863	14059	14226	14386	13703	16287	21743	17916	14067	21551	20714	23245	16248	13600	20635
ENSMUSG00000034957	10061	13451	9491	14285	17127	15914	14613	15215	15649	16178	13964	11406	16470	17942	16246	20335	13692	16887	18643	18772	19547	17200	20599	23011
ENSMUSG00000037542	13690	14639	14535	14400	15578	14602	11253	11675	11912	15654	13883	14700	16776	16172	17196	18445	15771	15578	18225	16533	16366	16771	16331	20360
ENSMUSG00000090150	16216	13780	7853	16488	18025	15135	11778	10400	11145	17052	11106	17106	16903	12994	17538	21334	15310	15513	16900	12984	16074	15831	14030	18089
ENSMUSG00000040583	20323	20804	683	25372	26643	16212	0	0	0	13958	15249	26146	23562	9634	27011	26919	23399	12634	10152	16204	3415	24329	18528	24109
ENSMUSG00000001123	11434	12814	16353	13071	13776	12943	11392	15756	15282	12663	14340	14513	14426	11446	14451	14802	16297	16636	25535	19485	20022	14653	15133	22453
ENSMUSG00000073481	15282	14079	12276	16373	17963	12872	10695	9833	11219	13398	15728	14166	16486	15630	21054	20972	17781	16076	16055	16369	15662	16929	16939	19898
ENSMUSG00000045294	11911	12345	20480	11516	14738	14657	7327	14130	13675	12487	15242	14802	16661	12799	20144	11720	22364	12423	22668	34325	15602	12023	11489	21528
ENSMUSG00000021676	12295	14153	13136	15320	15814	16034	14363	10482	12404	14875	9313	15097	17673	12494	17068	22053	17630	18140	18078	16613	15003	17237	12766	18044
ENSMUSG00000021135	10841	10230	2734	17103	18329	12453	13674	19304	19083	10340	13917	14443	16257	8900	16481	31213	25907	19214	25714	33530	30905	18173	14837	27069
ENSMUSG00000032399	10506	12918	13229	12508	14911	12483	14483	14611	14348	14406	15792	11101	15051	17260	16326	17216	18200	17315	21140	18482	17473	12515	15186	16015
ENSMUSG00000029776	14423	12730	10806	14749	15637	15049	8711	9785	11110	14854	17581	15663	15084	13949	16212	17831	14532	11650	15969	14423	12988	15265	13058	16692
ENSMUSG00000034528	13129	13571	11359	12086	15591	13210	11705	11708	10158	21064	15281	12094	15059	20736	16389	17443	16058	10452	17710	11389	12704	12255	14698	14540
ENSMUSG00000031818	13251	13378	13620	12365	14291	12664	10797	10726	10933	15296	20806	12552	12766	16119	15292	16842	13675	13843	14936	14195	15857	11705	14193	15282
ENSMUSG00000028494	11267	10051	9701	18309	14097	13245	15662	12972	8246	18006	14396	13851	13441	11624	12401	16312	13306	16349	20799	10591	13499	11840	11014	18613
ENSMUSG00000022149	8369	9443	18878	4862	3829	5181	31145	29753	33640	6148	3898	3478	3791	7387	4774	4738	3887	11772	14059	10492	11485	4085	4687	5610
ENSMUSG00000034371	8937	16539	7215	14376	17567	12098	16023	14274	12632	12406	11232	14259	11185	8014	12835	19830	13713	12395	13378	19750	14970	12287	8617	12623
ENSMUSG00000072115	14321	17699	27849	9949	11166	10379	12534	5020	4444	16062	16718	11406	18473	17130	20122	13936	12852	28208	12570	10472	9604	18197	16459	19666
ENSMUSG00000029162	11621	15960	6554	13680	17270	12442	10232	12025	9655	14875	17139	15410	12759	9840	14893	18144	13741	10455	10576	14727	13678	12506	11280	15304
ENSMUSG00000026170	11488	11131	11710	13494	14728	13463	15291	12017	16760	11106	10803	14756	12225	8200	13131	14755	14946	11415	18040	21780	21978	12110	12237	15106
ENSMUSG00000033898	10783	12757	11929	11303	11658	12877	14485	16401	17660	13089	13295	10298	13449	14288	14345	19511	16102	16611	20245	17128	17284	12676	12826	15848
ENSMUSG00000028452	12170	12734	15590	12654	15559	13833	12339	10452	12331	12908	10993	14268	12633	10874	12736	12935	11813	12508	14880	13889	14330	12329	12263	14183
ENSMUSG00000035875	10387	14865	17549	9863	12244	10551	13803	15259	14585	11335	13225	11956	13309	13122	13836	14059	12773	17148	17423	13402	12915	13260	12712	15122
ENSMUSG00000025745	13825	12419	10945	15888	15247	14492	11668	9299	10390	14601	12053	14560	14401	12367	13667	17259	15051	14743	18396	14391	15514	13827	13118	14922
ENSMUSG00000031725	11902	7271	3553	16786	16384	17281	13593	13180	16086	8235	14712	16386	12361	7519	12121	24160	15833	10147	15631	18358	21685	11716	9670	15093
ENSMUSG00000049152	14192	13057	7824	14729	16489	14980	13323	11260	9868	11642	12954	15005	15968	12266	16821	17911	15656	15416	22211	17200	18454	15392	13448	16999
ENSMUSG00000029695	14448	15667	19888	11130	14846	10818	8828	8460	9861	15940	10401	15020	15624	15086	19905	19697	16253	15014	18307	13197	10907	16309	14276	17179
ENSMUSG00000067274	10693	10743	16614	11163	11257	11171	13927	14534	14770	15240	14402	10768	12628	15362	14182	15384	14997	15981	18195	16593	17666	10469	13376	17209
ENSMUSG00000008682	11855	13036	16142	11639	12970	11787	12903	12546	12756	13137	15063	10971	13186	15518	15180	17417	17247	17452	20476	17622	18121	11147	14345	16459
ENSMUSG00000060613	6693	9234	7707	8973	10792	12981	16108	20884	29413	5268	11818	14369	10418	6311	15883	13877	19344	10815	28635	26120	17884	19082	10400	19850
ENSMUSG00000028138	13652	13344	11916	13821	14124	11405	11723	11726	12516	13256	13723	12498	13668	13049	15585	18367	15014	15030	15502	15588	13584	13094	12427	16016
ENSMUSG00000023176	12652	14450	20791	12726	12329	10319	17216	12723	13509	8077	8374	9580	9619	10209	10907	14690	13294	18747	22198	15982	17142	9258	10769	14435
ENSMUSG00000031996	11085	10740	8012	15705	16055	14906	12973	10540	12051	12571	13305	14087	15001	9478	14920	19675	16654	11861	18650	18450	19970	13050	12587	18259
ENSMUSG00000031445	10663	12872	12250	12525	13385	12320	14505	13140	14567	11123	11831	12739	13598	11134	15152	18500	17462	19163	18943	16709	15576	12815	12528	14603
ENSMUSG00000024052	13374	11067	6227	9134	10605	14383	7159	7972	10130	28126	12924	20389	16361	12170	30415	16767	22407	12366	8271	11305	10344	12355	8465	11161
ENSMUSG00000022546	16631	17876	10458	14745	17830	9445	7651	7440	9605	11804	12761	14791	13319	12846	18532	17471	15518	12510	14913	13097	11532	13977	15224	17530
ENSMUSG00000026621	11305	11164	12091	13776	13600	12484	12523	13492	14140	12078	12638	11680	11732	13450	14006	18600	14955	14753	19592	17128	15976	12156	12071	17254
ENSMUSG00000028692	11959	11227	10639	13608	13757	13867	11352	11341	11404	13747	14797	12594	13062	12237	13448	15042	12067	12320	12768	12490	13668	12088	12535	14309
ENSMUSG00000055730	15349	13462	12021	11136	15492	12001	7924	8846	10887	16842	10591	15277	12225	15180	17528	17610	14972	8743	15103	14732	17073	13502	13839	16125
ENSMUSG00000020091	10767	11261	10208	13124	13810	14289	10950	10891	11284	16993	12988	13221	15145	13137	15372	19611	15808	16165	17297	13937	15801	13472	13316	17189
ENSMUSG00000038521	8712	12423	6934	12499	14537	13394	16247	15728	17233	10517	10206	10959	15982	9870	15684	19405	16550	17928	19885	17894	18491	13490	11432	17232
ENSMUSG00000078812	12059	12462	16329	13190	12602	11270	11347	11341	11643	12599	13279	10926	10953	12159	13867	15515	12989	13073	13593	14361	12438	11256	12041	13965
ENSMUSG00000018770	13517	13034	11472	13129	14116	12118	9152	10311	10366	13885	15132	12424	10595	12090	14286	16450	12256	10675	12721	12903	11613	11927	11429	13525
ENSMUSG00000089960	15941	13572	7295	14632	18922	15609	5683	5752	6537	16199	11072	17278	17363	12301	21417	21687	19589	15358	17328	13388	16402	19219	16020	21794
ENSMUSG00000020865	16996	10423	4938	16224	18360	15385	6363	5253	5637	17160	14155	16997	18601	16908	16028	16557	14631	10619	14401	11938	15598	13627	15944	17405
ENSMUSG00000022214	13962	11625	13540	14306	14863	10970	9665	9479	10472	11477	12788	14570	13387	11873	16319	15146	12568	13971	15607	12321	11877	13991	12306	16768
ENSMUSG00000035202	10971	8814	10649	13005	9324	14231	8826	11975	13233	16871	19495	9748	7075	8234	8619	7225	8916	9091	8280	6444	6693	6645	5450	9107
ENSMUSG00000062070	13173	13776	14470	12194	13742	11147	9934	9368	9490	14216	11876	13059	10872	10851	13834	15521	10899	9880	10439	11516	10138	12492	11275	14315
ENSMUSG00000031604	14614	12671	24573	19108	13763	5435	6876	6829	7967	5544	14567	13958	9787	5127	15213	11023	12776	9618	12689	12834	8196	11106	7864	25709
ENSMUSG00000001249	12022	11139	9229	12984	13849	11622	12357	11258	11362	12621	14233	12516	13314	12186	15532	17396	14838	15307	16501	14257	13881	11825	11933	14890
ENSMUSG00000070644	15726	13762	15168	13504	17405	8490	6911	8996	12004	11060	9352	12626	12228	12859	20902	14754	12318	13107	13302	12918	12362	11718	13235	13635
ENSMUSG00000023019	6580	9859	11006	12151	11685	14687	13982	15376	12141	11536	13728	12149	9645	5642	6092	7095	9118	9762	12793	11394	11419	6903	7705	9852
ENSMUSG00000061838	12878	12697	10865	13019	14045	14375	9287	7770	8027	14132	12629	14714	14628	12866	15483	17253	14047	13975	13294	12402	11003	14581	12330	14999
ENSMUSG00000046352	10001	11904	22608	12297	13869	11702	14252	10885	10138	6891	9205	10271	8775	7701	15805	11253	11089	15559	16321	13410	13581	12346	10082	12361
ENSMUSG00000078650	6031	11880	2989	10012	12706	16113	11949	25785	14492	3089	12191	15956	5952	2852	10353	10487	23006	5082	14906	14140	8048	3708	2765	4415
ENSMUSG00000033610	12622	12761	8474	15069	12680	12262	10145	9389	8999	14045	12297	14414	13472	10367	16148	18747	17559	16573	13389	12051	11607	12735	9714	17063
ENSMUSG00000070811	17122	9373	1983	16801	16930	17502	3	1	0	7819	29906	25664	26185	14877	28439	29230	24193	19814	12277	3618	3	30567	23377	34084
ENSMUSG00000028158	9924	12055	9048	11982	13690	13583	13164	12074	11457	13167	9346	13391	12830	7923	12306	17550	13742	12254	13507	14297	13624	12788	9682	15983
ENSMUSG00000070493	12621	12000	11984	13349	12450	11342	9366	9542	8874	14327	15298	11611	12311	13318	15554	16590	12904	12845	12366	13149	13457	12341	12284	16094
ENSMUSG00000022304	12583	12735	4778	14984	18704	12881	6627	8258	13124	10998	11423	15441	15762	10744	16783	18874	17019	14158	16122	13750	14546	14616	13342	18825
ENSMUSG00000035031	1311	2634	7424	2157	1305	2832	50496	34938	36947	1088	657	646	1679	2456	646	2497	1981	20267	8516	7178	14912	1171	898	1590
ENSMUSG00000031482	10876	15764	18636	10354	14253	10366	8559	9521	9267	9513	10149	14685	10648	11820	17884	12173	13899	10667	16094	12225	11573	14726	11651	12607
ENSMUSG00000021000	12299	10719	7690	12959	14695	12266	10918	10679	11700	13246	10540	14147	16112	12653	18279	20791	17235	15707	15155	15383	15797	13087	12558	16877
ENSMUSG00000027422	7514	10470	17298	8972	9696	11592	12264	13559	14486	12441	11539	10603	12722	10219	10596	13571	12904	16571	20102	12578	15136	9789	9825	11997
ENSMUSG00000040660	15126	17208	3580	17828	20479	18711	1	0	0	16822	12071	18588	19598	13441	21045	25353	20424	14351	20209	16474	20314	23785	17270	23042
ENSMUSG00000020368	9709	11346	15383	11155	13601	12570	13742	10309	11745	9377	9220	11414	11497	10892	12921	14496	14699	14858	16933	15396	14961	10436	11517	13374
ENSMUSG00000015714	10160	12252	11748	11674	14098	11101	11219	10349	11578	11613	10719	12486	12074	9205	14184	15199	14103	12778	14380	15778	12638	12260	11954	14372
ENSMUSG00000033427	12673	11332	11038	12598	14421	11139	8639	8746	10264	11594	14021	12493	13283	13882	15026	16603	14928	13766	15314	13512	11756	13591	14390	15357
ENSMUSG00000026781	12690	12260	9467	10337	11782	12772	9553	9485	9787	14315	12086	14149	14866	14822	15844	15435	12213	11016	12454	11181	11754	12847	10801	14433
ENSMUSG00000110439	1369	4045	2	43	5430	1904	29701	60208	32036	593	1216	1583	1056	2	746	5589	4892	5578	8842	18225	8189	553	0	342
ENSMUSG00000025791	14921	11824	12492	13748	14626	11317	8191	6837	7581	12226	11547	12658	10950	10688	13037	16453	11628	11742	12528	11151	11144	11078	12113	16391
ENSMUSG00000024085	12166	12687	13582	12201	12324	12565	11000	9124	10150	12874	7863	10835	13037	10225	15507	21019	12982	13312	9863	11469	10297	10799	8529	13758
ENSMUSG00000054619	15131	12154	5663	11639	13597	10680	8607	8768	10264	12477	13766	13377	12864	13774	17627	16561	12628	11870	12050	11458	10712	12297	11538	13956
ENSMUSG00000026272	13464	14646	16412	9177	13365	9246	4343	6703	8015	12404	13913	13590	12484	20114	16377	14106	13455	14341	33525	12677	12938	16899	16521	21119
ENSMUSG00000031751	9287	9620	12009	12132	11624	12728	12430	11028	11704	10746	10668	10583	11210	9764	12446	15135	11973	12275	16292	14039	13865	11349	10027	12405
ENSMUSG00000079057	9284	8885	5450	11076	13895	10058	12862	16676	18409	9657	8193	10102	12131	7613	13755	14840	11289	11960	11330	10996	13901	11267	9009	12599
ENSMUSG00000024899	14361	15154	8501	12430	15586	10232	5644	5268	6445	11829	11226	17113	17764	9300	21850	22511	22578	11882	21116	18835	14483	19189	14117	22078
ENSMUSG00000035242	10347	9916	10413	11784	12589	11397	8189	9179	8958	12460	16774	11466	11288	12381	12303	12761	10792	10114	13895	12236	12670	10885	11063	14567
ENSMUSG00000046329	9671	11302	10708	11860	13371	12178	10994	9181	10810	9554	12454	11191	10965	9043	13111	14443	13393	14075	13220	15098	14028	9467	11890	13172
ENSMUSG00000074336	9910	10130	9984	12625	11441	10963	9030	9895	9961	9415	18480	11403	12141	13596	15773	14745	14707	14146	13951	15987	16189	13723	13980	15654
ENSMUSG00000023175	10660	10333	11119	13050	12528	11413	11294	9964	10016	10080	12435	10317	10244	10100	13032	14532	12556	14680	16441	14561	14070	11043	11851	15233
ENSMUSG00000021999	9684	10007	13902	9974	10051	9441	18858	12688	12130	8012	8762	9666	8431	7268	10439	11357	10799	14613	14674	13101	11050	9523	8722	11967
ENSMUSG00000078674	62	933	2	1238	4283	2732	44580	57641	19534	472	35	1063	1332	0	657	3046	3056	3865	6524	11204	20155	708	164	498
ENSMUSG00000019505	9241	10348	14659	9996	11381	13054	11892	9582	9325	9826	12168	10719	10461	11560	12622	12203	11743	13911	17733	12095	11919	10739	9986	14765
ENSMUSG00000030378	6710	4956	2118	6436	7297	7617	20099	22965	31291	3174	8468	10960	9802	3660	13084	9279	13253	10706	11082	16948	14576	11221	6115	12284
ENSMUSG00000003746	11036	11583	11671	11776	12647	12701	10413	7996	8127	12242	10291	11457	11785	11089	13828	15777	12334	13117	13288	11030	11605	11316	9788	15498
ENSMUSG00000017009	9866	9597	11838	10525	10515	12838	11039	11188	10642	8092	12929	12657	11019	9781	21924	13237	18879	14953	20240	12056	13728	8764	10071	11767
ENSMUSG00000024026	7158	9074	7928	9699	11371	13182	11753	14279	13098	11796	12267	10096	12018	9683	10024	11988	11587	12644	12615	11679	15434	9397	10284	11706
ENSMUSG00000069324	14969	19658	6609	14431	18306	6888	3748	8718	8630	4774	8607	16117	6769	4752	11364	7294	7282	4846	10708	6150	2633	13897	8263	11878
ENSMUSG00000031594	7762	5514	24297	11738	4308	11075	37616	11289	6021	3312	3997	4495	5325	3415	6165	10898	11340	78249	18618	12747	11883	6265	4380	15762
ENSMUSG00000032518	8522	9449	12927	9297	10400	9454	11768	12066	11626	11988	14946	8548	10795	13100	12278	14569	13431	13234	16519	14094	14196	9878	11161	14739
ENSMUSG00000060459	11306	10214	18474	9733	11456	10954	9445	6920	6790	12582	12689	10273	12125	14028	13934	16294	16075	18339	17366	13177	14613	11972	12783	15707
ENSMUSG00000027523	8769	10028	7676	10575	11723	12261	12514	10715	11287	11799	13350	10097	13434	10952	13574	15074	13575	13266	15617	14596	16049	11100	12448	13049
ENSMUSG00000032314	11169	12550	8955	10991	11635	11633	7814	8447	8712	12943	13375	12441	13127	14332	14138	15434	13818	10947	14458	12155	11094	12615	11856	13232
ENSMUSG00000039682	9939	11616	12371	9612	10670	9187	11455	12488	13611	10622	9120	9887	10488	11276	10723	11347	10275	11466	13838	11834	11683	9974	10247	12420
ENSMUSG00000021048	12582	13144	12058	11306	13477	9067	7841	7096	8158	11078	10665	13875	12267	10545	13118	13824	12202	11432	14412	11607	11237	12925	11877	14550
ENSMUSG00000047866	9684	10155	7139	10427	11721	10708	10560	11705	12349	11638	9325	14162	13170	8288	10643	10038	9852	10074	15454	10409	12915	10091	10274	13460
ENSMUSG00000082644	475	939	2685	110	156	181	28206	47934	43675	3169	825	816	411	270	572	41	22	39	47	827	1109	59	119	174
ENSMUSG00000032047	10773	10784	6355	12585	12949	13259	8145	8928	9477	9529	12362	13920	14523	18054	18130	16258	17678	14138	16815	13589	11206	12534	15572	14672
ENSMUSG00000032349	8197	6748	11601	10495	9871	11852	9818	12274	8808	10846	14146	13586	12950	9568	11420	10572	14997	8648	36043	21174	18073	13810	12149	15752
ENSMUSG00000015112	12628	11509	9407	12698	12780	9793	8813	7610	9113	12466	9423	11611	12151	11103	14008	17413	12080	11598	11638	11258	11557	11929	9607	13790
ENSMUSG00000014077	8893	10307	8298	11513	11202	11955	12457	9987	10693	10553	10568	10529	12935	9803	15420	17332	16599	13516	17250	15164	17301	11981	11251	13610
ENSMUSG00000019818	8287	9306	10377	9702	11150	12321	10316	12211	11747	10023	10671	10789	11734	8715	12092	12668	12088	13087	15870	14173	16210	11122	10552	15112
ENSMUSG00000025396	9827	13813	5265	6801	13343	15326	640	2770	2515	33833	12563	9958	27224	33424	26951	20113	14444	12794	11819	7686	14315	18834	24809	15965
ENSMUSG00000053898	11472	10281	6120	13601	12378	12922	8494	6322	5998	12366	14780	11774	12413	11546	12424	15208	12587	13631	11900	9787	10982	11632	11069	13560
ENSMUSG00000032050	11610	12439	9015	9553	11868	13007	8351	6962	7785	12868	9723	13321	13962	13803	15041	14349	13150	12869	12686	10979	11145	14258	12236	14204
ENSMUSG00000001155	9405	12454	8128	8486	11526	9226	8472	10815	12381	13250	9883	12330	12999	14962	14015	13666	14018	11358	15964	10948	11250	10799	11181	11498
ENSMUSG00000030530	9841	12079	8543	9989	12790	11388	8385	8366	8758	14446	9855	11892	11000	9709	12894	12060	11445	11878	10114	9246	10377	9943	10685	10684
ENSMUSG00000024978	8134	8648	12324	9770	12327	11078	8690	10925	11365	12771	8243	11640	9674	8153	10297	12865	12798	8036	10694	19958	10144	8719	7625	12144
ENSMUSG00000020917	5618	10383	17155	9210	13801	7811	10182	12650	16059	7768	5736	8823	8869	5902	9758	17188	16954	8297	13450	40792	15296	8354	8156	13370
ENSMUSG00000074254	1432	1746	904	35488	26624	44663	3	5	19	5403	4262	4166	12566	8950	15221	77364	41114	18990	60786	66238	40914	16676	6962	12764
ENSMUSG00000041028	10116	10341	10160	11580	11219	11409	9294	8649	9282	11247	9913	11495	10913	10935	12862	14087	11408	11487	12980	10834	10573	11508	8994	11537
ENSMUSG00000078798	15606	6721	1135	12921	13827	14041	0	0	0	4353	30796	25111	23664	10018	28281	29426	25763	19137	9383	2266	0	26370	21112	35031
ENSMUSG00000070594	9392	10478	11083	8702	9406	10597	11676	11589	12740	11587	7936	9128	10899	12261	12224	16241	12882	13792	14106	11587	11886	10330	10776	13656
ENSMUSG00000040883	10051	9687	9863	10832	12144	8955	7729	8870	9714	9854	15618	10815	9452	9717	12047	13987	10747	10887	11183	11905	11814	10269	10916	14490
ENSMUSG00000048087	13322	12684	6367	13697	15584	10012	6588	6429	7671	10676	9987	10884	9747	10151	13585	16858	12622	8106	10512	9684	9031	10581	10270	13371
ENSMUSG00000000563	10965	11368	9358	9036	10542	9880	7975	8793	9017	12959	12964	10930	11765	13198	13748	14103	11461	10182	12523	11539	10329	12625	11275	12237
ENSMUSG00000061904	10020	12091	10467	9396	11710	9348	9183	8423	8797	11592	11547	10368	10987	12555	13545	13622	12480	10890	12925	11959	11381	11136	11499	11600
ENSMUSG00000020733	11852	10749	10712	12650	13797	8820	11683	7395	8322	9059	9165	8377	9231	7920	11664	13881	9843	11529	7868	11486	10288	8775	9713	11322
ENSMUSG00000039114	10512	11052	6965	9673	10739	11808	6149	8320	8097	12253	14070	12815	16438	14472	18130	19473	17133	13972	19296	16397	18506	16745	12386	21476
ENSMUSG00000025792	11170	10822	7300	13827	14444	10211	6493	5263	5151	11511	14706	11529	10692	8240	11419	11573	10147	9004	7613	7768	8119	8531	9451	11624
ENSMUSG00000028737	11476	11974	11163	11385	13234	9768	6308	5551	6487	10903	11782	12125	12007	11457	14356	14125	12825	10681	13535	11611	9013	13062	11445	14262
ENSMUSG00000096674	278	329	5	37	212	172	51254	10303	58418	225	354	567	538	4	482	173	260	34	58	113	4	656	3	191
ENSMUSG00000025492	10824	11680	12537	7798	7643	7650	13220	11498	10457	8512	10537	9064	10352	7407	11287	10669	11416	18923	13726	13244	13435	10621	9965	13632
ENSMUSG00000020538	9658	11846	11272	11379	16512	12095	9496	6179	12269	6869	5607	7891	10759	8416	10284	13066	14056	12002	14734	31733	19040	7681	13502	12993
ENSMUSG00000026687	10599	10430	8435	13049	14160	10138	8192	8554	9917	7824	8344	11079	10256	6981	12280	15522	14035	12475	17874	14588	13150	11100	10221	14402
ENSMUSG00000035836	4181	4082	3583	7859	7263	9793	14164	20848	28234	7490	6879	5697	6778	6218	5465	11357	8307	4259	8504	13168	14074	6345	5197	6576
ENSMUSG00000039783	9579	12477	8938	8675	11142	7475	11756	10965	10354	9492	7845	11255	10998	8489	12687	12259	10694	10341	10974	9278	9265	10065	9196	11666
ENSMUSG00000044749	11397	10603	7398	10102	11555	11995	7201	7675	9359	14122	6367	11815	14616	13791	16777	17715	13511	12432	11560	9409	9990	12994	9995	16643
ENSMUSG00000025651	11345	11177	8323	9583	11873	9167	7175	7716	7636	12782	11359	10708	10551	10979	12404	13020	10338	8815	10276	9854	10115	10785	10365	11183
ENSMUSG00000025937	7918	11479	8345	7185	8643	10583	9375	10672	11929	11761	10056	10341	11995	10058	11687	11738	11741	9667	10186	11722	10108	8952	8180	9966
ENSMUSG00000030711	10547	11957	10671	12272	13979	10273	5651	3261	4281	7757	15366	11781	11861	10930	15364	20318	17329	11534	21038	15576	13162	16392	12573	16049
ENSMUSG00000027828	7578	9176	19092	8399	8356	9210	10908	8599	9913	9239	7952	8812	8778	7625	10066	10114	10176	12677	8716	10366	9030	8007	8050	9709
ENSMUSG00000040017	6090	11247	9721	7582	11414	8052	20530	12908	8153	6848	6836	7466	7507	6526	7632	8278	7394	13874	7621	7189	6880	7183	6252	6866
ENSMUSG00000020821	7766	10169	6944	8981	11304	12328	7885	8019	7943	13915	10218	11298	13665	11609	13058	13096	11942	10375	11982	10210	11438	11642	11228	11857
ENSMUSG00000028618	9275	8348	8626	10941	10716	10501	9321	9127	9432	10275	10498	9272	10839	10061	11695	13626	12339	11284	14654	11991	12638	10045	9692	13298
ENSMUSG00000017453	9240	10287	5574	10976	12066	9842	7319	7869	8454	10766	12202	11618	13452	10620	13354	16363	13998	11374	14299	12452	12314	11985	10810	13597
ENSMUSG00000033684	5491	5572	16738	8714	7485	7869	20902	13971	12961	5707	5157	4844	5103	3611	5241	7621	9461	16747	16106	11930	11085	4945	6223	7934
ENSMUSG00000056692	7616	8736	7361	9677	10551	11886	10176	8263	8507	12152	10652	9760	11966	9314	12823	14836	12722	11551	13576	11155	12519	10967	9051	10592
ENSMUSG00000051716	6494	8891	18283	11829	9674	8428	16580	10792	9001	3828	5416	5977	5624	3483	5707	8424	9844	16059	14548	12199	11559	5971	6954	7941
ENSMUSG00000022136	6167	8764	15107	7885	8601	9829	14138	9423	12094	9001	6216	7964	9154	7619	9582	10664	10451	13328	10262	10509	10580	7834	7942	8752
ENSMUSG00000047731	8556	8863	6193	9695	11795	11698	7752	7501	7558	12658	10900	11747	11742	9118	12660	13744	10891	9702	11810	9015	10886	9827	9210	10162
ENSMUSG00000030244	16090	8961	3915	8222	11965	7761	4654	5566	7582	20489	8990	10325	16096	22453	25620	20857	11371	13733	6951	7995	9262	16378	13670	11644
ENSMUSG00000021340	5786	11216	7639	11418	13515	8779	9353	8467	9925	8164	9982	10102	10579	8894	13852	14491	13016	11197	15279	12715	11904	11060	11270	14928
ENSMUSG00000032216	9250	10049	8037	8725	9856	9982	8963	9232	10237	11615	8039	10306	13162	11416	13324	16368	13041	11987	13731	12177	12150	10970	9606	13481
ENSMUSG00000029571	10499	10556	7145	9265	10082	12831	6518	6355	6381	13743	9494	11147	12663	12587	14931	16205	12230	12030	8374	8669	9928	10608	9431	12790
ENSMUSG00000020741	8891	9717	8986	8229	9732	10510	9194	9056	8550	11672	8933	10512	11321	9819	10243	10446	9183	10322	14682	8699	10910	9367	9893	10988
ENSMUSG00000056050	8866	8548	6360	8331	9721	13951	7919	7479	9723	12547	8964	11097	14102	10432	11952	14351	9651	12774	11050	9896	13327	11617	8944	10513
ENSMUSG00000074264	9738	7621	9788	12212	12528	10369	8050	7344	8121	5726	9660	11613	6997	8220	10104	14514	12533	9093	12496	11306	8895	9532	8785	13561
ENSMUSG00000038641	10412	11063	6193	11676	14655	10724	5021	4253	5806	9621	10023	13143	12521	7715	14049	16176	14839	8822	12331	13068	9328	13344	10299	15654
ENSMUSG00000027808	5905	8573	16774	7415	7690	8244	12713	10332	12372	7946	7334	7195	6797	6653	7645	8406	8135	9309	7223	9557	8817	6616	6610	6897
ENSMUSG00000028405	9434	8871	8399	11286	12545	9858	8927	7057	8729	9003	7396	10726	9296	6238	9866	12893	10782	9318	10541	12024	10156	8337	8557	11915
ENSMUSG00000043716	8054	8731	9187	8618	9293	9069	9185	9165	9146	11201	11950	8494	11193	13050	11687	13682	13798	11779	15511	12946	13601	9853	10805	13910
ENSMUSG00000020122	995	1505	6865	1580	1468	1990	19274	34600	39940	1020	676	950	1388	1312	1129	3024	2459	5885	10137	8010	6617	1051	906	970
ENSMUSG00000040462	9377	9007	14171	9341	10536	7997	10239	7298	9106	7089	8138	8478	8643	8378	9862	11059	10758	13564	14849	11739	12190	8095	10356	11511
ENSMUSG00000039653	7769	9944	6682	9420	10333	9786	7847	8860	8519	8758	10470	11411	10447	7211	10302	10428	9628	8541	9661	9283	8913	9903	7989	10580
ENSMUSG00000041891	8127	10844	13546	8133	10317	8189	9714	8602	9727	7476	6750	8304	9419	7063	10047	12240	10134	11423	9636	11404	9964	8598	8458	9700
ENSMUSG00000044894	8653	7929	9002	9678	9317	8585	6660	7390	7787	10130	15421	8928	7883	9752	10754	10874	8168	9254	8518	9292	8876	8645	8910	11693
ENSMUSG00000027809	8899	8754	5655	10500	10606	10426	6984	7964	7840	10806	9275	11700	11937	9247	10693	11178	11116	10342	12481	8708	9519	11104	9056	11120
ENSMUSG00000062480	7735	10894	9183	9568	11596	7777	5630	7073	8875	10114	13202	7651	12427	12211	10305	10025	9333	10994	12126	9519	10414	11546	10009	14316
ENSMUSG00000025207	6987	9925	5216	8379	10569	9382	9393	8975	9527	9958	9631	10974	12004	9109	12529	12829	12765	12417	13886	12471	9605	10321	8683	10038
ENSMUSG00000029761	6015	8470	11545	8563	8644	10110	9377	9589	11016	7954	7802	9451	10973	9259	9293	9375	12791	12399	17603	12265	12340	9626	9326	11413
ENSMUSG00000026526	9533	13204	18982	6852	8596	5991	6871	5775	5791	9955	8425	8498	8381	9985	12276	9366	6841	6846	6438	5826	5872	9346	8192	8320
ENSMUSG00000004980	7272	10096	10606	7735	8575	8777	9095	8670	8658	10018	9183	9670	11533	10563	11921	12611	12903	13287	13877	11052	9732	9949	9277	10152
ENSMUSG00000021218	8936	8776	8918	8711	9737	9607	8290	8484	9084	9967	8500	9017	10210	9233	10932	13333	11860	11365	11927	11303	11612	9325	9468	12550
ENSMUSG00000020719	7884	12641	8526	7765	9961	10145	9259	7490	7983	11033	6638	8371	13838	12265	19792	15247	13279	15034	14784	10491	10822	13011	10676	11790
ENSMUSG00000035041	9363	9601	5606	11375	11073	8105	10726	8832	8358	8634	7628	8309	8886	9214	11117	11009	9998	11576	11523	8148	9625	8288	8642	10105
ENSMUSG00000014867	7876	8599	15244	8715	9675	8305	9835	8485	8114	7445	8129	7162	7585	7375	8865	9595	8330	10251	9490	9618	9717	7515	8555	9131
ENSMUSG00000025465	9970	9457	8006	10260	11376	8674	6428	6885	7345	9316	9776	10025	10662	10672	12033	12694	12014	10086	12400	10954	9060	10028	10454	12001
ENSMUSG00000025197	6401	5385	6981	10073	10800	13294	10372	10096	14874	7521	5944	5635	7464	11619	8406	13202	10366	13085	23661	18596	24091	8579	7976	7550
ENSMUSG00000068877	147	232	245	79	73	47	14376	33391	58049	151	117	177	171	118	213	147	165	214	2021	1001	1179	195	164	403
ENSMUSG00000005089	12658	8996	9802	14074	11438	12527	6795	4262	5277	7582	5992	7666	14142	8567	11626	17724	13856	16869	8364	8635	7963	12679	7771	10341
ENSMUSG00000015890	8822	10972	9715	6390	9608	7910	3880	7654	7424	12787	12146	9759	11700	13663	12655	10538	10274	9509	16277	7110	10180	10435	11583	11980
ENSMUSG00000001663	9868	9488	6433	9599	11974	9179	4815	4731	4695	10302	14349	11388	10965	9524	13529	13232	11885	6976	10644	11766	11605	11193	10262	15058
ENSMUSG00000028792	9741	7004	4614	10857	11747	10490	8555	6504	7783	11268	9625	8458	11015	10044	14242	16013	11954	12348	8638	12258	11349	10139	9033	10921
ENSMUSG00000025137	7051	8265	7625	8680	8925	8679	8986	8891	8968	9299	11650	9142	11197	10616	10752	13634	13381	11600	14234	14197	13172	8506	9804	11802
ENSMUSG00000003970	7579	8198	9880	8192	9332	8191	8602	8515	8136	10519	11468	7423	8898	10882	10359	11576	11078	9615	11647	11201	12085	7515	10161	11130
ENSMUSG00000003072	9458	9201	9382	9336	10717	8188	6744	6581	6788	9549	11270	8562	8351	9295	10430	10512	8961	8067	9443	9212	9738	8076	9812	10701
ENSMUSG00000030884	9336	9670	7566	8459	9899	8392	6365	6641	7153	11495	10565	10147	10620	10773	11639	13017	10377	8761	10246	9629	9484	10586	9643	11614
ENSMUSG00000063077	7449	7056	6750	8124	8186	11597	7469	6701	8169	15056	8648	10427	12035	9791	11909	13222	11131	10512	10085	8755	9739	11660	7918	11108
ENSMUSG00000060376	9609	8031	7367	9635	10132	8773	7096	7266	7965	10154	10085	9346	9573	9929	10302	10863	9235	8994	10263	9474	10155	9045	9031	11157
ENSMUSG00000007892	7592	6867	11514	9039	8683	7719	8078	8852	8915	9102	11444	7492	6998	8933	8825	11518	9526	9826	12205	11384	10856	7046	7137	11362
ENSMUSG00000042476	7918	7586	4743	8864	9601	10883	8651	7479	7130	14067	8279	9990	12000	8910	9636	10787	8676	9530	13162	8079	11149	10608	8251	11065
ENSMUSG00000054008	5993	8601	8360	8461	7418	10505	8701	8907	9306	11033	7836	9807	10227	6295	8967	9973	10041	10452	9727	9183	8841	9197	8084	11639
ENSMUSG00000040147	8525	9736	4489	12016	13819	11411	5599	5298	5952	9329	8282	10346	10846	7882	11974	15377	13021	9367	15636	13532	11813	12529	10070	13580
ENSMUSG00000020592	6557	8472	16681	11567	9604	9203	9763	6072	6704	6326	7281	6524	6672	6093	6818	9835	10294	10504	23061	13472	11403	6732	8220	9461
ENSMUSG00000029247	8016	14763	5185	6937	9059	10082	6172	7811	7609	9743	8427	10801	9237	9211	13429	10824	8408	7871	9238	9334	10295	12792	9021	10005
ENSMUSG00000027332	9267	10023	7245	8611	10584	8950	5830	5535	6794	9437	10800	11358	10517	10234	12139	11870	10599	8500	11871	8487	7605	11306	9583	10896
ENSMUSG00000024863	4930	4707	4706	13320	10488	12886	10076	7865	10855	5031	10368	9167	10981	8263	10319	19923	18374	15527	35381	26786	26304	11936	9634	17304
ENSMUSG00000025403	10226	10643	8011	10320	11610	7067	6988	5899	7219	7908	8377	9998	9091	7338	10895	10674	10606	10290	9832	9498	8925	8491	10259	10954
ENSMUSG00000058655	7414	7553	4740	8930	11509	10584	7199	8744	9559	9473	8887	9630	12576	12282	13269	16723	14537	11432	17841	13229	14925	10062	10076	13380
ENSMUSG00000034285	8757	9402	5946	9288	10499	9174	6140	7368	7403	8464	11601	10061	9963	9436	10328	11105	10096	8705	12008	10705	9976	9519	9571	10815
ENSMUSG00000025190	11091	11467	13244	8147	9735	4273	3375	5291	7353	5919	9626	14266	9267	11596	22249	13972	17056	9305	18244	13134	9129	12336	12144	11327
ENSMUSG00000050445	14232	5496	6289	14101	11037	2690	8850	8869	6562	2233	12261	11105	2759	2466	2466	4719	2883	4834	6175	5075	5721	6054	2422	5623
ENSMUSG00000025196	7706	7009	11118	8587	9134	9173	9435	7722	8088	7636	9574	8244	7429	7532	8631	10398	9888	11330	13597	12368	11806	7083	9645	10608
ENSMUSG00000027605	8036	6938	13720	11342	9330	6625	6309	6816	9501	5436	8516	10765	6263	3311	8368	14282	14458	5898	12429	30189	11407	7989	7680	23470
ENSMUSG00000022283	8200	7300	7188	7567	9484	9453	8827	9359	9386	8741	8821	8961	9831	9578	10365	12249	12339	11372	14461	11042	11182	7647	8510	10083
ENSMUSG00000033533	6485	7231	10801	9438	8823	7805	11936	9602	12641	5758	6102	6655	7520	4676	7256	12093	9851	11578	16005	15036	14418	7565	6614	9676
ENSMUSG00000015083	7107	8160	5467	9706	10949	9409	8473	9451	9826	7378	9109	8193	8000	7269	9730	12687	9675	9639	12910	13294	11904	8656	7547	10814
ENSMUSG00000015970	7816	9236	7114	7583	8624	11015	7002	6843	7296	12035	8252	10412	11492	10694	11004	11474	10403	10980	10134	8094	9083	10040	8585	8520
ENSMUSG00000028132	7618	7210	5625	9130	8047	10935	7784	7359	6322	13747	8359	10863	11570	8458	13508	11773	12003	9426	10864	6680	9122	8923	7142	12080
ENSMUSG00000031938	9646	9517	4420	10474	11553	9571	6750	5843	5793	8240	9338	11732	9528	6287	11025	12144	9590	7379	7088	8757	6629	10088	7338	9662
ENSMUSG00000001467	5362	8106	18079	12469	8916	6240	7767	6390	7736	4389	8744	8647	6941	3055	10031	8078	10579	7459	12869	16335	9642	8412	7105	18710
ENSMUSG00000032359	8139	7600	7163	9522	9469	9745	7962	7676	7292	10143	9586	8544	10281	10108	11186	13039	10771	11228	11578	10419	10945	9872	10141	11387
ENSMUSG00000061353	6606	7973	8497	10019	9282	10459	11850	6580	6827	6256	10534	7715	12124	8424	12562	17407	16852	16718	15345	14814	12013	9855	10343	12473
ENSMUSG00000025781	8893	9528	7360	7703	9157	7551	5883	7113	7093	11305	11995	8965	9220	10603	11091	11709	9259	7572	9939	8791	8337	9621	8969	10451
ENSMUSG00000021484	7422	8663	11812	9229	10196	7192	9097	8072	8290	6887	7175	8378	7277	6054	8326	9282	8876	10913	9553	8863	8553	7249	7571	8997
ENSMUSG00000037942	3632	6367	9345	7508	8416	13183	14465	11994	12194	4112	6214	4952	7493	6907	8300	13272	11363	14564	16604	16814	15587	9649	8566	11731
ENSMUSG00000028081	6367	7458	8685	7768	8328	8201	8622	9376	9063	9916	10876	7657	9699	11745	10656	12625	12483	11173	15191	12666	12732	8455	9479	12195
ENSMUSG00000060703	8822	8769	11570	7968	7659	7939	12263	7222	6761	8037	7480	7665	8116	8572	9911	10272	9729	14042	11618	10092	8180	8444	8080	9489
ENSMUSG00000035530	7795	8653	5613	8915	9569	8495	7599	7607	6759	9137	12651	9232	8835	10103	10621	12283	11913	10662	10348	9526	8951	8880	7844	8330
ENSMUSG00000026489	6668	7178	7070	6672	7266	9318	5893	8877	8191	9639	12412	12701	9541	7741	5873	5742	7394	6665	16356	9178	11173	9160	9423	13080
ENSMUSG00000028194	8905	11341	5268	6947	11781	9929	3458	4314	3966	13869	9694	11961	13353	10908	13222	10635	10761	8476	10251	6112	7330	12412	12379	13139
ENSMUSG00000076435	8279	9013	5987	9443	9585	9243	8202	6420	7241	9856	8352	9721	9153	4564	7985	8892	7901	8341	7289	7094	9019	7794	6173	8628
ENSMUSG00000046598	7780	7085	4422	10836	11410	10051	5891	5923	6010	9087	10798	11548	12556	10332	11731	11761	11690	12567	12251	10304	10598	11008	11248	12456
ENSMUSG00000030744	7541	7644	9877	7388	7607	8102	8305	7832	7696	10412	10718	7596	8489	11025	10139	11583	11197	10317	12231	11339	11234	7630	8770	11631
ENSMUSG00000024070	7274	8110	5281	6047	8440	10612	6377	8113	7392	12604	10562	9796	14290	12955	13034	9833	9950	13092	11011	7615	9963	13786	10385	12732
ENSMUSG00000000787	6945	8141	6927	7261	9986	10681	7750	6982	7921	12016	6387	9534	15219	11597	18971	18446	14407	10936	13765	12118	11595	16020	11800	16201
ENSMUSG00000013593	8722	9697	8287	8062	8987	8181	6294	6526	6386	10699	9436	9208	9240	9569	10529	10455	8313	8444	8436	8043	7831	9289	8396	10619
ENSMUSG00000020429	16137	15731	19097	1353	1993	8371	739	926	215	7260	12509	15984	11939	12230	48721	1386	9708	5748	2696	707	446	5941	4391	5517
ENSMUSG00000061947	5416	6427	21219	7081	6326	6018	17373	7312	6728	4454	5891	5677	5965	5974	7053	7803	7812	19613	10527	8334	7337	5715	6519	7510
ENSMUSG00000036775	10889	8656	3654	9255	10230	7289	6383	5813	5896	10670	10007	11119	11440	9211	13586	13407	10897	10387	11519	8621	8782	10298	8692	11813
ENSMUSG00000019428	7152	7166	7684	9643	9337	8672	9316	7222	7314	7265	10494	8053	7988	8190	8382	10659	9207	8250	11334	9911	9879	7433	7907	9063
ENSMUSG00000032014	7880	9279	8858	7137	7873	7776	6942	7535	7664	8478	10730	8904	11451	11479	11297	9899	8740	12399	9207	9774	9367	9998	10091	12570
ENSMUSG00000041697	7977	8002	7841	8244	8747	7198	6201	6637	6775	10308	13363	7715	7736	8833	9397	9904	7268	8109	7794	8021	8930	7697	9099	10082
ENSMUSG00000017707	8102	7265	8436	8624	9309	9196	8740	7543	7753	9256	6556	8170	10937	9085	11848	14488	12163	11714	12211	9894	10989	9430	9337	11862
ENSMUSG00000036138	10547	9226	5579	10432	11503	7620	6879	4913	5041	9494	8986	8715	8543	8156	10704	11376	8779	10196	7212	6747	7312	7950	7828	9308
ENSMUSG00000032193	7744	9401	12199	9328	11564	7116	5590	5563	6475	8281	6778	8847	9955	7285	10576	8901	10565	8863	10798	13259	9471	8322	9633	14061
ENSMUSG00000020456	9593	9258	10163	7276	8554	7767	6869	5913	7266	10851	6771	8419	8981	8110	9595	11605	8334	8216	9015	8241	8579	8738	8347	10048
ENSMUSG00000020571	5059	6766	16597	6559	6879	6273	13070	9366	11765	5214	5061	5838	5042	5639	6173	6907	7410	13274	9607	9277	9522	4476	6605	7277
ENSMUSG00000075705	7871	7585	9600	9105	8501	7389	9237	7554	7999	6601	9711	7071	7544	7957	8195	9683	8317	11907	9771	9174	9250	6737	6978	8422
ENSMUSG00000035686	4540	8253	2328	8050	21918	4881	6526	9182	15530	4077	3892	9040	4567	728	8560	19742	20484	3958	5355	47120	9800	4046	3373	8761
ENSMUSG00000009291	8312	8225	8353	8280	9661	8098	7097	7281	6618	8369	8339	9543	8229	7292	9170	8868	8347	8981	11874	8288	9422	8596	8218	11739
ENSMUSG00000033295	5911	7320	7235	7756	8946	9806	8585	8172	9675	10019	5402	9151	10425	7145	8827	8814	9170	10472	11479	9725	11185	8241	8888	11248
ENSMUSG00000029810	8335	8272	13168	7778	7318	7276	10302	6484	5224	7987	8565	7218	6982	7464	8315	7979	7501	11768	8484	7277	6743	6240	8164	10018
ENSMUSG00000000301	6974	6475	9075	9831	9993	8579	7259	6691	7662	7085	10116	7871	7894	8272	9914	12831	11921	9932	12684	14663	13177	8880	10531	12079
ENSMUSG00000024391	7367	8594	6746	7796	8091	7859	7782	9024	8922	8216	9529	7607	10222	9229	11405	11075	9541	11753	14475	10386	10838	12659	10497	13093
ENSMUSG00000078578	8198	8291	8451	7944	8902	8321	7164	7382	7676	9012	7623	8345	9794	9564	11342	11911	10892	10288	11381	10013	9663	8835	8738	10967
ENSMUSG00000029998	8380	7999	7058	8963	9446	8715	7999	6781	7530	8113	7047	9001	8321	6513	9038	11935	9279	8988	9002	10600	8716	7618	7447	11703
ENSMUSG00000035811	5955	6534	4175	5374	6319	10106	8773	8044	10729	14295	7854	8613	8804	6158	9161	7571	5851	5566	4315	5780	9043	7218	6601	8056
ENSMUSG00000021996	8854	7755	6688	9120	9230	8520	6203	6238	6153	9202	10537	8213	8113	8416	8897	11956	9374	8864	8878	8931	8865	7724	8650	10074
ENSMUSG00000021670	9480	8726	17060	7962	9374	5119	3823	3602	6130	7004	7170	11177	9632	5214	22483	8033	18241	6596	9441	27351	9594	8641	7829	21621
ENSMUSG00000031767	2464	3779	3576	2358	3216	2813	17381	24391	26660	3162	3401	3168	3095	1951	3418	3283	3054	3375	3827	10056	10927	2717	2011	3786
ENSMUSG00000029311	10251	9394	3758	7437	9227	8323	5054	5218	4895	15158	8457	9190	9533	8019	10023	9759	7590	6769	6697	5924	7542	8521	7704	8516
ENSMUSG00000071866	6802	7722	7705	7320	7471	7478	7161	8022	8208	9713	11518	7125	8689	8872	8665	10075	9886	7112	9861	9470	9181	7369	8031	9947
ENSMUSG00000030057	8148	7770	7495	7790	7982	9301	6165	6391	6244	9637	10388	8796	9431	9595	10917	12021	10372	9350	10716	9479	9596	9164	8384	11443
ENSMUSG00000066150	7631	8723	8823	8324	9028	8432	7917	7025	7404	7011	7112	8472	8591	6961	10039	11181	10018	11370	10481	9745	8825	8572	8132	9395
ENSMUSG00000001211	7560	8607	6408	9011	9686	8566	7163	6638	6374	10028	7582	8093	9441	7911	9871	10311	8758	10357	9425	7344	8280	8127	8341	9426
ENSMUSG00000036606	6688	6941	7601	7746	8801	8595	8610	7941	8181	7917	7824	8761	8711	6462	8131	8785	7359	10291	9840	8039	8850	8433	7199	9620
ENSMUSG00000028124	6521	6487	7245	7797	7469	9846	9382	7686	8496	8718	8295	7511	9266	7238	9205	10325	10985	9946	10645	10105	10781	6753	8331	9712
ENSMUSG00000062949	6166	9219	8782	5818	6735	9086	9164	8293	9559	8209	6233	8100	11392	8337	10760	10602	8796	11356	8729	8148	9605	8663	6879	9539
ENSMUSG00000022477	10429	10808	7134	8732	11044	6002	5142	4405	5401	9294	7539	9407	9404	7348	11961	12795	8507	8001	8673	7429	7528	9816	8737	10525
ENSMUSG00000074882	6637	8129	5210	10979	10474	11895	4606	4139	5629	8962	9122	9534	12384	9795	12879	17093	16052	11223	25329	22284	21857	14598	11660	17056
ENSMUSG00000020372	6384	7085	10003	6765	7487	7222	7963	8339	8692	9553	8955	6717	7827	9724	8970	9909	9877	9374	10165	10484	10296	6665	8323	10427
ENSMUSG00000029426	8194	6664	8657	8094	8673	8811	8246	7079	7564	9246	6558	7343	9648	7417	9822	11870	9050	11056	8246	8287	9368	7443	7781	9817
ENSMUSG00000046959	7590	11128	12029	8820	9153	7034	6707	5864	7500	5560	6101	7571	6512	5526	8086	9626	8001	8774	10540	12024	8816	8079	7340	11026
ENSMUSG00000006818	8646	8955	6651	9013	9946	7845	7013	6080	6038	8049	8423	8381	8306	7392	10707	11480	9366	8231	7824	8214	7987	8089	8031	9619
ENSMUSG00000026003	8532	8708	5264	9065	9929	9584	5730	4447	4669	10400	8995	9595	11743	11186	11625	12739	12185	11512	12038	9014	9300	10482	10364	9866
ENSMUSG00000031320	7009	7871	8865	6784	7709	7489	8073	7961	7770	8283	9524	6885	8894	10507	9763	11965	11384	10364	13791	11552	11931	7984	9250	10672
ENSMUSG00000035637	8036	9193	6981	6488	7630	6164	8243	7901	7545	8633	9009	8089	7149	7540	7905	6639	7172	7022	7862	6716	7486	5888	8867	8555
ENSMUSG00000022419	6083	6854	4453	7241	7730	10068	7653	9127	11391	9566	5913	7705	9862	7871	10016	13007	11297	9083	9112	9818	10921	8849	6641	8759
ENSMUSG00000003528	6182	6261	8190	9331	8629	7662	8386	7649	8236	7320	9210	6593	6640	5699	7357	9600	8445	7058	10319	12126	11078	5785	7567	10120
ENSMUSG00000049382	6414	6976	13327	8863	8074	6625	8436	6524	7395	7506	6302	7096	5224	5140	7810	6599	8638	9188	9573	9328	9242	5681	6855	9994
ENSMUSG00000056429	6110	6261	4970	8108	7350	10937	9077	7918	6499	10410	7210	8182	8381	7243	8343	10743	8457	8766	12363	6034	8525	7702	6293	8760
ENSMUSG00000038462	7754	8687	7682	7748	8197	7410	5955	6405	6325	9917	9101	7699	8902	9449	10258	10250	8786	7860	9121	8071	7947	8505	7786	9833
ENSMUSG00000031765	17206	1660	32891	13174	4085	4201	2043	691	221	1804	8280	6616	1458	9694	6304	9977	9575	55179	9372	1098	1911	5991	4890	24856
ENSMUSG00000022219	7263	7584	6234	9264	9621	7386	7041	6908	7091	6543	9732	8082	7322	6075	8840	9071	8086	8824	9606	9235	8652	8055	7929	9719
ENSMUSG00000032418	5239	5228	2353	5462	7789	11769	6440	7184	6023	14663	8610	11983	6961	3016	7348	10075	6737	3191	4737	17839	11982	6638	4386	8723
ENSMUSG00000048076	6875	8253	10331	7380	8182	7035	7979	7058	7321	7816	7439	7044	8183	7803	9229	9129	8618	8972	9318	8855	8315	7483	8150	8525
ENSMUSG00000057530	7123	8628	7705	8021	9559	9044	7934	5933	6598	7287	6715	7620	9068	6550	8504	10965	10067	9682	14044	10382	10760	8130	7956	9800
ENSMUSG00000006333	6772	6991	8783	6969	7594	7157	7272	7012	7232	9215	10233	6828	7659	9769	9321	10297	10162	8752	11180	10060	10641	6868	8770	11413
ENSMUSG00000022551	7828	8575	6646	7503	8381	7139	5503	6207	6549	10130	9428	7590	7501	8219	9025	9112	7163	6133	7089	6862	7120	7838	7630	8470
ENSMUSG00000073830	1	1	2	265	3	2	25761	31309	33578	5	10	4	4	0	0	501	3	4	6	9	33	1	0	3
ENSMUSG00000078680	4	4	1	1187	4	4	39372	27427	22645	15	3	10	4	0	1	6	6	6	9	17	10323	4	0	1
ENSMUSG00000042118	8120	8623	9428	9293	9473	5865	6200	6351	6855	5055	7487	7882	6617	5076	8119	9958	9512	8783	9263	9400	7020	7070	7089	8874
ENSMUSG00000055172	6984	7053	5306	6916	7744	7329	9608	9394	10597	6438	6908	6270	8299	5413	8751	9884	9340	10329	11729	10050	12225	6780	8096	9066
ENSMUSG00000029063	7026	9095	6950	8629	9437	8410	6537	5346	5940	7009	7530	8580	9553	7807	10822	11513	10129	8807	10255	10714	9132	8295	7638	9143
ENSMUSG00000024425	7032	6459	6185	8525	8625	9181	7214	7338	8237	6873	7572	7102	8179	7701	9926	11756	10604	9540	14514	12464	11916	7954	7569	9936
ENSMUSG00000060002	8395	6652	6300	8923	8022	9010	7966	6002	5537	8321	7721	7464	6151	7284	7815	7896	6504	6408	3438	4350	4281	4645	5332	5598
ENSMUSG00000024747	6389	5758	8130	11110	9288	9081	9287	6828	6830	5645	5886	5894	3936	3314	4613	11269	8038	5867	5908	9008	5795	5021	4236	7107
ENSMUSG00000032350	5587	5287	2805	5871	5237	14637	7048	7024	7440	10883	9761	8518	11079	9637	7912	8143	7098	8322	7241	6021	8796	7798	6822	8287
ENSMUSG00000017119	7333	8439	7195	7270	8393	7199	6716	6729	7125	9227	6221	8148	9916	8434	10364	10307	9974	11140	10969	8054	8654	9817	8312	10363
ENSMUSG00000020402	8287	9162	5920	7693	9021	7473	5956	5764	6021	8464	8020	7993	8566	8110	11095	11664	9959	8052	9544	9618	8706	8319	8142	9951
ENSMUSG00000019877	7370	6982	8753	7609	7720	7780	6708	7056	7190	8132	6918	7514	8374	7395	9810	10264	9453	8796	10151	8373	9147	7427	7127	10998
ENSMUSG00000061740	9059	7895	4203	9778	10814	8033	4727	5773	5487	7674	8414	7672	7065	7747	8097	11617	9463	6172	6244	8458	9408	6521	8335	8137
ENSMUSG00000028495	6240	7420	8547	6232	7525	6790	7402	7717	7570	9258	8962	5798	8123	9975	8692	9181	9676	8842	11038	9672	10122	6566	9130	10034
ENSMUSG00000028672	8120	7468	4707	8394	8284	8015	5018	5683	5625	9433	9661	8905	8820	7765	8650	9346	8487	7421	8090	6933	7892	7103	7712	9229
ENSMUSG00000021282	5547	7437	4654	5929	7857	10395	8714	7647	7636	9192	6510	7320	8839	8583	9933	10438	8388	8812	11532	8631	8901	8667	7054	7992
ENSMUSG00000037936	9571	8105	6872	5908	8724	6145	5036	5267	4857	12768	7176	8387	9813	10988	11071	8010	7812	9673	9238	5184	6832	8391	10896	11042
ENSMUSG00000020258	5628	8054	6889	8987	9584	7292	9185	6750	8048	7057	4814	6523	7570	7626	8533	11709	10831	11022	10490	10497	8336	6155	8273	7078
ENSMUSG00000075706	6290	5821	6967	8232	7091	7219	6321	5477	5653	8791	13423	7245	6282	7173	6616	7722	6773	5378	8079	7997	7444	5947	6781	8968
ENSMUSG00000033629	8522	7852	9476	8623	8168	6247	6945	5344	5103	7286	6977	7849	7690	6998	10093	10465	8372	9569	9207	7858	7453	7411	7225	9931
ENSMUSG00000002944	10061	7337	5647	10655	11149	11101	1336	910	808	9788	8706	10877	8445	6200	9175	12166	8841	6742	4107	4094	1543	10503	7075	10776
ENSMUSG00000031168	7052	7200	12766	8990	9144	6922	7240	5979	6600	3837	6126	6513	5621	5472	7383	10326	9133	8652	13946	13407	10023	7405	7423	9838
ENSMUSG00000032042	5917	6587	10237	6739	7268	5895	9481	8728	9317	6604	5644	5933	6680	6464	7275	8762	8281	9218	9104	8379	9265	6031	6634	7272
ENSMUSG00000024158	5891	6773	6954	8138	8008	7549	7320	7472	8377	6895	8664	6244	7140	6946	7757	8912	8153	8532	9526	9387	8628	6344	6354	7218
ENSMUSG00000049339	7846	7010	6154	8431	8702	7377	6070	5686	6121	8489	8580	7645	8118	7896	10114	10361	8252	8616	8297	7402	7866	7829	7552	10431
ENSMUSG00000026623	5351	6638	5252	8993	8245	8498	13158	6907	7061	5785	5106	6881	8700	5203	9469	14833	11723	13557	10119	10651	9357	7026	5557	8149
ENSMUSG00000029201	7442	5643	8115	6918	7063	8682	6237	5213	6575	9758	8836	7264	6193	5475	5886	7325	4755	4123	5246	8386	5485	5943	5092	8966
ENSMUSG00000020850	7300	7250	7033	7571	7613	7632	6922	6124	7465	8609	6152	7983	9807	6769	7937	11536	9535	8493	10965	9564	7930	9022	6845	10485
ENSMUSG00000112129	8050	8280	3981	7243	9845	6974	5423	5062	6067	8450	9395	8558	9656	9344	11228	12106	9644	11354	10573	7917	7980	9365	7713	9244
ENSMUSG00000022261	7058	8922	7562	7581	8958	7406	5973	6336	7373	6270	6554	7294	8155	6739	8659	9742	9086	10296	13120	9526	9707	7533	7736	10450
ENSMUSG00000059495	5600	7024	5426	6566	7327	9691	7416	6465	7616	10127	6090	7923	9957	7346	10009	11602	9592	10182	8432	7799	7951	9215	6748	9003
ENSMUSG00000021546	7002	7829	8192	6616	7476	7111	6922	6969	7331	7985	6160	7671	8757	7829	9489	9652	9299	9452	11534	8705	8881	7924	8378	10159
ENSMUSG00000054263	2607	3795	3182	10042	6867	12265	7563	9357	19147	4096	3787	4423	6369	3987	5867	17876	22238	16719	19711	15503	11715	6212	4061	5672
ENSMUSG00000024781	6165	5872	7236	7969	6998	9120	8020	6228	6052	7890	7562	7910	8126	6248	7636	10246	9734	9222	13096	10839	10065	7575	7879	10745
ENSMUSG00000039168	6460	8074	9034	7286	7758	7484	9321	5796	5811	6980	6353	6116	6326	6128	6709	8025	7578	9587	10455	8997	7983	6276	6892	7251
ENSMUSG00000058997	8164	6923	4773	8684	8922	8161	6254	5112	5573	7878	6093	9632	9311	6480	9673	10326	8444	9069	7048	6014	5574	9017	5874	7891
ENSMUSG00000019368	7905	6385	8560	7904	8202	6691	6846	6568	7237	5763	5472	8501	7924	6612	8886	9784	9582	6710	11005	8115	9778	6944	6585	9330
ENSMUSG00000026553	6446	6985	10361	6818	7257	6731	7806	6462	7474	7165	5419	6959	7761	6559	7156	8961	8376	9576	9310	9061	7785	6802	7158	8559
ENSMUSG00000020098	6833	7896	6430	7669	8146	6862	5360	5453	5791	7157	10340	7933	8187	8198	9232	10161	8899	8431	11082	9620	7802	8145	8028	9822
ENSMUSG00000024740	6832	7068	7844	6501	8236	6662	7774	6815	7354	8053	5124	7338	7530	6365	7097	9664	7952	8036	8880	9125	8838	6590	6385	8033
ENSMUSG00000037706	7472	6654	5244	7640	9442	7183	6583	5580	5513	6390	8677	9116	7600	5654	8600	7748	9880	8272	9249	8259	8401	6906	7744	9940
ENSMUSG00000026189	6889	8623	5063	7385	9143	7264	5120	6266	6214	7240	8134	7719	8646	6872	9096	9949	8937	7075	9765	8950	7939	8450	8456	9584
ENSMUSG00000006736	6583	5791	8495	8548	7382	6318	9095	6923	7151	4952	7832	5921	5836	5310	6994	8790	7493	9518	9746	9139	7435	5941	5812	8141
ENSMUSG00000024608	6432	6132	7828	6595	6141	6122	5994	6678	6751	8996	10629	6450	6684	9346	8270	9283	9124	7858	9131	8857	9589	5810	6787	9932
ENSMUSG00000067212	8337	7504	6752	7231	7637	6653	6148	6134	5943	6498	8310	7597	9371	8830	11551	10036	10663	12437	15247	10606	10181	9574	9569	9842
ENSMUSG00000041548	8237	7834	14880	7411	8400	4488	6488	4361	4622	5738	5790	6493	5198	7222	9526	8011	6197	9209	6915	5493	5512	7354	7421	7037
ENSMUSG00000022253	7110	6748	6388	8403	7981	8338	5821	5404	5893	7101	6958	8465	8757	8213	10077	10756	10059	8072	9170	7729	7526	7527	6937	10079
ENSMUSG00000030104	5476	6765	10093	7212	8158	7444	7055	6125	6759	5899	5743	7532	7223	5773	8000	9561	9517	8141	9716	9279	7178	6854	6727	8932
ENSMUSG00000029102	7320	8103	5336	8718	9709	7934	6173	6042	5467	5207	6691	7508	6837	5664	8474	10142	9237	9724	11613	10273	9442	6744	7551	9500
ENSMUSG00000062762	5975	6246	6776	8189	7729	8370	5279	5482	4798	6776	9371	8758	6801	5856	7304	8364	7493	7034	9194	6567	7601	6644	6145	9301
ENSMUSG00000028076	6390	5136	3400	8441	8740	9285	6156	4842	4863	6608	9457	10423	10275	4770	8912	10966	11309	10734	11642	9745	9140	10056	7722	9469
ENSMUSG00000032383	6519	6125	13467	5967	5954	5032	8758	7424	8102	4643	6355	5317	5213	5969	6806	7119	6706	12357	7841	7316	7054	5318	6814	7605
ENSMUSG00000055737	1576	2406	1223	3161	2659	4154	17464	20031	23843	2182	2359	2550	3301	3064	3374	5201	5596	4567	23068	25217	24065	2521	2104	2414
ENSMUSG00000028223	8279	6625	3893	8852	8585	7612	5440	4851	4900	7818	8561	8119	8264	6563	9163	10907	9247	8337	7883	7402	7457	7899	6936	9157
ENSMUSG00000029632	6568	6329	6431	6264	6511	6452	5770	6325	6090	8126	11323	7326	6759	7350	8001	8403	6650	7159	7153	7413	7521	6749	6575	7741
ENSMUSG00000026368	7196	7111	4502	7237	8381	7248	6416	7007	7672	6676	6140	7910	9746	8155	11471	12182	11283	10978	12594	10635	10246	9857	8507	11974
ENSMUSG00000022389	7896	8049	4741	7800	9227	7931	5238	3650	6021	9272	6104	7488	9628	9580	11120	13411	11092	11109	4937	9133	7244	8037	7070	9501
ENSMUSG00000063683	5506	6454	5037	6603	6115	7208	7684	8126	8891	6720	8311	6493	7755	6351	6829	8687	6408	7800	8175	7261	8421	7616	6230	7185
ENSMUSG00000061959	9088	3828	2542	7676	9540	8433	3937	4939	5924	5583	9875	11622	5979	5132	6765	9900	7915	3744	5360	5146	5119	6567	5671	7295
ENSMUSG00000024140	6695	8750	5460	6428	9183	6708	5831	4407	5265	9886	6306	8043	9053	6808	9692	12480	10978	9685	9998	8918	8587	7829	8038	9034
ENSMUSG00000058076	7539	7495	6777	7230	7593	6782	4710	4988	5212	8306	8772	7490	6931	7012	8373	9045	6974	6160	7170	6805	6403	7479	6627	8965
ENSMUSG00000044986	5776	6800	7784	8630	8068	6308	6631	6359	7187	4638	7639	6959	5930	4848	7079	8666	8077	6866	9663	10656	8715	6998	6984	8382
ENSMUSG00000038539	4950	5181	12408	6590	6965	9664	6280	6934	6174	3495	7291	6799	4805	5479	4659	4253	6648	7766	15950	8102	8563	5471	7196	6534
ENSMUSG00000034707	7145	5464	6558	8614	9602	7270	6103	5873	6900	7036	5245	6897	7887	6098	9486	11229	9775	11005	9303	8545	8880	7918	8085	10401
ENSMUSG00000031960	4926	6815	9339	6947	8279	7128	8806	6846	7745	5085	5121	5612	5912	3569	5718	6685	4987	6151	7346	8813	9023	6009	5573	5640
ENSMUSG00000025016	4981	6030	9014	6095	6377	7610	7562	7326	8049	6885	5748	6508	8063	6349	8154	9024	7845	8480	8397	8183	7986	7043	6127	7863
ENSMUSG00000079477	6646	6947	6186	6617	7507	6680	6780	5971	6421	7436	8016	6958	7800	7146	8736	8738	8394	8384	9176	8281	8206	7121	7154	8236
ENSMUSG00000004789	7809	8299	6359	7064	7943	6222	5230	5361	5543	7786	6169	8327	7700	6480	8660	8656	7379	6803	7392	6406	6382	6968	6971	8079
ENSMUSG00000078675	221	750	52	733	2718	1690	20440	33307	20520	512	196	937	162	14	518	1990	904	4788	1409	7833	13837	154	68	197
ENSMUSG00000047126	5832	6476	8943	5963	6498	7801	6448	6496	7305	7936	5171	7194	8856	6816	6972	8739	7584	7687	8699	7591	6333	8501	5984	8296
ENSMUSG00000029656	3135	3772	10781	1800	1469	1387	15864	17575	22556	1231	990	1466	1140	2211	1483	1905	1822	6359	6490	5286	7479	1333	1707	2496
ENSMUSG00000021273	5877	6793	12766	9561	7044	5158	4603	4599	5603	5070	7912	7003	6447	4717	7870	7155	9311	6095	10299	12007	7473	6141	6535	13110
ENSMUSG00000009863	7870	7891	6186	6516	8071	5878	4014	5103	5606	8089	9380	7264	7612	9014	9390	9545	7299	6174	8023	6979	6360	8370	7510	8643
ENSMUSG00000042073	7278	7107	4887	8642	9490	6993	4940	5073	5699	6099	8555	6982	7185	9416	9739	10905	9991	9293	10068	9270	8686	6449	8399	8938
ENSMUSG00000024588	7050	7286	5639	5754	6989	7520	5410	5627	6197	9290	6865	7880	9399	9677	10248	9757	8502	8139	8492	6895	7955	8418	7650	8370
ENSMUSG00000038991	5358	6264	10666	6654	7321	6992	7365	5504	6259	6399	6887	5733	7016	6255	6672	8128	6652	8582	7354	7753	7381	5877	6886	6899
ENSMUSG00000042770	7512	6779	5095	6787	8015	6342	5069	5694	5553	7206	9818	7479	8034	8799	8997	9842	8488	8804	10110	8647	7767	7803	7862	9905
ENSMUSG00000029614	5503	6410	7129	6151	6961	5960	7207	7230	6853	7805	8370	5456	7316	8941	8061	8815	8849	8555	10089	9076	9231	6128	7330	7961
ENSMUSG00000052738	7791	8063	5557	5950	7356	6287	4980	5181	5350	9093	7722	7611	8459	10477	9854	9100	7804	7718	8937	6715	6884	8117	7879	7969
ENSMUSG00000021751	5629	7438	7311	7548	7019	5907	5156	6908	6304	6549	7029	7915	6745	5393	5344	4699	6322	6532	8998	5185	5927	5637	6793	8306
ENSMUSG00000025089	6934	9016	10557	6015	5797	5076	9152	5434	5177	6895	4674	5967	6765	6497	8276	8356	5694	8665	7378	5229	6650	5823	5609	7957
ENSMUSG00000001175	6209	7078	9390	6545	6397	5884	7029	6451	7038	6394	5986	6238	7017	6677	7791	8182	7511	9060	7561	7749	6660	7156	7124	7779
ENSMUSG00000000171	6525	7696	5616	6537	7087	6409	5158	5631	5601	9259	8185	6889	7884	7550	8777	9766	7687	6909	8287	7872	7931	7504	6802	8374
ENSMUSG00000019082	5843	8907	7500	5295	7417	6568	4194	5073	4333	8594	7907	8929	8281	8753	11365	5972	6881	8468	11418	5024	5789	8850	8558	8241
ENSMUSG00000008348	6528	4449	8159	5862	10704	9190	8469	4370	5063	2934	7030	7672	10301	6649	6080	8013	9415	6640	11220	12375	8011	6937	6099	6136
ENSMUSG00000054072	4890	3513	1671	6882	4774	10395	10470	12022	11223	3569	5422	5527	16557	5167	11535	9371	15648	22874	19966	11796	14726	9011	15969	8256
ENSMUSG00000000740	5357	6074	8006	6133	6718	6030	6911	6942	6728	7738	8840	4862	6494	8258	7635	8213	8479	7593	9519	8851	8799	5443	7263	8448
ENSMUSG00000059796	6022	6217	7139	6041	7350	6383	6858	6806	6901	7447	7037	6029	7750	8434	9140	9155	7670	7276	10440	8975	8979	7445	7389	8824
ENSMUSG00000093674	5264	6578	7631	7086	5521	6529	6777	4273	4628	7868	11985	5994	6990	9267	7057	9456	8806	9967	8309	8896	6856	4467	7258	10544
ENSMUSG00000029369	5614	7910	3582	7906	8668	7914	5632	6515	7708	5145	6536	6926	7264	6635	9150	11970	10724	9793	16863	13748	13222	7926	7932	10382
ENSMUSG00000045636	4861	6417	6332	6499	6668	7752	6826	6608	7924	6735	6032	7207	7985	5447	8208	10165	7719	8348	10888	7553	7141	7120	6136	6974
ENSMUSG00000072676	2943	4533	9855	8073	6358	7949	6322	7122	10283	3492	7501	5363	3348	2438	3451	5438	4519	7355	9477	11024	10450	4133	4332	9277
ENSMUSG00000040963	7231	7107	5943	7657	9287	6766	5305	4603	5181	6464	7466	6667	6724	6844	8491	10178	10258	8603	10795	8801	9039	6249	8339	9511
ENSMUSG00000030082	4775	6019	14687	5212	6118	5121	7742	6556	7230	5251	5658	5235	5542	5421	5304	5672	6648	8363	7214	7455	6874	5272	5986	5923
ENSMUSG00000026238	5504	7018	9650	5930	5684	5784	7005	6685	6730	7076	6982	5541	7432	8372	7328	8063	10946	9556	9428	7713	8383	5707	7748	8758
ENSMUSG00000007891	6829	5660	7415	7374	7548	6904	6230	5589	5713	6522	7266	6509	6090	5958	7565	8518	7552	7738	8784	8753	7993	6409	6503	8647
ENSMUSG00000019179	7073	7887	8163	6697	7799	6012	5313	4629	4933	7640	7019	6379	6277	6279	8009	7928	6378	6480	6552	7125	6534	6885	7278	7417
ENSMUSG00000025809	6261	6115	7106	5938	6620	7165	6455	6222	6517	7939	6319	6863	8678	7220	8962	10269	8879	8330	10467	8009	8415	8422	7334	10247
ENSMUSG00000058558	5485	6151	7338	5475	5841	6036	7125	6778	6838	8276	8263	5870	8029	10334	8971	9584	10380	8545	9982	9868	8520	6136	7713	8797
ENSMUSG00000020053	254	217	235	8067	5303	6707	15375	18161	24220	362	268	267	1143	572	1371	14483	19232	10572	32614	29801	25445	1320	1121	2637
ENSMUSG00000024413	8125	7148	5564	5310	5698	7379	4202	4965	4649	10106	7753	8423	10318	8372	10677	8895	9939	8965	8100	7255	8244	10080	6950	12959
ENSMUSG00000041237	2908	5636	1991	7690	7808	7385	7114	10920	10475	4943	5072	7372	5458	2780	5847	13134	10109	5752	7494	21584	13850	5051	4684	7735
ENSMUSG00000056851	7224	6283	6454	7135	7554	7580	4612	4579	4929	7710	8314	6720	7155	7812	8801	9578	8668	7454	9353	7288	7474	6124	7159	9068
ENSMUSG00000028410	6166	5972	5173	6924	13047	6288	6675	5354	5804	5206	5444	7033	7722	7161	9507	11292	7601	6830	8734	9695	8211	8972	7082	7570
ENSMUSG00000021756	5657	6522	7962	6258	6196	6944	8106	6277	7014	7436	4262	5855	8563	5303	7996	10411	9208	10547	10176	7462	7610	7211	5786	8100
ENSMUSG00000046794	5604	7492	3094	12827	15198	5395	8574	4496	4920	4603	2344	3871	3655	4289	4949	15777	8013	3076	11338	14768	4113	4560	6739	7126
ENSMUSG00000006932	5456	6832	6881	6080	6653	7105	6618	6750	7287	6908	5129	6665	8112	6123	7956	9444	8090	7699	10470	9087	8905	7598	6643	9106
ENSMUSG00000001924	6079	6705	7348	6174	7215	7043	6727	5844	6469	6798	5041	6623	7134	5349	6980	7204	7140	7279	8515	7987	8233	6337	6762	7665
ENSMUSG00000037916	7157	6897	6503	6537	7329	6108	4617	4957	5202	7989	7577	7084	6630	7044	7731	8511	6473	5916	6395	6306	6324	6624	6433	7603
ENSMUSG00000031271	5999	11869	12895	4333	2668	5497	2877	694	450	19974	5932	4699	3455	2814	6618	2662	2110	16420	1972	1240	1455	5302	3900	2819
ENSMUSG00000002222	5855	5772	4131	6256	6503	7546	5306	6325	6780	8395	6925	8040	8382	6239	9783	12131	10269	8592	9321	9542	8386	8195	5555	9455
ENSMUSG00000023367	7136	6774	11781	5807	5704	5627	9095	5095	3586	5528	6391	5302	5614	5923	6402	5965	5748	9763	6981	6005	5477	4582	6200	7370
ENSMUSG00000019838	8721	8761	9676	5266	7454	6461	3982	2467	2832	7515	6250	8324	9250	7071	15056	9934	7429	9645	5571	5257	6338	10743	7533	10923
ENSMUSG00000020089	6274	7708	11651	5835	6319	4996	6980	4843	5408	6049	5841	5645	5244	5697	6196	6039	5832	7759	7094	5500	4858	6196	6363	6267
ENSMUSG00000028426	6179	6566	7373	6369	7372	6829	6275	5982	6390	6411	5538	6242	6486	6005	6772	6964	6155	6557	7608	6695	6519	5944	6532	6927
ENSMUSG00000020386	6524	6888	4000	7816	7557	7060	5937	5465	5291	6677	6898	7397	6037	5105	8013	9505	7628	5694	6440	7913	6398	6164	5187	7585
ENSMUSG00000008668	4959	5648	6804	5563	5802	5952	6362	6751	6449	7518	10096	5458	6474	8668	8317	9550	9060	8442	9517	9611	9320	5705	7020	9102
ENSMUSG00000020849	5914	6830	6497	5861	6967	6686	6387	6286	6167	7020	6548	6082	7288	7067	7548	8331	8251	7389	9217	8503	7956	6753	7214	7877
ENSMUSG00000023921	6547	6925	6170	6727	7313	6662	5203	5292	6319	6723	5117	8080	7450	7302	8563	9855	8851	7828	9512	8201	6534	8186	6578	8770
ENSMUSG00000025823	4325	5277	15816	5136	7348	5739	8309	4928	6164	3600	5119	5295	5448	5329	4549	5280	6396	8602	8489	7022	6652	4618	5819	5860
ENSMUSG00000050565	6038	6127	6121	6024	6419	6737	6345	6690	6954	7091	5727	6775	7090	5391	7845	7349	7109	8099	7884	7205	7082	7285	6119	8200
ENSMUSG00000071650	5463	6709	8911	5588	6596	6313	7223	6373	6450	5952	4984	6460	6880	5135	7326	7994	7263	7975	8459	8088	7852	6150	5878	8055
ENSMUSG00000031138	6127	6708	6870	6512	6281	6440	7988	6618	7090	5271	5002	5911	5682	5229	6611	9441	7603	9987	11168	8760	7721	6834	5566	8113
ENSMUSG00000026568	5618	6254	3803	7894	7895	8260	4338	4007	4403	7475	9511	7340	8532	8707	9223	9393	8443	5965	10006	9146	8987	7617	8038	8668
ENSMUSG00000004897	5975	6291	5434	6548	7658	7494	6198	5071	5799	7285	6793	6167	7337	7221	8616	10550	8203	6769	8776	9555	9115	6729	7304	8335
ENSMUSG00000028756	5627	4706	5545	7632	7729	7466	5845	5540	5972	7148	7372	6034	7403	6788	7734	9508	7635	7260	10411	8523	8474	6556	6412	8138
ENSMUSG00000029727	7205	6412	13700	7069	5091	6167	8645	4628	4038	5699	3975	3873	4984	4430	5378	9876	7535	13639	7598	7771	7062	5036	3926	6248
ENSMUSG00000018659	6056	5704	8976	7163	6493	5042	7127	5714	6098	5180	6690	6152	5865	5121	7251	6891	6734	6987	7735	7078	6575	5564	5336	7489
ENSMUSG00000006998	6125	6050	7156	6295	6990	6314	6462	6115	6499	6315	4961	6829	6259	5444	6372	6573	5731	6069	7305	7051	6938	6086	5822	7135
ENSMUSG00000028517	5593	6011	7000	9907	7922	6473	5694	5765	5189	5202	4693	6653	7473	6526	9830	12290	10221	11137	11107	7296	8264	7958	7734	10254
ENSMUSG00000010277	5699	5941	4735	6771	7667	6234	6420	6537	6715	7022	5301	7049	7527	5642	8045	9819	7805	8183	8335	7485	7254	6809	5781	8091
ENSMUSG00000003526	8262	7984	4412	8801	9095	5052	4695	4160	4825	5458	6008	7208	7081	4657	9928	11181	10178	6960	5940	10112	7923	6382	6493	10901
ENSMUSG00000024150	4595	6238	8343	6805	7088	6294	8099	5692	6222	4054	6236	5853	5734	4803	6417	8266	8571	8389	10416	9545	6764	7282	6050	6775
ENSMUSG00000028639	5049	5751	5690	6294	7027	6726	6451	5742	6321	7649	6984	5823	8320	8421	8591	10039	9392	7913	11028	9176	9766	7227	8394	10560
ENSMUSG00000041660	7232	6387	3678	7083	7412	6823	4557	4823	4703	8060	6968	7512	7676	6999	8833	9244	7534	7274	6742	6245	7046	6964	6494	8697
ENSMUSG00000031886	5028	7342	2271	7798	8631	7606	5579	6590	5762	6097	5250	7145	5681	3023	5351	9609	6295	3818	7766	9761	8137	5348	4802	7287
ENSMUSG00000029545	6405	6729	4621	7260	7211	6631	5180	5033	5314	7324	6626	6677	6700	6255	6395	6998	6533	5920	6533	5834	6063	6040	6250	6695
ENSMUSG00000024424	4432	4345	5421	3420	3361	2167	12159	14438	14839	3697	3320	3233	3517	3700	4338	5220	3835	3982	3863	3959	3660	2930	2590	3645
ENSMUSG00000029273	6993	9280	3823	5588	7103	7968	2516	2804	2549	8936	8831	8439	10311	10879	13975	10490	9169	7247	9192	6956	6044	10852	8435	12250
ENSMUSG00000035885	6237	6294	6243	5805	6477	5619	4468	4978	4769	7402	10303	6125	5551	7064	8187	7272	5959	6122	6072	6252	6148	6238	5915	7293
ENSMUSG00000030087	5710	6636	5032	5117	7741	6685	3339	4288	5046	6592	8180	10323	8413	8003	9724	6943	8568	8258	5617	5800	6377	6550	6882	6086
ENSMUSG00000069456	7418	6623	2689	8028	9839	10689	2070	1505	1660	7995	7253	8824	7501	5351	9311	9862	7585	5096	4762	8712	6077	9593	6450	8232
ENSMUSG00000032096	4891	6630	8011	5472	6171	6291	6420	6332	6750	6253	5264	5962	7417	6628	6900	7881	6979	7252	7710	6889	7124	6515	6225	7090
ENSMUSG00000037580	5732	6403	4317	6207	7689	6736	5017	5011	5527	8782	6353	6613	8703	7167	10333	9132	8538	7825	9509	8483	9626	8336	6469	8550
ENSMUSG00000031545	5894	5813	6986	6517	7374	6646	6354	4599	6308	6359	5018	6402	4847	4624	6536	7023	5527	5748	5611	6553	5678	4438	4862	4763
ENSMUSG00000061540	6532	2759	45293	1072	526	1423	10173	2120	344	2453	908	635	1312	332	1606	282	609	21045	449	371	208	2393	886	1672
ENSMUSG00000033965	5710	5782	4726	7336	8559	5966	5677	5773	6519	4532	5609	7860	7454	4428	7940	7692	8544	6974	10895	9125	9622	6291	6736	10404
ENSMUSG00000075700	5093	6618	5935	5709	6297	7334	5978	5698	5485	6618	6240	7028	6894	6142	8061	7755	7479	7536	6824	7199	6483	6784	5791	7809
ENSMUSG00000004264	6364	5901	5358	7335	7900	5816	5171	4593	4701	6521	7754	6326	6642	7223	7657	8945	7342	6729	8836	7121	6999	5967	6878	7772
ENSMUSG00000028979	6103	6624	5615	5863	7220	5188	7245	6332	6661	5274	5648	5824	6077	6185	7556	8317	7632	7926	9187	7631	6928	6225	6368	7338
ENSMUSG00000005534	5106	5822	5319	5811	5951	7331	5597	5324	5532	8679	5159	7277	8827	6601	8162	9690	9259	8204	7688	6365	5994	8302	5001	7799
ENSMUSG00000012848	5245	5337	7505	5628	5871	5554	5589	6022	5693	7208	8194	4977	6166	7855	7276	8278	8030	7554	8667	8127	8742	5490	6564	8522
ENSMUSG00000037573	5869	8111	4171	5138	6183	7203	6899	6530	5267	4963	6059	6417	7664	5766	16925	6331	10892	5747	9789	6919	7606	7276	6522	6908
ENSMUSG00000030674	6029	6755	7654	6647	6556	4427	5872	6618	7205	4389	5032	5599	4231	4441	5241	5865	5371	5644	8524	7021	6849	4575	5663	6308
ENSMUSG00000027792	6920	5683	4225	8471	8054	8281	3620	3297	3771	5598	6740	8074	8466	7278	8904	12569	10925	8410	11607	9762	8495	8708	6780	11392
ENSMUSG00000021417	7402	5517	2704	6547	6491	7087	5264	4047	3944	9738	7667	6192	8667	7296	8651	9915	7188	8578	6057	4987	7272	6563	5994	6059
ENSMUSG00000022533	4329	5871	4813	5443	5842	9643	5726	5585	6186	7229	5282	6581	8402	5925	8350	8979	7760	6935	6626	6841	6902	6574	5004	7146
ENSMUSG00000026176	5385	5698	6384	6283	6295	6881	5474	5065	5325	6430	6942	6166	6515	6691	6943	7121	6432	7321	8456	6346	6588	6275	6705	8107
ENSMUSG00000030357	4359	7942	5543	5938	8517	5979	5537	4753	5405	5749	6489	6114	6749	5796	6417	7864	6353	5526	6669	8108	6946	6482	6569	7695
ENSMUSG00000036371	5732	6179	5790	6070	7076	6026	5287	5773	5780	7031	5700	5877	6860	7050	7372	8820	7908	6467	8879	7467	7581	6960	6374	8748
ENSMUSG00000021097	5810	5770	3097	6243	6847	6779	5364	4806	6597	8675	5102	7180	8082	7667	9974	11209	9187	9439	6070	6906	7483	8850	5824	8093
ENSMUSG00000039630	5164	6439	5500	5748	6443	6942	5926	5584	6453	7053	5536	5397	8192	7653	7217	9562	8076	8454	10209	7452	7209	7049	6986	7659
ENSMUSG00000038014	5496	6311	4385	5615	6507	6828	6054	5902	6240	7239	5298	6265	7730	6380	8175	9368	7694	7948	8297	6821	7594	6536	5863	6856
ENSMUSG00000026819	4121	7013	3234	2786	5674	9657	7537	10433	5269	2564	7169	6628	7057	5125	12027	3849	14103	6343	10403	8156	6485	4772	4757	2633
ENSMUSG00000026626	5399	4802	3872	6434	7561	7056	5037	5066	4826	6825	8039	6977	8067	7034	8437	10707	8483	6811	9197	8173	8306	7152	6399	8278
ENSMUSG00000022587	4131	3974	4334	5371	5009	5136	10734	10326	9951	3001	4631	5289	7589	3862	7002	7234	9653	13663	21260	15405	14971	5895	7365	10925
ENSMUSG00000018567	5591	5288	7973	5947	6145	5527	5914	4822	5416	6069	7668	5467	5551	5965	6749	7206	6759	8263	8050	6933	7018	5401	5992	7388
ENSMUSG00000030103	4902	6217	3903	5137	8213	5491	4930	8377	8684	6595	4474	4861	5101	4662	7269	7088	8366	4764	9882	12278	7083	6399	5576	7978
ENSMUSG00000045975	5546	5580	3813	6689	7267	6939	5096	5058	5339	6896	6027	7476	6711	4657	7505	8827	6586	5852	6923	6786	7798	6313	5874	8287
ENSMUSG00000039062	7174	5481	5442	8375	7491	5878	6283	3716	4081	4863	6086	6844	6712	4455	7097	9333	7778	9192	7547	6650	6696	5254	6315	8464
ENSMUSG00000109764	5456	5003	3849	5675	6046	6413	5036	6522	6677	6480	7790	6651	7292	6919	7744	7650	7693	7790	9438	7665	7846	7173	5451	8480
ENSMUSG00000064225	1172	1722	3308	9622	5227	7701	16563	9318	9287	953	3185	3447	2380	648	2026	9125	6272	8238	15240	16086	11146	2782	1179	2704
ENSMUSG00000020585	5556	4980	6900	6417	5966	6172	5737	5495	5877	6245	6319	5838	6699	6217	7751	8484	8227	7817	9280	8359	7965	6480	6248	8439
ENSMUSG00000039100	6055	6244	5953	7144	6810	6652	5376	5099	5317	5101	5115	6591	7207	4204	8047	9081	8014	7625	7481	6342	6327	6274	5003	7663
ENSMUSG00000060036	4301	6613	5844	5453	6058	6155	6498	7161	4895	7154	6949	4058	5663	10627	6677	11294	9077	6389	8199	11621	9594	4907	7850	7263
ENSMUSG00000047675	4468	5469	6791	4863	5508	5409	6486	6382	6174	6678	7969	4915	5865	7762	7114	7586	7930	7027	8219	7995	8290	4830	5970	6744
ENSMUSG00000078566	6347	5091	2919	8366	7762	6951	5695	4154	5018	5451	7430	5812	7623	8273	10704	14098	11770	8699	9525	9250	8535	7285	6531	7944
ENSMUSG00000019132	2832	5926	4512	6383	6682	8480	6560	4590	5228	6431	6280	6976	8218	5813	9938	11300	11207	8994	8714	10326	7374	8046	6073	7597
ENSMUSG00000022094	4144	6064	11413	6275	6851	6303	7102	4496	5442	4209	3221	5226	5349	5433	8679	10538	8952	11224	9078	6947	6751	5613	5071	5158
ENSMUSG00000016256	4932	4595	4575	7171	6560	6265	7655	6335	5957	4976	6629	5042	6292	6057	6242	9032	7898	9304	10965	7839	8700	5873	6395	7799
ENSMUSG00000035247	4745	5131	4613	5577	5588	7494	6556	5681	6234	8603	4348	6100	8319	6636	7794	10788	7640	7300	7241	5628	6443	6874	5127	7102
ENSMUSG00000020150	6634	7615	4356	7431	8537	4996	4268	4974	4444	3927	7069	6403	6459	6765	8966	10203	7838	7087	10524	9208	8091	6473	6626	9389
ENSMUSG00000020483	4861	5937	4300	6324	6838	7284	5748	5599	5868	6120	5389	6308	5727	5313	6738	8369	5823	5287	7250	6687	6211	6058	5184	7194
ENSMUSG00000005803	5768	5509	5372	6513	7768	6068	4473	4342	4967	6909	6311	6531	8203	7932	8784	10889	9665	7862	11118	8668	8365	7629	7448	9875
ENSMUSG00000056201	5360	5525	6999	5928	6060	5365	5686	5342	5336	6006	7395	5504	6271	5272	6931	6435	6743	8183	7315	6931	6752	5618	6608	7155
ENSMUSG00000028743	5996	6066	5060	6432	7505	5280	4746	4618	4804	6507	7714	5535	5476	6028	5960	6513	5340	5270	6121	5141	6222	4658	6316	6800
ENSMUSG00000020102	7141	5802	2424	8529	8788	8297	1910	1156	1294	9298	7336	8248	9981	7155	12083	13671	11055	7442	5386	5904	4893	9415	8110	10750
ENSMUSG00000030654	6071	5317	5362	5645	5895	5874	6189	5707	5552	6549	6258	5694	5296	4387	6573	6307	4750	6333	4365	4908	5684	5697	4772	6252
ENSMUSG00000032271	5510	7446	23136	4643	4811	3129	5343	2805	2069	3177	4230	3802	3229	5405	5753	4376	3765	6937	4926	3057	1946	4657	4361	3580
ENSMUSG00000025075	5737	6215	8941	5937	6497	5502	6372	4657	5578	4846	4127	5625	5850	5922	6872	7820	7040	8532	10841	8970	7858	6707	6818	8544
ENSMUSG00000020534	4598	6235	4179	8090	7707	6667	5235	4777	5120	3855	6343	7199	7038	4776	7384	9348	9832	6803	9567	11687	7910	6778	5708	8760
ENSMUSG00000022707	5678	7361	2549	6291	7719	6425	4541	4543	4462	8276	4983	7159	6471	4716	7731	10136	7379	4973	4176	8121	6362	6336	4755	7090
ENSMUSG00000063015	5519	4933	5563	6527	6668	6682	4667	5525	5433	5777	6609	6060	6555	5813	7009	8158	7988	6608	9996	7363	8064	5514	5977	10173
ENSMUSG00000026234	5501	5002	5237	5807	6731	5957	5569	5186	6000	6856	5905	6189	7717	7251	8312	10613	8908	6864	9315	8779	8425	6977	6596	8408
ENSMUSG00000039349	3811	6271	3017	4784	5571	7269	5808	6389	6311	6882	7460	6332	8599	6113	7357	6900	7822	7851	8415	6117	6831	6207	6348	6292
ENSMUSG00000027642	5866	5334	10734	5333	5916	5017	6626	5180	5732	4663	4397	5096	4820	4564	5718	6434	6210	8624	7688	7159	7033	4586	5635	6886
ENSMUSG00000018417	4679	7300	5485	4760	6733	5574	5322	6831	7377	5397	3905	6526	6543	5166	6346	7074	6553	5518	8324	6660	6574	5817	5533	7148
ENSMUSG00000035780	3254	2981	3301	7392	6982	7923	7619	8887	11442	1957	3070	4911	4269	3589	5797	10337	9367	5740	13904	14111	14470	5675	3709	6160
ENSMUSG00000032527	5239	5604	4551	5863	7297	6057	5117	5432	6192	5903	6071	6356	6634	6401	7685	9312	7535	7077	8688	7819	7487	6836	6170	8010
ENSMUSG00000078515	3906	5931	4591	5600	6950	6649	6158	5950	5455	6461	4954	7050	7223	6196	8225	9956	8815	7836	9368	6122	6110	7816	5637	7187
ENSMUSG00000005354	5875	6640	6825	6056	6649	4747	4535	4426	4668	6144	7168	5867	5872	6751	7560	7842	6567	6143	7066	6528	5778	6161	6358	7360
ENSMUSG00000040181	5423	6120	4031	9080	9652	7489	4305	3505	3887	4724	4798	6516	8023	4467	7845	12543	11320	8493	13630	13375	11046	8135	6683	8174
ENSMUSG00000068823	5308	5744	4602	5207	6350	6753	5496	5115	5507	6739	6264	6246	7372	7022	7944	8809	7434	7170	8398	7258	6940	6606	6018	6437
ENSMUSG00000045128	4921	4648	6029	5301	5838	5335	5501	5649	5616	6408	9028	5019	6406	7989	7727	8484	8362	8052	8611	8855	8700	5287	6988	8913
ENSMUSG00000030824	5697	5869	5698	5988	7295	5872	6364	4595	5146	5544	5566	5624	6224	5169	6682	7150	6986	7838	9112	7019	8581	5354	6747	8080
ENSMUSG00000034708	5717	4096	9599	7520	6466	5295	9054	4453	4351	4291	3894	4511	5255	4042	6159	9082	8745	9847	12856	8011	8407	4678	5549	6771
ENSMUSG00000024759	5012	5839	6073	5118	5706	6713	4810	5219	5356	6592	5580	7180	6924	6069	7757	8209	7550	6737	7711	7057	6530	7427	5474	9391
ENSMUSG00000053931	5970	6354	5020	5649	6099	6712	4150	3602	4381	9004	6574	5673	7879	7863	8581	8379	7277	6164	6095	6688	6393	7299	7685	8926
ENSMUSG00000027366	4579	4482	6287	5038	4469	6815	7164	6892	7555	5815	5152	4884	6262	4924	6410	7525	7000	6872	6756	7317	7136	5600	4727	6507
ENSMUSG00000025176	6478	5375	4039	6399	7569	5275	3398	4139	4383	7181	7672	6919	7905	7631	8411	8089	8180	6595	5864	6354	6258	6653	7597	7105
ENSMUSG00000000149	5358	6439	4190	5014	6131	6293	5446	5472	4556	8061	6374	5477	6860	6606	6313	5151	4102	7349	4193	3053	4373	5915	5241	5193
ENSMUSG00000005981	5108	5407	4207	5702	6581	6397	4987	4843	5526	6809	6293	6669	6699	6474	6975	7756	6559	5964	8172	6730	7210	6414	6294	7042
ENSMUSG00000019802	4650	5293	7457	5116	5760	5800	6557	5973	6621	5072	4712	5503	5801	5437	6169	6942	6437	7172	7091	6509	6279	5528	5582	6308
ENSMUSG00000022403	5686	6287	4783	5711	7357	6584	5238	4687	5412	5635	5404	5655	6503	6559	7120	7919	7487	6762	8555	7445	7611	5741	6412	7136
ENSMUSG00000031708	6003	5806	6231	6224	7174	5625	5539	4651	4972	4638	6293	5231	4808	4418	6166	7142	6625	5513	8166	9180	8316	4692	6794	7546
ENSMUSG00000020629	6732	5059	4373	6455	6203	5859	5118	5099	5635	5183	6974	5696	5384	5791	7073	8650	6438	6700	7031	6615	7109	5530	5308	8357
ENSMUSG00000044788	5672	6830	7144	5557	6069	5119	5304	4221	4950	5375	5655	6489	6358	7420	6816	8336	6242	8003	7089	6897	5177	6250	5884	6689
ENSMUSG00000017778	5501	5702	5363	5007	5949	5061	4018	4645	4295	6565	10206	5902	5423	7347	7837	7704	5574	6014	6086	6115	5831	6077	5969	6962
ENSMUSG00000028240	5782	9430	9242	16451	9340	2647	5726	1203	2655	352	1516	3806	2698	2169	10723	14183	9814	11759	13812	9179	7256	7042	3853	10537
ENSMUSG00000074272	5217	5275	5411	5185	6222	6581	4455	5481	5857	6134	5555	6773	6695	5047	6276	6990	6962	6946	9897	6729	7405	6550	6212	8619
ENSMUSG00000026878	5592	6329	5066	5818	6698	5829	5192	5238	5232	5525	5407	6121	6852	6148	7434	8095	7767	7437	8682	6675	6859	6185	6306	7602
ENSMUSG00000030737	5002	5238	3031	8053	8805	5551	5892	5150	6424	3443	4775	6682	6126	3338	7224	10500	9893	8483	8739	9421	8441	6017	6307	9848
ENSMUSG00000027261	4602	5915	3786	3734	3436	3833	8762	9017	11034	4770	4553	4601	4445	5753	5571	6461	3988	5934	5161	6104	6142	5018	4880	5338
ENSMUSG00000020964	4567	4699	7404	6222	7459	6056	6436	4972	5065	5510	4134	5483	5563	4367	5723	7280	6376	7317	6430	6547	6020	4774	4885	7004
ENSMUSG00000030972	5541	4628	4788	5779	6156	6859	4017	4034	5748	6979	5884	7544	7507	5514	7378	8335	7089	6672	6102	6317	7048	6347	5722	6832
ENSMUSG00000068587	4372	4631	4233	6288	5957	6530	5864	5546	6863	5621	5304	6713	7580	4331	7529	10135	9125	8330	6815	7672	5908	7149	4556	8122
ENSMUSG00000036309	5781	6392	4700	5933	6331	5903	5335	4839	4657	5944	6136	5903	6004	5540	7049	7098	6852	5954	7337	6700	6537	6021	5508	6126
ENSMUSG00000022353	5204	6179	6255	6137	7957	5647	4420	4380	6864	5309	3354	6083	7847	7062	9223	12025	9838	9791	7064	9105	8619	5545	6493	7927
ENSMUSG00000022884	5483	5203	2507	5405	6692	5801	4857	5679	6187	5742	6905	7243	7773	8142	9755	10770	9646	8687	11831	8668	8876	6961	5698	9325
ENSMUSG00000038967	8690	6468	4880	6155	7239	4379	3127	3227	3850	5960	6905	6761	5587	5621	7170	6681	5744	6167	5803	5429	5667	5969	6359	8416
ENSMUSG00000032114	7620	7476	3770	6731	8808	4315	3978	4211	4425	6360	4094	5823	5798	5951	8216	11190	7687	6528	4245	7461	6731	5114	5169	6524
ENSMUSG00000024991	4750	4810	5148	4432	5549	7768	4571	5231	5846	7475	4993	6891	8670	7431	7524	9206	8744	8524	9170	6656	6884	8137	5373	7969
ENSMUSG00000020029	4369	5689	4312	4810	5389	6340	5007	5634	4802	8075	6877	6069	6689	7253	8658	7651	7680	7003	7856	6121	6833	6652	5448	6700
ENSMUSG00000038527	4790	6418	6753	5502	5738	5346	5746	5137	5080	5344	5805	5652	5472	5239	5613	6134	6298	8167	7657	5992	6481	5406	6044	6913
ENSMUSG00000028527	6482	6685	1928	5451	6999	5785	3940	2460	3082	15601	4309	4567	6874	7406	10498	10613	7525	5196	2143	3445	3048	5457	5078	5893
ENSMUSG00000030513	5309	5053	2424	7114	8377	7095	4839	3519	3661	6871	5714	7106	6791	3861	7045	8005	5631	5274	4950	5187	6401	5308	4894	6979
ENSMUSG00000025203	6565	5038	30716	1243	2814	2721	194	195	213	6092	4562	6695	3410	2706	5292	1187	2170	847	1344	522	356	3246	4236	8547
ENSMUSG00000025261	3802	4717	4519	4588	4415	6762	5669	6176	7364	8161	4566	6157	8193	6013	6084	8634	6165	6812	6652	6505	5852	6993	4317	6502
ENSMUSG00000037622	4635	4366	3525	4338	6181	7320	4233	4785	4786	10013	6591	5954	6030	5775	6052	5168	4091	5673	6046	4131	6665	6595	6529	7050
ENSMUSG00000055053	5579	6347	4131	6855	8333	6139	6287	4089	5743	5204	3716	4268	4684	3750	4735	8045	6203	4745	5945	8550	6485	3857	5170	6509
ENSMUSG00000038274	4967	5156	5754	6181	6561	4805	4199	4341	4120	6452	8879	5066	5184	6797	6668	7727	7057	5981	6446	6830	6577	5343	6266	8207
ENSMUSG00000028479	6115	5386	6487	4567	4931	4966	6378	4123	5778	8396	4011	5304	6588	6053	7801	7468	6990	9105	6684	6991	7938	5538	6049	6597
ENSMUSG00000024066	6354	5681	5764	5102	6593	6168	5741	3932	5151	5957	4106	5889	7339	5867	7637	7952	7144	8519	6459	7124	6906	6045	7194	7322
ENSMUSG00000024827	4443	6925	5245	4079	5942	6177	3217	5633	5250	6359	5221	7915	7124	6901	5460	4189	4905	5028	10222	4057	5043	6479	6950	6565
ENSMUSG00000063457	4685	4644	5769	4999	5414	4885	4941	5150	4954	6848	9076	5025	5953	7893	6804	7504	7081	6756	8095	7304	7549	4946	6735	8189
ENSMUSG00000041740	4679	4947	4746	5354	6656	7072	5623	5221	5019	6049	5557	5450	5838	5127	5866	6406	5791	5971	7379	5872	6407	5193	5842	5868
ENSMUSG00000029597	8404	6100	11736	3508	6270	3107	3022	3755	5621	4740	4834	5174	5745	11639	10928	8129	7681	6022	11261	6713	7082	5077	6954	6309
ENSMUSG00000027367	6092	5993	4642	5859	5908	5348	4539	4503	4577	6843	5828	6064	6734	6080	7920	8470	6658	6288	6532	5793	6070	6322	5515	7399
ENSMUSG00000021270	2837	6544	3909	3732	10150	4499	8077	6426	7023	3644	4403	4929	5176	4830	4287	7126	5003	3952	6553	6512	5615	8395	4449	3704
ENSMUSG00000039519	2344	1745	1588	1336	1428	1128	13085	17915	21633	1629	1035	1134	2008	1902	1724	1832	1372	1675	1069	1986	3130	1513	1197	1287
ENSMUSG00000058492	4823	3960	3938	6001	6072	5677	6037	6412	7387	4547	4969	6162	5765	5731	5862	6601	6881	5505	6877	6032	5892	4547	5233	6611
ENSMUSG00000034566	5962	6147	5884	5224	5734	4905	3851	3976	4120	6230	8452	5441	5941	6660	7442	7395	6237	6171	6374	6318	6223	6271	6158	7120
ENSMUSG00000028399	4978	5728	3756	5515	5669	8071	4717	3952	5164	6852	4802	6501	7675	4849	7561	9432	7167	6077	4661	5825	4843	6767	4474	6954
ENSMUSG00000020190	6429	4909	3917	5603	6461	5036	3935	3041	4648	7337	6771	7446	6457	6439	9335	7771	9085	7506	4353	7538	7227	6586	5666	6620
ENSMUSG00000046364	4002	4639	5813	4999	5221	4629	5734	6119	6482	5978	7472	4311	5783	6701	6358	7552	6800	7550	8133	8035	8257	4821	5829	7891
ENSMUSG00000059291	4401	4914	5536	5348	5064	4890	5192	5161	5395	6506	8306	4566	5741	7628	6836	7114	6917	6927	7195	7027	6974	4913	6286	7566
ENSMUSG00000041168	4836	5298	4682	5553	6245	6184	4835	4507	4965	6965	5207	5974	7090	5815	6439	6987	6547	5950	7568	6515	6939	5963	5926	6570
ENSMUSG00000022887	4387	4038	6165	5373	5526	4988	6381	6349	7587	4280	5125	5051	5947	4290	5443	7352	7837	7796	8604	9163	9026	5202	5236	8184
ENSMUSG00000023942	5085	5709	5204	6408	7209	5576	4110	3965	4307	4243	7199	6197	7163	4823	7188	8199	9013	6751	8425	9516	8852	6492	6725	8151
ENSMUSG00000024953	4845	4949	4464	5385	5379	4592	5477	6549	6408	5829	6777	4548	4719	5140	5701	6338	5058	5171	5821	6229	6194	5167	5188	6047
ENSMUSG00000031299	5348	6406	4292	4791	5931	5448	4158	4294	4344	7436	5778	6827	7024	5425	8022	8425	6666	5472	5290	5731	5211	6990	5242	6986
ENSMUSG00000003420	5745	4663	3456	6885	6851	5637	5200	4884	4917	5615	5571	5592	5943	5362	7588	7970	7373	6880	8476	7611	8711	5430	6630	7724
ENSMUSG00000025481	4880	5253	6313	5512	5424	4696	5569	5272	5658	5387	6608	4392	4772	5447	5825	7106	6190	7235	8283	7851	7283	5269	5346	6311
ENSMUSG00000059447	6045	5825	4231	5949	5791	5745	4509	4190	4293	6971	5384	6029	6574	6469	6765	7606	6440	6615	8055	5286	6149	6261	5661	6038
ENSMUSG00000054808	4549	5412	7252	5436	6143	5432	5550	4681	5033	5113	5025	5322	5781	5063	5237	6519	6834	6578	8966	6937	7094	4979	6337	6849
ENSMUSG00000007815	5494	5736	5406	5310	6237	5498	4778	4514	4781	5458	5859	5847	5968	5564	6931	7010	6960	6533	8295	6554	6757	5556	6016	6813
ENSMUSG00000014313	4639	4997	4944	4661	5092	4587	4273	4470	4064	6582	11020	5454	5314	6019	6076	7195	5671	5412	5914	5732	5636	5227	5618	6050
ENSMUSG00000035203	4726	5161	4095	5702	6691	6397	5503	4489	4605	6276	6168	4944	5877	4794	5938	7003	6063	6016	6953	6088	7031	4902	5396	5549
ENSMUSG00000030108	2542	5033	3748	5767	5808	7862	5849	5621	6002	6844	4793	4869	5726	3992	5535	7483	7397	6001	8891	9152	9762	4561	5735	6841
ENSMUSG00000025544	4954	4627	6758	5788	5850	5921	6318	5048	5194	4917	4421	4935	5914	4608	6890	8129	7620	7207	8736	7430	7571	5381	4860	7235
ENSMUSG00000036427	5472	6495	4974	4624	6306	5149	5144	4762	4456	6205	5816	5025	5351	5311	6086	6949	5381	5251	5740	6793	6972	5014	5665	5729
ENSMUSG00000051695	5089	5767	5692	5333	6838	5115	5010	5028	5123	5239	4844	5154	5551	5579	6302	6456	5360	5563	7602	6604	7438	5055	6291	6675
ENSMUSG00000025795	5290	6054	3601	4587	6781	6055	3006	3678	3272	7863	6927	7101	7574	7574	8492	8239	6583	5376	3226	2383	2261	6373	6227	6876
ENSMUSG00000037331	4050	5858	4685	4373	5771	6764	5122	4894	5345	5993	5280	6035	6961	5187	7349	7397	6580	6503	8831	5941	6244	6083	5529	6087
ENSMUSG00000020484	3484	3931	7327	3935	4761	4184	7630	7726	8982	4410	4355	3362	5048	5240	5034	6520	5554	7225	8127	6366	6691	4167	4884	6009
ENSMUSG00000026866	4961	7522	7498	4149	4892	5404	4201	6139	6044	5056	3723	4383	4597	4999	5345	4917	3882	5398	6917	5305	5182	6228	4814	5504
ENSMUSG00000054676	6209	4800	3952	6043	5786	5365	4971	4504	5192	5701	5933	5452	5718	6000	7073	7198	7651	6823	7462	6664	6407	4909	5673	6285
ENSMUSG00000030062	3981	4913	12484	4430	4522	3782	6343	4774	5955	4453	4066	4200	4378	3854	4736	5359	5330	7309	5744	6472	5992	3715	4898	5971
ENSMUSG00000029669	5617	5678	3967	5245	5551	6242	4948	4282	4839	6089	5679	5747	6387	6946	8300	7713	7140	8139	7307	6639	6623	5883	5771	6522
ENSMUSG00000030237	6568	10163	3853	6249	10082	5438	646	818	1112	4941	6428	7549	11478	10129	13497	12330	9872	5428	8437	8430	5585	10648	9285	13796
ENSMUSG00000074639	5029	7492	3003	6889	7836	7328	2747	3041	2554	4508	6312	6960	9030	7078	9981	12305	10956	10078	15375	10604	10516	9520	8384	11607
ENSMUSG00000042251	5293	5561	4479	5929	7145	6046	4355	4238	4507	5053	4845	6228	5735	4068	6272	8057	6965	5719	7795	7480	6115	5589	5457	7910
ENSMUSG00000049858	5245	5810	5372	7193	6686	5915	3218	3098	3877	4884	5417	6820	5390	4229	5769	5319	6235	5502	6776	5084	4847	5763	5452	7687
ENSMUSG00000033174	3992	5770	1563	6367	7554	6363	6614	4107	3996	5216	5042	6735	6770	2715	6314	8149	7504	6670	6319	7082	7599	4757	4112	5628
ENSMUSG00000032485	4626	5077	5747	5095	5231	4558	4754	6003	6114	5430	4672	6003	5530	5587	6182	5030	6022	6804	9633	6679	6817	5130	5275	7197
ENSMUSG00000025290	4432	4869	5946	4239	4505	4750	5140	5414	5467	6582	7403	4460	6052	7809	6846	7866	7787	7348	8323	7881	7828	5526	6004	8285
ENSMUSG00000027195	4725	5000	5484	5078	4988	4912	6507	6402	5833	4884	4030	5245	4635	2969	4862	5196	4288	4701	5306	5223	4950	4604	3932	5506
ENSMUSG00000011382	4247	5274	2448	5348	6509	6069	4790	4363	5101	6049	6212	6603	6350	5596	6683	8360	8084	7539	7314	6851	6115	6590	4883	5659
ENSMUSG00000029458	5160	5411	3770	4185	4391	5936	4827	4523	4543	8353	6356	5531	7506	6627	7397	6322	5438	6461	5940	4553	5533	6005	4830	5582
ENSMUSG00000062410	6215	6188	3349	4803	5753	3776	5534	5591	8169	3511	4223	5848	4351	4944	5626	6128	4775	5644	5167	5846	4801	4021	4903	5567
ENSMUSG00000049517	4387	4772	5911	4569	5105	4716	4915	4789	4709	6660	7583	4778	6023	7405	7016	7556	7591	7169	7320	7087	6842	5075	6015	7779
ENSMUSG00000040548	3947	5081	3965	4927	5834	6461	5351	5704	5581	5344	4856	5827	5452	4250	5239	5219	4648	5036	6629	4928	6110	4727	4432	5378
ENSMUSG00000027180	5380	5576	4503	5342	4850	5930	4549	3921	4068	6651	5778	6294	6733	5341	7185	7715	7233	5684	6345	5853	5120	5695	5062	7769
ENSMUSG00000015243	4028	4920	5803	4121	4549	6300	6111	6066	7173	5257	3322	5122	6634	5445	5896	6857	6643	6155	8607	6777	5503	5298	4201	6060
ENSMUSG00000031958	3799	5242	3731	3632	4843	5090	9800	6310	6515	4894	4072	4720	4353	4103	4787	5471	4225	6861	4905	4694	4684	4610	3281	3103
ENSMUSG00000017404	4641	4870	5326	4795	4924	5059	5291	5155	5177	6604	6890	3851	5847	7241	6555	7248	6833	6500	7391	7191	6925	5117	6378	7897
ENSMUSG00000024378	3397	5034	5128	4955	5147	5509	3870	5975	8429	4464	5336	5176	6140	3948	8645	7352	8425	6829	7129	8897	7233	6553	3896	7664
ENSMUSG00000022383	5642	5134	3904	7626	6698	6220	4346	4095	3568	5811	2862	6317	6327	5819	7650	12024	9538	8077	4999	5330	4935	6328	5484	8632
ENSMUSG00000032328	3800	4232	4815	4668	4310	5561	6605	6372	6981	4708	4977	5175	5968	4943	6342	6616	6672	6634	8923	7506	7190	4950	4460	6270
ENSMUSG00000020664	5199	6106	5567	4985	5737	5332	4114	3796	4370	6395	4635	5863	6715	6062	7067	7445	6374	6207	6359	5529	5022	6142	5407	6593
ENSMUSG00000038690	5232	5500	5326	4513	4810	4476	3976	4291	4063	6191	8636	5037	5251	6491	6207	6739	4902	5248	5136	5412	5225	5894	4696	5854
ENSMUSG00000010601	5889	5367	3002	5679	6769	5552	4055	3585	4516	4950	6147	6507	7454	4354	8697	8466	6985	7840	5984	6769	5308	7457	6293	7301
ENSMUSG00000028788	5116	4824	5376	4628	5027	5796	4399	4383	4188	6005	6263	5982	6211	5537	6488	6682	5896	5844	6574	5486	5838	6006	5188	7123
ENSMUSG00000001424	4354	5508	8727	4416	4310	4736	5907	4712	5860	4692	4018	4645	4643	4868	4341	4675	5358	5854	6228	6543	5777	4369	4737	4793
ENSMUSG00000057037	5325	5306	5406	4904	5386	5542	5052	5077	4991	4224	5145	5487	5210	5652	6423	7579	5995	7144	7543	5734	5948	5490	4743	7129
ENSMUSG00000030432	4558	4834	5743	4596	5280	4692	5470	4881	4958	5270	7260	4229	5237	6517	6160	7083	6714	6855	7979	7580	7864	4149	6245	6644
ENSMUSG00000037072	4234	4431	5963	4578	4106	4869	6364	5551	6430	4954	5663	4617	4894	4722	5595	5577	5348	6758	6036	5983	5531	4531	4532	5874
ENSMUSG00000035473	5158	5467	2787	5700	6226	5187	4286	4140	4543	5956	6393	5879	6017	4859	6568	7926	5936	5460	5988	5893	5847	6299	5069	6636
ENSMUSG00000026260	5863	5906	4957	5146	6239	4753	4056	3975	4154	5456	5852	5243	5111	5373	6029	6066	5379	4930	5591	5578	5433	5044	5714	5487
ENSMUSG00000020250	4209	5758	4339	4567	5794	6333	5852	4336	4704	6248	4355	5052	5792	4780	6074	6501	5134	5652	5966	5591	5356	5487	5118	4915
ENSMUSG00000058546	4550	4846	5470	4195	4714	4592	4812	5412	5078	6004	7486	4353	5831	7246	6541	7185	6969	6668	8219	7125	7116	4919	6185	7744
ENSMUSG00000018166	4541	5378	4025	2880	2130	5973	4871	7214	5769	7140	5768	5402	7323	4382	4945	5851	7176	7438	7304	5532	5856	5541	3337	6850
ENSMUSG00000022443	4288	4718	9601	4453	4764	4937	6024	4067	5171	5282	3262	4465	6631	5182	5717	6828	6797	7840	7998	7481	5458	5169	5345	6070
ENSMUSG00000006699	4848	4671	5908	4945	5127	5307	4544	4630	4693	5831	5151	5281	5706	4959	6356	6560	6183	5989	6747	6359	6335	5471	5689	7016
ENSMUSG00000059070	4270	4743	5702	4474	5125	4493	5598	4834	4935	5672	6880	4203	5020	6229	5612	6120	6036	5670	7167	6793	7022	4197	5630	6147
ENSMUSG00000001247	2637	4998	4267	3715	4744	5326	9191	7357	6248	4450	4304	3680	5528	3732	5413	6510	5810	6266	9893	9551	8790	4524	5251	6430
ENSMUSG00000054733	5172	5410	3379	5263	5806	5342	4368	4262	4269	5803	6418	5413	5381	4799	5827	6193	4951	4982	5964	5467	5413	5242	4756	6083
ENSMUSG00000026922	4279	5178	5306	5360	6084	4060	6741	5667	4745	3474	5366	4644	3742	3604	3839	4839	4307	3610	7627	5892	4520	3564	4688	4717
ENSMUSG00000020612	4612	5264	5719	4786	5340	5149	4437	5082	4762	5256	5349	5145	5939	5408	6640	6717	6183	6099	9171	6416	6771	5455	5421	7215
ENSMUSG00000018293	4947	4964	5697	5015	5355	5059	5333	4355	4605	4745	6311	4445	5774	5619	6220	5969	6228	6454	7249	6540	6616	5040	6482	5906
ENSMUSG00000012428	3685	4769	12122	4151	4393	4151	8924	4603	4300	2789	3344	3581	4206	3442	6083	5596	4975	7952	6259	4503	3956	3873	4279	5353
ENSMUSG00000036257	4809	5336	4116	5012	5078	5791	4604	4609	4661	6104	4891	5717	6266	5507	7126	7312	6519	6082	5996	5061	5209	5835	4775	6295
ENSMUSG00000022742	4986	5643	4165	7412	6153	5520	5501	3690	3080	4739	3920	5915	5602	3726	5530	7180	5780	6154	6232	4455	4862	4499	4670	5823
ENSMUSG00000029390	4230	4842	7510	4746	4725	4894	5328	4762	5212	5369	4228	4838	5489	5078	6172	6475	6349	7156	6241	5988	5836	4690	4633	5842
ENSMUSG00000020072	4326	5333	2237	5632	6490	5833	4270	4030	4480	6422	6314	5266	7298	6026	6873	8613	7006	6663	4888	5108	5079	5061	4744	4903
ENSMUSG00000020358	4203	4822	5416	4414	6017	5197	5202	5271	5043	5823	4738	4473	6439	6009	7104	7567	5426	5385	8004	6633	7015	6234	6343	7170
ENSMUSG00000027406	5110	5537	3547	4579	5753	4983	3915	4106	4580	6439	6170	5854	6626	6972	7206	7162	6441	5018	6788	5492	5589	5923	5196	5852
ENSMUSG00000058793	4798	4921	5045	5226	5039	6254	3565	3340	3577	6854	5739	6159	7168	5688	6968	7776	7777	6660	6224	6606	5392	6457	5205	6928
ENSMUSG00000071644	4225	5502	6935	4357	5386	4563	5509	4891	4862	5385	4580	4308	5084	6068	5795	5875	6271	6460	6758	5925	5793	4319	5358	5733
ENSMUSG00000061315	4322	4499	4015	5036	5409	5163	4474	5012	4892	5972	6589	5001	6269	7350	7129	8163	7450	5934	8153	7847	7502	5711	6167	7657
ENSMUSG00000025127	4168	4661	4184	5254	5525	5137	5464	4909	5164	5142	5646	5092	6256	5812	6246	6160	6515	8317	5856	5208	5923	4378	4605	5425
ENSMUSG00000036751	5187	5318	4966	4606	5380	4449	3824	3956	4034	5554	7874	5120	5313	6340	6774	6841	5339	5880	5356	5815	5543	5358	5791	6198
ENSMUSG00000029467	3587	4425	7635	4000	6801	5372	6069	5107	4609	4936	3514	4147	5738	4307	6999	7373	6159	5296	6959	5866	5287	4391	4367	4924
ENSMUSG00000089678	5975	6047	5472	5085	6520	4613	3170	3178	3656	4010	5376	7020	5036	5745	6658	5648	5104	4612	4846	3984	2624	6026	5041	5026
ENSMUSG00000068290	4854	4461	4585	5522	6070	5048	4004	3801	4016	5675	7095	4982	5493	5858	5802	6451	5940	5584	6664	5956	5945	5227	5635	6337
ENSMUSG00000029020	6339	5483	3875	6314	6945	4358	4154	3709	3994	4932	4109	5807	4902	3537	6499	6864	5452	5290	4971	5240	4911	4808	4686	5916
ENSMUSG00000022462	3553	3857	4584	3786	4643	8094	4870	5612	5876	4372	4679	6049	5517	3874	12682	5967	12707	6016	6433	5270	7187	5337	3294	3830
ENSMUSG00000026202	3617	6805	5198	3686	6720	5424	3593	3826	4810	5752	5717	4807	4867	4969	4653	4066	3771	3447	5303	5237	5170	4694	6870	5423
ENSMUSG00000027706	4183	4496	3996	5089	5286	5525	5318	5212	5688	5162	4677	5271	6113	4956	6644	7318	6980	6406	7301	6841	6765	5271	4980	6115
ENSMUSG00000024254	6600	3848	3903	4977	5430	4448	2600	2885	3698	9159	5256	7090	7117	7449	8969	7521	7746	6038	5826	6130	6105	5770	7408	10899
ENSMUSG00000041698	4	2	5	163	33	158	12994	20183	26181	3	7	2	4	2	2	418	373	104	832	2151	10087	0	1	5
ENSMUSG00000051223	4787	5143	5559	5058	5125	4759	4734	4973	5006	5157	4158	5185	5889	5794	6443	6955	6396	6199	7272	6439	6096	5483	5312	6821
ENSMUSG00000027184	4072	5695	6150	4462	5262	4878	5521	4701	4432	4773	4033	5603	5991	5499	5456	6762	6167	6443	9458	6105	5164	5733	5838	6423
ENSMUSG00000004040	4583	5929	9778	3866	3713	4624	6684	3710	3380	5006	4266	4015	5177	4279	5197	5001	5021	8997	6153	3936	3797	4288	4155	4491
ENSMUSG00000000088	5015	5332	4832	4569	5509	4659	3677	4187	4241	6211	6371	4910	5232	5738	6412	6297	4944	4573	5032	5515	5332	5478	5387	5660
ENSMUSG00000005069	4663	4765	4076	5474	5903	5451	5070	4432	4180	5044	5013	5420	4822	4246	5307	6075	5007	4782	5466	5580	5583	4418	4398	5791
ENSMUSG00000028393	5537	5272	5734	5687	6583	4588	4044	2900	3207	5105	6075	4750	5068	4642	5774	6347	5995	6101	5776	6227	5856	4851	6471	6239
ENSMUSG00000073424	6883	5871	4853	5156	6142	4625	3325	3075	3907	5223	4483	5714	5613	6040	6613	6936	5278	6395	7699	4749	5280	5588	5746	6855
ENSMUSG00000025968	5263	5550	4220	4604	5567	4830	3642	3780	4392	6607	4697	5995	6276	5517	6860	7583	5791	5228	5867	5302	4849	6421	4856	6184
ENSMUSG00000024799	4917	3811	4547	6826	6716	5277	3952	3811	5314	3514	5085	5369	3029	2721	4410	7279	5435	4609	7888	9678	6859	5218	4215	8472
ENSMUSG00000000594	4833	5093	3842	4998	5125	5489	4678	4876	4374	5080	5626	5089	5247	4081	5131	6005	6271	5017	10708	6577	6195	4500	4951	6179
ENSMUSG00000038615	4271	4684	4028	5452	6093	5900	4994	3944	3432	5451	4923	5860	5544	3686	6110	6998	5729	5949	5507	4569	4611	5773	4255	5118
ENSMUSG00000031532	4925	4153	6659	5413	5412	5175	4552	3537	3787	4970	5448	4984	4811	4373	5404	5532	5308	6296	6168	5217	4937	4924	4933	5845
ENSMUSG00000046027	6381	4913	4301	6219	4885	4217	4621	3937	4071	5643	5232	4507	5377	5149	6214	7387	7902	6614	4810	5620	5543	4881	4546	6379
ENSMUSG00000034171	5031	5232	5335	5527	5545	4858	4594	4155	4549	4326	4795	4962	4872	4492	5360	6296	5290	6325	7259	6720	7079	4914	5420	6905
ENSMUSG00000058454	4046	5008	11771	6273	4714	2444	4646	3987	4825	2241	4288	4637	3318	1659	4297	4362	5530	4311	6065	8053	3999	3529	3623	9544
ENSMUSG00000022890	4459	5313	4918	4540	5210	4856	4617	4348	4546	5469	6502	4060	5170	5639	6321	6869	5648	5918	6616	6408	5818	5571	5419	6154
ENSMUSG00000060938	3845	4386	5468	4155	4344	4189	4505	4876	4788	6046	7655	4569	5415	6411	5996	6972	6596	6209	6825	6913	7109	4850	5635	7675
ENSMUSG00000013663	4308	4620	4760	5077	5591	6314	4377	4190	4381	5334	4411	5430	6050	5122	6665	8367	7010	5900	5912	6140	5561	5241	4618	6909
ENSMUSG00000062624	2273	2716	2573	3822	5012	4382	10046	7599	11242	2589	3312	3207	4591	3855	4021	8260	5652	4323	9548	9196	8607	4199	3934	6061
ENSMUSG00000079563	5715	5260	8259	5077	5094	3695	5205	4228	4349	3113	3988	4769	3558	3985	4525	5030	4445	5280	9131	6041	5700	4453	4843	5919
ENSMUSG00000046062	3790	5464	3688	5077	5993	5937	5050	3881	4649	6031	4017	5106	5168	4402	7116	7841	6293	5510	4558	5987	5665	6698	5221	6399
ENSMUSG00000036503	4763	4554	4719	5108	5352	5294	3988	4291	4714	5082	5252	5537	5982	6200	7328	8177	7142	6460	8215	7048	5821	6177	5254	7505
ENSMUSG00000061787	4140	4530	5173	4160	4534	4351	4071	4513	4612	6505	7657	4327	5453	6962	6350	7020	6501	5848	6620	6598	6579	4810	5241	7284
ENSMUSG00000040731	4858	4747	4957	4995	5448	4534	4591	4851	4692	5279	4825	4704	5414	5335	6010	6861	6205	5377	7180	6248	6426	4774	5115	6475
ENSMUSG00000024610	9900	3938	5605	4077	4512	6713	1896	2697	1689	5687	4926	6815	10606	7053	11485	4309	8484	16249	7976	5132	3162	9139	14992	8263
ENSMUSG00000009927	4089	4071	5799	4172	4693	4491	4937	4799	4811	5422	7156	4013	5606	7112	6500	6709	7013	7741	7678	7272	6771	4637	5583	6426
ENSMUSG00000032898	5258	4560	4203	2713	2582	5239	3138	4651	4279	8585	7989	5140	6961	7311	4567	3730	3445	5982	5555	2493	5505	7133	5898	7326
ENSMUSG00000001911	5412	5446	3444	4432	5719	5063	4198	3995	5001	5927	4491	5115	6116	4439	7255	5714	6172	5737	5072	5288	6361	5052	5557	6303
ENSMUSG00000074063	2077	4235	4485	1853	2710	3226	8315	5942	7410	9833	5242	2489	6011	4332	4161	4350	4125	4716	7159	3049	3774	4075	3319	4699
ENSMUSG00000059824	5367	4792	4391	4933	5355	4449	2030	2500	4980	6769	6927	5296	8071	8940	8717	7023	8216	9486	4457	8254	7826	7512	7789	11118
ENSMUSG00000028607	5394	5016	3764	6054	6138	5161	4463	3322	3428	4597	4533	5838	4830	3859	4773	5482	5047	4872	6239	4261	4495	3938	4094	5168
ENSMUSG00000036892	5094	5681	2991	6146	7074	5403	3894	3948	4117	4740	4333	4201	5454	7009	6162	7534	7017	6682	8748	7637	5978	5042	5807	5179
ENSMUSG00000020267	4287	4438	5755	4438	4356	4421	4231	4199	4157	5868	6895	4518	4417	6045	5210	5662	5073	5322	5401	5235	5517	4538	4901	5474
ENSMUSG00000044393	4002	3901	3077	5564	5452	6097	4830	4938	6222	4448	3676	5192	6251	4362	6390	9742	7812	5741	9487	9170	9363	5970	5037	8617
ENSMUSG00000038121	4261	4719	2693	3924	4546	6753	3432	3604	3991	8995	4679	5786	6618	5907	5900	6612	5048	4517	3697	3622	3524	5463	4206	5480
ENSMUSG00000030541	5228	5453	3684	6152	6369	6222	2681	1928	2145	6162	6017	5304	6650	6998	6481	8215	6930	5297	7037	5807	5624	7338	6558	6028
ENSMUSG00000060992	3910	4788	7104	4687	4702	4170	5058	4475	4851	3840	5307	4352	4118	4124	4717	5279	5380	5987	6805	6389	5167	4064	4783	5543
ENSMUSG00000037780	2648	3524	4899	3852	3517	4778	8493	6938	6349	3744	4678	3775	3866	3095	3700	4563	4274	6306	6401	5990	6932	4310	3388	5319
ENSMUSG00000025613	4746	5427	5036	4238	5033	4236	4140	4157	4670	5222	5117	5061	5385	5544	5584	6414	5188	5303	6003	6019	5823	5169	4865	5646
ENSMUSG00000046949	5047	5069	3978	4625	4863	5676	2847	3132	3621	6245	5956	6016	5734	5708	6058	6966	5369	5088	5973	5802	5077	7079	5024	7273
ENSMUSG00000023044	595	511	1299	5178	1368	5477	13240	10516	10639	1409	4968	1850	1357	4080	868	4344	2897	1557	19174	10781	26735	572	2814	2993
ENSMUSG00000051339	3973	4649	5839	3787	4732	5009	3153	5237	4412	5740	4210	6108	5571	4628	7756	4849	5437	5756	7005	5650	5681	6210	6497	6899
ENSMUSG00000022234	3904	4923	4918	4538	5253	4998	4152	4679	5233	5358	4423	4462	5144	5384	5603	6092	5532	5312	5993	5724	5507	5018	4741	6363
ENSMUSG00000022425	7385	8401	2037	5019	6064	4333	2174	2506	2781	5445	4515	6063	5014	6899	8538	5721	4180	4392	3269	2551	1900	5590	5718	4952
ENSMUSG00000021957	3919	4473	3913	5189	6363	5108	3983	4286	4266	5353	5030	4772	4955	3219	4843	7632	5838	3941	5583	7164	7454	4192	4917	6774
ENSMUSG00000035769	5495	4553	4073	5235	5752	5383	4258	3261	3626	5032	5111	4815	4958	5596	5572	6829	5398	6111	6548	5480	5828	4824	5673	6747
ENSMUSG00000025935	3502	4260	9184	3936	4298	3899	5788	5164	5452	3484	4016	3548	3928	4259	4238	4429	4902	5896	5681	5990	5518	3764	4080	4701
ENSMUSG00000064357	2944	6604	2721	4476	3862	1649	1072	4514	2553	4736	17824	3503	2356	1510	5830	4437	2562	4858	10673	4083	5404	1986	1893	5290
ENSMUSG00000030738	4523	4427	5879	4789	5420	4595	4549	4362	4691	4423	4005	4638	5079	4559	4969	5837	5176	5087	6873	6030	6071	4468	4882	6368
ENSMUSG00000022210	4507	4690	3081	5091	5123	5231	4597	3724	3613	5843	5701	4890	5415	5307	4963	6061	5487	5310	4823	4061	4132	4215	4221	4395
ENSMUSG00000020149	4093	4993	5543	4466	5198	4560	4924	4604	4496	4652	4063	4498	4911	4278	5462	5711	5245	5243	5393	5412	4712	4465	4403	5168
ENSMUSG00000001755	4770	4452	4168	5150	5181	4820	4157	3939	4006	5311	4556	5574	5179	4749	5303	5421	5032	4880	5207	5307	5434	4411	4596	5245
ENSMUSG00000021620	5356	4720	1955	4991	5949	5068	3301	3296	3483	6768	4790	6386	7348	6907	7952	7585	7127	5601	7206	4796	6422	5744	5358	6595
ENSMUSG00000037710	5434	4300	3002	5241	5477	4286	3380	3772	3967	5133	6924	5116	4894	6090	6517	6804	5772	5735	6970	5751	5572	5110	4869	6473
ENSMUSG00000038375	3053	3941	3343	4690	4668	4288	9302	6000	6033	3809	2927	3887	3807	2855	5963	5848	6007	4701	6520	5939	6194	3236	3796	4433
ENSMUSG00000015932	4584	4522	6062	4326	4566	4360	4773	4447	4801	4674	4505	4312	4551	4588	5675	5790	5555	6077	6940	6431	6397	4391	4915	6330
ENSMUSG00000037805	3686	4003	4946	4158	4505	4036	4797	5180	5187	5259	6230	3939	4434	6009	4845	5907	5659	5348	7101	6391	6344	3850	5305	6154
ENSMUSG00000032080	2284	2686	4264	8721	5011	5565	11785	5360	3298	2097	2127	2702	2708	2238	3679	8271	8355	10222	5656	9891	9514	2456	2189	3922
ENSMUSG00000030834	4751	5700	3360	4789	6351	4854	3995	3374	4558	4638	3946	5519	6067	5614	6139	7151	6756	7532	7068	6629	5776	6176	5045	5651
ENSMUSG00000025993	3564	2384	3442	4349	4262	7849	5745	5741	6768	4751	2471	4480	6044	4814	7023	9161	10415	8123	9822	6578	9331	5959	5448	6715
ENSMUSG00000037458	6261	5368	5465	4999	5848	3753	2710	3232	3992	4395	3854	5876	6273	6139	9447	7481	7520	7822	4131	5756	4799	5742	4576	8204
ENSMUSG00000020593	3098	2883	1734	3262	7886	4260	2221	2416	8086	6065	2492	11344	4639	2908	9439	11149	13031	4329	3616	9671	9561	3458	2573	3914
ENSMUSG00000033307	5753	4989	4763	3542	5482	4054	2726	2476	2742	7016	7783	4331	5727	6511	6209	5534	4467	4505	3876	4612	5441	4852	6840	5566
ENSMUSG00000039952	4520	4185	5025	5739	5437	5787	4266	3283	3607	4657	3835	5235	4589	3113	4883	6039	4897	4615	5934	5591	5282	4152	4358	6626
ENSMUSG00000030096	2670	4431	3593	3314	3273	8533	4335	4801	6039	7090	3690	3777	6659	4320	5282	6517	6011	5335	6680	6430	7701	5180	4738	5048
ENSMUSG00000029840	4225	4384	4091	4797	4787	5552	4078	4044	4209	5691	4609	4996	6136	5531	6767	7540	6577	6288	6155	5742	5600	5481	4949	6655
ENSMUSG00000042305	4376	4188	4461	4634	4713	5042	3793	3795	4171	5855	5062	5296	4830	4822	6205	5719	5387	4835	4825	4514	4491	4794	3778	5396
ENSMUSG00000028964	4242	4039	3912	5002	5278	4709	3902	3941	4065	4963	6687	4614	5297	5159	5708	6590	5576	4526	5174	5889	5294	4682	5159	6432
ENSMUSG00000035561	5458	5119	12605	4787	6121	4263	1849	2236	2547	3389	2983	3964	3775	5355	4527	6102	6255	4650	9561	5383	3967	4838	4607	5918
ENSMUSG00000028367	3861	3719	3390	5103	4743	5002	4422	4562	4590	4743	6498	4657	5028	3693	5690	6007	5057	5030	5693	6022	5995	4575	4304	5378
ENSMUSG00000109644	4242	5298	3511	4834	5539	4979	4376	3506	3973	5108	5614	4225	5781	7050	6769	6865	6019	7325	5692	5029	4461	4939	5431	4589
ENSMUSG00000004535	4484	4543	4337	3826	4963	4566	4688	4786	4862	4986	4224	4921	5268	4871	5853	5758	4738	5571	6112	5182	5730	4850	4642	5351
ENSMUSG00000022885	4192	3601	5606	4252	4577	5557	4123	4410	2991	5688	4730	5254	5617	5220	5030	5535	4882	7100	7486	4168	5251	4929	5017	7304
ENSMUSG00000035325	4768	5059	6269	4814	5705	4239	4671	3713	4145	4175	3359	4045	5185	4322	5293	6325	5110	5466	5647	5466	5139	4187	4766	5367
ENSMUSG00000022365	3814	4233	6345	4385	4721	4280	4821	4651	4233	4828	4198	4324	4544	4403	5240	5312	4808	5446	5701	5719	5467	4530	4459	5667
ENSMUSG00000026554	4245	4241	3483	4452	4901	4800	4531	4707	4985	5354	4237	4694	5431	4926	5531	6118	5440	5717	5982	5318	5571	4532	4702	5401
ENSMUSG00000030120	4000	4409	4359	4668	5104	4427	4843	4409	4505	4842	4652	4366	4617	4413	5126	5147	4664	5113	5861	4971	5512	3871	4457	5145
ENSMUSG00000026822	1344	423	29310	346	249	229	21688	479	55	161	93	115	220	110	395	156	252	22141	295	137	90	182	279	378
ENSMUSG00000024130	3467	4834	5518	5018	5431	5673	3714	2891	3077	4558	4304	5963	5971	2846	5621	6140	5714	5526	7713	6818	6433	5639	4334	6772
ENSMUSG00000030861	3803	3769	3665	4545	4689	4836	4705	5273	6732	3979	3762	4606	4925	4632	5194	6351	5799	4576	7218	5731	5604	4397	3977	5282
ENSMUSG00000022110	4405	4771	3966	4480	4961	4917	3765	4120	4162	5402	4371	5022	5646	4922	6011	6569	5486	4945	6122	5556	5421	5404	4362	5460
ENSMUSG00000005779	4495	4532	5354	4586	4622	4263	4383	3882	3992	4570	5189	4340	4445	4606	5436	5281	4780	4866	4997	5163	5240	4214	4877	5421
ENSMUSG00000022841	4430	4585	5591	4736	4680	4209	5185	3959	4169	4145	4268	4196	4487	4284	5265	5415	4681	5704	5947	4894	4993	4018	4617	4584
ENSMUSG00000045216	3516	4560	4411	4488	6849	4871	4482	3348	4731	4403	3243	5244	4832	3706	7396	7625	6188	5904	6125	6667	6480	5652	5269	5445
ENSMUSG00000031613	4594	4660	2808	6078	6679	6059	2587	2129	2418	4742	5363	6002	7200	4893	7895	8077	7475	7083	5977	7845	6353	6471	6707	8050
ENSMUSG00000036985	4518	4842	4373	5066	5665	4346	3864	3642	3970	4767	4182	4856	4921	4242	5957	6366	5644	5573	5846	5574	5447	5104	4841	6842
ENSMUSG00000040918	4455	5027	5349	4015	3972	4870	3207	3390	3285	5538	5471	5483	5437	4395	7403	5311	7154	5112	6455	5846	5257	5081	4548	7686
ENSMUSG00000037815	4522	4606	4017	4551	5134	4242	4296	3771	4474	5135	3905	5303	5570	4209	5731	6453	5702	5580	6984	5758	5775	5174	5079	6242
ENSMUSG00000022564	4345	3935	4600	4603	4731	4376	6184	4069	3802	5143	4465	3673	4078	3061	4535	5126	4325	4678	5267	5221	6153	3300	3974	4669
ENSMUSG00000044308	4669	3811	3621	4680	5008	5049	4083	4388	5211	4722	3450	5166	5294	3718	5438	6248	5086	4528	5017	4711	4945	4936	3698	6367
ENSMUSG00000021096	4443	4153	3037	4605	5001	5858	3922	3578	3579	5510	5277	4889	5931	5576	6656	7650	5945	5433	5693	5067	5740	5301	4799	5793
ENSMUSG00000031438	4949	5387	3835	4588	5154	5075	2958	2717	2751	5906	5580	4942	5585	5225	6738	6405	5685	5559	5230	4564	4850	5054	5063	6440
ENSMUSG00000018340	4743	4682	4196	4810	5779	4420	3607	3109	3840	5178	4755	4684	5791	4686	6390	7008	6365	5564	7514	6458	6163	5673	6242	7724
ENSMUSG00000028906	4135	5237	4565	4579	5029	4893	3739	3879	4216	5197	3815	4447	6170	4416	6522	7383	5524	5481	5839	4900	5041	4808	4613	4830
ENSMUSG00000005312	4109	4851	4253	4105	5676	4849	4403	4318	4293	4525	3502	4807	5163	3856	5151	5553	4684	4840	5913	5143	5158	4444	4603	5113
ENSMUSG00000006299	4764	4143	4461	4766	5241	4222	4075	3656	3969	4516	5021	4765	4783	5313	5549	5935	5226	5284	6366	5125	5275	4384	4537	5199
ENSMUSG00000019873	3624	4344	3478	5126	5416	5996	4088	4060	4219	4483	3871	4876	5513	3912	5629	6560	5739	4779	5514	5340	5137	4780	4427	5473
ENSMUSG00000068039	3890	4814	4373	4685	5956	4035	3754	3583	4348	4862	4939	4262	5486	5814	5533	6684	6232	5110	5450	5646	5586	4408	4610	6049
ENSMUSG00000064354	3052	2600	6367	4632	5339	2182	1926	4121	3810	3412	11207	4824	3573	3161	4131	4940	4321	5362	9602	3437	3957	5830	1807	3447
ENSMUSG00000001847	4384	4173	4256	4385	4759	4758	3961	4078	4191	4801	4989	4510	5294	4793	6065	6564	5758	5590	6241	5491	5918	5166	5077	6910
ENSMUSG00000024132	5143	4819	2128	4743	5215	4724	3192	2927	2974	5502	6422	5430	5658	5019	6036	5870	5188	4392	4423	3862	3803	5062	5045	5300
ENSMUSG00000046805	6836	3316	12781	2862	2834	3672	3820	3314	2701	3626	2846	4592	5873	3798	5546	4372	5246	9987	5152	3257	2350	5420	5224	5605
ENSMUSG00000037366	4104	4876	3571	5125	5457	4092	4388	4420	4712	3800	3800	4799	4053	2984	4440	5304	4395	3922	5000	4871	4132	3796	3848	4743
ENSMUSG00000022244	4507	4911	4906	4388	4070	3514	4972	4584	4426	4026	4629	4206	4524	4569	5446	5198	3849	5431	6406	4317	4788	4033	4588	5412
ENSMUSG00000035000	4556	5000	3663	5000	5553	4448	3814	3454	4024	4330	3807	5439	5833	4557	6728	7681	6718	6464	6947	6739	6474	6046	5494	8631
ENSMUSG00000050390	2997	4556	2700	3108	3673	5968	3984	4738	5719	7905	3841	3899	5224	3233	4174	4802	3272	4323	4846	4685	4907	5155	3976	4695
ENSMUSG00000028559	4118	4450	4550	3460	3871	4652	5363	4529	4501	4929	4313	4272	5129	4729	5739	5313	4666	6354	5524	4721	5152	4599	4138	4831
ENSMUSG00000025362	4253	4202	5295	4160	4600	3856	4565	4270	4141	4491	5531	3571	4595	5978	5225	6154	5946	6586	7001	6690	6822	4053	5275	5873
ENSMUSG00000022752	3803	4460	3991	3818	4363	5105	4782	4449	4509	4832	4334	4409	5819	4932	6039	6163	5332	6039	6209	5010	4904	4986	4067	5293
ENSMUSG00000029076	4623	4046	4471	4633	5142	4404	3970	3755	3843	4512	4756	4661	4627	4581	5301	5884	5319	6269	6406	5261	5290	4870	4750	5877
ENSMUSG00000022562	4791	4071	4162	4793	4503	4271	5944	3291	3716	5540	3547	4152	4333	3031	4218	5574	4266	4903	4567	4312	4996	3406	3333	4527
ENSMUSG00000024870	4607	4594	4418	5155	5086	4027	3829	3570	3571	4548	5121	4254	4583	4479	5216	5581	4965	5296	5671	5387	5122	4309	4947	5592
ENSMUSG00000040706	4162	4359	3434	5483	5667	4719	3644	3535	3563	3996	5127	4857	5567	5148	5395	5764	6205	5669	7470	5203	5197	5517	4338	5497
ENSMUSG00000057103	2696	4475	2705	3442	4898	4727	4887	5783	6360	4731	4252	3569	5271	3858	5934	5624	5372	5149	5831	6516	7560	5152	4453	5870
ENSMUSG00000022235	4414	4664	2546	6216	5895	4264	3282	3349	4003	3679	5018	5175	4796	3923	5014	7107	6398	4445	7511	5472	4711	5239	4767	5775
ENSMUSG00000046330	3773	3670	4844	4259	3997	4029	3898	4031	3928	5290	6805	3876	5187	6863	6810	7370	6206	7195	5834	6988	7092	4514	5304	6997
ENSMUSG00000035027	4077	4258	4707	4847	5499	4479	4121	3382	3493	4621	4842	4066	4229	4303	4956	5029	4688	4817	4532	4661	5164	4052	4854	4548
ENSMUSG00000021248	4263	4579	6383	4095	4606	3647	4717	4202	4148	3772	4000	3957	4343	3962	5016	5081	4995	6167	5962	5542	5177	4077	4736	5080
ENSMUSG00000061477	3405	3897	5007	4135	4056	3730	4178	4405	4462	5466	5980	3534	4233	5338	4774	5170	5431	4914	5735	5596	5345	3630	4523	5572
ENSMUSG00000003429	4143	4093	5703	3468	4133	3651	4646	4233	3981	4747	5673	3732	4179	5011	5136	5295	5161	5616	5793	5440	5927	3584	4995	4972
ENSMUSG00000037820	3342	4553	7266	3764	4279	4226	5035	3796	3760	3619	4439	3988	5234	3736	4464	4843	5344	6835	7845	5856	6112	4049	5325	5481
ENSMUSG00000112930	0	0	0	22686	7524	21808	0	0	0	0	0	0	0	0	0	30667	28096	19433	34	6	0	0	0	0
ENSMUSG00000021539	4800	4836	3911	6535	6272	4412	2840	2391	2596	3655	4253	5468	5988	4254	8070	5765	6169	6352	5027	6530	4266	6564	6409	6483
ENSMUSG00000031059	4370	4120	4608	4374	4666	3940	3201	3356	3536	5309	6116	4367	4077	5113	5175	5325	4363	4557	4603	4287	4289	4614	4569	5900
ENSMUSG00000032458	3859	4014	6156	4305	4414	3920	4519	4213	4525	4162	3615	4239	4630	4058	4763	5525	4756	5460	6036	5253	5225	4311	4566	5752
ENSMUSG00000057841	3769	3861	5379	3880	4256	3960	4139	4111	4233	5027	5656	3663	4314	5749	5118	5569	5759	5292	6210	5614	6066	4036	4793	5907
ENSMUSG00000051285	4119	4633	3801	3999	4123	4677	3998	4001	4981	4665	4067	4605	4971	4821	6222	7150	5745	5941	6202	5657	5374	5140	4008	5781
ENSMUSG00000003948	4222	4264	3118	4942	5561	4795	4271	2867	2416	5036	5106	5052	4957	4243	5844	6403	5225	5233	5750	4205	5146	4709	3990	6411
ENSMUSG00000041220	2219	5333	3336	3566	6068	4664	3075	3060	4344	4798	4256	6891	4836	1722	5401	10042	7069	3474	4337	21780	5737	5544	2647	5407
ENSMUSG00000063882	4299	4649	4968	3671	3860	3683	3059	3451	3547	5304	6777	4337	4039	5640	5505	5902	4547	4593	4888	4616	4590	4653	4387	5542
ENSMUSG00000037563	4047	4013	6310	3797	4325	3576	4586	4034	3981	4695	4834	3372	4117	6003	5826	5964	6177	6144	6907	6302	6734	3614	5143	5697
ENSMUSG00000028521	4017	3680	4284	4679	4302	4770	5003	3648	3860	4656	4733	3898	3982	3550	4580	5112	4129	4826	4388	4505	4406	3382	3556	4371
ENSMUSG00000005268	603	1072	66	13788	9646	12419	2287	1471	2368	117	3491	4195	4776	2267	5067	17507	17977	11894	26985	17029	12748	7385	4208	8312
ENSMUSG00000036391	4671	4437	3881	5199	5294	4776	4165	3593	3832	4042	3410	4212	4904	3969	5882	6874	5969	5158	4753	4675	3859	4130	3403	5427
ENSMUSG00000020152	3868	4120	4747	4119	4246	4787	4086	4336	4243	4672	3782	4480	5378	4037	5402	6041	5047	5195	5361	4993	5051	4464	4025	5659
ENSMUSG00000027282	4147	4770	4028	3703	4228	4250	3577	3962	4013	5391	4740	4671	4705	4545	5347	5263	4596	4292	4783	4798	4964	4645	4086	4752
ENSMUSG00000071415	3442	3521	4242	3635	4043	3861	4044	4408	4504	5227	6432	4095	5350	5836	5702	6463	5976	5914	6942	6339	6214	4353	4943	6333
ENSMUSG00000060743	3920	4095	3901	4280	4063	4442	3997	4238	4058	5126	5169	4150	4822	4939	5506	5928	5830	4850	5909	5518	5425	4247	4390	5952
ENSMUSG00000041261	4470	5224	2516	4134	4637	4943	2676	2644	3086	6702	5264	5136	6289	5480	6755	6273	6112	5353	4772	4872	4846	5154	5630	6022
ENSMUSG00000062181	262	289	44	1383	2776	1329	10928	14038	18804	94	433	978	353	27	1324	3013	5292	1866	9121	10690	12055	619	486	2661
ENSMUSG00000051375	3443	4703	4354	3442	4079	5041	4436	4064	3774	6120	3727	4164	4258	4109	3818	4442	3289	4932	5379	3962	4811	4674	4567	6645
ENSMUSG00000090841	3630	3923	4838	4040	3696	3846	4453	3916	4117	4737	5944	4161	4901	4758	5130	5456	5072	5674	6511	5486	5265	4683	4694	5838
ENSMUSG00000005615	4216	4274	3766	5371	4807	4627	4096	3381	3512	4974	3951	4324	4329	3038	4663	6809	5182	4200	4158	5197	4379	4261	3598	5629
ENSMUSG00000031446	4015	4115	2639	4653	5321	4838	3943	3621	3998	5401	4008	4603	5275	4106	6009	7482	5632	5186	5672	5275	4813	4783	4116	4645
ENSMUSG00000020432	3853	4418	2269	6850	7456	5807	3384	2609	3211	3483	3566	4243	5740	3781	6716	9401	7835	6496	7995	7281	6061	6149	4897	7129
ENSMUSG00000058258	2816	4951	7815	6838	4006	2993	3417	3621	4363	2041	3513	4759	3954	1728	5318	5132	7483	3647	6301	7852	4314	4187	3804	10383
ENSMUSG00000005677	3661	5495	1076	5556	6357	7410	3786	1293	1442	3561	5275	6192	7535	5867	7040	9564	10077	10726	5122	4588	3996	5736	5198	3911
ENSMUSG00000047215	3719	3866	5197	3926	4125	3858	4388	4042	3812	5065	5492	3601	4374	6393	5490	6061	6236	5548	6152	5984	5332	4085	4340	5690
ENSMUSG00000032097	3701	3983	4292	4088	4683	4931	4202	3866	4290	5128	3202	4667	5295	4238	5468	7108	5772	5435	5603	4970	4533	5034	3999	5509
ENSMUSG00000033863	3092	3708	2699	2627	2764	4596	3882	5087	6106	5703	4585	6181	5007	4786	7354	4300	5944	6215	7060	3579	4855	5269	4189	5478
ENSMUSG00000000399	4872	4867	4146	4251	4895	3996	3121	3077	3035	4987	5228	4533	4855	4941	5616	6184	4824	4362	5375	4806	4596	4739	4675	5674
ENSMUSG00000026219	3633	3882	4153	4046	4282	4678	4464	4522	5087	4595	2942	4679	5193	3908	4907	6094	4969	5169	6135	4929	4728	4815	3779	5452
ENSMUSG00000067889	4101	4489	3084	3703	3054	4679	3867	4069	4495	7148	3822	4432	6012	4391	4665	5139	5236	5570	4940	4490	4325	5246	3802	6487
ENSMUSG00000024785	3875	4274	3116	3393	3567	4934	2753	3796	3423	6098	6456	5213	5525	6057	7127	3994	4250	5386	4833	3000	3862	5001	4614	5497
ENSMUSG00000018846	4424	4409	4300	5136	4867	4528	3068	2996	3140	4530	4135	5348	5225	3367	6697	7296	6584	4895	4566	4584	4169	4203	3195	7935
ENSMUSG00000052595	3350	3657	2158	4578	4860	7329	4025	3520	4698	4865	2834	4944	5673	4513	5873	10044	7422	5599	5960	4647	4711	4893	3229	5469
ENSMUSG00000012405	3670	4153	4666	3828	3987	3800	4033	4296	4519	5061	4920	3835	4041	4716	4447	5240	4910	4639	5771	5182	4877	3644	4059	5414
ENSMUSG00000016252	4505	3796	4951	4037	4262	3899	3208	2958	3252	4670	6687	4515	3937	5187	5376	5458	4258	4647	4204	4439	4410	4444	4242	5324
ENSMUSG00000025967	3511	3998	4987	3468	3729	3606	4687	4525	4470	5151	4934	3569	4146	5286	4930	5390	5620	5250	7105	5591	5887	3801	4127	5484
ENSMUSG00000038366	3270	4881	5730	3426	4229	4508	4346	4799	4044	3695	3667	4030	4065	3074	3133	3542	3523	4463	6888	3979	4738	3329	4344	5116
ENSMUSG00000027447	4314	3400	3953	4890	4702	4253	4115	3715	3475	4336	5557	3914	4278	3878	5020	5164	4683	5251	5612	5001	5043	4292	4366	6025
ENSMUSG00000021178	4388	4024	4324	4356	4942	3962	3563	3827	3921	4524	4200	4592	4427	4637	4780	4790	4568	4189	5158	4547	4598	4435	4233	4880
ENSMUSG00000005142	5058	4217	4020	4108	5573	4374	3782	3650	3662	4563	3130	4393	5155	4268	5378	6235	5858	5626	5662	5135	5654	4412	5173	5464
ENSMUSG00000009376	4521	4602	3732	4085	4398	4648	4302	3167	3538	5688	3323	4457	5481	4006	5947	6115	5123	5320	4055	4419	4038	4871	3910	5265
ENSMUSG00000051391	4201	4104	3491	4673	6240	4596	4101	3310	3630	4400	3433	4272	4170	3604	4898	5801	4300	4018	4204	5023	4491	4041	4107	4675
ENSMUSG00000061518	4382	4543	4689	3996	4701	3565	3114	3186	3541	4385	6329	4015	4087	5247	5403	5420	4187	4469	4640	4352	4340	4624	5009	5352
ENSMUSG00000000154	5534	4989	5162	4694	5453	3886	2823	2427	2861	3774	4124	4688	3729	3851	4915	4554	4101	3743	4992	3885	3826	4264	4647	5528
ENSMUSG00000027002	3872	4208	3668	3871	4290	4730	4438	4053	4289	4528	3604	4772	4673	4249	4984	5540	4498	4755	5725	4899	5081	4665	3825	4967
ENSMUSG00000027177	3932	4266	4035	4132	4405	5312	3525	2921	3187	5182	4444	4972	5519	4354	6859	7271	5832	5430	4271	3763	4233	5021	3853	5092
ENSMUSG00000058230	3081	3966	3496	3768	4335	5631	4366	3883	4348	5295	3704	4411	4822	3569	4777	5866	4369	4396	4629	4878	5091	4398	4096	4726
ENSMUSG00000010609	3220	3907	4287	3762	4110	3912	3755	5164	4929	3146	5140	4820	4133	3583	4038	3775	4134	4536	8392	5992	5464	4424	4302	6194
ENSMUSG00000036781	3688	3852	3657	4298	3787	4196	3758	3669	3670	5167	6404	3882	4202	4308	4715	5089	4406	4548	4155	4523	4564	3724	3652	4896
ENSMUSG00000032959	4309	3794	3360	5439	5331	5032	3830	3159	3299	3380	4878	4140	4016	3523	4847	5706	4431	4297	4860	5391	4509	4518	4350	4494
ENSMUSG00000004038	5085	4442	3904	4773	5062	4731	1137	1233	1892	7729	4752	5198	4880	2850	4072	5459	3252	1324	5383	3591	2765	4399	5318	3766
ENSMUSG00000068328	3930	4032	4323	4394	5041	4034	3851	3563	3797	4344	4691	3914	4027	4143	5109	5179	4941	4972	5407	5160	5015	3896	4362	4861
ENSMUSG00000032207	2989	3188	1733	4390	6638	4753	3344	4316	5013	3782	4454	5268	7050	4019	7120	7119	7874	4598	9167	8327	8965	6750	5586	10056
ENSMUSG00000061130	3744	3828	3048	4428	4701	5022	3331	3910	3960	4613	4517	4727	5001	4367	5447	6414	5413	4817	5386	4766	5128	4351	3889	5892
ENSMUSG00000026750	3776	3825	4035	4099	4074	4266	3965	3900	4031	4761	4969	4126	4153	4169	4882	5022	4296	4374	4455	4729	4786	4128	4095	5019
ENSMUSG00000023043	3264	3469	9165	3684	3144	3017	4748	4270	4134	3892	4004	3001	3364	4231	3639	3365	5120	5598	7711	5907	6330	3282	4196	5182
ENSMUSG00000000346	4328	3579	4032	4015	4375	4233	3604	3770	3669	4929	4850	4376	5272	4904	5753	5837	5462	5522	6591	5091	5859	4716	4711	6500
ENSMUSG00000032115	1746	3621	11305	2121	6759	3510	4942	3897	4886	1905	2463	2600	3054	3142	2402	3213	2728	4058	3281	3776	3570	2243	2871	2291
ENSMUSG00000015092	3309	4106	4071	4314	4845	3594	4606	3875	3826	4102	5422	3679	4186	4440	5022	5384	4582	5223	5507	5447	5276	4351	4753	4454
ENSMUSG00000062270	4048	4124	3496	4213	4563	4085	3624	3473	3850	5520	4288	4406	5261	5870	5845	6104	5897	4938	5697	4889	5437	5040	5155	5741
ENSMUSG00000031231	4385	4554	4220	3331	3873	3723	2545	3216	3003	5167	7096	4548	4499	5953	6059	5645	4169	4596	4268	4410	4087	4674	4798	5361
ENSMUSG00000029447	4218	4301	4337	3929	4418	3848	3790	4073	4019	4497	4050	4124	4517	4183	4996	5363	4413	4620	5681	4972	5300	4290	3972	5302
ENSMUSG00000036110	834	3054	1435	3141	3380	7216	6339	5600	5501	5734	3936	3426	6873	5274	5293	6948	6341	5990	7720	6618	10293	4521	4196	3695
ENSMUSG00000004655	3944	4444	3057	5147	4710	5002	3501	4193	4198	5196	2105	4067	6597	3672	6143	7410	6495	5903	5866	5780	6695	5076	4978	6961
ENSMUSG00000020361	3677	4108	4000	3773	5505	4164	3905	3989	4139	4289	3395	4517	4693	4182	5283	5516	4316	4507	6072	5273	5486	4909	4345	4889
ENSMUSG00000026457	4103	3934	4037	4287	4515	4102	3748	3779	4033	4845	4092	3951	4494	4545	5346	5461	4721	4917	5735	4666	4822	4545	4366	5812
ENSMUSG00000024601	3823	4612	3287	4329	4473	4710	3727	3898	3765	4637	3725	4435	5034	4209	5427	6118	5527	4600	5275	4892	4512	4619	4012	5637
ENSMUSG00000021486	3831	4062	3433	4632	5147	3843	4033	4059	4130	3857	4633	3682	4179	3764	4635	5085	4481	4987	5278	4847	4728	3771	4354	4852
ENSMUSG00000034908	3453	3500	2724	4529	4917	4696	5034	4205	4332	4337	3397	4028	4209	3241	4822	6376	4937	4725	5858	5718	5841	3980	3547	4450
ENSMUSG00000011752	3989	5059	3988	3833	4331	3835	3602	3911	3817	5223	3595	3926	3808	3645	4406	4371	3586	3333	3961	3596	3801	4016	3943	4491
ENSMUSG00000055302	3303	4253	4806	4358	4460	4166	4124	3915	3773	4138	4002	3748	4739	4463	5388	5545	5726	5179	6524	5602	5387	4342	4629	5443
ENSMUSG00000086432	3969	4676	3510	3722	3690	3381	5482	6446	5038	2239	4203	2682	2463	2442	2218	3502	2490	2757	5938	4259	5043	2201	3699	3997
ENSMUSG00000038286	4173	4338	2441	4451	5682	4614	3090	3054	3448	3603	4752	5380	4907	4516	5462	5714	5805	4438	7473	5815	4487	4849	4671	5358
ENSMUSG00000032504	3432	3803	3860	4087	4490	4550	4319	4083	4428	4394	3288	4275	4732	3572	4597	5512	5109	4867	5438	4967	4760	4119	3769	5010
ENSMUSG00000024997	4104	4266	4851	4261	4275	3763	3288	3196	3233	4019	5015	4670	4319	3560	4701	5188	4610	4177	5393	4955	3657	4571	3925	4883
ENSMUSG00000054226	3395	3903	2389	3341	4353	4188	3662	4269	4764	5186	5098	4336	6059	5615	5725	6107	7006	5057	6152	5461	5012	4713	4704	5970
ENSMUSG00000040385	3737	3287	3854	4310	4792	4371	3666	4084	4035	4120	4322	4263	4253	4329	4547	4846	4459	4473	6414	5410	5390	3926	4508	5442
ENSMUSG00000024292	1624	1896	1619	5567	4796	4406	6674	7234	10886	777	1568	1617	1401	1171	1599	6156	5025	4024	15009	15989	12583	2480	1696	2768
ENSMUSG00000000631	3462	3703	3437	3792	4367	4624	3887	3393	4250	5944	3398	4280	5826	4571	5644	5822	5473	6156	6151	4819	5487	4939	4078	4828
ENSMUSG00000032116	3356	3975	8630	3404	3819	3207	4089	3705	4148	3596	2974	3601	4075	3478	4053	4671	4513	5287	4937	4967	4619	3720	4241	4807
ENSMUSG00000036932	3735	4182	3081	3984	4547	4211	3151	3601	3885	5188	4013	4830	4923	4020	4897	5917	4682	4323	4933	4968	4482	4802	4054	4845
ENSMUSG00000032232	2771	3926	2208	3821	4637	6509	4182	3112	3490	5827	3320	4584	5584	3219	5578	6097	4408	4522	4670	4764	5239	4976	3834	4635
ENSMUSG00000002015	3645	3820	3521	4455	4489	4456	3976	3695	3647	4132	4476	4017	4142	3876	4590	5531	4465	4320	6180	5450	5733	4007	4207	5413
ENSMUSG00000037966	3245	3878	3888	4076	4192	4123	4259	4162	4113	3994	4628	3754	4141	3768	4250	4282	4213	4556	5855	5061	5131	3696	4418	5285
ENSMUSG00000055538	3434	4505	2728	4023	4063	4776	4106	3890	4390	4222	4197	3873	5616	3976	5713	6230	5238	5701	5471	5170	4914	4830	4358	5256
ENSMUSG00000028530	3758	4336	4674	3164	3964	3914	3991	3681	4474	4770	3221	4219	5968	4556	5707	5463	5204	5904	5853	4951	4918	5591	4460	6322
ENSMUSG00000011831	2899	3975	3314	3136	3367	5558	3886	4531	4545	5007	3917	4000	5345	4689	4394	5587	4978	5141	6051	4642	4974	4693	3730	4872
ENSMUSG00000037797	2979	2951	4246	3410	3087	4964	6102	4801	5228	3882	3084	3382	3872	3187	3202	3046	3136	6069	3493	4133	4842	2742	3056	3239
ENSMUSG00000034108	3604	3972	3254	4166	4286	3968	3898	4054	4175	3606	5264	3812	4501	3903	4854	5402	5535	5190	6174	5859	5530	4404	4008	4743
ENSMUSG00000036570	4000	4052	2874	3741	4712	3796	3854	3229	3195	3807	6861	3902	4892	4727	5874	5759	5402	5053	6269	5484	5605	4453	5302	5689
ENSMUSG00000040850	2890	3381	3380	3534	3695	4905	4704	4644	5249	4537	3046	4031	4476	3303	4202	5116	4083	3963	4347	4813	4608	3903	3061	3886
ENSMUSG00000060961	3998	3008	4166	4553	4873	6130	2628	2403	2340	4503	3847	5491	7064	4165	5331	4954	4913	5919	6911	3617	3729	5818	4330	7624
ENSMUSG00000021427	2789	4062	7555	3389	3708	3070	4976	4226	4053	3418	3378	3310	3672	3070	3617	3920	4258	5005	4253	4404	3994	3159	3791	3591
ENSMUSG00000021127	3437	4789	3115	2749	4308	5223	5213	5608	3847	2284	3919	3434	5097	3093	5378	4982	6127	3708	6431	5502	4542	2397	2886	4155
ENSMUSG00000100094	2114	2976	3397	2456	2538	4156	4538	5493	6472	5085	4720	3979	4513	4639	4583	6981	10015	6534	6057	9185	5070	3505	4258	4448
ENSMUSG00000020532	3060	4918	4429	2832	4175	4631	2784	3600	3913	5794	2901	4810	5519	3035	4308	7712	5256	3699	4394	8660	4205	4540	3007	5748
ENSMUSG00000001472	3368	3439	4041	4071	4496	4280	4155	3766	4015	4103	4058	4010	4632	4452	4975	5528	5273	5154	6025	5220	5279	4096	4218	4652
ENSMUSG00000025199	3250	3654	2414	3564	3682	5450	4332	4177	4064	4859	4023	4264	5157	3658	5388	5905	4599	4660	4448	4277	4764	3799	2825	4581
ENSMUSG00000029767	3209	4156	7356	3060	3473	3332	4109	4022	4011	3824	3445	3735	4238	3401	4638	4872	4622	5568	5327	4651	4344	4284	3966	5431
ENSMUSG00000062933	3603	4380	4012	3646	3841	3658	3541	4317	4048	5202	4080	3323	3809	4720	4563	5490	3534	3939	5348	5398	4780	4101	4047	5302
ENSMUSG00000044197	3387	4140	4870	2540	2454	3432	2971	4882	6178	4905	4274	3607	4647	4641	4705	3597	3623	5947	5851	3915	4367	4914	4228	5736
ENSMUSG00000027255	3808	4561	5238	4146	3713	3666	3549	3528	3608	3889	4080	3830	4453	4921	4935	5222	4195	5093	5860	4535	4671	4360	4512	5383
ENSMUSG00000034785	3528	5646	591	3104	4536	3493	5551	4552	3514	3959	2808	6295	6370	1868	8758	4804	5080	4346	2585	4515	4545	4970	2645	6531
ENSMUSG00000022751	3433	3515	3660	4167	3956	4289	3533	3773	4007	3724	5049	4433	4231	4347	4657	5300	4964	4808	5874	6022	5301	4304	4061	5712
ENSMUSG00000015854	5491	3367	4378	2362	3561	4409	4338	4479	3321	5303	2213	4314	7839	5326	8102	5408	7050	10290	5060	4133	4133	7017	6842	5846
ENSMUSG00000024393	2887	3907	3499	3427	4582	4643	4094	3551	4220	5360	3238	4102	4871	3707	4450	5341	4237	4806	5841	4705	4870	4381	4252	4389
ENSMUSG00000033416	2837	3735	2477	3310	3337	4563	4024	4702	4511	5508	4311	4128	5029	4637	4876	5445	5258	5726	4639	4448	4221	4472	3675	4346
ENSMUSG00000016559	4019	3671	4769	4446	3787	3432	3937	4128	3540	3491	4127	4004	4377	3957	5357	5110	6030	5270	6389	5599	4890	3923	4137	5426
ENSMUSG00000014769	3785	3668	3964	4268	4184	3634	3429	3608	3883	4230	4886	3806	4182	4451	5020	5282	4368	4412	5035	5042	4877	4102	4260	5447
ENSMUSG00000024758	3975	3867	4958	3532	4376	3890	3500	3150	3361	4422	4128	4087	4299	4232	4888	4792	4019	4510	5272	3911	4304	3832	4125	4531
ENSMUSG00000021361	3927	4279	3908	4265	4567	3753	3528	3160	3294	3936	4524	4041	3261	3227	4245	5394	4173	3924	4011	5046	3814	3650	3540	4319
ENSMUSG00000034341	4333	4068	4404	4321	4396	3784	3823	3098	3549	3734	3963	3665	3769	3648	4826	4994	4988	4366	5083	5319	5001	3493	4441	5378
ENSMUSG00000041058	3890	4348	2892	4098	4513	4852	3758	3114	3414	4221	3469	4518	5083	3851	5976	7466	5721	4739	3963	4386	4024	4196	3534	4801
ENSMUSG00000028234	3534	3520	4656	3720	3738	3708	3689	3825	3781	4700	4982	3180	4196	4872	4916	5377	5242	5577	5520	5301	5559	3720	4600	6216
ENSMUSG00000017760	3886	3496	3415	3946	4863	3722	4404	3656	3659	4062	4275	3639	4290	3973	4747	5645	5846	6212	6441	5350	6252	3932	4880	5531
ENSMUSG00000003464	4201	3460	2559	4837	4733	3884	3811	3381	3527	4186	4107	4333	4457	3679	5142	5557	4716	4502	5436	4848	4489	4084	4018	5477
ENSMUSG00000036275	3170	3118	3360	3691	3750	4593	4424	4270	4956	3979	3929	3729	4192	3850	4825	5446	4968	4407	7197	5776	6177	3905	3736	5068
ENSMUSG00000019929	3069	2775	4682	4216	4172	3477	2551	3174	3499	4130	6944	4271	7770	5794	8188	8277	9203	6958	9243	6163	5902	6213	7328	10757
ENSMUSG00000000340	4552	5500	3978	3449	4303	3795	2814	2764	3239	3864	4072	4594	5333	4804	6035	6585	5985	5010	6381	4254	3404	5174	4189	4965
ENSMUSG00000001323	3751	3666	3165	4096	4659	4558	3593	3430	3574	3854	3849	4694	4098	3519	4289	4621	4361	4460	4514	4213	4001	4061	3925	4434
ENSMUSG00000021136	3602	3680	4016	4263	5137	4522	4008	2883	2919	3566	4047	4190	4174	3717	4135	5918	5207	5774	6268	5346	5614	4055	4084	5013
ENSMUSG00000055322	3457	4045	3669	4212	5383	4047	3675	2756	3469	4064	3515	4501	4899	3593	5090	7466	5474	4633	5191	4382	5291	4162	3676	4877
ENSMUSG00000036241	3422	3710	2852	3631	4058	4477	3667	3400	3559	4359	5446	4111	4875	4782	5055	5456	5234	5134	6035	4793	4907	4208	4372	5419
ENSMUSG00000052392	2666	2723	1313	10480	6203	8224	2191	665	846	2617	4482	4254	5642	2425	6279	14195	11816	6811	6759	7216	4827	6164	4085	5545
ENSMUSG00000040048	4052	4731	4262	3829	4384	3241	2906	2736	3107	4367	5253	3753	4185	5234	5569	5737	4749	4111	4994	4415	4153	4472	5025	4763
ENSMUSG00000032591	4243	4174	5288	3623	4492	3269	4118	3461	3754	3062	3292	3815	3516	4473	4644	4683	5160	5441	7597	5634	4690	3593	4519	4440
ENSMUSG00000026924	3142	3572	4259	3839	4111	3819	4414	3947	4211	4570	2929	3723	4412	3683	4107	4946	4088	4717	4641	4023	4031	4154	3167	4217
ENSMUSG00000023150	4828	4065	2765	4435	4437	4447	3412	2553	2575	5428	3105	4462	4398	4506	6319	7580	5438	4880	3193	3754	3538	3949	2970	4361
ENSMUSG00000005161	3877	3953	4097	3547	3805	3521	3413	3145	3254	4587	5367	3901	4049	4759	4961	4925	3908	4376	4284	4384	4525	3785	4244	4645
ENSMUSG00000021814	4661	3178	3574	4170	4038	3997	3615	3058	3462	4824	4117	3713	4343	4497	4524	5398	4343	3802	4165	4469	4085	3962	3788	5191
ENSMUSG00000004069	3936	4534	3901	3400	4636	3753	3329	3312	2960	4701	3811	4059	4368	3790	4347	4265	3774	3615	4028	3203	3844	3367	3900	4008
ENSMUSG00000032602	4490	3473	2411	5372	4731	4380	3705	2767	2585	4307	3973	4090	3502	3081	3837	5210	3608	3985	4296	3330	3820	3293	3486	3983
ENSMUSG00000019188	3046	2916	6103	3614	3579	3329	4652	4349	4543	3665	3647	2828	3482	3347	3677	3996	4137	4973	4547	4345	5072	3128	3847	4782
ENSMUSG00000018428	3668	3824	3603	4035	4096	4454	4172	3144	2866	4144	3828	4403	4039	3891	4258	4969	4285	4976	5336	3758	4104	3459	3862	4411
ENSMUSG00000016382	3541	3747	3270	4077	4788	4747	3084	3043	3037	4463	3806	4626	4819	3276	4820	5698	4782	3962	4455	4694	4288	4125	4140	5792
ENSMUSG00000029864	4283	3986	4053	4747	5027	3814	2610	2375	2354	3642	5074	4263	3704	3622	4538	4849	3987	3653	4264	4416	3564	4383	4144	4889
ENSMUSG00000059811	3761	4269	3165	4523	5937	3556	3538	3050	3139	3799	2948	4534	4231	3996	7210	7031	5483	4490	4736	4822	4569	4901	3770	5122
ENSMUSG00000024120	3465	3971	3367	3595	4054	3783	3758	3817	4288	5055	3030	4018	5002	3624	4749	6024	4650	4676	4528	4908	4549	4434	3519	4506
ENSMUSG00000037266	2491	3673	1316	2108	2581	4234	5225	5386	4625	2095	8338	4043	6629	6356	3436	3262	10059	7652	8545	4870	3510	4436	2335	2719
ENSMUSG00000030935	4394	4357	2119	3314	4432	3858	2477	2855	2884	5427	4352	5592	5775	6060	6738	6202	5427	5156	3411	3062	2960	4941	4213	4537
ENSMUSG00000014956	3779	3904	4446	3549	3796	4223	3269	3182	3353	4430	3934	4142	4245	4438	5323	5070	5040	4361	5031	4356	4561	4312	3646	5147
ENSMUSG00000032249	3165	4078	3732	3393	3064	3097	3049	3893	3526	3842	6728	4440	4659	3936	3296	3816	4757	4520	6431	4048	4411	4259	3937	5743
ENSMUSG00000010122	4228	3703	2319	5769	5218	4693	2468	2111	2395	3230	4640	5190	4445	3318	4981	6165	5271	4504	5320	4706	3437	4112	3675	5294
ENSMUSG00000002981	3958	4007	4807	3872	4304	3589	3696	3118	3288	4430	3286	3576	3872	3500	4227	4758	4067	4145	4825	4348	4680	3354	4078	4835
ENSMUSG00000066036	2247	3296	2618	2803	2550	5841	4107	3910	4563	5961	3991	3919	6312	3948	3602	6201	4532	4379	4530	4649	3824	4934	2558	3752
ENSMUSG00000030201	2908	4120	2911	3409	3227	4882	3852	3973	4055	4735	3357	4371	4869	3155	4899	6397	5331	5122	4959	3750	3583	4441	2713	4408
ENSMUSG00000022181	725	497	827	311	513	588	13927	12793	14072	629	307	588	982	658	1006	817	942	1143	1231	1224	2379	867	910	823
ENSMUSG00000021583	4268	3537	3785	3810	4226	4200	3511	3256	3501	3908	3356	4397	5437	3395	5640	5767	5649	5934	4727	4957	4420	4819	4296	6459
ENSMUSG00000038845	3779	3739	2932	4091	4269	3523	3224	3387	3370	4255	5055	4069	3989	3947	4292	4793	3795	3297	4669	4265	4233	3899	3680	4556
ENSMUSG00000021474	4695	4944	4318	3561	3951	3297	3023	3241	3155	4895	3252	3328	3638	4107	4727	5793	4033	4041	4446	3771	3462	3075	3222	4075
ENSMUSG00000001440	3149	4592	4409	3201	3799	4088	3473	3617	3922	3949	3510	3905	4046	3456	3925	4351	3667	3890	4763	4610	3944	4133	3739	4907
ENSMUSG00000029499	4688	5119	4028	4329	4966	2771	2661	2927	3163	2934	4011	3996	3565	4591	5622	5170	4775	4562	6097	4570	3504	4492	4300	5451
ENSMUSG00000024308	4567	3217	4798	4318	4097	3797	3698	2773	2889	3421	4014	3993	4932	3175	5327	4888	5718	7260	7013	5800	5776	4063	5616	6293
ENSMUSG00000028108	3477	2758	3383	4109	5389	2987	1678	2595	2895	4799	6892	4600	6214	5165	7346	6942	8064	5442	8938	6116	7254	5582	7784	9949
ENSMUSG00000024576	3260	3888	4099	3888	4288	3849	3512	3690	3745	4072	3218	4001	4389	3826	4982	5194	4942	4501	5664	4506	4389	4352	3960	5255
ENSMUSG00000016756	592	3139	1150	2383	2570	2894	7925	8719	10989	1634	1166	2340	2368	918	2527	3928	4399	4997	3599	6338	5431	1958	1403	2443
ENSMUSG00000025794	3485	3772	4476	3394	4350	3411	3865	3522	3312	4094	4893	2882	4148	5159	5027	5264	5575	5279	6429	5661	5991	3142	4592	4810
ENSMUSG00000025903	3705	3918	3593	4013	3669	4272	3655	3322	3800	3845	3925	3732	4169	3530	4556	5155	4672	4720	4509	4543	4143	4061	3049	4309
ENSMUSG00000038900	2954	3322	5363	2946	2912	3228	3866	4160	4257	4442	4970	2964	3658	5157	4125	4952	5029	5125	5514	5442	5183	3162	3621	4963
ENSMUSG00000064358	2792	4204	2576	4881	7017	1249	1154	1379	3389	2332	10304	4098	3720	1870	5237	3934	2590	2458	2309	1714	3803	4689	1339	9680
ENSMUSG00000026475	1707	4062	149	3156	8155	5926	199	3307	1980	3658	3086	9979	7552	2088	10707	12424	12909	7399	971	6857	1449	2094	1305	4741
ENSMUSG00000026112	3508	3659	3186	3726	3829	4364	3256	3390	3408	4680	3947	4385	4268	3457	4766	5508	4376	3936	4382	3758	4082	3910	3478	4877
ENSMUSG00000069520	2748	2978	3711	3069	3243	2590	6980	6021	5762	2339	2803	2982	2489	1863	2750	3158	2940	3425	3790	3983	4990	2307	2756	3539
ENSMUSG00000028327	2239	3868	4953	2991	4114	3592	3639	4991	4997	2808	3025	3991	3966	2921	3364	3122	4264	5174	8820	4921	5514	4204	3806	5000
ENSMUSG00000026615	3445	3600	5247	3349	3856	3362	3783	3863	4686	3366	2918	3693	4082	3414	4208	5160	4565	4609	5845	4852	4293	4008	3361	4647
ENSMUSG00000038393	2425	2313	1689	2582	3729	6287	2882	7047	4442	3087	2798	5806	6599	2223	3786	8074	14867	5265	4162	5608	2666	2443	2842	4546
ENSMUSG00000022514	3204	3238	1988	4021	4593	3619	4638	4714	4942	3348	3004	3754	4134	3853	4270	6040	4839	4236	5086	5202	5493	3759	3426	4986
ENSMUSG00000038612	3309	4056	3947	2840	3079	4267	3751	3409	3941	4351	4177	3921	5174	4767	5287	4660	5380	5964	5566	4407	3858	4718	4198	5243
ENSMUSG00000058022	3176	3252	2605	4584	4486	3699	4377	4173	3976	3191	3606	3851	3729	2577	4279	5473	4429	4514	5229	4571	4432	4099	3123	4785
ENSMUSG00000007458	3415	3352	3783	4101	4324	3788	3499	3671	3528	3668	3860	3944	4457	3768	4760	5354	4946	4939	6090	5028	4759	3854	4122	5376
ENSMUSG00000026229	3773	3857	4420	3604	4173	4318	3284	3068	3339	3848	2830	4363	4236	3543	4203	4014	3772	3452	4327	4223	3845	4145	3950	4661
ENSMUSG00000063406	3783	3314	3803	3366	3294	4053	3950	3482	3481	4855	4319	3158	4038	4052	5148	5454	4074	4103	5180	3584	3893	3320	2982	3568
ENSMUSG00000019232	4164	2883	4927	3148	3792	4343	1956	3052	5226	6322	2753	2252	3028	4871	4007	5781	4111	2677	8015	3812	5816	3209	3990	2625
ENSMUSG00000038733	2706	3729	2732	2982	3569	5183	3827	3935	4151	5012	3056	3922	5222	3802	5219	5542	4969	4826	5442	4300	4695	4735	3570	4437
ENSMUSG00000004056	3449	3665	4289	3480	3739	3660	3807	3454	3485	4280	3702	3747	4078	3679	4629	4828	4269	4728	5099	4082	4396	3940	3606	4738
ENSMUSG00000063316	3370	3573	4346	3710	3561	3512	3444	3513	3546	4723	4570	2878	3220	4014	4128	4607	3781	3523	4300	4118	4491	2794	3691	4383
ENSMUSG00000020553	4346	4065	2971	5225	5141	3647	2290	2140	2075	2695	5020	5072	4660	2934	4431	5555	5399	5155	7421	4625	4605	4418	3950	5751
ENSMUSG00000032803	3042	3628	2838	3564	4628	4600	3609	3143	3368	4493	3963	3810	4863	4400	5434	6180	4927	4745	5380	4631	4634	4594	4044	4524
ENSMUSG00000037487	3094	3227	2925	3235	3308	4909	4435	3577	4176	5229	2783	3729	4813	3350	4383	6219	4628	4056	4618	4007	3904	4261	2764	4095
ENSMUSG00000027495	3105	3077	3536	4511	4422	3886	3526	3903	4328	2881	3405	3997	3450	3131	3752	4600	4546	4664	5972	4916	4828	3042	4413	4983
ENSMUSG00000036093	2961	3164	3345	3565	3409	5251	3723	3807	4296	3731	3884	3441	4516	4024	4857	6536	5504	4951	5952	5067	5790	3813	3379	4503
ENSMUSG00000057522	2439	3430	3052	3397	3426	4756	4314	4089	3977	3984	3915	3766	4292	3627	3916	4617	4789	4500	4842	4105	4336	3692	3258	3681
ENSMUSG00000073838	3995	4177	4479	3971	4428	3211	3227	2984	3261	3670	3166	3933	3807	3663	4280	4520	3796	4231	4595	3842	3995	3514	3859	4640
ENSMUSG00000018286	3477	3406	4315	3796	3763	3556	3190	3292	3144	4334	4828	3398	3716	4064	4137	4418	3750	3918	3924	3989	4201	3661	3680	4600
ENSMUSG00000036550	2956	3396	3531	3422	3551	4090	3746	3763	4394	4580	2816	4230	4662	3455	4195	5288	4417	4460	5301	4324	4273	4392	3224	4615
ENSMUSG00000000711	3545	3607	3253	3556	3865	3874	3415	3366	3783	4124	3837	4236	4625	3950	4835	5218	5032	4717	5086	4662	4698	4053	4051	5416
ENSMUSG00000024853	4257	3952	3418	3991	4653	3469	3420	2954	3253	3634	3435	3962	4518	4108	4798	5661	5070	4899	6362	4858	5198	4021	4701	5021
ENSMUSG00000039450	4382	4383	2496	4420	4986	3236	1895	2401	2320	4027	5843	3996	4207	4013	5165	5582	4671	3344	4380	3702	2798	4367	4277	5607
ENSMUSG00000121068	3841	3492	1862	4385	4264	4200	3406	3505	3761	4745	3818	3089	3389	2298	2851	3026	2890	2878	4336	3564	4607	3146	3722	4931
ENSMUSG00000038217	3018	4398	1946	4534	5426	3006	3368	3433	2756	2393	4304	5708	2698	1261	3739	3076	3547	1942	3031	4201	3055	3537	2766	5233
ENSMUSG00000030275	2716	3655	5368	2774	2916	4118	4318	3779	3305	5337	2641	3304	4278	3672	4408	4412	4270	4157	3348	3173	2903	3461	2958	3715
ENSMUSG00000039218	2549	3949	2154	3080	3575	5507	3739	3224	3981	5558	3008	3882	6955	6152	4777	7774	6694	7733	6530	5112	3583	6666	4239	4006
ENSMUSG00000030341	3169	3635	5786	3081	3353	3841	3309	3234	2709	3966	4209	3850	3868	3311	4176	3707	3563	4888	4207	3609	3600	3898	3816	4977
ENSMUSG00000026307	3081	4180	3790	4103	4784	3748	3285	2937	3130	3509	3545	3986	4250	2924	4181	4355	4503	4751	4527	4345	3911	3443	4098	4573
ENSMUSG00000024304	3454	3781	4447	3743	3447	4079	4049	3000	3639	3357	2888	4144	4103	3000	3929	4568	4041	4157	4904	4448	4489	4007	3164	5434
ENSMUSG00000031010	3151	2960	4539	3184	3312	4853	3485	3628	4480	4557	2163	3704	4678	3766	4124	5371	3890	3771	3794	3165	3190	4071	2665	4815
ENSMUSG00000004270	4701	2998	3603	4043	3108	3602	3238	3158	3123	4331	4058	4035	3610	3310	4219	4891	4795	4407	4672	4318	4441	3424	3446	5679
ENSMUSG00000034892	3274	3037	4446	3170	3764	3367	3398	3304	3137	4005	5676	3410	4312	5257	5971	5917	4663	6433	4178	5112	4854	3856	4176	5725
ENSMUSG00000032601	3107	3838	3975	3543	3820	4184	3892	3511	3726	3917	2826	3613	3529	2746	4027	4831	3842	3460	3455	3684	3432	3181	2922	4005
ENSMUSG00000032437	3013	3440	5449	3586	4437	4173	3315	2795	2904	4032	3174	3599	3941	3455	3838	4494	3910	4016	5105	3868	3819	3436	3745	4523
ENSMUSG00000025260	3663	3548	2930	4423	4382	3193	3265	3295	3370	3555	4703	3585	3292	3674	4031	4900	3767	3270	4426	4092	3423	3720	3648	4297
ENSMUSG00000033184	3159	3518	4889	3255	3384	3784	3767	4004	3850	3472	3330	3424	3871	3247	4379	4773	4213	4644	4960	4429	4666	3407	3501	4546
ENSMUSG00000042650	3380	3775	2975	3524	4419	4482	3526	2995	3219	4797	3063	3658	4157	3698	4605	5312	4280	4359	3949	3601	4479	3955	3825	4746
ENSMUSG00000074748	2927	3941	3643	4073	3765	4172	3847	3588	3275	3464	3496	3620	3710	3458	4094	4862	4661	4969	5859	4467	4449	3780	3457	4700
ENSMUSG00000022351	2239	3298	9897	4953	4357	1617	2896	3649	3545	963	3268	3114	2887	1017	3993	2765	4564	3085	6261	8712	4912	2796	2359	6881
ENSMUSG00000022961	2901	3946	3088	3212	3669	4559	3650	3491	4083	4844	2688	3642	6122	5248	4769	6768	5466	5952	5844	4188	3776	5156	3578	4662
ENSMUSG00000036199	3464	3823	3671	3598	3830	3197	2622	3115	3107	3941	5751	3620	3517	4200	4453	5053	3535	3814	4073	3822	3949	3812	4030	4954
ENSMUSG00000006057	3864	4651	4344	3530	4183	2908	2387	2354	2359	4461	5091	3566	3055	4027	4611	4534	3190	3472	3519	3501	3559	3580	4240	4480
ENSMUSG00000020163	3386	3012	3321	3895	4003	3303	2569	2893	2996	3965	6557	3748	2981	3927	3963	4870	3465	3711	3711	4332	4224	3416	3384	4454
ENSMUSG00000061306	2866	3198	4007	3743	4010	3420	4801	3847	4067	3376	2935	3374	3986	2852	4099	4360	4351	5629	4811	4241	4380	3090	3503	3848
ENSMUSG00000039159	3654	3673	2578	3335	3147	4210	3468	3559	3529	3955	4270	4254	4403	3248	5155	4759	5493	4595	5378	4339	3905	4012	3344	4827
ENSMUSG00000002332	2500	2950	2372	5126	4189	3992	4822	4017	4600	2507	3129	3403	3576	2590	3627	4982	4670	5307	4446	5498	5513	3101	3127	3990
ENSMUSG00000021877	3087	3777	5989	3373	3757	3058	3681	3618	3779	3052	3358	3065	3492	3470	4103	4048	3755	4239	4759	4328	3682	3417	3465	3857
ENSMUSG00000032434	2842	3285	3972	3305	3076	3378	4097	5629	4909	2963	2934	3197	3473	2686	3598	3820	3729	3787	5038	3733	4442	3098	2494	4169
ENSMUSG00000020644	2922	2346	3417	2833	2120	3845	4197	5655	3750	4759	5392	2327	3962	4721	4526	3568	4217	3777	7130	3487	3857	5210	3099	3748
ENSMUSG00000026031	2532	4332	2862	2793	4384	4717	3218	3140	3243	4290	3557	4367	6018	4105	5227	5938	5500	4765	4448	4112	3819	4484	3539	4393
ENSMUSG00000025702	3144	3194	2546	3597	3725	4182	4032	3469	3877	4177	3553	3877	4478	3790	4823	5588	4702	4596	4236	4720	4396	3890	3097	4833
ENSMUSG00000005683	3216	3472	3774	3043	4188	3813	3459	3435	3497	3781	3509	4156	4096	3131	4338	4539	4146	3780	5692	6061	5461	4122	4394	5702
ENSMUSG00000024587	2830	3180	5264	3049	3553	3499	4168	3937	4395	3492	2649	3319	3679	2959	3632	4187	4008	3850	4363	4390	4386	3259	3293	4054
ENSMUSG00000026655	4067	5359	2658	3561	4449	4404	2313	1679	1538	4446	4210	4571	4960	3796	10145	4568	3690	4459	2749	2583	2956	4534	4119	5591
ENSMUSG00000091867	3230	2807	537	6122	7163	6118	16	17	19	2235	6976	7996	8664	3868	9128	9720	7495	3901	2853	2713	547	11670	6740	8596
ENSMUSG00000022574	3493	3679	4090	3912	4053	3550	3805	2384	2466	3652	4520	3620	3520	2855	3569	4060	3773	4713	4227	3873	4563	3221	3692	4331
ENSMUSG00000044221	3695	3758	2508	3042	3906	3816	3531	3397	3598	4639	3600	3673	4621	4330	5194	5736	4259	3919	4625	4277	4546	4075	3859	4648
ENSMUSG00000073676	3407	4453	3391	3217	3885	2929	3871	3040	3177	3748	4536	3502	3482	4307	5214	5038	4296	4179	4335	4776	3530	3636	3698	3806
ENSMUSG00000074794	2294	4495	1358	4037	3273	4439	1682	6311	5381	5638	1507	2729	5706	2935	4964	7744	3479	3869	5571	5660	2499	2424	2443	7547
ENSMUSG00000056091	3217	2406	1618	6814	7739	3385	3201	2196	2422	3154	2395	4545	3088	2772	5546	9763	9244	4597	5189	5024	5816	2945	2888	2928
ENSMUSG00000039704	2764	3289	3213	3354	3495	4865	3640	3769	4166	3719	2795	3988	4165	2934	4386	5001	4114	3998	3491	3523	3175	3548	2658	4672
ENSMUSG00000037278	3741	3860	4399	4298	4140	3140	3061	2396	2628	3338	4532	3473	3344	2675	4667	5086	3948	3543	3612	4810	3747	3716	3441	5485
ENSMUSG00000038267	2990	3758	2822	3577	3981	4286	3550	3015	3320	4710	2873	4090	4756	3447	5358	6535	4972	5438	4918	4162	4744	4133	3675	4371
ENSMUSG00000037712	2590	3967	3523	2176	2625	3388	3989	4627	4326	3503	4044	4169	4852	4143	4350	3549	3601	3723	5266	3824	4070	4445	3897	5166
ENSMUSG00000066232	3353	3628	3170	3023	3825	4307	2951	3346	3597	4326	3229	4137	4479	3950	4904	5608	4728	3778	4498	4203	3735	3971	3008	4646
ENSMUSG00000039361	3371	3497	2510	3930	4353	4598	3432	2984	3319	3978	2943	3958	4419	3644	5844	6048	5337	4207	5080	4525	4357	4166	3641	4594
ENSMUSG00000003402	3291	3834	5164	3358	4064	3013	3981	3047	3330	3147	3174	3425	3152	2797	3860	4176	3964	5314	5754	4498	5065	2943	3808	4504
ENSMUSG00000039202	2463	1880	4376	8095	5435	6167	3121	2060	2327	2347	2114	2435	3601	3367	4211	10338	11963	9424	19366	10722	7576	3928	4613	5465
ENSMUSG00000029198	3631	3437	3526	3671	3823	3442	3629	3228	3140	3820	3957	3504	3830	4235	4476	4868	4015	3844	4836	4238	4208	3503	3939	4075
ENSMUSG00000044254	3307	3633	7666	3429	4461	2886	2944	1985	2501	3486	2982	3509	4057	2938	5363	3596	4794	3748	4896	6344	4543	3504	3755	5662
ENSMUSG00000027637	3350	3296	3348	3770	4105	3764	3498	2684	3073	4133	4219	3467	3573	3836	4730	5110	3398	3884	4159	4010	4040	3423	3670	4700
ENSMUSG00000109482	3653	3402	2393	4310	5192	4068	3055	2535	2959	2972	3570	4590	4501	3587	4350	5082	4975	5161	5478	5064	4535	4485	3981	5654
ENSMUSG00000032301	3069	3408	3374	3412	3673	3638	3457	3350	3427	3810	4451	3617	4485	4069	4621	4644	4693	4515	4904	4750	4652	4173	4035	4507
ENSMUSG00000025508	3526	3216	4870	3307	3759	3095	3593	3221	3030	3652	4334	3002	3260	4466	4470	4663	4045	4649	4781	4425	4559	3172	3768	4610
ENSMUSG00000056076	3051	3615	4649	3431	4013	3566	3688	3444	3557	3791	2711	3032	3658	3325	3652	3997	3697	3556	4768	4165	4406	3205	3663	3989
ENSMUSG00000022708	1810	2672	2082	2888	2421	4993	4060	5305	6273	3940	2610	3485	4784	2348	3724	6726	5542	4043	3681	4248	3953	4375	1842	4162
ENSMUSG00000000001	2909	3890	3418	3351	3838	4135	3368	3232	3551	3888	3327	3573	4020	3544	4221	4848	4299	3668	5203	4880	4468	4152	3579	4638
ENSMUSG00000028514	2653	3040	2780	3009	3382	4868	3654	3598	3883	4799	2904	3902	4524	3310	3925	5179	3459	3286	3545	3974	4055	4004	2758	3989
ENSMUSG00000030671	3703	3816	2575	3717	3834	4608	3329	2736	3190	3586	3250	4086	4488	3356	5659	6014	5269	4110	4382	4425	3896	3818	3461	4462
ENSMUSG00000038084	3255	3660	2546	3407	4046	3944	2979	3157	3461	4471	3162	4329	4826	3784	4586	5462	4846	4119	4341	3915	4063	4042	3634	4018
ENSMUSG00000010175	3005	3687	4255	5692	4568	3812	2922	4025	2624	2935	2356	2525	4176	3793	4562	8446	5267	5387	6101	3693	4647	4113	3842	5411
ENSMUSG00000026675	2723	3767	6507	4937	3924	2364	2693	2643	2538	2094	3663	4525	3553	1849	4993	3691	5143	3417	5124	5655	5204	3033	2623	6773
ENSMUSG00000025579	3066	3270	3723	4039	4038	3900	3447	2807	3338	3722	3534	3402	3527	3276	3475	4212	4289	4151	6390	4679	5420	2947	3646	4908
ENSMUSG00000066026	3333	3551	3229	3692	3509	3545	3295	3399	2940	2944	5055	3776	4095	3773	3583	3997	4711	5519	5994	4600	4858	3679	3912	4394
ENSMUSG00000020671	3679	3696	3427	3653	4152	3499	3259	3066	3220	3506	3358	3703	3892	3312	4572	5128	4657	4421	5014	4321	4327	3762	3684	5087
ENSMUSG00000031812	4270	3039	3211	3328	3653	3135	3703	3200	3226	4326	3825	3284	3667	4580	4931	5171	4360	4602	4879	3602	4123	3265	3584	4023
ENSMUSG00000029017	3190	3783	2992	3499	3710	3840	3053	3059	3245	4322	3693	3805	4204	4275	4512	4569	4126	4197	4365	3835	3603	4111	3739	3678
ENSMUSG00000008035	2940	4513	2026	4046	5717	3096	2885	3491	4547	3827	2641	2459	3227	3086	2632	4602	4004	2619	4267	8077	4389	3419	4359	5857
ENSMUSG00000031762	5218	818	20504	4407	586	2315	1157	105	36	660	3583	2787	330	3542	1171	3078	4586	24098	2692	138	444	2773	1331	10624
ENSMUSG00000031549	3843	4627	3073	4468	3666	2540	3480	3264	3778	2487	3082	3821	3041	2058	3688	4357	4696	4215	3109	3667	2971	2625	2559	3777
ENSMUSG00000062397	3096	3996	3480	3287	3929	3392	3400	3493	3931	3420	3341	3326	3556	3287	4113	4388	3710	4176	4250	3544	3708	3373	2883	4540
ENSMUSG00000037826	5327	4160	2804	3710	2328	3478	2823	2584	2497	3408	4267	4673	5611	4522	4705	3833	5590	5493	4577	2529	2509	3296	3545	4100
ENSMUSG00000001348	2653	2972	1993	3660	3857	3682	4097	3911	4017	3660	4145	3380	3458	3054	3351	4614	3881	3247	5498	4415	5093	3102	3367	4595
ENSMUSG00000005510	3582	3768	3040	3234	3860	3147	2655	3105	3084	3966	4925	3618	3739	4218	4476	4663	3679	3395	4058	3822	3412	3692	3629	4339
ENSMUSG00000031246	3299	3622	3041	3335	3306	3776	3607	3248	3232	3621	3873	3932	4144	3656	4722	4984	4766	4926	5508	4771	4447	4418	3560	4961
ENSMUSG00000057228	3907	3941	2383	2991	3708	2554	3140	3924	5697	3060	2805	3776	3433	3750	4625	3845	3559	3464	3734	2795	2511	4018	3699	4256
ENSMUSG00000025059	2827	3526	1948	5184	4239	4973	3887	2530	2675	2577	3197	4311	3712	2980	4933	5275	5752	4119	5695	4569	4101	3944	3801	4743
ENSMUSG00000060429	2500	3510	4889	2757	2997	4250	3297	2547	3011	3558	3933	4602	4265	3085	3453	3774	3415	3362	3889	3479	3311	4136	3250	4313
ENSMUSG00000032788	4483	4167	2352	4326	4905	2947	3979	1892	2376	3733	3084	3551	3554	2339	5535	6322	3753	3889	2086	3498	2795	4051	3027	4603
ENSMUSG00000059434	3216	4210	2285	3726	4558	3726	2564	2887	2915	3008	3814	4874	4995	5037	5003	6109	6025	4991	6899	5563	3820	4621	3568	4347
ENSMUSG00000035878	3807	4764	2676	3562	2951	3641	2733	3343	2875	4093	3463	3834	5122	4522	4443	5192	5736	6655	5071	3178	2895	4329	3103	5647
ENSMUSG00000006304	3114	3532	3197	3194	3503	3654	3512	3454	3425	4300	3575	3248	4195	4033	4395	4589	4344	4188	4694	4145	4250	3618	3950	4075
ENSMUSG00000102869	2651	4239	2799	2221	2782	4642	2758	3176	2888	5149	4005	4365	5052	3791	4487	4294	4670	4391	4332	3268	3178	4455	3035	3571
ENSMUSG00000044252	3203	3890	2814	3090	3669	3629	2903	3489	3656	4560	3154	3566	4302	3842	4702	4847	4614	4514	4914	4868	4578	4008	3650	3832
ENSMUSG00000022892	3944	4071	4977	4008	3931	3753	2247	1930	2020	4203	3248	3245	5329	4485	4626	5101	4970	4016	5142	3581	4305	3811	4231	5510
ENSMUSG00000025068	3710	3464	2353	3903	3922	3710	2375	2834	2733	5084	4420	3053	4312	4266	4490	5641	4887	4143	5963	4029	4764	3716	3873	5146
ENSMUSG00000021775	2864	4184	2827	2462	2690	4604	2961	3053	3829	4815	3314	3925	5459	4596	6228	5436	6207	5829	4009	4463	4021	4841	3204	5010
ENSMUSG00000018326	3176	3656	3536	3463	4094	3633	3485	3022	3029	3478	3441	3496	3836	3398	3989	4332	4448	4133	4939	4478	4296	3370	3909	4011
ENSMUSG00000021748	2778	4255	2325	2890	3737	3520	3190	3757	3742	4316	3121	3847	4324	3791	4843	4850	4147	3358	3791	4821	4163	3753	3168	3911
ENSMUSG00000047963	3303	2671	3363	2598	3525	3733	3120	2599	3106	5095	4302	3947	4741	5675	4667	4199	3478	4538	3357	3517	4153	4077	4326	4340
ENSMUSG00000030754	2960	3453	4032	3076	3324	3566	3386	3588	3730	3963	2812	3470	4268	3670	4071	4930	3934	4132	4877	4171	4171	4063	3381	4679
ENSMUSG00000037119	3252	3401	2829	3494	3648	3718	3074	3146	3183	4461	3187	3948	4678	3971	5379	5699	4676	4589	4938	3874	4275	4489	3472	5140
ENSMUSG00000062997	2659	3057	4117	2900	3418	2891	3832	3309	3210	3884	5094	2944	3588	4713	4004	4492	4282	4366	5049	4573	4871	3195	4138	4657
ENSMUSG00000057738	3053	3352	3408	3176	3110	3760	2925	2714	2970	5412	3428	3924	5852	4591	4193	5904	5020	4960	5024	4721	3834	5343	3747	5032
ENSMUSG00000021709	2662	3147	2747	2935	2939	4691	3439	2979	3415	5806	2989	3468	4915	3638	4545	5342	4267	4135	3825	3212	3550	3665	3087	4252
ENSMUSG00000025369	2587	3425	2211	3283	4115	4166	3582	2892	3389	3641	3666	4221	4550	3747	4170	4834	4467	5069	5302	3911	3972	3836	3698	3918
ENSMUSG00000074622	3863	4502	2083	3535	5284	4394	2021	2837	2311	3041	2677	4619	2494	2739	8468	3270	4309	4339	2605	2140	3331	3922	3457	2700
ENSMUSG00000031701	3631	3477	2730	3470	4180	3707	3832	2935	3224	3710	2984	3266	3943	3616	5082	5129	3888	3784	4855	4432	4362	3620	3536	3996
ENSMUSG00000096210	3176	4147	3105	3349	3162	3921	3208	3391	2944	3387	4182	3169	4284	4792	4142	5036	5188	4976	5028	5010	5101	3486	3764	4370
ENSMUSG00000024131	2158	4332	10856	1195	1847	2489	6402	3732	2840	2814	1045	1420	1964	2111	1927	2237	1398	4355	5180	2400	2240	1785	1319	2224
ENSMUSG00000048578	2394	2989	4860	3337	3600	3646	4260	3454	3679	2770	2747	3348	3793	3154	3335	3936	3543	4769	4373	4155	4168	3192	2913	3289
ENSMUSG00000038324	3009	3200	3357	3200	3869	3619	3656	3171	3678	3500	3309	3513	3588	3310	3941	4227	3731	3648	4515	4091	4394	3486	3696	4533
ENSMUSG00000020349	3027	3422	3069	3083	4049	3418	3457	3272	3262	3818	3545	3655	4344	4025	5251	5351	4381	4117	5204	4417	4547	4267	3847	4837
ENSMUSG00000032348	3722	4571	2531	3479	4369	4263	1412	1247	1472	6315	3997	3656	5076	5647	4845	4785	3860	2050	3610	2332	3004	4436	5054	3607
ENSMUSG00000015568	6104	6593	6740	293	953	1092	402	792	656	6895	6168	4319	4171	6712	4771	1148	1410	1977	2829	764	547	4732	5910	4084
ENSMUSG00000037686	3141	3036	3569	2161	3476	2885	3161	4002	3671	4854	3357	3662	5163	5891	5062	5450	5402	6063	6538	4298	5586	3434	3205	4291
ENSMUSG00000067851	2758	3405	2419	2989	3591	4516	3303	3023	3595	4448	2905	3961	4517	3722	4749	5680	4316	4257	4497	3768	3953	3877	2994	3871
ENSMUSG00000001604	4371	4400	3111	3523	4148	3024	2064	1766	2170	3958	4528	3842	3750	5093	4453	3951	4117	3534	3263	3210	2927	3920	4956	4377
ENSMUSG00000049090	2976	4484	2678	3383	3766	3631	3006	3319	3482	3569	2926	3650	4469	3759	4334	5344	4539	4313	5245	4479	4015	3565	3565	4309
ENSMUSG00000040612	3407	3460	1895	5167	5792	5531	1348	1082	915	3936	3264	5043	5144	2936	6602	7250	6908	4772	2526	3749	2072	4686	4483	4805
ENSMUSG00000071551	4028	3172	1273	4378	3453	4925	3249	1953	3219	4888	3290	2977	3557	3441	4564	6962	4359	3264	1778	4261	3472	3744	2587	3530
ENSMUSG00000024921	4003	3565	2593	3628	3995	3279	3744	2569	3944	3597	2265	3556	4303	3615	4984	7503	5291	4606	3969	5048	3709	3846	2912	3903
ENSMUSG00000060261	3172	3560	2592	3179	3925	4158	3393	2971	3457	3752	2926	3636	4461	3414	4397	4732	3957	4275	5514	4512	4811	3735	3620	3969
ENSMUSG00000002102	3272	3339	3736	3349	3825	3126	3183	3101	3439	3263	3583	3499	3645	3777	3821	3866	3724	3581	4447	4007	3833	3472	3659	4140
ENSMUSG00000030695	4145	3650	3797	2848	4090	2958	2794	2110	2674	5011	3392	3236	3464	4602	5205	3605	3123	3377	3564	2930	3927	3669	4390	3934
ENSMUSG00000052656	2559	3366	2829	3307	3326	4084	2866	4051	3915	3341	3197	3794	3638	2675	4391	4763	4994	4410	5092	6986	4312	3978	2446	5193
ENSMUSG00000057863	2946	2856	3442	2999	3588	3083	2605	2892	2884	4215	6149	2971	3089	4750	4013	4285	4012	3655	4243	4046	4543	2948	3829	4712
ENSMUSG00000030591	2920	3005	3859	3459	3536	3099	3330	3290	3391	3696	3778	3254	3116	3201	3320	3643	3086	3397	3660	3681	3673	2927	3465	3965
ENSMUSG00000025503	2981	3215	3548	3461	3344	3201	3659	3821	3702	3319	3292	3032	2956	2695	3437	3986	2954	3684	3930	4218	4129	2894	3107	3932
ENSMUSG00000056116	3824	3286	3564	3537	3473	3241	3346	2904	2910	2914	4024	3552	4757	3461	5417	4531	4872	6601	5662	5179	4530	4127	4419	5208
ENSMUSG00000042524	4044	3786	2747	3859	3208	3125	3118	2588	2286	4847	3632	3324	4268	4671	4508	4355	3613	5283	4610	2176	2952	4234	3215	4379
ENSMUSG00000020889	1944	2195	4508	959	1978	3252	1259	4316	4383	5206	6053	4501	5687	4707	1981	1761	3023	5143	6421	3369	5537	4125	4451	6191
ENSMUSG00000040952	2762	2774	3834	3304	3341	3113	3760	3430	3013	3813	4447	2808	3367	4364	4123	4947	4836	4728	5015	5109	5303	2865	3569	4621
ENSMUSG00000018501	2307	3235	2047	2943	3306	4573	3801	3635	3874	4445	2543	3689	4500	3067	4101	5577	4395	4577	5101	3468	4383	3795	2801	3758
ENSMUSG00000036323	3019	3333	3841	3169	3503	3099	3448	3679	4121	3191	2762	3207	3906	3435	4071	4547	4220	4131	4983	4452	4285	3535	3508	4178
ENSMUSG00000005506	2953	3650	2815	3114	3497	3770	3370	3163	3278	4088	2933	3652	4197	3613	4512	5022	4033	3899	4397	3865	4017	3875	3395	4187
ENSMUSG00000028211	2965	2572	1302	4484	3506	5381	1979	2948	1757	2288	3932	7119	2410	1986	19950	3351	8029	2502	4488	2430	2723	3641	1873	2975
ENSMUSG00000056770	3471	3388	2793	3392	3814	3543	2893	2794	2889	3915	3829	3504	4037	3708	4321	4672	4084	3951	4250	3868	3821	3715	3390	4339
ENSMUSG00000034024	3114	3549	3396	3140	3574	3228	3332	3367	3384	3624	3202	3284	3698	3758	4074	4395	4083	3842	4847	4513	4455	3184	3381	3955
ENSMUSG00000025404	3050	3364	2281	3314	3991	3632	2679	2571	3013	3895	4342	4021	4620	3764	4720	5092	4889	4618	4851	3779	3897	3739	3992	4467
ENSMUSG00000062825	4312	4479	5019	5224	4013	2537	1855	1908	1843	3518	2513	2916	3892	4838	15836	3575	4187	3780	6796	3831	3474	5700	5787	7212
ENSMUSG00000022450	2797	3427	2406	3232	3695	3570	2473	2871	2680	4319	5434	3063	3411	4683	4018	5550	4108	3448	3491	4887	4534	3427	3692	4305
ENSMUSG00000024360	2804	3081	3221	2930	3630	3862	3147	3056	3188	4488	3204	3325	4032	4007	4763	4462	3833	3707	5041	3876	4242	4022	3465	4075
ENSMUSG00000014542	3734	3305	2807	2071	3394	3881	3435	3558	3079	4458	2408	3769	6150	4725	6775	5215	6386	7382	5098	4571	4201	6061	5480	5016
ENSMUSG00000023307	3381	3103	3030	3587	3777	3667	3083	2635	2400	4014	3758	3462	3920	3689	5190	4988	4102	4065	4053	3488	3792	3753	3404	4310
ENSMUSG00000017221	3288	3425	3138	3333	4032	3715	3167	2839	3045	3428	3172	3307	3608	3258	3616	3618	3461	3542	4438	3565	4048	3326	3839	3942
ENSMUSG00000039428	3228	3505	3211	3264	3601	3529	3238	2986	2960	3424	3022	3857	3308	2492	3609	4059	4045	3020	4242	4900	3719	3330	3072	4050
ENSMUSG00000032562	3210	3173	3688	3399	3555	3297	3081	2947	2817	3411	3768	3414	4286	3501	4111	4384	4259	4368	5087	3978	4143	3350	4401	4961
ENSMUSG00000024099	3396	3646	3455	3055	3490	2923	2520	2634	2867	3852	4468	3425	3679	4176	4686	4789	3708	3639	3798	3608	3453	4062	3803	4529
ENSMUSG00000025982	3104	3153	3263	2806	3235	3665	3157	3020	3446	4189	2715	3971	5039	4232	5483	5467	5126	4751	5257	4204	3998	4383	3370	4506
ENSMUSG00000001794	3602	3219	3461	3311	3729	3000	3399	2653	2968	3329	3709	3333	3395	3175	3589	3406	3332	3454	3912	3447	3824	2905	3539	3950
ENSMUSG00000027774	2959	4155	2835	3403	3802	3575	2812	2721	2947	3769	2785	3908	3774	3150	3949	4048	3469	3387	3273	3555	2925	3826	3188	3058
ENSMUSG00000059534	3215	3393	3388	2866	3218	2734	2272	2736	2629	4086	5922	3204	3077	4117	3926	3909	3042	3055	2896	3208	3300	3281	3228	3943
ENSMUSG00000050732	3121	3349	3157	3306	3353	2848	2725	2728	2725	3969	5135	3231	3651	4321	4152	4444	3532	3450	4435	3632	3695	3726	3601	4451
ENSMUSG00000022312	2891	3128	3376	3454	3455	3263	3029	3179	3180	3796	3793	3068	3326	3991	3718	4147	4044	3539	4676	4098	4195	2882	3727	4442
ENSMUSG00000022270	2896	3595	2795	2180	2519	3908	1070	2066	2568	5969	5343	4692	5589	6121	6882	3688	4937	4811	4747	2962	3578	7320	4704	6159
ENSMUSG00000073639	3126	3055	4126	3116	3158	3463	3483	3038	3069	3336	3381	3195	3446	3210	3814	4582	3942	4173	4165	3605	3482	3090	3014	4234
ENSMUSG00000061292	3976	3672	2052	3941	4499	4233	632	557	464	7420	2703	5348	5671	5419	5266	5223	5202	2065	2400	2500	1572	5157	4656	4819
ENSMUSG00000002881	2768	3672	2870	2945	3632	4126	2840	2840	3176	4114	3111	3397	4599	3928	4695	5230	4377	4181	4548	3910	4362	4069	3644	4127
ENSMUSG00000073702	2766	2918	3436	2665	2751	2841	2962	3145	3156	4006	5819	3005	3659	4719	4454	4600	4375	4612	4970	4843	4569	3566	3928	5142
ENSMUSG00000029512	2335	3626	2229	2078	3242	3386	3303	3434	4002	5068	2668	4098	4026	3646	4103	4122	4077	4093	4926	3880	4304	3857	2810	3888
ENSMUSG00000025509	4709	3022	2959	2904	3281	2850	2235	2454	2237	5390	3980	3415	3777	3412	4796	3458	3216	3642	3845	2722	3655	3052	3477	3805
ENSMUSG00000056999	2931	2903	4308	2813	3376	3635	3473	3197	3649	3217	2702	3220	3433	4283	3188	3595	2866	3121	3350	3609	3344	3008	2840	3777
ENSMUSG00000050103	4090	3049	2065	4339	4220	4052	2368	1993	2309	4019	3050	3868	3810	3035	4591	5894	4102	3408	3988	4041	3648	4045	3565	5304
ENSMUSG00000049470	2350	3026	2811	2719	3083	4130	3351	3319	4074	4656	2315	3579	4267	3236	4846	4762	4507	3915	3623	3171	3567	3660	2732	3770
ENSMUSG00000029048	2966	3361	3598	3411	3531	3136	3193	3014	3160	3376	3483	3180	3614	3382	4139	4246	3673	4161	4356	3971	3956	3250	3355	4196
ENSMUSG00000028382	3049	3221	3286	3434	2507	4175	2748	2891	3150	4054	3256	3638	4287	2954	4772	5851	5568	4798	4631	3707	3845	4157	2985	4761
ENSMUSG00000046718	2652	2602	2461	2895	2471	3200	4689	4251	4086	3052	4213	2837	3875	2575	3411	3690	3799	4641	5781	5133	5195	3332	3478	4188
ENSMUSG00000032293	2675	2816	2711	2921	2572	3745	2939	4037	4208	3823	3290	3672	4196	3603	3954	4600	5513	4904	4610	3892	3569	3677	2544	4241
ENSMUSG00000022698	3072	3293	2981	3291	3955	3972	2817	2776	2753	3872	3020	3547	3955	3696	4708	5151	4113	4033	4498	3916	4046	3860	3297	4422
ENSMUSG00000052337	3030	3258	2475	3224	3785	3286	2683	2738	3010	4101	3611	4126	4303	3447	3949	3989	3662	3813	3667	3306	3338	4033	3164	3459
ENSMUSG00000030313	2636	3853	2815	2913	3357	3984	2938	2934	3212	4138	2892	3501	5465	3555	5366	6129	5158	4887	4621	4305	4125	4800	3103	4090
ENSMUSG00000023832	2796	3055	5067	4221	3511	2714	2302	2132	2438	2833	4454	3617	3370	2235	3821	4673	4632	2943	3606	6370	3295	3029	3191	5617
ENSMUSG00000035877	2619	3880	2728	2198	3160	3787	3147	3137	2953	4733	3107	3643	3741	2836	4146	4653	2922	3276	3091	2436	2712	3794	2622	3061
ENSMUSG00000052296	3483	3224	3050	3332	3824	3145	2818	3021	3242	3553	2874	3516	4012	3195	4440	4364	3899	4202	4962	3884	4221	3759	3675	4563
ENSMUSG00000047187	3005	3055	3556	3194	3380	3028	3104	3160	3218	3302	3893	3183	4029	3641	4327	4580	4380	4458	4705	4072	4048	3579	3466	4501
ENSMUSG00000021910	2634	3819	2582	3509	4223	3101	3531	2995	3206	3063	2833	3561	3976	3125	4407	4977	4395	4910	4655	4387	3480	3803	3188	3712
ENSMUSG00000060904	2573	3110	4136	3053	2891	2937	4269	3411	3623	3131	3032	2887	3518	3637	3890	4241	3943	4594	4667	3955	3791	2982	3117	3325
ENSMUSG00000020859	2644	3013	2627	2714	3245	4345	2985	3109	3686	4561	2430	3687	4989	4539	5097	5794	5530	4948	4604	4318	4260	4235	3737	4732
ENSMUSG00000057236	2866	2919	3122	2459	2907	3208	3428	4028	4399	3845	2864	2961	3513	3863	3846	4168	3324	3648	4083	3894	4321	3054	3176	3937
ENSMUSG00000067225	1701	956	1386	4043	4678	2344	6560	7306	7640	338	1552	443	1148	3363	888	5801	3848	7608	6615	13072	15807	1517	1200	2432
ENSMUSG00000006498	2713	3838	3684	2564	3365	3208	3263	2972	3264	3884	2951	3196	3519	3217	3859	3725	3547	3865	4545	3334	3710	3850	3884	4280
ENSMUSG00000074064	3576	3494	3032	3551	3684	2879	2783	2586	2461	3958	3726	3127	3727	4335	4102	4291	3354	3700	4786	3231	3410	3281	3628	4409
ENSMUSG00000086784	3276	3356	2275	3384	3884	2741	2878	2922	3096	2884	4537	3613	3152	3452	4015	4455	3688	3538	4456	3532	2995	3569	3287	4024
ENSMUSG00000028383	3111	3198	2380	3546	3636	4378	2916	1933	1945	4674	3355	3751	4629	3335	4015	4728	4233	3568	4823	2710	3337	3948	3349	3716
ENSMUSG00000063870	2702	2630	3195	2413	3102	3780	4556	3235	3559	4177	2446	3006	3768	3332	3578	4441	2947	3562	5276	3460	3632	3389	3044	3745
ENSMUSG00000036752	1921	3902	4112	2253	3941	3553	3137	3486	3626	3393	2447	3025	2542	2299	2876	2261	1527	1859	3453	3440	3345	2737	3426	2585
ENSMUSG00000021660	2908	3017	3252	3061	3203	3067	3239	3267	3226	3467	4011	3046	3627	4033	4128	4405	4477	3940	5107	4486	4563	3273	3521	4145
ENSMUSG00000053329	3535	3524	3078	3502	3993	2835	2571	2313	2625	3197	4066	3499	3880	3779	4132	4549	3940	3866	4729	3742	3211	3673	3697	4126
ENSMUSG00000037656	3219	3287	3229	3601	3429	3185	2507	2956	2815	3296	3294	3898	3188	3149	3871	4142	3535	3827	3932	2981	3412	3344	2776	4579
ENSMUSG00000031696	3287	3162	3162	3310	3638	3433	2903	2870	3184	3586	2604	3549	3833	3628	4399	4852	4161	3976	4695	4111	4148	3555	3346	4524
ENSMUSG00000019851	2427	2900	1971	3842	3546	4167	3506	3149	2849	3451	3325	3540	3438	2649	3778	4666	4150	3868	4256	4521	4585	3010	3191	4575
ENSMUSG00000063358	3038	3104	2913	3130	3605	3577	2963	2930	3158	3700	3028	3522	3947	3482	4287	5061	4231	4067	4554	3900	4119	3716	3169	4813
ENSMUSG00000039960	2156	2973	3098	2181	2502	3842	2575	3962	3321	4488	3949	3561	3691	3121	2872	2981	2810	2885	5059	3302	3732	3978	2690	3952
ENSMUSG00000030224	2892	3038	3089	3242	3391	3586	3222	2799	2902	3992	3365	3065	3633	3529	3961	4191	3508	3343	3723	3628	3567	3357	3156	3909
ENSMUSG00000028557	2595	2761	3567	3007	2848	4223	3211	2969	3034	3741	3324	3264	3713	3675	3957	3820	3468	3008	3820	3359	3701	3320	2877	3586
ENSMUSG00000023022	2710	3483	2954	3017	2978	4289	2811	2626	2685	4334	3150	3500	4704	3693	3486	4289	3567	5242	4032	3243	4043	4233	3389	4005
ENSMUSG00000028518	2704	3024	2380	2822	2777	4454	3150	3052	4036	4537	2532	3053	3985	2802	4249	4939	3813	3139	2880	3725	3685	3135	2429	4185
ENSMUSG00000028757	2862	3056	7610	2707	3097	2093	3753	2842	3388	2342	2240	2487	2593	2590	3178	3124	3566	4770	4247	3908	3431	2253	3462	3653
ENSMUSG00000038965	3169	3245	3559	3181	3775	2960	2901	2981	3103	2775	3429	3348	3297	2895	3565	3748	3433	3709	4450	3976	3629	2644	3340	4165
ENSMUSG00000019762	3327	3365	3025	3617	3993	3343	2862	2618	2962	2892	3225	3174	3553	3579	4538	5331	4572	4639	5980	4965	4435	3833	3402	4860
ENSMUSG00000009470	2691	3028	2383	2979	3142	4360	2882	2872	3455	4261	2637	3692	4432	3215	4165	4752	4659	3825	3885	3183	3406	3782	2620	4250
ENSMUSG00000032808	2489	3232	812	4316	5894	5672	828	218	146	4198	5634	4916	6796	4010	6046	8438	6045	4003	5894	7326	7946	6835	4734	6760
ENSMUSG00000021771	3819	3530	3373	3428	3838	2614	2369	2361	2465	3728	3408	3386	3886	4019	4795	5232	3930	3671	4179	4031	3944	3529	3772	4598
ENSMUSG00000073555	2417	3536	2226	2692	2629	3695	3779	3769	4109	3341	2885	3224	5735	4061	3973	4196	4926	5498	5100	4214	3972	3644	4058	3505
ENSMUSG00000028199	3513	2987	2132	3852	4147	3399	2631	2493	2652	3456	3318	3711	3843	3441	4348	5378	4483	3709	4736	4336	3775	3758	3318	4862
ENSMUSG00000035936	1567	3557	2371	3629	4139	3896	2244	2201	2504	4051	3564	4552	4295	3600	4307	5086	4287	3414	3562	3492	3582	3615	3434	4285
ENSMUSG00000019173	2910	3125	2788	3333	3353	3266	2908	3099	3207	3498	3595	3112	3879	3037	4076	4088	3812	3905	4293	3699	3737	3411	3541	4353
ENSMUSG00000107881	2292	3316	2615	3083	3009	3858	3565	3112	2977	3413	3599	3352	4317	2625	3731	4239	3704	4815	4056	3491	3773	4057	3060	3609
ENSMUSG00000039145	1574	2475	3543	2957	3428	4248	3160	4628	4406	2020	2506	3238	4384	2683	3236	4866	6364	5773	8572	6270	5412	5565	3217	3765
ENSMUSG00000034075	3000	3129	2922	3230	3787	3506	2914	3009	3202	3692	2518	3274	3565	2872	4155	4589	3376	3560	3603	3317	3533	3532	3149	4104
ENSMUSG00000000708	2666	3419	1738	2462	3257	4313	2718	3072	3094	4625	3196	3582	5258	4626	4946	5057	4231	3975	4536	3738	4188	4094	3721	3768
ENSMUSG00000031349	2354	2820	5159	4736	3478	2380	3039	2715	3609	1548	3061	3216	2385	997	3083	3772	3352	2337	3701	6067	3455	2609	2746	6661
ENSMUSG00000031311	3316	3263	3200	3212	3789	3242	2642	2568	2898	3244	3111	3586	3996	3648	4286	5079	4354	4189	5452	4623	4336	3553	3798	4973
ENSMUSG00000046798	3237	3405	3118	3461	3286	3454	3237	2745	2817	3622	2606	3069	3496	3425	4284	4698	4045	3887	3618	3559	3523	3265	2860	4437
ENSMUSG00000018707	2158	2660	2309	2361	2711	4844	3020	3040	3602	5290	2679	3369	5797	3815	3500	5616	4116	3891	3707	3980	3206	4762	2718	3469
ENSMUSG00000028082	2383	2953	2402	2718	2978	4620	3618	3225	3752	4059	2315	3000	3684	3532	3688	4209	3185	4301	4052	3667	4564	3698	3171	3487
ENSMUSG00000018442	2010	2698	3292	2816	3232	3532	3016	3630	4391	2712	3390	3291	2937	2849	3259	3797	3981	3070	4384	5106	4250	2808	2838	3635
ENSMUSG00000039703	2851	2736	3262	2842	3530	3606	3338	3061	3385	3834	2436	3119	3025	2743	3497	3477	2466	2797	3505	3330	3801	2752	2873	3272
ENSMUSG00000039640	2884	3449	2324	2890	3184	2897	2866	2821	2782	3957	4816	3121	3855	4570	4277	4185	3446	3601	4066	3439	3542	3313	3594	3844
ENSMUSG00000019883	2800	3240	3062	3247	3275	3150	2937	3430	3544	2762	2870	3602	3383	2448	3770	4473	4257	3362	4521	5057	3846	3465	2959	4208
ENSMUSG00000028759	3222	3316	2635	2751	3567	3576	2814	2640	2722	4020	2928	3697	4481	4305	4707	4758	4178	4332	4557	3583	3851	3841	3946	4098
ENSMUSG00000042079	3036	3334	3251	3052	3682	3284	3097	2510	2717	3523	3016	3385	4135	4017	4644	4829	4180	4141	5184	3893	4174	3898	3765	4102
ENSMUSG00000008575	2852	3040	2126	3348	2818	4345	3079	2575	3099	3362	3615	3559	4376	2899	3971	5480	5724	4107	4383	4400	3723	3545	2525	3593
ENSMUSG00000062203	2751	2930	3413	2837	3627	3174	3328	3762	3759	3097	2129	3000	3728	3032	3552	4157	3376	3216	4184	3595	3813	3110	3124	3669
ENSMUSG00000020986	3250	3250	3203	3745	3630	3395	3104	2665	2980	3090	2342	3125	3113	2532	3762	5118	3675	3598	3717	3683	3481	3043	2590	4061
ENSMUSG00000049775	3676	2693	3734	2260	2573	3165	2867	3096	2319	3620	4221	3375	5719	4718	5689	4409	4969	7344	5776	4054	3438	5167	5452	5050
ENSMUSG00000021824	3158	4399	3268	2345	3845	3600	2132	2079	2360	3976	2568	3859	4000	4257	6306	5175	3086	3553	3603	3788	3602	4172	3863	4219
ENSMUSG00000026131	1669	3402	2672	2820	2755	3496	4071	3504	4427	3393	2355	3017	3433	2352	4117	4986	4583	4268	3678	4600	3962	3330	2579	2346
ENSMUSG00000031443	2812	3313	3141	3580	3763	3315	3391	3085	3232	2637	2404	2889	3430	3018	4436	6158	5468	6034	5738	5016	4671	3214	3300	4689
ENSMUSG00000009566	2977	3601	3020	3941	2949	2548	3528	3332	2172	2452	3687	3341	3510	3005	2871	3502	3435	3117	5136	2699	2688	2820	3087	3949
ENSMUSG00000021998	2734	2082	2628	3290	3215	4003	3456	3848	4266	3101	2121	2804	3628	2973	3700	4120	3705	4455	4714	4712	4675	3543	3208	3538
ENSMUSG00000004460	1656	3003	6721	2230	3144	2261	4866	3240	3827	2192	2321	2083	2443	2510	2449	2278	2799	4132	2913	3152	2794	1969	2625	2339
ENSMUSG00000046447	2983	3271	3247	2988	3346	3723	3036	2222	2574	3694	3716	2736	4526	5707	5498	6367	5052	5613	4920	4721	4499	3815	4586	4970
ENSMUSG00000062054	2688	3582	2893	3226	3213	3067	2598	2789	2823	3373	4189	3095	3603	4716	4157	4675	4018	3617	6455	5132	4351	3903	3612	4795
ENSMUSG00000008393	2731	2887	2134	3222	3691	3010	2997	3370	3430	3073	3536	3409	3818	3182	3822	4023	3735	3480	4562	3771	3921	3495	3368	4330
ENSMUSG00000021213	2929	2939	1773	3261	3161	3519	3124	2785	2841	3956	3489	3599	3725	3632	3706	4556	3826	3451	3689	3504	4013	3430	3125	4107
ENSMUSG00000022565	2436	3335	3315	2462	2779	3722	3463	2534	3440	4460	2538	2871	3657	2979	3170	4082	3223	4127	3338	3520	3273	3394	2545	2638
ENSMUSG00000029407	2190	3107	4159	2488	3318	3002	3851	3756	4081	2571	2237	2579	3299	2770	2866	3433	3034	3442	3523	3531	3316	2751	2453	2541
ENSMUSG00000037287	2243	2897	2073	2627	3457	3539	2035	3224	4264	4334	3153	3491	4418	3448	4750	3448	3548	3942	3954	4250	5267	3897	3323	5491
ENSMUSG00000020154	2131	3433	2664	3063	3105	4260	2723	2978	3280	4204	2029	3442	6321	3266	4823	6474	6154	5132	4659	4056	3690	4872	3425	5056
ENSMUSG00000034667	2501	3020	2579	3078	3552	4060	2917	2701	2916	4144	2477	3304	3561	2913	3646	4691	3407	3430	3197	4316	3749	3002	2682	3437
ENSMUSG00000021520	3367	3427	2680	2662	3273	2995	2351	2453	2448	3521	4619	3439	4099	4485	5471	5569	4505	4086	4217	4622	3943	4603	3983	4386
ENSMUSG00000001665	4009	4340	1793	3512	4958	3743	600	593	397	3756	4881	4546	3955	2376	4948	4627	4701	2278	2574	3537	2508	3618	3490	4546
ENSMUSG00000036438	2959	3267	3717	2515	2884	2776	2755	3030	3237	3382	3457	3121	3928	4093	4010	4435	3978	4162	5630	4336	3991	4120	3883	4353
ENSMUSG00000059263	2454	2584	2540	2765	3083	3829	3305	3336	3330	3821	2746	3251	3486	2674	3511	4239	3344	3162	3934	3452	3629	3381	2806	3823
ENSMUSG00000033105	2242	3176	8284	3486	2606	1910	2538	2019	2601	1946	3272	2963	2848	1807	3176	3434	5064	2538	3837	6981	2921	2513	2450	5494
ENSMUSG00000024335	2002	2868	1313	2409	2957	3645	4646	3697	3238	4016	3291	2899	4350	3997	4560	3623	4483	3348	5243	3178	3543	4764	2956	2476
ENSMUSG00000024431	2686	3115	2867	2766	2848	3877	3088	2899	3539	3337	2715	3229	4390	3130	4057	4923	4805	4077	5043	4152	3588	3593	3063	4808
ENSMUSG00000030770	2561	2732	2711	3264	3516	3243	3537	3086	3247	2866	2892	3268	3415	2479	3434	4111	3984	3922	4419	4233	4091	2825	2910	3712
ENSMUSG00000031555	2514	2757	2995	3089	3073	3572	3927	3153	3226	3077	2581	2939	3493	2835	3628	4244	3777	3783	4125	3783	3464	2973	2780	3264
ENSMUSG00000038650	3131	2971	3136	3459	3459	2899	3044	2744	2573	3050	3189	3192	3454	3134	3882	3969	3704	3814	4070	3625	3561	3030	3184	3946
ENSMUSG00000025911	3214	3362	3509	2749	3318	2707	3311	2655	3034	2742	2880	3360	3224	3181	3800	4134	3749	4022	4193	3719	2899	3649	2849	3145
ENSMUSG00000056234	3218	3317	3295	3329	3546	3344	2962	2620	2754	3352	1880	3178	3339	2917	3835	4654	3419	3783	3801	3179	3405	3017	2809	3609
ENSMUSG00000018474	1547	4134	1449	2207	3255	4290	3157	2804	3419	4072	2693	3766	5425	2999	5018	4639	5513	5079	2689	3225	2634	3636	2835	2113
ENSMUSG00000064120	2471	2848	2371	3050	3468	3781	3148	2954	3344	2941	3381	3023	3366	2544	2975	3316	3096	3504	3858	3427	4348	3098	3028	3390
ENSMUSG00000006494	2207	2224	963	4612	4704	4160	2488	2464	2986	2824	3342	3804	3702	1644	4404	9506	7388	4195	4197	7187	5344	3844	2142	4631
ENSMUSG00000030109	3811	3576	4141	3240	3862	2389	1781	1867	2284	2646	3426	3745	3098	2621	4632	4025	4275	3586	4925	4193	3271	3975	3610	5751
ENSMUSG00000026667	2666	3312	2622	3102	3525	3543	2539	2545	2580	3722	2618	3963	3861	2921	4731	4981	3982	3613	3340	3076	3085	3791	2718	4000
ENSMUSG00000037523	2787	3380	2219	3012	4074	3318	2872	2593	3150	3595	2608	3123	3532	2927	3828	4568	3409	3590	3651	4255	3595	3761	3545	3994
ENSMUSG00000040234	2767	2895	2872	3297	3270	3354	2922	2871	2708	3041	3298	3434	3994	2978	4135	4374	4528	4328	4808	3900	3799	3366	3292	4725
ENSMUSG00000025860	2371	3534	2454	2241	2414	3509	3730	3769	4147	3006	2410	3143	3764	3255	3882	4083	4034	4674	3513	3546	3762	3441	2455	3510
ENSMUSG00000054455	2697	3279	2904	3057	3190	3349	3061	2781	2876	3557	2793	3118	3552	3198	3572	3929	3633	3491	3868	3525	3605	3000	2957	3591
ENSMUSG00000030339	2931	2741	3349	2997	3587	3173	3227	2465	2342	3452	3580	2801	3334	3242	3465	3073	2632	4076	3193	2790	3208	2854	3249	3539
ENSMUSG00000024583	2625	2763	3762	2700	3084	3125	2899	3079	3411	3085	3168	2936	3034	3091	3308	3454	3627	3070	3503	3810	3470	2755	2971	3431
ENSMUSG00000019494	2790	3006	2979	3151	3145	3046	2462	3025	2974	3311	3489	3250	3331	3056	3646	3936	3394	3195	4273	3414	3850	2947	3144	4352
ENSMUSG00000041798	2296	2168	2290	4517	7820	3530	4734	1528	2791	969	1434	2488	1334	2660	2848	5352	2978	1118	4764	7197	4248	1612	2591	2464
ENSMUSG00000072946	3506	3615	2311	3225	3594	2978	2434	2445	2665	3252	2891	3602	3684	3500	4561	5286	4201	3651	3871	3449	3066	3525	3101	4117
ENSMUSG00000030007	2933	3540	3229	2638	3155	2638	2796	2937	3073	3283	3322	2968	3280	3084	3668	4019	3667	3379	4311	3888	3785	2975	3048	4144
ENSMUSG00000028064	2313	2919	3154	3210	2893	3579	3554	2907	2691	3220	2939	3106	3477	2762	3228	4222	4045	4822	5498	5003	4273	3455	2955	4199
ENSMUSG00000038009	1901	2862	2570	2745	2961	3686	3890	3282	3460	3348	2908	2871	3263	3062	3657	4012	3851	4460	4346	4195	3728	3193	2807	3241
ENSMUSG00000020315	2565	2724	2755	3370	3182	3467	2986	3115	3119	3210	2712	3276	4601	3177	3815	5259	5162	4415	5428	4374	4030	3860	2857	4067
ENSMUSG00000019312	2660	3258	3174	2327	2697	3351	2739	2777	2962	3329	3904	3271	4098	3614	2465	3526	3887	3820	4565	4987	3498	2692	2927	4051
ENSMUSG00000000275	2247	2780	2157	4103	3759	3842	3417	2814	2598	3410	2425	2851	3185	2871	3937	5942	4899	4785	4263	3947	4071	3510	3183	4101
ENSMUSG00000068762	3465	2770	2484	3359	3927	3181	1651	2174	2983	2752	3979	3674	3292	2944	3395	4179	3096	2089	4481	4448	3861	3729	3816	4303
ENSMUSG00000027801	3058	3068	3657	2750	3255	3474	2374	2003	2069	4908	3206	2575	2974	3774	4414	4151	4325	4925	4840	4121	4260	2839	3246	3664
ENSMUSG00000046814	2828	2829	2849	3413	3501	3094	2099	2213	2107	3298	4873	3190	2795	3519	3528	4390	3517	3087	3936	3584	3162	3243	3234	4108
ENSMUSG00000027775	2652	2369	2389	3716	3302	3398	3074	3265	3437	2862	2421	3315	3895	3335	4243	5210	4502	4544	5745	4291	4109	3385	3229	4661
ENSMUSG00000024392	3075	3367	3246	2906	3802	2911	2841	2421	2734	3193	2378	3262	3443	3033	3771	3745	3457	3748	4722	3930	3855	3028	3414	3786
ENSMUSG00000070780	2718	3590	2846	2913	4051	3712	3168	2041	2650	2837	2530	3073	3033	2467	3390	4030	3499	3383	2960	3195	2368	2605	2350	3776
ENSMUSG00000002289	2864	1911	880	3717	3431	3177	2978	3421	2447	3470	2986	4847	2801	1595	3818	4421	5227	4672	2264	1450	1720	1917	1534	1983
ENSMUSG00000030909	1912	3249	2589	2712	3921	3451	2192	3222	3489	3923	2635	2822	4024	3360	3203	4626	3427	3670	4600	5694	4109	4934	4115	5827
ENSMUSG00000005299	2608	3265	3066	2787	3562	2958	2755	2711	2770	3495	2636	3441	3314	2442	3202	2684	2650	2881	2503	2955	2709	2931	2778	2856
ENSMUSG00000028478	2613	2594	2633	3247	3269	3134	2756	2761	2944	3502	3819	2777	3352	3410	3828	3896	3926	3697	4576	3916	4186	2881	3405	3958
ENSMUSG00000038717	3147	3178	3111	2759	3169	2727	2238	2334	2198	3432	4558	3195	2740	3875	3775	4353	3201	3392	3344	3284	3234	3303	2929	3986
ENSMUSG00000028719	2660	2724	3548	3096	2813	3329	2719	2637	2569	3189	3656	3095	2921	2783	3334	3670	3464	3245	3277	3352	3436	2866	2626	3661
ENSMUSG00000026991	2314	2950	1894	2553	3124	4114	2963	2454	2895	4035	3318	3390	3885	2901	4095	4049	3619	3682	3663	3525	3850	3300	2822	3317
ENSMUSG00000021610	2515	2713	5167	2917	2952	2524	3312	2838	3220	2480	2492	2821	2756	2344	3310	3209	3274	4574	3635	3395	3207	2740	2628	3241
ENSMUSG00000022536	2848	2963	2986	3099	3327	2967	2814	2997	2847	3127	2583	3388	3555	3137	3841	4124	3661	3508	4382	3571	3587	3144	2995	3945
ENSMUSG00000007739	2915	3136	2560	3040	3500	2880	2367	2632	3039	3360	3299	3201	3559	3890	3829	4649	3828	3373	4761	4102	4138	3503	3137	4281
ENSMUSG00000071711	2947	3372	3022	3350	3559	2319	3096	2790	3226	2287	2932	3027	2293	2237	2559	3390	3024	2841	3415	3415	2938	2222	2765	3158
ENSMUSG00000017868	1770	2782	3881	1676	1901	4212	1260	1965	2082	6269	4460	3650	3564	2841	1853	1526	1689	2356	2974	1831	2144	3291	3152	3283
ENSMUSG00000032330	2958	3131	3492	2533	2729	2612	2539	2617	2412	3589	4385	2859	3089	3860	4196	4117	2997	3153	3051	3484	3123	3545	2899	3672
ENSMUSG00000041841	2246	2620	2939	2870	3187	2837	2930	2817	3104	3314	4452	2539	3216	3813	3613	4171	3610	3960	4028	4244	4370	2855	3324	4010
ENSMUSG00000040466	2294	2352	1485	3486	3215	3563	2911	2336	2464	3974	4873	2882	3712	2919	3487	3717	3458	2639	2486	3197	3592	2460	3189	3245
ENSMUSG00000002393	1887	2448	2252	3044	2938	3757	3692	3555	3351	3149	3414	2261	3144	3062	3032	3063	2526	3025	4659	3434	3633	2523	3091	3265
ENSMUSG00000050931	2306	3051	2951	2360	2089	4011	2064	2743	2736	4811	3277	3300	3644	2913	3906	3258	3480	3658	3347	2675	2846	3973	2602	4583
ENSMUSG00000049580	3004	1877	648	7303	11066	1161	4438	507	1532	2279	205	1635	573	757	1851	7232	1232	587	301	2263	1714	1334	2835	1214
ENSMUSG00000059890	2939	3112	3220	3277	3330	2925	2998	2777	2912	2780	2204	3157	3061	2685	3668	4214	3543	3594	3645	3287	3033	3049	2556	3677
ENSMUSG00000029598	3340	2687	2830	2850	3500	2951	3062	2453	2527	4006	2973	2436	3295	3569	4177	4224	3946	3378	4114	3193	4180	2746	3868	4314
ENSMUSG00000031782	3102	3056	2658	3171	3242	2682	2492	2338	2543	3506	3634	3178	3829	3780	3956	3949	3819	3722	3909	3355	3176	3067	3104	3514
ENSMUSG00000062901	2834	3332	2127	1917	1554	3382	2673	3482	3836	4088	2774	3567	4111	3060	3549	3577	4050	4126	3591	2767	2843	3468	1851	3963
ENSMUSG00000040213	1145	906	956	4235	3934	3872	4699	5457	5819	1179	1697	1525	3326	2574	3417	5671	6468	3073	11585	7752	6984	4572	2524	2784
ENSMUSG00000026341	2946	2918	3329	2497	2818	3126	2675	2603	2658	3613	2858	3370	3678	3460	4326	4047	3738	3899	4042	3405	3093	3593	3508	4132
ENSMUSG00000073725	3074	3108	2797	3018	3221	2939	2683	2581	2816	3434	2314	3408	3427	3134	3922	4323	3710	3558	4340	3182	3241	3225	2954	4165
ENSMUSG00000026775	2703	2824	2725	2693	2935	2902	3288	3213	3469	2954	2517	3157	3614	3141	3523	4372	3752	4030	4617	3505	3642	3049	2844	4022
ENSMUSG00000018171	2233	2740	3369	2257	2543	3328	3139	3325	3007	3941	2848	2637	2506	2251	2932	2743	2189	2459	2641	2616	3018	2332	2226	3001
ENSMUSG00000021024	2994	2861	3035	2789	3373	2884	2544	2390	2582	3173	3662	3070	3293	3522	3610	3604	3292	3407	3548	3087	3343	3345	3110	3574
ENSMUSG00000022463	3015	3455	4551	3752	3408	2172	1947	1885	1944	2605	3314	3303	3228	2362	3547	3121	3603	3379	4423	3592	3068	3242	3164	5261
ENSMUSG00000036078	1830	2158	2938	2459	2541	2919	3042	4197	3427	2707	3923	3175	2971	2202	2202	2323	2917	2821	5419	4370	4331	2672	2896	3543
ENSMUSG00000078622	2520	2979	3108	3048	3394	3046	3039	2792	2841	3093	2337	3108	3503	3124	3787	4771	3957	3999	4546	4062	3680	3278	2946	3876
ENSMUSG00000029713	3088	2730	2841	2784	3149	3161	2428	2551	2458	3482	3700	2923	3581	3460	3705	4003	3848	3449	4375	3918	4215	3070	3556	3982
ENSMUSG00000033735	2921	2930	2826	3242	3249	2784	2685	2525	2537	3281	3511	2671	2816	3239	3266	3555	3175	2983	3841	3380	3457	2841	3319	4029
ENSMUSG00000057113	2743	2620	2259	2560	3110	2978	2699	2927	2985	3585	3710	2941	4001	4596	4590	5489	5221	4009	6273	5223	5072	3343	3677	4878
ENSMUSG00000028673	2843	2898	2387	3465	3421	3099	2437	2579	2518	3124	3456	2885	2937	3009	3259	3644	3217	2978	3355	3051	3015	2744	3053	3531
ENSMUSG00000020496	2620	2711	3036	3523	3369	2657	3089	2664	3053	2706	3030	2626	3366	3187	3819	3999	4167	3848	3812	4128	3900	2566	3673	4187
ENSMUSG00000002108	2770	3111	2845	3058	3368	2754	2791	2900	2787	2796	2992	2869	3318	3715	3570	3796	3068	3452	3813	3373	3334	3186	3384	3577
ENSMUSG00000024735	2459	2646	2365	2797	3158	2953	2950	3150	3253	3547	2828	2929	2820	2311	3003	3261	3002	2705	3818	3763	3924	2558	2915	3544
ENSMUSG00000052310	3121	2945	3826	2846	2815	2723	3401	2626	2414	2871	2592	2838	2982	2861	3270	3469	2923	4089	3774	2627	2904	2637	2673	3825
ENSMUSG00000027215	3472	2417	2514	3159	3147	3034	2271	2218	2292	3639	3639	3180	3323	2513	3959	4000	3562	3512	3538	3413	3684	3315	3217	4897
ENSMUSG00000024527	3071	2951	2371	2898	3498	2874	2454	2588	2441	3755	2893	3175	3660	3536	4107	4588	3425	3494	4211	3322	3537	3301	3231	3892
ENSMUSG00000002763	2707	2890	2037	2934	3690	2852	2927	2651	2773	3301	2967	3214	3963	3247	4144	4320	3939	3994	4666	3748	4471	3072	3442	4210
ENSMUSG00000047638	2516	2450	1646	3443	3344	3657	3496	3215	3422	2386	2722	2601	3054	2672	3852	5942	3965	3814	4395	4300	4004	3169	2489	4376
ENSMUSG00000045962	2118	2761	2654	2338	2973	3334	3043	3234	3537	3441	2201	3258	3983	3020	4045	4717	3893	4231	4713	3589	3251	3628	2861	3631
ENSMUSG00000014748	3142	2763	3156	3138	3314	2907	2782	2498	2522	2998	2735	2843	2739	2589	3406	3963	3267	3153	3686	3185	3128	2813	2798	3522
ENSMUSG00000003226	2335	2436	2569	2626	3146	3518	2868	2893	3387	3963	1850	3146	4316	3637	4003	5549	3862	3525	4193	3255	3286	4068	2725	3474
ENSMUSG00000026663	2063	2767	2999	2474	3311	3816	2933	2977	3100	3093	2232	2945	3233	2637	3385	4190	3061	3569	4075	3208	3623	3242	2498	3256
ENSMUSG00000034109	3003	3195	2738	2794	3366	3047	2961	2506	2547	2564	2686	3276	3640	2871	4030	4733	4265	4079	4210	3907	3195	3456	2809	3747
ENSMUSG00000008730	2538	3086	1997	2963	3244	3789	2520	2436	2533	3803	2444	3323	3797	2792	3965	4433	3485	3242	3089	2663	3076	3331	2695	3633
ENSMUSG00000017428	2484	2720	2513	2339	2654	3603	2936	2917	2894	3392	3143	3071	3063	2953	2995	2844	2731	2722	4092	3061	3322	3002	3057	3305
ENSMUSG00000055447	2764	2766	2798	2623	2570	3359	2725	2639	2654	3526	3320	2922	4282	3470	4190	4399	4711	5044	4655	4123	3983	3527	3336	4158
ENSMUSG00000024949	2711	3412	2606	2458	3722	3126	2351	2296	2744	3675	2721	2842	3427	3153	4092	3874	3477	3820	4725	3263	3644	3236	3845	3718
ENSMUSG00000079111	2687	2869	4505	2676	3369	2404	2947	2713	2644	2392	2836	2615	2774	2820	3297	3562	3262	3571	3290	3291	3199	2698	2935	3403
ENSMUSG00000039367	2647	3294	3375	2966	2750	2618	2899	3121	2791	2857	2368	2967	3331	3126	3378	3789	3569	4431	4310	3498	3247	3142	3166	3352
ENSMUSG00000044080	3031	3033	2960	2632	2889	2481	2162	2225	2271	2922	4919	3074	2635	3373	3480	3518	2775	2928	3168	2554	2842	2862	3013	3423
ENSMUSG00000013997	2869	2930	2508	3083	3442	2623	2461	2409	2588	2970	3343	3368	3510	3617	3833	3855	3717	3983	4122	3549	3557	3146	3230	4109
ENSMUSG00000028416	2497	2803	2535	2792	2989	2961	2535	2344	2418	3822	3996	2873	3563	3652	3426	3518	3233	3142	3270	2756	3185	3098	3323	3609
ENSMUSG00000053768	2899	3110	2531	2815	3031	2815	2413	2552	2562	3554	3385	2874	3203	3301	3927	4287	3293	2875	3650	3198	3180	3298	2898	3956
ENSMUSG00000017802	2604	2752	2079	3306	3142	3141	2910	2888	2985	2616	2927	3150	2735	2221	3521	3872	2998	3264	4095	3485	3391	2741	2502	3810
ENSMUSG00000019989	3149	2412	3525	2111	2245	2720	3506	2873	2658	3497	2823	2963	2887	3258	2976	2862	2352	3517	2108	1621	2507	2752	2841	3429
ENSMUSG00000071659	2683	2940	2695	2833	3552	3228	2747	2280	2575	3496	2295	3157	3979	3356	4062	4988	3937	3964	4287	3941	3552	3571	3434	4149
ENSMUSG00000025240	2977	3234	2975	2790	3116	2581	2614	2716	2907	2766	2559	3218	3146	2860	3712	3955	3317	3236	3469	3279	3139	2930	2756	3978
ENSMUSG00000054757	2363	3011	920	3667	3681	3618	2144	2135	2626	2404	4296	3579	4323	2603	4187	5304	5722	3423	3991	5357	3667	3902	4027	4264
ENSMUSG00000006731	2081	2517	2877	3203	3251	3244	3139	2823	2730	2610	3364	2590	3216	2852	2587	3006	3219	3738	4719	3545	3946	2509	3243	3247
ENSMUSG00000001100	2746	2844	2917	2961	3317	2871	2591	2559	2602	3220	3012	2780	3302	3318	3815	3648	3203	3323	3650	3391	3214	2850	3075	3326
ENSMUSG00000026083	2558	2741	2558	2372	3359	2917	2567	2576	2944	3561	3162	3072	3562	2831	3385	4268	3658	3487	4454	3899	3504	3407	3076	3606
ENSMUSG00000052305	2225	4483	2059	4270	2434	3080	2142	2010	1581	3351	4088	2656	2716	2429	5073	3520	3148	2651	2803	2640	3435	3708	2951	5016
ENSMUSG00000074582	2293	3163	2388	2560	2897	3790	2302	2276	2410	4010	2792	3492	3867	2753	3758	3828	3148	3455	3526	3171	3299	3316	2543	3124
ENSMUSG00000027940	3069	3352	3482	2742	3121	2513	2611	2554	2513	2645	2540	3220	3863	3215	3814	3749	3774	4270	4710	3707	3375	3467	3978	3959
ENSMUSG00000028936	2467	2516	2839	2691	2966	2670	2567	2674	2662	3212	4196	2897	3648	3686	4013	4412	4579	3759	5070	4223	4163	3020	3286	4340
ENSMUSG00000028465	2794	2842	2909	2537	3082	3228	2689	2449	2679	3338	2543	3244	4738	3132	3761	4496	4422	4501	3999	3733	3158	4054	3426	3899
ENSMUSG00000032612	2706	2659	2864	2766	3008	2968	2590	2830	3202	3250	2569	2922	3127	2488	3596	3510	2762	3194	4244	3584	3574	2892	2785	3618
ENSMUSG00000031731	2471	2971	2622	2715	3604	3411	2622	2512	2973	3275	2081	3075	3247	2597	3617	4002	3299	3049	3781	3094	3429	3126	2804	3705
ENSMUSG00000057933	4092	2723	1762	3553	4723	3801	300	460	565	4819	4080	3449	3747	4815	3389	3936	2798	816	1831	606	1080	4101	3100	2115
ENSMUSG00000005982	2834	2850	1857	3099	3109	2954	3585	2463	2673	3100	3056	2717	2980	2432	3573	4433	3358	3562	2991	3365	3266	2488	2487	3177
ENSMUSG00000028434	1952	2172	2373	2957	3089	3474	3123	3496	3914	2668	2497	2543	3348	2220	2887	3917	3086	3488	4015	3628	4242	2965	2731	3801
ENSMUSG00000033499	2093	2819	2049	2480	3077	3397	3235	2914	3346	3253	2577	3014	3569	2743	3730	4423	3583	3759	4474	3466	3625	3173	2606	3289
ENSMUSG00000050812	2815	2555	2363	2501	2757	3709	2634	2671	2940	3511	2598	3198	3621	3410	3591	4107	3212	3471	3864	3210	3401	3333	2627	3187
ENSMUSG00000027566	2814	2582	2891	2775	2899	2715	2540	2436	2503	3292	3914	2878	3205	3688	3629	3267	3167	3256	3630	2982	3034	2787	3136	3131
ENSMUSG00000005625	2960	2734	3073	2563	3102	3008	2373	2509	2394	3084	3536	2868	2849	3241	3063	2752	2925	2965	3702	2971	3363	2552	3301	3098
ENSMUSG00000002957	2227	2769	2625	2634	3140	3528	3010	2933	2841	2810	2631	3042	2976	2304	2591	2857	2764	3135	3636	2946	3298	2641	2680	2926
ENSMUSG00000020220	1897	2105	1574	2469	2403	4180	2984	2813	3367	4309	2622	3407	4416	2799	3045	4961	3781	3295	3484	3557	3132	3486	2146	3409
ENSMUSG00000025410	2733	2685	2275	2785	3111	2766	2860	2889	2912	3037	3319	2757	3228	3247	3600	3492	3167	3370	4527	3445	3773	2855	2874	2976
ENSMUSG00000015357	1976	2869	2130	2189	2282	3404	2628	4115	2454	2820	3560	3657	3150	2625	2605	3011	2606	2758	6947	2200	2725	2752	2556	2525
ENSMUSG00000025204	2979	3143	2696	2513	2908	2488	1887	2249	2367	3794	3979	3071	3128	3513	3800	3745	3037	2704	3059	3119	3116	3258	3236	3931
ENSMUSG00000001416	2355	3079	3431	2519	3043	2488	2828	2861	2914	3016	2722	2813	2959	2741	2921	2845	2840	2995	3657	3340	3295	2727	2902	3029
ENSMUSG00000026576	2529	3295	3212	2267	3641	3562	1965	1599	1700	4407	2832	3028	3831	4185	4437	4095	3258	3291	3576	3602	3940	3718	3514	4014
ENSMUSG00000036026	2888	3012	2279	2545	3344	3377	2499	2182	2431	3455	2709	3316	3813	3388	4215	3865	3486	3229	3562	3747	3113	3189	3106	3196
ENSMUSG00000021928	2521	2631	2654	3043	3091	3033	2230	2303	2169	2560	4499	3297	2732	2525	3181	3795	3194	3314	4010	4265	3603	2875	2724	3990
ENSMUSG00000107176	2296	2504	2930	2565	2871	2626	2763	2868	2862	3187	4051	2463	3293	3736	3390	4278	3828	3680	4627	4144	3977	2846	3150	4024
ENSMUSG00000100862	2483	2548	2382	2714	2075	1770	1413	2040	2152	2506	7095	4783	2576	2535	3885	4842	5175	2829	3200	3109	2613	4043	2008	2986
ENSMUSG00000028745	2755	2946	3834	2727	2945	2701	3022	2436	2482	2828	2800	2471	3002	2970	3513	3392	3270	3702	3740	3387	3283	2659	3385	3354
ENSMUSG00000024975	2240	2719	2278	2258	2254	3252	2283	4446	3877	2782	2701	2855	3218	3011	2584	2887	2873	3553	5110	3183	3316	2981	2566	3485
ENSMUSG00000014959	2187	2700	3797	2497	3275	2857	3010	3094	3045	2564	2446	2450	2502	2359	2672	2927	2480	2955	3534	3097	3585	2370	2706	2960
ENSMUSG00000074884	2521	2593	3325	3103	3054	2538	2729	2360	2493	2726	3867	2596	2643	3019	2958	3289	3076	3559	3710	3417	3058	2453	2719	3636
ENSMUSG00000025132	2731	2943	3148	2096	3041	2675	2665	2444	2615	3585	3419	2503	3609	3427	3859	3348	3573	3677	4211	3429	3772	3249	4152	3720
ENSMUSG00000031431	2142	2862	1127	3806	5617	3144	2411	1971	1642	2267	2845	4005	2187	2639	3734	3668	4352	2820	2817	2789	2212	2438	3060	1693
ENSMUSG00000027893	2435	2669	2075	2931	3095	2926	2927	3035	3207	3046	2536	2922	3427	2808	3535	4464	3733	3595	4375	3804	3862	3260	2670	3517
ENSMUSG00000040848	2602	2904	2634	3011	3207	2998	2242	2495	2725	3136	2511	3302	3498	2902	3810	4576	4104	3798	4202	3609	3361	3336	3020	4528
ENSMUSG00000021252	2762	2478	3367	4012	3003	2110	2204	2232	2481	2188	3957	2963	3088	2824	4125	4262	4774	3683	3860	4598	3291	3014	3272	5393
ENSMUSG00000024121	2867	2929	3404	3098	3279	2794	2705	2582	2440	3013	2181	2441	2487	2571	3238	3490	2903	2972	3243	3150	3178	2493	2634	3172
ENSMUSG00000035104	2515	2577	2133	2333	2966	3639	2275	2331	2373	3697	3516	3377	3359	3854	3683	2717	2960	3806	3304	2636	2915	4026	3596	3922
ENSMUSG00000029430	2439	2900	3420	2708	2781	2707	3116	3048	2818	2811	2475	2505	2575	2588	2849	3075	2832	2656	3460	3636	3241	2525	2539	3065
ENSMUSG00000022680	2676	2935	3171	2486	3068	2661	2948	2419	2802	2887	2620	3014	3334	3049	3659	3987	3365	4020	3983	3263	3192	3131	2919	3146
ENSMUSG00000034424	2302	2742	2455	3039	3085	3042	2724	2800	2954	2509	3315	2698	3196	2864	3333	4153	3882	3756	5117	4574	3855	3131	3048	3588
ENSMUSG00000052428	2493	2677	2818	3186	3019	2834	2779	2808	2696	2881	2767	2659	3004	2629	3458	3835	3288	3525	3975	3225	2990	2915	2595	3547
ENSMUSG00000025731	2383	2579	1679	2833	2677	3122	2753	2702	2758	3562	3890	2677	2982	2616	2777	2975	2631	2543	2648	2971	3186	2234	2623	2877
ENSMUSG00000019471	2453	2725	2732	2947	3267	2720	2750	2734	2756	2853	3090	2586	3009	2939	3217	3564	3424	3239	4187	3607	3992	2755	3151	3367
ENSMUSG00000040842	2202	2804	2353	2472	2841	3253	3020	2622	2549	3260	3461	2774	3108	3375	3169	3510	3215	3321	4503	3307	3221	2785	2996	3168
ENSMUSG00000048758	2363	2578	2978	2742	3165	2561	2853	2552	2604	2880	4035	2295	2873	3723	3605	3696	3396	4011	3753	4025	4130	2660	3352	3478
ENSMUSG00000027673	2841	2954	2656	2697	2913	2472	1971	2190	2307	3536	4213	2828	2904	3492	3565	3799	2835	2825	3074	2913	2934	3295	2957	3652
ENSMUSG00000068267	2396	2481	2147	3151	3065	3102	2640	2673	2724	2648	3606	2923	3541	3136	3693	3898	3234	3453	4060	3214	3334	2957	2744	3711
ENSMUSG00000036833	2095	1937	2607	2288	2187	1909	3710	4692	4996	2899	1854	2365	2612	2334	2675	3287	3078	3903	4383	4306	3919	2438	2296	2945
ENSMUSG00000025743	3131	2558	2747	2064	2653	3222	2809	2959	2730	3763	1843	3049	5321	3524	5360	4894	5302	6575	4163	3382	3303	4739	4801	4716
ENSMUSG00000118366	2147	2382	1306	2758	2723	4582	2764	2305	2687	3212	3536	3076	3395	2841	3650	5412	4794	3725	3849	3354	2998	3064	1914	2861
ENSMUSG00000027288	1872	2810	1534	2096	2973	4036	3112	2767	2787	4411	2167	2897	4047	3091	3991	4714	3289	3472	3530	2874	2971	3612	2472	2359
ENSMUSG00000062683	2913	2724	2921	2769	3082	2485	2220	2296	2450	3053	3891	2605	2715	3316	3329	3706	2994	2780	3136	2998	3123	2549	2916	3767
ENSMUSG00000049044	1109	2460	1681	1905	1696	2905	3347	4459	6968	3026	1865	1986	3373	1724	4138	4379	4475	4280	6535	4826	6250	2468	1801	1962
ENSMUSG00000031232	2355	3292	4405	2332	2805	2825	2608	2336	2450	2179	2997	2813	2895	2522	2816	3215	3229	3241	3279	2892	2545	2930	2475	2888
ENSMUSG00000043207	2486	2650	3848	2784	2899	2838	2868	2669	2836	2583	2277	2537	2956	2335	3040	3409	3145	3461	3246	3029	2834	2552	2551	3431
ENSMUSG00000071655	2183	2223	1882	2206	2861	2900	2259	3274	3050	3153	4102	3121	3419	3437	3168	2823	2801	2997	5471	3160	4183	2924	2983	3857
ENSMUSG00000021111	1783	2864	2191	1975	2573	3552	3343	2922	3197	3486	2525	2786	3737	3102	3687	3884	3252	3668	4029	3087	3216	3096	2631	2627
ENSMUSG00000028573	3067	2901	2682	2873	3179	2650	2338	2402	2500	2765	2420	3399	3125	2679	3842	4414	3576	3178	4080	3827	3469	3533	2951	4621
ENSMUSG00000024404	2599	2855	2756	2525	2819	2918	2738	2586	2734	3204	2670	2765	2899	2937	3126	3772	2999	2993	3041	2979	3054	2620	2576	3120
ENSMUSG00000020010	3391	2749	852	4251	4189	3555	1500	1275	1107	2617	3808	3699	3702	2836	4323	5874	5551	3265	3918	4070	3580	3773	4324	4893
ENSMUSG00000052040	2991	2748	1820	2817	4038	3086	1984	1258	2298	3700	2158	4091	3626	2823	4986	5064	4828	3641	2181	3763	4247	3603	3533	4084
ENSMUSG00000026434	2723	3125	2764	2956	3320	2753	2560	2537	2370	2604	2397	2828	2797	2498	3334	4331	3683	3164	3194	2841	2798	2608	2596	3512
ENSMUSG00000040505	3323	1869	2219	2968	3216	2558	1674	1715	2067	4426	3039	3861	4614	5085	5644	5546	4992	3492	4881	5393	4525	3507	4116	6990
ENSMUSG00000015733	2742	2829	2695	2679	2801	3036	2342	2428	2429	3185	2715	3040	3369	3184	3810	3798	3617	3416	3786	3207	3056	3280	3015	3618
ENSMUSG00000032051	3183	2452	2117	3090	3169	2175	2729	2612	3113	2632	3176	2410	2896	3145	4382	3911	3674	3168	3419	3592	2990	2916	2870	3980
ENSMUSG00000029649	2499	2842	2728	3016	2919	2651	2783	2848	2783	2515	2799	2464	2819	2396	3252	3222	3012	3413	3633	3372	3122	2944	2753	3304
ENSMUSG00000053510	2465	2583	3463	2453	2879	2849	2596	2458	2797	3000	2474	2790	3082	2777	3204	3890	3354	3276	3706	3479	3333	2867	2765	3491
ENSMUSG00000066153	770	206	633	518	553	485	5102	11247	11793	555	727	207	153	966	181	656	342	746	1172	560	455	137	391	449
ENSMUSG00000016024	1788	2209	3035	2352	2607	3370	6330	3113	1875	2292	2090	1734	2261	1950	2491	3373	3205	5771	5710	2934	4386	2012	2904	3560
ENSMUSG00000020376	2521	2869	2295	2760	2920	3208	2477	2420	2526	3275	2804	2698	3630	3499	3447	3857	3503	3461	4370	3517	3643	3254	3321	3612
ENSMUSG00000019210	2715	2995	2570	2611	3077	2736	2491	2384	2350	3135	2970	2735	3118	3884	4043	4009	3319	3567	4849	3485	3579	3030	2991	3405
ENSMUSG00000022241	1295	1977	2555	2111	2350	3382	3839	5147	4455	2069	1619	1944	1997	1936	1788	3285	2747	2589	6202	4298	4143	1866	2036	2230
ENSMUSG00000070407	2318	3256	3411	2235	2974	2297	2496	2972	3767	2776	1937	2289	3299	2895	3853	3943	3951	4154	5733	4660	4268	2874	3189	3763
ENSMUSG00000039262	1759	2585	2043	2228	2490	3303	2841	2786	3400	4237	2204	2851	3837	2764	3337	4053	3683	3714	3607	3161	3572	3267	2787	3271
ENSMUSG00000022216	2708	2380	1998	2712	2607	2697	2894	2411	2479	2733	4374	2662	3502	2623	3213	3207	3624	3941	4027	3961	3873	3131	3619	3660
ENSMUSG00000027957	2151	2659	2559	2558	2495	3755	2416	2559	2597	3471	2669	2719	3358	2514	3751	4018	3465	3151	2717	2818	3147	2964	2486	3974
ENSMUSG00000029759	2224	2676	2366	3003	2763	3198	2963	2526	2660	2823	2622	2764	3517	2391	3417	4004	3324	3580	3598	3211	3434	3204	2800	3643
ENSMUSG00000013846	1410	3212	4219	2379	2828	3442	3854	2344	2335	2282	2588	1689	2357	2089	2590	3755	2925	3869	5640	4404	3642	2380	2537	2154
ENSMUSG00000025825	2150	2673	2576	2855	3094	2638	2671	2595	2456	2795	3795	2279	2849	2885	2916	2827	2521	2954	2752	2437	2404	2490	2762	2807
ENSMUSG00000037470	1797	2236	5339	2143	2395	2618	3609	2958	3706	1897	1746	2125	2453	1750	2145	2632	2460	3899	2474	3172	2807	2056	2050	2381
ENSMUSG00000026398	2326	3084	3091	2531	2854	3395	2045	2055	2034	3107	2525	3504	3524	2917	3814	3684	4031	3922	3511	2864	3139	3246	3293	3708
ENSMUSG00000039041	2674	2723	2469	2412	3579	3200	2309	2244	2202	2979	3006	2750	2960	2924	3139	2666	2271	2201	3588	3062	3170	2642	3220	2981
ENSMUSG00000037722	2836	2886	3663	2555	2613	2526	1884	1999	2378	2898	3352	2919	3613	4174	4709	3512	3661	4047	3468	2947	3005	3641	3084	4336
ENSMUSG00000044627	2672	2981	3435	2715	2755	2409	2297	2193	2502	2735	3026	2753	2757	2923	3275	3745	3207	3266	4176	3504	3072	3103	2986	3790
ENSMUSG00000087141	1336	2453	2197	1313	1822	2661	5022	4205	5622	1716	1743	2365	3097	2088	3159	2833	3066	3989	3863	2335	2252	2791	1656	2022
ENSMUSG00000074698	2553	2897	2633	2717	3044	2839	2212	2389	2496	3145	2531	2979	3302	2615	3586	3527	3347	3736	3903	2860	3078	2968	2690	3615
ENSMUSG00000090862	2579	2716	3043	2385	2928	2371	2524	2770	2715	2650	3394	2354	2797	3655	3698	4235	3883	3929	4181	3941	3455	2605	3260	3594
ENSMUSG00000030894	2436	2549	2862	2731	2703	2954	3121	2651	2853	2849	2159	2542	3067	2772	3181	3727	3469	4305	3869	3412	3981	2524	2686	3560
ENSMUSG00000013858	2046	2441	1894	2704	2688	3187	3359	2789	2784	2978	3083	2454	2872	2536	3234	3340	2947	3117	3285	3029	3199	2268	2526	3016
ENSMUSG00000020745	2308	2796	2847	2527	2863	2645	2465	2616	2766	2817	2520	3237	3267	2649	3398	3736	3519	3643	3828	3024	3018	3297	2629	3476
ENSMUSG00000044477	2575	2924	2255	2513	2898	3137	2462	2346	2247	3280	3128	2630	3169	2963	3579	3388	2908	3211	3713	2964	3043	2971	2956	3588
ENSMUSG00000025279	2638	3709	2251	2975	3292	3194	2457	2213	2347	2894	1370	3047	4275	2682	4532	3766	4329	4562	3683	3685	3985	3359	4470	4060
ENSMUSG00000009378	3181	2931	1695	3713	3540	3430	3829	1529	2180	2088	1822	2432	3116	2321	4758	6574	5451	4086	3283	5491	4127	2410	2416	3319
ENSMUSG00000017776	2237	2883	2151	2379	2802	3255	2719	2401	2464	3556	2732	2767	3742	3235	4016	4041	3590	3508	3516	2876	3012	3366	2874	3194
ENSMUSG00000051652	2245	3004	2962	2734	2754	2353	3572	2991	2983	2016	2129	2591	2589	2548	2547	3295	3520	3748	4146	3942	4203	2621	2957	3778
ENSMUSG00000029110	2621	2878	2210	2514	2620	2691	2329	2735	2577	3577	2560	3019	3445	3039	3575	3828	3399	3453	3913	2965	2742	3261	2689	3475
ENSMUSG00000015536	2273	3412	2742	2341	2482	3017	2345	2221	2093	2773	3699	2917	3261	3248	3216	3085	3115	3419	3848	3044	2623	3199	2801	2775
ENSMUSG00000022200	2359	2735	2454	2456	2980	3303	2787	2586	2422	3015	2607	2536	3169	3003	3673	3975	3144	2971	3351	2873	3259	2979	2695	3378
ENSMUSG00000031844	605	1405	787	1961	2010	2004	2979	8162	7055	1166	2362	1742	2364	1431	1695	1936	3510	2893	7638	5206	6395	2093	1966	2577
ENSMUSG00000020088	2454	2655	3337	2631	3001	2533	2565	2461	2513	2696	2684	2676	2846	2817	3486	3764	3229	3185	3882	3243	3255	2790	2718	3422
ENSMUSG00000014606	3338	3010	2556	2713	3127	2241	1900	2084	2122	3086	3101	2915	3054	3152	3864	4329	3356	3112	3474	3495	3044	3026	3042	4227
ENSMUSG00000038092	0	0	3	1	2	2	4977	12179	15005	0	0	0	0	9	0	5	15	14	8	43	1438	4	0	10
ENSMUSG00000024228	2722	3123	2284	2977	3202	3053	2210	2039	2193	2914	2171	3268	3137	2546	3717	3907	3140	3448	2893	2444	2358	2727	2397	3208
ENSMUSG00000057554	2178	2301	1993	2955	2673	2221	3840	3797	3860	1487	2088	2758	2683	2160	3141	3560	3513	4229	4433	3870	3525	2617	2267	3133
ENSMUSG00000035133	2531	2646	2118	2357	2696	3409	2452	2504	3113	3144	2324	2854	3494	3246	3647	4676	3848	3660	3607	2876	3154	2785	2535	3297
ENSMUSG00000024286	2355	2469	2365	2862	2944	3261	2485	2295	2314	3107	2609	3075	3380	2842	3567	4424	3852	3307	3580	3343	3212	3067	2632	3579
ENSMUSG00000022285	2433	2849	2762	2482	2847	2704	3258	2550	2339	2781	2473	2657	3071	2694	3421	3701	3194	3176	4532	3512	3708	2916	3159	3200
ENSMUSG00000074375	1868	1066	18	4235	5973	4355	0	0	0	1326	5970	7302	7725	896	7620	7011	4848	2406	62	96	1	8961	3978	7179
ENSMUSG00000029684	2405	3050	2467	2518	2839	3234	2518	2163	2611	3138	2381	2675	3467	2568	3571	3334	3559	3555	3710	3261	3225	2978	2558	3167
ENSMUSG00000034875	2975	3371	2418	2891	3730	3093	1612	1389	1540	3744	2737	2478	2699	2699	4082	3886	2646	2132	2228	2441	2201	2761	3196	3461
ENSMUSG00000027078	2986	2207	4822	3056	2122	2316	2463	1793	1847	2097	3635	2578	2764	2082	2921	2673	3225	4990	3200	2682	2603	2566	3094	3803
ENSMUSG00000032548	1880	2509	2786	2590	2350	2873	3634	3472	4341	1788	2167	1530	3066	1928	2969	3387	3618	3655	6640	5021	6331	2285	3326	3490
ENSMUSG00000026895	2469	2918	2804	2436	2825	2263	2578	2432	2324	3092	3303	2473	2353	2424	2817	3077	2616	2803	2669	3091	2835	2276	2655	2802
ENSMUSG00000022354	2764	2645	2584	2377	2771	2356	1831	2083	2032	3226	4621	2602	2867	3499	3937	3923	2935	2932	2588	3046	3156	3109	2892	3542
ENSMUSG00000060636	2390	2537	2608	2376	2384	2237	2317	2762	2660	2994	4052	2556	2833	3427	3246	3815	3272	3542	3381	3548	3506	2380	2685	3678
ENSMUSG00000039536	2728	2790	2364	2620	3018	2888	2381	2146	2252	3103	2610	2942	3188	2769	3009	3622	3462	3198	4150	3288	3429	2783	3178	3325
ENSMUSG00000022347	0	0	1	10959	4997	15865	1	1	0	0	0	0	0	0	2	13788	21624	12484	107900	8447	891	0	1	9
ENSMUSG00000068083	1880	2614	1097	2568	2590	2791	4682	3412	2847	2407	1897	3028	2625	1070	2227	2845	1853	3503	1610	2119	2324	2072	1246	2309
ENSMUSG00000060657	1702	2768	1595	2333	2430	3550	2848	2545	2707	3785	2339	3149	3859	3324	3546	4199	3924	4206	3894	2870	2804	3523	2216	2692
ENSMUSG00000002996	2238	2483	1819	2276	2075	2902	2723	3030	3129	3340	2917	2818	3347	2918	3398	3556	3637	3668	3591	3076	3612	3124	2411	3522
ENSMUSG00000026542	816	867	7682	1971	1362	1955	8998	3359	2618	574	854	681	829	833	783	2743	2547	9061	6494	5220	3924	1208	1124	1876
ENSMUSG00000041650	2690	2865	1883	2761	2895	2868	2146	2462	2888	2727	2376	3163	2913	2562	3447	3746	3034	2689	3084	3270	2862	3367	2715	2909
ENSMUSG00000020572	3553	2519	1810	3479	3251	2924	2488	1473	2363	2844	2073	2937	3305	2783	5725	6488	6552	3896	3020	5508	3290	3021	2918	3487
ENSMUSG00000041417	1621	2148	1756	3535	4539	2963	3294	2174	3717	2124	1415	2425	2642	2164	3255	5145	4177	3065	3950	4455	4019	2690	2689	3037
ENSMUSG00000029152	2466	3115	2660	2494	3192	2342	2663	2384	2482	2432	2741	2716	2850	2829	3360	3651	3114	3338	4153	3570	3235	2826	3045	3217
ENSMUSG00000071072	2499	2776	2439	2317	3205	3066	2308	2244	2366	2651	3111	2686	3150	3512	3801	3576	3362	3056	3332	3406	3452	3308	2933	2896
ENSMUSG00000026295	3041	3051	1477	3093	3322	2530	1883	1898	2175	2869	3201	3105	3421	2749	4728	5160	4147	3953	4645	5140	4190	4346	3214	4574
ENSMUSG00000054408	2163	2616	5148	2031	2193	2245	2812	2611	3060	2031	2187	2523	2741	2799	2876	2857	2790	3546	3267	3147	2498	2694	2522	2902
ENSMUSG00000032238	2126	2563	2087	2195	2266	3622	2185	2555	2696	3490	2907	2914	3800	2869	4456	4189	4646	3355	3089	2554	2609	3231	2182	3490
ENSMUSG00000025762	2285	3169	2054	2359	3002	3378	2638	2336	2557	2779	2355	2669	3268	2916	3740	3712	2926	2799	3427	3504	3256	2961	2864	2988
ENSMUSG00000028822	3110	2302	2016	2755	2815	2547	2485	2356	2554	2863	3011	2759	3303	3230	3810	4063	3644	3373	3625	3470	3143	2872	2951	3531
ENSMUSG00000055681	2334	2638	4465	2248	2387	1953	2909	2577	2764	2386	2788	2100	2420	2607	2816	2947	2936	4021	3007	3249	2994	2092	2776	3105
ENSMUSG00000002778	2543	2405	3101	2805	2991	2387	2553	2342	2442	2396	3021	2549	2500	2554	2986	3427	3128	3324	3911	3303	3200	2344	2715	3236
ENSMUSG00000030560	1741	1417	1933	2425	3184	4554	5032	4230	3099	1960	716	1243	3243	1998	3177	5406	6294	6244	9484	6258	7177	2760	2466	2285
ENSMUSG00000035757	2560	2114	2106	2861	2784	2559	2652	2595	2759	2867	2923	2734	3355	2978	3201	3505	3333	3430	3603	3162	3286	2582	2805	3161
ENSMUSG00000050144	1684	2833	2183	2675	4321	2722	2327	2648	3128	2479	1767	2675	2587	1871	2825	4172	3699	3021	3267	5329	3848	2695	2463	3070
ENSMUSG00000062078	2489	2686	2520	2308	2703	3315	2332	2272	2339	3167	2464	2803	3377	2843	4022	4315	3538	3475	3434	3003	3088	2979	2663	3507
ENSMUSG00000024298	2028	3073	1624	1820	1576	4433	2178	2201	2563	4242	2772	2879	3677	2936	3995	4475	4553	4189	2593	2349	2497	3133	1753	3670
ENSMUSG00000003721	1090	2022	1305	1684	1562	2962	3513	5614	3279	3243	2647	2456	2372	1818	1904	1680	2084	2155	4123	2163	2870	2171	1542	2128
ENSMUSG00000071253	2343	2271	2169	2821	2765	3193	2362	2374	2509	2888	2854	2822	3206	2409	3533	4048	3725	3159	2886	2959	3112	2513	2380	3670
ENSMUSG00000025017	2565	2083	3401	2013	2641	2653	1605	1991	2328	4453	2206	3414	4482	4020	5531	3628	3149	3486	4936	2646	4567	4270	3810	4436
ENSMUSG00000030058	2024	2948	4661	2281	2633	2045	3250	2315	2645	2161	2099	2289	2714	2246	2475	2822	2904	3223	3319	3408	2937	2190	2714	2400
ENSMUSG00000001576	2010	2892	2717	2415	2919	2570	2673	2892	2752	2484	2469	2549	2340	1875	2533	2546	2721	2826	2866	2612	3012	2186	2397	3189
ENSMUSG00000038633	2638	2661	3178	2386	2737	3264	2068	2068	2394	2607	2775	2564	3277	3109	3165	3566	3238	3525	4168	3430	3699	2879	2754	3573
ENSMUSG00000027601	2570	2652	1956	2642	2856	2821	2537	2411	2401	3006	2527	2922	3194	2960	3664	3823	3499	3087	3387	2894	2768	2709	2515	3314
ENSMUSG00000027610	2291	3090	2395	2403	2542	2870	2424	2280	1972	3669	3046	2294	3196	3715	3052	3220	2289	3082	4115	1826	3340	2685	3027	2647
ENSMUSG00000039063	2403	2915	1659	3165	3444	2922	1688	1779	2016	2832	3517	2935	3236	3223	3384	3909	3996	3329	6258	4008	3171	2902	3059	3789
ENSMUSG00000022865	1801	2642	3305	1794	1857	2427	3131	3282	2715	3484	2299	2528	3009	2232	2395	2944	3434	2703	3703	3548	3200	2332	2191	3413
ENSMUSG00000026353	1864	2405	2880	2359	3143	2648	2700	2771	2922	2276	2346	2869	2855	2594	2788	2939	2804	3116	3591	3085	2800	2436	2708	2410
ENSMUSG00000000441	1781	2573	1865	1783	2181	3387	2610	3084	2933	3744	2814	2398	3325	3276	3072	2661	2642	2765	3215	2795	2812	3000	2652	2954
ENSMUSG00000025326	2289	2678	2614	2309	2679	3167	2330	2291	2641	3185	2272	2669	3374	2850	3586	3959	3884	3400	3282	2758	2751	3041	2330	4022
ENSMUSG00000018849	1663	2983	1771	2247	3348	4000	3172	2094	2451	2238	2636	2518	3555	2040	3337	3717	3158	2790	3369	3766	3742	2591	2991	2310
ENSMUSG00000060073	2387	2631	2764	2376	2611	2675	2408	2469	2448	2779	2854	2709	2828	2852	3324	3220	3001	2798	2882	3030	2998	2742	2688	2885
ENSMUSG00000074227	2206	2305	2831	2280	2597	2164	3129	2551	2750	2611	3302	2346	2544	1939	2994	2769	2417	2606	3168	2909	3293	2303	2412	3240
ENSMUSG00000028042	1794	2740	2053	2283	3047	3134	2256	2627	2542	3215	2525	2850	3078	2494	2468	2771	2160	2892	3355	2613	2787	2872	2955	3280
ENSMUSG00000060733	2582	2750	1655	1821	1688	3404	2581	2721	2779	3802	2771	2476	3446	2629	3571	3076	3017	2893	2985	2557	2763	2837	2110	2801
ENSMUSG00000025151	2013	2439	3489	1822	1873	2412	3443	2920	3576	2679	2297	2064	2679	2647	2471	2880	2725	3399	4303	4286	4475	2122	2693	3438
ENSMUSG00000018102	2369	2026	2523	2650	2456	2499	3275	2426	2463	2040	3692	2607	1827	1901	2249	2344	1966	3582	3182	2544	2550	2072	2039	2684
ENSMUSG00000041828	1848	1606	528	1768	2418	3263	2532	4029	5265	3729	2134	1889	3400	4203	2937	6189	4176	2933	5742	5366	6107	3331	2853	3605
ENSMUSG00000026617	2435	2857	2896	2580	2724	2641	2648	2468	2593	2566	1985	2556	2458	1888	2639	2502	2613	2660	2445	2407	2369	2152	2204	2707
ENSMUSG00000025317	1999	3235	1382	3015	4193	2501	2378	1886	2229	2260	2487	3383	3253	2224	3325	3336	3670	3904	3217	3390	2490	3420	2972	2627
ENSMUSG00000024065	1987	2736	2691	2615	3147	2967	2148	2200	2469	3267	1814	2899	4451	2381	3827	4239	4250	4094	3343	3801	3159	3556	4026	4013
ENSMUSG00000021134	2084	3371	1866	1840	1009	3671	2606	2765	2250	3325	3496	2626	5088	4940	5325	3033	5735	5875	5194	2947	3287	3026	2576	2808
ENSMUSG00000028343	2209	2217	3765	2448	2726	2504	2861	2625	3033	2071	2187	2257	2337	2261	2748	3524	2854	3408	3256	3550	3051	2255	2451	2983
ENSMUSG00000040562	3317	2262	3174	3461	3822	3079	1159	1141	2006	1997	2525	2934	2546	2448	3456	3854	2576	1964	4016	3667	2186	3619	3388	3456
ENSMUSG00000045302	1995	2386	2912	2144	2669	2487	3087	2825	2599	2682	2690	2346	2991	2971	2965	2956	2825	3448	3462	3037	3096	2409	2641	2501
ENSMUSG00000027346	3542	1480	1654	2313	1949	1068	1956	4109	5964	1730	1986	3054	3590	1983	8273	3834	5878	5222	5643	3108	4378	3428	1937	3622
ENSMUSG00000028656	2542	2587	2448	2411	2784	2738	2582	2217	2353	2906	2437	2770	3244	2879	3462	3653	3324	3489	4162	3218	3273	2870	2981	3346
ENSMUSG00000063694	2665	3470	2542	1961	2261	2118	2267	2366	2239	3610	2893	2380	2555	2753	3668	2949	2715	2768	1991	2557	2189	3032	2698	2565
ENSMUSG00000031278	2900	2734	4934	1864	1952	1647	2476	2398	2949	2322	1965	2589	2687	2896	4118	3176	3301	2585	3578	3403	2575	2544	2028	3004
ENSMUSG00000024866	2557	2825	1908	3107	3162	2404	2134	2407	2409	2197	2910	2707	2790	2186	3134	3206	2921	3252	4250	3503	3222	2473	2918	4046
ENSMUSG00000023963	3665	6042	1969	1831	3061	2408	734	442	348	4593	2181	3441	2976	2310	5253	3870	1952	2110	1093	1829	1932	3848	3328	3288
ENSMUSG00000027890	2339	2624	1818	2357	2599	2686	1441	1883	2225	3490	3560	3688	2828	2123	2162	2209	1829	1548	3583	2682	2971	2883	2758	4297
ENSMUSG00000043733	2002	2617	2186	2176	2734	3166	2598	2532	2555	3301	2184	2643	2943	2335	3135	3577	2673	2817	3095	2827	3170	2807	2499	2907
ENSMUSG00000055943	2251	2450	2653	2516	2416	2842	2446	2303	2369	3111	2771	2542	3082	2652	3154	3555	3192	3250	3170	3029	2948	2598	2522	3084
ENSMUSG00000043962	2348	2378	2619	2341	2344	2810	2417	2342	2413	3487	2541	2627	3268	3192	3306	3696	3348	3623	4394	3311	3371	3138	2995	3701
ENSMUSG00000021476	1881	2448	2199	2336	2415	2314	3173	3410	3361	2357	2434	2332	2782	2927	2890	3095	2908	3150	3891	3117	2989	2186	2239	3009
ENSMUSG00000039001	2240	2241	3058	2293	2411	2179	2526	2424	2163	3125	3758	2238	2915	4058	4039	3951	3693	4503	3547	3764	3879	2595	2997	4260
ENSMUSG00000060373	2151	2962	2647	2283	3060	2443	2724	2587	2624	2058	2543	2564	2679	2808	3394	3723	3409	3608	4658	3465	3181	2939	2819	3385
ENSMUSG00000020346	2367	2816	2493	2767	2801	2514	2321	2196	2153	2739	2898	2543	3051	2606	3552	3441	3068	3298	3406	2959	2517	3055	3044	3919
ENSMUSG00000063558	2124	1464	1429	2684	2543	3201	3273	2594	3459	2793	1991	2986	2551	1701	1721	2632	1815	1740	1814	1882	2513	1554	1621	1664
ENSMUSG00000038745	2031	2486	1617	2318	2685	2401	2649	2601	2995	2233	3515	3004	3819	3886	3418	4187	4868	4400	5241	3656	3123	2828	2355	2937
ENSMUSG00000020869	1912	3143	4543	2288	3033	2063	2742	2476	2234	1929	1870	2285	2418	1976	2172	2245	2229	2539	2747	2342	2239	2151	2629	2465
ENSMUSG00000032263	2875	2771	2402	2854	3199	2696	1567	1654	1707	2971	2977	2842	2966	3000	3698	4012	3213	2835	3149	2940	2574	3400	2964	3647
ENSMUSG00000024986	1530	2083	1467	2592	2405	2714	5084	1767	3630	2904	2586	1743	2373	2820	2867	3412	3872	2838	3789	2751	4223	3151	2378	3085
ENSMUSG00000035944	2102	4130	2437	3087	3389	3248	1951	1679	1066	2881	2417	2088	2386	4418	2309	5621	3367	1966	1812	4245	3394	1900	3327	2160
ENSMUSG00000022437	2888	2754	3026	2482	2577	2095	1978	2039	1934	3253	2923	2497	2756	3022	3263	3865	3195	2563	3410	3783	3413	2635	2873	3189
ENSMUSG00000026814	2456	2674	3055	2708	2900	2374	2074	1973	2184	2784	2375	2883	3468	2446	3419	3856	4409	4042	3995	3651	3674	2984	4019	4401
ENSMUSG00000026227	2071	2781	2228	2424	2332	3298	2665	2514	2117	3476	2394	2123	3159	3404	2433	3053	2233	3301	3048	2176	2656	2707	3135	2929
ENSMUSG00000058446	1988	2209	2094	2152	2381	2963	2256	2932	2935	2963	2722	2814	3128	2402	3021	3345	3206	2808	3424	2736	3356	2637	2189	3421
ENSMUSG00000020460	1605	3255	2351	1775	1859	1852	4130	3796	2047	2424	3434	1879	2366	2921	2926	3266	3339	3543	3159	3609	3359	2049	2215	3153
ENSMUSG00000066900	2080	2126	1805	2546	2705	3086	2794	2520	2440	2969	3132	2187	3032	3571	3187	3650	2827	3041	3886	3253	3559	2701	2752	2865
ENSMUSG00000048217	2309	3074	3306	3185	3076	2309	2475	1837	1993	2596	2227	1998	2412	2594	2344	3332	1933	2631	2954	2610	2522	2432	3178	3006
ENSMUSG00000020458	3078	2311	1712	3231	3251	3742	1489	1536	1275	2526	2840	3382	3936	2464	4320	4961	4708	5444	6491	4757	5037	4088	3216	4523
ENSMUSG00000021102	2178	2402	1530	2952	3060	2285	2492	2403	2172	2946	3414	2536	2672	1994	3341	3803	2680	2439	2240	3306	2767	2342	2177	3284
ENSMUSG00000024073	1811	2420	2070	2110	2179	3524	2633	2647	2902	3385	1939	2741	4074	2800	3027	4572	3657	3239	3091	3248	2566	3498	1970	3254
ENSMUSG00000029578	2186	2211	1985	2389	2867	2751	2779	2912	2809	2680	2227	2558	2684	2575	2983	3200	2883	3007	3336	2988	3197	2494	2330	2915
ENSMUSG00000024248	2302	2416	1902	2403	2848	2427	2591	2658	2578	2767	2925	2515	2934	3233	3165	3793	3400	2894	3761	3278	3513	2432	2658	3530
ENSMUSG00000022817	2355	2340	2748	2787	2516	2757	2401	2327	2174	2427	2791	2657	2865	2506	3022	3150	3127	3385	3931	3079	3143	2569	2518	3432
ENSMUSG00000055065	1733	3237	1878	1376	3102	3879	2372	2445	2183	2973	2286	2789	3996	4650	4284	3927	3765	4540	6338	2565	2991	3441	2477	2695
ENSMUSG00000029064	2266	2502	2749	2378	2697	2918	2236	2147	2150	3033	2600	2539	3010	2845	3238	3364	3139	2960	3587	3078	3204	2873	2920	3310
ENSMUSG00000020097	2126	2310	2019	1949	2435	3632	2216	2336	2086	3416	2745	2935	3487	2271	3164	3118	2439	2821	3141	2711	2812	3500	2877	3650
ENSMUSG00000035227	1890	2230	5680	1941	2060	1979	2701	2698	2480	1959	2545	2034	2444	2605	2341	2386	2472	3141	3389	3004	2688	2281	2313	2556
ENSMUSG00000028228	2563	3021	3014	2249	2352	2668	2459	1993	2327	2738	2028	2776	2981	2318	2981	3456	3052	2991	2802	2593	2443	2477	2179	3652
ENSMUSG00000038298	2086	2620	2027	2711	3102	2533	2603	2377	2481	2373	2446	2706	3284	2257	3097	3827	3214	3720	4568	3962	3755	3316	2901	4089
ENSMUSG00000031826	2167	2436	2407	2167	2716	2786	3091	2305	2610	3301	1919	2071	2395	2067	2429	2762	1715	2299	2073	2413	2377	1979	2528	2093
ENSMUSG00000025278	2062	2557	2327	2342	3331	2547	2581	1993	2526	3012	1715	2946	3470	2322	2991	5111	2991	3140	2803	3317	2116	3166	1836	2670
ENSMUSG00000051748	15	101	29	1282	1321	3260	10108	7511	6258	13	20	20	22	6	29	3364	3465	5995	6684	9502	8104	75	19	32
ENSMUSG00000031485	2921	2699	2131	2564	3223	2213	1930	1912	2097	2688	2884	2649	2921	3081	3156	3552	2901	3298	2963	2621	2592	2507	2736	2975
ENSMUSG00000071076	1659	1974	2231	2796	2688	2879	2682	2865	2319	2732	3438	1642	2502	2325	4646	3089	2994	2104	4251	3145	3419	2965	2568	3308
ENSMUSG00000022517	2730	2508	2279	2348	2481	2582	2249	2098	2339	3381	2311	2573	3130	2933	3373	2812	2579	3264	2835	2179	2833	2740	2836	3044
ENSMUSG00000047213	2426	2607	2178	2390	2821	2759	2466	2272	2565	2741	2033	2619	3243	2777	3619	4148	3456	3379	3435	3027	3123	2825	2639	3234
ENSMUSG00000008475	2351	2300	2506	2530	2596	2522	2588	2575	2431	2462	2393	2600	3021	2787	3251	3516	3233	3413	3842	3346	2981	2684	2606	3494
ENSMUSG00000033047	2311	2619	2757	2577	3020	2467	2580	2318	2358	2359	2126	2354	2578	2704	2879	3574	3154	2936	3369	3403	3538	2125	2836	3195
ENSMUSG00000007833	2492	2502	2578	2785	3093	2274	2642	2202	2165	2350	2367	2391	2606	2203	2757	3345	2824	2913	3734	3097	3534	2213	2657	3178
ENSMUSG00000038150	2237	1952	1502	2997	2938	2984	3138	2221	2025	2670	2548	2620	2177	1916	2633	2934	2674	2574	2660	2460	2081	1932	1795	2330
ENSMUSG00000003068	1993	2291	1793	2576	2780	2643	2537	2410	2464	2715	2952	2660	2960	2815	3266	3556	3122	3093	3913	3169	3448	2796	2820	3353
ENSMUSG00000034308	1127	2240	1939	2859	2423	2526	3062	3958	3866	1158	2136	2517	2940	1408	1927	2610	3329	3377	7935	4252	4698	2319	2027	2716
ENSMUSG00000028932	2267	2562	2936	2188	2690	2553	2307	2432	2531	2430	2561	2353	2717	2878	2809	2523	2498	2637	3665	2834	3123	2467	2835	2730
ENSMUSG00000034158	1746	2798	1978	2141	2619	3344	3039	1875	2389	2935	2089	2857	2657	2076	3435	3432	2961	2143	2366	2232	1996	2987	1736	2382
ENSMUSG00000022500	1990	2083	5815	2499	1870	1692	4226	2515	1873	1499	1974	1770	1435	1309	1823	1969	2503	2990	3449	2205	2008	1530	1708	2035
ENSMUSG00000026672	2550	2688	1392	2632	2405	2740	2288	2222	2180	3184	2660	2860	3647	3027	3711	3912	3752	3842	3433	2918	3064	3156	2980	3182
ENSMUSG00000065979	2623	2732	1946	2949	2989	2508	2445	1944	2135	2398	2401	2728	2733	2260	3036	3660	3173	2740	3237	3087	2848	2408	2578	3134
ENSMUSG00000021279	2194	2751	1780	2449	2650	2830	3203	2398	2560	2548	2032	2399	3055	2185	3026	4077	3214	3201	3501	3166	2865	2566	2459	2967
ENSMUSG00000052712	2241	2346	2660	2334	2679	2805	1805	2122	2290	2566	3103	2843	2393	2279	2510	2230	2108	2679	3122	2422	2766	2659	2453	3229
ENSMUSG00000024621	3866	2508	2523	1666	2345	2846	2147	2321	2102	3004	1504	2933	4809	3045	4808	3869	4310	5325	3259	3000	2784	4298	4627	4038
ENSMUSG00000052562	1398	1793	1209	2448	2202	2984	3403	4145	5205	1632	1640	1700	1899	2138	1863	3626	2652	3043	4108	4395	3459	1845	1282	1809
ENSMUSG00000070473	2478	2276	3248	2881	2675	2017	2343	2359	2277	1699	3446	2041	2236	2924	2485	2898	2533	3151	4330	3560	3885	2291	3406	3683
ENSMUSG00000026618	2024	2283	1997	2473	2681	2823	2279	2422	2654	2916	2337	2797	3237	2746	2989	3117	3073	2914	3030	2920	3026	2893	2663	2783
ENSMUSG00000050017	2009	2519	2655	2164	2454	2678	2202	2450	2384	2718	2992	2456	2926	2647	2817	3093	2927	2717	3350	3034	2928	2520	2654	3181
ENSMUSG00000023977	1913	2161	1640	2200	2627	3503	3142	2460	3187	2731	1881	2223	2953	2054	2955	4636	3711	3162	2704	3847	2975	2747	1746	2727
ENSMUSG00000030603	2111	2532	2940	2281	2535	2467	2665	2583	2498	2349	2363	2275	2606	2320	2475	2141	2366	2567	2811	2710	2666	2128	2566	2323
ENSMUSG00000069744	2428	2358	2832	2402	2446	2247	2105	2123	2049	2900	3349	2347	2676	2728	2977	2751	2521	2651	2392	2634	2852	2327	2669	2867
ENSMUSG00000023861	2567	2658	2261	2979	2952	2985	1466	1487	1204	2823	3470	2710	2662	2780	3800	3652	3358	2752	3364	3238	2845	2612	2619	2882
ENSMUSG00000036644	2091	2546	1721	2382	2895	2740	1949	2184	2416	3025	2794	2776	3441	2792	3203	3215	3067	2996	3817	2917	3365	2791	2906	3222
ENSMUSG00000026589	2165	2608	2453	3027	2897	2481	2195	2477	2546	2037	2132	2487	2974	2343	2567	3557	3153	3671	3829	3126	2328	2706	2183	3181
ENSMUSG00000004035	2817	2773	4448	2018	2487	2126	1096	1628	1811	2332	3142	2774	2444	2441	2823	3075	2237	2237	3935	2524	2285	3219	2867	4278
ENSMUSG00000047454	2921	2316	1884	2311	2807	2422	2244	2029	2383	2586	2364	3172	3584	2755	3663	3296	3175	3582	3568	2679	2914	3333	2640	3606
ENSMUSG00000008140	2079	2204	2673	3151	2703	2707	2305	1977	2061	2486	2649	2436	2220	1990	2564	3295	2964	3022	3757	3518	3312	2482	2598	3780
ENSMUSG00000038170	1822	2759	2124	2279	3029	2635	2964	2426	2880	2492	1472	2547	3289	2791	3153	4145	3155	3880	3542	3494	3157	2716	2452	2909
ENSMUSG00000069237	2028	2734	1791	2236	2569	3188	2789	2209	2523	2585	2447	2330	3007	2710	3346	4008	3242	3339	3745	3249	2953	2713	2317	3203
ENSMUSG00000025486	2663	2402	1532	2359	2907	2825	1845	1739	1946	3189	3230	2755	3215	3079	3548	3605	2944	3161	2829	2491	2740	2788	2654	2945
ENSMUSG00000020708	2272	2690	3080	2204	2573	2291	2021	2207	2108	2623	2767	2554	2681	2685	2557	2732	2423	2593	2714	2551	2622	2659	2416	3018
ENSMUSG00000027947	2966	2931	1334	3142	4070	2541	1910	1240	1480	3259	1591	2881	3343	2601	3751	6572	3998	3651	2617	2052	2503	2435	2753	2371
ENSMUSG00000066441	1329	1401	4503	3050	2374	1965	2207	3094	3019	1294	2566	2520	1692	981	1983	2942	3657	2076	6097	7754	4179	2198	1638	5562
ENSMUSG00000020003	2337	2304	1852	2598	2953	2798	1997	1880	1912	2932	3059	2691	3289	3379	3738	3731	3421	3224	3216	3124	2769	3003	2808	3208
ENSMUSG00000029577	2314	2325	2016	2836	2967	2315	2072	2171	2290	2746	2551	2698	2854	2207	3021	3454	2728	3064	3136	2552	2735	2542	2391	3269
ENSMUSG00000025355	1941	2675	2172	3117	3517	2743	2593	2210	2215	1520	1876	2695	2659	1991	2268	2785	2889	3058	3689	3684	2773	2316	2527	2907
ENSMUSG00000055850	2518	2674	3042	2307	2452	2168	2055	2222	2455	2139	2690	2530	2653	2453	2889	2567	2549	2804	2619	2423	2264	2248	2365	2905
ENSMUSG00000033916	2139	2198	2670	2474	2500	2110	2118	2150	2224	2714	3573	2362	2977	3130	3227	3706	3246	3442	3815	3236	3138	2830	2974	3417
ENSMUSG00000041408	1731	2494	1885	1949	2463	3183	2519	2599	2697	3059	2123	2530	3392	2641	3249	3825	3167	3075	3317	2815	2717	2802	2264	2391
ENSMUSG00000021482	2129	2376	1630	2030	2367	3043	2359	2311	2279	3340	2805	2558	3684	4033	3601	3712	3263	3088	4149	2537	2847	2950	2844	2843
ENSMUSG00000018932	3055	2616	2070	3306	3117	1961	2572	1869	2170	1814	2436	2226	2402	2452	3062	4043	3316	3260	2737	2837	2568	2225	2562	3116
ENSMUSG00000054766	1974	2314	2596	1979	2438	2634	2534	2530	2634	2496	2709	2356	3176	3185	3002	3399	3336	2867	3837	3533	3314	2756	2790	3136
ENSMUSG00000035248	1528	1943	1351	1773	1940	3112	3322	3337	3659	2761	2087	2368	3334	2123	3033	3278	3180	3397	4462	3410	3754	2911	2195	2591
ENSMUSG00000049940	1959	1882	2189	2758	2777	3048	2489	2261	2122	2408	2711	2555	2499	2162	2689	3397	2713	2606	3618	3384	3035	1967	2290	3197
ENSMUSG00000045991	1048	2227	1627	2158	2166	4296	3206	2678	3709	2663	1563	1807	3038	2101	2480	5061	4003	3775	4691	3736	3537	2824	2073	2061
ENSMUSG00000073155	2303	1604	1803	3572	3424	2696	2352	1537	1715	1783	3589	2756	2866	2301	4449	3793	3706	3864	2736	3885	3744	2587	3602	3906
ENSMUSG00000021264	1888	2305	1523	2055	2666	3264	2452	2386	2509	3385	2098	2585	3489	2862	3414	4125	3188	3151	3336	2908	3324	3090	2607	3331
ENSMUSG00000041560	2254	2188	1974	2583	2995	2318	2027	2498	2594	2410	3038	2228	3060	3534	3311	3812	3588	3235	4961	3730	4259	2535	3297	3826
ENSMUSG00000031967	2264	2292	2340	2390	2581	2619	2562	2242	2440	2627	2230	2511	2526	2166	2584	2857	2611	2880	2847	2636	2592	2439	2249	2374
ENSMUSG00000020570	2477	2460	2337	2828	2660	2969	2089	1865	1996	2564	2194	2651	2571	2428	3258	3786	3244	2824	2999	3142	2897	2281	2344	3131
ENSMUSG00000021242	2345	2046	2466	2708	2642	2582	2461	2075	2039	2627	2576	2494	3154	3001	3651	4092	4112	3675	5328	4463	4101	3045	3477	4223
ENSMUSG00000028684	2292	2443	2267	2458	2695	2208	2388	2190	2265	2596	2916	2342	2737	2276	2866	3100	2785	2815	2923	3048	3296	2269	2597	3201
ENSMUSG00000016664	2245	2649	2382	2468	2814	2522	2102	2092	2210	2646	2190	2689	2952	2513	3009	3068	2815	2981	2862	2818	2657	2654	2531	3282
ENSMUSG00000026179	1277	2616	1854	1826	2363	2677	3030	2838	2509	2135	3214	2639	2152	1574	1603	1243	1525	2321	3668	1885	2545	1893	2148	2258
ENSMUSG00000030629	2246	1998	1758	2377	2143	3039	2453	2326	2271	3085	2913	2368	2779	2875	2994	3551	2854	2973	3367	2689	3635	2448	2008	2706
ENSMUSG00000021792	2463	3366	2108	1742	2229	1913	1781	2192	2317	3198	2849	2797	2682	3127	2916	2970	2553	1637	3989	2928	2235	3079	2889	3530
ENSMUSG00000028572	1841	2499	2582	2082	2398	3174	2629	2328	2753	2799	1596	2273	2803	2432	2763	3380	2789	2853	2821	2811	2785	2205	1963	2488
ENSMUSG00000024913	1431	2816	3063	1921	2181	2711	2306	2823	2081	2402	2266	2913	3335	2012	2701	2282	2774	2834	5411	2586	2819	2640	3069	3665
ENSMUSG00000034636	2131	2425	2466	2272	2334	2644	2069	2431	2890	2819	1706	2699	2932	2255	3250	3368	3040	2933	2918	2600	2477	2431	2039	3615
ENSMUSG00000052914	2675	2483	2841	2241	2921	2021	2024	2573	3062	2147	1688	2195	1903	1890	2803	2337	1969	2044	3200	2725	1923	2830	2227	3167
ENSMUSG00000004071	2315	2534	1972	2910	3227	2255	2179	1952	1904	2577	2275	2769	2930	3402	3488	3482	3598	3221	3119	2267	2595	2660	2725	2548
ENSMUSG00000054469	2642	2687	2536	2639	2983	2568	1705	1619	1774	2681	1965	3068	2468	2073	3310	3331	2691	2789	3434	2482	2387	2758	2535	3164
ENSMUSG00000021211	2444	2009	1357	2547	2475	2470	2616	2403	2591	2695	2792	2422	2823	2938	3119	3852	2959	2470	3122	3033	3335	2684	2452	3331
ENSMUSG00000053436	2177	2349	2078	2679	2822	2697	2698	1951	2328	2428	2094	2494	2835	2374	3199	4628	3543	3162	3553	3415	3229	2600	2513	3041
ENSMUSG00000020390	2237	2481	2133	2245	2281	2176	2066	2361	2318	2755	3029	2695	2749	2813	3587	3222	3087	3064	3615	2670	2477	2798	2175	3247
ENSMUSG00000068246	2312	952	2718	3013	1856	2276	3699	2937	4597	473	2432	1494	2911	1970	2369	3295	4753	6803	5446	5075	4906	2897	3245	3770
ENSMUSG00000040725	2143	2553	2197	2333	2514	2743	2185	2262	2190	2833	2208	2527	3319	2598	2955	3477	3316	3364	4193	2902	3150	2687	2867	3301
ENSMUSG00000023025	1887	2434	2162	2071	2673	2659	2523	2303	2952	2892	1630	2492	2995	2497	3645	3837	3186	3008	3171	2729	2668	2739	2252	3005
ENSMUSG00000037415	1763	3067	1297	1926	1949	2945	2558	2729	2213	3773	2174	2281	3460	2978	2861	2775	2846	3178	3620	2322	2582	3008	2232	2448
ENSMUSG00000066406	1408	2316	1458	1881	2906	3052	2563	2206	2892	2839	1722	3423	3274	2358	3327	4049	3265	3107	2976	3174	2556	2789	1876	2341
ENSMUSG00000027598	2518	3003	1920	1987	2792	2623	2146	2200	2702	2617	1661	2487	3266	2383	3536	3838	2802	3015	2645	2498	2488	2686	2185	3081
ENSMUSG00000042460	1872	2392	2515	1989	2110	3564	2332	2031	2099	2757	2440	2555	2879	2682	2865	3368	2606	2599	2709	2607	2533	2500	2255	2968
ENSMUSG00000030751	2292	2281	2315	2178	2416	2479	2336	2335	2287	2533	2503	2697	2866	2896	2969	2841	2545	2796	3464	2791	2574	2665	2436	2696
ENSMUSG00000031703	2221	2341	2449	2276	2520	2530	2468	2387	2474	2600	1929	2450	2521	1963	2734	2924	2409	2858	2881	2598	2672	2541	2382	3030
ENSMUSG00000036585	1610	3307	701	2844	3073	2474	3314	2212	2579	1723	1952	2851	3469	2184	4022	5299	5413	3897	3821	3508	2828	2883	2958	2348
ENSMUSG00000021054	2031	2378	2085	2302	2332	2887	2395	2358	2161	2775	2472	2458	3081	2613	3384	3411	3004	2741	2849	2652	2616	2574	2299	3417
ENSMUSG00000037720	1853	2396	2173	2378	2676	2700	2602	2468	2424	2362	2128	2453	2222	1941	2437	2981	2396	2485	2704	2914	2612	2137	1958	2567
ENSMUSG00000062234	2100	2244	2016	2313	2805	2750	2635	2191	2239	2592	2116	2593	2823	2415	2895	3140	2576	2761	3070	2601	3073	2419	2356	2581
ENSMUSG00000018585	2361	2335	2485	2526	2682	2354	2429	1776	1713	2317	3311	2272	2149	2159	2732	2443	2152	3004	2022	2465	2376	1954	2490	2482
ENSMUSG00000026356	2417	2394	2268	2292	2661	2296	2288	2549	2849	2375	1726	2444	2752	2464	3026	3562	3072	2959	3891	3487	3241	2647	2391	3320
ENSMUSG00000041426	2363	2617	1622	2233	2744	2146	1972	2178	2137	2862	2623	3048	3317	2687	3713	3680	3306	3088	3329	2726	2558	3121	2575	3059
ENSMUSG00000030762	774	1016	947	2779	3015	2477	2862	4464	3180	1340	3029	2605	1523	732	1673	3664	4765	2590	6716	10103	5897	1771	1738	5415
ENSMUSG00000020720	2260	2254	2258	2174	2692	2459	2296	2292	2300	2582	2423	2497	2609	2706	2914	2881	2483	2462	3101	2752	2926	2527	2601	2636
ENSMUSG00000022051	2227	2187	1962	2259	2479	2711	2487	2533	2505	2707	2122	2297	2828	2804	3186	3620	3054	2994	3584	3295	3341	2749	2403	3079
ENSMUSG00000039067	2100	2372	2312	2109	2469	2502	2260	2169	2191	2858	2756	2367	2700	2679	2918	2520	2375	2442	2941	2455	2675	2671	2595	2840
ENSMUSG00000066324	2423	2482	2672	2406	2389	3043	1755	1765	1806	2755	2284	2680	2913	2555	3313	3643	3139	2961	2893	2364	2431	2524	2141	3582
ENSMUSG00000051483	1420	2051	1639	2455	2730	3585	1424	1091	1294	4804	3680	2280	3976	3798	3460	4345	3186	2778	3301	3813	4628	3100	3514	3280
ENSMUSG00000022255	2255	2453	2289	2175	2437	2978	2221	2214	2246	2704	2016	2452	2824	2334	3379	3555	2949	2997	3420	2633	2999	2545	2158	3356
ENSMUSG00000044786	1953	2289	2814	1683	2542	2516	1789	3936	1258	2435	2353	2856	3726	2531	3074	2669	2757	3138	2904	2432	2292	1146	1754	1973
ENSMUSG00000017756	2596	2847	2296	2193	2096	2650	2558	1659	1826	2767	2314	2591	3743	2861	3228	3337	3305	4026	2744	2543	2451	2675	2470	2625
ENSMUSG00000021497	1791	1845	1979	2593	2547	2610	2768	2855	2860	2083	2244	2200	2228	1947	2185	2748	2609	2583	3536	2866	3266	1917	1910	2679
ENSMUSG00000003949	2745	2444	1715	3233	3408	2545	1963	1427	1543	2275	2435	2640	3039	2500	3569	5123	3691	3078	2186	2584	3163	2868	3062	4450
ENSMUSG00000033487	1899	2479	2348	1839	2759	3128	2238	2071	2435	2562	1863	2695	3459	2890	2970	3586	3191	3038	3247	2807	2437	2886	2394	2830
ENSMUSG00000025142	2315	2617	2158	2442	2613	2346	2032	1854	2030	2445	3007	2439	2651	2589	2892	2553	2493	2699	2739	2517	2650	2409	2658	2763
ENSMUSG00000034903	2640	2516	2100	1942	2318	3042	2124	1432	1927	3649	2006	2594	3116	2537	3214	3228	2594	2910	2089	2052	2545	2648	2440	3068
ENSMUSG00000026024	1252	1972	2103	2400	2350	3279	2963	2446	3152	2005	1834	2519	2753	1983	2199	3549	2938	2877	4545	3759	3141	2845	2178	2799
ENSMUSG00000024982	2070	2167	1922	2395	2516	2474	2668	2440	2435	2401	2513	2268	2589	2365	2680	3026	2556	2969	3507	2647	2871	2233	2168	2615
ENSMUSG00000060450	2599	2451	2296	1966	2390	2896	1811	1794	1812	2568	2865	2811	3200	2917	3532	2908	2617	2954	2716	2846	2173	3294	2935	2907
ENSMUSG00000000168	2339	2431	1993	2294	2604	2860	1605	1661	1850	3314	2519	2785	2967	2369	3061	3391	2698	2260	2781	3412	3306	3026	2603	3588
ENSMUSG00000031375	1988	1718	3426	2903	2601	2033	2089	2032	2332	1861	2969	2293	3002	2325	3499	4163	4682	3549	7965	5609	4723	2839	3490	5014
ENSMUSG00000022336	1991	2265	2166	2284	2514	2359	2006	2502	2535	2648	2528	2444	2836	2885	2976	3518	3365	2793	3681	3165	2965	2592	2521	3218
ENSMUSG00000062006	1987	2166	2929	2161	2064	2170	2195	2280	2076	2615	3380	2216	2678	3296	3124	3719	3282	3474	3279	3301	3434	2297	2585	3514
ENSMUSG00000046671	2375	2319	2038	2563	2862	2127	2233	2059	2210	2549	2519	2385	2612	2407	3026	3201	2473	2751	2757	2594	2691	2285	2335	3007
ENSMUSG00000038708	1289	2271	1482	1829	2427	3001	2781	2676	2602	3125	1919	2834	3624	2469	3079	3705	3322	3534	3731	2891	2956	3054	2075	2134
ENSMUSG00000037242	2067	2553	2111	2319	2638	2367	2596	2483	2483	2491	1713	2406	2828	2229	3338	3801	3195	2783	3846	2694	2902	2906	2869	3170
ENSMUSG00000036918	2430	2381	2810	2488	2759	2345	2077	1928	2371	2415	1841	2380	2481	2055	2921	3281	2602	3409	2624	2381	2790	2204	2300	3285
ENSMUSG00000083327	2665	1842	3303	1728	2143	2405	2593	2270	2573	2661	1751	2287	2622	2192	2568	2356	2511	1696	3205	2929	2193	2593	2541	2339
ENSMUSG00000000605	1917	2280	2462	2420	2612	2650	2597	2137	2149	2487	2015	2493	2866	2165	3003	3528	3028	3090	3312	2907	2922	2332	2146	2983
ENSMUSG00000027222	2527	2139	1981	3146	2753	1987	2114	2163	1987	2128	2737	2550	2104	1855	2266	2528	2567	2888	3392	2573	2692	1992	2010	3167
ENSMUSG00000024908	1922	2603	2199	2022	2260	2748	2289	2461	2475	2749	2154	2324	3083	2331	3037	3370	2752	3070	3152	2676	2619	2581	2313	2945
ENSMUSG00000047728	1342	2432	1682	2416	1936	2813	3277	3091	2855	1156	2744	2447	2438	1930	2675	3864	4787	4548	6410	4332	3459	2283	1915	3155
ENSMUSG00000025139	2247	2276	2156	2831	2655	2538	2672	2024	2180	2223	2067	2320	2580	2437	3173	3273	3068	3017	3280	3149	2922	2332	2479	3238
ENSMUSG00000096188	1980	2102	1635	2464	2461	3598	2168	1658	1842	3292	2250	2732	2744	2476	2847	3830	2535	2189	2459	1979	2476	2195	1915	2859
ENSMUSG00000022307	2027	2406	1906	1977	2357	2910	2298	2411	2621	2609	1760	2851	3246	2607	3190	3150	2839	3210	3049	2290	2378	2676	2377	3065
ENSMUSG00000026269	2184	2214	2213	2762	2855	2303	2375	2079	2152	2134	2509	2342	3024	2255	2954	3384	3139	3205	3920	3177	3508	2284	2685	3466
ENSMUSG00000041881	2324	2179	2163	2483	2650	2326	1978	1752	1702	2429	3694	2439	2491	2742	3218	3222	2777	2833	3146	3171	2860	2606	2887	2999
ENSMUSG00000037440	2537	1880	94	3332	4039	3614	1029	420	219	3932	3275	3742	4373	1467	3103	4536	3197	3329	1108	1035	1143	3494	2258	3183
ENSMUSG00000051043	2234	2594	2376	1875	2120	2211	1931	2687	2812	2937	1902	2432	2933	2525	3069	2760	2583	3334	4463	2691	3335	2890	2873	3486
ENSMUSG00000028538	2163	2560	2782	2045	2182	2034	3114	2635	2510	1838	2111	2134	2216	2400	2637	2232	2095	3137	3976	2300	2622	1910	1912	2291
ENSMUSG00000031029	2354	2248	2433	2129	2784	2375	2536	2209	2151	2262	2711	1915	2644	2889	3097	3477	3730	3503	4037	3591	3874	2185	3423	3354
ENSMUSG00000028960	2804	2861	1790	2380	2125	2021	2495	2054	2267	2741	2001	2561	2409	1935	2986	2885	2921	2913	2260	2169	1896	2796	1763	2804
ENSMUSG00000015937	1909	2308	2295	2367	2507	2287	2339	2476	2395	2372	2544	2301	2770	2177	2754	2832	2526	2844	3391	2789	2960	2389	2456	3115
ENSMUSG00000005373	1248	2319	895	1233	1529	3877	3067	3071	3387	2785	2171	2506	3962	2935	2340	3686	4377	5188	5095	4703	3306	2407	1621	2199
ENSMUSG00000028655	3036	2499	995	4342	5437	2476	1292	463	215	2781	848	3691	2357	2699	5990	5634	5557	4297	1949	3457	3139	2503	2398	1318
ENSMUSG00000033400	2325	2516	2040	2295	2565	3244	2041	1580	2054	3037	1749	2627	3129	2949	2912	4432	3019	2869	3599	3958	3061	2939	2395	3135
ENSMUSG00000026466	2166	2270	2177	2391	2797	2383	2475	2019	2150	2617	2094	2523	2604	2230	3131	3242	2705	3064	3116	2365	2486	2723	2684	3054
ENSMUSG00000071528	2217	2364	2416	2236	2167	2072	1825	1868	1892	2904	3780	2294	2294	2856	3100	3194	2590	2766	2309	2654	2455	2356	2188	2976
ENSMUSG00000021606	2102	2209	2353	2401	2256	2168	1827	2161	2117	2638	3551	2240	2142	2398	2762	2934	2058	2388	2352	2633	2546	2319	2177	2812
ENSMUSG00000005951	2480	2285	1697	2824	3347	2186	1506	1709	1949	2499	2555	2968	2654	2082	3029	3695	2930	2661	2865	2993	2421	2454	2262	3276
ENSMUSG00000055782	2774	2485	1035	3159	3283	3706	290	91	99	3434	3387	4203	5316	5280	5090	5995	5206	4888	9074	4230	4933	5451	4463	5848
ENSMUSG00000055204	1965	2302	2096	2395	2570	2739	2195	2000	2535	3006	1487	2642	3104	2316	3092	3943	2901	3336	2657	2272	2469	2874	2241	3001
ENSMUSG00000027007	1977	2464	1244	2131	3044	3333	2143	1680	1863	3269	2170	2589	3528	2959	3663	4254	3224	3056	2875	2794	2547	3051	2379	2754
ENSMUSG00000019804	2006	2386	2045	2260	2689	2293	2283	2040	2072	2493	2913	2416	2485	2389	2613	2680	2376	2451	2829	2349	2398	2223	2430	2565
ENSMUSG00000016528	2113	2193	2554	1915	2401	2325	2022	2131	1759	3061	2794	2624	2411	2305	4237	2430	2756	2307	2648	1855	2413	2950	2419	2650
ENSMUSG00000041012	2636	2431	1867	2241	2463	2480	1502	1583	1745	2876	3235	2775	2399	2962	3340	2867	2860	2923	2608	2253	2254	2922	2679	3306
ENSMUSG00000051403	2115	2130	1558	2578	2728	2483	2395	2255	2301	2348	2530	2398	2713	2373	2890	3071	2666	3155	3154	2363	2962	2494	2550	2476
ENSMUSG00000033228	1838	2216	1912	2109	2309	3016	2075	2137	2448	3178	2181	2377	3200	2659	2819	3416	2982	3064	3232	2677	2865	3231	2516	2927
ENSMUSG00000008892	2132	2440	2425	2145	2355	2135	2243	2138	2284	2562	2613	2321	2732	2642	2938	3191	2603	2522	3033	2989	2791	2470	2574	3262
ENSMUSG00000025812	1924	2535	2425	1732	2168	2609	2503	2335	2547	2641	2001	2361	2709	2328	3001	2766	2557	2973	3154	2576	2903	2787	2457	2876
ENSMUSG00000029405	2103	2410	2316	2763	2768	2213	2360	2327	2129	2298	1659	2434	2546	1850	2698	3270	2490	2663	3415	2791	2763	2604	2437	3068
ENSMUSG00000020919	2013	2581	1509	1738	2369	2719	1771	2137	1838	3741	2356	2995	3225	2471	3293	2972	3093	2748	3464	2137	2546	2915	2346	3111
ENSMUSG00000036333	1499	2019	1975	2122	2285	3143	2783	2407	2816	2975	1526	2212	2778	2074	2671	3119	2536	2693	3280	2696	2683	2508	1945	2725
ENSMUSG00000071633	1766	1395	303	2696	2919	3530	1315	2857	2896	1289	3070	3724	2860	2299	2882	2454	3252	3213	4541	2220	3630	3101	2889	3835
ENSMUSG00000002346	1934	2553	1585	2007	1505	2665	3025	2313	2096	2766	2878	2392	2882	2447	2562	2688	2799	3339	2870	1966	2102	2463	1913	2359
ENSMUSG00000035469	2170	2344	1832	2101	2393	3121	2216	1903	2095	2515	2361	2642	3287	3384	3375	3356	2892	3202	3136	2770	2669	3118	2653	3042
ENSMUSG00000015165	1782	2466	2420	1706	1833	2903	2808	2344	2368	2739	2253	2068	2967	2390	2759	2516	2792	3263	4116	2644	2768	2268	2596	2808
ENSMUSG00000029802	2323	2080	1583	1878	1862	1875	3484	3220	3198	2652	1561	1971	1792	1171	2258	2361	1616	1688	910	1471	1665	1608	1589	2192
ENSMUSG00000069874	3399	1401	1833	2752	1247	3779	1615	1726	1869	2228	3070	2726	6977	1979	5248	2242	4774	5563	4133	3006	2536	3984	7059	3654
ENSMUSG00000021832	2178	2449	2308	2056	2228	2427	2092	2243	2305	2433	2449	2473	2814	2903	2989	2830	2908	2732	3665	2852	2746	2627	2321	2846
ENSMUSG00000034602	2012	2303	2084	1945	2376	2649	2313	2112	2467	2972	1917	2481	2976	2468	3191	3679	2919	2853	2945	2554	2686	2910	2192	2847
ENSMUSG00000024694	118	169	126	943	778	1083	5958	6633	11185	75	269	285	252	286	354	1587	1527	1066	3049	3074	3649	334	289	348
ENSMUSG00000020594	1860	2456	1941	1754	2028	2889	2150	2230	2383	2907	2308	2711	3109	2507	3446	3291	3038	2877	3221	2330	2385	2709	2073	3025
ENSMUSG00000024331	1870	2254	1677	2138	1902	3568	1847	1894	2317	2992	2905	2250	3228	2135	3599	3955	4385	2689	3748	3678	3032	2512	2506	3467
ENSMUSG00000058355	1849	2387	2689	1719	2221	2257	2362	2696	2748	2561	1882	2241	2579	2464	2600	2896	2255	2481	3137	2669	2613	2343	2144	2400
ENSMUSG00000003037	2088	2226	2504	2325	2353	2164	2233	2146	2133	2345	2815	2273	2509	2636	2630	3077	2472	2666	3325	2756	2735	2476	2488	3129
ENSMUSG00000001687	2073	2512	1966	2006	2414	3013	2167	1711	1819	3069	2581	2273	2851	2803	3632	3235	2955	2803	2713	2409	2365	2588	2647	2556
ENSMUSG00000035941	2137	2455	2152	1830	2102	2421	2734	2724	2109	2870	1987	2081	2585	2010	2545	2741	2479	3330	2751	2479	2294	2557	1706	2216
ENSMUSG00000075703	1560	2387	2673	1986	2095	2646	2563	2319	2113	2365	2147	2739	2597	1592	2292	2408	2095	2380	3316	2196	2312	2498	1490	2653
ENSMUSG00000021737	2072	2412	2428	2115	2364	2364	2137	2332	2407	2477	2301	2171	2360	2576	2474	2578	2197	2145	2841	2656	2697	2280	2177	2456
ENSMUSG00000015750	2118	2309	2043	2541	2718	2453	2030	2149	2090	2431	2249	2447	2374	2120	2573	2841	2819	2699	3100	2577	2478	2050	2254	2842
ENSMUSG00000022174	2110	2060	3645	2289	2222	2044	2303	1889	2122	2058	2677	2153	2030	1919	2460	2651	2216	3254	2773	2950	2607	1955	2276	2580
ENSMUSG00000024294	1730	1996	1616	1815	2052	3496	2119	2395	2482	3091	2173	2603	3542	2856	3243	3789	3052	3219	3552	2602	2777	2932	1876	2597
ENSMUSG00000048833	2086	2173	2467	2465	2500	2517	2266	2057	2304	2213	2050	2465	2402	1907	2708	3362	2577	2707	2768	2516	2488	2342	2153	3160
ENSMUSG00000020440	2320	2504	2414	2352	2583	2390	1955	1778	1920	2166	3024	2139	2311	2889	2674	2623	2767	2685	3489	2909	2588	2074	2508	2839
ENSMUSG00000037351	1880	2251	2131	2285	2571	2384	2512	2280	2347	2439	2211	2238	2680	2323	2700	2894	2704	2819	2773	2649	2970	2147	2125	2438
ENSMUSG00000072664	2760	2003	614	2614	3150	2943	2743	1774	655	1904	2720	3582	2999	1928	3321	2897	2455	2349	3981	2765	3207	3389	2375	3668
ENSMUSG00000022946	2220	3150	2669	2308	2161	2584	2133	1202	1829	2547	1970	2667	2926	2109	2408	2665	2217	2531	2103	2160	1493	2310	1907	2418
ENSMUSG00000033938	2361	2483	2475	2230	2462	1953	1674	1801	1860	2450	3567	2123	2295	2794	2761	2970	2415	2505	2697	2441	2378	2410	2611	3052
ENSMUSG00000020936	2261	2184	2343	2131	2701	2358	2024	2195	2416	2324	2114	2333	2636	2484	2723	2930	2462	2781	2918	2697	2698	2347	2353	2899
ENSMUSG00000069045	2338	2498	2138	2357	2413	2279	2069	2006	2342	2096	2058	2772	0	0	0	0	0	0	0	0	0	0	0	0
ENSMUSG00000006005	1769	2157	1793	1687	1820	2694	2194	2152	2426	3823	2089	2760	3638	2885	2827	3359	2778	3160	3346	2681	2268	3415	2122	2938
ENSMUSG00000055762	2233	2181	2565	2340	2438	2113	2134	1893	2146	2290	2852	2163	2479	2979	3061	3463	3470	2871	3606	3374	3358	2287	2881	3264
ENSMUSG00000025314	1910	2312	2821	1944	2111	3218	1873	2083	2472	2440	1710	2446	3036	1825	2892	2984	3123	3073	2731	2859	2344	2413	2277	3072
ENSMUSG00000040813	2465	2024	1874	2828	3089	2386	1937	1645	1836	2237	2501	2482	2375	2260	2725	2756	2289	2526	3116	2509	2727	2411	2590	3035
ENSMUSG00000047036	1155	1907	945	1671	2291	2408	2852	4008	4878	2087	1334	1760	2329	1741	1898	2763	2411	2374	2656	2116	2044	2059	1397	1637
ENSMUSG00000021764	2250	2417	2263	1947	2044	2006	1805	2020	2012	2886	3501	2145	2430	2849	2877	2906	2334	2351	2469	2552	2333	2497	2336	2828
ENSMUSG00000014294	2339	2249	2583	2275	2292	2082	1597	1583	1566	2466	3927	2280	1965	2657	2827	2733	2173	2434	2107	2166	2186	2151	2188	2929
ENSMUSG00000004364	2046	2363	1794	1895	2504	2529	2018	2068	2225	2954	2245	2574	3127	2748	3299	3460	2964	2777	3305	2742	2756	3174	2477	2935
ENSMUSG00000038762	2420	2218	2175	2475	2879	2091	2457	1863	2069	2333	1950	2281	2496	2317	2986	3523	2810	2862	3081	3152	3095	2268	2477	3015
ENSMUSG00000028649	1081	2089	1211	1430	1619	3465	2483	2447	2790	3803	2092	2700	4596	2955	2954	4801	4040	3621	3261	3034	2316	3722	1680	2302
ENSMUSG00000001525	2126	2338	3278	1444	2149	2352	1494	1971	2309	2556	2804	2389	2565	2823	2222	2006	2350	2518	3329	2223	2937	2095	2758	2996
ENSMUSG00000024695	1956	2511	1349	1911	2480	3119	2424	1928	2117	2845	2186	2375	2920	2293	3250	3686	2842	2614	2662	2492	2650	2541	2181	2359
ENSMUSG00000028420	2291	2244	2081	2267	2348	2778	2077	1648	1513	2700	2872	2380	2360	2399	2602	2915	2704	2721	2416	2167	2426	2094	2140	2757
ENSMUSG00000025810	1948	2272	1932	1660	1750	2078	3120	3458	2880	2190	1671	2235	3763	1729	3434	3161	3762	4444	2556	2323	3185	2455	2211	3369
ENSMUSG00000031422	1352	2483	3697	1862	2372	2286	2500	2460	2606	1660	1966	1948	2282	2374	2347	2427	2649	2983	3518	3142	2741	2143	2119	2169
ENSMUSG00000022629	1746	2936	2490	1865	1975	2751	2008	1777	2256	3194	1951	2226	2747	2404	2718	3172	2634	2634	2684	2305	2293	2453	1845	2237
ENSMUSG00000015363	1808	1831	2756	2031	2288	2417	2596	2529	2533	2231	2212	1924	2351	2155	2036	2517	2347	2331	2112	2212	2381	1844	1916	1864
ENSMUSG00000019087	2125	2395	2718	2272	2337	2345	2414	1848	2190	2386	1887	2229	2498	2313	2959	2871	2742	2976	3114	2792	2685	2290	2304	3331
ENSMUSG00000040681	2076	2369	3019	2378	2383	2109	2037	1901	1931	1988	2474	2479	2330	2642	2901	3020	3039	2795	3790	3186	2761	2214	2204	3431
ENSMUSG00000029173	2234	2603	1790	2496	2461	2295	2346	2076	2245	2028	1897	2640	3160	2408	3476	4190	4160	3431	3665	3343	2738	2837	2153	3354
ENSMUSG00000034574	1858	2407	1692	1957	1826	2833	2395	2192	3228	2558	1985	2140	3094	2344	3019	3924	3632	3048	3412	3437	2855	2711	2192	3048
ENSMUSG00000020775	2062	2340	2121	2150	2476	2212	1987	2041	2035	2709	2789	2134	2297	2189	2591	2550	2133	2142	2590	2214	2655	1964	2381	2335
ENSMUSG00000022098	1594	1625	2111	2673	2290	2382	3129	2651	2653	1607	2064	2252	2327	1728	1802	2709	2871	3512	4388	3405	3319	2032	2055	2723
ENSMUSG00000034290	1968	2207	1994	2186	2581	2386	2398	2087	2163	2693	1800	2560	2694	2131	2963	3255	2679	2663	2917	2410	2619	2546	2120	2744
ENSMUSG00000062647	1754	1889	2431	2134	2466	2107	2153	2360	2154	2634	3148	1783	3194	2646	2446	3118	3298	2403	2920	3047	3349	2304	2677	3385
ENSMUSG00000078799	3502	1786	324	3242	3292	3455	0	0	0	1218	4880	5313	5796	3294	6464	5411	4253	2204	362	121	0	7187	5464	5406
ENSMUSG00000030869	2021	2577	2149	2222	2447	2177	1855	1774	2144	2762	2777	2092	2501	2732	3162	2971	2719	2509	2902	2530	2424	2607	2368	2839
ENSMUSG00000029178	2466	2248	2215	2320	2412	2268	1660	1665	1619	2683	2290	3100	2853	2733	4731	3033	4368	2769	2807	2611	2545	3072	3042	3219
ENSMUSG00000039234	1521	2212	3919	2176	2206	2182	2591	2619	2432	1707	1548	1821	2296	1675	1677	2265	1967	2116	2355	1947	2027	1660	1548	1821
ENSMUSG00000033107	2923	1907	1422	1641	915	2307	1804	3463	2449	2267	2763	3033	2753	1805	2906	2136	3706	2398	3219	1710	1985	2267	1377	3839
ENSMUSG00000050199	1947	2640	2469	1854	1788	2647	2341	2176	2318	2191	2191	2331	2944	2244	2899	2984	3102	2909	2953	2381	2171	2241	1791	2921
ENSMUSG00000018669	1882	1968	4020	2203	1942	1515	2609	2465	2911	1781	1844	1747	1946	1914	2127	2140	2392	3158	2707	2868	2681	1617	2230	2270
ENSMUSG00000030704	1803	2425	2346	1933	2455	2325	2319	2373	2132	2614	1907	2201	2678	2564	3187	3114	2774	3061	3439	2635	2544	2566	2474	3182
ENSMUSG00000066071	218	33	7	32	40	34	7780	9135	8598	69	872	5	0	3	0	11	3	1	1	4	112	0	4	1
ENSMUSG00000031584	2031	1998	2324	2026	2226	2557	2212	2077	1928	2569	2572	2281	2422	2276	2298	2090	2295	2097	2676	2110	2385	2089	2185	2267
ENSMUSG00000031357	2172	2372	1806	2169	2571	2522	1799	1694	1758	2731	2648	2540	2756	2405	2864	2829	2668	2577	2729	2391	2223	2584	2349	2592
ENSMUSG00000042010	752	1028	1794	1829	1333	2433	4019	4050	4616	1561	1335	2008	1161	272	1285	4918	4973	1961	3282	12187	3656	1718	1056	2758
ENSMUSG00000032536	1925	2705	1394	2058	2732	2394	2117	1908	1933	2761	2119	2704	3146	2532	3738	3840	3207	3182	2740	2785	2329	2817	2161	2394
ENSMUSG00000013160	2223	2101	2763	2234	2335	2085	2536	2017	2310	2092	2099	1948	2030	2180	2548	2767	2338	2704	2906	2802	2659	1894	2071	2638
ENSMUSG00000034928	2163	2364	2021	1922	2350	2594	1883	1764	1914	2968	2346	2450	2611	2098	2750	2781	2404	2622	2653	2016	2261	2172	2402	2812
ENSMUSG00000068284	1450	2433	1084	1797	2342	3844	1872	2015	2145	3224	1957	2561	3144	1996	2761	3512	2305	2322	2448	1999	2036	2703	1641	2156
ENSMUSG00000022193	2115	2056	2544	2260	2195	2090	2081	2066	2055	2420	2770	2071	2210	2158	2394	2550	2144	2334	2310	2569	2637	1987	2085	2565
ENSMUSG00000049115	1595	1890	2221	2074	1938	2686	1598	2086	2009	2783	3098	2716	3267	2638	3168	2668	3236	3361	4744	2490	3020	3311	2999	4115
ENSMUSG00000035093	2008	2202	2003	2036	2345	2860	2099	2132	2212	2533	1882	2381	2849	2074	3094	3694	2940	2954	3120	3139	2912	2185	2149	2916
ENSMUSG00000038704	2048	2202	1717	2617	2739	2080	1991	2152	2255	1993	2519	2312	2397	2422	2682	3132	3038	3105	3780	3030	3233	2176	2308	2826
ENSMUSG00000001783	2261	1960	2399	2438	2363	2085	1825	2006	2088	2508	2334	2357	2703	2466	2725	3080	2886	2654	3483	2830	3015	2475	2603	3728
ENSMUSG00000024456	1667	2265	2435	2265	2133	2756	2309	2007	2083	2157	2070	2444	2582	1884	2295	2745	2337	2493	3711	2811	2680	2415	2279	2705
ENSMUSG00000072704	1997	2448	1832	2289	2416	2545	2574	1959	1937	2027	2415	2142	2387	2609	3126	3560	3125	3195	3708	3167	2872	2333	2329	2790
ENSMUSG00000041528	2134	2245	1916	2149	2221	2233	2568	2189	2356	2143	1858	2567	2491	1761	2786	2200	2417	2726	2740	2604	2408	1896	2062	2577
ENSMUSG00000045282	2187	2486	3100	2947	2969	1776	1975	1744	2100	1657	1783	1835	1687	1343	2396	2456	2391	2390	2973	3108	2088	2056	1864	2360
ENSMUSG00000059208	1820	2540	2662	2101	2498	2113	1938	2089	1996	2327	1977	2478	2810	2513	2702	3239	3007	3022	3415	2806	2531	2292	2241	2545
[truncated: 54,749 more rows]
