# Supplementary material for: GH-resistant (Laron) mice: gene therapy with a liver-specific GH receptor causes unbalanced upregulation of female-biased and growth-related genes
Source: Front Endocrinol (Lausanne). 2026 May 28;17:1808977. doi: 10.3389/fendo.2026.1808977 (PMC13253266; doi:10.3389/fendo.2026.1808977)
Supplement: Supplementary file 10 [file DataSheet10.zip › 12B gene_fpkm.txt]

	KC14_001_Luc	KC14_002_Luc	KC14_005_Luc	KC14_007_GHR	KC14_008_GHR	KC14_012_GHR	KC14_101_WT	KC14_102_WT	KC14_103_WT	KC14_113_KO	KC14_114_KO	KC14_136_KO	KC14_015_Luc	KC14_016_Luc	KC14_017_Luc	KC14_019_GHR	KC14_022_GHR	KC14_024_GHR	KC14_119_WT	KC14_120_WT	KC14_121_WT	KC14_131_KO	KC14_132_KO	KC14_134_KO
ENSMUSG00000029368	44252.84379	52660.20979	33901.61971	47356.03585	43374.42784	42988.56001	23128.11643	28899.57471	30246.23163	34371.78241	41965.3727	38136.04761	34700.26146	35759.73122	40750.9281	47901.35528	42907.58991	33734.45689	44269.19727	42698.3624	45278.25852	40493.39018	44601.3549	47911.5547
ENSMUSG00000064351	15938.73436	15112.86066	13190.27494	15148.82165	15561.57862	12580.76677	9937.539273	13885.34573	15047.43656	13952.39051	23737.74813	13426.16443	13603.89692	12240.76018	15059.51952	16404.51127	14669.36682	11847.05059	11101.71002	12827.06184	12325.37547	14421.01607	13243.04965	14451.25441
ENSMUSG00000002985	10376.38939	8626.563789	7799.954861	12024.61438	12155.53025	8872.690272	7396.786848	7499.077865	7403.122275	7825.360991	11224.67582	9417.024665	8028.858035	8303.737813	9101.350964	8112.10288	8432.424631	7165.401607	8902.681008	9167.834792	11940.60292	8499.01243	10496.25041	9495.921098
ENSMUSG00000032554	3108.385379	3312.012168	4411.665591	5708.362309	4908.385326	4911.79567	6128.530239	5013.093532	5096.765911	2193.283657	2973.745301	3472.439477	3302.812897	3220.350919	4664.27384	5090.94775	5086.623428	5333.853955	5932.431275	6261.454807	6601.537235	4740.687288	4879.272085	5416.957884
ENSMUSG00000064370	10018.55308	8378.1421	9406.423232	8679.214198	8424.20953	6111.418521	5149.112824	7637.355864	8483.074686	6976.069635	14475.67573	8728.450719	6909.608961	7182.758808	8674.510598	8562.968765	8293.146856	7316.936445	7548.209067	7325.700939	6208.259039	8322.627562	8071.84411	9351.056413
ENSMUSG00000025479	5260.363796	3414.905516	2199.424244	5161.673926	5466.041887	3690.204969	2365.088567	2212.692246	2649.241421	3141.668646	4393.083947	4789.17966	4419.936924	3812.196903	5124.729774	4446.206223	4085.582739	3779.027991	2390.513919	3418.289328	4028.100694	4872.154851	5058.500212	5112.405051
ENSMUSG00000037071	1366.367969	811.3232284	2230.463054	1171.462496	1410.937083	1978.991582	992.3768145	1944.364835	1319.988914	1758.383507	1816.842254	2389.260598	817.4192083	777.216597	879.6074412	1347.090575	1268.549578	224.4116427	1686.135648	3184.744364	2107.108643	1256.792862	970.447651	1957.407941
ENSMUSG00000024164	1148.450094	697.886003	4859.238882	1638.343449	1155.142687	1579.607561	2218.08806	1147.165427	1386.955243	710.9173709	883.3494839	713.5932888	910.3212597	745.4902324	811.8912491	1557.033371	1691.373469	2817.967715	2240.896277	1995.233857	1773.707174	1043.12389	994.6249294	1366.956651
ENSMUSG00000064345	6377.750522	6537.181642	6861.647194	6231.358304	5418.377688	5528.670367	5191.039894	6672.972006	7304.098998	6382.280183	9889.187892	5354.770229	6140.214905	5513.984588	6530.88009	6951.561503	6906.920096	5736.109908	4922.54841	6053.079544	6451.660397	5853.530591	6366.433196	6453.194162
ENSMUSG00000022868	2983.603293	3667.491184	3040.82975	3429.714764	3374.06255	2390.030954	2769.775923	3113.434469	3394.646735	1854.681466	3281.541834	3174.206116	2739.54833	3068.01634	3991.21575	2951.518779	3571.024166	3266.474522	4536.455068	3748.861609	4091.535802	3519.861843	4176.66936	3923.100676
ENSMUSG00000032083	6572.342735	6228.534027	6109.97898	4749.695586	4549.32033	3162.320586	5553.976406	6344.547252	6410.599161	3357.977518	6365.708707	4864.106969	4515.079753	7628.900066	6076.064848	4149.719557	5506.539266	5530.642546	7087.681227	6184.247798	6244.744742	4252.568074	8169.669278	6680.888939
ENSMUSG00000061808	6560.067809	7042.583458	3578.12324	6580.709635	6398.187412	5508.244366	3071.85008	4581.819185	4205.422276	5390.255651	6757.538836	5385.066807	5152.437915	5252.991328	7041.949644	4638.288649	4320.195656	4003.695799	3669.935172	4426.01846	4771.617646	5259.24276	6817.652302	5545.400268
ENSMUSG00000005681	14734.84736	11096.38018	9388.463074	14333.1743	13969.63677	11435.74178	6449.139928	7066.566072	6978.424816	10506.6815	20770.11931	13796.10914	12836.52942	12035.32956	16636.91954	12719.09006	11611.4209	10074.1724	8277.317016	10722.30426	11133.99964	14298.81011	15741.64355	14653.26186
ENSMUSG00000064367	4044.390733	3338.131729	3578.95277	3719.510902	3500.987114	2400.35334	2101.400781	3364.072688	3702.16287	2747.479511	4269.903658	3043.356889	2773.896793	2222.633941	3459.543515	3747.510245	3138.116926	2496.495422	2300.861854	2698.74689	2505.190073	3019.446755	2997.63539	3482.224565
ENSMUSG00000064341	6443.285298	6485.604166	6982.308258	6583.651054	5328.760327	4861.900992	4567.082737	6279.810414	6225.330237	6677.052787	9391.943772	4988.090838	5703.221936	5077.644224	6577.972585	7257.009798	6424.787135	4835.103042	4766.99474	6312.836536	6544.683199	5933.456037	6115.366408	6740.835119
ENSMUSG00000064373	2192.131783	2076.075726	1530.26795	2248.48418	2088.383658	2126.691987	2053.275775	1901.77266	1900.589021	1877.113265	2300.667553	2171.023766	2339.329111	2139.93194	2579.886154	2342.461171	2268.521012	2601.967765	2180.578109	2185.726155	2313.484603	2552.433468	2130.471727	2169.731965
ENSMUSG00000071178	2863.690269	2496.243942	2869.636662	2889.178503	3078.591007	1956.129733	1910.188969	2158.172745	2163.147748	1773.397991	2146.357766	2262.988057	1982.661564	2483.801362	2557.32605	2490.324347	2405.303028	2108.9474	2438.588832	2401.605984	2424.346692	2541.979833	2468.595165	2683.939466
ENSMUSG00000035540	3137.049488	2854.29071	3253.655546	3473.28465	3469.683377	3033.445431	3287.304225	2968.624161	2869.635493	2306.242992	2830.083757	2823.287907	2508.284782	2672.184321	2956.855608	3068.513313	3110.027956	3220.402053	3546.608836	3579.793322	3888.054602	2744.27658	3047.764442	3074.975081
ENSMUSG00000020609	334.3369172	314.5283281	390.4143468	393.9489782	353.498271	464.2224908	420.0243726	443.1650574	481.1910365	449.2543773	315.6509237	363.3765899	469.6776151	313.0733462	316.9314581	415.1163043	339.4957287	355.7517651	265.6617828	325.3286543	285.1118003	478.7325709	284.4630989	390.99913
ENSMUSG00000119584	1365.108773	1017.139657	1764.501349	4247.427986	1908.553103	3283.953401	1998.885451	3127.365524	4484.775073	4568.812754	4240.320687	1802.01316	1502.963075	1484.147815	1379.404113	1322.342843	1534.794585	1488.503788	1464.978593	1823.772431	2097.011147	3201.259101	1324.659762	3029.135307
ENSMUSG00000030895	3326.511736	2043.638223	13027.81167	2119.505165	1551.357458	1998.541029	7397.598075	3392.706428	2245.49972	1369.363316	1589.164423	1350.510692	1186.900824	1579.418768	1542.093615	1501.323533	1770.699311	6313.336738	2709.56974	2234.580568	2351.602931	1567.081228	1873.942316	1673.436207
ENSMUSG00000031722	3359.298483	2230.59029	10932.96479	2675.898054	1868.417172	1785.678189	6542.327356	2075.507152	1193.64013	1537.961158	1867.367768	1653.657668	1052.741616	1263.197487	1356.560224	1165.143905	1239.035318	4858.343097	945.8366526	1047.818356	1036.030919	927.8537525	1628.179028	1564.438138
ENSMUSG00000030359	720.8384907	524.2474348	1357.480007	714.5786801	630.2934479	726.1586366	1111.38546	852.1493025	938.1719615	558.2196949	462.9321118	608.5583401	654.08009	684.3189924	544.8125053	757.56182	701.6698829	1051.97164	992.7463521	895.5459072	956.035019	701.5343123	639.3582191	760.8225226
ENSMUSG00000033831	921.4422014	681.4851462	3531.136199	889.7969908	752.7419274	806.1613095	1849.656484	1743.049097	1118.874788	744.3791494	828.4557163	770.8406574	832.8201529	1041.53203	863.4996893	966.7354865	888.1421768	1778.625913	1582.507788	1072.324315	1307.34828	838.8484489	979.5214364	1268.890697
ENSMUSG00000064363	3813.567925	3249.285732	3476.235844	3290.904882	3187.718285	2447.922196	2243.440498	3015.082997	3317.915034	2951.65028	5528.377749	3235.763549	2868.389495	2919.461997	3461.409043	3459.393955	3239.63246	3064.785313	2852.677471	3075.875062	2865.7864	3375.423926	3257.628498	3592.944774
ENSMUSG00000028307	2136.327635	2279.149766	1703.833745	2064.846611	2360.007444	1662.8392	1366.461333	1573.782763	1449.964941	1856.863816	1849.92744	1952.326447	1706.773445	1781.113621	1988.730721	2306.911146	1847.297756	1494.517899	1443.849724	1876.281701	1680.419978	1992.10627	1937.941172	1892.912762
ENSMUSG00000028001	1159.603389	862.3955745	4386.814327	1021.947379	1042.795239	943.3220215	2436.801214	2054.13663	1155.357267	718.7790814	793.176852	968.6166894	911.0386881	1171.39065	993.3881531	1003.854063	1054.905775	2304.209964	1967.510262	1169.617504	1526.156953	911.4021242	1250.515222	1171.15281
ENSMUSG00000056035	914.5716514	1333.968654	736.2505066	717.0761111	694.1321856	810.0568344	452.7171338	327.2130806	337.4900103	1844.798447	856.8909467	751.100776	892.6779698	1075.233745	731.4428256	503.9231982	338.2762731	195.6444671	335.7124734	441.452572	617.5214648	748.554899	898.8402336	521.2904159
ENSMUSG00000025991	861.8934419	1008.034822	1357.555028	558.8210249	779.9630459	574.388357	402.9169787	588.4083003	814.1309351	796.8017668	467.7499778	720.3944265	729.725181	744.2883402	806.5800947	803.8072102	686.7659917	496.5317959	578.9772444	859.4137996	577.3832419	1017.748717	790.2525767	792.7771807
ENSMUSG00000037798	1605.549958	1736.587925	1608.315872	1503.304394	1529.294376	1050.100831	628.3222355	510.3965521	459.4236783	898.8559759	1190.106113	1468.278926	1043.084679	1157.227365	1537.802917	1393.726056	1313.146245	904.9523374	863.0512154	1140.485315	951.4027068	1432.941368	1379.036229	1367.471083
ENSMUSG00000058207	406.8527959	363.8068534	1128.340284	934.8376482	690.6933656	486.664672	5459.852197	6243.564205	6750.247518	121.8938709	124.1801028	261.1817566	128.8117145	92.02247791	417.6872663	676.1666392	843.9700649	1267.357167	1520.854422	2377.691097	2870.845516	232.3141373	276.5518083	433.6758354
ENSMUSG00000005547	4150.488888	1930.453549	1157.470872	2096.038558	2704.63992	1368.787761	147.3206358	144.0503337	202.4703925	2961.470049	1994.068412	2306.892667	2125.145577	1821.908172	3206.357433	2300.35877	1422.535266	836.0362669	277.1364435	800.0738149	506.6625473	2626.152631	1996.934977	2547.307832
ENSMUSG00000033860	1223.392597	998.724165	4630.41516	1266.281163	1100.079733	1098.166178	2610.551556	2576.389974	1660.196288	1022.670036	1124.619149	1110.975428	1066.987571	1273.504961	1136.364723	1211.027857	1236.903927	2538.469475	1957.237289	1373.411713	1608.54085	1123.519872	1253.352161	1585.579133
ENSMUSG00000020777	1105.876979	650.4983863	551.547785	794.5264818	760.5492215	679.9098275	584.1059401	432.9320565	409.2264419	797.3920201	575.5558121	910.9184596	533.7968815	448.2781451	582.8969109	651.8767178	509.5293965	419.7223303	371.4242206	380.4585057	390.0952098	578.758147	478.0841708	526.5969293
ENSMUSG00000037742	1257.040285	1251.613685	1318.771826	1331.662521	1444.879615	1274.425834	1356.013025	1631.660449	1692.431269	1404.547813	1450.982682	1202.255978	1369.464405	1806.45194	1487.310649	1494.704444	1703.5589	1316.113468	1689.599489	1799.069578	1812.336668	1325.310642	1575.365676	1732.967028
ENSMUSG00000024990	3044.556507	2972.262238	2058.024874	2742.303617	3038.350986	1991.850359	1943.144214	1790.010404	1911.585922	2751.427846	3149.021335	2324.878815	2411.304661	2883.224977	3150.440609	2741.504836	2472.643918	2087.727434	1621.132154	2279.767869	2305.817716	2687.969617	3160.084958	2578.023224
ENSMUSG00000021922	975.7200218	918.3811438	2374.938201	851.0181277	562.1343	824.2821472	1624.691764	597.224328	485.0863728	659.6552958	431.2287794	559.5252617	564.5380754	539.1564732	531.2087505	675.1583844	728.9809791	1893.31391	714.5698282	683.0278132	696.61389	589.5918147	610.7628399	744.5527942
ENSMUSG00000040564	5365.693507	4014.836239	4721.616332	4496.665071	4514.591793	4110.644553	2738.005686	3016.441182	2776.471895	4286.200473	7657.926337	4890.721213	4272.912852	5055.322382	4909.311612	4003.08908	3792.116084	3435.420787	3557.207459	3547.582499	3711.886277	4825.566382	4856.991516	4644.160402
ENSMUSG00000074768	862.2616357	1004.649338	354.1396356	753.4434448	907.241777	338.445312	197.0695149	459.9203278	462.3432276	216.9009032	506.8509416	757.7952598	310.2545866	240.2794579	523.0756702	293.0718444	300.8189327	208.626089	398.816532	291.761953	121.5955226	725.3493412	429.6210112	517.0798003
ENSMUSG00000027187	1369.811331	1094.656336	863.9108816	1286.215466	1411.938871	1138.115906	903.5731515	1191.847419	1356.2092	1227.896982	1234.433145	1365.346469	1108.267175	883.8769235	1089.114767	1137.148826	1031.444878	802.2685464	894.4802177	1133.465021	1214.787157	1189.569203	1113.933199	1163.171268
ENSMUSG00000076441	1695.555171	1991.39903	1775.904547	1156.472704	1458.002445	1039.440931	610.9247207	889.1409248	1137.500236	1160.034546	1095.420485	1090.682335	896.7148385	1640.458826	1356.87038	1299.745104	1116.901897	627.6113091	1436.836737	1462.364621	1178.644765	1320.852844	1635.22345	1270.965093
ENSMUSG00000072849	9.197208931	7.506402197	41.15115052	24.5256745	12.64176264	31.71338959	7472.474485	6742.595019	8616.720781	3.118887614	4.311256098	6.907589584	5.309443866	15.29181008	4.695701203	10.97272874	16.05657917	72.57670131	714.3531171	100.3972451	863.4601785	5.571042539	7.017390488	5.47513454
ENSMUSG00000027559	1197.67376	1019.388312	191.6855606	1242.851899	1500.379697	987.1179458	527.5433458	1010.143307	1038.493822	739.6256005	1432.882228	1531.094445	841.0251956	728.7238112	791.5309422	811.5988383	675.4822904	302.8939022	520.5260368	712.4140938	596.8338517	1065.53561	785.2139263	852.4052923
ENSMUSG00000073842	0.093082711	0.054524822	0	0.058433956	0.081323437	0	7245.960149	13035.96236	15046.10935	0.049314454	0.053773684	0.188281744	0	0.026449655	0.023787657	0.064490956	0.068361009	0.199974049	0	0.348793068	6.388221777	0	0	0
ENSMUSG00000027513	1257.307878	995.5033189	1069.594605	739.2662533	994.9130227	772.657203	459.310507	576.6122822	561.8355149	661.3747171	893.0805335	1260.599801	1072.625215	902.0885071	1654.938237	765.52128	1291.45837	972.1008733	592.995666	590.9435456	978.0967104	938.368852	805.1493249	513.7606458
ENSMUSG00000057400	1207.359807	1162.670411	850.7394516	1740.11217	1657.70897	1548.212402	933.2428019	916.5807307	1042.82797	1051.281063	1391.419444	1402.490931	1445.623655	1300.141397	1546.839325	1747.173209	1618.575533	1324.817209	1789.842071	1932.633251	2009.620434	1612.658431	1661.847969	1705.234867
ENSMUSG00000059481	808.5247161	700.2421785	1074.788003	701.2905875	759.8444266	579.9737994	738.6249515	656.3032505	663.198238	554.7594227	611.7264129	701.4534746	646.4256054	679.8228147	683.2865332	683.8860765	708.0531044	852.5605137	842.0775791	765.3236378	823.8272475	701.9397243	792.8736031	952.4007406
ENSMUSG00000066154	170.3110023	299.7098244	104.1443381	559.3683993	524.2840759	781.8699061	6379.941125	9912.318234	9518.150595	364.4630439	294.5147689	260.1852469	326.4556286	181.8941301	189.5637296	717.9856862	571.9662161	470.2054601	1002.854884	2179.988821	5168.551726	219.5445026	171.702799	295.1232307
ENSMUSG00000071177	2185.524681	1795.07946	2067.202441	2262.979148	2437.21059	1531.46897	1366.088117	1679.18114	1914.594956	1187.357606	1570.253229	1668.615173	1426.036315	1775.942497	1893.662891	1974.870931	1898.872499	1631.098373	2074.975327	2194.238604	2084.530029	1868.62977	1916.676983	2072.818043
ENSMUSG00000029445	1527.325331	1442.789981	1557.338925	1345.003705	1504.561557	929.9260826	538.2347345	557.0333289	696.2828294	984.0295613	1276.79976	1207.2115	1161.941433	1432.055614	1353.377959	1222.133877	1075.580683	956.0481752	1166.831943	1145.479367	1064.94187	1578.872177	1565.028122	1531.358759
ENSMUSG00000050708	1725.445994	1296.926392	1769.216597	2507.039043	2070.879757	2018.423408	1661.373519	1446.380398	1770.419948	1639.243495	1938.653466	1486.166052	1303.997495	1642.530456	1433.7041	1697.098187	1760.996331	1222.498784	1703.756555	2035.790126	2094.023888	1458.606992	1668.919459	1275.944129
ENSMUSG00000028356	1677.937075	1648.770299	2301.361806	1557.209644	1524.111968	1466.809658	2610.756834	1784.059339	1480.196281	1380.219922	1436.21115	1256.773594	1223.413714	1418.714189	1337.578805	1342.674689	1388.99995	2000.91411	1559.506041	1661.785902	1821.562957	1309.205798	1576.567877	1394.673562
ENSMUSG00000028186	605.1181204	551.1486481	516.4239768	452.3915731	475.3635822	434.9221333	305.3717388	427.2946118	453.4469182	493.8620771	417.1164022	439.6212771	376.0981786	550.8863026	500.4781851	582.8610838	391.8884259	414.9571039	360.1408802	417.5730429	426.0025076	538.1974703	446.6564999	416.4765907
ENSMUSG00000028603	542.9399112	411.8723043	429.6515884	681.201654	576.7296656	535.916258	1005.969219	1116.840189	1333.009559	375.2822297	495.5258626	557.8091574	451.9297416	470.4528073	472.8292202	496.2214229	529.0651781	453.4156851	469.5273016	544.228675	600.0452003	419.7109614	472.4209726	529.4528078
ENSMUSG00000027875	801.0629384	762.0878814	266.2697209	890.4261407	856.9916849	772.2954921	504.0471889	533.8027659	486.3205794	720.0217495	786.0325826	937.3934683	816.7246928	624.4726205	757.1961263	723.9821789	742.8156161	709.3322987	590.4160045	508.7425417	655.8601521	744.0139464	720.8353093	657.5593964
ENSMUSG00000074207	1087.482468	960.0201356	554.9948106	1343.20257	1219.689442	1080.080712	860.0274324	774.6630508	873.6592957	1145.48399	1280.730913	1075.676656	1061.729296	803.2788706	1144.493457	1450.077996	1253.405574	856.5535797	908.3223447	1504.014197	1462.630423	1269.946811	1253.383034	1269.698589
ENSMUSG00000017344	1098.844739	949.4640886	2041.03233	1210.219041	1019.865632	956.8827118	1603.986857	1154.179856	1165.329805	733.9136899	911.2233338	763.4033015	723.6495526	894.4819178	812.2168677	976.7965645	961.8163995	1475.307978	1232.713691	1280.711936	1504.024614	854.2495308	1035.754433	1114.736932
ENSMUSG00000029455	415.2186106	415.02519	353.6062408	567.795175	605.8694627	479.6488573	380.1190308	332.689941	376.289756	401.6712694	431.5281475	499.897028	456.5429617	404.0914749	475.8158588	499.7433221	443.5301131	396.4580798	466.7467191	526.7885999	582.2843219	480.9812801	494.7541795	464.8660316
ENSMUSG00000000049	1757.14097	1385.860079	1591.715706	1585.399666	1520.788695	1240.885674	983.9598163	1059.608295	1053.364817	1335.289576	1632.120889	1405.67029	1217.186566	1458.342392	1445.39287	1463.462131	1319.231028	1197.997803	1411.01834	1449.172695	1516.009507	1389.056753	1584.488792	1718.696484
ENSMUSG00000010064	579.7874079	450.4170138	550.0293255	492.5353577	506.0219846	280.4590528	270.316058	325.6847564	385.0915561	321.9896349	331.7576938	423.4146355	362.4443584	386.1962271	519.2107345	499.6584121	405.1049873	419.1226675	383.4483771	462.3301454	407.002359	434.6539472	403.9966158	501.6998996
ENSMUSG00000003053	1155.758996	577.170639	603.1826199	915.0278252	744.3452622	761.0566867	444.6889867	484.0331688	334.1074378	697.7499767	734.8660594	869.813194	556.4997689	400.3669183	550.1030425	546.526653	480.8840938	292.1748322	356.5093857	434.0218841	442.9237295	790.3172014	607.4819442	704.6365224
ENSMUSG00000067235	521.0282144	462.3618669	488.2520503	557.5180915	505.8395025	467.4488032	461.388175	466.869895	456.5214788	387.3184271	538.4650894	473.4186694	352.2008692	394.8376847	427.6760091	408.5045491	391.0837064	336.1063881	373.1277789	434.2437713	318.1947265	424.884788	444.5136448	428.8274608
ENSMUSG00000026715	258.2420694	235.110119	270.7254084	280.6075966	284.2833644	239.7454145	203.106154	221.9198015	235.7550714	197.311672	271.4296692	238.0777702	208.2990558	223.6090029	244.7287571	274.5136488	264.8809419	225.4890597	304.8750507	310.4966859	323.4817761	254.1555324	283.0318069	317.5055239
ENSMUSG00000026417	592.1998718	553.2220085	389.8375756	578.7954982	679.4244631	541.6247554	392.5373514	372.6717466	399.4934812	431.7399282	661.4929978	608.3846302	647.0236327	438.2731652	635.268631	632.0075366	638.0202399	562.1642093	510.0419433	530.5888803	558.5828005	661.5049951	578.6857872	704.5855227
ENSMUSG00000079015	1543.016193	1538.402241	1521.526696	1375.692206	1408.780518	1102.974559	2137.260599	2371.217353	1947.403684	877.576907	1354.727524	1085.595497	972.0129977	1293.130871	1228.831103	1277.593264	1149.241555	1186.214812	1632.715137	1835.042891	1965.198294	1016.790112	1222.635372	1143.203664
ENSMUSG00000022875	588.5835215	448.2361781	1137.536806	664.5329452	605.325081	564.6342733	783.1870632	652.3999873	668.061458	389.8931003	606.9967212	448.9885963	453.75113	518.1774002	543.4260447	702.097596	734.3725377	944.6503822	925.2495887	889.5451447	961.7001557	548.7829955	595.6646082	681.3768571
ENSMUSG00000066366	1233.859523	1172.000225	1347.682021	1149.519161	1183.100138	795.346597	1172.380798	1096.221216	1163.882228	711.5589439	1096.743735	910.3229377	935.4144966	1191.168263	1166.168072	879.4553086	887.349943	1026.388626	1052.634998	1005.134777	1192.065648	1024.119037	1115.918864	1181.337422
ENSMUSG00000008540	820.4573901	563.5631808	824.4054665	1110.46498	932.0629933	954.3159602	1292.771679	1346.222339	1346.946761	677.0480613	987.4916465	837.3321389	708.5215785	604.8817369	714.7186571	783.4232043	741.4250659	744.0716915	726.326924	1036.175454	972.659859	805.4756029	659.6046454	754.5352745
ENSMUSG00000027227	994.4544099	799.6255898	459.6709764	1091.397181	1134.619844	818.5563037	669.7305894	538.1939729	673.1911138	743.1940983	825.0988414	941.9613148	798.9638578	806.0948841	949.7245639	1013.751731	853.8182415	685.1422294	513.5672922	831.3957855	801.9363713	923.2212631	890.2333422	901.9588635
ENSMUSG00000059908	306.3610467	281.713439	197.5065377	246.5228849	305.6529069	229.3322696	426.4881311	544.3077271	726.4939968	207.1310742	177.9949681	322.8791037	370.5548892	359.6861883	312.9754974	242.2073991	299.3692447	262.8328627	192.3231344	276.8375979	385.3796065	279.0686063	404.2540736	332.9117096
ENSMUSG00000001670	1050.422296	866.0919812	1154.240571	663.4579696	979.0699789	695.899169	325.3941046	471.5723516	418.9874737	526.7237057	731.0422392	1262.178659	646.2464455	812.8924736	1526.927101	554.9565131	982.6469561	572.3160646	596.8194147	840.3615588	712.7932306	793.6483226	821.0625971	572.4719163
ENSMUSG00000058135	1290.41479	1057.578471	807.7956945	1415.173698	1434.755518	1419.284989	570.2625012	687.6165884	881.9926499	1741.61924	1882.662161	1415.413092	1375.524435	1219.514377	1111.040775	1162.978432	1055.370626	516.7056701	1127.839497	1129.883143	1765.664924	1157.500692	1633.877415	1129.528303
ENSMUSG00000027249	420.4018385	377.3128939	446.1358937	457.6640474	438.9435519	380.3416765	383.8715313	360.4586117	373.9273301	315.3980192	344.3046259	368.0817744	312.7198742	360.2417876	365.6478783	395.248534	380.1283013	383.7636894	430.9187178	423.1977674	437.9350718	355.8198885	403.0795418	426.0081628
ENSMUSG00000054422	2572.290679	2193.331304	611.6309798	3173.440262	3056.309319	3359.798996	3293.810805	4412.433039	4931.893202	3210.394724	3792.898486	3345.807098	3220.809634	2647.020986	2524.584284	3710.594731	3697.57698	3147.864995	3983.283503	4334.156636	4573.638927	3166.8397	2644.090333	2756.205942
ENSMUSG00000025934	455.612087	431.533162	238.393429	500.5455626	482.6089881	395.6188458	303.8140558	259.5213101	277.8219626	412.7062292	554.0052222	502.778124	393.3438248	370.8097657	380.0897952	436.6489106	345.3141502	170.5063671	253.0421896	363.2358574	343.3557464	429.3188601	435.1897961	394.8405787
ENSMUSG00000017493	509.0785384	440.2810643	394.1118375	533.1932746	506.5474033	345.7219823	381.9151064	300.7405822	320.4130093	311.1362309	372.4535558	344.4057181	375.7280669	431.3068485	534.3827992	461.5619443	452.2830523	426.4262391	373.6941372	419.8350973	419.7406855	384.7893451	425.2148679	433.4815663
ENSMUSG00000030088	473.6464984	443.4777764	483.1897032	427.7621645	476.1084999	282.3875339	270.1946424	299.8441519	367.1453123	301.7367224	321.4317939	414.9908427	291.6637089	246.8704688	330.2453157	373.1321917	310.2807916	221.3886847	348.5451282	406.7316603	292.6999765	420.5060674	356.2026409	453.1616832
ENSMUSG00000063856	1159.725316	1101.584498	624.5725214	1349.249775	1289.721931	1226.36806	1158.630603	1130.684619	1265.527534	1309.604532	1258.161311	1062.94519	977.6631485	879.7425867	1028.23154	978.1597093	942.4247308	865.8584898	1010.623335	1122.790906	1207.847307	1023.309303	917.1390733	1005.593934
ENSMUSG00000022464	546.2517007	395.3595144	555.8919604	441.8799131	415.3761573	305.222736	253.1329851	282.3256254	351.8923281	352.2470403	315.7292288	486.9581478	391.1796568	442.2063225	524.4222182	437.9364053	399.560414	396.4100191	344.1888032	372.6487622	372.6831156	485.6866782	428.2708642	526.3013832
ENSMUSG00000023010	427.8291515	316.2173587	324.273281	448.4120752	452.1789453	367.8651194	312.3516673	292.8319241	294.5210105	307.1309477	353.0733429	372.4756651	322.620001	308.7656656	355.4607192	336.1226097	361.2754352	295.4805861	360.6894414	388.9961765	388.5659909	321.2590461	379.3533489	376.2938368
ENSMUSG00000021876	1244.936665	1140.486437	1501.245831	935.9471492	905.0051276	871.7905451	972.9410355	529.9302001	476.9409301	1016.175945	1342.777172	964.8203258	1145.992428	1422.038162	1382.132755	923.4166791	793.4230404	1355.085372	703.1875836	793.0507289	759.4955454	1354.218776	1254.089783	1131.978811
ENSMUSG00000026193	118.7152816	131.345872	210.3625025	128.3931708	128.48978	134.2231207	175.8720087	140.2721421	142.3737818	133.1419358	90.40549407	129.0047003	163.8562835	95.20901178	122.5478115	128.8350468	145.3030558	171.6326331	146.3801679	169.4343658	140.0142558	154.9263247	112.6921408	152.684501
ENSMUSG00000024661	518.7923369	460.034605	464.8856013	541.2333322	547.5032448	465.3248997	379.7150367	338.2521993	343.6405732	488.02979	537.4598145	443.3666761	389.0389158	423.415954	440.1047323	415.5967698	364.1992969	371.9389338	354.7546457	392.137469	406.4228374	430.7447901	484.4376581	436.9721626
ENSMUSG00000002769	1811.200978	1431.058177	1559.331472	1662.164876	1709.119785	1128.299907	787.5618446	979.0314317	1093.068988	948.928884	1438.88764	1349.139435	967.2295383	1518.77723	1318.406211	1474.956992	1238.216404	705.9915775	1586.206575	1439.505764	1115.801959	1579.862442	1427.314313	1491.921861
ENSMUSG00000025130	547.888743	447.8271213	1132.113249	638.086861	584.7709212	438.6415605	625.8864263	479.8663488	541.1071874	362.8514868	406.7678783	447.2016603	366.6685857	357.7709141	408.9916182	461.0871572	465.2588084	631.5849612	404.1301703	502.8629271	472.6515887	389.8503879	468.3929092	507.745459
ENSMUSG00000022037	541.7324967	418.6701049	725.1904966	403.9548216	434.0326633	368.0693102	697.2046399	411.9085916	406.3322897	373.1263094	345.1035952	389.9440043	368.1470137	377.1489885	395.4144756	344.8870763	362.6727895	532.0430046	392.7708608	365.0355982	467.6555737	385.0140995	413.2632462	393.7323703
ENSMUSG00000026664	954.4500759	885.4761921	705.2870956	755.7401659	805.2049726	671.804286	794.1269977	823.9158157	996.2312508	847.832994	884.9420627	758.3413169	768.1333559	980.8674241	850.8783064	693.8762431	648.9320895	632.4023015	577.8038094	641.8759655	639.4510859	787.3158398	779.3733425	572.3511168
ENSMUSG00000027597	819.5694908	678.2691593	358.8017227	744.6187135	773.4044985	497.3633756	357.0362954	352.0278087	400.0217592	505.1322953	555.294029	543.3479239	472.0903692	546.8589829	658.3805739	735.2332508	602.4299031	381.372818	414.2692282	491.5886748	465.045339	582.9101004	549.1368383	595.531248
ENSMUSG00000034926	466.2821976	370.0851226	801.228767	565.4168007	459.7241147	312.0962474	319.5900688	190.9173077	167.8828909	252.1102112	308.1009107	386.8448147	280.4988948	226.3059485	340.7289523	326.5077476	291.6658891	312.281548	249.757758	316.402623	253.3093413	329.1445402	343.9503685	415.034944
ENSMUSG00000053279	315.8080327	188.4867922	131.2885602	548.3222633	477.8836728	331.0485546	304.9718938	225.0186092	185.9617859	211.1604418	361.8397515	405.1815874	210.5567462	99.03504691	198.2087584	258.4297963	192.8937165	148.7989018	96.9746108	229.2568674	168.0861661	236.1417051	185.3721542	241.5983868
ENSMUSG00000094793	25.26736565	8.27222803	0.032782379	10.07124376	47.87014245	7.869890082	3693.403275	5632.641531	10542.229	5.391252096	18.95597869	47.43854673	30.97570433	0.118023731	44.4749043	6.858559804	0.330460761	4.21375603	0.067693892	1.167289112	2.272587544	28.78585173	0.923661538	7.358440841
ENSMUSG00000028011	515.3095114	471.7745449	395.4242808	333.454529	422.0197446	332.8850664	224.7721764	303.6913726	365.6893631	387.8457159	358.2437704	429.3037559	410.8331781	589.5139561	490.3449828	309.8137009	273.9521736	251.8573673	190.0995079	262.5053195	252.6482825	423.898757	479.8202021	349.8193285
ENSMUSG00000009614	391.2735197	354.4522148	240.074401	350.2890024	402.766049	214.3289064	174.3537969	149.7234969	165.291542	218.8332394	253.6943883	327.8804604	235.7416484	223.5344159	297.1064996	269.8738159	248.060574	196.5546802	225.2735423	233.7176362	208.0109619	298.1597318	290.3678661	282.9120092
ENSMUSG00000025393	403.2495299	373.9034953	341.4799824	330.3755468	360.9840586	295.6769706	232.5977161	259.768601	275.5917506	372.1326607	321.3196192	342.1746096	320.658194	382.0248237	378.6287531	358.8346518	297.8066346	241.5844046	276.3031737	311.6922473	317.1245381	387.7119614	380.236728	346.5940308
ENSMUSG00000034994	395.4847963	345.485231	415.5294733	457.184318	461.1714043	418.6263821	431.5065198	445.8266557	479.3803671	372.9987228	352.2732833	362.7598329	384.8436338	395.9624463	384.291407	487.3847431	493.2633111	399.2049735	485.5537751	525.4035117	546.9337056	357.0066512	389.469946	448.0940141
ENSMUSG00000073418	277.0103351	227.2300787	323.8095908	222.5242869	198.3079174	215.2984969	385.3383205	249.5524119	218.2496728	185.7341843	145.4153781	216.6254689	193.9484169	156.5226269	201.3447127	188.6938417	214.5869925	329.7070173	199.3210738	242.2703745	202.7159026	200.4550298	197.7902597	260.5489424
ENSMUSG00000060802	1691.721851	1349.912825	1209.423455	1756.33168	1563.183471	1526.447204	1663.197109	1831.533527	1829.025725	1105.615437	1977.51649	1379.945547	1654.372965	1267.54132	1771.688064	1715.882277	1597.365736	1839.809178	1846.424271	2004.022178	2070.24876	1844.46676	1894.546096	1888.920019
ENSMUSG00000020051	972.6699557	913.7510665	590.3032556	642.5935941	734.0157847	468.0565701	314.0740495	382.6147029	560.9301604	514.3713098	529.9794468	700.5457135	632.1094306	819.6499867	963.7815336	742.1130021	637.9586041	450.5629443	544.5096774	708.060059	646.1706199	811.0052022	767.9271949	750.3457279
ENSMUSG00000010651	852.860158	553.5382691	118.5790441	754.7284332	752.6671717	888.6128217	407.1662623	329.1272361	243.8080497	1000.960244	1010.230094	1075.628102	714.3253935	511.677059	516.8146798	528.5844221	538.6249978	201.6363999	313.6570158	362.913562	423.6057308	714.0027924	578.9694124	482.2011607
ENSMUSG00000027359	512.4992419	366.6620549	202.8159153	404.9691302	437.3934409	318.3321858	325.2009528	286.548207	260.6987295	377.2260229	333.163521	409.7881286	382.9107351	407.8868401	425.1579014	366.7011376	328.1410753	385.5653852	333.9112493	250.8329196	327.5100189	397.0892543	364.4525335	349.1654637
ENSMUSG00000061232	525.129358	384.6931152	372.3886992	497.9065997	473.1237757	450.2172025	467.7900043	466.2404461	450.2708703	355.3964298	544.8754382	419.6122226	458.1211066	294.4747332	510.2714008	442.2154602	472.1334953	503.7379723	461.9482508	586.8198557	547.1987586	507.3961524	541.0756474	517.3366864
ENSMUSG00000019987	646.3091803	683.7644523	890.9246215	555.7908084	623.8068386	392.7820511	430.2735836	558.6639505	572.4929104	502.1474386	562.3259597	534.1006423	507.4671209	756.0776629	683.2034902	703.3085356	609.9637052	463.9140242	614.2785223	616.4729283	617.8751584	560.9667827	674.1649136	599.8596433
ENSMUSG00000033022	843.5544087	528.8096801	468.4758675	883.6978533	1008.051258	813.4508378	371.3347059	654.522184	592.8981197	586.621213	1201.973517	1098.792197	786.4790705	709.6203409	842.5997553	772.3607956	867.8779688	554.5057781	909.3961517	962.3584305	1167.776765	961.5136259	934.9973673	1151.793752
ENSMUSG00000022445	861.8664505	660.8500131	543.7062909	929.7205322	960.8782039	644.7057859	497.3018962	420.6363355	448.6249302	723.7037581	680.2331621	725.0460068	664.4860159	613.7650603	721.8490182	735.7228457	670.4272896	639.5981491	490.5158862	556.3387629	615.2958129	728.1372919	776.3502713	707.1141127
ENSMUSG00000004558	373.5691074	363.0478034	246.0242358	422.1538958	482.3051733	357.1813337	310.0051666	306.9454413	342.0352704	317.2129973	364.9388611	369.5642979	379.6584643	336.3715082	448.5069229	437.7083278	473.6551604	325.2414615	399.9914849	442.8067566	438.4247938	393.0611856	393.4881899	409.6198023
ENSMUSG00000057465	146.7901789	18.94620624	4057.54539	9.912550172	8.273933032	9.448611432	1507.419149	181.496363	3.033497063	19.19928421	6.121775197	5.627622315	8.861050013	6.217549225	14.82361212	2.804460178	6.590538838	1653.825236	8.148824779	4.088315435	1.795312738	11.20677764	11.74155515	14.24504797
ENSMUSG00000025428	501.608222	424.6588693	390.9062878	400.0950317	439.5255588	318.4828007	263.9967408	305.4171178	325.9925908	408.8914722	375.7788087	411.5991889	333.4210643	351.4099753	397.8809756	390.1523884	308.1090288	252.5808461	289.3619867	343.5810316	340.6214549	417.2264106	393.6338472	411.1967389
ENSMUSG00000021794	263.1799575	261.9473909	267.1947335	322.3216524	321.9274855	317.8552333	220.7850866	254.5059704	280.2720599	293.9742957	285.0705419	284.826009	302.6081845	312.5926928	312.3528181	302.117617	345.2736989	282.6656194	280.2837896	365.4871068	353.7783767	273.7876097	327.9096897	299.3212904
ENSMUSG00000074115	302.4842282	39.40189595	3413.977283	27.20930704	14.98431912	30.04678394	1746.211222	299.6268245	7.501464942	39.89209973	12.22822915	15.10347171	15.23844684	9.261862306	26.96248398	6.255067548	13.38434811	1898.209608	11.08826683	8.350161548	3.365505621	31.22723788	16.80937266	32.3000496
ENSMUSG00000030236	246.7814419	224.3024063	152.281273	239.3488564	292.243847	288.8018169	190.2690777	199.3143148	239.8847697	240.5086934	217.7188041	322.3038132	298.1435971	231.0078326	306.1785091	281.5602142	226.9225879	224.971576	178.3289863	249.3708186	265.2493298	336.1335539	248.958023	316.8112101
ENSMUSG00000030382	679.2337076	501.892452	535.5092757	539.5961665	566.7091641	422.7871821	344.5078682	321.2806569	352.8094031	480.7818134	471.134541	547.4603473	437.4809532	425.3029696	533.583302	452.1704746	425.3815112	362.421002	360.946073	430.3751045	421.7932747	521.4476094	485.1203757	529.5804594
ENSMUSG00000003617	97.04904095	94.5752156	166.2466468	123.3211531	100.9121582	121.5150261	194.630514	142.2134344	137.2278175	81.50373447	75.81117858	95.41474416	98.95255832	80.06524632	96.43082589	132.0195876	142.5060225	174.0662396	132.36753	129.3550077	141.9228672	104.1879249	112.8254146	138.6136838
ENSMUSG00000037254	308.0326123	279.8706631	592.3406011	376.604158	361.9274662	330.2692134	314.5342144	302.8756676	338.1199225	216.2684341	293.9950076	328.6593212	363.3515214	473.0211891	365.9879398	398.0938472	455.3637632	377.4885358	688.5088802	518.2590615	540.1973304	422.9548824	446.7567985	464.4009668
ENSMUSG00000001435	189.5287432	171.2387051	172.8819209	165.5728389	183.437261	135.5949927	145.0435463	143.8696115	146.9468349	130.1552537	138.6925263	172.8202829	139.6249335	144.8547482	146.7814226	133.573578	154.2220214	178.2657772	161.1203787	153.6935573	173.0931901	159.5043949	179.3338144	169.6401885
ENSMUSG00000037053	667.0888522	625.1105036	554.0718042	740.4501737	700.5984292	637.8908208	698.6753753	788.6719158	798.8424091	535.142353	768.9805209	604.1771865	582.0095686	676.4099118	630.845554	695.8460687	637.1459352	630.2264409	697.7711216	725.7696528	776.0246041	698.4902227	627.9715102	640.9021407
ENSMUSG00000040134	719.1527007	607.330657	626.9572523	733.9880153	728.1116871	598.6604501	510.7298749	640.7016815	686.2398316	575.2814226	697.4975635	645.7281726	630.8896251	674.5627373	652.5956937	678.1549708	629.9831891	620.2803978	676.6419241	731.5266177	786.3187681	660.8359651	675.7191486	777.4595017
ENSMUSG00000032079	474.8880503	231.5721715	282.5006552	640.1464898	457.0204428	393.8644893	425.9160413	384.9377246	344.489349	402.979778	561.9025825	468.6764213	439.1601999	498.2184159	546.9801735	579.083023	615.7653776	431.2845637	550.358036	481.0846243	615.5779092	512.4631079	465.2545917	433.4756851
ENSMUSG00000042248	910.1812078	719.5686909	192.2910103	810.9691703	825.747523	726.8745947	121.8677483	122.2021606	110.859264	707.3485497	860.6928077	792.1163952	892.8124167	533.5076422	1041.737558	734.4908244	689.0053899	453.9803285	308.4395745	387.3090507	410.6591103	965.4657824	797.9772652	878.718119
ENSMUSG00000032081	867.3181133	746.9058777	794.5075919	1387.707306	1239.367228	1006.721094	1081.021137	1229.336442	1162.388924	643.2285342	1433.406923	925.2078136	1019.101259	762.9280962	1280.176904	1397.140832	1452.220066	1188.46361	1456.43685	1784.155855	1737.56398	1168.568262	1097.6767	1422.192295
ENSMUSG00000022877	876.834628	534.0906997	633.756281	573.6383944	605.8286094	360.6755035	555.8566592	378.6760736	365.7985611	393.496265	641.4509639	475.6753988	454.1978497	485.4469962	614.5257457	601.599282	564.6520626	639.5757442	435.3861795	457.3228499	438.4884176	496.5809825	617.133324	566.7755194
ENSMUSG00000069805	730.0280163	637.2206194	858.7923906	758.2523334	704.073694	534.0523756	536.47103	522.230477	554.0233828	484.112013	547.322904	567.5356809	562.4593045	592.1532485	684.7280088	782.4684944	585.0859592	621.7559112	684.4474553	733.6105405	695.3356301	751.5467253	616.4568119	622.8365558
ENSMUSG00000054827	561.0986176	392.2325922	208.2196724	505.859873	452.0204387	370.1897949	195.9224235	235.0443379	233.0948617	242.6283645	456.5880608	456.9862188	380.3797861	294.2458423	418.6950505	344.8915047	288.0741284	254.9010312	137.3703787	319.5384892	292.2844609	463.5631417	428.1535883	510.4648667
ENSMUSG00000006373	569.5567028	475.7221256	353.8810665	704.1778012	649.0910189	618.5612636	551.7379752	536.5727178	586.2215591	486.1008325	629.0080164	572.3382037	469.3192401	421.5638624	514.2392697	514.8246244	507.6280554	430.9448295	549.2520803	559.6909885	595.8713754	520.5606531	467.7570916	458.7676191
ENSMUSG00000049091	565.3250983	576.0741021	409.7358254	529.7850331	537.0229457	442.867517	357.1160195	448.9398515	487.854042	414.4025525	455.8934201	449.6652855	420.9670536	507.0663273	490.8660554	456.0214468	452.0845426	404.7329005	321.8497657	445.9399827	387.5346803	494.0640031	497.2483169	450.4492933
ENSMUSG00000028715	708.4720318	299.1610941	57.83020857	592.3207932	444.6896955	680.7274935	22.53201047	0.848365684	0.80300274	681.6138422	539.7103965	594.4452984	516.4185393	454.6500785	385.9823867	414.4594407	325.029703	224.3987234	117.6409669	109.197192	303.0352742	532.1988424	522.5473046	344.3929502
ENSMUSG00000030934	625.7508275	366.4052425	578.1366432	911.7005702	594.6588066	453.8578066	281.1021404	176.087329	265.4507156	209.9731616	369.2426436	386.3528612	437.7221518	360.7148048	524.5011315	423.6056307	446.2430952	345.9322924	492.525213	499.5935927	247.2435678	753.0540733	537.8188122	475.3190482
ENSMUSG00000078672	172.0004005	223.1419222	363.1983071	56.29692921	53.89249251	57.74212582	3633.28719	3928.876095	4338.913916	374.4883312	183.2552407	80.60046959	106.2992066	152.1874682	42.44607535	55.34845978	35.68894037	47.85909098	22.56103206	53.05265523	144.6002153	53.1604902	44.70103808	66.47105162
ENSMUSG00000031596	157.8715221	116.4926278	170.7572929	89.58197947	89.11099065	82.1045369	38.74872043	50.16058428	88.16616334	134.7686076	129.6611505	167.3791869	172.2802008	179.0363609	214.9642858	112.6703647	133.6374689	126.3283705	96.32216164	80.65056558	96.93962525	187.5903082	144.4836643	197.3360397
ENSMUSG00000031980	726.539768	757.6505398	638.3048497	671.0874246	668.2511669	482.4605917	282.6928393	239.9009002	238.0513786	385.0000942	602.1884867	604.4965236	420.5662024	446.2336851	657.8868977	439.9471406	392.9178846	489.1654174	454.2502399	381.4391058	425.1945108	605.3803091	623.5188529	567.3484438
ENSMUSG00000022108	367.9819655	322.9463779	272.8861135	435.3507672	408.1868184	381.3005929	313.5436123	330.2884016	339.8742268	359.0075197	410.5830528	371.3956238	374.1852543	345.5315377	384.6267318	377.2972264	364.8196356	329.6786503	355.3424362	385.0594857	411.236594	400.6027138	395.5446203	421.0044872
ENSMUSG00000064339	522.1635909	525.3596855	430.1333245	519.7375154	519.9024117	642.4066264	374.2802217	457.5379103	529.6212838	942.810285	1129.275569	649.5755005	531.0129811	608.2795397	597.5099239	757.403396	429.4300466	296.3958248	309.7773491	471.4298163	541.6479428	778.986836	515.439065	598.0876409
ENSMUSG00000033634	244.3816137	279.9741488	585.068099	309.8023897	265.6874378	182.3600238	415.064959	334.4791614	355.2815581	68.70434164	194.7553099	256.5294225	198.7145603	155.7406978	213.367424	215.9623168	243.0982032	313.4511268	230.564932	331.1680594	304.209685	239.3843998	188.3531579	242.7830698
ENSMUSG00000023070	521.9584558	505.5853962	452.4003781	725.7371153	670.3492089	662.6395812	537.7794261	550.2625617	642.5507214	426.6180224	633.8787713	644.7954099	604.4354005	519.4334214	626.334982	819.4253141	703.3422047	638.1159185	789.9864863	1171.489997	929.7507321	852.191688	670.0199031	827.3960073
ENSMUSG00000038224	484.8544923	409.5012246	620.1395781	396.0300391	382.9721739	276.4084754	385.8060863	384.5797486	327.5553858	317.6302077	426.2919246	395.015746	377.6574044	428.365914	402.0546539	300.7704003	348.4254353	482.0337452	518.9186964	343.3378913	381.6800181	398.5310104	427.7902379	493.3155751
ENSMUSG00000023944	266.0625545	325.8405074	250.2107034	283.9482546	443.2572573	295.4394448	321.9537353	284.6353343	317.0771435	240.3727412	299.6621584	319.411758	290.6300862	304.77472	279.4022556	297.9313587	315.4096957	266.1549905	329.3150678	340.8832843	345.9150314	340.6604703	310.7238685	271.6315032
ENSMUSG00000060807	639.64635	397.0516096	441.7462972	1135.280397	799.4430199	892.332713	101.247257	66.17068215	101.4400002	315.4430417	710.1717976	540.2219283	568.2147579	614.3915003	742.8447443	1263.532011	1135.979398	751.3873421	444.2735922	525.2851193	447.0082402	828.2089336	656.0133424	799.9597915
ENSMUSG00000026874	135.8133514	160.4451364	192.6001335	107.9921111	95.5745699	113.4130927	238.2836312	185.8803281	208.0656692	114.2145937	79.11076735	103.4498079	106.5551355	96.38974589	105.1740797	108.2423965	106.2954698	176.7843015	100.4686996	111.2088621	107.5005718	109.0164947	93.84525071	106.9463846
ENSMUSG00000026473	236.3097503	254.6277097	111.3686408	356.2124453	268.6879983	288.8501141	258.2026513	222.3015604	237.8935928	202.2722043	186.9501501	214.1840457	327.1879908	146.4809319	264.9713939	317.34229	295.724701	272.329716	233.3515858	359.7180221	305.3423615	270.1850009	255.2664111	278.8021
ENSMUSG00000056973	453.8754784	248.9175148	31.39442084	576.0915536	485.9457316	502.6872993	321.0786404	193.3072566	170.8118587	438.4997123	513.8972041	537.7788471	466.7545928	289.5907543	471.2679525	688.1448732	508.8651264	232.3451871	236.5907152	444.409483	450.5178097	399.2977175	370.0569179	373.7649719
ENSMUSG00000015656	208.6885964	138.7543442	137.8287368	214.7976382	428.2520111	193.638709	148.4793381	170.7309642	190.3523209	180.3039976	245.4531145	222.8614583	209.9944015	262.9146829	271.9559898	311.8497351	222.2821288	156.6816228	215.691575	289.898883	236.4395695	296.0952903	257.3090828	215.2534009
ENSMUSG00000006522	314.0128806	257.5614093	663.4618767	192.469051	150.341477	162.4700257	424.5954671	240.1323995	196.2798145	154.2047593	117.2726974	118.2810296	162.042988	190.3937714	171.5154758	158.7347626	206.1957199	570.7355737	249.8249604	197.8159012	178.9708462	162.0224398	218.0516923	189.0197105
ENSMUSG00000018796	91.03623245	65.35330413	49.22829422	109.5854875	95.81656171	91.21614446	78.8727101	86.30217011	92.61428014	74.42036358	82.96199982	87.25652752	70.96265037	62.83157093	64.10969924	85.52943229	79.57174739	58.15324279	101.3648286	75.35429898	86.75431521	73.98657473	76.11826333	80.63393123
ENSMUSG00000036880	687.7748709	566.157929	442.3316003	673.3021739	639.9169595	548.3064291	503.5637951	487.047722	478.8530379	601.4563547	618.8349739	571.9752394	518.7564109	560.9942379	535.6870115	615.304385	516.9258102	483.5181385	446.6756173	534.3434207	554.6893613	553.2057344	543.2576264	523.9769644
ENSMUSG00000030688	403.5916034	355.4893842	376.4505053	418.8303555	397.0108664	320.2565918	318.6129929	291.6274178	297.8671585	319.4341315	436.0730146	340.713778	325.7582115	374.8908193	359.1020048	373.4969071	328.4849737	298.269639	340.3208427	331.0989521	333.1919608	340.9640801	374.2646769	369.6496683
ENSMUSG00000002588	348.064919	260.67893	205.4771454	428.4617697	398.1882921	325.0767714	208.5746602	200.6084562	230.3689815	168.5404679	367.1491731	381.7705826	321.8871014	286.4902068	399.1063017	390.3588402	338.1635997	305.9551581	395.0914386	415.0875902	371.0416385	465.9092192	385.706312	448.3349432
ENSMUSG00000021210	393.8879404	391.733984	312.4343566	455.0181443	393.0386776	387.3358842	366.3596408	461.2166746	515.7462473	333.5775335	413.756338	440.9383395	437.1234483	432.3754405	431.4415845	399.998944	392.7407792	357.7914986	336.1264687	545.77168	491.2642777	473.6218278	432.9983539	390.9163604
ENSMUSG00000039323	726.5812011	943.1167862	402.999978	235.3213708	396.1872962	300.996853	106.8808193	163.8530504	168.2163914	905.6999716	473.4981662	403.9431388	613.2797717	842.0120992	821.7535851	295.980947	263.2363355	382.2654142	277.6627779	124.0954695	247.2291856	755.8432531	615.4809408	402.4194364
ENSMUSG00000028691	279.6789206	237.5312848	312.3635198	278.8110343	238.6228918	251.7670538	262.618626	249.6664831	264.1820696	241.634699	296.5887742	254.265218	234.8592716	264.4616275	254.9240839	254.4794908	221.9610007	226.1692475	235.9820056	293.2696851	293.6567252	284.1478763	252.6862357	245.0988873
ENSMUSG00000035504	408.944146	321.571287	254.1658911	462.0869562	492.2874774	272.2320494	283.7400092	223.303906	236.0789054	239.5953278	306.501579	329.4951334	226.1896519	223.5080299	301.2257812	306.7600433	273.6100474	248.0453669	223.3647584	270.5971398	272.7635733	251.6306086	304.9788619	298.0892077
ENSMUSG00000024646	295.753382	254.5927378	158.129501	327.7823297	329.8217306	228.1319958	190.8132326	188.5705843	204.6507253	236.2624354	365.0094034	284.9305804	284.357278	297.6162493	319.9748517	284.769714	272.5637274	225.7841447	201.1936916	265.6092202	245.1737122	312.9505324	305.3473482	286.9612127
ENSMUSG00000040249	39.48680136	39.02029152	67.50320904	41.89960357	35.30919166	48.59732705	52.85127816	44.81644541	47.9397317	48.87448461	33.49290612	38.45079719	51.97681665	34.41952583	34.6946345	38.87652947	37.55846142	60.6688028	38.98398163	38.86320993	32.03526597	53.12198102	32.6830313	46.28442892
ENSMUSG00000063229	240.986462	211.062381	390.3054975	270.0619192	210.3984728	228.706268	290.5453869	222.9520818	178.4468108	214.3019717	209.9420491	215.0106164	196.6060971	199.0414783	177.3907769	172.8005688	169.0325913	286.5327591	198.5326198	157.2691761	215.1353547	184.5683786	195.6189192	208.0475547
ENSMUSG00000028967	123.6603733	157.1399502	63.67064645	275.3965672	322.8637315	275.8669233	330.354265	270.6540861	339.7302545	102.1325404	128.7208172	241.3618767	69.4319241	183.6907582	383.4691685	265.5777128	357.7240643	267.7928801	219.3259051	224.1656909	327.0910497	207.903781	171.8500914	56.88042769
ENSMUSG00000022040	386.0629184	303.1390656	167.5839168	364.7130543	356.9963998	290.8867913	311.7727627	299.3289974	294.2288075	344.6879328	308.9925422	321.0152509	271.3220219	244.4615237	266.2828472	303.4425756	254.304312	186.7807531	174.9564995	197.9927221	242.6096652	291.4862142	278.8252821	277.924669
ENSMUSG00000016194	202.1105575	201.5929906	89.28419313	225.2900209	230.5864423	214.5152438	103.3942086	141.2175669	131.4707675	188.0389889	235.3187599	202.122682	203.6856853	161.9810606	222.1827682	221.4631221	193.0904654	153.3195426	135.2389672	141.9442442	164.8728468	214.0243559	190.5317838	209.7989319
ENSMUSG00000068086	282.4099578	204.9113777	188.9799555	88.66986779	152.0429668	105.6372423	465.4328778	653.5392747	612.5287551	373.2955282	157.177627	141.6951672	148.7748878	122.9409428	136.5640277	79.76086025	40.06407794	61.85451798	1.367834297	10.23434709	67.37517275	105.6197758	119.1256502	116.3346266
ENSMUSG00000064337	566.556061	712.0727901	589.4561443	616.8645419	625.1419174	790.6687938	517.7732792	668.4208669	711.2834427	1142.030504	1518.153102	850.3957449	887.7865021	887.5375945	752.2318559	995.2181342	676.123142	419.7798003	489.2895153	684.7108979	756.5614478	1092.336422	744.4635268	782.2612982
ENSMUSG00000052974	260.8911354	341.6024375	136.5816865	204.0095903	330.3449975	234.2246459	594.1398936	735.8763716	791.2701306	249.2124687	264.7523985	289.1835968	264.4399874	176.1457563	302.6986439	317.370378	260.7188404	168.3415669	275.4095751	366.5561209	483.2491117	298.7986716	241.4439705	302.9710513
ENSMUSG00000031924	146.3200635	168.6183042	165.7669393	185.654711	193.7566831	205.5856245	130.4145481	144.1294817	155.6532297	156.2495668	171.1085708	201.8065504	144.6355837	96.47826173	132.8293864	140.0261387	128.4633865	108.376674	97.99655077	166.7658683	144.3714455	161.0784842	136.7310633	149.3754439
ENSMUSG00000024665	286.3622238	245.8006019	294.7388768	299.5123034	274.3722366	172.9508976	216.8560115	167.5028324	174.3511787	176.1010399	162.8852392	228.3092667	189.7739812	180.2787065	299.3388764	331.5928986	260.2217522	206.8169985	239.1968646	325.7569305	221.9652548	247.6858104	196.6651924	258.70571
ENSMUSG00000021939	141.908975	117.6840378	126.3122666	136.6755165	142.7190703	127.9975457	98.75386833	93.26479723	88.39253283	105.7604945	132.2425758	117.3251834	122.4426168	120.4790579	131.2612404	127.4142313	135.2547667	134.0664155	147.7246075	134.4938149	135.1704475	143.2009801	149.5109098	134.7768301
ENSMUSG00000028127	139.2073619	106.5912794	68.07532213	134.2335078	120.6909373	105.409779	91.88597682	91.69539069	92.59832246	116.9351844	100.1519254	138.6763845	98.93322862	61.61133253	112.6585001	126.0506275	101.7606313	70.44522901	73.87515671	105.3717757	89.81045471	108.696309	72.99480592	118.5185864
ENSMUSG00000060126	291.4395312	284.3540817	351.7398014	270.0324193	280.7531748	258.8388321	291.7121912	303.8741288	311.6116045	302.2584315	382.8859176	275.0949068	260.2836505	310.4661859	300.4367823	311.2159676	325.4411535	300.3508643	325.9596297	348.3544074	351.2381541	273.5252664	307.708165	358.5088509
ENSMUSG00000032310	437.5592295	373.7595	142.1763141	424.4250678	532.6571061	362.5285299	240.6422147	245.9935568	339.9049565	343.6232751	358.455701	408.3967976	379.2762032	222.3803967	529.9416065	392.6216999	311.4909062	239.0807917	199.7933609	478.128612	479.1604623	618.1566802	528.9074095	627.8616433
ENSMUSG00000073411	356.8538985	260.8185545	316.6537811	277.7624336	253.1505465	259.0411621	295.8619462	243.8350247	215.6522061	248.7438845	308.7998345	234.195602	291.6315765	209.6066459	314.9853571	240.5849669	269.4797257	359.142416	246.3145291	293.1842123	288.5753528	297.4205384	357.5899117	282.6650115
ENSMUSG00000003814	185.9876174	233.735406	548.5142398	204.8439963	235.8810761	177.3690542	334.1456353	241.4832245	303.2628751	125.9572149	174.4946911	174.5921011	148.0009538	166.7905429	154.261636	143.94056	204.6010905	317.375164	213.9908137	261.6487809	238.1360396	144.4659458	245.9908878	165.7826349
ENSMUSG00000096688	13.76104546	24.63801415	0.753181343	8.62783348	31.86893256	2.948025168	2762.562926	3358.076669	2930.877807	9.699280666	32.5079905	56.70898716	93.8352788	0.058948207	32.18036363	10.03719062	4.392926141	2.22840553	1.104474169	8.051158838	15.97503107	35.31506234	0.246044037	10.06811845
ENSMUSG00000023224	340.366042	217.5444236	465.7663709	331.1098036	267.5099539	260.3755125	512.7899318	316.1979543	314.2860952	170.2333575	211.2146253	200.8766295	227.3455475	200.3296997	240.7485566	244.8146599	288.4612698	534.5827936	354.7900265	330.681996	379.3145008	235.1265222	288.4511953	275.0849078
ENSMUSG00000021091	387.6614114	366.0796267	977.3640283	243.3354271	250.0541104	146.4881923	727.5523652	211.8845998	167.8781105	189.7731293	153.3496778	233.3321253	209.2780656	198.7499622	272.1087636	180.8034475	190.3189928	776.0840086	169.0619974	154.9019637	160.842117	216.4775947	272.5749961	277.7522692
ENSMUSG00000025347	616.534978	444.7775448	673.8398789	702.9506086	669.256646	493.6762101	539.0457702	419.8657577	471.93856	380.9454974	653.7076642	478.5571945	429.1985368	414.5688633	519.6616028	567.4002417	480.1376611	462.6903625	500.5590186	643.649724	519.6089052	480.4651916	530.5707121	496.7261437
ENSMUSG00000058952	315.8225814	297.7694951	379.3876651	311.7494059	266.8550191	300.7501224	377.2861157	326.8097783	317.0279	221.5281247	242.3853913	243.9573578	239.5943183	256.006844	276.2430746	298.3257902	293.6858138	385.603293	418.6122803	367.8385387	385.1893582	280.1948697	275.5615497	318.7781893
ENSMUSG00000003477	447.959501	361.3017623	90.48129167	488.4628593	530.1548724	493.180116	159.2704475	155.0475957	210.5580084	633.811894	746.4638704	549.2053721	606.5109323	585.8454968	625.9268268	670.3691545	603.9070943	372.2477623	199.7416881	573.2521047	404.8727638	518.3190666	557.9832425	413.8434415
ENSMUSG00000026579	94.40735471	80.91952106	82.99209098	99.20373598	98.06482782	107.461469	81.84139924	75.08433749	94.58379987	91.41076208	66.63916871	90.53499219	108.1932785	98.71400049	93.85230973	114.316562	98.05265824	99.41276975	91.49018733	97.78273837	88.34750066	113.7850982	86.28314849	98.26335494
ENSMUSG00000030747	275.987884	215.0109678	144.5748419	309.1437447	359.0170885	196.4801036	139.1430472	152.1271859	167.9230541	154.238249	189.0134804	244.1619782	189.6818704	181.8899977	266.8639205	288.452526	219.3407882	173.9050423	171.0287028	259.3295128	246.1358564	227.4421065	206.3232182	250.9385047
ENSMUSG00000026365	50.86256017	34.58529345	157.1671321	54.66303496	44.41697669	62.8947375	172.8533412	116.676338	127.9412069	31.98220884	63.29766594	31.67285173	45.65495589	32.43629468	45.29070917	69.08535671	84.11469765	196.3248931	91.60532695	96.61954932	100.4228042	45.95357743	40.14507987	65.59845282
ENSMUSG00000025194	83.65616666	59.58529012	55.34400968	70.27762231	74.6401666	87.94182612	54.01895902	55.62590019	76.92228977	110.5471169	73.68993003	106.4440579	111.0657958	89.84207263	101.3924218	98.36450349	88.25735864	68.4622751	54.44611604	77.22895181	72.35974223	108.537738	67.8440803	90.8498541
ENSMUSG00000016534	71.93799051	60.48417868	76.28528205	81.79745676	73.86973644	69.23880553	58.30029683	67.89453065	70.8698052	55.24564779	61.0960592	73.51158586	60.19922944	50.50027514	67.3741314	67.09109001	65.54046872	64.73914662	64.80421626	66.39830873	71.30206998	69.02392041	60.71284407	82.15326845
ENSMUSG00000026839	173.8527464	77.76229471	85.14365655	119.3090222	108.4771625	62.29798773	30.16440374	36.27987325	83.6989546	63.32776521	63.5179285	110.8249764	82.4403065	91.42350748	158.7644583	131.6274156	136.3446779	99.11810552	43.57199085	106.1736256	81.7943821	108.2658521	82.48569283	118.7545608
ENSMUSG00000029630	383.9253404	306.0377466	164.621618	352.9439974	379.7997891	375.517308	169.226775	186.4288152	183.3496305	455.7496362	322.1289848	402.1956298	394.8977416	422.8887183	357.1704866	342.6798222	317.6461954	215.4875637	205.2871174	241.2111701	242.0933473	369.6742273	351.0619488	289.0061934
ENSMUSG00000020048	123.3727613	148.6541034	310.8377358	132.4017791	161.819252	126.8782395	203.3206289	152.2239741	223.6834548	102.8565095	113.4867137	138.2221348	143.9631997	152.6657894	138.2089674	149.2046631	161.906342	188.1576206	175.9789807	194.6408549	164.1046577	153.6889759	154.1199528	140.9806958
ENSMUSG00000028088	145.2454481	100.4554699	116.8737962	124.5005192	133.11858	104.0203996	149.3834695	98.07521585	120.2534696	104.5496927	71.91413976	101.76901	70.66569741	87.45123831	91.02488952	132.5222331	87.36173993	70.5523793	62.52990389	109.3290182	79.33306359	71.82764756	78.92971859	72.93346695
ENSMUSG00000021477	117.2356116	91.49960406	225.2573594	83.41324293	86.82504037	61.38415991	75.50433141	90.65886537	82.58247556	84.57333113	101.7656329	87.3970958	80.85104198	109.9720902	99.55539654	80.41387838	83.2660831	88.35804786	106.5801473	94.44445587	96.65093983	104.5700718	99.08984234	109.0484824
ENSMUSG00000046687	680.0600368	795.3967987	717.073983	546.7653949	576.2842607	400.6752188	284.808386	421.8670437	446.3321341	451.8622577	380.9084523	471.7401036	421.5116275	680.2860272	539.4687505	523.5513653	450.9232198	263.2327395	603.0859774	580.6153871	471.6498413	537.6424543	675.1665406	532.3855769
ENSMUSG00000039197	97.4589052	90.14769248	89.19664651	80.29896083	82.25326735	68.60235912	57.69841489	57.13635297	54.08926999	68.51992943	75.55625864	72.64641692	70.5076414	83.73963002	91.16320569	87.68214668	69.57332269	65.98529369	67.22082892	75.66838915	67.98612646	78.76665127	76.21152368	81.69211815
ENSMUSG00000042102	229.392463	179.7291126	141.6635866	264.4695172	270.7141845	184.838938	116.3643998	132.0566653	175.9910541	133.7782619	173.1203921	223.9647265	138.5276472	126.632636	180.4513497	191.7593626	156.0784295	138.1255693	160.2733996	184.22987	138.760234	213.3649867	162.377065	166.5009273
ENSMUSG00000094806	415.1522437	407.8031848	333.423966	465.1521422	396.6889156	360.103442	327.6473611	414.1041768	384.6258108	369.3900976	379.7704793	336.5391396	317.7240382	311.9207515	386.6017408	346.4896893	322.74676	325.5143379	247.2768335	387.3509686	444.7732416	371.6358514	396.7575433	417.1345709
ENSMUSG00000028179	230.2975224	410.6455679	313.2123384	254.0362951	242.1888973	206.390343	83.72394445	111.4113633	132.5626533	223.9177295	255.3406798	231.5682628	164.0200069	148.1151312	244.1329314	145.9606414	140.6266053	113.093457	138.4105879	118.7025541	104.4430655	346.6823704	205.2214217	165.9284759
ENSMUSG00000022766	320.2661147	298.0860681	301.1540443	311.3988185	319.9376227	272.325675	236.2754003	290.6988776	296.670611	251.3959599	261.4264854	285.1799233	278.0205948	290.0474137	306.5917538	298.6358565	287.6245626	316.1610099	334.6990358	314.0819038	314.4333487	324.8632394	318.3764501	356.3419618
ENSMUSG00000069922	83.99025128	67.59111307	33.43026451	188.979651	175.9022123	133.0030412	644.6896769	691.2946692	729.4745445	12.67243494	54.82928213	110.3256171	33.67388596	28.06093958	40.33394242	98.00564849	92.82079691	133.8099415	163.9136006	321.0576366	485.1727002	34.72419544	35.60809576	55.05434755
ENSMUSG00000031672	179.5653618	146.6774501	145.7161519	150.3738926	163.3297447	111.7236401	104.5943226	91.08944934	103.2243971	108.6209938	117.3145159	141.3441219	108.8128131	112.3824465	125.0994426	116.5973361	118.2560197	99.64672872	113.5485991	120.3304839	118.5707883	115.0016951	138.9170487	127.747003
ENSMUSG00000020321	290.5824285	263.9956068	257.4713259	243.2631489	266.6326355	198.194923	164.2242479	198.3743146	215.7991347	220.0430669	255.5906551	242.5395121	220.4566489	251.5373237	265.2960032	248.1409302	204.2461403	187.0091817	208.1243036	236.1384196	209.2294461	296.313683	257.4714056	261.1973577
ENSMUSG00000010663	152.8040334	129.7374849	165.2889042	159.3792402	155.5376868	115.9832434	115.1651446	93.60941383	105.5714167	100.8409001	116.9202215	147.545772	122.0231501	118.9255263	156.1425434	181.7028761	177.804371	115.3591176	169.1909517	205.261816	154.4357141	164.1688618	146.0296479	175.7766692
ENSMUSG00000031447	226.6608793	207.0833365	204.6083685	258.2377167	250.7232773	224.1142215	250.780739	259.5600172	274.5030452	212.2227159	217.4063729	206.5334791	206.6300993	204.3211836	233.4263958	247.6157308	215.1418242	208.349336	223.2663335	246.8534183	264.3012549	234.5964946	227.6671575	235.6303712
ENSMUSG00000028553	209.9730074	154.9385863	114.5490857	231.1807746	239.2325392	178.2589102	137.8956199	129.1165306	139.7185162	137.080483	211.2538998	192.8651943	127.9745358	173.9481226	161.6852914	209.732492	174.7012692	117.4877019	204.2325484	225.4698882	171.1951686	215.6005981	176.5650928	203.1736211
ENSMUSG00000060407	225.2689661	188.8903462	146.1010013	204.1875792	227.655948	164.9314213	135.5305104	142.1919999	152.7424001	187.941022	164.9574734	206.3420467	183.7770998	154.7668712	222.0494686	215.7494604	183.1981777	150.1511507	173.9706137	203.7658573	170.0264951	231.2617986	194.2695605	236.6855011
ENSMUSG00000003809	273.7992464	238.2220743	170.1021217	281.6139105	291.8184541	229.3596072	160.0989425	166.1847656	171.7756695	216.3178079	220.3271379	266.1367718	217.1563403	201.2479255	248.501407	253.8252807	214.5944171	198.2055865	168.4258286	200.4768491	184.7592667	237.0505728	227.5030913	229.6552587
ENSMUSG00000032018	100.982582	112.6135566	157.4531998	133.7993248	124.0310488	114.1730568	94.12392834	136.2220176	150.0510199	93.79117637	155.154866	151.0759731	135.7444201	104.1073485	138.9521243	123.4037982	169.4893215	105.4139314	164.1443612	244.396283	146.1600265	154.9768938	131.3081621	172.9729966
ENSMUSG00000005514	264.4625745	153.6202071	207.9279409	274.5350193	220.2305279	119.222943	126.4856564	42.93927536	87.01861994	103.0555396	98.71861519	159.0952437	126.7865362	86.35022414	216.845539	227.8239341	196.5015534	159.2752437	124.2466593	185.1439195	138.3663853	150.4556223	136.801479	144.7734335
ENSMUSG00000021033	129.5162017	125.8935322	109.0816776	132.5941398	144.1065368	113.5409931	97.94346119	110.1505415	110.863585	100.1665779	133.7065648	134.93858	115.133216	135.0981327	132.1456071	129.9518753	122.3119889	110.0081647	114.5479554	126.2062854	106.8016889	132.6600982	131.3224506	125.004225
ENSMUSG00000039196	448.7207236	367.2697365	1263.887267	537.146374	351.8181651	559.8390417	3093.887144	1474.511368	1012.388791	166.5962203	208.6462669	145.1990629	150.2023266	33.59785367	311.7080284	364.2133828	427.2855338	2488.207424	496.8390452	777.1259361	574.6204028	428.170567	117.7937416	251.040648
ENSMUSG00000029260	144.9972694	116.9457405	95.64544896	147.0700549	154.4935958	163.0716908	130.3977568	115.6660161	132.7800812	182.4372045	139.9397659	159.7702274	163.3224488	119.3394824	173.5072992	173.3303181	142.5003205	121.6348182	96.851885	152.4401179	167.9570714	163.5461258	136.1911519	172.0216051
ENSMUSG00000044533	338.5722213	292.7624195	383.7026255	378.2207888	370.7942256	296.8533417	286.9648386	310.3675269	301.3402994	310.0909982	401.161324	302.2340583	253.5135619	346.2640854	310.0047925	344.1868474	342.1254837	292.6641699	305.9325458	353.5668907	327.2684285	288.1667778	318.2253915	355.7207243
ENSMUSG00000022821	268.6441087	259.0479702	337.4154992	236.0130386	241.0024253	184.7186283	154.619783	185.8146167	212.61492	203.387452	243.1376216	242.6486344	208.548964	262.2332503	239.7501307	220.0682568	179.7243436	168.7255782	229.787396	245.7462957	200.7399222	293.2716943	252.2321271	252.9367979
ENSMUSG00000026385	435.0165746	359.5912185	496.5270284	367.5009907	337.9976659	406.2375389	400.6822836	429.5817401	370.0075444	428.7962353	611.7725817	422.7150611	361.767543	370.2947261	331.5061303	403.5721743	338.7493443	397.6832568	392.946573	465.2378476	457.8551042	431.8993941	385.1504061	485.4717898
ENSMUSG00000003585	191.0103622	163.1873467	136.9462787	202.338484	215.7900191	154.0579027	151.3326784	152.5857724	164.5094383	149.1265784	177.6908982	198.0464484	164.9984104	148.5782402	160.412783	149.8693465	174.5644952	141.8737746	172.9711887	175.2247097	174.3988348	162.5680689	188.8353325	163.7661807
ENSMUSG00000027048	72.46150823	127.0576737	91.70654533	81.51722513	103.7056296	150.24748	92.00513617	134.8073257	142.2866373	160.3786639	95.95182515	127.246256	118.8262952	88.04681592	98.62008165	76.67373987	84.9708481	87.78267921	143.6571559	114.9665602	121.2235661	160.2120285	113.1106419	128.4255529
ENSMUSG00000022982	164.8592511	129.1553693	137.4605773	173.971075	159.6487772	146.5480609	142.3063123	123.269867	134.5759371	132.9042859	212.3774803	148.6882744	124.8027483	150.4113607	154.3806136	163.2532947	151.2245684	129.3669678	145.0481405	179.8274894	180.6655295	148.8666507	159.0188268	163.1198892
ENSMUSG00000000753	295.2160081	245.0064313	260.8418428	294.8258371	312.619932	234.4301915	196.9392301	230.5943324	255.8746615	214.6618361	270.8534781	229.5943702	229.3976071	286.0696373	246.5806573	250.5678596	253.5004828	197.1352954	278.9493217	296.9179725	324.2104059	267.8649912	305.6010094	300.8185612
ENSMUSG00000037095	296.5217201	259.5190794	1962.240464	242.5851858	137.3468523	120.0327564	1214.20376	360.0665556	222.9743887	158.8495093	108.9265799	86.67027397	76.59519342	60.42773132	95.44589686	89.8664681	107.6974941	897.074084	117.0437973	122.0446798	153.7237851	62.80933074	109.5664198	104.3885312
ENSMUSG00000006529	165.1824086	170.8196765	264.2848487	196.7868871	167.6145513	165.953079	220.1391925	192.0765389	233.2799285	105.4262309	130.9591786	151.3282964	146.1128939	144.9759897	145.368902	167.8864817	198.7624403	226.8004561	297.3692846	276.9994298	264.1042833	158.1736997	182.6636573	197.777355
ENSMUSG00000024359	143.3095304	137.8046555	139.8088595	138.1960008	145.086062	130.3003184	102.5206001	114.2889733	130.8202372	151.9390343	124.2488577	140.3948626	134.5917917	150.6350575	150.6514393	158.3093769	132.9815504	105.0439862	122.5184687	137.941086	135.6408304	161.5253135	143.5307739	142.7479932
ENSMUSG00000024892	131.9754934	110.0471563	150.0962978	130.986013	141.9796166	114.1648204	122.6658391	86.37667798	100.673381	120.2754529	101.9981181	135.1018873	106.3236013	90.30276776	109.7730017	114.6901666	109.9591508	118.0369953	81.58794132	110.5947171	122.4464452	113.9394063	110.8202752	115.1021872
ENSMUSG00000021577	162.0829219	139.4930279	133.4625785	145.7925997	160.2501123	132.1889955	104.0952265	118.2648291	130.8255862	151.2821754	122.7755589	155.625663	135.1862575	129.3017484	148.1505674	159.2282908	127.678682	109.8842106	116.6789383	140.3251502	134.4295991	161.1041759	142.9732695	150.9339685
ENSMUSG00000004207	272.5543879	196.5187043	221.9098722	246.2886471	228.6315963	213.5674171	180.180695	156.1381059	160.3971677	203.8694306	183.4568906	223.5457633	213.9403785	195.7680578	239.8072136	214.084451	218.2759468	212.5455469	205.8188222	208.6449881	218.6845278	232.7363275	245.309559	256.3035433
ENSMUSG00000070704	281.9253808	235.0760099	160.8790387	296.0214118	287.775693	308.8732035	244.898452	312.4915632	322.2542982	296.1256803	256.8194475	293.7464826	271.7699331	260.0347686	288.0812035	281.0040727	230.7939828	191.880868	213.3324409	271.4461059	325.3927743	288.3439894	250.3344674	257.3006246
ENSMUSG00000026864	84.80871698	94.13549953	320.9647136	106.743742	232.6401684	93.45961074	144.4156305	133.7895963	149.0947174	67.08927121	92.53000893	104.2414053	91.6170913	123.6845168	85.083309	105.1665873	100.0058522	99.28387099	105.0572604	127.2435299	111.9020597	110.1425172	114.0211864	85.58271872
ENSMUSG00000025153	31.74990883	44.43108782	67.82581656	42.61807208	91.34855573	44.28679161	29.38286616	49.8874737	75.11789934	51.46069594	29.30400544	60.34425088	53.64476093	19.81985231	32.64007522	68.16895948	70.20192097	25.78521892	44.5325386	256.600097	53.55099724	52.49479213	31.30487264	58.68745138
ENSMUSG00000060803	145.784543	199.9179534	198.748678	166.2302227	128.4889115	164.2502372	664.4043432	1028.844132	1050.472978	360.2291689	201.7749475	118.6067951	170.0699628	178.0374645	120.1488293	114.4460898	86.35519015	70.81492738	80.44786461	85.8529867	194.75264	100.764953	165.7947003	96.93159741
ENSMUSG00000030131	128.8778892	126.7446926	120.9220893	95.62523558	144.3109697	119.1057006	103.9328992	151.8432676	199.6341948	99.89783179	68.71043799	120.0234584	144.0268949	244.3570138	150.3820421	136.9046244	144.4930085	114.7628848	165.3928298	182.590886	202.2548443	112.9814833	214.5716922	147.4194292
ENSMUSG00000047631	297.388631	264.8429905	510.7022577	321.9946282	246.7165343	201.1228776	313.6826413	305.5281495	290.6046787	187.577736	279.7393208	278.986195	238.3976345	211.3392067	262.7696422	238.3623352	258.697225	342.1858563	358.8138582	348.9272054	318.1797698	298.4435225	288.8370267	349.5825342
ENSMUSG00000039438	666.5869947	613.4913773	627.5657205	757.6517766	757.2841402	500.0362424	406.4388257	431.2835466	463.9730712	516.021881	850.2870714	552.5826275	519.5191439	715.7124275	627.43237	641.8806654	592.0898178	502.2313872	607.4983602	632.6893483	591.7485075	585.5013973	727.8525365	706.8949337
ENSMUSG00000001891	213.7914149	198.7586984	68.75461461	156.8652122	237.468128	180.7806806	75.81120101	141.5929927	137.0823571	289.5169165	186.5996524	220.1162749	244.4040544	323.0980597	281.7247515	249.5740188	154.0119262	131.605245	129.2430436	165.3674971	197.8035464	295.9077547	248.1952089	251.1060043
ENSMUSG00000030630	300.1249745	282.3952247	284.3627791	257.6963012	289.1263653	198.2488678	203.6361788	203.0876913	224.1563219	186.266118	263.490884	257.4810688	216.5746449	228.2746315	278.1207418	260.9700883	246.6392064	226.9800826	298.4345769	292.7492827	274.2588572	264.0862711	283.7538496	283.390342
ENSMUSG00000034450	311.7477384	281.1851442	349.3611309	303.6118481	266.0658252	198.1070844	174.6193872	154.7433767	204.1803953	176.6756345	217.0136005	257.5423257	249.4342358	172.5313462	287.7812384	239.4030922	193.5022256	220.1337739	185.098992	225.755306	183.504833	320.9693242	250.6718912	310.8019922
ENSMUSG00000032204	167.5604661	126.0461675	171.7343096	149.7109757	148.5822116	99.43497899	107.5715618	98.35756323	103.0801584	104.2260272	144.5084896	153.7933272	122.9758298	125.0253047	163.8117355	129.5828111	111.8655232	138.3137911	118.7622211	121.7969314	143.0084611	163.1799295	158.6752873	168.9331317
ENSMUSG00000033161	142.3722824	156.7532405	119.232928	130.0471419	164.0848164	113.4862325	86.83508958	86.13613783	82.64040318	117.2119341	83.94249895	135.6161319	113.2037734	102.5012207	148.3396226	143.534534	104.8484036	99.38747205	81.5713278	108.7523991	113.7554478	140.1843161	119.6648412	128.6664315
ENSMUSG00000021238	116.5412658	97.65188182	86.58210537	111.4677516	115.4904114	94.50972393	63.61527797	63.75239907	73.27261963	93.33610899	87.7256534	110.2032883	99.88824867	97.754441	111.4563403	109.8878247	101.4568856	79.6078227	88.69472848	85.99116285	83.6099599	106.2564319	96.54776634	102.5951811
ENSMUSG00000045983	71.61866169	70.80826281	70.72091723	76.23207375	85.51059334	80.32199392	76.65808473	66.81821329	75.73954933	76.95698197	52.92335168	75.91878948	75.67649861	62.21190754	77.08360535	80.07195127	64.82648319	69.36073217	55.0804336	73.46782352	69.67499222	77.2502251	64.86193127	64.63000933
ENSMUSG00000017950	87.39804011	97.21980691	92.27666574	110.3724476	151.4088385	130.2159088	123.8114018	81.62270615	119.1884688	128.9953097	98.54400792	102.5075651	102.1599665	125.2997795	112.5924116	137.1156941	95.96471183	95.38060307	110.1307371	106.72315	126.7004109	115.5362177	124.8774712	92.81502942
ENSMUSG00000010025	126.2265896	79.22367809	27.69846726	153.6396651	144.497014	137.895472	57.23890526	32.31462982	34.20216568	101.0677224	96.6137596	141.8227003	115.3249672	76.78889876	114.8254264	138.3877943	101.6000606	86.50413283	66.54817598	82.03991079	72.93389278	121.5245153	91.98508384	109.2885216
ENSMUSG00000057880	90.3340442	86.29995329	84.21690742	74.50238128	87.27790864	59.42520296	37.58180865	48.56746549	58.82351147	64.10136573	51.35772399	87.80893825	67.35131917	60.72448932	75.34492072	60.0386387	62.66932877	52.94082382	58.28875141	49.39255447	39.26910099	84.23680587	70.38171376	80.41319903
ENSMUSG00000026405	76.51874195	66.84830238	155.837463	80.56076783	59.90759659	58.99093443	126.9297646	93.79023252	83.55770549	42.82368634	56.62121276	63.14173546	48.06304565	48.38882669	50.36845566	51.45414299	51.16666467	92.48558426	77.45996496	73.11991338	68.86169131	55.31506968	55.09318548	62.2989274
ENSMUSG00000054630	202.9352066	147.7220336	167.1077	296.5646076	282.1939603	311.9477014	372.7835645	449.2459765	528.0461186	258.4242349	225.2124388	216.7469725	237.1813227	213.1095695	239.7354286	317.2955511	230.5121825	215.7393994	235.1963683	371.01039	483.700518	237.8787757	200.078843	229.5315286
ENSMUSG00000064294	58.27873305	60.77689534	43.22334981	42.60462684	53.45255495	44.31232378	84.37488072	137.7918357	220.956293	60.1733629	45.83734845	64.3167774	63.36236041	59.45837731	56.09817548	39.91971242	34.76793171	45.48415543	39.99819983	52.73435418	61.58396174	62.47990648	50.40085547	55.97833114
ENSMUSG00000026701	155.7338993	117.8539267	100.2635956	143.4546442	154.6833672	99.40049741	90.1060971	77.53160796	90.00873663	75.63334926	102.8347334	123.6155142	95.92635906	101.9929811	132.9245327	119.4540852	117.8712662	87.92117429	100.8076381	131.8994001	111.3524912	112.1915065	122.2313128	104.8555275
ENSMUSG00000009281	259.4528711	235.6664824	233.3311737	190.8934267	235.6795865	161.7325638	98.97421434	122.7190882	127.1117878	200.5642798	277.8561084	217.1122032	223.8258936	309.2708786	288.034756	201.0112691	203.803558	147.2214236	173.5625519	173.6788743	163.3461805	277.4031762	293.4333601	249.1226103
ENSMUSG00000027690	112.7788836	95.81954839	47.10397772	104.3884547	119.0745442	80.2559964	53.33663743	75.27695735	83.73623471	117.750427	81.88415128	113.1822576	104.4267508	81.02270708	126.834156	134.3804686	112.893002	86.37826445	53.03769599	110.8590952	101.4794838	120.8303056	94.13618143	134.3005452
ENSMUSG00000021364	122.8559261	128.4122243	189.8849285	112.0339681	105.323085	121.3762197	124.4964198	150.0546562	169.0027299	143.2433938	103.6311776	108.2326161	146.638078	172.7048909	151.9898328	159.9968427	141.3525489	144.1278307	185.7302266	229.4366694	208.6951652	143.4565189	143.0765386	178.9467887
ENSMUSG00000093930	84.59386116	100.0875324	278.6928647	171.1731731	101.8910795	63.82573766	63.12623792	80.60855469	75.93115551	55.1222991	146.8025448	146.8238577	93.94447728	43.90987631	107.3676106	65.37687632	139.0408366	83.77141009	157.0661271	152.7406527	79.59268319	101.1564729	87.22529577	228.2332073
ENSMUSG00000056978	1359.906373	447.9363277	424.782482	495.4780003	1458.044507	702.1616816	0.59335637	5.28849627	3.275448373	990.2200689	2567.985451	2035.120618	845.0894002	1883.471189	1765.395274	1135.8395	680.6922224	165.0380834	835.4713603	865.8843469	185.5618766	2024.229238	2118.813133	1885.090754
ENSMUSG00000033715	191.1115277	152.0612688	67.66712137	182.08386	170.0285932	177.9842288	119.7055412	155.4484597	156.3809179	185.3030729	162.8030919	190.3345817	188.6196101	177.3051859	208.4768205	179.6873013	139.3952034	142.5695881	85.06957744	129.6173145	156.15539	201.4148181	150.8258399	159.9189861
ENSMUSG00000024507	190.1338252	158.5150615	113.5246847	191.8772071	171.9793037	150.254375	143.0267605	121.9751374	119.7172952	157.5021447	128.7449031	172.4155931	137.5326099	102.7723886	132.023853	139.8271669	117.0725126	115.9091651	98.67966433	108.530993	118.9498353	136.7366904	123.7151649	128.5059422
ENSMUSG00000066072	465.3315667	174.9947525	28.29817225	411.1446666	336.7188745	412.7723654	54.38764791	5.661364291	3.848147087	291.4360656	285.418797	414.0743169	256.1937212	194.0816878	211.7395771	216.4201311	255.6026779	107.4276374	174.7082744	96.03693333	161.4384709	366.6125025	279.5069012	216.2866306
ENSMUSG00000030122	303.8456572	317.9235091	250.5019214	324.2375155	366.5387447	322.7493091	279.3339032	265.3064537	273.3088165	276.6717235	483.8081495	303.6957775	301.8086066	311.7531983	357.6011157	305.745861	366.0826626	289.7638793	322.727962	380.2211763	368.5724933	312.3652983	388.1035612	386.5352824
ENSMUSG00000003623	99.84365075	72.55759237	90.46855041	92.53483882	90.03254706	99.02266583	81.3513316	104.8706343	87.34625299	88.55998302	104.6110556	110.5238237	111.7366425	108.4236278	74.90244537	51.59647261	64.93495241	108.2128184	155.0875673	54.46718559	112.8835109	98.49278086	90.81926904	100.4165054
ENSMUSG00000024900	102.1772	63.76081425	67.15209925	99.47690529	82.53407285	46.15561896	58.28441974	48.56870807	47.61784332	62.97735523	50.3728261	74.26908071	66.8949041	75.08859132	92.38377477	98.05447358	74.67356071	80.18684896	72.54137841	56.72213201	65.71604382	74.46880947	69.5634701	81.29311913
ENSMUSG00000022853	283.1948804	122.9740593	86.07962075	185.399867	179.0611135	252.1949814	56.88083487	67.01536097	70.44442455	254.1195902	169.2627374	294.4781869	186.8966456	159.0130644	142.935173	155.4223536	162.3644371	72.0376753	176.7615828	143.3391164	130.9480678	207.8840551	166.8252546	165.6870027
ENSMUSG00000063524	118.7019034	130.0093945	73.68176984	100.5925723	126.2006798	75.24669581	70.27005836	63.12404198	61.69368132	101.5900765	94.43919604	100.2822279	82.50278621	72.34187707	94.08780426	94.15524151	81.04076274	55.56153646	57.45209198	95.42251354	90.90499354	93.97510266	96.0786699	88.04892406
ENSMUSG00000054452	142.1743676	135.4887851	126.0422292	180.1453663	179.7392684	160.5290676	143.7989404	126.7573717	132.7821941	126.5676837	211.1465332	133.0996787	138.7305408	139.4233914	145.0700269	153.1401396	132.3590728	129.1512729	143.4562304	157.2254773	153.1007223	149.2392231	154.4895123	144.207849
ENSMUSG00000038776	284.3541582	180.944913	133.879873	348.429633	263.5525635	322.6760281	230.6769753	188.2623576	202.6946399	298.5844399	269.0242831	323.3604734	247.1219267	172.0196187	179.8591965	168.1421992	157.5662718	116.6932554	181.1208291	166.7293341	311.9651927	188.1827332	207.4091615	176.4752624
ENSMUSG00000025950	182.7431745	170.6899938	202.099024	201.9881663	188.6496736	177.7132178	159.6577061	164.4343593	185.9796572	147.9169875	165.9229823	200.5413631	163.2862712	133.8121846	169.9955613	196.0028103	179.553698	142.5528147	150.9089116	226.2274141	168.4369177	178.2483286	160.7218409	196.2792031
ENSMUSG00000005610	46.31795165	50.78646834	43.78488175	45.85656712	53.41825338	56.67348186	45.88367242	42.50744675	45.60414849	54.53471839	44.7128715	50.85262828	49.82414649	53.8763241	53.66535265	53.23984305	44.97782544	41.63569465	45.3598664	49.01373638	45.6945073	56.6227314	50.30677835	43.34303081
ENSMUSG00000015806	310.8168995	316.3822755	355.0587951	261.8737018	300.1014633	252.3545332	165.1116699	233.6029158	233.8422316	247.3299973	347.2540182	297.3213183	209.938546	245.4898562	255.2642063	277.5549849	246.1060309	170.9119741	268.6179963	322.9083921	264.4541967	315.6609282	294.3677982	331.8045702
ENSMUSG00000025533	121.8699319	148.2020941	145.2850838	138.8482297	138.4468248	74.03805096	72.45892315	63.5832523	86.75109512	64.88202988	96.63733835	84.7928672	67.37352316	87.15372169	98.20921671	144.3897734	110.9659693	70.15003082	103.8903437	133.9590333	103.265682	90.43511009	96.54923866	93.08020805
ENSMUSG00000053644	114.5650189	101.7172021	85.60867995	115.7089267	119.9599701	91.55732343	86.32589817	86.52231762	98.45556215	72.67150611	85.68105932	89.60275583	75.41410306	80.5014221	86.28647389	90.94288686	74.34699352	69.81464203	87.59220323	92.21923012	96.1592392	90.94067351	89.47111105	78.70667747
ENSMUSG00000032786	96.1803976	55.03782665	87.17040562	147.1464921	193.7397542	44.28070983	85.74863699	10.34996648	76.40066058	43.87482775	24.46316802	102.5219013	54.93742204	54.95919186	157.7242543	193.3041798	125.3620035	115.9636756	26.35715528	118.4378724	114.0547438	86.47250549	84.90303641	39.71574558
ENSMUSG00000015846	82.88229046	79.34349462	84.45199534	87.76136789	89.65378854	72.25389557	77.28880932	72.22345332	76.0015312	71.38160427	63.47108548	79.5992148	75.49750558	71.68090711	88.78979905	88.60710873	72.31988496	86.73401208	67.23612697	70.78507918	84.93622958	72.39880182	79.55125732	73.42066936
ENSMUSG00000073834	0.366070206	0.786250697	0.115570366	0.287257026	0.408664031	0.289003736	538.2790189	620.850552	2702.376005	0.533337698	0.405332795	0.617052795	0.546317934	0.104019646	0.498937056	0.436800739	0.298717946	0.699063258	0.357970113	0.37558804	6.429171098	0.595038353	0.072361302	0.258804103
ENSMUSG00000049422	352.0982295	310.3191951	318.4057756	384.2490058	412.4082396	293.218841	250.0373291	185.8744311	203.4239958	297.5973253	429.1320117	268.6060313	288.8889199	347.2472117	370.2123248	312.3416303	310.1465347	265.4775203	220.94146	269.1898215	296.4739953	323.9424743	400.4482698	313.2451581
ENSMUSG00000020017	108.4921524	107.3853394	119.6425085	69.07015221	92.04599587	60.63403962	54.32444539	97.49680058	89.24300973	99.86398234	76.71039455	79.18901923	96.16532362	108.4775385	93.7693032	79.5211921	91.48342351	79.01245723	139.3504491	69.90771473	100.6162856	94.2712169	103.606283	100.1776902
ENSMUSG00000052520	175.0598547	155.2937026	165.4654856	257.8331525	261.6221437	234.4130366	233.1625064	254.1807316	276.3861661	140.9209629	153.6636577	186.7578944	135.1788995	141.051646	145.8012162	253.493708	201.9132049	217.897769	261.5999335	302.8061735	245.113591	186.9138151	179.4024589	227.843329
ENSMUSG00000068874	279.932242	214.0589928	247.3792924	244.4897926	228.0844173	158.7856129	95.34673011	121.255302	126.8051903	266.3072183	332.5561477	227.8174898	182.5567027	218.8684413	213.153955	243.7719938	195.5195039	141.3002241	138.8914471	206.3178187	199.0653034	255.6082762	258.7380369	282.5814229
ENSMUSG00000056666	167.7696086	131.287639	46.53459145	183.7747171	137.921767	197.4922406	133.7772571	68.16330989	57.21976852	175.8695784	154.7638945	153.771979	132.9243984	77.55664059	91.53781064	125.070233	124.6427615	64.6007644	52.22825888	56.09228305	131.0921704	92.87739087	99.04868966	95.44155068
ENSMUSG00000034088	38.77323063	40.70812353	63.41876879	39.42744456	41.60528826	39.49740958	48.43331214	42.4037882	51.70390742	34.54549169	29.59709054	39.86853801	35.86111449	32.0122116	34.57753901	37.82932389	34.48085422	42.26761655	36.29833808	44.85375195	41.41723632	36.89265825	37.58984238	35.46124031
ENSMUSG00000025980	183.3800816	205.2462778	178.1518798	190.6026842	223.573806	158.9287103	185.0856578	162.1318246	171.1521924	162.070992	145.199084	191.0876444	168.9963958	173.9869931	205.0821091	224.9468232	197.6222506	159.043462	184.3286236	205.273877	178.4901824	214.2828208	177.7958262	180.5988206
ENSMUSG00000047797	242.9115408	205.4989744	334.1169301	285.0676579	280.8275186	242.3239811	279.4569463	359.4880808	415.8342532	186.0555627	270.8585683	256.6247232	202.3476406	229.3841	219.7431178	238.156009	231.2666291	238.3867821	381.6400543	383.3103003	397.7732495	237.728866	256.2257308	326.1006258
ENSMUSG00000040713	231.5794082	148.8345153	169.723841	246.9946665	234.0485991	247.1089187	133.3595028	132.2992006	141.7334318	223.8248613	246.380561	241.4307622	188.5195097	194.2765806	167.0773746	173.1101542	148.8077741	119.2814912	170.7503629	148.8696976	178.8162991	218.2932849	188.5038865	192.4288751
ENSMUSG00000028980	91.14104079	74.92315528	114.3006225	85.36719967	77.47714592	89.62848343	109.0710962	96.05681207	90.76553011	106.0817904	72.5542875	67.48848445	65.5261708	68.16534311	66.22789087	73.44732461	60.25905459	95.71610351	54.02491463	53.29542759	61.86481885	66.25705297	66.44611065	69.21489127
ENSMUSG00000031173	133.4886338	133.2269792	98.39193897	96.26509245	119.8865915	102.8292907	78.5968555	104.3668018	116.6545778	103.9737065	114.2923209	122.6707026	114.0204083	135.7620636	133.8661885	116.0062439	98.49070897	97.54709908	111.288099	111.0875316	101.6612801	143.2404633	122.2832628	105.1864132
ENSMUSG00000024039	59.13573045	63.75125201	107.8476408	55.39861836	64.04817322	62.88773996	43.20040648	61.60975201	66.95351787	43.46219545	62.81364067	60.98595342	57.83034393	63.60647355	53.8759865	44.53737685	49.25730829	63.49752988	115.2357151	70.69906677	87.20196743	68.20980736	74.1573893	66.85891242
ENSMUSG00000022323	136.9317156	123.3678668	96.57584062	152.4658065	192.3408412	192.397921	97.24674689	135.455051	164.9930959	139.6192383	161.0672034	150.5717517	169.3170919	169.841141	174.1640455	172.6769127	171.2548864	146.3658221	198.1868483	157.9067969	163.1591496	179.1857201	117.9714098	154.4490081
ENSMUSG00000033308	59.72312069	49.82885919	49.12255711	64.03809725	60.98805263	60.44261663	45.24940644	43.84740179	53.79712647	44.27306139	41.09842682	53.86550608	54.15636647	56.96696901	58.73759513	72.46820589	60.49548158	46.05758549	56.06376555	66.35899452	57.07860542	62.63768936	49.72944925	64.76452557
ENSMUSG00000022871	287.646516	192.4551683	240.0049755	232.1732516	234.7945927	198.6074851	244.1645838	215.3354575	209.5605617	122.122784	465.8887201	198.0212727	136.2524407	185.9377866	212.4494708	232.3634573	222.2525467	188.171356	253.6988127	240.6087927	276.4891422	181.4988841	235.1014262	261.8037292
ENSMUSG00000000326	127.193236	112.9263432	136.7840098	166.5803345	155.4728749	148.5641956	289.5132859	325.2309101	377.4322599	104.9820199	157.3317659	106.5750304	130.8692221	104.5743631	128.5114657	135.5185922	131.360863	193.4742694	146.2639364	222.3841845	249.3281356	136.6782787	142.7544443	138.6779697
ENSMUSG00000018042	113.5672389	118.0605363	87.54504533	103.2183693	116.9349788	89.1602909	89.20478437	110.9931593	111.879415	93.47434864	127.3421527	115.4842589	78.7964275	69.5712825	84.99804266	101.6647408	100.3007848	65.78172244	91.42589869	139.2483519	118.0363319	98.66814427	97.82938187	112.4328107
ENSMUSG00000048856	136.828145	121.063882	75.77425583	200.5200448	178.8962138	155.7815624	145.5944135	173.253045	135.4023105	184.0220315	155.1535179	165.7605978	124.3264103	130.7269201	206.7066135	200.876661	242.3213191	137.4770933	126.6640789	138.1464179	120.1106012	126.6843752	104.3469362	125.9835832
ENSMUSG00000030168	43.20704648	58.99480383	52.89917958	64.54695012	75.77359864	84.56684411	87.46525928	104.635591	110.7857138	69.14933947	74.86792086	86.19439517	66.39385293	40.40566821	59.85550667	76.59884656	78.93174331	53.39478056	74.6364392	95.96206266	86.08874084	71.52639243	56.90149525	67.14655053
ENSMUSG00000016942	126.0971455	123.2792746	98.01917622	154.0774512	146.2225579	134.5599534	139.1156307	162.934517	170.1587019	117.3375846	131.0815523	127.9400672	125.2405971	121.7514401	132.9512774	136.0876614	130.3438284	119.4230984	157.6599952	157.4957127	181.3990422	136.3435153	143.8079511	159.9058472
ENSMUSG00000033688	99.14060354	82.09355977	96.88081603	122.1104216	114.9662525	94.73008185	119.5869641	123.792811	144.5996496	55.28115293	73.92052971	88.05775926	72.14629352	80.06436183	90.9591416	112.69199	103.100498	101.260171	135.3251961	146.0292267	155.9806457	91.44941592	94.51801747	112.464276
ENSMUSG00000024981	104.9975918	85.80630833	135.6555327	90.26418958	86.37902166	83.75362392	66.63333686	85.95912763	84.71483155	95.52640643	88.03318734	104.0052635	73.76434556	69.05895124	72.26804236	89.10403667	79.59406009	74.60531287	106.1582001	124.6479046	97.43735247	106.3965291	90.46058284	114.7741112
ENSMUSG00000044005	148.2911463	158.1096781	172.9812707	122.8530443	149.7893046	107.2079468	73.62809862	98.48698242	116.3516794	131.2624642	142.1404336	131.5188936	137.3955592	227.655989	175.1561691	152.1527359	125.9951712	92.91367008	184.9681239	125.2497505	116.1491927	172.8532176	169.6341372	137.2222844
ENSMUSG00000034456	163.7838026	175.0963751	104.0618833	135.2848659	179.386151	134.5867838	86.52320482	86.91243948	89.21967715	118.3165108	119.6318506	151.1689979	134.4067998	152.7604406	152.6023845	151.7415053	138.2982529	111.4376699	169.6322241	141.7255994	136.6143402	144.9198833	154.6226796	132.9270912
ENSMUSG00000021069	58.39923807	73.06617518	31.95025323	56.57595531	74.8611586	60.11277716	55.79814588	77.85908154	85.11524413	59.11690515	56.14841067	87.8521991	60.00666997	39.25800524	60.2609048	64.39368825	63.05509109	41.05831534	60.48747893	88.27112096	75.59009606	73.96404008	56.92146727	81.15400732
ENSMUSG00000031770	222.5469047	162.9368309	127.4373738	234.1011049	339.5572443	186.9262846	132.4965241	128.8647992	141.512896	209.8812173	145.4420392	228.9374915	147.8525607	206.4938752	251.4246583	230.1164108	195.8587941	137.1153301	116.8606847	134.3056744	142.8868809	157.6183475	179.3842559	164.6783148
ENSMUSG00000016319	327.193817	300.3726053	247.4809497	301.0779405	322.503603	238.982521	192.8061838	217.376405	227.2238148	276.6209513	269.3211045	280.5509097	248.7341459	246.9648012	295.9466667	285.5395859	248.7609087	202.6408557	188.9930121	270.1336168	250.5866032	286.2476485	286.8529483	277.2712215
ENSMUSG00000018574	184.7912224	159.3893502	133.6092108	178.8170641	170.1305577	165.0931217	148.0749429	136.1357717	137.8669305	188.3292562	175.5476663	172.6890871	163.6269924	163.5280753	163.6926382	169.1108058	160.6627005	164.1801419	140.725168	153.5533378	172.1809032	166.3582178	165.1392662	156.6043794
ENSMUSG00000035237	371.1953101	300.7801456	447.5658491	429.9350372	403.801689	330.9114317	344.9601279	220.8040689	232.7175026	240.5122514	310.5029378	296.2560722	270.0491539	306.3702584	327.9954391	344.198982	354.6106117	425.5291467	382.1951082	335.8138186	343.5923565	306.5160984	398.7412905	301.2491559
ENSMUSG00000027248	106.3651704	119.2334871	270.568231	117.763167	140.3597616	100.9556779	195.9131266	140.6502686	175.2881234	90.00426725	100.3017803	105.8202437	96.04860533	108.254175	102.1342352	102.196066	118.5722395	165.5598113	126.167872	144.8313094	139.8590519	101.4215521	135.5308967	112.7632219
ENSMUSG00000021236	99.56180133	56.7345171	72.7670882	105.0267628	84.99013778	79.21466214	51.82600423	42.10010594	44.89180236	68.04475576	67.29897707	85.13557683	55.44859387	41.60131322	62.38987287	68.73352641	52.93638157	52.70465056	36.42325973	55.10279474	49.11719548	62.891386	54.57992861	75.25170144
ENSMUSG00000020884	298.4756326	244.6082031	290.1514988	360.3146071	323.4968969	255.1587884	259.2276456	252.9714887	240.2548651	212.7645928	282.2275325	243.8828453	219.4665051	206.9708959	252.1360849	310.9173181	295.5021566	292.425352	271.8825547	323.5352918	322.0856708	250.3462795	233.2257963	277.6423091
ENSMUSG00000050440	1915.662253	150.2206049	2514.331222	1487.046765	786.2519144	716.7279393	969.4386625	730.3968501	767.1093848	500.0375585	1048.099998	1226.87743	1501.79488	2498.941939	2421.844423	1918.631745	2278.802349	1734.822945	2220.205014	1303.368721	2517.251678	1962.13057	1309.390106	1621.08474
ENSMUSG00000030161	299.0197711	154.2128675	97.96110906	187.3539511	231.4473096	236.8986454	125.8917942	165.9878389	172.9465826	318.3548109	287.9925268	251.0174449	227.7783591	403.2544912	296.6173979	203.078668	176.5130726	178.9685286	187.1505765	149.2633709	222.1437773	278.3032062	268.8442708	255.0635781
ENSMUSG00000073988	102.0722026	114.0612296	86.19570128	166.3423743	145.141872	171.6691942	122.2843176	104.166621	112.1550105	87.3810135	120.0943512	133.2055241	111.8280591	82.4061453	124.2722322	147.193705	146.8891376	118.0267834	133.8156869	131.4613945	140.3450544	124.0336521	95.99357323	122.9692752
ENSMUSG00000027984	116.3500289	98.38900554	54.75999658	113.1686562	110.861704	89.56083318	59.76857337	49.49833075	46.34761299	86.61748948	92.23995003	104.6641129	93.35314768	86.42515972	99.46072614	95.29069409	92.99242722	77.83676793	77.87812567	76.61834577	73.15972279	95.76447791	93.1326735	90.43647841
ENSMUSG00000021492	216.6581949	190.9417112	210.8846277	234.3041835	239.8060115	193.9301113	236.1920876	241.4952195	251.1203546	167.0554178	222.7596826	196.6072685	174.7723633	173.2329747	188.8332929	216.6029012	207.2510599	195.2140092	245.4505009	270.6869999	304.8328059	189.5134229	209.9001995	231.492472
ENSMUSG00000023456	170.2582083	178.9053577	192.4598807	169.3893088	154.7911619	117.4269711	128.8272483	136.9400481	132.5824694	147.6258365	166.7152688	144.2135666	124.0629261	129.3079447	139.0367486	143.0468755	125.4072409	125.4929853	120.8758991	148.3112161	135.56451	141.7473067	161.6898432	170.8943421
ENSMUSG00000015837	123.8031402	117.0035006	172.1708267	120.8054917	122.4311016	123.8866601	106.5559571	114.145309	119.71367	115.453983	136.064991	129.4287833	108.5445644	122.886091	111.2139394	85.57663568	105.6097539	106.7267472	133.1641866	112.9206794	120.9066132	130.2416388	142.5432687	118.3904931
ENSMUSG00000062908	131.5314771	111.4463738	68.55615612	139.5520916	133.1490157	124.8209748	69.30175201	60.30027384	62.32813397	120.923383	120.962522	130.1414739	116.5305508	125.4893582	124.7032158	111.9796594	112.1304571	88.79532586	85.64591566	74.18239999	77.27738369	114.2586076	119.1853696	95.41881359
ENSMUSG00000031444	156.2553673	155.2883993	198.2675154	173.571936	154.8999654	139.7008468	160.2017117	159.4602503	174.2930237	108.608133	140.243482	122.8400442	114.8566571	130.0994908	139.3109995	175.9435295	160.7649016	178.4770869	194.8171059	203.7484003	198.7299529	148.9972392	150.3814106	176.9447896
ENSMUSG00000023829	186.0130551	195.5839028	158.2572593	298.4579227	250.3128532	204.7036266	197.2005622	181.1394071	197.4648264	182.2257016	219.20329	191.5456406	200.8383034	120.6336892	200.9813619	188.7542805	188.8138648	214.9754753	142.9887519	250.3893047	227.6252999	209.0581676	185.8122647	242.1878407
ENSMUSG00000029580	156.6083899	173.4400896	229.4696282	138.7048056	165.4847047	136.2219298	171.3708362	150.9225491	141.7131939	136.5959848	136.289072	122.5900595	143.375547	148.1676708	200.17675	104.334371	135.2326807	158.3547891	168.3599067	161.6590122	145.9909007	148.7388713	197.1354145	139.8542073
ENSMUSG00000079012	243.4346284	227.6884554	363.0946153	370.9523496	350.754528	224.5631918	271.6870031	129.9302803	94.31984898	162.2937392	189.9270737	261.0885397	248.5178264	221.3137892	295.3578208	328.509828	360.4790548	352.5937754	251.5525774	297.2434353	296.3342584	259.5605401	325.6051462	316.4965796
ENSMUSG00000031700	111.2288035	67.52808345	65.01656063	122.543016	102.5512991	55.98712538	50.00193698	59.95124915	60.29849848	43.64314764	59.30852411	82.05513427	57.22107021	62.13046969	76.8401527	90.5845823	77.00744325	56.8709784	45.34437521	83.11392412	65.75911743	59.81139594	53.94383076	64.84779233
ENSMUSG00000057074	274.7461478	152.4266165	47.9754465	290.803103	290.5656321	184.3039673	79.00930588	82.08735144	91.13617051	149.1883146	166.609756	243.6772939	185.5192168	105.9032674	240.7152434	246.6694277	198.8097027	112.0524046	124.8090924	181.4772148	173.4314396	197.2333015	193.7104164	247.1405017
ENSMUSG00000000673	90.64249	80.73207072	87.37297444	90.90447942	99.30940963	81.26420293	71.13508597	88.51890643	89.30151638	72.25012096	103.5788514	94.34793168	76.75846508	78.04508965	82.18530403	91.51061413	82.46435324	68.75966391	88.16367101	114.2805739	98.64354915	90.95935472	90.9212875	97.72871192
ENSMUSG00000024386	174.679274	145.7426921	126.0810821	193.1324896	195.2368639	152.8828805	164.9131626	168.6170905	183.8280341	133.6452153	184.589098	159.5339239	145.4452669	165.7652832	178.1269216	178.1618882	176.475812	160.3345873	186.8562683	200.2896336	224.1888059	159.8862103	183.2348179	176.1301565
ENSMUSG00000018677	157.943089	131.9100752	171.6969719	182.8937554	160.3227134	124.0652847	137.9230258	132.4477169	138.8797984	133.6668545	179.5743217	128.6417543	113.5202226	121.900357	135.3100639	147.9029101	122.2130557	109.4244952	127.2417398	142.4254874	139.0839947	135.1897723	138.2483146	142.7023685
ENSMUSG00000024782	134.3696672	124.5810564	91.61430848	151.360343	163.2933084	134.3996837	119.171031	115.3872313	123.3561448	116.8151699	137.0990505	131.408829	129.0785984	133.144614	144.0020296	166.6831257	144.2818404	122.8183565	126.1660393	146.9176052	147.330775	140.9858538	134.848486	139.664981
ENSMUSG00000029716	102.1123497	81.42709339	123.6522601	109.3370202	94.87611151	92.71041631	118.353864	82.68612083	84.86698962	75.12627734	72.65081482	78.33116044	71.22969259	64.05914945	72.63552926	87.43764463	85.63279028	114.1170789	91.26557365	101.305609	105.3777885	72.05982325	76.16130457	88.01367471
ENSMUSG00000027761	246.5892699	241.788542	205.6191613	254.0765243	253.4391727	259.7483175	254.7205568	355.1566765	363.6332449	252.2146684	260.144027	263.3374373	235.7724141	249.4337992	266.6320788	321.6745166	280.9621994	215.1058629	300.0032448	355.1594794	402.342072	307.6142504	258.3216511	329.839171
ENSMUSG00000034957	122.3330588	143.7056181	109.2994608	163.5574962	181.9410444	161.7501519	159.8074039	174.4725611	177.1334266	156.3233958	147.1311245	120.2260155	153.7028144	185.9712382	151.4443368	171.3076093	122.2669326	147.0410346	147.7779409	183.2758619	192.655449	185.4258478	222.7939141	209.4442953
ENSMUSG00000037542	99.97374454	93.93131669	100.5312094	99.02218974	99.38959258	89.13689721	73.91041758	80.40663618	80.98012508	90.84568501	87.85325621	93.05982825	94.02784075	100.6742697	96.27507158	93.32348796	84.5826297	81.46622099	86.76432122	96.94517878	96.87764117	108.587694	106.0839762	111.2988411
ENSMUSG00000090150	53.04621391	39.60740258	24.33042047	50.78859027	51.51487258	41.38621785	34.65269634	32.08458967	33.93922938	44.32843962	31.48185789	48.50891103	42.43849586	36.23479123	43.98399015	48.35181033	36.78114867	36.3404089	36.04030743	34.10446198	42.62193071	45.91537611	40.8246836	44.29508842
ENSMUSG00000040583	347.4038578	312.4713137	11.05785482	408.4031145	397.9024785	231.6573438	0	0	0	189.6122874	225.8812656	387.4489404	309.1323861	140.3866162	353.9903194	318.8126416	293.7538436	154.6575239	113.1330653	222.4134739	47.31905097	368.7314818	281.7279023	308.5008565
ENSMUSG00000001123	171.4911677	168.866996	232.2974094	184.60349	180.5150449	162.2710993	153.6732839	222.865085	213.3708133	150.9303712	186.3737524	188.696205	166.0638232	146.3421919	166.1672274	153.8132544	179.5108386	178.6799581	249.6724123	234.6583534	243.416226	194.8539705	201.8938554	252.0857541
ENSMUSG00000073481	73.88908151	59.81200626	56.21604818	74.54454315	75.87970653	52.02460139	46.50885929	44.83721255	50.49698729	51.47975956	65.89699363	59.37583241	61.17879279	64.42156858	78.04383358	70.25378276	63.13870868	55.66233629	50.6059414	63.54981062	61.38267215	72.57223836	72.85214456	72.01780106
ENSMUSG00000045294	123.4287686	112.402444	201.0025117	112.3718035	133.4299809	126.962632	68.28875414	138.09019	131.9188189	102.8306893	136.8680745	132.9691745	132.5118664	113.0619457	160.0360366	84.14446919	170.199036	92.18876936	153.1343084	285.6082557	131.0529929	110.4638459	105.9021802	166.9945178
ENSMUSG00000021676	57.02937045	57.68129996	57.70806926	66.9138984	64.08530842	62.16910013	59.91975529	45.85288788	53.560306	54.83066112	37.43274499	60.70480948	62.91668854	49.40191571	60.6955123	70.8708291	60.05674598	60.25466659	54.66527687	61.87427863	56.40877283	70.8876969	52.67194848	62.65175203
ENSMUSG00000021135	158.0127774	131.0131789	37.74198458	234.7376114	233.4040209	151.7258251	179.2558196	265.352183	258.9290395	119.7677428	175.7763807	182.4915142	181.8648643	110.5821714	184.1663685	315.2014208	277.318874	200.5506202	244.333844	392.4175799	365.1321786	234.8489537	192.3638493	295.34215
ENSMUSG00000032399	167.7791986	181.2643875	200.0926316	188.0945078	208.0435182	166.6411858	208.0243033	220.0559692	213.3061292	182.8271096	218.5394687	153.6827853	184.4809854	234.970724	199.8869376	190.4858696	213.4575635	198.018869	220.0882351	236.9963865	226.1865072	177.2028546	215.7240746	191.4511678
ENSMUSG00000029776	45.41492286	35.2198798	32.22636345	43.73136929	43.01729656	39.6107693	24.66981072	29.05736983	32.56628985	37.16916977	47.97097877	42.75435179	36.45398713	37.44193595	39.1366344	38.89989858	33.60530236	26.26952762	32.78021698	36.46620929	33.150017	42.6166126	36.57414157	39.34428986
ENSMUSG00000034528	195.0875681	177.1847277	159.8605881	169.109521	202.4037796	164.0829373	156.4314932	164.071502	140.5132901	248.7340586	196.7622367	155.7866764	171.7432253	262.6607471	186.7042933	179.5762587	175.2382231	111.2194411	171.5566802	135.8862704	153.0160299	161.4545925	194.272214	161.730791
ENSMUSG00000031818	274.0091387	243.0659214	266.7453525	240.7675964	258.1818526	218.9021126	200.8049069	209.1735079	210.4587513	251.356854	372.8181234	225.0047701	202.6080835	284.1363081	242.4290088	241.2902916	207.674498	204.9887245	201.345452	235.6914508	265.7883358	214.5986335	261.0628629	236.5521755
ENSMUSG00000028494	102.8257483	80.59708709	83.85200457	157.3423862	112.4001742	101.0434589	128.5569707	111.6485322	70.05645584	130.5892098	113.8485361	109.5814682	94.14791365	90.43185307	86.76692269	103.1408222	89.18268519	106.8484285	123.744859	77.61087715	99.86048706	95.80417326	89.41145383	127.1570136
ENSMUSG00000022149	104.9447724	104.0432046	224.2056663	57.41028723	41.94877747	54.30796033	351.2613804	351.8604859	392.694191	61.26572324	42.35660134	37.8076097	36.48602585	78.96371742	45.89586504	41.16348066	35.79655423	105.7111643	114.9298391	105.6422308	116.7392073	45.417	52.28013444	52.65995226
ENSMUSG00000034371	62.04116939	100.8820625	47.43816844	93.97531806	106.5448638	70.20441987	100.0430391	93.45152723	81.63409486	68.44101752	67.56742066	85.81035274	59.59498851	47.42526865	68.31058319	95.37635546	69.91335345	61.61949133	60.54391971	110.0898694	84.23809087	75.6263632	53.21068013	65.59657392
ENSMUSG00000072115	381.8712553	414.6759438	703.3258658	249.8104363	260.1285065	231.3458928	300.5994216	126.2408281	110.3135655	340.360936	386.2957885	263.6570523	378.0651004	389.379633	411.3567912	257.4610603	251.6829419	538.6408411	218.5093511	224.215327	207.5841899	430.2120393	390.3925931	392.545512
ENSMUSG00000029162	207.2733735	250.1205587	110.7158534	229.7595833	269.1157107	185.5038251	164.1403565	202.2728498	160.3110801	210.8402161	264.8972939	238.2676351	174.6635114	149.61232	203.6507937	224.2140604	179.9939033	133.5387825	122.9737969	210.9144529	197.7521036	197.7687095	178.9631495	204.3315028
ENSMUSG00000026170	169.446574	144.257711	163.586937	187.4202851	189.7924101	165.9941829	202.8519	167.1617543	230.1302066	130.1794697	138.0780897	188.6771958	138.3957546	103.1037502	148.4875596	150.7847329	161.9022126	120.5723268	173.4666631	257.9516321	262.7695471	158.3695378	160.5527783	166.7893067
ENSMUSG00000033898	148.5860325	154.4555169	155.6846448	146.6626851	140.3489385	148.3254705	179.5195319	213.1381557	226.5376172	143.33139	158.7518341	123.0137534	142.2374343	167.8348201	151.5454274	186.2720533	162.9512305	163.9145554	181.86423	189.5121571	193.0550369	154.8673092	157.2114296	163.4719343
ENSMUSG00000028452	80.40950624	73.92616054	97.55876469	78.72853502	89.8142397	76.40043857	73.32492165	65.12814547	75.8448964	67.77542311	62.93975868	81.72262702	64.06323243	61.2460931	64.51397036	59.21245148	57.32135682	59.18178369	64.09304042	73.68512664	76.74701723	72.22437799	72.07224418	70.14799746
ENSMUSG00000035875	109.1536805	137.2554678	174.6642352	97.59887428	112.4134491	92.68394973	130.4597574	151.2261233	142.6809307	94.6599434	120.4303536	108.917223	107.3443554	117.5494307	111.4712083	102.360518	98.57813677	129.0461606	119.3609632	113.0862767	110.0122789	123.5466338	118.8274115	118.9564085
ENSMUSG00000025745	50.75735562	40.06240007	38.05861451	54.92759731	48.90631584	44.47590879	38.52876556	32.19753243	35.51081528	42.60032502	38.34608521	46.34017014	40.57999911	38.70530136	38.46900428	43.90149083	40.58248572	38.76172304	44.02996848	42.42451249	46.16960226	45.00916452	42.8406424	41.01013899
ENSMUSG00000031725	116.1268548	62.33376379	32.83305435	154.2224008	139.6623538	140.9432383	119.2841832	121.2776077	146.1073385	63.85174712	124.3874207	138.5951617	92.56607712	62.53815248	90.66821628	163.3200257	113.4528396	70.89795995	99.42385692	143.8235892	171.502574	101.3517429	83.92545257	110.234782
ENSMUSG00000049152	146.6391386	118.5403461	76.56644802	143.306894	148.8494781	129.3840583	123.8121178	109.7228759	94.91758648	95.59393889	115.9851048	134.4016805	126.6316766	108.0392357	133.2484028	128.2200447	118.8027659	114.0673522	149.6116925	142.7009237	154.5593607	141.0069418	123.6000079	131.4801012
ENSMUSG00000029695	121.3203528	115.5921293	158.1686484	88.00525772	108.9135936	75.9338756	66.6719385	66.99598682	77.08291649	106.3679312	75.68207949	109.3347624	100.694024	107.9871998	128.142153	114.5923982	100.2302718	90.28294224	100.215348	88.98016111	74.23859482	121.4206085	106.6318566	107.9826967
ENSMUSG00000067274	206.5861835	182.3659569	304.0039819	203.0814022	190.0076435	180.4082588	241.9992988	264.8130328	265.639986	233.9823704	241.1107315	180.3429434	187.2499945	253.0006931	210.0598687	205.9210617	212.7872186	221.1001401	229.163207	257.4059954	276.6549403	179.3271499	229.8700899	248.8786818
ENSMUSG00000008682	185.0805156	178.8216026	238.6820974	171.1048554	176.9073261	153.8243482	181.1776682	184.7212757	185.3894007	162.9865646	203.7805109	148.4799315	158.0002407	206.5223862	181.6915864	188.3919259	197.7480212	195.1136742	208.398884	220.9054235	229.3188741	154.2965744	199.2114033	192.3503342
ENSMUSG00000060613	108.2890244	131.271357	118.1006629	136.7063874	152.5500143	175.5635782	234.4013256	318.6616455	443.0106703	67.73386317	165.6912713	201.5359663	129.3699779	87.04303806	197.0153457	155.5567984	229.8525575	125.3064714	302.0312843	339.3351342	234.5453221	273.7326793	149.6757543	240.411083
ENSMUSG00000028138	80.91102228	69.48865898	66.88754615	77.13267599	73.13340896	56.50272013	62.48920507	65.54111	69.05389989	62.43388611	70.47782623	64.21172398	62.17301289	65.92663122	70.8144878	75.41876674	65.35025116	63.7901686	59.89495832	74.18119841	65.25857404	68.80545736	65.51371198	71.0551935
ENSMUSG00000023176	89.12424797	89.4377841	138.7124472	84.41432206	75.87719149	60.76268622	109.0746367	84.52374203	88.58723454	45.21507354	51.11656714	58.50117718	52.00584468	61.30447016	58.9041524	71.69490317	68.7751918	94.56966161	101.9393049	90.39821618	97.88061377	57.82198705	67.47867899	76.11738169
ENSMUSG00000031996	60.47500573	51.48266151	41.39849201	80.67996191	76.52392381	67.97731322	63.65543131	54.22921593	61.2032599	54.50125599	62.89949057	66.62253236	62.81248373	44.07873979	62.40407452	74.36776908	66.72648101	46.33881113	66.3300283	80.82182085	88.31140286	63.12332587	61.08252099	74.56715387
ENSMUSG00000031445	61.59036475	65.32747712	67.01512251	68.12376222	67.54581441	59.48489952	75.35393328	71.57827465	78.32758467	51.05658556	59.21706107	63.78684262	60.28287251	54.82224653	67.09763788	74.03462603	74.07416959	79.26477426	71.33016881	77.49538946	72.92690852	65.62829447	64.36794017	63.14017913
ENSMUSG00000024052	35.04099542	25.47777597	15.45244982	22.53531568	24.27574063	31.50121131	16.87028054	19.69857905	24.70789852	58.56249242	29.34297163	46.30985732	32.90110585	27.18178285	61.09516466	30.43688981	43.1159809	23.20212268	14.12746573	23.78360711	21.96858708	28.70099852	19.72861412	21.89014214
ENSMUSG00000022546	181.247252	171.1748286	107.9456299	151.3161794	169.7661541	86.04342454	74.99392695	76.46778253	97.44547659	102.2300873	120.5118641	139.7375116	111.4064206	119.3419774	154.8386092	131.9169564	124.2019045	97.6323488	105.9520126	114.6085278	101.8723205	135.0536024	147.5830028	143.009649
ENSMUSG00000026621	161.3276867	139.9827935	163.4195165	185.118148	169.5602109	148.9205932	160.7317032	181.5796464	187.844722	136.9713792	156.2819132	144.4919272	128.49787	163.6186739	153.2344326	183.8997233	156.7343539	150.7655245	182.2670806	196.2623675	184.8012438	153.8041918	153.2272791	184.3140708
ENSMUSG00000028692	139.3831463	114.9729326	117.4409531	149.347247	140.0831294	135.1016245	118.9988068	124.657738	123.7325189	127.3267911	149.4449004	127.2452232	116.8451289	121.5801297	120.1647262	121.4648936	103.2890187	102.8275448	97.01288	116.8879859	129.1275367	124.9133886	129.9553718	124.8403677
ENSMUSG00000055730	208.5452185	160.7112302	154.6906656	142.4744195	183.8968707	136.3013772	96.83212083	113.3494924	137.7018013	181.8487321	124.6950309	179.9370643	127.4836688	175.8183366	182.5813518	165.7712829	149.3961515	85.06756269	133.7748581	160.7214716	188.0305816	162.6512462	167.2550965	164.0024106
ENSMUSG00000020091	59.66429598	54.82936982	53.57520347	68.48154536	66.85904762	66.18876858	54.57437275	56.91674549	58.20953534	74.83182354	62.36689399	63.51064359	64.41316214	62.05663919	65.30615069	75.29208759	64.33335128	64.14737321	62.48585526	62.01277226	70.97458775	66.1897929	65.63690492	71.30184645
ENSMUSG00000038521	89.24017131	111.8112499	67.2712854	120.5605775	130.0960225	114.6873402	149.6823301	151.9387407	164.3291709	85.61125551	90.592057	97.31411929	125.6490443	86.18504757	123.1695246	137.716497	124.5030433	131.5096835	132.7881284	147.1776963	153.5328902	122.5162284	104.1643827	132.1321714
ENSMUSG00000078812	162.6036182	147.6464963	208.5363939	167.475479	148.4585058	127.0297618	137.6115197	144.219091	146.1487331	135.0054963	155.1587633	127.7151763	113.3541781	139.7619698	143.3525189	144.9440799	128.6275707	126.2343452	119.4882918	155.4875539	135.946478	134.5681045	144.4228684	140.9581553
ENSMUSG00000018770	198.6427596	168.3009747	159.6742646	181.6818726	181.2386321	148.862748	120.9659844	142.9044348	141.8126192	162.1566538	192.6995885	158.2764387	119.5030314	151.4575654	160.9559274	167.489706	132.2758677	112.342393	121.8722431	152.2562618	138.3360435	155.4042122	149.4015691	148.7853111
ENSMUSG00000089960	229.7359024	171.8595413	99.57308558	198.565834	238.246784	188.0403483	73.66238755	78.17802232	87.70069628	185.5230937	138.2710989	215.8585123	192.0541114	151.1214012	236.6332935	216.5422176	207.3313692	158.5007541	162.7994277	154.9248384	191.6057838	245.5744818	205.3668399	235.1151492
ENSMUSG00000020865	95.60318682	51.51513865	26.30753111	85.93520304	90.2287672	72.34121606	32.19158767	27.86669994	29.51786412	76.70777646	68.99657755	82.88201907	80.30590383	81.07559235	69.12082028	64.52634819	60.44203776	42.77525707	52.80917987	53.91992267	71.12021501	67.96182668	79.77695072	73.28752106
ENSMUSG00000022214	55.45263537	40.56803825	50.93268621	53.50326689	51.5736341	36.42032711	34.52480558	35.50500465	38.7182249	36.22424999	44.01180833	50.16450253	40.80781627	40.19826133	49.69034388	41.67756151	36.65896251	39.73611558	40.40965225	39.29276165	38.23664787	49.26771883	43.47563838	49.8524125
ENSMUSG00000035202	31.71041482	22.38438892	29.15196914	35.39595121	23.54532411	34.38379307	22.94428125	32.64252339	35.6061706	38.75189969	48.82822939	24.42494699	15.69523011	20.28798034	19.09925784	14.46849476	18.92627773	18.81701481	15.60188853	14.95558065	15.68104609	17.029027	14.01221236	19.70431775
ENSMUSG00000062070	188.152473	172.8880045	195.7479085	164.005704	171.4833201	133.0901449	127.6157335	126.1899054	126.1835377	161.361201	146.9898871	161.6953617	119.1846204	132.119599	151.4875401	153.5941694	114.3276647	101.0568005	97.20201376	132.0744876	117.3751132	158.1963122	143.2505472	153.0547982
ENSMUSG00000031604	76.23703329	58.07968658	121.4111089	93.86412592	62.72731446	23.70058636	32.26172456	33.59746352	38.69037593	22.98352142	65.85049339	63.12225128	39.18609687	22.79987398	60.84370512	39.84065628	48.94758042	35.93064538	43.15343864	53.75897244	34.65750803	51.36812272	36.49176668	100.3950792
ENSMUSG00000001249	93.95827742	76.49288039	68.31504027	95.55520581	94.56347814	75.92798089	86.86127409	82.97973822	82.66551105	78.38781388	96.39328928	84.79813055	79.86424857	81.18798085	93.06569119	94.19709578	85.16734914	85.67059146	84.07361321	89.47022125	87.9382006	81.94050052	82.95880032	87.11308174
ENSMUSG00000070644	110.3901837	84.88094901	100.8425606	89.26107992	106.7414043	49.81756916	43.63227962	59.55443722	78.44213741	61.69696137	56.8864341	76.83168726	65.87993309	76.94698813	112.4874135	71.7549317	63.5026465	65.88686515	60.87237601	72.81142052	70.3395235	72.92976579	82.6400612	71.64694623
ENSMUSG00000023019	71.22551169	93.76894709	112.8346674	123.8537693	110.5058071	132.8940194	136.1237198	156.9659845	122.3419479	99.23420513	128.7683062	114.0020386	80.13042591	52.06130025	50.55609041	53.20983054	72.48509508	75.67141382	90.2761875	99.03254472	100.1927404	66.25012444	74.1885405	79.82969042
ENSMUSG00000061838	89.28379035	77.34670305	71.34397276	84.9942113	85.07317508	83.30953477	57.91012069	50.803977	51.80703157	77.86177332	75.87263899	88.4336094	77.8385406	76.03962909	82.29685047	82.8740594	71.52324686	69.38400672	60.08568247	69.04114171	61.83492087	89.62943296	76.03994163	77.84251535
ENSMUSG00000046352	133.2281189	139.3355305	285.244956	154.2549697	161.4151585	130.3092425	170.7588057	136.7519084	125.723367	72.95098871	106.2596277	118.6117187	89.7191455	87.45242094	161.4175948	103.8605407	108.488647	148.4285723	141.7393247	143.4409939	146.6502191	145.8202646	119.468569	123.2640499
ENSMUSG00000078650	80.07559132	138.5937849	37.58721094	125.1754582	147.3894428	178.8339177	142.6912076	322.8720531	179.122606	32.59306464	140.2626971	183.6526734	60.65397714	32.27993054	105.38552	96.46991273	224.3320795	48.32021381	129.0217917	150.7482484	86.61583407	43.65054717	32.65581008	43.88053273
ENSMUSG00000033610	48.9359845	43.47117221	31.11658832	55.01385899	42.9502907	39.73965784	35.37586205	34.3298564	32.47922468	43.27313517	41.31343973	48.44478947	40.08831138	34.26300874	47.99796202	50.35721751	49.99647364	46.0134339	33.8407065	37.51589225	36.47695998	43.77621856	33.50061294	49.5206005
ENSMUSG00000070811	740.6011404	356.2254873	81.23738931	684.3094517	639.7842459	632.8200356	0.116709434	0.040792693	0	268.7680006	1120.934513	962.3136174	869.2966315	548.5516064	943.0790728	875.9685034	768.5268586	613.7413765	346.1890008	125.6580991	0.105183989	1172.254319	899.4419942	1103.597729
ENSMUSG00000028158	51.25344668	54.70411843	44.25804975	58.27109225	61.7712612	58.64009683	61.1475443	58.80848421	55.08311362	54.04053249	41.82675048	59.95311207	50.85673928	34.88174644	48.72559309	62.79762701	52.1225561	45.32079892	45.47642809	59.28888417	57.03473835	58.55690156	44.47909054	61.79096497
ENSMUSG00000070493	178.2819446	148.9399934	160.3314634	177.5619279	153.6489679	133.9263079	118.9933183	127.1175464	116.6928557	160.829355	187.257957	142.1823284	133.4727049	160.3706357	168.4455698	162.3640118	133.8681898	129.9364703	113.8764615	149.1414498	154.0849942	154.5621281	154.3504513	170.1797771
ENSMUSG00000022304	107.7488047	95.81725003	38.75054102	120.8213133	139.9295567	92.20203413	51.03875376	66.68921982	104.6178363	74.84080386	84.76185835	114.6215003	103.5917387	78.42716362	110.1797448	111.9752413	107.029068	86.81875091	89.99912914	94.54161178	100.9648829	110.9675352	101.6257353	120.6684147
ENSMUSG00000035031	11.55651557	20.40123584	61.98199357	17.90448713	10.05035561	20.86796616	400.3464857	290.4522541	303.1898411	7.621660089	5.018588824	4.936499942	11.35953223	18.45545786	4.365767847	15.25009507	12.82472713	127.93726	48.93853852	50.8065506	106.551265	9.152089381	7.04133576	10.49184097
ENSMUSG00000031482	61.92785563	78.86780568	100.5015836	55.51527899	70.90385173	49.33904114	43.83234399	51.12718738	49.12100612	43.04580197	50.07628748	72.48584315	46.53400373	57.37286849	78.07022071	48.02244378	58.12190479	43.49531684	59.74092816	55.89304242	53.41476159	74.34311938	59.01121347	53.73521037
ENSMUSG00000021000	35.0743977	26.85908292	20.77065158	34.80001518	36.61311763	29.24058375	28.0038883	28.72126081	31.06114993	30.01937423	26.0467211	34.97415054	35.26593547	30.7599888	39.96471831	41.07954178	36.09700329	32.07724231	28.1752311	35.22520261	36.51686927	33.09022068	31.85630488	36.02848733
ENSMUSG00000027422	27.41120222	33.55985401	59.76626909	30.82007425	30.9026839	35.34906434	40.23869254	46.64843166	49.19450797	36.06688595	36.47683045	33.53111964	35.62032017	31.77880312	29.63485081	34.30034869	34.5716962	43.29013805	47.80653718	36.84346968	44.75757107	31.66170965	31.88188213	32.76120816
ENSMUSG00000040660	258.4278734	258.3224456	57.92974871	286.8173415	305.6825894	267.2236637	0.015366327	0	0	228.3964503	178.7106918	275.3026061	256.9878232	195.7578034	275.6564067	300.1058117	256.2686613	175.5823198	225.0874117	225.9989173	281.3255677	360.2944349	262.459378	294.6902638
ENSMUSG00000020368	66.30893285	68.08584084	99.50432039	71.7388871	81.15496188	71.76215513	84.41163414	66.39976935	74.67269166	50.89298419	54.56579498	67.57682866	60.26533897	63.41287077	67.65463679	68.59232273	73.72669538	72.66767282	75.39153253	84.43013413	82.82408726	63.1932583	69.96670218	68.37372075
ENSMUSG00000015714	88.58624577	93.86335333	97.01522319	95.84728181	107.3932029	80.90909608	87.97951495	85.09880657	93.9760922	80.46619747	80.98766697	94.37529467	80.79961572	68.41772455	94.8145994	91.81579431	90.30744092	79.78455616	81.73773533	110.4629354	89.32014885	94.77683459	92.7129373	93.80374018
ENSMUSG00000033427	59.80394719	46.98654035	49.33375407	55.98085684	59.45556237	43.93992143	36.66643739	38.92354446	45.08979964	43.47906279	57.33521325	51.10690198	48.10964164	55.84376604	54.36228485	54.28336657	51.73583724	46.52019648	47.11185264	51.19907212	44.9685092	56.86446632	60.40400132	54.24842781
ENSMUSG00000026781	41.60954317	35.32143053	29.3999819	31.91636072	33.75180817	35.00683867	28.17253516	29.330614	29.87391642	37.30088549	34.340447	40.21790772	37.41200545	41.42956554	39.8290605	35.06450813	29.40987126	25.8665563	26.62142585	29.43770931	31.24032262	37.34841625	31.50284611	35.42568812
ENSMUSG00000110439	50.96222587	132.3061264	0.070514478	1.507304233	176.6003133	59.24811558	994.4222621	2113.740335	1110.182745	17.5426863	39.22568565	51.08439522	30.17132571	0.063466885	21.29058872	144.1480732	133.7429288	148.6985764	214.5786835	544.7591286	247.1008899	18.25194755	0	9.530186594
ENSMUSG00000025791	163.7247987	113.9980557	129.8230687	142.0507664	140.2131686	103.8031441	80.8366462	70.75133001	77.43802694	106.6098641	109.7937779	120.4048628	92.21810396	99.97357541	109.6725909	125.0810229	93.70461887	92.26605913	89.61679441	98.24769946	99.118823	107.774753	118.2286558	134.633254
ENSMUSG00000024085	53.98564431	49.46589886	57.08178734	50.98159598	47.77809905	46.60748059	43.90136142	38.18284171	41.92834949	45.39838936	30.23505625	41.67943216	44.40109465	38.67818069	52.75482256	64.62079829	42.30693102	42.3016343	28.53189622	40.86467684	37.03733142	42.48671551	33.66534669	45.69999363
ENSMUSG00000054619	186.8866851	131.9005025	66.24615119	135.367348	146.7237867	110.2667666	95.61309108	102.1324533	118.0153831	122.4665175	147.3365591	143.2292961	121.9473299	145.0250596	166.9141046	141.7186734	114.5472701	104.9892441	97.02617306	113.6348614	107.2456762	134.663235	126.7639502	129.0333723
ENSMUSG00000026272	254.2964822	243.0534375	293.5831446	163.2129085	220.5372285	145.9764494	73.77528655	119.3955011	140.9227222	186.1763324	227.7084059	222.5092691	180.9695657	323.8448087	237.1398284	184.5864938	186.6334105	193.9675346	412.7871427	192.253732	198.076017	282.9869419	277.5601289	298.586355
ENSMUSG00000031751	72.03826166	65.56609813	88.22628327	88.6150942	78.7753026	82.52976398	86.71889469	80.67463885	84.51491122	66.2416404	71.70720819	71.1637747	66.73888186	64.5636083	74.01529568	81.33921858	68.20719695	68.18559589	82.38597884	87.44117647	87.17784935	78.0520862	69.18521482	72.03024717
ENSMUSG00000079057	78.1423169	65.70903249	43.44612172	87.78526451	102.177766	70.76612918	97.36760409	132.3718176	144.2422862	64.59365314	59.75663522	73.70906755	78.36701224	54.62346253	88.75966401	86.53959226	69.78242633	72.08845076	62.16875748	74.31524646	94.84090587	84.08113914	67.45004424	79.38118642
ENSMUSG00000024899	123.7009696	114.6917536	69.35244844	100.8200883	117.2923786	73.67355232	43.72504378	42.79437437	51.68001023	80.97163656	83.79256558	127.7841455	117.4396426	68.28787755	144.2925026	134.3423687	142.8279922	73.29280287	118.5744723	130.2705016	101.1219534	146.5480032	108.1646468	142.3568955
ENSMUSG00000035242	129.6468594	109.1693082	123.5739077	139.036174	137.811508	119.3715292	92.28545312	108.4664472	104.4888278	124.0686502	182.1277904	124.5437362	108.5550638	132.2438607	118.1850324	110.7801763	99.30907322	90.75151033	113.5003572	123.1059543	128.6834407	120.9247298	123.303375	136.6306169
ENSMUSG00000046329	58.55116464	60.12234982	61.40106125	67.61395913	70.72529108	61.63150628	59.86523803	52.42116106	60.92577977	45.96696767	65.33788084	58.73479422	50.95165856	46.67119597	60.85606611	60.58308124	59.54995866	61.02333222	52.17791676	73.3965447	68.84278166	50.8177781	64.03250754	59.69613782
ENSMUSG00000074336	125.1991208	112.448472	119.4635888	150.1919079	126.2810866	115.776308	102.605396	117.8951438	117.1498703	94.52450516	202.311989	124.8846755	117.724707	146.4235813	152.7727269	129.0631299	136.4555354	127.9807464	114.9010742	162.1760202	165.7853482	153.714851	157.1047427	148.0414437
ENSMUSG00000023175	188.3510362	160.4182325	186.0715175	217.1245061	193.3923335	168.5672818	179.4789081	166.0339964	164.7465666	141.5362891	190.3919697	158.0253062	138.9203643	152.1263437	176.5329518	177.8959209	162.9301873	185.7463229	189.3782783	206.582748	201.5131559	172.9963825	186.2603038	201.4775257
ENSMUSG00000021999	190.5380815	173.0005149	259.064349	184.7923099	172.775827	155.2771898	333.7163348	235.4358918	222.1769783	125.2750001	149.3902605	164.8679353	127.3185346	121.9029374	157.4670922	154.8176336	156.0450473	205.8968736	188.2203808	206.9776698	176.2332229	166.126889	152.6502745	176.2554911
ENSMUSG00000078674	2.136765351	28.25291581	0.065282759	40.17661199	128.961453	78.70611862	1381.847234	1873.480355	626.7113704	12.92717433	1.045262129	31.75856046	35.23342827	0	17.35938822	72.73188341	77.34957536	95.38893545	146.5784825	310.0489626	563.0493271	21.63403567	5.027632109	12.84768392
ENSMUSG00000019505	176.828495	173.9827491	265.6690639	180.1138256	190.2656564	208.804352	204.6647301	172.9186915	166.1090783	149.4192334	201.7643858	177.8074495	153.6356553	188.5659871	185.1677541	161.7818075	165.0257754	190.6228646	221.2109496	185.8365748	184.8721953	182.1949198	169.9727661	211.4935316
ENSMUSG00000030378	65.48886497	42.50037181	19.57826756	59.14914914	62.22085713	62.14290572	176.4307254	211.3799966	284.2991973	24.61774843	71.61727973	92.72949582	73.42520644	30.45076959	97.90150805	62.74453566	94.99452642	74.82651918	70.51056826	132.8175418	115.3139373	97.09919877	53.0879438	89.74600156
ENSMUSG00000003746	36.66633525	33.81375161	36.72545986	36.84182482	36.71047735	35.27413615	31.11619667	25.05423186	25.13606672	32.32247826	29.62821038	32.99811466	30.05183079	31.40656513	35.22241153	36.31700539	30.09533611	31.20855728	28.78104499	29.42546706	31.2535573	33.33403542	28.9270585	38.54444772
ENSMUSG00000017009	124.153869	106.1136199	141.0914974	124.7178956	115.6046022	135.0452072	124.9406343	132.777381	124.6676144	80.92290866	140.9860394	138.074134	106.4257856	104.9239544	211.515814	115.4086889	174.4767544	134.7506413	166.04308	121.8188304	140.0312338	97.78239184	112.7317484	110.8447831
ENSMUSG00000024026	18.95913525	21.11748013	19.88812462	24.19030327	26.31311054	29.18574581	27.99821816	35.66786531	32.29557821	24.8289331	28.15510974	23.18134197	24.43118685	21.86296236	20.3550321	21.99902112	22.53913675	23.98251245	21.78237404	24.83845215	33.13628561	22.06760483	24.22944123	23.20949591
ENSMUSG00000069324	257.1160815	296.6827333	107.5166105	233.410507	274.7113545	98.89907925	57.90163946	141.2231228	137.9934573	65.1651397	128.1091895	239.9844263	89.23731635	69.58011284	149.6482285	86.80245393	91.86002677	59.60781777	119.9046265	84.82104279	36.65943857	211.6394628	126.2492204	152.7249989
ENSMUSG00000031594	56.10816188	35.02157337	166.3444889	79.89765466	27.20663295	66.92044118	244.5568551	76.95916901	40.51653319	19.02563649	25.03678613	28.16725335	29.54320104	21.0433731	34.16562633	54.5794303	60.20116535	405.0555243	87.73574225	73.98649062	69.62689017	40.1525026	28.16313607	85.28920842
ENSMUSG00000032518	86.16489425	83.94429131	123.7912472	88.51547076	91.86897455	79.90373587	107.015409	115.0547741	109.4284873	96.32344959	130.9501004	74.92310098	83.77163869	112.9099902	95.17444686	102.0583081	99.73248018	95.8215784	108.8839101	114.4234758	116.3464987	88.55171811	100.3798258	111.5545288
ENSMUSG00000060459	132.5435391	105.2111878	205.122774	107.4444106	117.3354617	107.3457799	99.58785309	76.50823261	74.10211495	117.218383	128.9047756	104.4021087	109.0980187	140.1901767	125.2360296	132.3448619	138.4012472	153.9602447	132.7212624	124.0389744	138.8632943	124.4386899	133.3020629	137.8393393
ENSMUSG00000027523	24.68248269	24.80102241	20.4633672	28.02893975	28.82864538	28.84877132	31.68033373	28.44352648	29.57525812	26.39249426	32.56207447	24.63732363	29.0221545	26.27873471	29.29210072	29.39659802	28.06196315	26.74004444	28.65678775	32.98865925	36.61720962	27.70134719	31.16684568	27.49453378
ENSMUSG00000032314	195.0860943	192.6070757	148.1429449	180.7743272	177.5518128	169.8503354	122.7553012	139.1448096	141.6580103	179.6567082	202.4407055	188.3777972	175.9798905	213.3983549	189.3232292	186.7756733	177.254248	136.9274442	164.6309064	170.4743431	157.0719671	195.3612469	184.2063994	173.0086721
ENSMUSG00000039682	102.8275217	105.5941285	121.2201579	93.64141409	96.44457367	79.45167405	106.5900333	121.8462203	131.089516	87.33120227	81.76238381	88.67345157	83.28080065	99.44752748	85.05246153	81.33501009	78.07067775	84.94972481	93.33211989	98.30832182	97.97596577	91.49032763	94.30135095	96.18749879
ENSMUSG00000021048	90.78607038	83.33233986	82.40397796	76.81853873	84.95901445	54.68847471	50.88570755	48.28760194	54.797972	63.52246783	66.6841202	86.78904916	67.93497776	64.8617058	72.56731709	69.10875264	64.66064	59.07110758	67.79300995	67.24833889	65.723157	82.68737974	76.23085555	78.58920371
ENSMUSG00000047866	58.1357061	53.56542895	40.59092171	58.94338425	61.47514146	53.73523976	57.01733511	66.26925412	69.01304806	55.52172968	48.50975037	73.70130231	60.68194334	42.4140904	48.98421311	41.75083387	43.43621906	43.3085335	60.48117286	50.17521229	62.84649757	53.71078721	54.8633386	60.48721493
ENSMUSG00000082644	29.3342064	50.95218522	157.0465442	6.396773039	8.416897379	9.343766272	1566.668321	2791.752406	2510.873858	155.5247231	44.14959366	43.68509592	19.48085844	14.21401412	27.08199575	1.754261702	0.99779852	1.724760119	1.892211674	41.00891535	55.51505548	3.230515924	6.537055847	8.043782884
ENSMUSG00000032047	91.88147867	80.81420103	51.33460576	101.0722791	96.48820936	94.52893046	62.47945475	71.81216022	75.24427191	64.58551196	91.36336435	102.9183825	95.06774401	131.2613899	118.5476701	96.07009648	110.7296396	86.35006203	93.49304686	93.0616726	77.4712266	94.78075131	118.1381623	93.67225858
ENSMUSG00000032349	74.59567964	53.95731154	99.99022074	89.93499316	78.48137294	90.15982093	80.3593831	105.3409796	74.61863387	78.43769157	111.5538137	107.1797529	90.45113967	74.2253324	79.67622454	66.65698812	100.2311175	56.35828665	213.8310643	154.7225762	133.3176	111.4272877	98.34533683	107.3061963
ENSMUSG00000015112	106.5682182	85.33893326	75.18784468	100.9057645	94.22598478	69.08305638	66.89162212	60.56619378	71.59220674	83.6020097	68.90874665	84.94252319	78.70289124	79.87405179	90.63024776	101.8114266	74.86856452	70.09057073	64.02691988	76.28627601	79.05634699	89.25577197	72.11662966	87.11395977
ENSMUSG00000014077	81.46150728	82.95697624	71.99145317	99.30707192	89.64919981	91.5411549	102.6295536	86.27633592	91.1832282	76.82039767	83.88590267	83.60912453	90.94024441	76.54827286	108.2910154	109.997451	111.6671713	88.66162625	103.0111829	111.5346899	128.4617558	97.3052691	91.67475835	93.32384679
ENSMUSG00000019818	59.70119508	58.90677172	70.80450044	65.81645388	70.17901257	74.19835913	66.84237086	82.96394804	78.78143774	57.38255478	66.61665691	67.37973213	64.88096559	53.52113587	66.78635281	63.23005104	63.95574732	67.51638002	74.53388147	81.98596492	94.66015232	71.04077937	67.61996918	81.49631813
ENSMUSG00000025396	199.9808867	246.9858278	101.4773855	130.3250294	237.228968	260.7107941	11.71392216	53.16181457	47.64493849	547.1476093	221.540393	175.6718021	425.2115027	579.8266875	420.4809459	283.5790733	215.8710749	186.4477903	156.7975931	125.5914148	236.1333802	339.8202385	449.0878368	243.2018163
ENSMUSG00000053898	160.9871198	126.7663074	81.34048818	179.7257712	151.757153	151.5808669	107.2059958	83.66792092	78.35553877	137.904265	179.7291228	143.2314619	133.6947281	138.1197519	133.6648877	147.8610847	129.7220087	136.9818637	108.8654518	110.2792033	124.9199868	144.7256558	138.1703569	142.4433042
ENSMUSG00000032050	78.63856421	74.02958454	57.832564	60.92992682	70.23079642	73.64498085	50.87409138	44.47232843	49.08776064	69.26452681	57.06839649	78.21725763	72.58326903	79.69830557	78.10592317	67.33715804	65.41367507	62.42111432	56.01691514	59.71152736	61.19020761	85.62510297	73.72203656	72.01855063
ENSMUSG00000001155	94.4373972	109.8779527	77.2987132	80.23719899	101.1138215	77.43928187	76.5113707	102.415155	115.7316594	105.7298341	85.99358066	107.3274193	100.1799216	128.0699099	107.8902536	95.07282902	103.3738534	81.67148156	104.5004243	88.26977855	91.56641891	96.14083524	99.86662117	86.42469806
ENSMUSG00000030530	34.36681382	37.06359214	28.2562032	32.84804859	39.02269709	33.24376123	26.33649229	27.55309517	28.47188539	40.09074369	29.82281918	36.00123009	29.4834471	28.90325695	34.52165493	29.17945243	29.353188	29.70480597	23.02576741	25.92662384	29.37449122	30.78623771	33.19166701	27.92957166
ENSMUSG00000024978	39.12165973	36.54645634	56.13944996	44.24815737	51.79850188	44.53865745	37.59133125	49.55495004	50.88547009	48.81288446	34.35503787	48.53203305	35.71122279	33.42741476	37.96887409	42.86992123	45.20585107	27.67810752	33.5308381	77.07653115	39.54766457	37.1808164	32.62176473	43.72252346
ENSMUSG00000020917	34.1097208	55.39056208	98.648506	52.65548082	73.2071813	39.64292813	55.60122355	72.43349632	90.76662253	37.48021817	30.1784966	46.43817138	41.32916389	30.54695178	45.42146592	72.30220904	75.59760716	36.07454652	53.23654222	198.8673415	75.27881998	44.97074075	44.04819805	60.76565654
ENSMUSG00000074254	26.40835428	28.29170021	15.789563	616.2648068	428.9615088	688.5078058	0.049759316	0.086960258	0.326184386	79.1825987	68.10888857	66.60088287	177.8610737	140.6998386	215.2015566	988.4780447	556.8362395	250.7879382	730.7906985	980.8386473	611.6018051	272.6649701	114.2054524	176.2038822
ENSMUSG00000041028	86.32395482	77.53566834	82.11444773	93.05047415	83.64179724	81.38282212	71.33127758	69.60507389	73.73527763	76.27033728	73.30264449	85.03424984	71.47467645	79.54511974	84.14627905	83.28577176	71.49430708	70.19602012	72.20850048	74.23408822	73.13398502	87.06858809	68.26999819	73.69631258
ENSMUSG00000078798	490.387648	185.5659562	33.77902748	382.3240072	379.596835	368.8150348	0	0	0	108.7008777	838.5602258	684.0287081	570.7180543	268.349748	681.3128571	640.6324634	594.5437174	430.6308484	192.212117	57.17416949	0	734.6782628	590.1084005	824.0068318
ENSMUSG00000070594	94.45481726	92.58932348	105.5666455	82.40861784	82.64521287	89.08644324	105.612407	109.9169034	119.2742526	92.60480015	69.16075343	79.58002307	84.12754501	105.1148718	94.25041526	113.1640772	95.14561197	99.32913131	92.48281352	93.56837227	96.89475129	92.109726	96.40023906	102.806339
ENSMUSG00000040883	124.4300611	105.3711766	115.6454192	126.2734992	131.3483132	92.6710938	86.05857981	103.5600269	111.9503326	96.9449214	167.5457779	116.0659863	89.81012255	102.5464165	114.3401755	119.9693782	97.71083641	96.51784682	90.25379908	118.3416119	118.5527154	112.7154206	120.2081928	134.2810673
ENSMUSG00000048087	204.0085141	170.667798	92.34578417	197.5112521	208.4992528	128.1629106	90.73759835	92.84847666	109.3558684	129.9223574	132.5274805	144.4873406	114.5606223	132.5134422	159.4932872	178.8606088	141.9536226	88.89325794	104.9434509	119.0763965	112.1019595	143.6629296	139.89552	153.27563
ENSMUSG00000000563	85.61375909	77.98938285	69.20242788	66.43526558	71.91254223	64.48438057	56.0041807	64.74772255	65.54027322	80.40867093	87.71340713	73.98053936	70.50377913	87.84464634	82.29592984	76.29151301	65.71989842	56.93133706	63.74328434	72.34277151	65.37199003	87.39879757	78.3079727	71.52209841
ENSMUSG00000061904	57.86591571	61.35271955	57.25068575	51.09585135	59.08247823	45.12700072	47.69737946	45.87482314	47.29344474	53.19979327	57.78515769	51.90539474	48.69896911	61.80791166	59.97054848	54.50367374	52.93088247	45.03667804	48.66052453	55.45516652	53.27629685	57.01950877	59.07036882	50.14682663
ENSMUSG00000020733	197.3372177	157.2540753	168.923971	198.3331942	200.7006237	122.7576598	174.9550815	116.1202681	128.9900814	119.8654668	132.2336103	120.9116853	117.9645848	112.4125459	148.8911114	160.1282302	120.3605833	137.46507	85.40294261	153.5600374	138.8502965	129.5399197	143.8550945	141.1142481
ENSMUSG00000039114	149.8110985	138.3935982	94.0119622	129.80976	133.7116286	140.6687533	78.81664706	111.823854	107.4221952	138.7706215	173.7579812	158.3214096	179.8014324	175.8164208	198.0889926	192.2743234	179.3211403	142.5937774	179.2738942	187.6355274	213.7812894	211.5840514	157.0161093	229.1091263
ENSMUSG00000025792	103.6222965	88.21126661	64.13960195	120.7857015	117.0669274	79.18282168	54.1751683	46.04536327	44.48389813	84.86127598	118.2188227	92.71587051	76.12801832	65.1627638	81.21420845	74.38335875	69.13168479	59.81620926	46.04123828	57.86304658	61.05216644	70.16800397	77.9888117	80.72090064
ENSMUSG00000028737	74.95879101	68.72073187	69.05836926	70.02491522	75.52137074	53.33353158	37.05770712	34.19446039	39.44456575	56.59453676	66.68729174	68.65563401	60.1938441	63.79331802	71.89014942	63.92198928	61.52177375	49.96056135	57.63435265	60.89669149	47.71994154	75.64510914	66.49704258	69.73371836
ENSMUSG00000096674	9.632769203	10.01656343	0.164089096	1.20724553	6.417840505	4.981928192	1597.309041	336.6840575	1884.361797	6.195628099	10.6292262	17.03145765	14.30784311	0.118151325	12.80434302	4.153194343	6.616360309	0.843662288	1.310163446	3.143958768	0.112347871	20.15344707	0.092466009	4.954160631
ENSMUSG00000025492	511.6891185	485.1518917	561.3262911	347.1276048	315.6668361	302.3030233	562.0884732	512.6172256	460.1895511	319.7764497	431.6456875	371.4502849	375.6022593	298.4922	409.0730094	349.4394271	396.3435534	640.6071001	423.0128089	502.7239888	514.8190001	445.1669841	419.0349053	482.4011482
ENSMUSG00000020538	54.94376932	59.21332734	60.73451803	60.95689956	82.06871415	57.51747062	48.58774922	33.15140491	64.97580416	31.05426317	27.64100526	38.91577587	46.97736913	40.81400565	44.85359114	51.49958088	58.72627281	48.89542576	54.64407016	144.9554071	87.80043978	38.74254577	68.3256627	55.3313218
ENSMUSG00000026687	100.4178656	86.82541961	75.68930913	116.4155108	117.207674	80.28992244	69.80569636	76.43069936	87.46567554	58.90760952	68.50344583	90.99322494	74.57781255	56.38141568	89.19661302	101.8881237	97.65577965	84.63889968	110.3974325	110.9772319	100.9881334	93.24127711	86.13784099	102.1408007
ENSMUSG00000035836	52.08209832	44.67841876	42.27255267	92.18560649	79.04438952	101.9733572	158.6898135	244.9205339	327.4100178	74.14580537	74.2549899	61.52008488	64.80304374	66.02847511	52.19181196	98.01707155	75.99621395	37.99262545	69.05938122	131.7104285	142.1099054	70.07757624	57.58581561	61.31976299
ENSMUSG00000039783	64.99177168	74.38148872	57.43569933	55.42366095	66.04623369	42.39474793	71.738552	70.16157546	65.39696761	51.17907072	46.12359808	66.19818819	57.27135428	49.09835942	65.9934823	57.62660568	53.28657702	50.2439878	48.53938666	50.54574595	50.95445075	60.54678993	55.49983159	59.25029711
ENSMUSG00000044749	67.67149324	55.31723466	41.60379031	56.48200418	59.94208722	59.53579008	38.45588839	42.97798889	51.73159947	66.63584085	32.75986397	60.81508786	66.60844279	69.80446685	76.37186899	72.87627397	58.91720639	52.86151108	44.74702548	44.85911685	48.08163174	68.40647545	52.79010307	73.97367284
ENSMUSG00000025651	87.93810001	76.12272337	61.10205724	69.9457915	80.40438706	59.3967205	50.02064753	56.40495933	55.09976482	78.73500414	76.29651581	71.95207806	62.7699432	72.54502043	73.71200736	69.92192138	58.85028175	48.93034243	51.92635034	61.33059458	63.55313272	74.11939537	71.46549139	64.88753263
ENSMUSG00000025937	55.58116967	70.7999138	55.48069411	47.49265841	53.00580048	62.09886153	59.18862993	70.6497281	77.95203742	65.60741073	61.16873197	62.92701394	64.62461542	60.1860803	62.89543592	57.08685023	60.52805427	48.59451632	46.61299218	66.0702486	57.51431027	55.71490556	51.07636575	52.36769095
ENSMUSG00000030711	224.317825	223.4465004	214.9529054	245.7750024	259.7512488	182.6395318	108.0973315	65.40909373	84.76007159	131.1067629	283.1963794	217.2097904	193.6161946	198.1651342	250.5203679	299.3957196	270.6747734	175.6702208	291.6959611	266.0007231	226.9108298	309.1049255	237.8637464	255.5131017
ENSMUSG00000027828	58.21814895	61.94035432	138.9180178	60.76015823	56.08528398	59.14609544	75.37090803	62.30232221	70.89574094	56.40598956	52.93856829	58.68683405	51.75888395	49.93624527	59.28770248	53.83398547	57.41433394	69.7434847	43.65280337	63.94506538	56.23284293	54.53970205	55.0115868	55.83527386
ENSMUSG00000040017	93.21562311	151.2601748	140.9242453	109.2805111	152.6356507	103.0238649	282.6280031	186.3300347	116.1716357	83.29743527	90.67039272	99.06535519	88.19081682	85.15119129	89.55991628	87.78627641	83.11708456	152.0745238	76.04567194	88.35516399	85.36077526	97.48020222	85.12260066	78.66935166
ENSMUSG00000020821	34.20997742	39.35955115	28.97133272	37.25354626	43.50450686	45.39527848	31.24006474	33.31410179	32.5725089	48.71190069	39.00437543	43.14389723	46.20091451	43.59357209	44.09973385	39.96905309	38.63419868	32.72855772	34.40930036	36.11379951	40.841717	45.46970503	43.99591003	39.09854345
ENSMUSG00000028618	144.5902137	114.3467723	127.3613915	160.6088685	145.9500964	136.8416485	130.6899873	134.1854805	136.8800077	127.2926347	141.8154601	125.3028085	129.687982	133.702145	139.7748743	147.1713107	141.2681918	125.9712444	148.9266067	150.0971423	159.6988654	138.8398268	134.398025	155.1821153
ENSMUSG00000017453	119.9010841	117.2887524	68.50487262	134.1166694	136.7921449	106.7571956	85.4196351	96.29931045	102.1232505	111.0201929	137.2063425	130.6907685	133.9749279	117.4756616	132.851485	147.110564	133.4002269	105.6933645	120.9617135	129.7425083	129.5235639	137.8885858	124.7760785	132.0762086
ENSMUSG00000033684	21.22719553	18.92643305	61.28414061	31.7209551	25.28015202	25.42865441	72.67480016	50.9355691	46.6434789	17.53256722	17.27548848	16.23333354	15.14092052	11.89983417	15.53313938	20.4118764	26.86072062	46.3619354	40.59008839	37.03170085	34.73564536	16.94909887	21.39909849	22.95956895
ENSMUSG00000056692	46.17062108	46.53373316	42.26481373	55.24170131	55.88292173	60.23337036	55.48437596	47.24208185	48.00942027	58.54408272	55.95797211	51.29216138	55.67667797	48.13347972	59.59808791	62.31396667	56.64135227	50.14662692	53.65395446	54.30007072	61.51866734	58.9475508	48.80786898	48.06701036
ENSMUSG00000051716	115.5704124	139.0277447	308.1663386	198.2302523	150.4136194	125.3780651	265.3833863	181.1293419	149.1201693	54.13807029	83.52280343	92.21042756	76.81839441	52.83967014	77.86569321	103.8681816	128.6605562	204.66154	168.7830369	174.3213777	166.7451231	94.21511677	110.0838387	105.7888589
ENSMUSG00000022136	38.44806045	48.00863357	89.2035375	46.29026942	46.84854804	51.22388107	79.27628521	55.40413421	70.19104363	44.59515864	33.5817653	43.0421682	43.80230155	40.49213777	45.79948107	46.06280872	47.85174462	59.50436603	41.70840902	52.60825773	53.46685681	43.30351956	44.04380899	40.84492984
ENSMUSG00000047731	61.44576857	55.92660322	42.12361601	65.56265636	74.00581574	70.2256034	50.071407	50.80341003	50.52884138	72.24083545	67.83279796	73.13252608	64.72153602	55.82041194	69.70417854	68.38551834	57.44184803	49.89601203	55.29199094	51.98511095	63.37063121	62.57218225	58.83494273	54.62994371
ENSMUSG00000030244	194.0942105	94.97941779	44.72925492	93.39454975	126.1002479	78.25946566	50.49376361	63.32165146	85.14351298	196.4145984	93.97411781	107.9714661	149.0253105	230.888955	236.9406446	174.3163687	100.7383046	118.6329467	54.66318737	77.4403032	90.56487918	175.1687153	146.6829217	105.1451129
ENSMUSG00000021340	34.24743579	58.331631	42.8242239	63.63956353	69.88957198	43.43675141	49.79152081	47.26413174	54.6879185	38.40157974	51.19873429	51.83455757	48.05955915	44.87650229	62.85878996	59.42617519	56.58047791	47.46075794	58.95704219	60.430757	57.11379878	58.04220441	59.33733632	66.14265363
ENSMUSG00000032216	23.52798924	22.45858628	19.36156278	20.89758203	21.90233791	21.22380776	20.50460006	22.1457998	24.23968831	23.47787348	17.71891551	22.72456713	25.69511119	24.75308224	25.98254015	28.84486351	24.36090487	21.83418301	22.76860239	24.8699794	25.05058407	24.7393821	21.73402501	25.66820779
ENSMUSG00000029571	48.5512179	42.89118676	31.29376279	40.3445745	40.73292391	49.59927809	27.10949174	27.71534196	27.46959049	50.50451478	38.04463735	44.68611461	44.94427038	49.61884714	52.93525277	51.91956199	41.53537068	39.83833514	25.24505232	32.1894262	37.21452323	43.49354877	38.79398894	44.27444185
ENSMUSG00000020741	43.82800846	42.08717907	41.95376112	38.19756793	41.91311382	43.30783766	40.76246625	42.10076953	39.23543653	45.72385818	38.15842923	44.92094458	42.83230553	41.26108377	38.71080495	35.67639304	33.24490924	36.43748069	47.1821223	34.43201958	43.59376465	40.93933533	43.37940947	40.54619782
ENSMUSG00000056050	39.68278508	33.61672643	26.96093156	35.11228358	38.0129926	52.19662399	31.87862546	31.56969927	40.5122115	44.62834478	34.76708619	43.05686497	48.44407447	39.80285649	41.01275138	44.50270138	31.72387094	40.94347411	32.24243416	35.56527277	48.35098366	46.10070299	35.60907632	35.22341341
ENSMUSG00000074264	90.57379999	62.28181623	86.22439178	106.9564888	101.803161	80.61806141	67.34161464	64.41959356	70.31590597	42.3234075	77.85777231	93.6353085	49.94939442	65.17437582	72.04934865	93.52974043	85.61055234	60.56522993	75.76959412	84.43720304	67.06211857	78.60605355	72.6823707	94.41802073
ENSMUSG00000038641	115.3543078	107.6933927	64.98364958	121.80953	141.8509278	99.31597739	50.03163617	44.4372868	59.88084734	84.70642177	96.22533169	126.2282517	106.4692533	72.86313159	119.3298167	124.1653989	120.7379322	69.99226892	89.06131054	116.2521044	83.76964859	131.0764987	101.4960676	129.8241073
ENSMUSG00000027808	41.04619192	52.36031875	110.4314993	48.53462158	46.70098162	47.901996	79.47963111	67.73137007	80.05788793	43.8932758	44.17595059	43.35569664	36.26233571	39.42237069	40.74125117	40.48294951	41.52885598	46.33822142	32.73118359	53.34166834	49.67893859	40.77440259	40.87040383	35.88752872
ENSMUSG00000028405	67.253929	55.56622036	56.70909684	75.76163841	78.13383746	58.7453182	57.23769685	47.44543144	57.92919991	51.00414866	45.68890188	66.286026	50.86317179	37.90874474	53.9221007	63.68036786	56.44955951	47.56941996	48.98856614	68.82762693	58.68714458	52.69516046	54.26225289	63.58375813
ENSMUSG00000043716	96.07094232	91.50838738	103.7904756	96.7997951	96.84630651	90.4279082	98.54042072	103.101596	101.5600416	106.1777911	123.5208749	87.83246736	102.4737109	132.6976346	106.8777672	113.0732313	120.8748663	100.6171954	120.617785	123.9961119	131.5072706	104.2048778	114.6462085	124.2046664
ENSMUSG00000020122	2.815753387	3.742178703	18.39989888	4.210330075	3.629479017	4.707466829	49.05668702	92.3421808	105.2181939	2.293866663	1.657716494	2.330545256	3.014716899	3.165028419	2.449454515	5.929022698	5.110571914	11.92618007	18.70131333	18.20103521	15.17858081	2.637019802	2.280626845	2.054819253
ENSMUSG00000040462	114.3197909	96.48374603	163.6294098	107.2354555	112.2225073	81.49805782	112.2715904	83.9100265	103.346649	68.68136938	85.97401711	89.60109536	80.87374482	87.07031308	92.17781444	93.41210426	96.3226642	118.4209791	118.0173445	114.9160389	120.4646739	87.50109731	112.3062814	105.0511757
ENSMUSG00000039653	128.2884854	144.2780156	104.5038734	146.4741485	149.0718653	135.0798051	116.5416158	137.9776589	130.9551017	114.9275003	149.8170587	163.3460597	132.4035672	101.5056686	130.4211438	119.303551	116.7610733	100.9984337	104.0005807	123.084381	119.3012409	144.9868038	117.3463208	130.7791715
ENSMUSG00000041891	29.52645433	34.61680931	46.61175658	27.82398519	32.74772757	24.86993023	31.74197635	29.4735854	32.89812919	21.58473865	21.25087611	26.153558	26.26463501	21.87471931	27.98474432	30.81003898	27.0396695	29.71971057	22.82280162	33.26827526	29.34359063	27.6960363	27.33400182	26.38050653
ENSMUSG00000044894	151.4699392	121.9536081	149.2457993	159.5265188	142.4893951	125.6211325	104.8549175	121.9991148	126.894024	140.9177358	233.9183614	135.4803563	105.9099612	145.5210047	144.3223801	131.8799785	105.0061939	116.0039035	97.20497857	130.6053562	125.9434364	134.1726155	138.7368889	153.2202105
ENSMUSG00000027809	38.00481317	32.84886935	22.87353904	42.22544325	39.57270321	37.22012037	26.82603285	32.07606908	31.1691318	36.67404571	34.32443062	43.31573199	39.12714176	33.66437045	35.0107057	33.07434804	34.86465516	31.62898747	34.74864738	29.86124115	32.95241285	42.045158	34.40236576	35.54942168
ENSMUSG00000062480	102.1500617	126.4102164	114.8593251	118.9835726	133.7929477	85.85252485	66.8715726	88.09159371	109.1083341	106.1445569	151.081077	87.59088581	125.9592739	137.468056	104.3350466	91.72600702	90.51884878	103.9722419	104.3967563	100.9396237	111.4793395	135.1913825	117.5773058	141.5240873
ENSMUSG00000025207	25.85656305	32.2720874	18.28188598	29.19844791	34.1712331	29.02272183	31.26361556	31.32326351	32.82067177	29.28522996	30.88470549	35.20524816	34.09506908	28.73578063	35.54678809	32.89293675	34.69287673	32.90637896	33.5002725	37.05726572	28.81216681	33.86421181	28.5827726	27.80722187
ENSMUSG00000029761	16.01109989	19.81004373	29.10602063	21.46342387	20.10235756	22.49569155	22.44937619	24.07195415	27.29736395	16.82548476	17.99631183	21.80849518	22.41797855	21.00979737	18.96467373	17.28966599	25.00515063	23.63499724	30.5466332	26.21471419	26.62558712	22.71802292	22.08184954	22.74132214
ENSMUSG00000026526	90.07864426	109.6261727	169.8781714	60.9673229	70.96355354	47.32103395	58.3938383	51.46319325	50.93977949	74.7532323	68.98492335	69.60995867	60.78180929	80.42898014	88.93097029	61.3163357	47.47350305	46.32468806	39.65832305	44.20330762	44.97558212	78.29917127	68.85519169	58.84992748
ENSMUSG00000004980	35.40072364	43.18412257	48.90049469	35.45733663	36.47028005	35.71634632	39.8213335	39.80428807	39.23621436	38.75571562	38.73779372	40.80817234	43.09095273	43.83467528	44.49127589	42.53413321	46.13052609	46.32000154	44.03976405	43.2007399	38.4024443	42.94146343	40.17171067	36.99476187
ENSMUSG00000021218	27.12748888	23.4088208	25.64113601	24.90129715	25.82487951	24.37905585	22.63475463	24.28955663	25.67171054	24.04514254	22.36028775	23.72962662	23.78908351	23.89359588	25.4430962	28.04297629	26.44177247	24.7069556	23.60417246	27.55194107	28.57406046	25.09888422	25.56696537	28.51940873
ENSMUSG00000020719	43.75651435	61.6444558	44.8172074	40.58121879	48.29984568	47.06638165	46.21841135	39.20400307	41.24520628	48.66157764	31.92459376	40.27502755	58.94608475	58.02777255	84.21504563	58.62870414	54.12537456	59.75221508	53.49081103	46.75252051	48.68577984	64.02445948	52.70589205	48.98242315
ENSMUSG00000035041	99.5019926	89.64988002	56.42521314	113.829724	102.8084365	71.9999892	102.5201832	88.5173306	82.68569268	72.91640735	70.24565514	76.54695415	72.47840012	83.47130567	90.57498339	81.05772639	78.03138721	88.09649567	79.83134422	69.52801236	82.91173263	78.09183672	81.69312632	80.38655736
ENSMUSG00000014867	76.93918273	73.80848631	141.0406048	80.16721117	82.57327978	67.81787159	86.41140207	78.1710961	73.78840322	57.79669796	68.8130826	60.65108564	56.86996765	61.41523676	66.39333805	64.94065013	59.76216242	71.71193735	60.43648524	75.44295197	76.94361066	65.08935784	74.33894188	66.77141222
ENSMUSG00000025465	38.5654427	32.14201062	29.33067845	37.37128632	38.4449629	28.04692403	22.36319533	25.11652781	26.44881449	28.63710463	32.76848659	33.61630265	31.65391091	35.19015856	35.68461227	34.0197759	34.12952399	27.93865451	31.26914264	34.02263442	28.40729351	34.39193638	35.96997686	34.74969172
ENSMUSG00000025197	95.07021555	70.27467527	98.20139329	140.8779451	140.1416114	165.0497928	138.5523785	141.4159798	205.6532969	88.77050769	76.50106488	72.55259872	85.08515942	147.1084595	95.71718989	135.8520422	113.0699751	139.1725994	229.0977757	221.7727737	290.0347112	112.9724273	105.3746868	83.94096557
ENSMUSG00000068877	2.07466649	2.876970647	3.274917788	1.049894285	0.90012022	0.554487133	182.4836033	444.4397317	762.6704991	1.693574744	1.430898563	2.165542069	1.852305442	1.419662822	2.304700329	1.437401468	1.710229299	2.162858419	18.59466663	11.34376117	13.48786656	2.44008362	2.058871801	4.257614744
ENSMUSG00000005089	30.89222852	19.29079308	22.65698963	32.34366403	24.38826692	25.55605902	14.9151778	9.809572617	11.988987	14.70497841	12.67208217	16.21867471	26.48991197	17.82317859	21.75296039	29.96923661	24.83484552	29.48199351	13.30728007	16.92148716	15.75285811	27.43521007	16.8700184	18.89196112
ENSMUSG00000015890	116.7939524	127.6308289	121.8146348	79.66025337	111.1304305	87.53715815	46.19977432	95.56398552	91.49608532	134.5297797	139.3408988	112.0007733	118.8843531	154.19547	128.4456363	96.65877531	99.89236707	90.15119965	140.4813886	75.58140177	109.2444993	122.4855612	136.4045504	118.7245352
ENSMUSG00000001663	206.9921513	174.8702383	127.8031768	189.5999647	219.4374214	160.9469551	90.83973428	93.59015772	91.67936186	171.7286464	260.8185051	207.0783029	176.5301573	170.3006747	217.5676582	192.3003264	183.0894686	104.7887283	145.5528552	198.1735188	197.3187613	208.1662803	191.4746339	236.4407824
ENSMUSG00000028792	145.8941445	92.17156134	65.45084665	153.1199149	153.7120756	131.3325764	115.2415679	91.86865213	108.515705	134.1150823	124.9185933	109.8156914	126.6205964	128.2369756	163.5344304	166.1639524	131.4882698	132.4385142	84.34098015	147.4164589	137.7813426	134.6382884	120.3429986	122.4410607
ENSMUSG00000025137	52.00068737	53.55718179	53.26005101	60.27894156	57.5060178	53.50454999	59.604577	61.83885984	61.5694419	54.49931969	74.45199225	58.44696815	63.37902921	66.74081781	60.79271345	69.66448824	72.47469246	61.26320589	68.43471405	84.07115062	78.74238954	55.61896318	64.3155773	65.15448819
ENSMUSG00000003970	178.7477328	169.8842188	220.6931939	181.9307465	192.2870626	161.4835241	182.4663982	189.3938101	178.6285293	197.1512585	234.3734148	151.7646052	161.0670006	218.7809989	187.3054314	189.1546164	191.8798793	162.3907487	179.0745367	212.1179745	231.0328778	157.1436226	213.1668101	196.4962004
ENSMUSG00000003072	157.2317948	134.3979305	147.7201878	146.1468396	155.6542534	113.7840935	100.8354986	103.1776059	105.0495372	126.1523715	162.3517621	123.389637	106.5528525	131.7233298	132.9319188	121.0754818	109.4049521	96.03653442	102.3392377	122.966562	131.2228091	119.0355034	145.0952188	133.1667448
ENSMUSG00000030884	117.2541613	106.7112935	89.99888291	100.040066	108.6189114	88.10398544	71.89863675	78.65990101	83.63092384	114.7289083	114.9817598	110.4758834	102.3711243	115.3390383	112.069386	113.2682311	95.71470808	78.79605281	83.89052241	97.10478872	96.55115315	117.8795453	107.7293621	109.1891791
ENSMUSG00000063077	13.40622587	11.15792964	11.50577007	13.76784587	12.87143589	17.44684379	12.08998727	11.37367121	13.68638339	21.53350014	13.48702825	16.26785648	16.62417826	15.02131152	16.43189897	16.48676708	14.71235451	13.54806497	11.83247474	12.65192904	14.20762291	18.60571006	12.67589273	14.96493333
ENSMUSG00000060376	162.1815028	119.0993089	117.7652497	153.1307357	149.4049574	123.775279	107.7188132	115.6567579	125.1469169	136.1936157	147.4996731	136.7449525	124.0100038	142.8567883	133.3056557	127.0289471	114.4720519	108.7074656	112.9246054	128.3951286	138.9317649	135.3539203	135.5855694	140.9616315
ENSMUSG00000007892	487.6449662	387.5529812	700.4499869	546.7080333	487.263687	414.4491417	466.6660652	536.2180698	533.0649665	464.6017496	636.9677196	417.1648576	344.990407	489.1219181	434.5764251	512.5714494	449.3632625	451.9679784	511.0653718	587.1302714	565.2178632	401.2631938	407.7723207	546.3018719
ENSMUSG00000042476	27.04717262	22.76856722	15.34485752	28.51173499	28.6529634	31.07546687	26.57831925	24.09363918	22.67290419	38.18601392	24.50621765	29.58245855	31.46104589	25.94515824	25.23521851	25.52917885	21.76533518	23.31216652	29.31024088	22.15929927	30.87029566	32.12765497	25.07075786	28.29359621
ENSMUSG00000054008	23.20141578	29.25739434	30.65348431	30.84462021	25.09017775	33.99608633	30.29662169	32.52027093	33.53856718	33.9437868	26.28794666	32.91309971	30.38813169	20.77486393	26.61468202	26.75012525	28.54871841	28.97696998	24.5493643	28.54610328	27.74406529	31.56861555	27.83883224	33.72999174
ENSMUSG00000040147	97.97019334	98.30975893	48.85989655	130.0310352	138.746774	109.6190264	57.87151759	57.42011065	63.67570288	85.19834021	82.47585606	103.0705166	95.66536048	77.21616929	105.4976375	122.4337026	109.8963724	77.08741069	117.1430062	124.8687045	110.0419505	127.6600844	102.939854	116.8233632
ENSMUSG00000020592	55.17499503	62.63824118	132.9421082	91.65272411	70.6050834	64.73351634	73.88822515	48.1860554	52.51487938	42.30218208	53.09091111	47.58975538	43.09021802	43.70594769	43.98433384	57.33783295	63.61517463	63.29584364	126.5046183	91.0251142	77.77763646	50.22504875	61.5266737	59.59427204
ENSMUSG00000029247	81.84920859	132.4487562	50.14283643	66.6984887	80.81346638	86.05302205	56.68100208	75.21698263	72.3261933	79.05802162	74.5627296	95.60555856	72.38911288	80.17441555	105.1245991	76.57276884	63.05055587	57.55327597	61.49302528	76.52733891	85.20824592	115.8068816	81.93433982	76.47231307
ENSMUSG00000027332	53.95478067	51.2749195	39.95144745	47.20976957	53.83779935	43.55885561	30.5291104	30.39211244	36.82371143	43.66376562	54.48871326	57.32644806	46.99678801	50.79353344	54.18481348	47.88188939	45.32054265	35.43994627	45.05771867	39.67683394	35.89124182	58.36317236	49.63028356	47.4884747
ENSMUSG00000024863	145.099906	121.7253127	131.1823767	369.157724	269.6867382	317.0304642	266.7246765	218.3088956	297.4139174	117.6714196	264.4278713	233.8890255	248.0548017	207.3147533	232.8422178	406.2606309	397.1580455	327.2586433	678.8619092	633.0239124	627.5386888	311.4713912	252.2210643	381.2387843
ENSMUSG00000025403	105.4224629	96.40685607	78.21993697	100.1831286	104.5698029	60.90109742	64.79404486	57.35327993	69.28124111	64.78739141	74.83554288	89.35171715	71.93240192	64.4877644	86.11097511	76.24025845	80.30053397	75.96719748	66.07852882	78.6233554	74.58201156	77.61137027	94.07774509	84.53381398
ENSMUSG00000058655	53.18479737	47.60700938	32.20450507	60.32174677	72.13054561	63.466919	46.44745548	59.1558324	63.83496675	54.00312952	55.24362084	59.88576689	69.24094568	75.1062822	72.97549075	83.11490422	76.58595962	58.72736344	83.43441902	76.19982659	86.78561896	63.996818	64.29505706	71.84911089
ENSMUSG00000034285	105.9550067	99.95461915	68.13878708	105.8219751	110.9841012	92.78708407	66.81736284	84.07526488	83.38446188	81.38385388	121.6336078	105.5284802	92.52131538	97.32542526	95.80457873	93.09245596	89.71290422	75.42551245	94.71700093	104.0027551	97.84104262	102.1166598	103.009659	97.95418933
ENSMUSG00000025190	140.0090459	127.1896265	158.3463012	96.84353419	107.3663148	45.09007329	38.31898477	62.99058562	86.40944275	59.3786329	105.2987648	156.1169333	89.7863028	124.7859938	215.3276446	122.2007185	158.125539	84.11726217	150.1400583	133.1295433	93.41295186	138.0698624	136.364602	107.0361918
ENSMUSG00000050445	233.9264959	79.37371234	97.90354902	218.2483233	158.4934149	36.95969834	130.8312761	137.4803499	100.4062978	29.16746377	174.6350453	158.2320462	34.80572749	34.55244601	31.07495121	53.73945397	34.80146797	56.89884977	66.16701885	66.97944833	76.2226294	88.22568472	35.41132026	69.1849962
ENSMUSG00000025196	66.97090751	53.52167885	91.51393065	70.27262314	69.35294163	66.63942336	73.74862203	63.29063751	65.43491906	52.73750295	72.10122291	62.10943285	49.55335601	55.80071131	57.50719686	62.60900244	63.11100235	70.51320418	77.03558813	86.30753145	83.16842102	54.57749038	74.56137551	69.01143339
ENSMUSG00000027605	25.34347096	19.22546931	40.98110249	33.6824235	25.70718422	17.46524597	17.89540451	20.27254353	27.89373893	13.62391978	23.27307919	29.43083618	15.15982237	8.901385121	20.23260209	31.20649454	33.4868138	13.32030886	25.55368164	76.44814166	29.16057651	22.33869137	21.54477119	55.407635
ENSMUSG00000022283	40.18687127	31.43472693	33.36428114	34.92059222	40.60771839	38.72600158	38.90794526	43.25659041	42.8215261	34.04300803	37.46107137	38.0705562	36.97886476	40.01450239	38.94426867	41.59113476	44.41091779	39.9108112	46.20189568	43.45203548	44.42099983	33.22772245	37.0983337	36.99052269
ENSMUSG00000033533	95.30208596	93.36998223	150.334879	130.6050357	113.2805647	95.87999244	157.7633292	133.0781091	172.9358788	67.24508553	77.70637647	84.78184962	84.81951826	58.57862495	81.75109963	123.1278428	106.3193189	121.8454544	153.3342701	177.4258042	171.7496835	98.56903371	86.45918088	106.4433767
ENSMUSG00000015083	152.5719157	153.9199562	111.1579985	196.2077213	205.3569662	168.8474127	163.5988764	191.3456268	196.3705206	125.870338	169.4536838	152.4732438	131.8146879	133.0255911	160.1419185	188.7022226	152.5382285	148.1847886	180.678157	229.1585142	207.1475019	164.7573023	144.1176374	173.7820863
ENSMUSG00000015970	40.29505706	41.83768416	34.73637107	36.81254163	38.84388611	47.46947007	32.46714922	33.27103092	35.01573906	49.3071366	36.86535939	46.53329275	45.47245234	46.99802939	43.49323475	40.98376585	39.38812102	40.53712322	34.059577	33.50599071	37.9572759	45.89232683	39.3696926	32.88040639
ENSMUSG00000028132	31.00942045	25.7872146	21.6859558	34.9954016	28.61761143	37.20781149	28.49773442	28.25035944	23.95622704	44.46897074	29.48485762	38.33229854	36.14694306	29.34895258	42.15485852	33.20241067	35.88243676	27.47663074	28.82926458	21.83339053	30.09825015	32.20347329	25.85991107	36.80865709
ENSMUSG00000031938	28.43975518	24.65444064	12.34253097	29.07894784	29.75911895	23.58840467	17.89934731	16.24676789	15.89986263	19.30644318	23.85747591	29.98562127	21.56085005	15.80135393	24.92074934	24.80676578	20.76522513	15.5797135	13.62364852	20.73127368	15.84255097	26.37076995	19.24468484	21.32435907
ENSMUSG00000001467	38.92639573	51.70594402	124.306875	85.2386439	56.55019978	37.86732535	50.71372546	43.74926243	52.28114525	25.32091692	55.00720282	54.41833425	38.67452274	18.90605177	55.82972866	40.63039312	56.40290098	38.77763796	60.90505088	95.22008436	56.739174	54.14467964	45.88132655	101.6767202
ENSMUSG00000032359	57.98332915	47.57317965	48.33151514	63.87748353	58.93630645	58.03321082	51.01631647	51.57266313	48.36041356	57.42420451	59.17817279	52.76619029	56.21510064	61.38603409	61.0957241	64.35853884	56.3543656	57.28195914	53.77207175	59.60053743	63.20426169	62.35573258	64.26394485	60.72559472
ENSMUSG00000061353	25.89678065	27.46284094	31.54831638	36.98444522	31.79036198	34.27362412	41.78114962	24.32683425	24.91428106	19.48948722	35.78430208	26.21836109	36.47864276	28.15125829	37.75460239	47.27819961	48.51746487	46.93262985	39.21617459	46.6306628	38.17307839	34.25334416	36.06685165	36.60230949
ENSMUSG00000025781	149.3887914	140.6332322	117.0983825	121.8476457	134.3908298	106.0319746	88.88396015	112.6873131	110.9202727	150.9165094	174.6071413	130.5516654	118.8738086	151.8345921	142.8381871	136.2759816	114.2281771	91.08852871	108.8437604	118.5768859	113.5214739	143.2943532	134.0195778	131.4189299
ENSMUSG00000021484	30.03612203	30.80404244	45.2740878	35.16940971	36.04951588	24.32961555	33.11127705	30.80750708	31.23120121	22.14876202	25.16151831	29.39176504	22.60272597	20.88514867	25.83230856	26.0252114	26.3802948	31.62644854	25.20309135	28.80021293	28.05691266	26.00998792	27.2540254	27.25530135
ENSMUSG00000037942	33.80109649	52.06385087	82.36972479	65.79558245	68.42855603	102.5561854	121.0760414	105.2692399	105.6434042	30.41126731	50.11274889	39.9510305	53.52124611	54.79572146	59.21980107	85.57582874	77.66357827	97.06194277	100.7369504	125.645816	117.5833915	79.61710757	70.91163826	81.72413665
ENSMUSG00000028081	208.875921	214.9771968	269.8526648	239.966307	238.6936934	224.8966558	254.3995699	290.0838965	276.7813069	258.5154537	309.1823938	217.7582292	244.2114499	328.4572054	268.0103974	286.9556013	300.754365	262.486328	324.8860152	333.6453304	338.5701423	245.9270388	276.6117035	299.4785283
ENSMUSG00000060703	208.8317274	182.3878845	259.3977153	177.6095344	158.3974541	157.093381	261.0844353	161.2276059	148.98811	151.1888833	153.434511	157.2910413	147.4541502	172.9751971	179.8667164	168.4667625	169.1363957	238.0355138	179.2882901	191.8221297	156.9571951	177.2216569	170.1356357	168.1435574
ENSMUSG00000035530	119.0854569	116.1517614	81.21589046	128.2482591	127.7191038	108.484739	104.4128328	109.5994861	96.12498873	110.9283866	167.4786656	122.2646207	103.5940224	131.5725238	124.3975765	130.0100279	133.6605335	116.6446023	103.0600037	116.8544416	110.8441208	120.2803586	106.5944745	95.26162089
ENSMUSG00000026489	40.3777197	38.19144937	40.54795649	38.04431407	38.44043479	47.16627311	32.09500629	50.69497477	46.1736675	46.3846882	65.12983726	66.67246542	44.34305684	39.95908266	27.26528875	24.09013188	32.88251938	28.90212081	64.56756751	44.62582832	54.84215282	49.17912665	50.75629219	59.29038894
ENSMUSG00000028194	71.65915936	80.18730622	40.15012594	52.64081532	82.82599108	66.78915572	25.02750752	32.73937766	29.70993781	88.69096844	67.59784159	83.43872838	82.47117252	74.82645303	81.57157372	59.29322482	63.59600831	48.844098	53.77682336	39.49236754	47.8123685	88.55614299	88.60900262	79.14627059
ENSMUSG00000076435	77.31765882	73.95825779	52.95578752	83.04210037	78.20592006	72.15666014	68.89304868	56.54423519	62.95215587	73.14724456	67.59013698	78.69989569	65.60694416	36.33445854	57.17150645	57.5347272	54.1903948	55.78305491	44.37719915	53.19661962	68.2743694	64.53574897	51.28042188	60.31721857
ENSMUSG00000046598	64.13593529	51.31899922	34.52581459	84.11595012	82.17773743	69.26179874	43.67829573	46.04856084	46.12193879	59.53040363	77.13601294	82.52604108	79.44355632	72.60699742	74.1413984	67.17317516	70.77433336	74.18853773	65.8391933	68.20555147	70.81809641	80.45803041	82.48056801	76.86538249
ENSMUSG00000030744	53.91483664	48.01937683	66.88177137	49.73862355	47.51595573	48.42105518	53.40400352	52.80858433	51.22189712	59.15752228	66.40260755	47.07894368	46.5823529	67.19395364	55.57486019	57.37599115	58.79230289	52.8221585	57.00755891	65.09477758	65.10468928	48.3663185	55.77421239	62.24819548
ENSMUSG00000024070	21.16206476	20.73108751	14.55138294	16.56579314	21.45230134	25.80742306	16.68614394	22.2596695	20.01971765	29.14000356	26.62704264	24.70562925	31.90821472	32.12879252	29.07142779	19.81985957	21.25921694	27.2755866	20.88346845	17.78880151	23.49488755	35.56003314	26.87483107	27.72756486
ENSMUSG00000000787	42.18259056	43.4465445	39.8482768	41.52837689	52.99065152	54.22949625	42.33675099	39.99386126	44.78702946	57.99858269	33.61630242	50.19940229	70.94677348	60.04528342	88.33953816	77.62345936	64.26492343	47.56668214	54.50399536	59.09952427	57.08608353	86.27056651	63.75254182	73.66024807
ENSMUSG00000013593	120.8616562	118.0664059	108.7609915	105.1968597	108.8012539	94.7635909	78.44296914	85.28487594	82.37826118	117.8181259	113.3058725	110.6114717	98.27203851	113.0345626	111.8570825	100.3751686	84.59986698	83.79228702	76.20792832	89.49166061	87.96059958	114.1249401	103.4902387	110.150491
ENSMUSG00000020429	339.1572046	290.5032983	380.1427888	26.77710167	36.59588437	147.0680207	13.96939227	18.35446493	4.206568405	121.2582601	227.8205358	291.2233008	192.5891139	219.1174421	785.0518557	20.18232847	149.8467943	86.51240157	36.93935106	11.93135317	7.598215466	110.7074738	82.09112078	86.798374
ENSMUSG00000061947	49.62573387	51.74317514	184.1435705	61.09566608	50.64122167	46.09386522	143.1719475	63.18543255	57.38858503	32.43209197	46.77451981	45.09304697	41.94925664	46.66225786	49.54571194	49.53585748	52.56902981	128.6932224	62.88166538	61.31600091	54.49357543	46.42839407	53.13293024	51.51083396
ENSMUSG00000036775	131.5524194	91.88499118	41.81024814	105.2870089	107.977477	73.61078506	69.35703397	66.23135777	66.31008188	102.4405083	104.762721	116.4498606	106.0772863	94.86147396	125.8364202	112.2205112	96.68458409	89.86370785	90.72286271	83.62969754	86.00085574	110.3069483	93.40821207	106.8320109
ENSMUSG00000019428	50.61430488	44.55937219	51.50346968	64.26070129	57.72977034	51.30122054	59.29663892	48.20096674	48.18501235	40.85807049	64.35449094	49.40442751	43.38797308	49.40852821	45.47757831	52.26272195	47.85235929	41.8102804	52.29017617	56.31904559	56.67052743	46.63898007	49.77508494	48.0118133
ENSMUSG00000032014	96.06910021	99.39743305	102.2813713	81.93335248	83.85799163	79.24582939	76.11967778	86.6349753	86.98097055	82.13861611	113.3572381	94.10334432	107.1485887	119.2981766	105.5904248	83.61392712	78.25433028	108.2499056	73.17568127	95.68015707	92.56707141	108.0711514	109.4324725	114.7157743
ENSMUSG00000041697	364.2089146	321.0155093	339.0672108	354.4349056	348.9127229	274.7169648	254.6405345	285.7822761	287.9595769	374.0088278	528.6971586	305.358006	271.0896741	343.7885866	328.9304728	313.2935133	243.7055047	265.1316903	231.98639	294.0570088	330.4919888	311.5814591	369.5380345	344.5783843
ENSMUSG00000017707	67.62528465	53.28058376	66.68939824	67.78180632	67.8838707	64.16208785	65.61197734	59.37634613	60.24179431	61.39551928	47.41850316	59.11549425	70.06491738	64.64188964	75.81686381	83.78284361	74.55847471	70.01731421	66.44452855	66.3102725	74.34872733	69.78590272	69.32321984	74.11483475
ENSMUSG00000036138	76.58517497	58.86344851	38.36855863	71.32977667	72.97491245	46.25230617	44.92580819	33.64457299	34.07561541	54.78497325	56.54239569	54.8587055	47.61148245	50.48533291	59.58895457	57.23150123	46.81664121	53.0186848	34.13992845	39.33856488	43.03783773	51.18256329	50.56163158	50.59440525
ENSMUSG00000032193	25.79574549	27.51523842	38.48666953	29.25895423	33.65406445	19.81441871	16.74747635	17.47609081	20.07861533	21.92108204	19.56484142	25.54707409	25.45127469	20.68638197	27.00897384	20.54240711	25.84590129	21.142038	23.44861456	35.46382286	25.57272886	24.57817269	28.54294623	35.06140416
ENSMUSG00000020456	56.35444467	47.786739	56.54562594	40.24889331	43.9025429	38.14079075	36.29293348	32.75926149	39.73565453	50.65705723	34.46819746	42.87426033	40.49337368	40.61316436	43.21381536	47.23334106	35.95561048	34.56348467	34.52475353	38.87278743	40.85158356	45.51189419	43.61728646	44.18590088
ENSMUSG00000020571	43.29731339	50.87972457	134.533123	52.85930194	51.43612926	44.87807446	100.6066489	75.59671375	93.73449605	35.46204366	37.53398148	43.31344839	33.11956666	41.14059881	40.50386338	40.95580979	46.57511312	81.3544744	53.60128312	63.75230118	66.05762343	33.96452053	50.28327912	46.62072277
ENSMUSG00000075705	200.5383157	169.8007187	231.655195	218.4413861	189.227463	157.3677642	211.6670322	181.508482	189.7205587	133.6514414	214.3993346	156.1747031	147.5212777	172.8180312	160.0738209	170.925624	155.6229318	217.2466883	162.2921784	187.6800998	191.0326857	152.185452	158.1440715	160.6249647
ENSMUSG00000035686	66.47497505	106.1770522	32.2840987	110.990481	280.381886	59.74117985	85.94175654	126.7920759	211.6825378	47.4394347	49.38183115	114.7448392	51.32380858	9.086695061	96.09039922	200.2733994	220.2706017	41.50127895	51.11553739	553.987099	116.3126375	52.52515579	43.93121061	96.02545376
ENSMUSG00000009291	68.71599276	59.74542926	65.40306969	64.45700921	69.77841057	55.96193474	52.76937157	56.76698327	50.93194966	54.98222645	59.73904738	68.39110419	52.21375029	51.38912169	58.11998978	50.79345641	50.67831247	53.16922716	63.99417741	55.01664113	63.13844602	63.00686021	60.43282935	72.646342
ENSMUSG00000033295	20.71013334	22.53458193	24.00843391	25.58864323	27.38404057	28.71947405	27.05310147	27.00242617	31.55616056	27.89605406	16.40093261	27.79411769	28.03390093	21.34009819	23.71040462	21.39561496	23.59558299	26.27452842	26.21906	27.35921202	31.76555315	25.60006043	27.70004545	29.50037937
ENSMUSG00000029810	112.6735926	98.25248695	168.5930688	99.00839026	86.42823475	82.21894233	125.2543765	82.66316653	65.7401898	85.8018567	100.3311831	84.58547968	72.44057969	86.01227066	86.17527821	74.72996769	74.46893517	113.9206772	74.76671907	78.98796989	73.88702758	74.78943771	98.16892465	101.3743127
ENSMUSG00000000301	106.2390795	86.66796863	130.9339742	141.0222291	132.997949	109.2450283	99.45668483	96.12710868	108.65651	85.77064469	133.5374889	103.9428618	92.2964534	107.4199946	115.7857661	135.4230694	133.3688741	108.3483814	125.964949	179.3565453	162.7111821	119.9373538	142.7008201	137.741147
ENSMUSG00000024391	233.0930455	238.9188877	202.1567949	232.2726099	223.6596019	207.8588847	221.4545966	269.2713989	262.7919835	206.5834569	261.2630555	208.6481141	248.2333097	248.9232925	276.6545638	242.7795896	221.7032109	266.2997404	298.5714962	263.8633087	277.9625525	355.1216802	295.4325503	310.1045738
ENSMUSG00000078578	10.72525553	9.530663533	10.47155543	9.78647954	10.17499077	9.099927109	8.429661537	9.108068087	9.348586433	9.369520823	8.642068059	9.464299519	9.834343386	10.66624477	11.37609683	10.79636977	10.46518253	9.638602057	9.706692752	10.51855275	10.24731795	10.24814894	10.16871966	10.74033766
ENSMUSG00000029998	54.45892226	45.67485834	43.44202269	54.84865007	53.63146557	47.3429235	46.75365274	41.5595907	45.55449616	41.89893301	39.68453754	50.70819906	41.50362979	36.08098178	45.02992915	53.73747287	44.28591674	41.82841885	38.13775795	55.31245419	45.91353627	43.89399732	43.04878292	56.93149474
ENSMUSG00000035811	56.82243672	54.7814731	37.73096632	48.28622714	52.67846884	80.60835145	75.29064948	72.38734424	95.30344085	108.3973615	64.94130524	71.24508946	64.47682692	50.08988295	67.01698319	50.05196426	41.00224409	38.03335617	26.84169972	44.28513425	69.94378282	61.06524533	56.02763885	57.5423909
ENSMUSG00000021996	84.30891451	64.88320147	60.31614892	81.77420702	76.7860595	67.81663434	53.12397792	56.01854754	54.5421361	69.6326098	86.94467502	67.79508412	59.29266773	68.31435171	64.95034668	78.87687174	65.5538752	60.44314979	55.11124808	68.285125	68.42443471	65.21017802	73.26635526	71.80691754
ENSMUSG00000021670	41.76605263	33.77900021	71.18647385	33.03123337	36.08167939	18.85223658	15.14866	14.96619144	25.14124708	24.52210203	27.3732446	42.68769904	32.56995082	19.58205948	75.94046593	24.52012347	59.02053992	20.81033645	27.1159121	96.75654294	34.26204699	33.75345547	30.68145047	71.30520428
ENSMUSG00000031767	14.0574666	18.94347884	19.32267402	12.6676974	16.02983665	13.41524927	89.18584731	131.2346317	141.5916848	14.33589086	16.8137667	15.66801327	13.55228559	9.488463049	14.95003874	12.97678267	12.79601765	13.78870546	14.23363893	46.06633492	50.53191978	13.74343004	10.20546805	16.16878269
ENSMUSG00000029311	100.6308497	81.02740875	34.94017229	68.74643956	79.13564139	68.29791698	44.62261012	48.30826884	44.73308497	118.2505781	71.94046905	78.2064943	71.82572757	67.10538371	75.43389611	66.37430946	54.72000429	47.58529662	42.85843719	46.6951737	60.01363496	74.16425049	67.27220767	62.57933106
ENSMUSG00000071866	62.14771058	61.99187794	66.67522814	62.97774572	59.63674664	57.11321729	58.84600807	69.12317184	69.81312884	70.52423102	91.19218246	56.43334287	60.93177631	69.10067418	60.69612661	63.77689234	66.33588903	46.53327462	58.73548937	69.47531512	67.99500226	59.69475913	65.26985274	68.0316466
ENSMUSG00000030057	86.01958536	72.07486403	74.94131716	77.4410629	73.62151461	82.08024167	58.53750821	63.63083695	61.36496156	80.85086062	95.03209289	80.49964149	76.41693315	86.3502398	88.3595586	87.92587792	80.41707515	70.68728413	73.75138069	80.35277634	82.11737573	85.7769393	78.73214689	90.43084313
ENSMUSG00000066150	57.14599203	57.3966683	62.578329	58.69808289	59.06668166	52.78342633	53.32364076	49.61387463	51.61571888	41.72350203	46.1517421	54.99873123	49.37800923	44.43735499	57.63664327	58.01158906	55.0965989	60.974486	51.16796787	58.59738096	53.56949285	56.91485395	54.16967034	52.66613702
ENSMUSG00000001211	31.10515928	31.11565342	24.97103236	34.91171204	34.81783787	29.46126304	26.50698983	25.75730234	24.41371896	32.78849048	27.03251437	28.86573202	29.81358257	27.74688684	31.13692272	29.39281713	26.46397122	30.51602562	25.28035211	24.26248844	27.61464528	29.64695092	30.52693874	29.03142991
ENSMUSG00000036606	27.76687824	25.32032783	29.8885526	30.28278457	31.92342739	29.82904367	32.15057682	31.09270318	31.61902192	26.12088577	28.14826698	31.53166274	27.75775511	22.87020142	25.88085713	25.26983167	22.43825272	30.59649864	26.63281151	26.79938694	29.78328245	31.0421671	26.5862733	29.89759269
ENSMUSG00000028124	33.22328768	29.03947717	34.95989798	37.40618899	33.24585956	41.93251351	42.99111029	36.93016774	40.29527814	35.29732022	36.62155873	33.17329185	36.23316212	31.43541729	35.95473583	36.4458647	41.10246882	36.28776514	35.35616874	41.33869511	44.52315694	30.50452711	37.75548391	37.03969807
ENSMUSG00000062949	27.02809454	35.50685548	36.45933155	24.01447789	25.7926645	33.29256827	36.12865682	34.28278286	39.00637738	28.59556147	23.67560383	30.77934183	38.32634636	31.15257533	36.15997181	32.19804482	28.31630427	35.64680853	24.94408215	28.67840335	34.1277594	33.66815858	26.8220346	31.30005606
ENSMUSG00000022477	77.6998809	70.75212858	50.34010893	61.2602741	71.88707012	37.379745	34.45597822	30.95110026	37.45959784	55.02712432	48.67247799	60.75628781	53.77443313	46.66798802	68.32019212	66.0461897	46.54719975	42.68795172	42.12482966	44.44266396	45.46275963	64.84124963	57.9021275	58.698925
ENSMUSG00000074882	123.3907625	132.7897161	91.73855894	192.203432	170.1257684	184.8578656	77.01753065	72.5702719	97.42116674	132.4073926	146.9578963	153.6555951	176.7084463	155.2342383	183.5679578	220.1703914	219.1691493	149.4180808	306.9870107	332.6565042	329.3820139	240.6264313	192.82524	237.3659256
ENSMUSG00000020372	39.97199648	38.97797792	59.31937837	39.88579806	40.95599631	37.79924313	44.84298399	49.24129088	50.66335283	47.53343542	48.58705553	36.45866075	37.61350724	51.90152954	43.0585408	42.98555934	45.41794255	42.03114992	41.49172309	52.70866465	52.25525774	37.00004536	46.35508233	48.87116515
ENSMUSG00000029426	41.78676679	29.86030824	41.8132175	38.86811981	38.64193414	37.56043977	37.82169311	34.04608787	35.9091874	37.470817	28.98052511	32.46225904	37.76292615	32.24358577	38.40136327	41.93950694	33.89462471	40.37608447	27.41430662	33.93377593	38.72471141	33.65347918	35.29658794	37.47589024
ENSMUSG00000046959	60.06684819	77.37963449	90.16250176	65.72781219	63.28535648	46.53268258	47.73931697	43.76626884	55.25423615	34.96747908	41.83946493	51.94080973	39.55423552	37.28002488	49.06035748	52.77991878	46.50255121	49.72491612	54.37819717	76.40716313	56.55397664	56.687828	51.67061472	65.3192838
ENSMUSG00000006818	27.68955819	25.19897489	20.17395757	27.18051549	27.82889421	21.0017943	20.20037632	18.36355956	18.00135312	20.48515178	23.37543083	23.26799901	20.41635725	20.1806429	26.28890522	25.47255302	22.02898003	18.87716437	16.33506107	21.12260768	20.73399443	22.96861304	22.87836165	23.06009422
ENSMUSG00000026003	136.3906382	122.3118749	79.6990153	136.4548719	138.6710888	128.068752	82.38405473	67.04298429	69.48144411	132.1184645	124.6025444	132.9661503	144.078212	152.4336238	142.4723472	141.0908481	143.0535663	131.7855691	125.4524593	115.7026505	120.507801	148.5651722	147.3722177	118.0606537
ENSMUSG00000031320	137.736864	135.9065949	164.9970695	125.5357706	132.3545502	123.0213869	142.6868365	147.5415183	142.1433011	129.3535213	162.1830807	117.2898623	134.1457107	176.0131468	147.0893819	162.9058294	164.2965555	145.8494835	176.6774062	182.2818175	190.0507004	139.1085423	161.6926815	156.989391
ENSMUSG00000035637	160.6772897	161.5058724	132.2012519	122.1554741	133.2863906	103.0243438	148.2363441	148.9872571	140.4381375	137.1743067	156.0929127	140.2076809	109.7097944	128.516284	121.1770419	91.97017857	105.3159843	100.544601	102.4799098	107.8244611	121.3285173	104.381014	157.7051144	128.0456829
ENSMUSG00000022419	21.97083101	21.75150222	15.23297477	24.62718301	24.39241842	30.39726655	24.86080613	31.089176	38.30026394	27.45715324	18.50668252	24.12479943	27.33878442	24.23431922	27.73491799	32.54884628	29.96616985	23.4931549	21.45524628	28.47368881	31.97345534	28.33753066	21.33617906	23.68173687
ENSMUSG00000003528	91.56296256	81.48000136	114.8889069	130.138725	111.6600979	94.86273474	111.7121781	106.8434714	113.5581793	86.15854971	118.206809	84.65182239	75.48218259	71.95512578	83.54019683	98.51261784	91.86073795	74.86103891	99.63675467	144.2116807	132.9997101	75.96846289	99.69401096	112.202286
ENSMUSG00000049382	104.9939706	100.3363653	206.6194315	136.6166641	115.4704476	90.65336812	124.2014887	100.7167841	112.6898576	97.64284569	89.39347737	100.6958129	65.63327982	71.7250348	98.01450275	74.84164495	103.8455868	107.7059638	102.1585191	122.6072018	122.6308862	82.45164679	99.81535675	122.46306
ENSMUSG00000056429	39.065339	35.17309454	30.0960941	48.81481526	41.05673657	58.45359912	52.19724109	47.74395346	38.68193329	52.8929245	39.9464031	45.34947496	41.12744806	39.47672504	40.89559522	47.58890966	39.71057343	40.13610406	51.53062169	30.97759748	44.18178652	43.66093602	35.79007585	41.92613717
ENSMUSG00000038462	182.3383551	179.4892926	171.0920772	171.5652672	168.4045693	145.6575838	125.9472902	142.0443172	138.4598999	185.3228681	185.4527931	156.945532	160.6665102	189.4132384	184.9348816	166.9959324	151.7339891	132.3604218	139.8253185	152.3953173	151.4795293	177.3232549	162.8625143	173.0886667
ENSMUSG00000031765	442.5985308	37.51929126	801.3283123	319.106192	91.80552325	90.33278262	47.26647796	16.76334142	5.29216737	36.8776337	184.5663036	147.5325833	28.78545564	212.5716332	124.3226208	177.8114868	180.8873818	1016.452845	157.164138	22.67902756	39.84641323	136.6370603	111.89055	478.6208869
ENSMUSG00000022219	156.444826	143.5357138	127.1789745	187.9019252	181.0556472	132.989429	136.4062693	140.3298248	142.1883104	112.0001346	181.6516258	150.9129149	121.0487809	111.5484878	145.9826787	135.3723971	127.9140761	136.1112494	134.8897248	159.7254424	151.063718	153.8331191	151.9210937	156.7101406
ENSMUSG00000032418	43.63765725	38.26177344	18.56257904	42.84027472	56.68151271	81.94363944	48.24515677	56.43283205	46.70217847	97.05822095	62.14528845	86.52487663	44.50104371	21.41492758	46.92303329	58.14171994	41.2115564	19.03369883	25.72216612	119.3096504	80.89856941	49.02181843	32.49646763	54.38877263
ENSMUSG00000048076	105.4829712	111.2597258	150.1258134	106.6236478	109.6770667	90.22697788	110.1064963	102.1277583	104.5661953	95.29950966	98.9045426	93.6896033	96.36242878	102.0571657	108.5595915	97.04265066	97.10812803	98.57851628	93.2016248	109.091335	103.4118728	101.7945525	111.2299547	97.91165623
ENSMUSG00000057530	43.07597998	45.84572521	44.13145289	45.67602073	50.50465208	45.71886428	43.15381988	33.83756197	37.14460813	35.02010592	35.18927081	39.947499	42.08906406	33.76647819	39.42751236	45.94207959	44.71072699	41.92959437	55.36740493	50.41331847	52.74520585	43.59150952	42.79780509	44.36379148
ENSMUSG00000006333	86.06368926	78.06543788	105.7180764	83.39902952	84.31800108	76.03204721	83.12118116	84.04219961	85.56037405	93.0668067	112.6932781	75.224433	74.7068825	105.8340373	90.81747443	90.66580333	94.84657239	79.65144869	92.62664603	102.6580545	109.6185242	77.38778859	99.14186921	108.5758366
ENSMUSG00000022551	116.4804956	112.1122349	93.66257427	105.1295637	108.9544401	88.79784625	73.6472834	87.10370569	90.71698978	119.7866175	121.5665229	97.90538278	85.66572466	104.2542138	102.9564374	93.93899196	78.27747076	65.35197517	68.76674925	81.98702839	85.87779491	103.4062509	100.9907112	94.34440734
ENSMUSG00000073830	0.023192099	0.020377764	0.043931234	5.787266017	0.060786621	0.038773294	537.3504199	684.7968263	724.9467731	0.092152372	0.200970391	0.080419699	0.071200915	0	0	8.05021661	0.051097628	0.066432929	0.090715693	0.167600225	0.620372427	0.020562655	0	0.052082481
ENSMUSG00000078680	0.092168168	0.080983668	0.021823496	25.7548606	0.080524429	0.077044849	815.9494695	596.0075509	485.7407447	0.274668392	0.059901024	0.199748425	0.070740233	0	0.017665456	0.095785993	0.101534037	0.099004645	0.135193122	0.31452989	192.8081498	0.081718445	0	0.017248499
ENSMUSG00000042118	105.4957518	98.43596809	116.0117228	113.6900356	107.5259231	63.69562689	72.44784271	77.81683242	82.90823104	52.19111388	84.29053372	88.77236166	65.9820207	56.21766459	80.86961704	89.63566728	90.75910919	81.71563983	78.45519966	98.0615684	73.92895246	81.43994968	81.92537133	86.30356269
ENSMUSG00000055172	75.09142507	66.63102406	54.03270646	70.0210507	72.74416446	65.87088448	92.91245518	95.25530351	106.067003	55.00897487	64.3621396	58.44078724	68.48530828	49.61310264	72.13527676	73.62895626	73.75176746	79.52940874	82.21257057	86.7649292	106.5451001	64.63309459	77.43033088	72.9679572
ENSMUSG00000029063	60.0997332	68.35709381	56.30572612	69.50441472	70.52531809	60.13440968	50.29186138	43.12666216	47.30010352	47.64495513	55.81506093	63.62299181	62.71764047	56.92733096	70.97016764	68.2311506	63.63124351	53.94805053	57.18619344	73.58818304	63.31823488	62.91003541	58.11637971	58.5441461
ENSMUSG00000024425	35.60038054	28.73145046	29.65642811	40.64037333	38.14886153	38.85334578	32.84783439	35.03531118	38.82005012	27.65149303	33.21837717	31.16871136	31.78055821	33.2349589	38.52600281	41.23491914	39.42620157	34.58657151	47.90204149	50.66700786	48.89953968	35.70265436	34.08543049	37.65457226
ENSMUSG00000060002	32.32486506	22.50529703	22.97523329	32.35299094	26.98642638	29.00036532	27.58742392	21.79538299	19.84731632	25.46173571	25.76212013	24.91437815	18.17804951	23.90882327	23.07006964	21.06458714	18.39229794	17.66940331	8.630044164	13.44922677	13.36163937	15.85772489	18.26251816	16.13538275
ENSMUSG00000024747	99.11757376	78.48848089	119.4570211	162.3003127	125.8886804	117.7644228	129.5830048	99.8996072	98.63924191	69.59502328	79.12797665	79.26661402	46.86605513	43.82707864	54.86623155	121.1247643	91.58096536	65.18043032	59.75157905	112.2117128	72.87351417	69.06326986	58.45588311	82.53429531
ENSMUSG00000032350	47.54955396	39.53607709	22.61017907	47.05083979	38.94009887	104.1315916	53.94963337	56.37736485	58.94567689	73.60594094	71.98700698	62.84457779	72.3692169	69.91685416	51.62474952	48.01556046	44.36527847	50.71995366	40.17514466	41.14607776	60.68082754	58.84236878	51.64567894	52.79532558
ENSMUSG00000017119	34.20659362	34.58880983	31.78793393	31.93376147	34.20519465	28.07132901	28.17692895	29.60268917	30.94028141	34.20464815	25.14666365	32.94894888	35.50178553	33.53775473	37.06461133	33.31119486	34.16936813	37.21317237	33.3569478	30.16697808	32.72227817	40.6018736	34.4896016	36.18628496
ENSMUSG00000020402	101.3780981	98.48125543	68.59174749	88.61965517	96.41579424	76.41954371	65.53243656	66.50024819	68.56881991	82.28466753	85.01845277	84.76547781	80.42858076	84.5745896	104.0586075	98.86079603	89.47505489	70.5397518	76.11466789	94.47646008	86.33044138	90.23126901	88.59973	91.12633089
ENSMUSG00000019877	45.86784651	38.18011179	51.59423191	44.59189921	41.97636842	40.47465143	37.54816718	41.41445289	41.65632957	40.21931747	37.30898626	40.53913283	39.9999413	39.23297897	46.80731968	44.25754277	43.20658697	39.20211009	41.18516556	41.84215011	46.14429763	40.98202626	39.4550067	51.23714657
ENSMUSG00000061740	74.27842407	56.87888105	32.63962583	75.49531077	77.46677681	55.05830608	34.85963615	44.64126291	41.88211733	50.00353177	59.78289711	54.53224993	44.46109171	54.14872333	50.89914222	65.99426591	56.9837075	36.24029292	33.37616558	55.68550229	62.52853134	47.40626743	60.79145323	49.94328389
ENSMUSG00000028495	126.1041846	131.7544531	163.5919665	118.5932242	132.8611823	114.7036771	134.5391922	147.077386	142.4137872	148.6820529	156.9429735	101.5746936	125.9931392	171.8422924	134.6692772	128.5478117	143.6085209	127.9613402	145.4207647	156.9470785	165.809626	117.6481027	164.1232794	151.7921677
ENSMUSG00000028672	106.9260558	86.40687836	58.70499784	104.0840076	95.30469767	88.22541341	59.43099496	70.5761019	68.95429019	98.71287842	110.2406152	101.6538526	89.14184893	87.16481692	87.32679638	85.26741289	82.07694077	69.97989879	69.44918685	73.30620842	84.23897863	82.92939043	90.33354186	90.973001
ENSMUSG00000021282	26.06885059	30.70987064	20.71540633	26.23811857	32.26020852	40.8367215	36.83291569	33.89278845	33.4072621	34.32971487	26.51164856	29.82202975	31.88250128	34.38547864	35.78887571	33.98684112	28.95086736	29.65661411	35.33128853	32.56993358	33.90790957	36.11367241	29.48856726	28.11574203
ENSMUSG00000037936	36.08996677	26.85336245	24.54232354	20.97766644	28.74031494	19.36929041	17.0792861	18.73031055	17.04937712	38.26031168	23.44788225	27.41562873	28.39987965	35.31994846	32.00515388	20.9262531	21.63370191	26.12003258	22.70901251	15.6958991	20.88216494	28.05317544	36.54691814	31.16788023
ENSMUSG00000020258	42.65446463	53.63379409	49.45041625	64.13759504	63.46056167	46.19763297	62.61009943	48.24659551	56.78186096	42.50372447	31.61611633	42.85684399	44.03437341	49.26964714	49.58108828	61.48370134	60.28626846	59.82106959	51.82950015	63.88040238	51.21139553	41.35972138	55.77350409	40.15608108
ENSMUSG00000075706	116.9395655	95.08782595	122.6761113	144.1131845	115.176802	112.1890653	105.6942708	96.02980894	97.83653501	129.8809851	216.2481739	116.7647143	89.6384415	113.6799583	94.29968231	99.46503029	92.47649193	71.60032419	97.91733031	119.3795577	112.1800664	98.02749603	112.1396186	124.8063802
ENSMUSG00000033629	100.8278755	81.62738168	106.1860581	96.06938174	84.43091886	61.7836057	73.90369678	59.62906915	56.20512301	68.50538592	71.53191273	80.50369547	69.83143413	70.58058754	91.55103592	85.78435912	72.74577032	81.07538168	71.01471616	74.65229274	71.47739333	77.74188032	76.03813181	87.95538342
ENSMUSG00000002944	89.82449663	57.55574115	47.7501556	89.57660948	86.96334945	82.84730841	10.72790521	7.662094942	6.715467498	69.44549334	67.35414606	84.18315008	57.86804784	47.18647955	62.80057483	75.25428728	57.96882192	43.10481167	23.90393899	29.34901436	11.16652564	83.13925897	56.18683736	72.01808738
ENSMUSG00000031168	97.84720294	87.77788185	167.762277	117.458196	110.8457456	80.2842518	90.35028031	78.2378953	85.24939292	42.30818305	73.65549163	78.33928276	59.85979592	64.72237493	78.53674236	99.26542909	93.06556327	85.96783372	126.1469918	149.3687548	112.7281398	91.09621136	91.61573546	102.1817385
ENSMUSG00000032042	56.37592411	55.14374491	92.37791762	60.46096631	60.49976994	46.95032162	81.24582956	78.42586831	82.63793337	50.00295068	46.59841427	49.00369791	48.84882276	52.50077287	53.1409122	57.83958192	57.94478156	62.8944276	56.54776953	64.10270176	71.5543476	50.94722968	56.22404297	51.86523289
ENSMUSG00000024158	98.95978523	99.96944601	110.6388793	128.7285656	117.5277673	106.0038904	110.5950346	118.3747509	130.9994537	92.04505371	126.1189056	90.92745105	92.05628993	99.46647901	99.90044337	103.7229096	100.5834677	102.6369951	104.3209238	126.6159968	117.4839003	94.4869948	94.94485417	90.76469584
ENSMUSG00000049339	83.85325579	65.82731367	62.29202915	84.84734131	81.25262582	65.90434787	58.34654486	57.31007475	60.89831175	72.09823335	79.46043572	70.8290663	66.58956958	71.93678262	82.87021739	76.71902791	64.76946145	65.94178163	57.80745393	63.52033005	68.14344195	74.18516375	71.79399281	83.45030512
ENSMUSG00000026623	22.53711838	24.5650228	20.95036109	35.66609412	30.33896737	29.91870691	49.84345552	27.43502654	27.68476836	19.36258164	18.63529507	25.12334104	28.1234258	18.6805434	30.57535121	43.28348523	36.26115562	40.8893674	27.78383278	36.02017835	31.94468151	26.23679132	20.81892649	25.69201165
ENSMUSG00000029201	35.32688331	23.53651709	36.48442806	30.92315083	29.29217124	34.45070369	26.6284709	23.33758306	29.05511929	36.81060332	36.3465667	29.89192574	22.56328208	22.15501386	21.42100382	24.09090299	16.57698789	14.01562127	16.23435618	31.9641055	21.10526396	25.01269739	21.50099474	31.85992508
ENSMUSG00000020850	31.35984532	27.36563605	28.61508428	30.62610879	28.57285133	27.40640498	26.74468413	24.81068343	29.85328392	29.39004312	22.90126156	29.72895078	32.3349923	24.78836088	26.14034619	34.33492403	30.08231052	26.12736043	30.7079492	32.99002605	27.61358141	34.36315374	26.15646227	33.71707128
ENSMUSG00000112129	65.68595114	59.36403847	30.76607897	55.65223634	70.18414814	47.56869238	39.79889766	38.95392709	46.08524017	54.79359372	66.43017942	60.53566196	60.47270626	64.99526021	70.2397439	68.43953874	57.79273599	66.34510154	56.24267528	51.87155851	52.78104714	67.75222076	55.98277781	56.46338452
ENSMUSG00000022261	64.13931037	71.23957821	65.08526319	64.87190504	71.12141525	56.25860995	48.81912296	54.30130842	62.37321262	45.28002276	51.61086019	57.46068408	56.87902355	52.20478756	60.32735362	61.33672011	60.6393874	67.00304293	77.7262281	69.50967349	71.5033122	60.69455619	62.53362329	71.08685161
ENSMUSG00000059495	13.17828851	14.52352296	12.09355917	14.54987913	15.06412378	19.06348229	15.69623642	14.34802111	16.68434521	18.93861685	12.41881922	16.16303975	17.9839475	14.73649335	18.05783067	18.91618867	16.57752131	17.15882075	12.93578259	14.73675773	15.16670486	19.22673163	14.1253936	15.85946716
ENSMUSG00000021546	34.70839233	34.09849201	38.45968256	30.88128838	32.37638711	29.4649513	30.86020542	32.57881996	33.82882073	31.45457167	26.45971317	32.9630034	33.31603241	33.0819369	36.0609149	33.14816534	33.85229212	33.55208127	37.2720658	34.64760393	35.68393665	34.82539082	36.94088089	37.69586464
ENSMUSG00000054263	7.754102546	9.917878365	8.963838939	28.12537029	17.84449477	30.49444398	20.23202885	26.24699763	53.0154551	9.681595208	9.760629829	11.40433194	14.53942705	10.10901845	13.37859479	36.83754223	48.5764391	35.61099984	38.21996567	37.02527521	28.2443315	16.38178028	10.74429684	12.6286547
ENSMUSG00000024781	29.14415572	24.39051291	32.39815779	35.47396618	28.90274132	36.03926239	34.09946713	27.76639486	26.63351978	29.64093266	30.97755233	32.41584017	29.4836163	25.17860491	27.67503765	33.55850005	33.79474552	31.21956707	40.35972421	41.1433503	38.56831586	31.74974018	33.13172121	38.02377008
ENSMUSG00000039168	107.5597727	118.1197697	142.4625797	114.2336485	112.8531883	104.1630755	139.5836955	91.01190992	90.06985859	92.35687808	91.66177049	88.27693291	80.84107504	86.97778806	85.64047208	92.57467385	92.664076	114.309795	113.4834475	120.2837938	107.7412439	92.64872208	102.0744684	90.37444028
ENSMUSG00000058997	20.70324273	15.42574678	11.46384149	20.73684663	19.76716087	17.29981318	14.26422173	12.22584025	13.15635757	15.87624594	13.38932195	21.17455309	18.12246373	14.0082095	18.8061748	18.14250662	15.72617279	16.46941376	11.6517833	12.24590373	11.45778953	20.27386677	13.2502423	14.97951592
ENSMUSG00000019368	72.66043919	51.56719807	74.52007259	68.41173407	65.86620011	51.41026373	56.59627725	56.93532212	61.92499277	42.09603846	43.58472011	67.73740603	55.90184555	51.80852567	62.61903292	62.30779467	64.6832379	44.16741939	65.94430825	59.89308835	72.8525362	56.59069103	53.84017014	64.1960262
ENSMUSG00000026553	21.91618137	20.86687832	33.3641157	21.82825932	21.5565079	19.13008205	23.87030443	20.72020424	23.65587005	19.35919271	15.96561911	20.51085773	20.25246092	19.01010256	18.65300555	21.10866918	20.91465447	23.3153577	20.63551877	24.73675652	21.45515714	20.50455521	21.64814951	21.78351548
ENSMUSG00000020098	268.0633594	272.1758973	238.9133227	283.3037322	279.2011102	225.0294748	189.1235673	201.7502244	211.4904921	223.127714	351.5107428	269.7900263	246.5110323	274.161327	277.6679372	276.1800337	256.3933062	236.858233	283.423141	303.0352476	248.1021223	283.306321	280.1482404	288.440555
ENSMUSG00000024740	34.16690796	31.05781148	37.15341729	30.61438286	35.98494623	27.84999401	34.96690412	32.14224254	34.23676275	32.00456899	22.20541886	31.81250944	28.90269441	27.13491544	27.21050038	33.48455511	29.20610433	28.77935848	28.95088949	36.64230055	35.82698942	29.22014558	28.40358912	30.07225149
ENSMUSG00000037706	83.18466846	65.08871713	55.2932949	80.09166246	91.83688042	66.84592708	65.91512928	58.58590181	57.13545193	56.53322339	83.70820952	87.97780946	64.93899361	53.65799929	73.40215001	59.76209734	80.77980718	65.94780015	67.12624164	73.82882086	75.81164315	68.16667983	76.6877986	82.83677237
ENSMUSG00000026189	145.6481844	160.185708	101.3818421	147.0235527	168.8823681	128.3770476	97.35845596	124.9372017	122.3013883	121.6421031	149.0201811	141.4725991	140.2974109	123.8523598	147.4358999	145.7330697	138.7650476	107.1170726	134.5898359	151.9371462	136.0545877	158.3961933	159.026084	151.6792083
ENSMUSG00000006736	96.21290221	74.36687179	117.591574	117.6417555	94.26060021	77.18834676	119.5547924	95.4237073	97.29431969	57.51571985	99.19143363	75.01824884	65.46516669	66.15706434	78.36804104	89.00781231	80.42751186	99.61816121	92.85963938	107.2507102	88.08235773	76.98536143	75.55958529	89.06715339
ENSMUSG00000024608	86.11325022	72.134426	99.26088041	83.14311059	71.83064116	68.51409547	72.17644884	84.31849651	84.14015374	95.71276357	123.312863	74.85935164	68.68247261	106.6650071	84.88547009	86.10771958	89.71161252	75.33890968	79.69542924	95.21439881	104.0628611	68.96666392	80.82696931	99.53848218
ENSMUSG00000067212	92.49331635	73.14924765	70.947377	75.5416444	74.0235724	61.69937019	61.3464216	64.17957179	61.37867765	57.28972275	79.89021723	73.06427468	79.79432817	83.50904129	98.24807199	77.14201775	86.87991749	98.80969183	110.2747485	94.48094141	91.55656393	94.17445458	94.43252546	81.73616708
ENSMUSG00000041548	135.38874	113.1393127	231.6433152	114.7038029	120.6255944	61.66361567	95.91336939	67.60083505	70.72202201	74.94980166	82.46773609	92.51694516	65.57454567	101.1913078	120.0405455	91.22838859	74.80565281	108.395016	74.0963458	72.49617925	73.4380586	107.1707442	108.5001683	86.58275267
ENSMUSG00000022253	44.53508397	37.13848959	37.89666062	49.56265482	43.67537932	43.65733518	32.79329836	31.92276558	34.3621527	35.34668186	37.76670775	45.96444687	42.09917248	43.85375056	48.39136094	46.67810966	46.27292188	36.20738739	37.44493975	38.87299669	38.21161443	41.80167953	38.65083398	47.25855927
ENSMUSG00000030104	27.19880767	29.5236954	47.47992892	33.73103503	35.40110576	30.90690012	31.51652098	28.69095559	31.25216587	23.28419815	24.71822444	32.4309103	27.53528502	24.44332198	30.46353632	32.90179079	34.7157008	28.95659834	31.46045928	37.00663875	28.89937023	30.18350482	29.72092722	33.20974176
ENSMUSG00000029102	68.80259106	66.92001661	47.50210922	77.16104494	79.72874239	62.33738305	52.18489524	53.55831772	47.83590935	38.89356513	54.49752396	61.17590147	49.32247115	45.38258208	61.06411612	66.04608979	63.76231803	65.45186463	71.1589063	77.53236652	71.93764344	56.20182457	63.13245574	66.84172904
ENSMUSG00000062762	39.34009748	36.13399587	42.25462772	50.77102324	44.45980253	46.06654462	31.26108234	34.03996046	29.40823861	35.45417493	53.46572847	49.98789674	34.36812441	32.86781506	36.86907056	38.15411093	36.23203235	33.16524781	39.46327712	34.7181502	40.56642654	38.78522244	35.98934224	45.84136322
ENSMUSG00000028076	79.69220189	56.28030883	40.1603275	99.12801088	95.22985016	96.79647321	69.05075091	56.94980575	56.4586495	65.49097655	102.2022333	112.6860374	98.35180477	50.711399	85.21068353	94.75300708	103.5806455	95.86496542	94.65284867	97.58629981	92.39738119	111.1934931	85.6641807	88.39942548
ENSMUSG00000032383	63.2204538	52.19143157	123.6946307	54.49042418	50.44662987	40.79246203	76.38997977	67.8995795	73.14423707	35.78259024	53.40528182	44.69981125	38.80162263	49.3458292	50.60255849	47.83275688	47.76168255	85.81694207	49.57231577	56.96949425	55.45115306	45.72609365	58.78049744	55.20853257
ENSMUSG00000055737	5.579712017	7.484584275	4.100958634	10.53822799	8.22471028	12.29375973	55.61015689	66.88222244	78.58283954	6.139129312	7.237282757	7.82632994	8.969879947	9.247334697	9.15808252	12.75769505	14.5503258	11.5789704	53.24227935	71.68710282	69.06212473	7.913480885	6.626066753	6.397690032
ENSMUSG00000028223	68.40788994	48.09840592	30.46604478	68.87430672	61.97482535	52.57626725	40.42797962	37.80176521	37.69082466	51.33581271	61.29779291	58.15582949	52.40879271	46.2277718	58.04567977	62.44007513	56.11366182	49.33117663	42.46302842	49.10994324	49.94487762	57.86814574	50.9790686	56.63851836
ENSMUSG00000029632	152.4360046	129.0642605	141.3631725	136.8969225	132.0227602	125.1732215	120.4439674	138.4418635	131.5779008	149.8744819	227.7235518	147.3953316	120.3988654	145.4166035	142.3647882	135.1196677	113.3484274	118.9844305	108.2265374	138.1466801	141.490897	138.8778492	135.7390078	134.4874745
ENSMUSG00000026368	91.09101578	79.09181785	53.97507336	86.26417753	92.68872987	76.69467874	73.04719973	83.65058866	90.40745256	67.15791153	67.351115	86.80070947	94.68830278	87.99958016	111.3241975	106.8397289	104.8934619	99.51555684	103.9295878	108.0970704	105.1325601	110.6288219	95.78893024	113.4629319
ENSMUSG00000022389	32.16963113	28.81358902	18.2941509	29.92409792	32.84325272	27.01030878	19.19372472	14.02440031	22.83593596	30.01987145	21.54991169	26.44643751	30.10651996	33.27183051	34.7334267	37.85557923	33.18854729	32.41136106	13.11273228	29.87751262	23.92301328	29.03167213	25.62198988	28.97601229
ENSMUSG00000063683	36.91955027	38.02468672	31.9886201	41.69164348	35.82311576	40.40151312	46.34067736	51.38655542	55.49860321	35.80848374	48.29092295	37.74226842	39.91053339	36.30233434	35.10598886	40.35708675	31.55601392	37.45399588	35.73543575	39.0938706	45.77015262	45.27789949	37.1588908	36.06428489
ENSMUSG00000061959	133.0670866	49.24824376	35.25179506	105.8339046	122.0386528	103.2160151	51.84687335	68.20148798	80.74741493	64.96305223	125.2943429	147.5181992	67.19182209	64.05620749	75.94060172	100.4308912	85.11237122	39.2573998	51.16326432	60.50122266	60.75555015	85.25276769	73.8612201	79.95727487
ENSMUSG00000024140	38.38723799	44.08195281	29.65051813	34.70560942	46.00103128	32.15081566	30.07005009	23.83042721	28.1025615	45.04570139	31.33157873	39.97760325	39.83954217	33.27576705	42.6043155	49.57704768	46.22734499	39.76667404	37.37150105	41.05781099	39.90949614	39.79987587	40.99574524	38.77454655
ENSMUSG00000058076	74.34957221	64.94606703	63.30027207	67.14142447	65.42215273	55.90944405	41.77730917	46.39206126	47.84982848	65.09582286	74.96445399	64.03375197	52.46215961	58.94933124	63.30670718	61.80208025	50.5110172	43.50396126	46.09724941	53.88711085	51.18547415	65.39543072	58.13480249	66.18283738
ENSMUSG00000044986	58.52967119	60.5444448	74.70593185	82.34689317	71.42684862	53.43222288	60.43419673	60.77013742	67.79658091	37.34875314	67.07758808	61.13052665	46.11998188	41.87779006	54.99519104	60.84114465	60.10885059	49.82370959	63.83399203	86.70320487	71.58380665	62.87268082	62.95172432	63.58093553
ENSMUSG00000038539	79.60603477	73.21007871	188.9930954	99.79613701	97.86076665	129.9153213	90.8354272	105.1664282	92.43121584	44.66675852	101.6061322	94.78688152	59.30887959	75.11286681	57.44303878	47.38773678	78.51836444	89.43788896	167.2216892	104.6224946	111.6259673	78.00934806	102.9405413	78.65933685
ENSMUSG00000034707	24.25416506	16.29713544	21.08428452	27.53445508	28.47688604	20.62914194	18.63297889	18.80167711	21.80441473	18.98044499	15.42842581	20.29582561	20.54856371	17.64589782	24.68715926	26.40918319	24.36914558	26.75207684	20.58724544	23.29100357	24.4340557	23.83080614	24.41285771	26.42953666
ENSMUSG00000031960	17.00986768	20.6770642	30.54289951	22.58870582	24.97647299	20.57485941	27.34891082	22.29440653	24.89655159	13.95384674	15.32333626	16.79912227	15.6684663	10.50570786	15.13751483	15.99328701	12.64693646	15.21022419	16.5366897	24.43556229	25.25550071	18.3970366	17.11788367	14.57860567
ENSMUSG00000025016	19.71941986	20.97545512	33.79858403	22.72159556	22.05670878	25.18401136	26.9258295	27.35249833	29.66407204	21.66097497	19.71906779	22.33508129	24.49964474	21.42669382	24.74868923	24.75178196	22.8091962	24.04123674	21.67169456	26.01250536	25.62745008	24.72147739	21.57644907	23.30216244
ENSMUSG00000079477	81.61461219	74.95858362	71.94835359	76.51670184	80.54168296	68.57198231	74.88452933	69.15238278	73.40430007	72.56771179	85.30162828	74.07205778	73.51699074	74.80710372	82.24776639	74.34459783	75.70350545	73.72965719	73.46020145	81.65492952	81.68411257	77.53320035	78.14676782	75.71018021
ENSMUSG00000004789	26.1837022	24.44994481	20.19425404	22.30354227	23.26841991	17.43926971	15.77219527	16.95250694	17.30181868	20.74657895	17.92430927	24.20396943	19.81581277	18.52178678	22.26165382	20.10863863	18.17073862	16.33501214	16.15804131	17.24704132	17.34566394	20.71490342	20.79147081	20.27792889
ENSMUSG00000078675	6.824062753	20.34831678	1.520748659	21.31288472	73.32412524	43.62145027	567.657599	969.9263297	589.8469556	12.56368858	5.24443658	25.0814552	3.839293269	0.368511477	12.26265192	42.57293643	20.50022414	105.8737365	28.3630452	194.209694	346.3308488	4.216097053	1.867730242	4.553520771
ENSMUSG00000047126	21.99367371	21.45870903	31.94234922	21.17544739	21.40950713	24.59196307	21.87057078	23.10355294	25.64553305	23.78364343	16.89844835	23.51868834	25.63323418	21.9120035	20.15772629	22.83346355	21.0047747	20.7596728	21.38654939	22.98641764	19.35923754	28.42427651	20.07364998	23.41959408
ENSMUSG00000029656	39.48188236	41.73961872	128.5945939	21.34618815	16.16325411	14.60156559	179.6916235	208.7411791	264.4439518	12.3201167	10.80407345	16.00503678	11.01921587	23.73675198	14.31875832	16.62206885	16.85187071	57.34987698	53.28391509	53.45391308	76.34882126	14.88434045	19.122661	23.53072149
ENSMUSG00000021273	45.76446781	46.47836356	94.15229834	70.10735248	47.92242351	33.57505409	32.23803235	33.7744767	40.6166963	31.37452422	53.38890733	47.27366279	38.53150129	31.31200274	46.98414854	38.60220879	53.24863668	33.98832765	52.28280859	75.07568018	47.17003582	42.39854603	45.26607279	76.41977856
ENSMUSG00000009863	112.6597363	99.25274575	83.87012187	87.83398697	100.9411029	70.33738813	51.68043881	68.89251827	74.70649122	92.02065012	116.3560219	90.14304716	83.63312265	109.9977486	103.0536773	94.66724153	76.73558397	63.2912953	74.87242785	80.21936793	73.79885299	106.2327923	95.62874034	92.61660745
ENSMUSG00000042073	87.3345838	74.93367073	55.54179395	97.65084116	99.49176057	70.14559275	53.31580598	57.41053046	63.66256143	58.16065658	88.9582531	72.63006774	66.1738665	96.31920691	89.59679454	90.66291227	88.0486301	79.85709387	78.76051301	89.31943703	84.48751311	68.61289141	89.65123671	80.28694106
ENSMUSG00000024588	16.32916143	14.82792637	12.37029966	12.54966538	14.14283602	14.55979511	11.27007631	12.29147987	13.36187822	17.09963905	13.77867116	15.822073	16.70867262	19.1067909	18.1977538	15.65744382	14.46223142	13.4998572	12.82259356	12.82333757	14.9352827	17.2871272	15.76125155	14.51211065
ENSMUSG00000038991	38.23059467	39.27141789	72.079752	44.70732278	45.63787883	41.70349196	47.2645929	37.0372952	41.57426149	36.28414701	42.5824314	35.4611395	38.4223089	38.04590355	36.49793426	40.18110083	34.85780415	43.85107202	34.20763861	44.4191422	42.68959627	37.17946837	43.70487299	36.84892704
ENSMUSG00000042770	64.88028017	51.44453662	41.67779038	55.19789418	60.47938468	45.78740521	39.37624104	46.37961015	44.6473882	49.45928785	73.48051535	55.99678223	53.25673032	64.78324521	59.5742743	58.89389663	53.83961542	54.45283956	56.92452543	59.96731937	54.37621081	59.75274825	60.40107621	64.03862152
ENSMUSG00000029614	56.17175028	57.49008644	68.92081726	59.12235075	62.07786575	50.85426256	66.16492003	69.59999919	65.1194049	63.31225975	74.03480384	48.27865987	57.31623772	77.79949589	63.08284444	62.34053887	66.33642754	62.53480762	67.1363446	74.3883576	76.37754465	55.45954994	66.55442233	60.82980512
ENSMUSG00000052738	54.0855713	49.18145416	36.53692336	38.89490418	44.61456241	36.48331854	31.09369872	33.91987968	34.57428812	50.16396682	46.4526017	45.80283293	45.0705416	62.00081602	52.44507103	43.76827205	39.78734123	38.36863526	40.44558308	37.43055559	38.73714212	49.96005453	48.65346974	41.41163729
ENSMUSG00000021751	48.72205844	56.56750738	59.93417393	61.51964124	53.07821656	42.73896572	40.1385902	56.38962444	50.79510142	45.04699587	52.72055231	59.38923073	44.80865091	39.79211695	35.46212302	28.17926209	40.18725216	40.48777551	50.7728444	36.03588395	41.58414773	43.25950594	52.3010604	53.81665048
ENSMUSG00000025089	40.58527468	46.36764554	58.52326322	33.15185292	29.64385311	24.83527214	48.17874578	29.99554657	28.20811496	32.07121302	23.70638803	30.2763203	30.39050998	32.41677177	37.13718979	33.88542018	24.47606263	36.3192256	28.15233546	24.57510224	31.55039463	30.21833858	29.2028066	34.86296885
ENSMUSG00000001175	42.2880665	42.35680715	60.57105268	41.97525496	38.06442025	33.49897282	43.05707648	41.43579773	44.62278572	34.60710451	35.32847653	36.83018839	36.68032544	38.76589272	40.68115513	38.60872285	37.56932321	44.18834409	33.57117428	42.37735719	36.76790596	43.21212676	43.15931862	39.65977974
ENSMUSG00000000171	169.8910712	176.0644143	138.4906642	160.271406	161.2126703	139.4899658	120.788671	138.2700309	135.7584463	191.5801842	184.6718717	155.4922058	157.5513719	167.5750026	175.2023956	176.1718644	146.9895162	128.8215713	140.6625555	164.5762504	167.3849808	173.229561	157.5364905	163.2124759
ENSMUSG00000019082	31.25447249	41.86241009	37.99626524	26.67041506	34.66181229	29.36784563	20.17713684	25.59137631	21.57626282	36.53155006	36.65051269	41.40392479	33.997314	39.91218095	46.60683697	22.13226583	27.03132198	32.43698627	39.81598383	21.57833629	25.10026662	41.97190666	40.71955931	32.9979195
ENSMUSG00000008348	72.3235614	43.30903952	85.6130465	61.15514428	103.6078015	85.10945843	84.38915091	45.65975624	52.21783157	25.83189289	67.49117847	73.68356895	87.59202768	62.79545845	51.64248597	61.50700675	76.6054068	52.68064675	81.0370533	110.0872201	71.94239439	68.1413123	60.10530307	50.88799813
ENSMUSG00000054072	26.91597776	16.99010019	8.711262722	35.6700315	22.95780783	47.82868635	51.83257796	62.40659951	57.50710594	15.61148849	25.86144833	26.37261333	69.94690218	24.24443165	48.67688779	35.7369127	63.25568743	90.1626731	71.64460524	52.13484717	65.70290862	43.97576791	78.18681505	34.01741776
ENSMUSG00000000740	66.1656184	65.91769394	93.65472125	71.32983464	72.4932264	62.2573598	76.77263535	80.86262444	77.35848572	75.95142361	94.61391708	52.05807264	61.56140862	86.9476508	72.29756557	70.28171396	76.9121241	67.15950554	76.64665074	87.77990562	88.09323231	59.60575653	79.79602793	78.10790553
ENSMUSG00000059796	44.53484405	40.39769078	50.00344509	42.06835629	47.48902179	39.4590556	45.61540044	47.46829395	47.50971878	43.76601473	45.09607708	38.651546	43.98923628	53.16979989	51.82141691	46.90804413	41.65757543	38.53321412	50.33276736	53.29490363	53.82520027	48.8160941	48.60705974	48.84892848
ENSMUSG00000093674	144.4511919	158.604537	198.3307539	183.1023507	132.363943	149.7664636	167.2621061	110.5835774	118.2251427	171.5797631	284.9937367	142.5884633	147.2203885	216.7787244	148.4667731	179.780467	177.469355	195.8633002	148.6432299	196.0162437	152.5016547	108.6826807	177.164504	216.5912979
ENSMUSG00000029369	59.22877228	73.32520641	35.79227174	78.54248815	79.89616335	69.79415052	53.44139604	64.82271784	75.70303233	43.13622789	59.75364383	63.34396004	58.81954931	59.67239841	74.00913344	87.49520727	83.0914941	73.98768473	115.9808502	116.464049	113.0722341	74.14016203	74.43848535	81.99204232
ENSMUSG00000045636	15.45963937	17.93173307	19.07295588	19.46291104	18.52746616	20.60867922	19.52517108	19.81966299	23.46007802	17.02189085	16.62367727	19.8696703	19.49100321	14.76737684	20.0131287	22.39808623	18.02910713	19.01251364	22.57423156	19.28791403	18.40904541	20.07672508	17.35855575	16.60297975
ENSMUSG00000072676	36.71759689	49.69196778	116.4512022	94.84325772	69.30286853	82.90088026	70.94034647	83.79892558	119.4304506	34.62220202	81.09520599	58.00349803	32.0593691	25.92924869	33.00903663	47.00596603	41.40623756	65.71280793	77.08076101	110.4371604	105.6814531	45.71813791	48.075846	86.64068986
ENSMUSG00000040963	147.2453963	127.1587259	114.6179019	146.8214584	165.2211	115.1696414	97.15912125	88.39685873	98.21282507	104.6022858	131.7417347	117.6890941	105.0888412	118.802508	132.5580502	143.5937713	153.4071138	125.4517278	143.3036117	143.9021968	149.1977412	112.8218012	151.0469073	144.9772651
ENSMUSG00000030082	22.73407876	25.17936748	66.22781692	23.366621	25.44838093	20.38080895	33.15217129	29.4371271	32.0445022	19.86746545	23.34312286	21.60643281	20.25144611	22.00166947	19.36026969	18.70983676	23.24526149	28.51342857	22.39088442	28.499922	26.52845822	22.25453512	25.35100593	21.109409
ENSMUSG00000026238	120.6643963	135.1856431	200.3693977	122.4173391	108.8683118	105.9965332	138.1222629	138.2148238	137.3494836	123.2778373	132.6394132	105.3055523	125.052378	156.4595883	123.165786	122.4692817	176.2363963	150.0238204	134.7446152	135.7738365	148.9699539	110.9296729	151.0931693	143.7262245
ENSMUSG00000007891	93.10062046	67.79979524	95.74364963	94.66427624	89.90297308	78.67901294	76.39032109	71.85914836	72.50549707	70.65985155	85.83865113	76.92582015	63.72330466	69.24177715	79.06937352	80.45682494	75.6130723	75.54531712	78.06905374	95.81741064	88.32909356	77.46845146	78.86126088	88.24523808
ENSMUSG00000019179	63.64405387	62.3566113	69.56765004	56.74426807	61.31119725	45.22054645	42.99805578	39.28202349	41.32154389	54.63160992	54.72949582	49.75871769	43.35027332	48.16337411	55.25052042	49.42510604	42.14811266	41.75538987	38.43431905	51.47911647	47.65756017	54.9284396	58.25332615	49.95889375
ENSMUSG00000025809	49.17282968	42.19825059	52.85791891	43.9146285	45.42408484	47.03924573	45.59661154	46.08546749	47.64753805	49.55001183	43.00529001	46.72592385	52.31023578	48.33825172	53.962286	55.87781848	51.21356327	46.85002845	53.59136844	50.50702985	53.57153807	58.64565952	51.23619885	60.24327741
ENSMUSG00000058558	44.84754317	44.19002428	56.82547732	42.15350304	41.72496018	41.2547456	52.39643266	52.26561714	52.047799	53.77482062	58.545269	41.60662868	50.38589965	72.02822729	56.23501098	54.29234766	62.33024284	50.03310463	53.20723809	64.78630404	56.46770245	44.48222641	56.09702838	53.84271789
ENSMUSG00000020053	0.821998787	0.617040517	0.720292151	24.5831222	14.99359539	18.14380727	44.75148083	55.4280643	72.9663877	0.930984594	0.751561081	0.749050542	2.839025055	1.577995401	3.40156534	32.47325197	45.70896116	24.50067081	68.8070047	77.4391071	66.74802399	3.787481602	3.226989651	6.388191806
ENSMUSG00000024413	23.01124654	17.78761857	14.92475661	14.16115968	14.09892242	17.46935795	10.70354527	13.26137397	12.25709549	22.74534525	19.02736232	20.67978302	22.42837631	20.21241655	23.18301528	17.45390147	20.67278116	18.18236745	14.95522393	16.49856727	18.92575689	25.3114164	17.50878784	27.4737931
ENSMUSG00000041237	28.80275173	49.04864923	18.67730449	71.7221734	67.56566933	61.14384364	63.37358359	102.0034147	96.5839267	38.90690216	43.53222368	63.29760915	41.49145311	23.47235253	44.39934625	90.12937976	73.53383497	40.79827648	48.38874887	171.6578032	111.1956634	44.35637923	41.26776655	57.34958168
ENSMUSG00000056851	44.50122879	34.00774332	37.6553412	41.38812635	40.65537266	39.03247849	25.55279382	26.60219073	28.2659985	37.74375526	44.38092139	35.8860733	33.82902171	41.02312543	41.56523016	40.87887075	39.2150352	32.88266552	37.56092906	36.04912012	37.32036284	33.44787939	39.22844816	41.81538838
ENSMUSG00000028410	22.90293514	19.49054173	18.19841068	24.21766152	42.33942786	19.52373091	22.29942779	18.75506109	20.06902501	15.36697024	17.52256855	22.64595506	22.01420239	22.67428185	27.07291499	29.05950979	20.7347019	18.16735435	21.14910221	28.91528488	24.72191865	29.54717935	23.39904028	21.04814659
ENSMUSG00000021756	16.33617658	16.54861008	21.77658495	17.0171694	15.63228086	16.76241583	21.05356599	17.09499045	18.85563877	17.06475608	10.66521744	14.65728528	18.97910459	13.05443595	17.70275784	20.82986611	19.52850475	21.81104867	19.15721901	17.30260623	17.81342359	18.46285575	14.86268145	17.50973675
ENSMUSG00000046794	28.89583259	33.94308746	15.10987096	62.28015771	68.46525437	23.25365327	39.76265649	21.86330846	23.61638588	18.86142602	10.47337664	17.30304982	14.46471903	18.8523449	19.56403552	56.3626369	30.34391893	11.3581285	38.11225664	61.14357233	17.19072898	20.84688013	30.90914858	27.50510211
ENSMUSG00000006932	33.68121654	37.05763967	40.23169461	35.34308947	35.88208175	36.66402562	36.74472462	39.29792997	41.87679395	33.88926895	27.43709553	35.66777043	38.43499994	32.22180847	37.65408384	40.39235532	36.67763888	34.03541796	42.13579722	45.04286176	44.56006645	41.58644896	36.47809586	42.07958146
ENSMUSG00000001924	40.43182164	39.18378962	46.28749449	38.66743049	41.92510904	39.15718937	40.24087536	36.65674229	40.05341627	35.93095739	29.05359587	38.18636519	36.41747286	30.32745784	35.59184414	33.1966807	34.87617257	34.66939359	36.9204464	42.65469974	44.38618091	37.36921829	40.00560401	38.16222451
ENSMUSG00000037916	87.08900692	73.74100217	74.94616854	74.90284766	77.91547861	62.12894901	50.52973515	56.88578213	58.92694369	77.25404103	79.89537449	74.72626482	61.92006225	73.06744356	72.12268681	71.75343611	57.84653753	51.55180156	50.72989876	61.61384714	62.37674101	71.46473465	69.63063767	69.25444754
ENSMUSG00000031271	78.54445673	136.5423259	159.9047575	53.42110786	30.518923	60.16238891	33.87906112	8.569365019	5.4847955	207.8251906	67.30229114	53.33404516	34.71924438	31.40747449	66.43047288	24.14763046	20.2889034	153.954785	16.83196094	13.03618163	15.44180876	61.54822635	45.42090521	27.62880566
ENSMUSG00000002222	27.66643328	23.96453936	18.48778278	27.83623778	26.84644153	29.80613973	22.55009348	28.18637971	29.82409102	31.52415388	28.35555034	32.93401845	30.3990118	25.1312161	35.44069509	39.71482645	35.63640363	29.07394092	28.71308842	36.20409753	32.12030281	34.3332071	23.34881466	33.4439962
ENSMUSG00000023367	60.03132891	50.07083072	93.86606939	46.00049076	41.92270845	39.56969372	68.81460886	40.42218618	28.08307429	36.95622598	46.5890615	38.66564333	36.24775044	42.47536241	41.28979139	34.76669085	35.51234214	58.81522543	38.28528459	40.5628225	37.34774244	34.17569393	46.39479985	46.41100378
ENSMUSG00000019838	37.99904287	33.54104119	39.93057749	21.60601876	28.37543052	23.53253806	15.60495257	10.13743341	11.48711233	26.02146956	23.59817497	31.44132529	30.93382602	26.26391431	50.29442879	29.98888498	23.77257194	30.0948348	15.824524	18.39231462	22.38500028	41.502197	29.19636864	35.62695148
ENSMUSG00000020089	69.29393079	74.80125391	121.8757345	60.68468011	60.97414777	46.1249354	69.33634308	50.44494424	55.60304994	53.09220123	55.90233111	54.04767681	44.45277747	53.63757657	52.46455524	46.21101471	47.30506457	61.36769285	51.07789529	48.77591356	43.4917309	60.67380526	62.51253444	51.81323825
ENSMUSG00000028426	34.54493224	32.25399519	39.04035374	33.5293336	36.00793172	31.91434388	31.55256763	31.54024425	33.2566313	28.48317449	26.82941046	30.25187626	27.83098832	28.61879911	29.02598739	26.97458079	25.2716529	26.25153448	27.72858957	30.05444902	29.54239014	29.46348341	32.48379985	28.98956477
ENSMUSG00000020386	166.6166193	154.5660088	96.75373018	187.9647622	168.6166622	150.7202912	136.3723238	131.6276191	125.7921022	135.5133888	152.6580056	163.7654887	118.3344173	111.1405027	156.8929437	168.1846202	143.0719482	104.1370305	107.2213717	162.2697514	132.4485169	139.5745179	117.8352191	145.0074477
ENSMUSG00000008668	64.84834378	64.89570533	84.26989362	68.50170219	66.2871283	65.06244213	74.82612782	83.25788649	78.50700417	78.12743487	114.4053017	61.87293431	64.97750186	96.62642851	83.38259075	86.52426998	87.01065118	79.05575468	81.13270867	100.9172476	98.79141159	66.14538823	81.65755885	89.09882345
ENSMUSG00000020849	73.813261	74.90145678	76.80142875	68.88304177	75.97060462	69.75608563	71.69763242	73.99117816	71.6536418	69.62843728	70.81964924	65.80545392	69.81471526	75.19005596	72.22521889	72.0410441	75.63087069	66.04228629	74.99525488	85.21524377	80.49081872	74.7289642	80.0909989	73.59431636
ENSMUSG00000023921	55.42552596	51.51144683	49.47160569	53.62612705	54.08910003	47.14490533	39.61650273	42.25127424	49.79974111	45.23004887	37.53832823	59.2981636	48.40712499	52.69647378	55.57728522	57.80346894	55.02996842	47.45715068	52.49651208	55.74762029	44.83788413	61.4438419	49.53542018	55.57729853
ENSMUSG00000025823	57.78351485	61.94716367	200.1326105	64.61455859	85.76966056	64.09390408	99.84387525	62.0927703	76.66404347	38.22229923	59.26455144	61.32622178	55.86508674	60.6926092	46.59482484	48.8744134	62.75751514	82.300153	73.93762616	75.33047539	72.03915042	54.70297085	69.15454065	58.60650424
ENSMUSG00000050565	20.99444975	18.71870313	20.15752131	19.72349499	19.49958926	19.58125814	19.84256632	21.93764475	22.50905809	19.59364959	17.25562124	20.42128604	18.92095958	15.9791239	20.91261002	17.70391953	18.15345709	20.16629647	17.87101129	20.11580479	19.96024228	22.45846578	18.92545551	21.34300656
ENSMUSG00000071650	32.10437049	34.64234149	49.59783986	30.92266236	33.86571935	31.01211637	38.17731657	35.32070555	35.28612111	27.79664268	25.38066636	32.90999961	31.0317974	25.72442348	33.00682688	32.54819384	31.34645571	33.56193643	32.40731935	38.16507674	37.40345731	32.04403626	30.72677921	35.43470817
ENSMUSG00000031138	71.82860993	69.09698918	76.27982338	71.8871881	64.33170693	63.10998928	84.2252801	73.16928951	77.37614065	49.10650903	50.81422395	60.07211765	51.12535606	52.25651796	59.41835737	76.68269555	65.45970032	83.84322829	85.3524737	82.46045502	73.37052591	71.03357893	58.04265682	71.19695421
ENSMUSG00000026568	24.51868411	23.98224243	15.71973097	32.44143591	30.10331048	30.13409329	17.02784928	16.49252912	17.88855895	25.92525783	35.96943645	27.76987242	28.57931433	32.39337603	30.85968829	28.40204019	27.06148679	18.64271808	28.46866145	32.05078418	31.7927916	29.47396203	31.20455009	28.31813734
ENSMUSG00000004897	66.65770782	61.66640621	57.41633406	68.78736278	74.64049788	69.88577925	62.18975758	53.35296626	60.22500186	64.58601446	65.66986276	59.64153538	62.82268871	68.67237304	73.69229108	81.54450806	67.20856428	54.07796501	63.82637889	85.59239848	82.42664759	66.55828678	72.48159308	69.60628052
ENSMUSG00000028756	67.47238288	49.58125829	62.97295075	86.173755	80.96906798	74.8341407	63.03597501	62.64860303	66.66228249	68.11302062	76.59959755	62.72155832	68.13063193	69.3846195	71.09797044	78.98926955	67.2353415	62.34033249	81.38281449	82.06040587	82.36374603	69.69910774	68.39071539	73.04612398
ENSMUSG00000029727	78.12277242	61.08768456	140.6914124	72.17539455	48.22735667	55.89594051	84.30697094	47.32487831	40.75878451	49.10647751	37.34847068	36.40437338	41.47698985	40.94676845	44.70626239	74.19156547	60.00208742	105.9033143	53.70739362	67.6569803	62.06830325	48.4137278	37.86591513	50.7125023
ENSMUSG00000018659	66.36026135	54.91844434	93.15548376	73.91025411	62.16047495	46.18359332	70.23988734	59.04932683	62.204369	45.10746748	63.52437012	58.43875421	49.32598568	47.83538146	60.91496925	52.31596769	54.19194944	54.82723256	55.25526486	62.2765892	58.40048806	54.05656974	52.01068123	61.42941924
ENSMUSG00000006998	48.61696795	42.1942858	53.79667935	47.05058575	48.47364219	41.89372834	46.13213529	45.77525076	48.02192462	39.8337869	34.12267208	46.98955053	38.13047922	36.83597233	38.77586075	36.14724487	33.40808841	34.49707518	37.80011517	44.93911661	44.63901169	42.83047253	41.10630859	42.39416757
ENSMUSG00000028517	56.74704941	53.58727614	67.2666603	94.65164186	70.22310102	54.89929032	51.96019292	55.1633041	49.01097973	41.94355888	41.26112342	58.51650649	58.1941036	56.44399954	76.46380164	86.39331535	76.1607645	80.9189141	73.46599474	59.43952503	67.96530536	71.58821624	69.80027497	77.87931743
ENSMUSG00000010277	20.76169425	19.0169198	16.33757061	23.22760708	24.40261102	18.98425635	21.03555565	22.45924293	22.77306044	20.3292531	16.73454723	22.2614806	21.04609783	17.52142646	22.46953502	24.78341709	20.88221112	21.34814018	19.79524421	21.89515268	21.42102181	21.9931081	18.73361555	22.06463222
ENSMUSG00000003526	33.96297677	28.83749779	17.17747881	34.0674872	32.66404467	17.35987353	17.3584515	16.12747516	18.46414163	17.82996754	21.40141605	25.68607442	22.34090113	16.31920657	31.28860704	31.84424794	30.72716162	20.48864123	15.91835289	33.3771813	26.40029085	23.26036353	23.74217273	33.54418578
ENSMUSG00000024150	52.09641026	62.14184482	89.58759687	72.65038761	70.2089846	59.65016913	82.58639489	60.86108189	65.66947399	36.52603166	61.26612577	57.52587171	49.89597422	46.42021144	55.77739475	64.93030993	71.36630621	68.11077756	76.98646529	86.89409316	62.1619143	73.20017148	61.01437372	57.49921828
ENSMUSG00000028639	63.93833419	63.99054406	68.24511552	75.05337184	77.74502366	71.19925791	73.47469885	68.57591773	74.51659203	76.97630691	76.63941934	63.92417588	80.86578516	90.90585552	83.40720507	88.07977418	87.34810172	71.75967662	91.04242765	93.30424236	100.2469492	81.14338893	94.55389233	100.1037213
ENSMUSG00000041660	52.64508409	40.85195181	25.35797045	48.55166982	47.139125	41.51809661	29.83549593	33.11076095	31.87026192	46.62629549	43.9541187	47.40426165	42.88643112	43.43178154	49.29598395	46.6218105	40.27768145	37.9189291	31.99479119	36.50260747	41.57579316	44.94664806	42.05001843	47.39136676
ENSMUSG00000031886	59.70909328	76.60834422	25.54263525	87.1998948	89.54740888	75.50299614	59.58766875	73.80454639	63.69857381	57.53841123	54.02521936	73.55460055	51.77922325	30.60240784	48.71739536	79.05934142	54.90101609	32.46866945	60.1220415	93.0746816	78.32637387	56.30873183	50.72497747	64.77752256
ENSMUSG00000029545	90.47586208	83.51810132	61.82340556	96.56900118	88.99298853	78.29883158	65.81095331	67.04911037	69.87895368	82.21638838	81.10676055	81.76310452	72.63968184	75.32049305	69.25610254	68.48844813	67.77440207	59.88508401	60.16132321	66.17166461	69.42240617	75.64664564	78.53226314	70.79368755
ENSMUSG00000024424	19.6367377	16.91515012	22.7484785	14.26866088	13.01022477	8.025852172	48.45317852	60.3294156	61.20479811	13.01713778	12.74675679	12.41760077	11.9598984	13.97473418	14.73543761	16.0239611	12.47884517	12.63438782	11.15797595	14.08468467	13.14465436	11.51002716	10.20760489	12.08919763
ENSMUSG00000029273	91.14924826	106.2806074	47.19513376	68.58568546	80.88687881	86.8163546	29.49544997	34.46831601	30.92933953	92.56124484	99.74507842	95.35488592	103.15158	120.8789793	139.6513963	94.73159353	87.77098586	67.64429657	78.10713434	72.80164215	63.85758892	125.4118253	97.79781454	119.5242451
ENSMUSG00000035885	322.9484368	286.3522961	306.1640103	283.0395921	293.0070296	243.2087146	208.0776495	243.0887322	229.8772604	304.5811255	462.2885862	274.9324086	220.6044175	311.8030634	325.0020766	260.8801915	226.6054073	227.0043234	204.9652947	259.9372089	258.0416437	286.379518	272.4373778	282.6793043
ENSMUSG00000030087	65.57289584	66.95933334	54.73085692	55.33388908	77.66619389	64.17299733	34.48732427	46.44035443	53.94444745	60.15918133	81.40172108	102.7676874	74.152309	78.3453665	85.61248602	55.24146814	72.26153018	67.9119959	42.05172395	53.48207985	59.36126815	66.69122517	70.30033968	52.31793101
ENSMUSG00000069456	38.24318491	30.00118907	13.12989905	38.97284508	44.31644196	46.06456337	9.598257481	7.317390259	7.966848526	32.75534334	32.40238144	39.43620584	29.68054864	23.51659391	36.80166383	35.22589322	28.71853291	18.81395081	16.00470749	36.06426872	25.39539422	43.84911267	29.57886048	31.76895604
ENSMUSG00000032096	10.51047871	12.51857371	16.30477935	11.07282524	11.5858281	11.30074764	12.40836867	12.83270568	13.50329807	10.67848708	9.802407279	11.10655078	12.23315977	12.14170224	11.36783674	11.73372629	11.0143145	11.16004614	10.80115847	11.88702177	12.40929883	12.41304685	11.89922536	11.40516117
ENSMUSG00000037580	29.39035112	28.84686241	20.96447551	29.96869703	34.44412476	28.87109986	23.13649248	24.23123163	26.38148906	35.78396738	28.22730894	29.39405595	34.24941131	31.3262379	40.61897173	32.44100406	32.15097769	28.73202923	31.785172	34.92529628	40.00764135	37.89618042	29.50463483	32.81671196
ENSMUSG00000031545	28.27168881	24.4995683	31.73756198	29.4358692	30.9023462	26.64799971	27.41218519	20.80451154	28.16725676	24.2396815	20.85759862	26.62071349	17.84432707	18.90739469	24.03574384	23.3396361	19.47020507	19.74429997	17.54579354	25.23909787	22.07676866	18.87417854	20.74488706	17.10222278
ENSMUSG00000061540	270.1422827	100.2569707	1774.111197	41.74732929	19.0054796	49.19420503	378.3992439	82.68652561	13.24390569	80.61955582	32.54050332	22.765779	41.64527738	11.7046038	50.9208721	8.080259142	18.49707777	623.2735254	12.10553133	12.32004625	6.972816276	87.74618197	32.59377108	51.76223497
ENSMUSG00000033965	42.93078871	38.19683115	33.6534689	51.93732822	56.22150737	37.49545825	38.38897174	40.93424741	45.62732286	27.07815837	36.54350735	51.2292156	43.01378721	28.38001467	45.76749728	40.06838392	47.17733881	37.54897296	53.40121266	55.08808449	58.64035756	41.93644238	45.04943386	58.5549292
ENSMUSG00000075700	47.50820401	54.24231143	52.43472808	50.14671661	51.3186626	57.1871561	50.15401131	50.12678778	47.63024507	49.05894031	50.4395908	56.83149628	49.35734046	48.84015045	57.64846669	50.11947699	51.23631777	50.34069267	41.49780068	53.92115042	49.01956537	56.10737059	48.05106319	54.52814416
ENSMUSG00000004264	54.86165153	44.69725056	43.74664741	59.54240157	59.49938784	41.91078175	40.09295535	37.34114626	37.72595176	44.67343735	57.92373145	47.27486474	43.94638057	53.07971295	50.60591204	53.42553045	46.48282636	41.54058375	49.65757865	49.29146559	48.90724485	45.60724985	52.74185224	50.15357042
ENSMUSG00000028979	59.15034292	56.40929982	51.54268254	53.50831979	61.13610895	42.03165801	63.15490888	57.87717123	60.09863084	40.62098834	47.43518659	48.93252922	45.20522841	51.10058185	56.14482712	55.84835556	54.32399483	55.01122619	58.04686093	59.38645339	54.42773655	53.49243815	54.89988712	53.23802818
ENSMUSG00000005534	11.90563496	11.92780256	11.74640857	12.75880943	12.12295247	14.28886158	11.73766973	11.70744949	12.00784771	16.08192025	10.42387773	14.70911448	15.79684706	13.12060102	14.59056956	15.65399969	15.85532969	13.69874446	11.68627905	11.91686994	11.32888032	17.16301657	10.37249195	13.61259834
ENSMUSG00000012848	96.94925834	86.67876001	131.3871994	97.95815805	94.81079297	85.81585456	92.91544997	104.9765373	97.96059854	105.8790998	131.2462751	79.74969676	87.47582634	123.7705818	103.1087666	106.0118009	109.0068989	99.99063805	104.43809	120.6205481	130.9809991	89.9726441	107.9250034	117.915497
ENSMUSG00000037573	82.21596925	99.835032	55.3395498	67.77565049	75.67248885	84.34670935	86.92266694	86.26959248	68.68574885	55.25006718	73.55040229	77.92674066	82.40111768	68.85555038	181.7710232	61.44607927	112.0570397	57.65229887	89.39670788	77.82648954	86.36681234	90.369921	81.26945849	72.43938558
ENSMUSG00000030674	73.05798657	71.92241426	87.84443088	75.84651264	69.40776505	44.84299336	63.99754118	75.63131853	81.27699682	42.26534904	52.83905917	58.81597271	39.35056528	45.87493194	48.69007886	49.24024708	47.79880163	48.97706782	67.33749899	68.31458394	67.27412839	49.15329706	61.04125821	57.21955258
ENSMUSG00000027792	32.90257282	23.74203326	19.026278	37.92677972	33.45662201	32.91313164	15.48057762	14.78411069	16.6913531	21.15208204	27.76998783	33.27935578	30.89495475	29.49905205	32.45733207	41.40514239	38.14913112	28.63539123	35.97782249	37.26958932	32.74052551	36.70974144	28.67529922	40.54656786
ENSMUSG00000021417	42.82401749	28.04515208	14.81659379	35.66713215	32.80927518	34.27389148	27.39107227	22.08126882	21.24156354	44.7718006	38.43756067	31.05501016	38.48510345	35.9828366	38.37147925	39.74301743	30.54118166	35.53920671	22.84478243	23.16699658	34.10285161	33.66509713	30.84676079	26.24035082
ENSMUSG00000022533	13.96164802	16.63710158	14.70172589	16.53008005	16.46104309	25.99704127	16.60945067	16.98731619	18.57249553	18.52779717	14.76180706	18.39938857	20.79779587	16.28957293	20.64616899	20.06350768	18.38020121	16.01691701	13.93130039	17.71579838	18.04357347	18.79827245	14.35558517	17.25211994
ENSMUSG00000026176	51.7688126	48.13061706	58.12711052	56.87705207	52.8719016	55.29638136	47.33061151	45.92132806	47.65553571	49.12357132	57.83079119	51.38642656	48.0709219	54.83347512	51.17213823	47.43001628	45.41172223	50.40066465	52.99545146	48.9862961	51.33748451	53.48541464	57.33710726	58.34088688
ENSMUSG00000030357	49.98654828	80.02259868	60.20249889	64.12007117	85.32958367	57.31357389	57.10782622	51.40277763	57.69965619	52.39080261	64.4816411	60.77907901	59.40065617	56.65873849	56.41599104	62.47979214	53.50379354	45.37958508	49.85607932	74.65726206	64.56535698	65.90440551	67.00697947	66.05493374
ENSMUSG00000036371	9.132528948	8.650068756	8.737089808	9.106701256	9.849618284	8.025584297	7.576157812	8.674389657	8.572825067	8.902222349	7.869583718	8.117138711	8.388697354	9.575164354	9.004800701	9.736060246	9.25317929	7.378551236	9.222317239	9.552632414	9.790612691	9.831804993	9.033404027	10.43335555
ENSMUSG00000021097	15.00677736	13.09494289	7.576277489	15.18420873	15.45106199	14.63657959	12.46105757	11.70705254	15.86240517	17.8064463	11.41941325	16.07674608	16.02196166	16.88142155	19.75079466	20.05893948	17.42707356	17.45905181	10.22094671	14.32286572	15.66698943	20.26719838	13.38095695	15.647725
ENSMUSG00000039630	14.26966498	15.63372459	14.39440087	14.95656373	15.55472633	16.03521584	14.72800818	14.5520925	16.59970828	15.48809097	13.25609638	12.92832801	17.3741282	18.02733383	15.28931933	18.3065318	16.38940904	16.72912196	18.39085299	16.53455187	16.14734286	17.27007384	17.17159451	15.84272816
ENSMUSG00000038014	34.50635368	34.81504926	26.07505921	33.19629604	35.692737	35.8350913	34.18610232	34.94652879	36.47104293	36.11830704	28.82413795	34.09854294	37.24923638	34.14642712	39.34993411	40.75013192	35.47676147	35.73498173	33.95975599	34.38685316	38.6475027	36.38342081	32.74362361	32.22207556
ENSMUSG00000026819	16.80032436	25.1209107	12.4870091	10.69507138	20.20929129	32.90939825	27.63556791	40.11222505	19.99652353	8.306719332	25.32594509	23.42394033	22.08109999	17.81070729	37.59034106	10.87158223	42.22464421	18.51795926	27.6480672	26.69834302	21.4300671	17.24863086	17.25054036	8.03519219
ENSMUSG00000026626	18.01248485	14.0766381	12.23486016	20.21291178	22.03871349	19.67802603	15.11426659	15.9396206	14.98852395	18.0950347	23.24097578	20.17861829	20.65655495	20.00483204	21.58004038	24.74901366	20.78496075	16.27250981	20.00311414	21.89443988	22.46211911	21.15567796	18.99008511	20.67359864
ENSMUSG00000022587	35.00916577	29.59176834	34.78714877	42.86168523	37.08722157	36.38431809	81.81689324	82.5298739	78.50630569	20.21105697	34.00896198	38.85639768	49.36244409	27.90044185	45.49383797	42.47514434	60.07977729	82.91937045	117.4575541	104.8287263	102.8432697	44.29447079	55.5205575	69.30720266
ENSMUSG00000018567	97.1799491	80.75977679	131.253925	97.33580757	93.31592431	80.30439179	92.45349246	79.04362965	87.63489654	83.83025286	115.4945012	82.3756112	74.05321825	88.38322968	89.93536592	86.77831728	86.27978658	102.8509455	91.21666316	96.7610148	98.87785511	83.23394763	92.64318549	96.12678543
ENSMUSG00000030103	33.39348698	37.21224056	25.18200904	32.95228633	48.88065161	31.26817725	30.20579075	53.81823776	55.07056426	35.7025904	26.41049081	28.70625154	26.67038729	27.0727877	37.96356913	33.45353104	41.8548476	23.24039886	43.8858424	67.15960486	39.11147583	38.64912933	33.78825234	40.68298902
ENSMUSG00000045975	22.88625074	20.23231015	14.90269977	25.99222785	26.1997198	23.93615187	18.91381044	19.68457784	20.51001392	22.61457878	21.55202124	26.74400719	21.25531572	16.38223943	23.74375411	25.23699867	19.95978936	17.29348273	18.62431223	22.48540328	26.08413958	23.09775213	21.5617114	25.5989695
ENSMUSG00000039062	55.60757422	37.32921596	39.95162748	61.12866574	50.72932397	38.08595212	43.80205274	27.16444127	29.44763492	29.95527501	40.87865087	45.9880484	39.93098841	29.43693105	42.17463046	50.12145102	44.27718045	51.02299576	38.13625593	41.38912664	42.07135706	36.10786308	43.54120387	49.11097882
ENSMUSG00000109764	33.3154651	26.84222487	22.25987854	32.6305886	32.25420647	32.73372401	27.65744559	37.55820318	37.95457588	31.44437656	41.21933728	35.20633911	34.17462154	36.01530475	36.25273414	32.36404123	34.49901473	34.06374063	37.57012306	37.58163908	38.83455392	38.83394314	29.60753156	38.76124596
ENSMUSG00000064225	4.489582271	5.795994415	12.00182207	34.70812863	17.49353277	24.65971788	57.06530606	33.66305468	33.1180697	2.90113332	10.57255098	11.44674498	6.997466284	2.116048283	5.950064405	24.21815127	17.64508737	22.59870073	38.05874081	49.47871662	34.60954259	9.448755018	4.017414362	7.753813799
ENSMUSG00000020585	96.83416222	76.26270295	113.8987121	105.3139555	90.84401314	89.91971825	89.93029926	90.3205457	95.35276714	86.49584959	95.43479528	88.20492889	89.61111375	92.36756062	103.5685753	102.4464265	105.3045897	97.56405336	105.4400163	116.980299	112.5254195	100.1337565	96.86388492	110.1000984
ENSMUSG00000039100	21.15453597	19.16764418	19.69829326	23.50273072	20.78658606	19.42693352	16.89287009	16.80068006	17.29287745	14.16253979	15.48556382	19.96195483	19.32544098	12.52057597	21.55396931	21.98127215	20.56260508	19.07710915	17.03884438	17.79129795	17.91784142	19.43448385	15.5479938	20.04096082
ENSMUSG00000060036	43.41839893	58.65693598	55.87505062	51.83551083	53.42940416	51.93917858	58.99821815	68.175845	46.00110942	57.39178885	60.7881186	35.51230041	43.87695278	91.45075327	51.67608944	78.99178671	67.29551767	46.18709109	53.9580659	94.19761404	78.50595018	43.9197198	70.49016364	54.88463291
ENSMUSG00000047675	82.96988054	89.23427761	119.4385139	85.03526959	89.36098184	83.96280509	108.3275874	111.767772	106.7296716	98.5485364	128.23399	79.12126525	83.59125615	122.8720724	101.2803198	97.60002534	108.1483576	93.44597817	99.49869999	119.2114053	124.7844097	79.52314947	98.61344512	93.74653391
ENSMUSG00000078566	89.81489855	63.29938213	39.12166597	111.4769989	95.96220614	82.22233982	72.48171155	55.43689163	66.10309439	61.2988788	91.10888411	71.29644772	82.79256542	99.79646412	116.1261128	138.2188207	122.3195259	88.15208256	87.86906302	105.1026479	97.89982353	91.40050223	82.20799744	84.14910058
ENSMUSG00000019132	15.51885657	28.53281404	23.41741333	32.93660548	31.99039788	38.84409255	32.33144655	23.72092659	26.66940317	28.0053783	29.8207212	33.13869053	34.56353407	27.15432663	41.75123877	42.90172014	45.10194625	35.29414895	31.1297155	45.43501025	32.75428335	39.09179739	29.60221792	31.16297809
ENSMUSG00000022094	12.58969992	16.18718437	32.83967191	17.95134052	18.18428794	16.00683974	19.40578102	12.881737	15.39094964	10.16180885	8.479658948	13.76345409	12.47250724	14.07043686	20.2147895	22.18112749	19.97354472	24.41893117	17.9794721	16.94669332	16.62502236	15.11923491	13.70388617	11.7302516
ENSMUSG00000016256	109.7001392	89.80202193	96.37814643	150.1935756	127.4778265	116.4844206	153.1384095	132.8872223	123.3454003	87.9550837	127.7686065	97.21859789	107.4133743	114.8454857	106.4416941	139.1867299	129.0151409	148.196236	158.9951485	140.00283	156.8562621	115.8199178	126.5258197	129.853419
ENSMUSG00000035247	10.17286113	9.66552397	9.366853201	11.25887679	10.4667053	13.43022366	12.64156	11.48640651	12.44184953	14.65727667	8.077713821	11.3370258	13.68874263	12.12789758	12.8106511	16.02424692	12.02928179	11.20761283	10.12037423	9.688421552	11.19678989	13.06638852	9.777430024	11.39771845
ENSMUSG00000020150	147.2503601	148.5139656	91.57398841	155.315816	165.5514084	92.69706546	85.20402978	104.121202	91.82611201	69.26889559	135.9661839	123.2045655	110.0352204	128.0032345	152.5750552	156.905648	127.7690302	112.6488317	152.2835048	164.1112103	145.5732566	127.3871573	130.8238211	156.0021541
ENSMUSG00000020483	56.94526519	61.11045764	47.70938458	69.76078885	69.98545575	71.32874673	60.56247071	61.85786975	63.99312982	56.97441629	54.70565353	64.05987463	51.49258761	53.05716724	60.51553933	67.92589325	50.09775096	44.35317047	55.36829255	62.90068299	58.97826956	62.92169428	54.01961585	63.08597067
ENSMUSG00000005803	45.26761463	37.98845396	39.9302218	48.13167322	53.26209871	39.80802102	31.57301695	32.13695103	36.28839548	43.08975399	42.91929375	44.43287789	49.41065427	53.06611676	52.85165462	59.20796682	55.70621582	44.18539669	56.88269361	54.6227172	53.21410984	53.08466901	51.99439465	58.01360053
ENSMUSG00000056201	60.40644662	54.71007001	74.70640767	62.909208	59.66749753	50.54182079	57.63418832	56.77731841	55.98163369	53.78984479	72.21854034	53.77238828	54.24264208	50.64844843	59.88503413	50.24546185	55.80988146	66.04111719	53.74325371	62.72005605	61.68071955	56.13573006	66.24346392	60.36128759
ENSMUSG00000028743	107.1838682	95.27669782	85.66860189	108.2683108	117.2101438	78.89770714	76.30453714	77.85279779	79.94329574	92.43683618	119.4921747	85.77245257	75.13058603	91.85721843	81.68042048	80.66379901	70.1049203	67.46239855	71.33149189	73.79168804	90.15634713	73.8255051	100.4302222	90.99280906
ENSMUSG00000020102	19.33268186	13.8015316	6.215399477	21.74296209	20.78594718	18.77659413	4.650731473	2.951504155	3.261208721	20.00410275	17.21014075	19.35727075	20.7392316	16.51258072	25.07908859	25.64266426	21.98018072	14.4279988	9.505841003	12.8342785	10.73758921	22.59917245	19.530278	21.78571877
ENSMUSG00000030654	78.3982823	60.32946352	65.58076592	68.6432415	66.50844959	63.40783346	71.88224353	69.50350092	66.74319916	67.20750432	70.0283513	63.74207227	52.49039317	48.29322333	65.07495099	56.42855605	45.04839941	58.56513695	36.74698299	50.89122535	59.4975225	65.22764136	54.81523111	60.43599011
ENSMUSG00000032271	112.0581575	133.0550612	445.6393319	88.91562493	85.48185449	53.19368771	97.73089568	53.79937592	39.17090602	51.34587474	74.54598787	67.02956364	50.40173172	93.70436485	89.69952752	61.65935588	56.23365341	101.0292046	65.30965833	49.92054943	32.07991528	83.97253366	78.89190902	54.50109937
ENSMUSG00000025075	57.58826879	54.815931	85.00385628	56.11820162	56.97820191	46.16708105	57.52806501	44.08673175	52.12414338	38.65708005	35.89844778	48.94790416	45.07031299	50.67454065	52.88545277	54.38582463	51.89927285	61.33147092	70.94301528	72.29922725	63.93809547	59.69206733	60.87804117	64.20084888
ENSMUSG00000020534	37.9533109	45.22032168	32.67054901	62.88060995	55.57925999	46.00169285	38.86442202	37.18676815	39.34249604	25.2872468	45.36986019	51.51281411	44.58774395	33.6060341	46.72790304	53.46002981	59.60216176	40.21282026	51.48107426	77.45969534	52.92436827	49.60453768	41.91014521	54.12715056
ENSMUSG00000022707	34.00379389	38.73337078	14.45789887	35.47637159	40.38682642	32.16383137	24.45897849	25.65826093	24.87555623	39.38663991	25.85918913	37.1660794	29.74328425	24.07565037	35.49535819	42.05604034	32.45405277	21.32719829	16.30360342	39.05112383	30.88333198	33.64234779	25.33010606	31.78400202
ENSMUSG00000063015	53.55498624	42.05979213	51.12719166	59.64041458	56.53036754	54.20116819	40.73166331	50.56200579	49.07840845	44.54903995	55.57344228	50.97703165	48.81999705	48.08527293	52.14341621	54.8470168	56.92683189	45.91905195	63.23490802	57.37019919	63.42909796	47.44008084	51.59139532	73.89565791
ENSMUSG00000026234	17.30616342	13.82672519	15.60432869	17.20277481	18.50058435	15.66568585	15.75764092	15.38665306	17.57201856	17.1406161	16.09796896	16.87881834	18.63344649	19.44595628	20.0478864	23.13274185	20.58158441	15.463927	19.10438846	22.17666539	21.48461438	19.46108363	18.4584106	19.80077624
ENSMUSG00000039349	40.24652101	58.18924008	30.17644439	47.57382714	51.40072618	64.16921445	55.16591555	63.63188343	62.04386213	57.75645489	68.26848295	57.96858554	69.69841148	55.03209378	59.565399	50.48568797	60.6661799	59.37419497	57.93415038	51.8704381	58.47526246	58.11794938	59.63219758	49.74030773
ENSMUSG00000027642	42.44107973	33.90891279	73.5545117	36.33318517	37.39549022	30.34248348	43.11720724	35.34488874	38.60662124	26.81058218	27.56721285	31.96216476	26.76559724	28.14895298	31.71702317	32.25189326	32.99707215	44.68239813	36.26175889	41.58998533	41.2461561	29.41829892	36.26542621	37.29423829
ENSMUSG00000018417	13.89630061	19.04958433	15.42858677	13.31191791	17.47034452	13.83807809	14.21594883	19.13299394	20.39563288	12.73781792	10.04984171	16.80179283	14.91449697	13.07894765	14.44941038	14.55596499	14.293078	11.73575979	16.11644878	15.88226447	15.8261163	15.31737551	14.6171036	15.89135964
ENSMUSG00000035780	49.26571411	39.6557071	47.33431737	105.3844941	92.35358914	100.2719699	103.7480717	126.8921943	161.2651128	23.54585813	40.27704846	64.45543873	49.60653849	46.32046777	67.28750684	108.4305203	104.1518994	62.23325072	137.2328613	171.5446052	177.5800864	76.17846901	49.9503536	69.81332191
ENSMUSG00000032527	60.59823352	56.95425574	49.85649708	63.85853972	73.73991151	58.56414364	53.23310629	59.25483878	66.67357789	54.26012786	60.85045461	63.73204521	58.89420557	63.11486208	68.14897696	74.6249967	64.00800087	58.61977162	65.51224826	72.61976151	70.19689414	70.10560808	63.48209197	69.35446718
ENSMUSG00000078515	13.10510645	17.48448024	14.58877973	17.69228244	20.37228853	18.6477872	18.58244366	18.82685481	17.03783141	17.22679631	14.40311222	20.50500276	18.59993659	17.72115269	21.15670953	23.14317789	21.72051265	18.82721586	20.49020586	16.49277288	16.61682409	23.2504844	16.8232868	18.05037864
ENSMUSG00000005354	44.74868026	44.43824801	49.23550271	43.4355925	44.24614044	30.22416071	31.06736918	31.79334801	33.09896819	37.18947361	47.31102809	38.73921801	34.32763962	43.83416247	44.14668106	41.38366885	36.73489625	33.5070533	35.0862634	39.92496514	35.67371975	41.60664621	43.07719182	41.96435308
ENSMUSG00000040181	27.57220455	27.34008106	19.41100608	43.47156334	42.87418725	31.82866149	19.68610827	16.80631128	18.39745187	19.08702489	21.1389864	28.7194001	31.30791991	19.3606567	30.57938438	44.18380375	42.26858942	30.92262629	45.17715403	54.60315249	45.52347689	36.67149245	30.22441114	31.10977558
ENSMUSG00000068823	15.60532537	14.83791346	12.81421152	14.4150786	16.31031465	16.59591957	14.53260483	14.18208375	15.07190813	15.74467984	15.95826569	15.91865223	16.63461583	17.59847289	17.90544226	17.94313463	16.05106715	15.09539322	16.09566446	17.13369048	16.53864338	17.21946381	15.73796581	14.16627867
ENSMUSG00000045128	90.69886967	75.27159479	105.2439535	92.00127306	94.00680667	82.1950362	91.18953076	98.19120237	96.3577957	93.8571746	144.1889863	80.1914574	90.61935753	125.5200707	109.1850871	108.3375378	113.1874077	106.2761068	103.4649434	131.0476129	129.9769257	86.39666145	114.5660411	122.9710196
ENSMUSG00000030824	22.23542171	20.12703255	21.06322933	22.00738624	24.87546153	19.15789795	22.34005038	16.91364303	18.69735528	17.19565948	18.82497384	19.02860119	18.64465149	17.19799933	19.9944529	19.33459078	20.02475324	21.90724528	23.18483384	21.99715083	27.14785689	18.52749303	23.42417808	23.60700377
ENSMUSG00000034708	52.74562828	33.20432944	83.8779156	65.33165217	52.11955246	40.83634833	75.13003549	38.74569597	37.3696137	31.4610531	31.1319449	36.07891809	37.21144481	31.7897294	43.56446496	58.05365489	59.25398076	65.05872923	77.32417001	59.34676474	62.87207924	38.26640254	45.53942077	46.76290139
ENSMUSG00000024759	15.90672533	16.28263484	18.25476981	15.29528325	15.82151935	17.80938917	13.72997107	15.62102437	15.8241917	16.62583177	15.34602661	19.75406893	16.86600845	16.41946875	18.8741505	18.05052205	17.59770819	15.31156659	15.95407202	17.98381707	16.79892143	20.89884496	15.45357672	22.3106343
ENSMUSG00000053931	63.00537937	58.92057803	50.17765686	56.13870595	56.23525038	59.21311456	39.39183596	35.85085371	43.04153989	75.51535177	60.12083835	51.90132969	63.82046072	70.73979874	69.42967057	61.26681191	56.40207938	46.58534225	41.93417811	56.67500975	54.68982105	68.29765683	72.14424147	70.51646613
ENSMUSG00000027366	16.93753354	14.56692437	22.02552887	17.54790242	14.44230722	21.07211086	23.83361546	24.04237059	26.0150845	17.09329183	16.51381471	15.66093118	17.77780437	15.52636578	18.1778057	19.28483026	19.01590528	18.20312855	16.29147068	21.73224633	21.39601355	18.36566644	15.55319535	18.01734062
ENSMUSG00000025176	91.91212445	67.00802503	54.27615502	85.49318444	93.82467441	62.56291596	43.36207553	55.38342132	57.89147021	80.96797004	94.32623137	85.10157396	86.08337186	92.29656937	91.49205801	79.51635939	85.23630313	67.00851929	54.2396587	72.38875554	71.97238886	83.69288232	95.88010195	75.46165063
ENSMUSG00000000149	50.27278432	53.08418369	37.2346789	44.29983231	50.25835224	49.35721188	45.95816637	48.42044897	39.79469612	60.10569379	51.82440412	44.54873452	49.40147092	52.83735189	45.41192604	33.48509777	28.26606325	49.37894851	25.64756964	23.00112474	33.2589248	49.20668627	43.74202549	36.47362342
ENSMUSG00000005981	63.62960014	59.18084524	49.63456017	66.88412371	71.62207454	66.61120863	55.87306553	56.89515281	64.08117017	67.40437767	67.92944489	72.01640268	64.04774123	68.74691989	66.61260538	66.93848789	60.00471497	53.2021644	66.36327179	67.31555162	72.80179181	70.83964917	69.7412206	65.66511116
ENSMUSG00000019802	16.96135009	16.96390563	25.76172671	17.57217518	18.35594081	17.68471708	21.51134053	20.54719174	22.48238087	14.70222869	14.89377455	17.40080656	16.24036799	16.90592908	17.25147124	17.54372723	17.24369828	18.73402549	16.86188319	19.06398889	18.56506382	17.87782329	18.11139062	17.22382116
ENSMUSG00000022403	17.68507683	17.18145917	14.08976782	16.72629603	19.9915999	17.11798239	14.65279305	13.74825386	15.67000486	13.92805521	14.56489856	15.24737585	15.52384809	17.390416	16.97790082	17.06476179	17.1020184	15.06116695	17.34647502	18.59331543	19.18846859	15.83167198	17.73977508	16.61442419
ENSMUSG00000031708	76.80839761	65.27304626	75.50947888	74.98898382	80.19521089	60.16245445	63.74212724	56.1227825	59.22195352	47.15932382	69.77343781	58.02130366	47.21612646	48.18793518	60.4850139	63.31257819	62.25377402	50.51399473	68.11470229	94.31376495	86.2488554	53.22767612	77.32508463	72.27490341
ENSMUSG00000020629	114.4064502	75.54184214	70.38647904	103.2975861	92.09899358	83.23242707	78.22787103	81.72292623	89.14799321	69.99774927	102.7023485	83.91484273	70.22584754	83.89425324	92.15395194	101.8479525	80.3520232	81.53884711	77.89590493	90.26685078	97.92947261	83.3241084	80.24016581	106.3131933
ENSMUSG00000044788	27.32541651	28.91130933	32.59683052	25.20916658	25.54432351	20.61476343	22.98205766	19.17778361	22.19969536	20.57811076	23.60778308	27.10009064	23.50913374	30.47240403	25.17468545	27.82390398	22.08481539	27.61002156	22.26417825	26.67981621	20.21655871	26.69621715	25.21492799	24.12248926
ENSMUSG00000017778	155.8931856	141.9806592	143.9450199	133.6135802	147.2909813	119.89042	102.411858	124.1434181	113.3078249	147.8484177	250.6300145	144.9930191	117.953444	177.4874995	170.2704314	151.2625971	116.0090558	122.0484508	112.4368216	139.1470449	133.9451603	152.6911492	150.4671052	147.6895827
ENSMUSG00000028240	44.39905579	63.62441881	67.2148094	118.95302	62.65983157	16.99073811	39.54593215	8.711917778	18.97891672	2.148002459	10.08757732	25.33534555	15.90095202	14.19800888	63.12710249	75.45595874	55.3453504	64.66203941	69.14222361	56.59565052	45.16389813	47.94361844	26.31777417	60.56796533
ENSMUSG00000074272	28.79996082	25.58644876	28.29123814	26.95301444	30.00874043	30.36865855	22.11941286	28.53536	30.09937875	26.90985115	26.57340165	32.4126498	28.36659292	23.75071068	26.5618242	26.73486698	28.22568691	27.45928343	35.61769053	29.8272784	33.13558339	32.05911289	30.5040151	35.61707891
ENSMUSG00000026878	13.18948249	13.11632524	11.31694327	12.92176483	13.80233094	11.49257392	11.01412759	11.65141257	11.48787168	10.35593555	11.05118861	12.51541842	12.40404926	12.36137257	13.4427169	13.22839754	13.45405934	12.56150672	13.34969982	12.64165408	13.11353845	12.934196	13.23028073	13.42204887
ENSMUSG00000030737	26.90861099	24.75879907	15.44318555	40.79367343	41.38316028	24.96212064	28.50789544	26.12806907	32.17098608	14.71909401	22.25937659	31.16136441	25.29356936	15.30756702	29.79402879	39.13512124	39.08544336	32.67987754	30.64788137	40.69458612	36.80781108	28.69899872	30.1803953	39.65756003
ENSMUSG00000027261	64.58008413	72.93285752	50.31945886	49.34166822	42.12615751	44.96281247	110.5885254	119.3346477	144.1438838	53.1945127	55.36581163	55.97145883	47.8750557	68.82062471	59.9361791	62.81762677	41.10045053	59.63248323	47.21467199	68.77942747	69.86510279	62.43409053	60.91528972	56.07392019
ENSMUSG00000020964	17.11035773	15.46856446	26.27228509	21.95056016	24.41492446	18.96603737	21.68697304	17.56756995	17.6652088	16.40499643	13.42117621	17.80773666	15.99641537	13.94708713	16.43825551	18.89684274	17.54348327	19.63109359	15.70471923	19.69529354	18.28197317	15.85804453	16.27972805	19.64285328
ENSMUSG00000030972	46.7484212	34.30746563	38.2592366	45.91123926	45.3757806	48.37291493	30.48143832	32.09720276	45.14470352	46.7916608	43.01733391	55.17506824	48.61057394	39.65681254	47.72229839	48.72077568	43.92413476	40.31050105	33.56155905	42.79388491	48.19957309	47.47734637	42.94188965	43.14763671
ENSMUSG00000068587	11.58666047	10.78373972	10.62502	15.69199581	13.79279964	14.46618339	13.97741678	13.8615082	16.93180951	11.83826824	12.18073994	15.42258511	15.41817135	9.784498153	15.29746004	18.60937006	17.76030588	15.80907608	11.77430044	16.32596123	12.69162151	16.79819294	10.74029828	16.11281683
ENSMUSG00000036309	83.80353116	81.41653286	64.52983689	80.98810187	80.18227285	71.53108127	69.55824231	66.15572982	62.84588331	68.47540562	77.07911658	74.18131597	66.80140048	68.4607036	78.34129794	71.28942894	72.94846271	61.80897478	69.33763012	77.98771414	76.81328388	77.38684069	71.02443387	66.47627859
ENSMUSG00000022353	14.70215102	15.33833699	16.73687088	16.3262799	19.63991706	13.3359524	11.23105844	11.66998225	18.0522822	11.91935571	8.211049649	14.89785726	17.01503234	17.00762021	19.97651396	23.53739893	20.41220167	19.80861005	13.01024299	20.65454255	19.73781029	13.8894255	16.31711951	16.76419899
ENSMUSG00000022884	32.92211807	27.44984122	14.25696937	30.55995733	35.10525682	29.11622356	26.22964737	32.1583594	34.58285836	27.3986506	35.92735403	37.70078634	35.82149646	41.67473671	44.9056202	44.80381726	42.53595821	37.3527606	46.3107807	41.79077876	43.20015589	37.05785662	30.43311921	41.91299739
ENSMUSG00000038967	88.05797138	57.58845132	46.83516796	58.73060573	64.08762483	37.09253393	28.49913032	30.8390051	36.31791241	47.99451675	60.63237933	59.39121867	43.45233368	48.5550862	55.70214999	46.90511048	42.74671757	44.75135698	38.33474653	44.1733952	46.54795551	53.62775533	57.31815793	63.83883959
ENSMUSG00000032114	85.48557213	73.6925581	40.05738198	71.10578983	86.33002312	40.46516438	40.13815968	44.55285982	46.21280969	56.70109299	39.79950934	56.6300627	49.92310597	56.91150179	70.66464553	86.97565931	63.33359975	52.44467008	31.0460728	67.20892216	61.20909242	50.86718632	51.58208389	54.78758548
ENSMUSG00000024991	17.43723872	15.51478167	17.898886	15.32044493	17.79694787	23.83724049	15.09211657	18.11011955	19.97809906	21.80679114	15.88318879	21.92950125	24.42804637	23.25431811	21.1756521	23.41449879	23.57402247	22.40840294	21.94545375	19.6195687	20.48441017	26.48424276	17.54508369	21.89869767
ENSMUSG00000020029	43.62396176	49.91090924	40.7779296	45.22469625	47.01083259	52.91697074	44.96509103	53.05329911	44.63509492	64.07403202	59.50234916	52.53183819	51.26132057	61.73521731	66.27725968	52.92867876	56.31754569	50.07379953	51.1370487	49.07468019	55.30354594	58.88903538	48.38766421	50.07814342
ENSMUSG00000038527	51.00551178	60.04789634	68.1054248	55.16831317	53.38126239	47.58534344	55.03032073	51.58740184	50.35661814	45.22145266	53.56435116	52.17304091	44.72117644	47.5556628	45.82268584	45.25381108	49.25197985	62.27697544	53.15343906	51.23248718	55.93995539	51.0383679	57.24803069	55.10341446
ENSMUSG00000028527	44.71754091	40.52161877	12.59735233	35.41054339	42.18437118	33.36068098	24.44668262	16.0050298	19.79305212	85.52986504	25.7594988	27.31255312	36.39686257	43.55367824	55.52382255	50.72672707	38.12543708	25.66973524	9.637894831	19.08315386	17.0444247	33.37812838	31.16133697	30.43236365
ENSMUSG00000030513	32.78637933	27.41867859	14.17805673	41.36967582	45.19765984	36.62653133	26.87764307	20.49521575	21.04707314	33.72074384	30.57827614	38.0424377	32.18844518	20.32604019	33.35536015	34.25089007	25.53910666	23.32406376	19.92861231	25.7210694	32.04254915	29.06369242	26.88432884	32.26296595
ENSMUSG00000025203	38.509877	25.96641852	170.6496572	6.865877534	14.42142561	13.34223545	1.0235144	1.078759184	1.163129986	28.39839263	23.18914362	34.04476835	15.35243668	13.53123503	23.79913319	4.824117882	9.348384693	3.557985485	5.139581953	2.458668308	1.692723007	16.88204514	22.10282842	37.53025045
ENSMUSG00000025261	5.183976175	5.651103339	5.835748754	5.890630973	5.259304212	7.707059439	6.952038485	7.941648577	9.347078969	8.8428188	5.394843118	7.277503769	8.573918955	6.988988609	6.359807824	8.156291156	6.173385621	6.651335954	5.91281445	7.1218074	6.467757079	8.453830837	5.235852856	6.636333566
ENSMUSG00000037622	30.94971063	25.61574989	22.29304209	27.27620369	36.05888536	40.85832823	25.42201374	30.13292496	29.7502621	53.13339106	38.13732206	34.46498436	30.90364464	32.87237536	30.98201619	23.90887553	20.06207153	27.1270769	26.31880237	22.14899824	36.07493076	39.04458354	38.78001948	35.2392234
ENSMUSG00000055053	26.97061966	26.95997903	18.91442393	31.20538502	35.19513579	24.80817714	27.33586682	18.64250068	25.84548148	19.99255571	15.56690579	17.8863356	17.37948826	15.45389921	17.5492455	26.9457579	22.02296483	16.4268443	18.73602891	33.18888921	25.41224548	16.53192182	22.23205491	23.5547876
ENSMUSG00000038274	165.6604604	151.0963945	181.7598359	194.1203075	191.179553	133.9617319	125.9578981	136.5422275	127.9184439	171.0076451	256.6142612	146.4712172	132.7013166	193.2476487	170.4999273	178.5522832	172.8559217	142.8505336	140.1542046	182.9099988	177.8078964	157.9970648	185.8958072	204.8988378
ENSMUSG00000028479	30.8264866	23.856702	30.97239764	21.67934231	21.71747202	20.92651654	28.9179105	19.60168458	27.11542109	33.63538954	17.52153936	23.17893537	25.48981558	26.01180481	30.14961349	26.08324791	25.878803	32.86933206	21.96621019	28.29820638	32.4367371	24.75253368	27.12474428	24.89455742
ENSMUSG00000024066	22.19674175	17.4374629	19.0708193	16.78301551	20.12203011	18.01146512	18.03783425	12.95412316	16.75115728	16.53735627	12.42948093	17.83388551	19.67725172	17.47150639	20.45355073	19.24634125	18.32833041	21.31149898	14.70951756	19.98287487	19.55541743	18.7230874	22.35460252	19.14706012
ENSMUSG00000024827	23.37953157	32.01811487	26.14016623	20.2116012	27.31736715	27.17063267	15.22528319	27.95450053	25.71757667	26.59161907	23.8070297	36.10545418	28.77192621	30.95592345	22.02703479	15.27213113	18.95561785	18.94689821	35.06602148	17.14180456	21.51032432	30.22780506	32.5311036	25.85976537
ENSMUSG00000063457	238.3510873	207.5946906	277.97865	239.4849367	240.6425903	207.7470033	226.0878492	247.0968818	234.6252736	276.8648087	400.1234989	221.6184991	232.4496837	342.3118152	265.3846199	264.5027303	264.5705971	246.1390634	268.4822143	298.3735669	311.3117163	223.1006291	304.7892479	311.866532
ENSMUSG00000041740	19.84765433	18.43803102	19.06721381	21.38562919	24.66698988	25.07616114	21.45255639	20.88633932	19.81912997	20.39089041	20.42624646	20.04079962	19.00665834	18.53923051	19.07664966	18.82664218	18.04052401	18.13788209	20.40538431	20.00019494	22.02973965	19.53051097	22.04307585	18.63273491
ENSMUSG00000029597	159.0086423	101.4100529	210.3091397	62.50025559	103.6451362	49.14038973	51.42614523	67.00344316	99.00554496	71.27044838	79.25622085	84.86400256	83.42769669	187.7252098	158.5182521	106.561813	106.7313227	81.59410772	138.9001676	101.9866607	108.6148249	85.16889051	117.0371862	89.35638089
ENSMUSG00000027367	35.07411851	30.31709863	25.31251901	31.76419777	29.71762218	25.73836329	23.50400546	24.45013779	24.5312134	31.30904884	29.07625319	30.26554258	29.75675144	29.84026627	34.95875479	33.78625631	28.15205498	25.92523872	24.5168219	26.78073168	28.32787906	32.27160034	28.2440445	31.88821836
ENSMUSG00000021270	23.13153129	46.88185929	30.18659156	28.65327091	72.30324517	30.66363937	59.23112167	49.41266331	53.30635214	23.61129894	31.10897929	34.83904704	32.39103686	33.57101121	26.79800318	40.25507662	29.95815004	23.07519312	34.83183397	42.63354825	37.110201	60.68828837	32.26724998	22.60717955
ENSMUSG00000039519	34.68544309	22.68827927	22.25581475	18.61588213	18.46139637	13.95280089	174.1478803	250.0109012	298.0009423	19.15610405	13.27156131	14.54672052	22.80546242	23.99232835	19.55828651	18.78213252	14.91019048	17.74956898	10.31236961	23.59722442	37.54330271	19.85032895	15.75572129	14.25602814
ENSMUSG00000058492	108.3281635	78.15122557	83.77283072	126.9215211	119.1523416	106.5873514	121.9551433	135.8220015	154.4555311	81.16065372	96.71306426	119.9798221	99.38228207	109.7303518	100.9424486	102.7220418	113.5050325	88.545155	100.6964752	108.7871228	107.2717473	90.54994971	104.5512798	111.1531138
ENSMUSG00000034566	130.4374917	118.1653562	121.9232389	107.6220247	109.6010855	89.70406758	75.77724502	82.03691803	83.91100655	108.3165895	160.2366969	103.1933221	99.75979642	124.2101083	124.8257073	112.0929857	100.2133665	96.68283443	90.91041742	110.9895595	110.3592566	121.6428	119.8407868	116.6059786
ENSMUSG00000028399	6.991160667	7.068282333	4.996010409	7.293356298	6.95580739	9.475112946	5.95820022	5.234362793	6.751369414	7.647301425	5.843978033	7.914745558	8.272910189	5.805221823	8.140995818	9.17757568	7.392157914	6.111769793	4.267412444	6.568744348	5.513245833	8.426160123	5.589138484	7.310707944
ENSMUSG00000020190	52.94423602	35.52096704	30.55147567	43.44936218	46.48594897	34.667589	29.14572233	23.61805741	35.63301963	48.01647152	48.31924084	53.15702817	40.81234801	45.20286166	58.93774091	44.33859844	54.94644923	44.26568414	23.36980308	49.84521028	48.24272299	48.08793491	41.50556501	40.80971926
ENSMUSG00000046364	46.24009517	47.09583443	63.61291808	54.38915289	52.70381198	44.70864146	59.58736072	66.67677438	69.72072737	54.8900984	74.81187277	43.17994242	51.28381939	66.00145313	56.3204429	60.4551646	57.70188334	62.47006347	61.26092258	74.54517787	77.33256543	49.3875983	59.90874064	68.2502169
ENSMUSG00000059291	52.30202619	51.31198149	62.31126771	59.84750736	52.57842133	48.57789166	55.49535774	57.84335809	59.68563818	61.44374355	85.53642608	47.03979858	52.36489378	77.27696801	62.28351328	58.57479776	60.37044285	58.95161314	55.74283714	67.05468676	67.18117361	51.76700626	66.45015861	67.30755888
ENSMUSG00000041168	35.43689038	34.11125951	32.49406783	38.31638333	39.98052159	37.87925698	31.86549122	31.14650815	33.86880031	40.55896812	33.06350718	37.94870257	39.87503553	36.32380006	36.17359242	35.47234078	35.23311933	31.22264127	36.15276866	38.33326155	41.21589155	38.74121733	38.62650909	36.03836173
ENSMUSG00000022887	14.2997909	11.56497919	19.03261637	16.4917376	15.73691623	13.59099194	18.70706363	19.51730609	23.02201774	11.08669973	14.47597921	14.27255818	14.87803328	11.92042087	13.60204758	16.60341192	18.76079941	18.19773111	18.28325767	23.9823523	23.84821508	15.03389598	15.18155266	19.9690788
ENSMUSG00000023942	40.66411605	40.11408684	39.41495427	48.25367612	50.36653848	37.27398289	29.56085744	29.90308974	32.06317299	26.96434494	49.88667754	42.96000033	43.96437107	32.87834022	44.0689142	45.42668621	52.93332691	38.66088999	43.92192986	61.10360752	57.37996543	46.02968795	47.83735595	48.79346158
ENSMUSG00000024953	72.5990752	65.15852573	63.35265985	75.98196796	70.41830243	57.51774408	73.8133429	92.54752123	89.38631998	69.41092405	87.99678821	59.07723547	54.27162423	65.65573546	65.49260289	65.79900611	55.6615855	55.48750607	56.86251077	74.94586515	75.23276201	68.64594837	69.14993473	67.82778476
ENSMUSG00000031299	45.90554805	48.3144679	34.8928828	38.72464739	44.47832277	39.09070784	32.10059552	34.76068385	34.71161676	50.72354788	42.97771722	50.80027719	46.27472173	39.69591025	52.79105468	50.10412467	42.02217511	33.63591354	29.60196739	39.49992089	36.25712379	53.19736174	40.02444281	44.88825439
ENSMUSG00000003420	87.6002636	62.47370808	49.91056361	98.85686815	91.26747751	71.84988418	71.31379527	70.23337345	69.79540568	68.03957689	73.61063546	73.91710408	69.55152311	69.69705603	88.70469462	84.19833298	82.56558354	75.12546599	84.25534355	93.18567196	107.6668214	73.40985229	89.92561329	88.1633335
ENSMUSG00000025481	109.6084258	103.6687848	134.296059	116.5791409	106.436479	88.16878669	112.500943	111.673985	118.303695	96.15404477	128.6133887	85.51628994	82.26405031	104.2926585	100.3053162	110.5806436	102.1066925	116.3713345	121.2838307	141.5927887	132.5967644	104.9280152	106.8089321	106.1091062
ENSMUSG00000059447	29.37849859	24.87400458	19.47509915	27.22480537	24.58858611	23.3392009	19.70917081	19.20435867	19.42251332	26.92308598	22.67411638	25.40042462	24.52158433	26.8004871	25.20606174	25.61057945	22.98574582	23.02218296	25.52054604	20.62777995	24.22346594	26.97839669	24.47264705	21.96629229
ENSMUSG00000054808	23.79666782	24.87565287	35.93034333	26.77732455	28.0754953	23.75322761	26.11247401	23.09358442	24.50972223	21.25555591	22.77866701	24.13445425	23.2107255	22.57773562	21.00325901	23.62713072	26.25515742	24.64208442	30.57666194	29.13828221	30.08083543	23.0930597	29.48753154	26.81993588
ENSMUSG00000007815	23.49757573	21.55559594	21.89847161	21.38535416	23.30541533	19.6563011	18.37957119	18.20742172	19.03550462	18.55087495	21.71450478	21.6785334	19.59064578	20.2858761	22.72658621	20.77218647	21.86165736	20.00923209	23.12820452	22.50779128	23.42538946	21.06860499	22.88741427	21.81238474
ENSMUSG00000014313	41.6839969	39.45216314	42.07525965	39.43770266	39.97422727	34.45374064	34.5328722	37.87956641	33.99459952	47.00015866	85.80618735	42.48371796	36.64815092	46.10431461	41.85686048	44.79252785	37.42347142	34.82459953	34.64315431	41.35644535	41.05012321	41.64248357	44.90360586	40.69403128
ENSMUSG00000035203	53.90579919	51.72400194	44.23836201	61.24300722	66.67752972	60.99311025	56.45418094	48.28851733	48.89704948	56.88806611	60.96466128	48.88578968	51.44971784	46.61353569	51.92611944	55.34210702	50.78889695	49.13975196	51.70173614	55.75816271	65.00658741	49.57402933	54.74799422	47.37910518
ENSMUSG00000030108	28.05608224	48.80843679	39.179097	59.93616539	56.00474025	72.53492674	58.06145666	58.50831065	61.66783737	60.0285626	45.84066794	46.58581045	48.50520654	37.55902041	46.83526779	57.22120729	59.95791735	47.43058346	63.97248419	81.1072227	87.33509181	44.63244645	56.30401976	56.51990558
ENSMUSG00000025544	51.10493505	41.93945924	66.02803703	56.22414811	52.72412785	51.05808913	58.61938885	49.1109888	49.8792634	40.30913795	39.52022257	44.13228321	46.82455874	40.52206355	54.4916506	58.09968178	57.7299592	53.24081821	58.75036776	61.54427946	63.30799841	49.21630114	44.59617466	55.8696218
ENSMUSG00000036427	27.18315251	28.34975936	23.40253343	21.6301276	27.36871451	21.38155479	22.98314829	22.30979695	20.60678134	24.49582002	25.03630071	21.63974806	20.40206932	22.49066407	23.17872719	23.91695225	19.63162121	18.68009635	18.58903097	27.09613746	28.07434351	22.08397278	25.03272608	21.30408631
ENSMUSG00000051695	89.13113828	88.74899461	94.42027341	87.95410398	104.6339929	74.88680423	78.92045022	83.0509806	83.52810053	72.91919475	73.51791213	78.25350832	74.6197456	83.29628029	84.62122416	78.34121728	68.94475496	69.77332549	86.79925406	92.87441813	105.5970229	78.49776697	98.01018007	87.51422065
ENSMUSG00000025795	44.31582085	44.56172879	28.5712741	36.18423449	49.62991945	42.40137411	22.64889031	29.05810874	25.51688572	52.34652606	50.28521855	51.5685642	48.69831803	54.08796865	54.5402362	47.81976313	40.50106299	32.25119021	17.6180815	16.02947165	15.35331593	47.33541458	46.40197777	43.11906665
ENSMUSG00000037331	19.00841925	24.15776959	20.82590747	19.32671219	23.66403251	26.53733064	21.62147806	21.66244323	23.35339022	22.35278909	21.47419685	24.55447509	25.07541605	20.7529324	26.44375527	24.05339534	22.68069265	21.85687626	27.02041341	22.38940594	23.75485433	25.31325162	23.08299029	21.38575752
ENSMUSG00000020484	34.38034397	34.08408216	68.47966434	36.56489502	41.04657764	34.51329349	67.71914019	71.90171819	82.51185854	34.58335512	37.24022179	28.76021851	38.23287458	44.07939271	38.08458129	44.57685847	40.25106606	51.05676372	52.28215214	50.44181961	53.5206771	36.45815712	42.87086303	44.38790345
ENSMUSG00000026866	25.82966107	34.41115883	36.97415665	20.34138119	22.25269569	23.51946716	19.67238378	30.1439116	29.29443889	20.91958233	16.79710918	19.7825992	18.37001535	22.18732075	21.33541491	17.736972	14.84377806	20.12638246	23.47785315	22.17823128	21.869829	28.7499587	22.29513295	21.45152952
ENSMUSG00000054676	50.40720388	34.2395993	30.38723916	46.19671186	41.03893454	36.40854568	36.29690018	34.48433244	39.23890497	36.78056975	41.73854682	38.36977	35.62875391	41.52354681	44.02288585	40.48671884	45.61719641	39.66702954	39.49274473	43.44081609	42.16228794	35.33483929	40.96738386	38.19500642
ENSMUSG00000030062	28.2794643	30.66494947	83.99165155	29.63263352	28.06443212	22.45759176	40.52551461	31.9826105	39.37966472	25.13785168	25.02870638	25.86370227	23.86933352	23.33796346	25.79256878	26.37500493	27.80645664	37.1809364	26.60017891	36.91556745	34.50239982	23.39790425	30.94940338	31.75092846
ENSMUSG00000029669	54.37425691	48.29484623	36.3709355	47.81035038	46.94689114	50.50976325	43.07977518	39.09201597	43.60695691	46.84155983	47.63792189	48.22725119	47.45384003	57.31864752	61.59860915	51.72994707	50.76057856	56.42133008	46.11255051	51.60402998	51.96873723	50.492503	49.69291636	47.26069055
ENSMUSG00000030237	32.8210356	44.62287523	18.2356608	29.40472917	44.01619826	22.71543181	2.903397379	3.855004891	5.17291296	19.62142089	27.83473126	32.70174762	44.02211372	43.14772992	51.70830322	42.68860908	36.22961538	19.42416398	27.48516262	33.82507358	22.62251119	47.17656535	41.27200278	51.60629485
ENSMUSG00000074639	127.4204697	166.7906969	72.06365057	164.3619458	173.459741	155.2049915	62.59952702	72.66520113	60.24065797	90.76908075	138.5851144	152.8724433	175.6025634	152.8763724	193.8811221	216.0075723	203.867985	182.8585539	253.9591216	215.7343619	215.976571	213.8620154	188.9571525	220.1445347
ENSMUSG00000042251	24.13894209	22.2836189	19.34642667	25.46157779	28.46854504	23.04873737	17.86320262	18.2276124	19.13441304	18.31310986	19.14706222	24.62222773	20.07406361	15.81501206	21.92937688	25.45771934	23.32796744	18.6775452	23.17520498	27.3911317	22.60535327	22.5990191	22.13730724	27.00369412
ENSMUSG00000049858	67.32479534	65.52728441	65.30838039	86.94150077	74.97951408	63.46685176	37.15099206	37.5027795	46.3272582	49.81976427	60.25324113	75.88856227	53.10114055	46.27425963	56.77197348	47.30307041	58.77673368	50.57472105	56.7014379	52.3994985	50.43140495	65.58693101	62.2500775	73.86127292
ENSMUSG00000033174	25.20179421	32.00613479	9.345515596	37.84977491	41.6643498	33.57882608	37.55432368	24.45221044	23.48430194	26.16826774	27.58263789	36.85877772	32.80311842	14.61110315	30.55972267	35.64306461	34.79150329	30.15436052	26.00641026	35.89954052	38.88623272	26.62644711	23.09130801	26.59655425
ENSMUSG00000032485	19.92075073	19.20983898	23.4392996	20.66006978	19.68028995	16.40729743	18.41255582	24.37928193	24.50962998	18.58216731	17.43391544	22.40943036	18.27724523	20.50930712	20.40952871	15.00713708	19.04496876	20.98204134	27.04286865	23.09423366	23.79533727	19.58648835	20.20584591	23.19967671
ENSMUSG00000025290	22.7065474	21.91833774	28.85224536	20.4504228	20.16475023	20.3426543	23.68477683	26.15905776	26.07424087	26.79820427	32.86632379	19.80836415	23.79774496	34.10507578	26.89008341	27.92126467	29.29955114	26.95900504	27.79856464	32.42087401	32.50877965	25.10159816	27.36191788	31.77417053
ENSMUSG00000027195	62.91784139	58.50035402	69.16283835	63.67254675	58.02900797	54.67553196	77.93053082	80.39705951	72.30614795	51.68257224	46.50172633	60.54522466	47.3704243	33.70190449	49.63532374	47.93700928	41.93399305	44.82761292	46.06068292	55.84497059	53.42883425	54.35587072	46.57362163	54.88309142
ENSMUSG00000011382	18.37508594	20.04950856	10.03140794	21.78843512	24.60413433	21.94961531	18.63963731	17.80265701	20.54535686	20.79826781	23.29005926	24.76571189	21.08659118	20.63940002	22.16779426	25.06012236	25.68696912	23.35846082	20.62971365	23.80088604	21.44579141	25.27968588	18.79266371	18.32808834
ENSMUSG00000029458	19.64433284	18.10012627	13.59353134	15.00273947	14.60487079	18.89052953	16.52797728	16.23927602	16.10058169	25.27123855	20.9683134	18.25381487	21.93217371	21.50684956	21.58972466	16.67523125	15.20429286	17.61451476	14.74229688	13.91801409	17.07445108	20.26934592	16.35645612	15.90771391
ENSMUSG00000062410	31.14445745	27.24623074	15.89491261	22.6641662	25.18724755	15.81737022	24.94213455	26.42296944	38.10831798	13.98192376	18.33803285	25.40442687	16.73455833	21.11982635	21.61440413	21.27591198	17.5732648	20.25396254	16.87987491	23.52287967	19.50158188	17.86540436	21.85526264	20.88291956
ENSMUSG00000049517	110.8910441	105.9853313	141.5119638	108.7520668	112.7382488	99.64724411	111.7396191	114.1632093	110.807403	133.7825689	166.0970513	104.6977587	116.8496016	159.5607781	135.9634955	132.3276437	140.9182594	129.7689466	120.6232553	143.8412042	140.18786	113.737591	135.2442998	147.19158
ENSMUSG00000040548	22.68780355	25.6620301	21.58598538	26.66830491	29.29803216	31.04471843	27.66400815	30.92127101	29.86404262	24.41115002	24.18778129	29.03572976	24.05285918	20.8250715	23.08753825	20.78463562	19.62144045	20.72976643	24.84073669	22.74511123	28.46852951	24.09073606	22.66102648	23.14069947
ENSMUSG00000027180	23.82713332	21.69845305	18.888385	22.27824244	18.76626988	21.95365677	18.12008715	16.37716992	16.77187863	23.40846471	22.17476801	24.16454704	22.8867259	20.16435531	24.39608818	23.67310592	23.52596383	18.02714488	18.31944327	20.81421721	18.38052781	22.36260476	19.94188281	25.75639033
ENSMUSG00000015243	12.45810697	13.37039337	16.99881018	12.00197537	12.29207582	16.28792649	16.99924775	17.69365248	20.65259707	12.92102701	8.903366478	13.73297308	15.74793435	14.35597595	13.9805408	14.69354322	15.08920249	13.63245307	17.35423692	16.83031012	13.79623567	14.52826283	11.55765629	14.03025535
ENSMUSG00000031958	22.85352356	27.70750247	21.25751454	20.57392908	25.45335558	25.59554112	53.02305877	35.79857409	36.48459614	23.396145	21.22675822	24.61434453	20.09824229	21.04057659	22.07756672	22.80239067	18.66594705	29.55661234	19.23596654	22.6735227	22.84016622	24.58804173	17.55676944	13.9732043
ENSMUSG00000017404	145.5488453	134.1969501	158.1982658	141.6032856	134.9155289	132.6247361	149.2415613	152.4678791	151.1425024	164.5889688	187.2442311	104.6967295	140.7394419	193.5833441	157.6063803	157.4871676	157.3794624	145.9801862	151.1094149	181.0833515	176.0416668	142.2825872	177.9246871	185.3914459
ENSMUSG00000024378	19.49138533	25.37913758	27.86753384	26.77184748	25.80168261	26.42302832	19.97160425	32.33237175	45.02300332	20.35484548	26.53108492	25.74564811	27.03965003	19.31063472	38.02910117	29.2268796	35.50230172	28.05999787	26.66655421	40.99045982	33.64063025	33.33699646	19.88477167	32.91796764
ENSMUSG00000022383	47.14141075	37.69136329	30.8946061	60.00035461	48.8946494	43.44327281	32.65983915	32.26828566	27.75272207	38.58485143	20.72197527	45.7554437	40.57447064	41.4467131	49.00437237	69.60625248	58.52834611	48.3284578	27.22975637	35.759278	33.42374801	46.87865085	40.7588047	53.98974577
ENSMUSG00000032328	21.57202001	21.1090829	25.88849892	24.95316212	21.37623366	26.38899012	33.72367273	34.11422258	36.8923316	21.23929689	24.48312709	25.46712812	26.00288691	23.92049006	27.60179706	26.02151069	27.81651359	26.96907467	33.02244584	34.21431246	33.08526415	24.91446452	22.52146184	26.64434917
ENSMUSG00000020664	45.24454137	46.68954711	45.88502307	40.85065821	43.61922276	38.78815936	32.20071288	31.15480736	35.40291786	44.22658288	34.9532964	44.23119451	44.85159838	44.97120756	47.15039844	44.88909675	40.73782824	38.68222786	36.07666	38.63536345	35.42595604	47.39094028	41.85595375	42.94966751
ENSMUSG00000038690	50.72393972	46.85159932	48.90460606	41.20008376	40.74150039	36.27421125	34.66940948	39.23342751	36.6693585	47.6982571	72.55208614	42.3330534	39.07264356	53.64498103	46.13503886	45.26583026	34.90261688	36.43530669	32.46096177	42.13035025	41.06104854	50.66342133	40.49746425	42.48428545
ENSMUSG00000010601	62.31468051	49.89958137	30.08589023	56.58589769	62.57776275	49.10898221	38.5917527	35.7758921	44.48504142	41.62463909	56.36429249	59.68868708	60.53739678	39.27439354	70.55408945	62.06644548	54.28185362	59.40845276	41.27922442	57.5129139	45.52796416	69.96037071	59.23263461	57.8311095
ENSMUSG00000028788	37.46295934	31.03811463	37.28500154	31.91188207	32.16082125	35.47828184	28.97212387	30.2688213	28.54890568	34.94467619	39.74165832	37.97347614	34.90748894	34.56354768	36.42388693	33.90063305	31.70797161	30.6453872	31.38284924	32.25665934	34.65246503	38.99384074	33.79294274	39.04494784
ENSMUSG00000001424	14.30277186	15.89798954	27.15189359	13.65992687	12.36960287	13.00487368	17.45233673	14.59787237	17.92010914	12.2485944	11.43756954	13.22756505	11.70620176	13.63184379	10.93265077	10.64003836	12.92629124	13.77107569	13.33741044	17.25840858	15.38270291	12.7248588	13.84170762	11.78608512
ENSMUSG00000057037	88.38639689	77.38371086	84.98557548	76.6485251	78.10500544	76.89445036	75.41955856	79.47407374	77.1195764	55.71680328	74.00196049	78.95200786	66.37263752	79.97241583	81.73492018	87.15805232	73.07931133	84.91621431	81.62083837	76.4214979	80.02676769	80.79366384	70.02827726	88.57777974
ENSMUSG00000030432	79.39709078	73.98665676	94.74852226	75.38723445	80.35462732	68.32048327	85.69834231	80.18471132	80.39851714	72.95202433	109.5869697	63.86021184	70.01617434	96.77211528	82.26495865	85.48251718	85.8916699	85.51082342	90.60869166	106.0209066	111.0381639	64.07857485	96.76475723	86.63437568
ENSMUSG00000037072	23.32118361	21.44460114	31.10770015	23.74450093	19.75901903	22.41827368	31.52715136	28.83523237	32.97022835	21.68463919	27.02951945	22.04560441	20.68946375	22.17164732	23.62673598	21.28286894	21.63368859	26.65638686	21.67405102	26.46127563	24.69459404	22.12752995	22.20466041	24.21943649
ENSMUSG00000035473	66.76960226	62.18176051	34.16943364	69.48000324	70.41306801	56.12758509	49.90044796	50.54175127	54.74587933	61.27010211	71.71238793	65.97255633	59.78097552	53.61873885	65.18302307	71.08554723	56.43269415	50.61432561	50.5324516	61.25279798	61.352045	72.29498973	58.36792342	64.30343698
ENSMUSG00000026260	56.41483902	49.93250914	45.17474796	46.62627962	52.44875029	38.22996768	35.10154493	36.07140724	37.2092742	41.71999852	48.79438009	43.73364928	37.74547324	44.07197815	44.47568501	40.43948877	38.01145064	33.97064078	35.07147868	43.09669917	42.37519036	43.03161816	48.90668147	39.52198753
ENSMUSG00000020250	19.03819932	22.88416617	18.58831203	19.45205453	22.89665996	23.94523421	23.80707759	18.49646397	19.80731026	22.4586904	17.06974886	19.80946227	20.10763678	18.430923	21.06326221	20.37308989	17.05462792	18.30764395	17.59224718	20.30619139	19.63749151	22.00498336	20.59215152	16.64182012
ENSMUSG00000058546	172.1773733	161.1256119	196.0448184	149.4803718	155.8479017	145.2543738	163.7740641	193.1412167	178.882817	180.5518026	245.4745839	142.7959038	169.3531416	233.7411926	189.7635225	188.3741239	193.6754558	180.6939589	202.7565008	216.4918688	218.2725484	165.0367431	208.1895303	219.3614879
ENSMUSG00000018166	24.19311367	25.17546788	20.30998063	14.44841725	9.914402987	26.60084524	23.34066471	36.24673525	28.61225261	30.22977673	26.62916473	24.94923565	29.94434605	19.90145742	20.19809744	21.59733446	28.07773914	28.37787026	25.36834611	23.66543408	25.28947597	26.17384673	15.81433632	27.31877323
ENSMUSG00000022443	10.63093652	10.27758727	22.54429082	10.39577728	10.3189427	10.23157597	13.43249037	9.509187577	11.93445342	10.40666582	7.007978058	9.596229206	12.61773235	10.95182262	10.86647896	11.72843465	12.37580503	13.91926078	12.92674774	14.89252858	10.96853885	11.36219978	11.78742542	11.26511934
ENSMUSG00000006699	52.38893335	44.35098818	60.46732995	50.31885659	48.40463642	47.93896907	44.16417214	47.18570299	47.21051596	50.07448024	48.23480457	49.47154955	47.32539496	45.68180943	52.65804562	49.11459601	49.0699519	46.346252	47.53120022	55.1769651	55.49093753	52.41828411	54.68489452	56.7540532
ENSMUSG00000059070	33.85105632	33.03801633	42.81292732	33.39856852	35.49644989	29.77442797	39.9146266	36.1412767	36.42023594	35.73362177	47.2633844	28.88458562	30.54454093	42.09542763	34.10875877	33.61441552	35.14252984	32.18924348	37.04016226	43.24122654	45.12359303	29.50003018	39.70153013	36.47857974
ENSMUSG00000001247	38.91333032	64.80388029	59.63679203	51.62197449	61.16171449	65.69799117	121.9848406	102.3862226	85.83028197	52.18488676	55.03672232	47.0758847	62.6097313	46.94638438	61.2392976	66.55781421	62.96567217	66.21585969	95.17160766	113.1694369	105.1418572	59.19022729	68.92627192	71.0280025
ENSMUSG00000054733	38.59610149	35.47306193	23.88231793	36.9833133	37.85372781	33.32356563	29.31719256	29.99513788	29.65666599	34.41390518	41.50272997	35.01751728	30.82005791	30.52867235	33.33756262	32.01959211	27.1342168	26.62392047	29.01440601	32.75865307	32.74322472	34.68335338	31.57048614	33.98076076
ENSMUSG00000026922	64.38886574	68.46159656	75.62042158	75.94877982	79.98423467	51.06897949	91.2320937	80.42187505	66.46851141	41.54270446	69.96988901	60.57913954	43.21731745	46.23017261	44.28845225	50.44915566	47.59735295	38.9008464	74.81925171	71.1907004	55.13221248	47.54943099	62.74954647	53.13304702
ENSMUSG00000020612	34.21000393	34.30806265	40.17790451	33.4290506	34.60603019	31.92635768	29.6011157	35.55093111	32.88247239	30.98244202	34.38178749	33.08351196	33.81136355	34.19579877	37.76033231	34.51985521	33.68235995	32.39707635	44.3477555	38.21379944	40.71131563	35.87548004	35.76825332	40.06180553
ENSMUSG00000018293	65.9287621	58.12745014	71.90889096	62.93488911	62.35039169	56.35861969	63.92333442	54.73607652	57.13127195	50.25342791	72.882493	51.35316052	59.06025603	63.83579737	63.55171847	55.11431088	60.95664498	61.59498201	62.97993911	69.98465058	71.47053049	59.55286891	76.8416245	58.9191959
ENSMUSG00000012428	37.43572259	42.56891089	116.6343217	39.70900313	38.9903049	35.25040565	81.53857476	44.10036629	40.66571675	22.51612785	29.43791353	31.53664215	32.7946901	29.80793143	47.37731533	39.38730134	37.11771681	57.85067893	41.4519347	36.73184258	32.57643152	34.88472998	38.66744839	40.70767786
ENSMUSG00000036257	10.87452861	10.60200422	8.815245053	10.6722072	10.03217409	10.94641441	9.363663637	9.829125156	9.811739604	10.96899029	9.583967989	11.20691961	10.87505817	10.61556183	12.35393705	11.45570015	10.82620098	9.848848109	8.839107447	9.189334063	9.547914446	11.69864775	9.604694135	10.65569437
ENSMUSG00000022742	23.99169503	23.85806387	18.9813468	33.58393585	25.86677427	22.2029353	23.80702507	16.74509122	13.79655391	18.12140349	16.34506882	24.67321869	20.68889509	15.28353279	20.40035346	23.93662379	20.42565242	21.20554851	19.54912072	17.21267647	18.96365784	19.19392493	19.98849236	20.97421936
ENSMUSG00000029390	53.6516666	53.96151365	90.21653587	56.68368901	52.35900231	51.8883036	60.78016745	56.96193508	61.54014348	54.1168759	46.46969872	53.19503695	53.43448344	54.90448102	60.01677709	56.90001937	59.14085756	64.99748348	51.60456934	60.98410868	60.00074338	52.74178611	52.27086054	55.46701058
ENSMUSG00000020072	55.90915468	60.55980709	27.38203714	68.54039138	73.28039601	63.01603082	49.63398123	49.1195015	53.89961617	65.95734655	70.71198306	58.99832293	72.39120482	66.38925309	68.09992877	77.1224202	66.49760205	61.66654045	41.18307149	53.00774615	53.20753285	57.9925077	54.53754586	47.43388122
ENSMUSG00000020358	48.42285102	48.81290568	59.09802699	47.88624882	60.56443603	50.0502603	53.9033976	57.27122544	54.08678683	53.31313481	47.30184175	44.67373516	56.93704529	59.01540807	62.74770148	60.40105047	45.91030693	44.42833463	60.11587486	61.36108109	65.51143907	63.67909823	65.00401434	61.83587054
ENSMUSG00000027406	47.86179548	45.56790881	31.46535495	40.38557336	47.0770413	39.01410345	32.98030587	36.26932935	39.93418377	47.92730129	50.07780433	47.53168449	47.6326839	55.66698621	51.74474454	46.4763694	44.30582486	33.65751935	41.44775822	41.30386137	42.43270268	49.18684425	43.29041298	41.03011758
ENSMUSG00000058793	16.85293176	15.18745738	16.78339243	17.28510997	15.46344582	18.36266677	11.2623645	11.06405126	11.69621671	19.1317978	17.4680116	18.75373711	19.32407659	17.03127066	18.76407946	18.92349118	20.06165503	16.75223699	14.25200376	18.63141447	15.35195187	20.10875328	16.26261769	18.21601835
ENSMUSG00000071644	52.08365542	59.59527365	80.9700802	50.57662283	58.00798673	47.0205679	61.08046609	56.86236257	55.79572767	52.75418464	48.9251595	46.03761741	48.10229755	63.76649708	54.76865641	50.1778913	56.77419502	57.02832584	54.31053199	58.64826079	57.88643053	47.20598765	58.75325783	52.90382134
ENSMUSG00000061315	20.35657571	18.61883245	17.91054792	22.33537285	22.25787215	20.32753628	18.95268603	22.26299138	21.44952396	22.35302094	26.89251987	20.41922327	22.66228865	29.51070234	25.74260423	26.63787339	25.77007459	20.01478203	25.03390099	29.67670325	28.64148425	23.84905982	25.83737631	26.99659348
ENSMUSG00000025127	50.96931313	50.08142322	48.45918513	60.50045798	59.02826972	52.51136336	60.09614134	56.61435926	58.7866283	49.9700296	59.82930707	53.97987404	58.71693069	60.58692636	58.55809684	52.19051407	58.51065119	72.83349203	46.68455941	51.13804083	58.71124657	47.46745733	50.09163476	49.66050949
ENSMUSG00000036751	234.8178363	211.5337437	212.9241438	196.3479135	212.7863719	168.36038	155.6996169	168.8976514	170.00511	199.8099785	308.8888792	200.9311158	184.6036079	244.6675293	235.1061172	214.5676359	177.5064733	190.6230968	158.0689353	211.3764464	203.4034012	215.0585354	233.1969677	210.0374628
ENSMUSG00000029467	18.90620945	20.49287315	38.11408428	19.85274675	31.31789496	23.6685553	28.77034383	25.38583423	22.6147111	20.67496119	16.04969833	18.94826826	23.21235303	19.3517482	28.28218669	26.92446695	23.84090478	19.9896148	23.91173288	24.82602488	22.58816216	20.51992013	20.47438098	19.42770454
ENSMUSG00000089678	60.50792877	53.80601575	52.48362531	48.4900752	57.68576721	39.04995067	28.87277097	30.35154226	34.46607368	32.27120734	47.17649437	61.62740637	39.14223622	49.59485842	51.69184948	39.62769914	37.95984967	33.44621958	31.99255409	32.395579	21.53955398	54.1056533	45.40938026	38.10019682
ENSMUSG00000068290	74.65349577	60.28358741	66.78717554	79.97132697	81.56160588	64.89815957	55.385907	55.13161825	57.49834294	69.36057848	94.55724392	66.42269636	64.84037395	76.80190437	68.41195548	68.73963325	67.09285346	61.5005709	66.81538745	73.55244356	74.11408209	71.27578642	77.09013344	72.95657572
ENSMUSG00000029020	39.11712233	29.72903969	22.64754929	36.68920041	37.44252224	22.47998566	23.05512413	21.58517	22.94380561	24.18609074	21.97223909	31.06421429	23.21694049	18.60601859	30.74656378	29.34629054	24.70821856	23.37680634	19.99774542	25.96387279	24.56487614	26.30569292	25.7218932	27.32779992
ENSMUSG00000022462	12.88514476	12.29023598	15.7449782	12.92891937	14.71090795	24.53691464	15.88465848	19.1939452	19.83750865	12.60000482	14.70412439	19.01691564	15.35615946	11.9763907	35.26027915	14.99270252	33.84360091	15.62375006	15.20893387	15.34605495	21.127117	17.16051977	10.62605818	10.39736346
ENSMUSG00000026202	31.32402164	51.7813805	42.63523313	30.05881534	50.84461693	39.26551926	27.98601419	31.24830507	38.77799324	39.5862486	42.90315469	36.08822566	32.35011938	36.68345628	30.8934181	24.396424	23.98418579	21.37733931	29.93930809	36.41695419	36.29259713	36.04219504	52.92248684	35.15596056
ENSMUSG00000027706	30.87067509	29.15419494	27.93103971	35.36537245	34.08255319	34.08420764	35.29892029	36.27564666	39.07770929	30.27420352	29.91008592	33.72202761	34.62567058	31.1789729	37.59168467	37.4179904	37.83146207	33.85544739	35.12624584	40.53870695	40.46919461	34.48977961	32.69204628	33.78197851
ENSMUSG00000024254	56.4256521	28.9057474	31.60345493	40.06709124	40.55824747	31.78777186	19.99221094	23.26113825	29.43139217	62.22675786	38.93857341	52.54619674	46.69981412	54.28787846	58.78690257	44.54900737	48.63507441	36.96656701	32.47089485	42.08091409	42.30744687	43.73686046	56.33627464	69.75087522
ENSMUSG00000041698	0.024299833	0.010675538	0.028768464	0.932434711	0.175147501	0.802348508	70.99716277	115.6329269	148.0610358	0.014483083	0.036849651	0.010532603	0.018650429	0.010357276	0.009314879	1.759338386	1.664146582	0.45243897	3.295017738	10.49242212	49.67110526	0	0.005403782	0.02273755
ENSMUSG00000051223	38.04374808	35.91309898	41.84271959	37.8517722	35.58446489	31.61536733	33.8378647	37.27269732	37.03581982	32.56967799	28.63494696	35.72161056	35.92087927	39.2527967	39.2565296	38.29541637	37.33084028	35.27969864	37.67600671	41.08945057	39.27021927	38.63467437	37.55194499	40.57871375
ENSMUSG00000027184	12.77166334	15.69458764	18.26914272	13.17822085	14.41906954	12.78922259	15.57443376	13.90536642	12.94048912	11.8967296	10.96124646	15.23430745	14.42196864	14.70265128	13.11952034	14.69415615	14.20538739	14.47142121	19.33882698	15.37508056	13.12878161	15.94265966	16.28764456	15.08023024
ENSMUSG00000004040	15.41848788	17.52628483	31.15626002	12.24732659	10.91348801	13.00386372	20.22475149	11.77113471	10.58570713	13.38379375	12.43668991	11.70954115	13.36766724	12.27174882	13.40443602	11.65677927	12.40570897	21.67569381	13.49490922	10.63258971	10.35454505	12.79045057	12.43418872	11.31007121
ENSMUSG00000000088	76.50555617	71.47080414	69.81557596	65.63427923	73.42458687	59.41244255	50.45108324	60.23896395	60.22843236	75.29740898	84.22124804	64.93306939	61.25976259	74.61992834	74.99278044	66.5557412	55.39109392	49.95817918	50.04420534	67.5553262	65.93419044	74.09402847	73.10103312	64.63515998
ENSMUSG00000005069	37.90414721	34.03303717	31.3804271	41.89996215	41.92188457	37.03907688	37.06671512	33.97610264	31.63070298	32.58313413	35.31108381	38.19293223	30.08389439	29.42209198	33.07305439	34.21349089	29.89085562	27.83647554	28.96556923	36.4206383	36.78641285	31.840961	31.80028701	35.23751203
ENSMUSG00000028393	94.85251	79.35351966	93.0326417	91.73711022	98.52464059	65.69924383	62.307493	46.8516398	51.14280122	69.49707307	90.18049501	70.53916507	66.63408603	67.78782268	75.8324324	75.33080254	75.42284884	74.84429292	64.50488636	85.65351879	81.31559991	73.67916908	98.60528757	80.00546384
ENSMUSG00000073424	96.67411859	72.4537754	64.55741071	68.19191447	75.36834238	54.30087731	42.00286626	40.73146825	51.08426045	58.29736711	54.56236907	69.57209619	60.5080321	72.31720533	71.20899841	67.49495744	54.44290346	64.32152922	70.49493216	53.55828482	60.11251138	69.58698011	71.78811887	72.0726131
ENSMUSG00000025968	20.86160532	19.3296427	15.8427353	17.18451156	19.27890112	16.00383787	12.9840184	14.1305364	16.2064515	20.81206268	16.1334387	20.59993942	19.09338037	18.64187464	20.84694273	20.82500922	16.85805088	14.83997927	15.1607808	16.87509076	15.57991331	22.56608217	17.12172561	18.34907573
ENSMUSG00000024799	35.79312479	24.37557356	31.34929082	46.7900181	42.71267721	32.11065452	25.87445247	26.16319925	36.0107531	20.32813925	32.07616153	33.8809213	16.92326731	16.88496608	24.6117162	36.71139751	29.05617185	24.0264427	37.43324131	56.56881266	40.47237657	33.67771533	27.2930132	46.16530519
ENSMUSG00000000594	37.53448125	34.75391923	28.26014225	36.55084298	34.77396339	35.63440496	32.67598339	35.71328614	31.62304231	31.35261711	37.86215936	34.26166582	31.27592923	27.01795425	30.55058567	32.3114484	35.7676053	27.90236943	54.21420717	41.01413003	38.99899646	30.98598293	34.20275182	35.92213789
ENSMUSG00000038615	25.15932222	24.24391433	22.47305879	30.24215507	31.35791972	29.05253513	26.45895758	21.91082679	18.82035853	25.51772845	25.12992717	29.9246709	25.065601	18.50959606	27.5939885	28.56097938	24.78492613	25.09554868	21.14830514	21.61138315	22.01724556	30.15157924	22.29581901	22.56836021
ENSMUSG00000031532	53.23896806	39.44589493	68.17666754	55.09966318	51.11258925	46.76235836	44.25684736	36.05877324	38.10921007	42.69492415	51.0331671	46.70504864	39.91574925	40.29722273	44.78603728	41.4319484	42.13992409	48.73842312	43.46692169	45.28311249	43.25985101	47.19332525	47.4339192	47.29750884
ENSMUSG00000046027	37.45796622	25.34070549	23.91267998	34.37664813	25.05340258	20.69291661	24.39755152	21.79582727	22.24681273	26.32461104	26.61431009	22.93535191	24.22596136	25.76621256	27.96601594	30.04369468	34.06684504	27.80372601	18.40736615	26.49011257	26.37538609	25.40407565	23.73774064	28.03098821
ENSMUSG00000034171	20.5834819	18.80826557	20.67294306	21.29322838	19.82041643	16.61440116	16.90481186	16.03201263	17.32573665	14.06525153	16.99985294	17.59882552	15.298799	15.66666354	16.8125356	17.84674571	15.89496724	18.53140788	19.36120782	22.07627711	23.47658565	17.82538084	19.725059	21.14747718
ENSMUSG00000058454	22.29332803	24.24542697	61.42791122	32.54706554	22.69265477	11.25674653	23.02412104	20.71799659	24.74899644	9.812673487	20.47367632	22.14871449	14.03172112	7.792335778	18.15174093	16.65192633	22.37760481	17.01023883	21.7856719	35.62860073	17.86071869	17.24010184	17.7570927	39.36496015
ENSMUSG00000022890	45.66055926	47.80353999	47.69750243	43.77711427	46.61097392	41.56665624	42.52246721	41.98999116	43.33556201	44.50493194	57.69560712	36.04061463	40.63308831	49.224135	49.62419187	48.7334393	42.47543966	43.39723657	44.16623474	52.68879867	48.29208643	50.57967719	49.36025619	47.17279441
ENSMUSG00000060938	85.3448349	85.53936349	114.9510029	86.84392619	84.23981705	77.72378047	89.93536883	102.0697589	98.93416389	106.6462294	147.2373939	87.91529902	92.2496855	121.3050608	102.0343555	107.2180906	107.5229042	98.69290192	98.75854432	123.2081665	127.9051145	95.44688904	111.2575056	127.5233286
ENSMUSG00000013663	11.9994592	11.30692321	12.55730063	13.31621091	13.6057401	14.70121448	10.96522005	11.00658255	11.35979462	11.80688827	10.64670118	13.11137411	12.93382225	12.16179832	14.23278979	16.14676555	14.33981133	11.76850648	10.73523435	13.73239823	12.55559712	12.94312898	11.44180145	14.40560588
ENSMUSG00000062624	42.06294147	44.16176863	45.09655332	66.6006411	81.03226274	67.78525511	167.2045934	132.6200362	193.6667358	38.07401863	53.11076543	51.44717887	65.20682158	60.81305636	57.04770531	105.9034341	76.8142506	57.28867795	115.1870723	136.6442011	129.1072127	68.89460576	64.75734871	83.96046702
ENSMUSG00000079563	56.55270444	45.73401989	77.40481377	47.30769956	44.03954104	30.56428524	46.32470942	39.45705035	40.06247713	24.4800741	34.19670971	40.90975392	27.02269268	33.61535591	34.32887965	34.48537242	32.30340853	37.41574757	58.90424749	47.99964426	45.72045013	39.06870171	42.62909499	43.84457264
ENSMUSG00000046062	21.7152503	27.50760687	20.01335515	27.39178386	29.99967897	28.43513773	26.0238672	20.97112679	24.79684478	27.4606885	19.94433176	25.36114407	22.7265582	21.50046795	31.25830842	31.1262553	26.48029397	22.60791903	17.02515507	27.54399476	26.31019349	34.02592289	26.60932285	27.44530727
ENSMUSG00000036503	15.23716943	12.80068557	14.29805794	15.38728957	14.95844744	14.15696993	11.47449791	12.94597379	14.03862395	12.9197717	14.55929886	15.35538252	14.68776308	16.9078213	17.9726898	18.1237267	16.77965401	14.79924615	17.1325658	18.10429634	15.09453756	17.52025638	14.9509326	17.97234593
ENSMUSG00000061787	104.1547318	100.1367182	123.2606638	98.55065551	99.65678662	91.50196162	92.11589845	107.077073	108.0137913	130.0536149	166.9280573	94.36869731	105.2930476	149.3086357	122.477494	122.3617184	120.1152835	105.3584538	108.5744852	133.2855334	134.1643245	107.2908981	117.2863101	137.1762601
ENSMUSG00000040731	28.05009748	24.08311085	27.10810403	27.15813107	27.48278012	21.88371437	23.84179686	26.41560931	25.22006	24.22283607	24.14160893	23.54542741	23.99278435	26.25932344	26.60450845	27.446949	26.31225631	22.23311229	27.02666349	28.96742722	30.07572352	24.43984345	26.27102407	27.98639727
ENSMUSG00000024610	188.9872868	66.05255112	101.3389436	73.28677823	75.25115784	107.1215136	32.55296527	48.55465087	30.0149962	86.27343451	81.48615608	112.7783293	155.3941099	114.7740017	168.0862925	56.99065933	118.9426188	222.1300912	99.25986189	78.66401022	48.9280333	154.680374	254.5724892	118.0770531
ENSMUSG00000009927	48.70252798	42.60415782	65.41703605	46.79141909	48.83505128	44.71364831	52.88741586	53.90606585	53.34343748	51.32043996	73.85786582	41.43486753	51.24753989	72.21017314	59.35422702	55.3633011	61.34478852	66.02597483	59.61748175	69.54730467	65.3710869	48.96780426	59.15024145	57.29351571
ENSMUSG00000032898	30.39254882	23.15943032	23.00961179	14.76671381	13.03915594	25.31381473	16.31376893	25.3539351	23.02502314	39.4351325	40.01575273	25.75562311	30.88187849	36.02430157	20.23864608	14.93774924	14.62430406	24.76146355	20.93253038	11.57073265	25.79302996	36.55593579	30.32534912	31.69887236
ENSMUSG00000001911	23.59714477	20.86391451	14.22224553	18.19654533	21.78554683	18.45322401	16.46261908	16.42747997	20.29877226	20.53681353	16.96823821	19.33346551	20.46702314	16.49905455	24.25174475	17.2612283	19.76364421	17.91306408	14.41690509	18.5133561	22.48151439	19.53008581	21.552446	20.57213349
ENSMUSG00000074063	24.8956337	44.60223196	50.91579116	20.91460328	28.37936539	32.32315237	89.64039645	67.16945583	82.6829845	93.66324318	54.44722296	25.8627074	55.29921312	44.2636661	38.23739588	36.1248238	36.3119927	40.4803115	55.94099373	29.34513775	36.66798819	43.30653557	35.38738257	42.16212499
ENSMUSG00000059824	57.47420466	45.08942248	44.53568866	49.74392081	50.10113332	39.82597696	19.55204729	25.24840089	49.64573734	57.60528805	64.280403	49.16451422	66.33676014	81.61145827	71.56691946	52.10673186	64.61617502	72.74578853	31.11538182	70.97377064	67.93283147	71.32406625	74.19550219	89.12476591
ENSMUSG00000028607	72.30685258	59.08027823	47.78829001	76.41849057	71.88563272	57.83157661	53.80841862	41.9972291	42.77800988	48.97105756	52.65580578	67.84143213	49.69368253	44.09765938	49.05280568	50.9140141	49.68682671	46.76911542	54.5223576	45.86401693	48.84236781	46.80404282	48.81697382	51.85867045
ENSMUSG00000036892	66.3970071	65.06251407	36.9240505	75.43443501	80.55663533	58.86907178	45.64995318	48.53099557	49.95531221	49.09806407	48.94071168	47.46840571	54.56199373	77.87855188	61.57652266	68.03697099	67.17079373	62.37052431	74.33433542	79.92900246	63.16026912	58.26819231	67.32802716	50.53192368
ENSMUSG00000020267	157.5741925	143.3294364	200.3458243	153.6053802	139.8833994	135.8359671	139.8715728	145.555954	142.2403718	171.402904	219.6129297	143.9594685	124.6076027	189.4088016	146.8159477	144.1887124	136.9417615	140.0844204	129.4186633	154.5042151	164.3739868	147.8887843	160.2399531	150.6144906
ENSMUSG00000044393	15.5140329	13.28740164	11.29739934	20.31057731	18.46503652	19.75724914	16.84029057	18.05307569	22.45374975	13.70278571	12.34852698	17.44796208	18.59870292	14.41469738	18.99119901	26.16528929	22.24074338	15.93743884	23.97549873	28.54361656	29.42125169	20.5192317	17.36897038	25.00541544
ENSMUSG00000038121	13.91739095	13.5429339	8.330786538	12.06876455	12.97246251	18.43765567	10.08203959	11.10154871	12.13498568	23.34769032	13.24315208	16.38276204	16.59046622	16.44695515	14.77413991	14.9626642	12.1089108	10.56524917	7.872032331	9.499194456	9.329979527	15.82036991	12.21996779	13.39853173
ENSMUSG00000030541	64.74696244	59.33839646	43.21224219	71.74434409	68.91309711	64.41343863	29.86313929	22.51870144	24.72990021	60.64597427	64.57372794	56.94423149	63.21075823	73.88053	61.53606822	70.48897237	63.03133348	46.97828446	56.81493268	57.74676835	56.45827826	80.5750656	72.24532215	55.88399189
ENSMUSG00000060992	34.22208843	36.82140721	58.88925563	38.62888994	35.95498207	30.50903452	39.81652948	36.93816229	39.52503598	26.70898842	40.25046183	33.02030189	27.66314982	30.76951514	31.65188148	32.01188186	34.58210843	37.52514426	38.82835637	44.90086206	36.6578265	31.53716074	37.23785295	36.31658372
ENSMUSG00000037780	54.05880238	63.21218865	94.72382767	74.04951881	62.72887626	81.53747198	155.9424631	133.5780897	120.6604704	60.74083293	82.75622756	66.80789626	60.57533489	53.8618588	57.91006685	64.53996117	64.07998448	92.19041423	85.1897595	98.19000926	114.7111124	78.01261757	61.5242518	81.28469625
ENSMUSG00000025613	49.26046804	49.4933796	49.50623303	41.42087561	45.63987333	36.7527135	38.64790593	40.69146428	45.12309998	43.07290182	46.02335191	45.53753713	42.89849365	49.05307825	44.43448106	46.12427442	39.54669625	39.41629392	40.61909744	50.16342518	48.99097563	47.56817316	44.91673136	43.86741381
ENSMUSG00000046949	40.02073748	35.31754948	29.87582601	34.53433063	33.69013506	37.62329492	20.30458306	23.42211072	26.72954431	39.35325765	40.92592462	41.35442733	34.89755545	38.58406596	36.82857833	38.27058002	31.26688579	28.89230866	30.87702312	36.94209717	32.6330333	49.76944932	35.43691552	43.17135975
ENSMUSG00000023044	4.977977227	3.756412944	10.29315354	40.79298717	9.99928017	38.30375388	99.62738956	82.97342374	82.86058521	9.367924814	36.01716748	13.41745258	8.713674287	29.09834892	5.567491566	25.17998969	17.80015875	9.328416166	104.5778691	72.42475338	181.3070227	4.242981216	20.94182532	18.74446348
ENSMUSG00000051339	11.77552534	12.10703398	16.39092873	10.56925934	12.2533027	12.41010385	8.4050543	14.63850731	12.17330429	13.51979425	10.81274225	15.69362084	12.67302874	11.69303693	17.62395721	9.957348383	11.83478848	12.21703653	13.53508513	13.44628195	13.64850282	16.3189596	17.12888498	15.30658223
ENSMUSG00000022234	45.23824257	50.12359823	53.97439719	49.51627092	53.18020617	48.41220073	43.27211145	51.13302131	56.44921388	49.33953917	44.41246556	44.82165443	45.74908481	53.18304651	49.77605129	48.90864177	47.07794835	44.07956935	45.27217079	53.25833441	51.72607088	51.55439724	48.86752808	55.19353327
ENSMUSG00000022425	40.95867481	40.93953169	10.70014804	26.21199738	29.38334875	20.08846459	10.84450575	13.10777438	14.35845243	23.99881208	21.69927283	29.15045692	21.34348148	32.61773399	36.30408126	21.98351513	17.02594083	17.44379962	11.81956364	11.36051175	8.541762587	27.48820277	28.20941294	20.5592085
ENSMUSG00000021957	17.07814427	17.12698042	16.1502267	21.29298795	24.22557187	18.60711153	15.61099366	17.61449007	17.30603244	18.53783967	18.99439338	18.02719891	16.57275111	11.95800239	16.18019631	23.04271074	18.68396074	12.29858679	15.86076638	25.06761587	26.33014806	16.19667356	19.05987828	22.09738918
ENSMUSG00000035769	42.89402923	31.22793635	30.11250721	38.47984869	39.22786969	35.12498796	29.89438546	24.00669855	26.34924612	31.21520869	34.57220313	32.58275773	29.70442869	37.23737831	33.34603159	36.93312459	30.94578242	34.16054501	33.32183757	34.34802295	36.87628713	33.3868608	39.39094776	39.42486496
ENSMUSG00000025935	35.49787599	37.9413093	88.170126	37.5689311	38.06267767	33.03711529	52.76787131	49.36566064	51.44620227	28.06472791	35.27540094	31.17685035	30.55928861	36.80155	32.93450052	31.10439068	36.49210987	42.7983535	37.54068052	48.75342016	45.33842408	33.82789559	36.78755201	35.67030599
ENSMUSG00000064357	138.5602906	273.1017813	121.2922024	198.3711818	158.8034558	64.87603404	45.37854758	200.3618478	111.8569678	177.1369396	726.9393556	142.9234589	85.10631778	60.58291577	210.3649771	144.6838978	88.55631694	163.7351232	327.47535	154.3022998	206.164943	82.87420295	79.25124504	186.3747223
ENSMUSG00000030738	41.2899018	35.50939498	50.830465	41.16703819	43.22781147	35.06432117	37.34977805	37.55393214	39.86519959	32.08711459	31.6819432	36.70374742	35.5861504	35.47799751	34.77684357	36.91787944	34.70171756	33.25541413	40.90295947	44.20044214	44.92374912	36.163426	39.64327611	43.51617099
ENSMUSG00000022210	82.35805105	75.30222936	53.32287551	87.60101187	81.78799439	79.90351421	75.55232484	64.17718572	61.46072966	84.84980579	90.2737684	77.46218852	75.94557917	82.66845759	69.52911168	76.73483761	73.63646026	69.48585158	57.45487582	59.58590385	61.2036487	68.28970274	68.61014779	60.11844512
ENSMUSG00000020149	34.53190542	37.01321865	44.29217805	35.48011672	38.31437745	32.15927863	37.3638542	36.63250409	35.31151479	31.18997078	29.70418554	32.89732992	31.80052333	30.76747262	35.32924828	33.38264546	32.49853108	31.67685207	29.6619941	36.66305289	32.22423218	33.39945668	33.04319122	32.63861044
ENSMUSG00000001755	53.32597169	43.73126527	44.13178252	54.2144618	50.60351574	45.043289	41.79797574	41.52970759	41.69102679	47.1838271	44.13632232	54.019401	44.43772782	45.25794317	45.45126016	41.98842629	41.31430696	39.06821611	37.94889216	47.63887815	49.24232282	43.72165542	45.70407448	43.89309943
ENSMUSG00000021620	52.13110485	40.36591935	18.02214514	45.74371728	50.58794409	41.23401502	28.89726307	30.2549234	31.55884374	52.34957674	40.40023607	53.88249239	54.89225137	57.30837069	59.33850978	51.14954064	50.9451166	39.03959416	45.72373978	37.48241585	50.66699649	49.56897435	46.38884615	48.05089911
ENSMUSG00000037710	160.6713503	111.71301	84.06841466	145.9219055	141.4843	105.9335762	89.88564435	105.1823785	109.1923613	120.6108942	177.4058338	131.1329243	111.062721	153.4999882	147.7305904	139.3839944	125.338523	121.4326835	134.3515599	136.5382136	133.5452408	133.9611448	128.0598781	143.2698394
ENSMUSG00000038375	18.61388039	21.11217796	19.30411302	26.92591561	24.86495411	21.85382942	51.00835009	34.49958403	34.2416503	18.45514879	15.46410769	20.54409697	17.81470054	14.83844775	27.8726863	24.70286189	26.89720713	20.5250265	25.91485816	29.07471587	30.61116187	17.49273706	20.58689353	20.23197145
ENSMUSG00000015932	76.88329959	66.63991756	96.2956562	68.32213713	66.9067619	61.12748834	72.00019378	70.34075536	74.96013469	62.29778081	65.47480722	62.6943722	58.58410169	65.5968611	72.97215524	67.2815147	68.42438595	72.98943496	75.88186579	86.60798879	86.96855485	65.29651194	73.32725488	79.47334126
ENSMUSG00000037805	48.5980075	46.37300202	61.76189393	51.62203737	51.89250408	44.4812464	56.88367908	64.40882645	63.66351723	55.10141699	71.17757832	45.02062447	44.86878985	67.53634935	48.97346326	53.95850339	54.7951686	50.493781	61.03427234	67.65875308	67.79923683	45.00523181	62.21613396	60.73667072
ENSMUSG00000032080	40.3336534	41.67676097	71.31682801	145.0191221	77.31122683	82.14843395	187.1784624	89.26654904	54.21673512	29.42838008	32.54850013	41.36368366	36.70334594	33.6902155	49.80869383	101.1950513	108.357096	129.2679018	65.11364221	140.2502692	136.1862018	38.45377364	34.38521339	51.84530208
ENSMUSG00000030834	26.61712685	28.05869628	17.82866323	25.2643718	31.08600816	22.73204848	20.13018443	17.82681329	23.77178055	20.64920576	19.15690093	26.80395864	26.08769292	26.81148055	26.36802976	27.75701203	27.79746714	30.21828521	25.81450552	29.82058798	26.23021357	30.67768416	25.14153643	23.69909756
ENSMUSG00000025993	12.69238618	7.459819544	11.60966822	14.58419669	13.26067794	23.36590297	18.40138202	19.28171338	22.43764022	13.44581329	7.625535655	13.83075847	16.52021035	14.61449835	19.17485787	22.60363351	27.23982401	20.71597585	22.80324418	18.81011673	26.9359483	18.81560158	17.2582669	17.90119226
ENSMUSG00000037458	32.07709685	24.16464099	26.51825108	24.11692936	26.1761286	16.07283823	12.48749907	15.61619406	19.03939447	17.89396958	17.11020017	26.09729771	24.66676373	26.81150727	37.10642973	26.55466324	28.2949306	28.69805899	13.79741326	23.67904464	19.92969258	26.08276812	20.85411996	31.46352384
ENSMUSG00000020593	9.999545403	8.17635942	5.300920569	9.914488718	22.23833744	11.49399754	6.447661484	7.354417268	24.29650623	15.55700933	6.970098405	31.74150116	11.49234753	8.001390934	23.35762772	24.93242667	30.88986631	10.00621407	7.60883893	25.06468585	25.01500877	9.89607488	7.387425759	9.456926684
ENSMUSG00000033307	247.506263	188.5913683	194.0777554	143.4920694	206.0523396	145.7935198	105.480577	100.4604115	109.8172381	239.8710648	290.1555472	161.5259871	189.105664	238.7875935	204.7940722	164.9532078	141.1390572	138.7937708	108.7093035	159.3210489	189.7444331	185.0767019	261.7594808	179.2525649
ENSMUSG00000039952	22.78947472	18.53991894	23.99580404	27.24705874	23.94980122	24.39001235	19.34512577	15.61058781	16.92985624	18.65943897	16.75534123	22.88099822	17.75822167	13.37972679	18.87498032	21.09554266	18.13282311	16.66291375	19.50448771	22.63483911	21.58702405	18.56061515	19.54508692	25.00792564
ENSMUSG00000030096	10.11912644	14.75536645	12.89710806	11.82692351	10.83738411	27.03311951	14.77663988	17.15994773	21.30630003	21.35376505	12.11853595	12.40912465	19.36985237	13.95686097	15.34737345	17.11233501	16.73084708	14.47936598	16.50438513	19.56747436	23.65796487	17.40606743	15.9728097	14.32126777
ENSMUSG00000029840	34.19633942	31.17740322	31.36069983	36.56033338	33.85033985	37.56341089	29.68622355	30.86857251	31.71342	36.60479298	32.32597571	35.05401245	38.11744581	38.16179627	41.99068749	42.28185605	39.09490736	36.44591009	32.47671459	37.31712121	36.7400236	39.33252691	35.63074143	40.32100266
ENSMUSG00000042305	39.35389383	33.09280329	37.99670874	39.24225439	37.03007026	37.90320159	30.67948502	32.18656794	34.91900288	41.84405453	39.44796149	41.28770793	33.33827018	36.96662882	42.78150762	35.63364792	35.57925193	31.13796566	28.2877783	32.59597608	32.73798531	38.22500639	30.22225391	36.32559151
ENSMUSG00000028964	54.84565521	45.88406714	47.9042198	60.89796431	59.61940683	50.89356963	45.37468846	48.05410505	48.92641137	50.9932044	74.91950797	51.71440785	52.56383855	56.86032494	56.57954261	59.0319013	52.94607503	41.90535028	43.61030409	61.13714563	55.48224171	53.67130003	59.33235585	62.25123306
ENSMUSG00000035561	76.12575251	62.73352415	166.5115171	62.87080452	74.58768822	49.70225092	23.19475581	29.41185121	33.07030954	37.56350421	36.05316109	47.92853057	40.41108938	63.66925775	48.40747889	58.96578198	64.07148976	46.44450952	86.93457018	60.28572477	44.84961982	59.82780535	57.15717816	61.78789299
ENSMUSG00000028367	117.7457329	99.65246424	97.91482097	146.5407693	126.3703535	127.5121947	121.2883087	131.2058352	130.3074688	114.9462914	171.7185099	123.1158633	117.6863733	96.00567994	133.0336617	126.9207996	113.2603163	109.8491552	113.1820837	147.4613366	148.1948329	123.7016848	116.7540994	122.7712086
ENSMUSG00000109644	37.89363971	41.58379295	29.70501986	40.66210209	43.22885399	37.17923429	35.15829428	29.53657015	33.03889167	36.26126992	43.45703522	32.71785111	39.6354836	53.68550204	46.35793416	42.48797087	39.48748204	46.85831278	33.14756832	36.07192607	32.30177433	39.11774616	43.15488465	30.68626793
ENSMUSG00000004535	14.3848301	12.80555359	13.17746633	11.55770543	13.91009538	12.24440532	13.52637931	14.47985859	14.51995715	12.71123859	11.74235134	13.68531817	12.97090964	13.32077543	14.39532783	12.79795518	11.1628125	12.79839919	12.78243532	13.34838059	14.90020532	13.79494623	13.24642756	12.85003887
ENSMUSG00000022885	27.33112393	20.62888845	34.61725851	26.1045972	26.07136861	30.28581547	24.17710956	27.1161046	18.15364666	29.47082332	26.72325689	29.69536631	28.10775609	29.01208658	25.14247954	25.00251143	23.37617411	33.1495721	31.81831419	21.82006134	27.75087837	28.49273745	29.09610253	35.64735734
ENSMUSG00000035325	19.38374656	18.07101906	24.13810134	18.42871633	20.26300375	14.40547391	17.07914673	14.23570301	15.68690472	13.48821313	11.83323552	14.25549832	16.17840755	14.97816061	16.49708731	17.81524493	15.25674252	15.91308799	14.9661602	17.84280556	16.93474229	15.09188814	17.23494945	16.33290474
ENSMUSG00000022365	36.73207503	35.82032575	57.87616696	39.76691443	39.72331411	34.45650316	41.75963863	42.24386122	37.95109317	36.95119595	35.03476726	36.10047036	33.58834703	36.14811905	38.69010995	35.44480832	34.0070276	37.56001627	35.7937286	44.22592346	42.67881437	38.68139399	38.19941802	40.8552944
ENSMUSG00000026554	10.46926237	9.19016164	8.135705582	10.33906029	10.56014281	9.895603465	10.05049096	10.94800737	11.44497371	10.49332731	9.055008898	10.03561231	10.28025119	10.35630998	10.45793529	10.45388344	9.853187097	10.09694387	9.617804023	10.53122184	11.13704683	9.909857987	10.31514919	9.971096604
ENSMUSG00000030120	31.22404312	30.24027484	32.22696267	34.31211723	34.80859647	28.88692582	34.0015286	32.45799875	32.73672194	30.03657402	31.46740148	29.54440711	27.66142542	29.36535927	30.67691277	27.83640244	26.73788981	28.58171603	29.82579261	31.15766827	34.87681789	26.79115634	30.94755053	30.0638699
ENSMUSG00000026822	16.42287056	4.54157674	339.2102601	3.981194752	2.658250157	2.339095433	238.3549261	5.519983864	0.625638892	1.563407319	0.984747253	1.21817601	2.063279279	1.1458156	3.700418126	1.320700041	2.261464542	193.744951	2.34997338	1.344195408	0.891437314	1.971788502	3.03255373	3.45757778
ENSMUSG00000024130	11.85432922	14.52266358	17.86932711	16.15627819	16.22369022	16.21431417	11.42141385	9.322314017	9.794040293	12.38494057	12.75226807	17.67463089	15.669522	8.295265347	14.73467736	14.54525386	14.34837833	13.53061023	17.19244325	18.71854892	17.82933693	17.09481392	13.18155207	17.33286879
ENSMUSG00000030861	16.97893571	14.78518504	15.49749403	19.10757394	18.28988905	18.04816647	18.89289854	22.20211784	27.97947062	14.11739418	14.55442183	17.82668018	16.87624836	17.6288886	17.77829002	19.64518138	19.01414003	14.63030954	21.00835956	20.54502084	20.28059831	17.40522912	15.79407621	17.65277122
ENSMUSG00000022110	35.40290134	33.69138365	30.1890198	33.9045886	34.83444288	33.03359257	27.21527637	31.22789078	31.13911501	34.50197734	30.44148097	34.98904199	34.82726341	33.7214931	37.03766276	36.57817182	32.38084562	28.46050479	32.07579233	35.85479291	35.31594628	38.50768611	31.18409202	32.84853023
ENSMUSG00000005779	73.84490198	65.4179924	83.30528403	70.94346489	66.33877741	58.54216946	64.7615328	60.14490552	61.05097478	59.66278007	73.86973166	61.80775266	56.04645167	64.50405251	68.46587664	60.10862334	57.67108999	57.24615044	53.51694297	68.10593925	69.77833581	61.37966223	71.26857543	66.66541503
ENSMUSG00000022841	34.46312077	31.34055653	41.19492611	34.69365795	31.80851752	27.37111309	36.27892942	29.04616975	30.19214847	25.62547204	28.77181869	28.29754481	26.79121934	28.41008822	31.40169956	29.18630579	26.74415974	31.77706286	30.16059743	30.57080536	31.48552504	27.71404697	31.94958712	26.69474903
ENSMUSG00000045216	20.33435666	23.171967	24.16139405	24.44116717	34.60632136	23.54845168	23.31354137	18.26078795	25.47098652	20.23609546	16.25251394	26.29097271	21.44835705	18.27087009	32.79309262	30.55281357	26.28278098	24.45182504	23.0929167	30.9602219	30.37771297	28.98163377	27.10592728	23.5727262
ENSMUSG00000031613	87.489305	77.97697456	50.64824945	108.9964101	111.1276471	96.45563085	44.31137542	38.23773251	42.86783198	71.76653677	88.50418376	99.0882978	105.2402829	79.43491514	115.2709873	106.5721802	104.5477314	96.59720893	74.20588642	119.9634544	98.07116383	109.2633511	113.6179063	114.7599139
ENSMUSG00000036985	21.50729063	20.2525984	19.71615914	22.70869544	23.56058618	17.29385673	16.54365334	16.35053292	17.59305383	18.03354437	17.25105001	20.03920815	17.97953175	17.21402328	21.7405727	20.99596805	19.73176448	18.99817487	18.14217759	21.30583115	21.01819179	21.54216181	20.49882934	24.38107804
ENSMUSG00000040918	37.20410228	36.88658886	42.3076672	31.57302503	28.98004537	33.99654166	24.08778729	26.69901954	25.53816819	36.75297815	39.59149164	39.69389973	34.84881293	31.28774369	47.39742779	30.72905569	43.8764516	30.57154076	35.14232522	39.20071349	35.58603458	37.62109716	33.78454523	48.04783893
ENSMUSG00000037815	22.55825583	20.18902667	18.9792983	21.37811053	22.37574603	17.68920363	19.27498544	17.7412406	20.77696877	20.35691069	16.88060572	22.93290056	21.32630862	17.89889127	21.91842133	22.30316085	20.89015265	19.9339112	22.71278114	23.06421403	23.35207337	22.8844524	22.5376003	23.30929196
ENSMUSG00000022564	67.37478555	53.61284331	67.55675911	67.21034318	64.09250753	56.72148416	86.24460198	59.50422437	54.88213215	63.37538389	59.99583564	49.37316233	48.53336139	40.46161274	53.91241785	55.0701182	49.25305434	51.9458902	53.24294374	65.00598564	77.33801629	45.36915552	54.81380845	54.19532769
ENSMUSG00000044308	15.39750605	11.04286968	11.30989036	14.53315434	14.42904307	13.91856743	12.11046212	13.64726492	15.99774722	12.37510681	9.859108204	14.7687355	13.39972796	10.45221031	13.74895263	14.27569702	12.31805974	10.69341172	10.78603279	12.47474432	13.21877784	14.43247458	10.84795603	15.71779851
ENSMUSG00000021096	11.10022034	9.116616921	7.186268485	10.83359121	10.91588222	12.23396719	8.812876866	8.430398742	8.32392642	10.93964802	11.42442653	10.58858007	11.37283518	11.87545603	12.74889378	13.24178443	10.9080366	9.720270531	9.272302595	10.16478577	11.62426968	11.74227457	10.66499206	10.83400852
ENSMUSG00000031438	45.7917944	43.79592188	33.60771123	39.97432514	41.66403453	39.25264373	24.61632427	23.70895107	23.6958366	43.42702859	44.74004697	39.64015559	39.66239365	41.21247983	47.79749296	41.06001788	38.63137073	36.83411528	31.54736009	33.90844573	36.37562341	41.46145958	41.67087653	44.60529678
ENSMUSG00000018340	51.88401736	45.00164291	43.47296997	49.54651023	55.2306133	40.41712321	35.48799309	32.07404152	39.10415839	45.01310599	45.07368041	44.41807763	48.62051684	43.69733992	53.59018205	53.11343094	51.13500704	43.5863953	53.58494481	56.72448365	54.64760551	55.02149615	60.73775503	63.24891707
ENSMUSG00000028906	8.088177156	9.00065683	8.457057499	8.433994388	8.59416083	8.000424194	6.577872218	7.155622392	7.676919577	8.078380809	6.466387286	7.540578608	9.262875781	7.363367059	9.78047255	10.00547708	7.935389561	7.677473107	7.445686428	7.695968129	7.992641557	8.338323509	8.02625763	7.072168988
ENSMUSG00000005312	29.89095152	31.00640119	29.30234261	28.11928564	36.07386583	29.48617513	28.80760215	29.62366109	29.07205523	26.15884991	22.07556202	30.31378193	28.82645642	23.91183298	28.72758059	27.98730393	25.02418408	25.21345268	28.04158796	30.04084625	30.41469284	28.66267965	29.78510077	27.8425975
ENSMUSG00000006299	44.15652168	33.74073388	39.16144302	41.59725416	42.44083916	32.71176588	33.97078182	31.95816123	34.24644135	33.26392553	40.32787632	38.28674174	34.02585277	41.97929716	39.43135766	38.11304238	35.57393842	35.07270581	38.46633971	38.14248743	39.63182439	36.02738901	37.40644034	36.07225379
ENSMUSG00000019873	14.00464968	14.74994381	12.7296657	18.65306422	18.28560846	19.36905099	14.20855046	14.79662229	15.17766048	13.76731544	12.96281313	16.33466224	16.3514996	12.8870986	16.67704929	17.563768	16.28769867	13.2252671	13.89126986	16.56980345	16.09133679	16.3776316	15.21766722	15.83214892
ENSMUSG00000068039	24.78732768	26.95272506	26.39143131	28.11106018	33.15747842	21.49246872	21.51439813	21.53175396	25.7917547	24.62019707	27.27163409	23.5426829	26.8300477	31.58110914	27.02991499	29.50844605	29.16399345	23.31762789	22.6395471	28.88770362	28.85224	24.90352551	26.12976669	28.85320416
ENSMUSG00000064354	143.0133301	107.0488057	282.5726992	204.3845502	218.5740557	85.46915176	81.17141169	182.1155787	166.1989261	127.0566721	455.0649539	195.9574098	128.5021935	126.2666709	148.4058729	160.379454	148.701619	179.9294118	293.3221214	129.3193644	150.2991548	242.2142474	75.31901686	120.9103925
ENSMUSG00000001847	31.25304481	26.13886118	28.73603002	29.43600783	29.64040913	28.35364415	25.39694379	27.41709925	27.81318328	27.19881348	30.81962297	27.87152501	28.96618239	29.12738274	33.14793643	32.42053321	30.14622182	28.53756789	29.00461449	31.43151193	34.19757007	32.65241681	32.19463105	36.8748442
ENSMUSG00000024132	77.49918335	63.80489769	30.37075481	67.30095849	68.65649281	59.50495736	43.26117498	41.5964069	41.71889661	65.88668414	83.85769706	70.93210241	65.43785871	64.47183658	69.7322592	61.28419627	57.4142915	47.39431971	43.44988856	46.72883035	46.45210781	67.63038866	67.62328629	59.78425601
ENSMUSG00000046805	50.55466522	21.54716787	89.52150605	19.93041478	18.31073303	22.69992984	25.40840328	23.11341848	18.59495007	21.30999992	18.23837365	29.4390279	33.33532705	23.94343135	31.44437398	22.40108891	28.49226085	52.89049057	24.83854573	19.34055723	14.08722805	35.53837878	34.36503994	31.0288128
ENSMUSG00000037366	36.37701189	37.97518125	29.97870582	42.77608781	42.25910779	30.31921499	34.98171644	36.94829759	38.88089016	26.76700193	29.18739227	36.87506724	27.57285954	22.54710219	30.17216978	32.57264132	28.61000871	24.8949134	28.89221247	34.66808389	29.68783181	29.83218161	30.33955686	31.47046443
ENSMUSG00000022244	55.43208808	53.07134607	57.14846693	50.81919978	43.7335558	36.12751542	54.9996121	53.17050473	50.67530106	39.34992551	49.3347452	44.84410386	42.70530337	47.90348204	51.35174667	44.29347433	34.76650484	47.83401592	51.36316065	42.63318397	47.73383419	43.97856384	50.19397494	49.82666568
ENSMUSG00000035000	23.10912234	22.2836449	17.59705597	23.88126147	24.60787487	18.85936963	17.39943922	16.52245445	19.00067178	17.45356294	16.733032	23.91559533	22.70791435	19.70384622	26.16312535	26.99275999	25.02529332	23.47926214	22.97143685	27.44651651	26.61772474	27.18986303	24.78808013	32.77111444
ENSMUSG00000050390	16.64788325	22.23680985	14.20493998	16.2570152	17.82542556	27.71173712	19.90427827	24.82103166	29.57356106	34.89559569	18.4887953	18.77534452	22.27209045	15.30912001	17.77577834	18.48094719	13.34827097	17.1965321	17.54877534	20.89651741	22.09463516	25.38867807	19.64595542	19.52262592
ENSMUSG00000028559	18.83928	17.88769817	19.71481543	14.90532948	15.47204892	17.79017918	22.06686215	19.54036956	19.16894535	17.91980339	17.0981627	16.9422702	18.00927346	18.44248832	20.12880935	16.84021246	15.67697024	20.81653926	16.47489875	17.34219233	19.1052318	18.65436667	16.83925777	16.54418409
ENSMUSG00000025362	88.28688183	76.64314762	104.1046481	81.31705642	83.42675037	66.91145573	85.2307684	83.59516597	80.02345054	74.08671087	99.49390635	64.26182379	73.21024264	105.7861839	83.15550271	88.50913152	90.6494433	97.9052279	94.74406169	111.511319	114.7918378	74.59617173	97.40421702	91.26224629
ENSMUSG00000022752	12.46719642	12.8467663	12.3916051	11.78598607	12.49609705	13.98945774	14.09960268	13.75489805	13.76049191	12.58826468	12.31185273	12.52982416	14.64118973	13.78281062	15.17789028	13.99794994	12.83725174	14.17721308	13.26952149	13.18779664	13.03141082	14.49218573	11.85963024	12.98897043
ENSMUSG00000029076	24.23123356	18.6334811	22.19523055	22.86659256	23.54671908	19.29574709	18.71530734	18.56154255	18.75138119	18.79391183	21.60157935	21.1783994	18.61386949	20.46841277	21.30165455	21.36751837	20.47486568	23.53061406	21.88918997	22.14175145	22.47531569	22.63183312	22.14622663	23.05885183
ENSMUSG00000022562	26.30780228	19.64156051	21.64531122	24.78296995	21.60265079	19.60426784	29.35567192	17.04271472	18.99526476	24.17489669	16.87763596	19.76415014	18.26133915	14.1878497	17.75697064	21.20582409	17.20357441	19.27985007	16.34859878	19.0120606	22.23716027	16.58220129	16.27976802	18.60798085
ENSMUSG00000024870	64.99171195	56.94390472	59.02946356	68.47877098	62.68488312	47.48801887	48.58251096	47.49637605	46.89654654	50.98667419	62.6017637	52.0235101	49.62210195	53.86331415	56.41326687	54.54834504	51.43970369	53.50213363	52.15435006	61.02092399	58.57035238	53.89585915	62.07777965	59.05236358
ENSMUSG00000040706	94.81041993	87.24837597	74.08966744	117.6142012	112.7856656	89.86004447	74.65986303	75.94442636	75.55810621	72.33957243	101.2067177	95.91455116	97.33314365	99.96886858	94.22135514	90.97200323	103.809051	92.47914627	110.9342679	95.16995401	95.96330776	111.4284576	87.90185536	93.73679253
ENSMUSG00000057103	64.2459411	93.6990819	61.05151382	77.23678651	101.9744304	94.16165156	104.742509	129.9665209	141.0893298	89.59323517	87.80335112	73.72839102	96.40606538	78.37188185	108.411974	92.85406284	94.01588794	87.86826676	90.58576879	124.6806111	146.0313503	108.8531002	94.39152496	104.7114723
ENSMUSG00000022235	99.35058558	92.23869134	54.27500373	131.7457552	115.9227331	80.22652035	66.44028786	71.08954647	83.87546485	65.80582738	97.87252388	100.9743015	82.85196473	75.27116797	86.52195719	110.8292029	105.760082	71.6462111	110.2115195	98.89543166	85.95075675	104.5503862	95.44160945	97.30170459
ENSMUSG00000046330	85.76612413	73.3012755	104.2885127	91.16416156	79.37976836	76.55770466	79.69400268	86.41602207	83.12118113	95.56109439	134.0445426	76.37920761	90.49628722	132.9888475	118.6806712	116.0716769	103.604875	117.1232562	86.45428622	127.5480768	130.6761119	90.97659418	107.2474548	119.0614618
ENSMUSG00000035027	23.07502826	21.17501251	25.23184968	25.83224035	27.19142386	21.19069741	20.97775316	18.05209569	18.4039635	20.78423108	23.74752445	19.94946739	18.3706596	20.76084952	21.5048655	19.72027457	19.48626363	19.52367354	16.72178199	21.18227843	23.69115651	20.33340483	24.43744527	19.26869683
ENSMUSG00000021248	23.51324391	22.19138194	33.34459301	21.26858736	22.19564908	16.8149522	23.40011107	21.85776528	21.2984114	16.53352148	19.11829841	18.92019759	18.38537872	18.62875933	21.21087805	19.41673498	20.23355292	24.35872348	21.43780487	24.54458972	23.14588971	19.93779234	23.23610926	20.97448403
ENSMUSG00000061477	54.16143439	54.46530444	75.43171692	61.9349909	56.36606116	49.59575782	59.77179567	66.08021504	66.07145257	69.09380854	82.42638506	48.73062567	51.67813647	72.38087936	58.21827843	56.97618625	63.44425248	55.97467156	59.46995216	71.47312751	68.91587092	51.19396968	63.99619145	66.34596367
ENSMUSG00000003429	153.5136216	133.2570569	200.1422216	121.0036849	133.7962956	113.0853834	154.8338868	147.9219919	137.3205106	139.7808508	182.1531962	119.8770426	118.8474561	158.2809439	145.9018848	135.9338885	140.4446771	149.0192743	139.9350923	161.8538086	178.0186116	117.7440923	164.6349275	137.9092707
ENSMUSG00000037820	23.24566993	27.8259346	47.86679782	24.65316935	26.00306896	24.57127947	31.49850361	24.9008584	24.3463978	20.00417605	26.75548296	24.04657191	27.94183182	22.15209133	23.80475467	23.33887307	27.29867144	34.04532629	35.57293468	32.70609762	34.46017392	24.97022977	32.94653401	28.53814767
ENSMUSG00000112930	0	0	0	458.5996667	141.1184413	391.3512993	0	0	0	0	0	0	0	0	0	456.1307686	442.9678623	298.7524636	0.475837129	0.103426439	0	0	0	0
ENSMUSG00000021539	167.4070786	148.1956176	129.1884705	214.6177785	191.1108438	128.6265857	89.08523842	78.64382898	84.2846555	101.3016281	128.5345826	165.3192732	160.2875928	126.4743075	215.7794183	139.3033895	158.0108071	158.6450151	114.2964104	182.8680361	120.6012834	202.9739453	198.827912	169.2540071
ENSMUSG00000031059	154.2565735	127.7838438	154.0558072	145.3879942	143.8976421	116.2575383	101.6255113	111.7214822	116.194547	148.9263111	187.0775822	133.6311901	110.4557908	153.8545273	140.0478675	130.2301819	113.1063264	115.1926137	105.923993	121.5088095	122.7204072	144.4039171	143.462337	155.8994605
ENSMUSG00000032458	19.47514759	17.79917347	29.42442267	20.45816409	19.46188974	16.53692298	20.5117704	20.05164152	21.25865628	16.69185174	15.80906951	18.54521175	17.93380754	17.45783024	18.42852021	19.31826205	17.62735966	19.73249413	19.85849518	21.28655685	21.37424445	19.28959647	20.49728719	21.72977422
ENSMUSG00000057841	125.4434362	112.9114786	169.5612889	121.6020939	123.7571	110.1741347	123.9002142	129.0392336	131.1539336	132.9618819	163.1260176	105.6868915	110.2014935	163.1121671	130.5948314	128.4188612	140.7694209	126.1319183	134.7424781	150.032813	163.6525243	119.1000936	141.9004372	147.1699468
ENSMUSG00000051285	19.84070442	19.60848697	17.34069602	18.13861916	17.35103277	18.83195131	17.32059916	18.17549888	22.33536657	17.85720182	16.9758487	19.22902795	18.37784537	19.79587355	22.97731112	23.86168612	20.32332531	20.4931259	19.47548056	21.87980833	20.98270406	21.95166947	17.17305291	20.8448427
ENSMUSG00000003948	37.78870418	33.53338964	26.43158713	41.65182497	43.48538963	35.87525856	34.38176506	24.20047873	20.13037885	35.82003087	39.60195351	39.1985059	34.05243906	32.37345468	40.10124728	39.70608466	34.34547335	33.54114361	33.55078926	30.22051146	37.33464711	37.3690108	31.76663159	42.9536333
ENSMUSG00000041220	11.05928078	23.35380525	15.74704195	16.73549044	26.42176674	19.43080447	13.78381795	14.38280201	20.15443586	19.00318032	18.38075007	29.77242659	18.49870851	7.31602151	20.63705218	34.6752492	25.87420439	12.39888857	14.09126979	87.16045663	23.17677102	24.49807412	11.73486299	20.17234138
ENSMUSG00000063882	111.3899059	105.84112	121.9167395	89.56746848	87.38007169	79.77058345	71.28738686	84.32878537	85.5560702	109.2140145	152.162595	97.41598256	80.32260409	124.5746686	109.3552451	105.9515682	86.52523491	85.22327081	82.5658992	96.03647954	96.40278395	106.8933247	101.1114938	107.4917841
ENSMUSG00000037563	102.4584049	89.26886937	151.3028489	90.51957499	95.66370521	75.67885518	104.4247064	96.31696151	93.82483541	94.45967484	106.050583	74.00556064	79.99830547	129.5552372	113.0807732	104.612074	114.8501133	111.3907053	113.9974056	128.1105289	138.1929845	81.12256515	115.8204933	107.9669823
ENSMUSG00000028521	15.09741982	12.15248818	15.24943392	16.55928071	14.1259611	14.98586917	16.91165963	12.93028875	13.50515125	13.90625969	15.41449967	12.70004138	11.4864993	11.37369289	13.19685002	13.31133266	11.39686027	12.98887622	10.75124218	13.59526679	13.42282385	11.26973344	11.88822873	12.29736501
ENSMUSG00000005268	1.25999365	1.968168687	0.13061659	27.12937833	17.60941797	21.69203662	4.298055658	2.89878637	4.606212716	0.19428236	6.321103792	7.598806936	7.659508407	4.038078978	8.117192612	25.34501588	27.58720508	17.79763677	36.75907653	28.57144656	21.59193664	13.68171957	7.82134198	13.00130469
ENSMUSG00000036391	14.01408446	11.69663077	11.02812973	14.68798444	13.87667766	11.97793188	11.23892299	10.16633869	10.7026571	9.637128196	8.865459919	10.95482961	11.29251977	10.15098548	13.52956353	14.28874819	13.15212364	11.08203613	9.296378622	11.26233698	9.384867383	10.98611284	9.081787009	12.18835352
ENSMUSG00000020152	23.8230449	22.29587436	27.69066565	23.88856811	22.84743727	24.64545775	22.63413972	25.18561562	24.32736567	22.8670479	20.18479564	23.91945163	25.42243447	21.19540882	25.50758171	25.77801258	22.82882449	22.91288188	21.52522683	24.69246286	25.21660819	24.3766561	22.05114721	26.09040708
ENSMUSG00000027282	15.65577016	15.822506	14.40234545	13.16381095	13.94511436	13.41195196	12.14546559	14.10611325	14.1033021	16.17358134	15.50639246	15.28666224	13.63281571	14.62670605	15.47584917	13.76586681	12.74265316	11.60335222	11.77150274	14.54429532	15.19045115	15.54766808	13.72123694	13.42910876
ENSMUSG00000071415	62.32835879	56.02183614	72.75265549	61.9821681	63.96247594	58.44364372	65.86289232	75.27814433	75.92493955	75.21834769	100.928284	64.28225933	74.35567871	90.08704736	79.16002837	81.08467363	79.47396027	76.69013569	81.95030238	92.16958168	91.21044454	69.88800335	79.6195898	85.84493398
ENSMUSG00000060743	35.85667883	32.91200867	33.79584463	36.86508896	32.46964321	33.96449847	32.88311632	36.55926368	34.55471255	37.26139068	40.97156516	32.90746984	33.85296678	38.51192834	38.61216062	37.56833785	39.16444619	31.7694059	35.23620353	40.52823864	40.22372019	34.44335087	35.71930618	40.75466
ENSMUSG00000041261	37.18404276	38.182885	19.82271239	32.38225422	33.70023106	34.37180591	20.02119604	20.7425921	23.8977081	44.30471731	37.94521271	37.03705946	40.15283482	38.85991852	43.0802623	36.15381754	37.33978982	31.88817661	25.87859199	32.54231178	32.67615825	38.01304306	41.65930089	37.49904361
ENSMUSG00000062181	3.273874397	3.173036395	0.520734988	16.27310495	30.30587894	13.88188239	122.8163637	165.4315939	218.7369803	0.93343706	4.688572619	10.59404902	3.385485534	0.287605198	12.68389418	26.0849282	48.56462041	16.69766418	74.30093923	107.2581907	122.1030283	6.857889955	5.401961585	24.89063374
ENSMUSG00000051375	12.54441816	15.05583917	15.02468186	11.80896645	12.98416139	15.35298603	14.53650036	13.96431679	12.80049143	17.71990485	11.76697744	13.15184318	11.9070641	12.76209242	10.66481501	11.21300061	8.800691834	12.868263	12.77633144	11.5909761	14.20847131	15.09876231	14.80127103	18.12336523
ENSMUSG00000090841	36.50670642	34.66576789	46.08241732	38.25911469	32.47466583	32.33240169	40.2785242	37.14165101	38.54412072	37.85871566	51.80084657	36.27656398	37.8299934	40.79084578	39.55371648	38.01632936	37.46146126	40.86379721	42.68790577	44.3010348	42.92031512	41.75700357	41.99171512	43.95016162
ENSMUSG00000005615	18.23111721	16.23916473	15.42397658	21.87033102	18.16073842	16.7253355	15.93042841	13.78828798	14.13768939	17.09286748	14.80511343	16.20916964	14.36765204	11.19883111	15.45902144	20.39979518	16.45695685	13.00604739	11.72163764	18.04502288	15.34921341	16.33666321	13.83975302	18.22108723
ENSMUSG00000031446	20.08219308	18.08472531	12.50167887	21.91523662	23.25228019	20.22805428	17.7381038	17.08073705	18.61571091	21.46822951	17.37182037	19.958549	20.25039913	17.50720343	23.04261139	25.92824276	20.68843673	18.5755406	18.49494042	21.18556701	19.51371458	21.21119371	18.31282961	17.39168515
ENSMUSG00000020432	56.70080507	57.12581595	31.62482074	94.92231267	95.86118993	71.43395567	44.7894157	36.20902152	43.98876503	40.73241448	45.47404461	54.12845724	64.8317349	47.43174888	75.7713119	95.85042893	84.6776229	68.45727271	76.70078522	86.03462828	72.29911787	80.22945646	64.10247829	78.53245761
ENSMUSG00000058258	25.75091823	39.78043101	67.68499669	58.88120495	32.00499136	22.87859992	28.10346534	31.22777833	37.1412512	14.83199389	27.83750112	37.72577544	27.75123207	13.47026228	37.28312486	32.51445724	50.2545346	23.88246739	37.56303498	57.6543924	31.977073	33.94706023	30.94247706	71.07441291
ENSMUSG00000005677	26.58370395	35.05903421	7.399994458	37.98967017	40.32874193	44.97763631	24.72584821	8.854555846	9.747478162	20.54869283	33.19175799	38.97706305	41.99373993	36.31650909	39.19153962	48.11551317	53.73861413	55.77465802	24.24635518	26.75045734	23.52013123	36.92870227	33.57426686	21.25856456
ENSMUSG00000047215	38.68856056	35.33741132	51.20501179	38.45866562	37.49100187	33.54913091	41.05611381	39.65566126	36.91650115	41.87282931	49.50840675	32.47445833	34.92373683	56.69350954	43.78573464	43.68481181	47.64331158	41.33102791	41.72187772	49.98503696	44.96193902	37.67797858	40.16063979	44.30972119
ENSMUSG00000032097	14.76322694	13.96011531	16.21531106	15.35538185	16.32048529	16.44219789	15.07554721	14.54375513	15.93054928	16.25573799	11.06816352	16.13847198	16.21114573	14.41104278	16.72224644	19.64442953	16.90939128	15.52548299	14.57048334	15.91881144	14.65704522	17.80387607	14.1895334	16.44997872
ENSMUSG00000033863	20.5821759	21.6874262	17.01602226	16.46642787	16.07446543	25.57375368	23.24139317	31.93493463	37.83727469	30.16835539	26.44741126	35.66752258	25.58084737	27.15793465	37.53006604	19.83124809	29.0582892	29.62622343	30.63709809	19.12958453	26.1962745	31.09704624	24.80371089	27.29632534
ENSMUSG00000000399	74.3240418	65.23788518	59.90384477	61.06616787	65.24112412	50.95774209	42.82236355	44.26923623	43.10146008	60.45857005	69.11139299	59.94737343	56.84559392	64.25532693	65.6830092	65.36139488	54.04664989	47.65308935	53.45540614	58.87051636	56.83299686	64.09850327	63.43926673	64.79503493
ENSMUSG00000026219	7.014217685	6.585456141	7.594149343	7.355754795	7.222826871	7.549822081	7.751626778	8.233735162	9.142960161	7.050108837	4.922078535	7.831217543	7.695160802	6.431920112	7.263296999	8.151660497	7.0456697	7.1466701	7.721817531	7.641255116	7.399285898	8.242316255	6.490008028	7.879525165
ENSMUSG00000067889	14.77553064	14.21082893	10.52376271	12.5630345	9.613223737	14.09188272	12.53090149	13.82590285	15.07628231	20.46606386	11.93262599	13.8425299	16.62485339	13.48618146	12.88572529	12.82808198	13.8545491	14.37116161	11.60302938	12.98947797	12.63100559	16.75794437	12.18484278	17.49554892
ENSMUSG00000024785	65.74880149	63.71873425	50.07453708	54.21101222	52.87689478	69.98064428	42.01236901	60.74280334	54.06724997	82.2242683	94.92304993	76.67720252	71.95052231	87.60844096	92.71004577	46.95198806	52.95957663	65.44339837	53.45939686	40.87233298	53.11618824	75.23364941	69.63831015	69.81877559
ENSMUSG00000018846	19.22393556	16.83386232	17.69697346	21.01549974	18.47716044	16.44736231	11.99050198	12.27782634	12.70188216	15.64306498	15.57021917	20.14563603	17.4260523	12.47218501	22.31060696	21.96553577	21.01147044	15.23222129	12.93463615	15.99424823	14.68444635	16.19294028	12.34959019	25.81097869
ENSMUSG00000052595	28.47320575	27.3107111	17.37186157	36.63994986	36.08897343	52.07136214	30.76892125	28.2154328	37.17199066	32.86025033	20.87293081	36.42775629	37.00751106	32.69859839	38.26973571	59.14636446	46.32889587	34.07888582	33.02394442	31.71438332	32.45661035	36.87278284	24.41260388	34.79604151
ENSMUSG00000012405	47.56527803	47.2936023	57.27591951	46.71791234	45.14575402	41.16899161	47.01181556	52.50984565	54.52272637	52.12628525	55.25621165	43.08754447	40.19743676	52.10387415	44.18704994	47.05275468	46.73528637	43.0558045	48.76027826	53.92788938	51.23600143	41.87371418	46.79479258	52.52578895
ENSMUSG00000016252	82.22774406	60.8788265	85.58937731	69.38568059	67.96475027	59.48938414	52.66386951	50.91834079	55.25675343	67.7387104	105.7662074	71.44037669	55.15368441	80.70716136	75.22925189	69.02189889	57.07799091	60.74067491	50.02388453	65.05800843	65.24701799	71.91786249	68.87295935	72.74313009
ENSMUSG00000025967	44.44421295	44.46759777	59.7898025	41.3381467	41.24045742	38.15687245	53.36225454	54.02011042	52.67483224	51.81701652	54.12221522	39.1645679	40.28090533	57.04056171	47.84485167	47.27188792	52.24685421	47.5912437	58.63266013	56.82846454	60.40556131	42.66005398	46.47007348	51.96515106
ENSMUSG00000038366	16.13677297	21.16382844	26.78100796	15.92002766	18.23279804	18.59582717	19.28916751	22.33429149	18.57767371	14.49038227	15.68093211	17.23996515	15.39625236	12.93138506	11.85313509	12.1100876	12.7679455	15.77172456	22.15915526	15.76648619	18.95232481	14.56538176	19.06835606	18.89860856
ENSMUSG00000027447	109.2180773	75.63273258	94.78607952	116.5764345	104.0024837	90.00619997	93.6998837	88.7004244	81.89934766	87.23687968	121.9120997	85.90087911	83.12673082	83.6940213	97.4365742	90.57960268	87.07189263	95.20061741	92.62392362	101.6630839	103.4908258	96.34146365	98.32243315	114.1830908
ENSMUSG00000021178	72.7583525	58.62605866	67.90555189	68.01295303	71.59219512	54.91530076	53.13575873	59.8449066	60.5235408	59.61222028	60.34726003	66.00555971	56.33928025	65.54288865	60.76423535	55.02772304	55.62650493	49.74047848	55.75562663	60.53871958	61.7993209	65.20021119	62.43369035	60.57123341
ENSMUSG00000005142	20.19890196	14.79684164	15.2047173	15.44780911	19.44395822	14.60126129	13.58392538	13.74656831	13.6137736	14.48091048	10.83141765	15.20801529	15.80022024	14.52933012	16.46545124	17.25103617	17.18057697	16.08911014	14.74042234	16.46574645	18.30219755	15.62153049	18.37578558	16.33390347
ENSMUSG00000009376	18.87026205	16.87743822	14.75327438	16.05546943	16.03782053	16.2170629	16.14985608	12.46648392	13.74714458	18.86685343	12.01892967	16.12680963	17.55855454	14.25366717	19.03028382	17.68355906	15.70388914	15.90151184	11.03380764	14.81015027	13.66180987	18.0260551	14.51692662	16.45023692
ENSMUSG00000051391	24.48150338	21.01402491	19.26808756	25.64299255	31.76996174	22.3886589	21.49463119	18.19139021	19.69260976	20.37673241	17.33609324	21.58137183	18.65120914	17.90368503	21.88306175	23.42168088	18.40319799	16.76790077	15.97126204	23.50393729	21.21421448	20.87917783	21.289458	20.39376333
ENSMUSG00000061518	88.50005451	80.61769751	89.69221679	75.99485094	82.94841964	60.18570564	56.56458426	60.68333354	66.57456529	70.37804949	110.7639128	70.29413897	63.35214697	90.33467233	83.65849268	75.84033509	62.10314107	64.63457243	61.09142721	70.57519567	71.04923278	82.79957946	89.98636246	80.91287397
ENSMUSG00000000154	104.398406	82.69603846	92.23082074	83.38449849	89.87458758	61.28019896	47.89833501	43.17943773	50.24395503	56.57871404	67.41637518	76.66633754	53.9923998	61.92991385	71.08568257	59.5220021	56.81773578	50.56591853	61.39322043	58.84882219	58.50569957	71.3199532	77.9797584	78.06441415
ENSMUSG00000027002	25.00067115	23.87308468	22.43101915	23.53569423	24.20027555	25.52937115	25.77261244	24.68001483	25.78004154	23.23374405	20.16476335	26.71032393	23.15781791	23.38704194	24.67165341	24.78311404	21.32923164	21.98620134	24.0981074	25.39895202	26.59279661	26.70589318	21.96859378	24.00716274
ENSMUSG00000027177	15.77894333	15.04186709	15.33597199	15.61393054	15.44390139	17.81907399	12.7226727	11.0547381	11.9057763	16.52563969	15.45362915	17.29648794	16.99848969	14.89447077	21.10226697	20.2156795	17.18784242	15.60441879	11.17339377	12.12524897	13.76927817	17.86461945	13.75364835	15.29618614
ENSMUSG00000058230	10.79595613	12.21064516	11.60230283	12.432768	13.27104783	16.49368126	13.75966848	12.83185067	14.18306834	14.7445608	11.24688926	13.39889153	12.96827327	10.66076095	12.83301071	14.24102546	11.2432249	11.03088754	10.57420484	13.72471225	14.46009039	13.66355717	12.76685308	12.39634023
ENSMUSG00000010609	23.82404581	25.39917109	30.04114542	26.20993585	26.56734562	24.19475047	24.9875923	36.03282986	33.94921288	18.49757623	32.95450489	30.91498806	23.46986458	22.59845228	22.90497706	19.35113271	22.46309309	24.03344624	40.4777389	35.59782697	32.76942588	29.02110221	28.31291269	34.30529848
ENSMUSG00000036781	144.8601216	132.9415383	136.0461492	158.9687895	129.957078	137.7704478	132.7607004	135.9121048	134.1946632	161.2845839	217.9722888	132.1830794	126.6775093	144.2466952	141.9853489	138.4905613	127.0989218	127.9268628	106.3947226	142.6515714	145.3121963	129.6900763	127.5978045	143.9559764
ENSMUSG00000032959	78.1164188	60.43376425	57.69105337	92.84796999	84.43474838	76.2551397	62.44812903	54.00922564	55.6748934	48.69439731	76.63014642	65.06217436	55.87854253	54.44408692	67.3663091	71.66834738	58.99388833	55.78462851	57.43719545	78.47425514	66.2589523	72.61915619	70.14707847	60.98587464
ENSMUSG00000004038	124.3186706	95.42022641	90.39794738	109.8814438	108.1220424	96.6854239	25.0011906	28.42895986	43.06037223	150.1637727	100.673197	110.165111	91.56948187	59.39672566	76.32328813	92.46732329	58.38958354	23.18017689	85.79478802	70.49411204	54.7947606	95.35390925	115.6506913	68.92171463
ENSMUSG00000068328	38.45003584	34.66100975	40.0583258	40.48105051	43.08911716	32.99155229	33.88695481	32.8755112	34.58247275	33.77462058	39.77055576	33.19612727	30.2392742	34.55344683	38.32163272	35.10588302	35.5024638	34.83522975	34.48670435	40.53647119	39.77165231	33.79576546	37.96158698	35.60083443
ENSMUSG00000032207	44.55901139	41.75845605	24.4687371	61.62567298	86.45568972	59.22977784	44.83639916	60.67971907	69.56945226	44.80511743	57.53761725	68.07972599	80.66484127	51.07400121	81.37547344	73.52895884	86.20738729	49.08648785	89.089801	99.67591607	108.3324148	89.2180127	74.07387479	112.2187054
ENSMUSG00000061130	22.85293127	20.53026197	17.62075028	25.45078655	25.06934716	25.62391231	18.28670809	22.50791801	22.50155372	22.3761823	23.89176269	25.01232579	23.42871464	22.72278241	25.48985421	27.12469233	24.26518134	21.05552528	21.43204183	23.35888727	25.37187646	23.54693025	21.11536128	26.92149474
ENSMUSG00000026750	35.37748888	31.48784548	35.8048548	36.16266755	33.34745861	33.41015775	33.41127396	34.45974967	35.15758726	35.44783069	40.34187159	33.51094247	29.86362225	33.29654389	35.06684514	32.5987928	29.55961212	29.34655704	27.21033268	35.57593892	36.3468024	34.29050229	34.12741735	35.19999249
ENSMUSG00000023043	72.80169212	67.98484503	193.6097183	77.37460912	61.26614591	56.25087615	95.2482182	89.81971904	85.83670607	68.98594516	77.38867674	58.02561071	57.58811265	80.44639616	62.22677335	52.00034007	83.86885719	89.41442299	112.122598	105.7913925	114.4441326	64.90363803	83.2494366	86.5205138
ENSMUSG00000000346	47.83407123	34.75587933	42.2059789	41.78526554	42.24495493	39.10758698	35.82528899	39.2956012	37.74931308	43.2917733	46.44980133	41.92661574	44.72095098	46.20327918	48.74705358	44.69609473	44.33444033	43.70487241	47.48894605	45.17989634	52.4894582	46.21287959	46.31457658	53.77665787
ENSMUSG00000032115	7.740232992	14.10440623	47.46611875	8.853968773	26.17814933	13.00707272	19.70458814	16.29268623	20.16389859	6.711216329	9.461635965	9.991841666	10.39116789	11.87375872	8.163693675	9.868481054	8.881648901	12.8826497	9.482157189	13.44106927	12.82851861	8.816134529	11.32133097	7.602654266
ENSMUSG00000015092	80.53025678	87.80065388	93.83541507	98.86213395	103.015553	73.11442133	100.8186962	88.93782762	86.67992563	79.33310209	114.3441258	77.61658054	78.18925508	92.11227979	93.70071999	90.7814593	81.89489725	91.02605124	87.37124393	106.4416826	104.079597	93.88377429	102.892716	81.14147293
ENSMUSG00000062270	13.30166005	11.90694878	10.88028132	13.03599912	13.09973497	11.22070279	10.71046572	10.76273426	11.77707166	14.41454313	12.20990108	12.55082385	13.26841898	16.44279666	14.72494763	13.8966352	14.23101607	11.61983033	12.20401367	12.89963485	14.48182088	14.68368359	15.06775361	14.12157851
ENSMUSG00000031231	115.7707916	105.6425607	105.5225351	82.8116734	89.33540321	82.16466687	60.43270277	80.07518278	73.80673347	108.4087483	162.3435506	104.0907798	91.16558705	133.9792468	122.6405982	103.2578654	80.83524163	86.89459944	73.45898806	93.48889653	87.46464561	109.4100594	112.6793021	105.9511243
ENSMUSG00000029447	38.63765183	34.61705199	37.62676939	33.89016638	35.3570938	29.46468959	31.2246936	35.18609354	34.27152288	32.73584083	32.14779578	32.74803206	31.75702234	32.66361577	35.08572716	34.03625258	29.68776594	30.30606047	33.92501624	36.57019773	39.35306084	34.84179989	32.36442451	36.35584391
ENSMUSG00000036110	4.488068257	14.44039004	7.313894036	15.91654722	15.891204	32.46030415	30.68096256	28.42064457	27.55791112	24.52152948	18.35441389	15.98244293	28.38737804	24.19389394	21.83731303	25.90496466	25.06054991	23.08360242	27.08331548	28.59645541	44.89871106	21.57083964	20.08553398	14.88463546
ENSMUSG00000004655	48.11992316	47.64074647	35.32537802	59.13297243	50.20600049	51.01458569	38.41801802	48.2464513	47.68059879	50.37947355	22.2552331	43.01546207	61.77603606	38.19116758	57.46090174	62.63773118	58.19780635	51.57558501	46.65747191	56.62495849	66.21205977	54.90966233	54.02532786	63.57553306
ENSMUSG00000020361	21.31933663	20.92796406	21.96561711	20.59939121	27.88586244	20.1814997	20.36366396	21.81205516	22.34018326	19.76207609	17.05736192	22.70348616	20.88411838	20.66980266	23.48359441	22.15818105	18.3781137	18.71332568	22.95107044	24.5487774	25.78305403	25.23551837	22.40909605	21.21927065
ENSMUSG00000026457	26.17059174	22.04767862	24.38788482	25.74856511	25.16033853	21.87108554	21.50138492	22.73219701	23.94702101	24.55852451	22.61724378	21.84647924	22.00040261	24.71258395	26.14236554	24.13314898	22.11492479	22.45926785	23.84715495	23.897298	24.93088697	25.70307324	24.77138316	27.75031957
ENSMUSG00000024601	36.28451556	38.46119893	29.54745606	38.68941293	37.09049499	37.3680638	31.81495037	34.89083472	33.26543901	34.9744256	30.63623107	36.48993219	36.67041096	34.05400545	39.48942004	40.23058015	38.52529176	31.26498491	32.63853228	37.2816838	34.71239829	38.8690686	33.87134601	40.04934554
ENSMUSG00000021486	45.04373473	41.96417097	38.22956919	51.28357754	52.87167976	37.77072162	42.64864999	45.00842183	45.2046946	36.03863578	47.20375731	37.52912384	37.71205045	37.72629005	41.78071632	41.42313738	38.69337611	41.98991244	40.45598241	45.76013523	45.06072824	39.31134592	45.53707855	42.70447528
ENSMUSG00000034908	21.50675502	19.15414817	16.06899714	26.56245144	26.75624833	24.44944784	28.19982072	24.69999149	25.11759222	21.46664605	18.33436551	21.74854326	20.12068539	17.20796782	23.02551851	27.5141696	22.58296065	21.07480104	23.78585696	28.59660655	29.48926948	21.97862517	19.65142274	20.74763879
ENSMUSG00000011752	64.50724256	71.88290327	61.08055175	58.36745858	61.18984108	51.84089222	52.38934592	59.64647066	57.4616178	67.12138837	50.37735535	55.03730223	47.26361283	50.24747221	54.62517449	48.97281177	42.58867881	38.59785016	41.7580692	46.69347155	49.82425451	57.58074589	56.71862822	54.36480745
ENSMUSG00000055302	64.23910152	72.67796451	88.52746149	79.81152942	75.78311333	67.72871057	72.1380448	71.80838252	68.31073169	63.95549054	67.44658996	63.19065654	70.73968602	73.99289432	80.33825129	74.71748181	81.78650858	72.13070151	82.71722617	87.4834755	84.92515692	74.87207066	80.08156745	79.24275686
ENSMUSG00000086432	63.79755524	66.04104379	53.43593519	56.3361066	51.81983238	45.4287478	79.2531979	97.71601163	75.38628613	28.6004914	58.54291673	37.37180829	30.38595458	33.46114838	27.33306804	39.00038293	29.39420547	31.73533334	62.22347431	54.96960511	65.70681316	31.36765993	52.88856321	48.09361734
ENSMUSG00000038286	45.41624011	41.48287318	25.16134962	45.61502423	54.02698372	41.97619226	30.24656763	31.34615805	34.93343544	31.16187049	44.81581028	50.75834687	40.98872274	41.89758303	45.57413047	43.08566698	46.39855521	34.5886372	53.02112038	50.81647675	39.58378875	46.79011551	45.21964617	43.65116705
ENSMUSG00000032504	15.93519923	15.51504474	16.97465215	17.86908765	18.21391306	17.65973867	18.03633315	17.87895338	19.13943346	16.21312513	13.22921442	17.20714183	16.86321935	14.13819323	16.36396813	17.7316528	17.42150066	16.18284689	16.46040616	18.51809968	17.91495284	16.95669275	15.56649569	17.41318852
ENSMUSG00000024997	88.99815628	81.2851099	99.63416662	87.01071047	80.99467678	68.21353142	64.12986014	65.36314221	65.266543	69.2608995	94.24029207	87.79159498	71.88568185	65.81060754	78.15698754	77.94772006	73.41993975	64.86665357	76.24216209	86.27984491	64.283145	87.88687441	75.71254045	79.26669294
ENSMUSG00000054226	20.32021951	20.52596842	13.54278945	18.83009951	22.76271095	20.95356613	19.71341128	24.09723789	26.54432078	24.6670715	26.44115829	22.4978124	27.83396673	28.64907614	26.27048014	25.32481773	30.79627508	21.6752907	24.00468819	26.24537802	24.31633831	25.01066257	25.04438835	26.74812261
ENSMUSG00000040385	47.53031021	36.73362123	46.42614479	51.61932772	53.24895145	46.47196271	41.93675649	48.98755657	47.77518062	41.64292537	47.63479953	47.00296825	41.51723941	46.93614114	44.33803154	42.70323264	41.65090708	40.74082411	53.18236327	55.25058177	55.56928569	44.27279973	51.00185336	51.81272644
ENSMUSG00000024292	21.51781891	22.07328877	20.31713341	69.45779108	55.5185478	48.79994963	79.53407819	90.39475279	134.2739611	8.181439172	18.00322504	18.57311057	14.24740905	13.22639117	16.24293813	56.51199332	48.89762102	38.1815501	129.6448014	170.1083238	135.143424	29.13419648	19.98906919	27.45419201
ENSMUSG00000000631	6.919138534	6.50272163	6.505907061	7.136426778	7.625263474	7.725123756	6.987057695	6.395305802	7.907243996	9.440613695	5.884917317	7.415341092	8.936778163	7.787685925	8.648003774	8.061705988	8.033223525	8.810629406	8.014230243	7.733461505	8.889112873	8.75191577	7.249810985	7.223082604
ENSMUSG00000032116	12.02109608	12.51053084	29.27765388	11.48151482	11.95139154	9.602487131	13.17328395	12.51592126	13.83159015	10.23618822	9.231135139	11.18169492	11.20302394	10.61998586	11.13019115	11.59209083	11.87208208	13.56172043	11.52859464	14.28592335	13.41122895	11.81419669	13.51278568	12.8892188
ENSMUSG00000036932	29.88324483	29.39934561	23.34706032	30.01539061	31.78401821	28.16339756	22.67463873	27.17144666	28.93606141	32.98629798	27.8226399	33.50014436	30.23100028	27.4179793	30.03800973	32.799597	27.51110262	24.76884429	25.7299764	31.91617026	29.06748768	34.06421954	28.85196463	29.01758637
ENSMUSG00000032232	11.32262262	14.09539629	8.545017098	14.70195426	16.55367036	22.23245571	15.36913274	11.99230288	13.27538672	18.9213443	11.75548682	16.23743841	17.51222995	11.21253283	17.47402366	17.26062405	13.2279192	13.23196749	12.43994651	15.6305514	17.35231422	18.02727231	13.93532543	14.17720446
ENSMUSG00000002015	95.8389217	88.25193521	87.68267111	110.3010426	103.1194746	97.93822435	94.02548626	91.62443771	89.26709401	86.33783668	101.9826968	91.56059766	83.5872458	86.87611647	92.52540069	100.7576051	86.21945832	81.34137201	105.9312231	115.0622673	122.1869505	93.4120427	98.39463025	106.5400192
ENSMUSG00000037966	66.24653086	69.56210771	75.17579955	78.35561752	74.76811183	70.35977333	78.20074772	80.13145135	78.16609145	64.79671119	81.87170183	66.43624969	64.88423739	65.57398513	66.51832003	60.56544241	63.16541287	66.60633162	77.92314355	82.96154205	84.90806664	66.89898713	80.228496	80.76510993
ENSMUSG00000055538	24.15290393	27.84071259	18.17258837	26.64444134	24.96678293	28.07993117	25.97423912	25.80305678	28.74384293	23.59846507	25.57997176	23.61451124	30.316684	23.83898077	30.80613328	30.35896081	27.05664839	28.71464588	25.08573924	29.19790193	28.01577968	30.12002545	27.26533192	27.6729066
ENSMUSG00000028530	16.66659234	16.8964629	19.6327938	13.21338334	15.3592632	14.51020392	15.91939618	15.3960158	18.4712916	16.81143863	12.37863594	16.22041507	20.31441808	17.22447513	19.40447122	16.78614728	16.94988538	18.75079762	16.92231156	17.63092113	17.67978826	21.98460515	17.59459991	20.98818512
ENSMUSG00000011831	11.52819371	13.88886228	12.48156131	11.74293419	11.69776429	18.47541702	13.89858772	16.99259105	16.82512057	15.82293722	13.49766515	13.7890848	16.31346796	15.89518281	13.39605757	15.39293775	14.538091	14.64009903	15.68669052	14.8221166	16.03309364	16.5463705	13.19399702	14.5027609
ENSMUSG00000037797	65.84921358	57.31466884	88.89215597	70.97771133	59.6160804	91.72221203	121.3129375	100.0839159	107.5788546	68.19178899	59.07265456	64.80613092	65.69025881	60.05295707	54.26318983	46.64872522	50.90911932	96.06840662	50.33496846	73.35631961	86.75676962	53.73864115	60.08802634	53.59464456
ENSMUSG00000034108	64.82241013	62.77202229	55.43209605	70.55814924	67.35025722	59.65882741	63.05754421	68.76645398	69.90498059	51.54215564	82.04427866	59.43683634	62.134805	59.84270107	66.93358195	67.31700159	73.1134804	66.84841439	72.39326145	84.61666984	80.62394068	70.23067507	64.12429521	63.85925891
ENSMUSG00000036570	58.64863726	52.20160538	39.91058174	51.65033769	60.36009517	46.52504431	50.8234884	44.64969255	43.60939325	44.35854317	87.17207459	49.59610836	55.0515964	59.08208061	66.02916103	58.50255106	58.1690478	53.05552214	59.92214203	64.56355262	66.6150026	57.88816324	69.1499957	62.44019137
ENSMUSG00000040850	11.050916	11.35957529	12.24110141	12.72490367	12.34416101	15.67841315	16.17791594	16.74731311	18.68479148	13.78686992	10.09304856	13.36212821	13.13639043	10.76666631	12.31857257	13.55379032	11.46619322	10.8519521	10.83630452	14.77775071	14.28273583	13.23238496	10.41161894	11.12329843
ENSMUSG00000060961	11.30696356	7.474764655	11.15901416	12.12518507	12.04054969	14.49193359	6.684722605	6.409283284	6.160703503	10.12049171	9.427953191	13.46223129	15.333434	10.04131181	11.55888089	9.707088674	10.20444544	11.98767344	12.7419302	8.213792947	8.54858205	14.58868209	10.89295223	16.14048008
ENSMUSG00000021427	8.569799487	10.96676542	21.98669618	9.805759517	9.95425064	7.885390029	13.75173023	12.24627853	11.59337804	8.346236146	8.994433598	8.816831503	8.659849683	8.041420379	8.520685936	8.345224128	9.608757745	11.01310015	8.519393039	10.86579472	9.947838018	8.606189663	10.36168608	8.25976914
ENSMUSG00000021127	36.84312296	45.10640644	31.62556657	27.74847794	40.3458898	46.80147998	50.25964938	56.6940395	38.38931274	19.45671272	36.40358839	31.91093984	41.93504098	28.26370346	44.19789687	37.00074072	48.23521564	28.46426601	44.94139393	47.35758296	39.46594728	22.78159244	27.51868837	33.34097448
ENSMUSG00000100094	17.07581383	21.12155282	25.98814824	18.6806642	17.91079017	28.06174183	32.96823871	41.8445133	48.66605969	32.64102959	33.03774945	27.86203083	27.97868486	31.94280462	28.38116303	39.06824099	59.41099455	37.79539765	31.89518515	59.57274721	33.19578061	25.10172637	30.59402275	26.89500098
ENSMUSG00000020532	5.744262012	8.111811078	7.874479472	5.006031599	6.847247	7.266917892	4.700422233	6.373350589	6.838075792	8.643462838	4.719028191	7.827449819	7.951677237	4.856727697	6.200010316	10.03020079	7.246154871	4.972565432	5.377296613	13.05337293	6.398487309	7.556275923	5.021121641	8.07718317
ENSMUSG00000001472	20.02771531	17.96834141	22.75891413	22.79543855	23.35782117	21.27481308	22.22210426	21.11991353	22.22573458	19.38908467	20.91045089	20.67121958	21.1404103	22.56767021	22.68069271	22.77493534	23.02801685	21.94760328	23.356486	24.9242368	25.44541197	21.5952589	22.31107016	20.70758202
ENSMUSG00000025199	20.47715959	20.22885892	14.405455	21.14518905	20.26827734	28.7042044	24.54876386	24.82008834	23.83698378	24.32930578	21.96485876	23.2898103	24.93842491	19.6472739	26.02662436	25.7772182	21.28086146	21.0259502	18.27015612	21.63802626	24.33081211	21.22241429	15.83285762	21.60613093
ENSMUSG00000029767	22.0573022	25.10005676	47.88811662	19.80576518	20.85615086	19.14477764	25.40233527	26.07217342	25.66531423	20.88800792	20.51936567	22.2554143	22.35780497	19.9279008	24.44090728	23.20169682	23.33200486	27.40723752	23.87022423	25.66971548	24.20309977	26.10786023	24.24877959	27.94427436
ENSMUSG00000062933	235.6764967	251.7344254	248.5514473	224.5723062	219.5042932	200.0130675	208.3208624	266.3094355	246.4925304	270.4075562	231.2619606	188.427703	191.226695	263.1881036	228.8265345	248.8021608	169.7688464	184.5106136	228.0523417	283.515581	253.4418946	237.8378233	235.4722405	259.6104038
ENSMUSG00000044197	15.99740107	17.18110397	21.78545114	11.29680094	10.12640971	13.55015219	12.62094036	21.74625644	27.16397912	18.41067501	17.49285848	14.76871738	16.84583116	18.68607335	17.03718217	11.77075895	12.56730083	20.11479151	18.01587916	14.84766096	16.71921669	20.57825427	17.76330264	20.28027019
ENSMUSG00000027255	29.55970861	31.10855006	38.50987094	30.30540062	25.18110929	23.78802176	24.77787367	25.82761351	26.07239849	23.99040699	27.44450489	25.77296499	26.53025588	32.56333059	29.36934553	28.0847051	23.91523291	28.31132828	29.65459182	28.26653272	29.39081129	30.00743256	31.15493143	31.27936632
ENSMUSG00000034785	57.3998083	80.71220793	9.106944853	47.55444321	64.47652329	47.50541417	81.22840381	69.84520761	53.22245094	51.18748961	39.58867781	88.78508219	79.54389125	25.90782661	109.2422683	54.15201931	60.69948671	50.63548197	27.417859	58.98365212	59.9396567	71.69310583	38.27912852	79.54115754
ENSMUSG00000022751	42.9312258	38.62258195	43.34948389	49.06937303	43.22176208	44.83510481	39.73726286	44.49782507	46.64768283	37.00885267	54.71380076	48.05732774	40.60953771	46.34056986	44.64878306	45.92034548	45.5901162	43.05735078	47.88776336	60.46892891	53.7348187	47.72114867	45.17383643	53.47096745
ENSMUSG00000015854	86.44139396	46.57253984	65.27538403	35.01367807	48.97664048	58.01937878	61.42069014	66.4972789	48.66877793	66.34197691	30.18865473	58.87255172	94.7145101	71.47328192	97.78369852	58.98434929	81.50774457	116.0029553	51.92923928	52.24295846	52.73928303	97.94018842	95.80934869	68.89052376
ENSMUSG00000024393	12.12588435	14.41871434	13.91918929	13.55402448	16.81389856	16.30151543	15.46569007	14.0659738	16.50024287	17.89072299	11.78516076	14.93566951	15.70255425	13.27276694	14.329484	15.54243314	13.06966762	14.45552154	15.9935536	15.86785799	16.58036541	16.31469774	15.88599399	13.7994754
ENSMUSG00000033416	11.08092243	12.81810054	9.163174263	12.17396632	11.38726653	14.89805953	14.13609247	17.32015194	16.40214526	17.0964907	14.59105284	13.97715138	15.07591741	15.43924004	14.60105305	14.73480032	15.08261348	16.0158976	11.81223497	13.94997396	13.36381421	15.48665111	12.76816312	12.70681358
ENSMUSG00000016559	43.28457633	34.73889803	48.64585574	45.08916017	35.63339236	30.89762526	38.13602344	41.92830898	35.49193475	29.87868483	38.51604293	37.38278343	36.18072343	36.32900134	44.23242136	38.12991672	47.69489727	40.64518837	44.85792481	48.41920691	42.68964292	37.46041752	39.63283924	43.74468684
ENSMUSG00000014769	26.40149136	22.48062553	26.18783416	28.0333184	25.49769676	21.18898515	21.512203	23.7345826	25.21396898	23.44765455	29.53303411	23.01408755	22.38886818	26.46625025	26.84541957	25.52647019	22.37611299	22.03846998	22.89566049	28.2395295	27.57489261	25.36865093	26.43179608	28.44135668
ENSMUSG00000024758	25.36930188	21.68513069	29.96962205	21.2265592	24.40031296	20.75313171	20.09066231	18.95982964	19.96876212	22.42779538	22.82985222	22.61197112	21.05835115	23.02445117	23.91698788	21.18936707	18.83774138	20.61252929	21.93501373	20.04246983	22.26599689	21.68383153	23.41800186	21.6469046
ENSMUSG00000021361	137.7091499	131.8440912	129.7955525	140.8343048	139.9199391	110.0127746	111.2718474	104.5060594	107.5317561	109.6865684	137.4727184	122.8437732	87.76840975	96.46574125	114.1257103	131.0516912	107.4706119	98.54038513	91.69500608	142.0826935	108.4129302	113.4838082	110.4230295	113.374519
ENSMUSG00000034341	43.71390115	36.06021482	42.08056356	41.04900799	38.74674821	31.91131215	34.68885789	29.47574454	33.33098313	29.93654345	34.6455115	32.05289471	29.18384763	31.37313736	37.32691496	34.9067332	36.95700447	31.54263488	33.43044151	43.08765974	40.89650826	31.24414202	39.85347083	40.61458616
ENSMUSG00000041058	19.32128595	18.97546602	13.60467199	19.16663638	19.58386741	20.14512082	16.78796398	14.58671604	15.78560353	16.66089174	14.93078889	19.45337928	19.37724682	16.3054275	22.75626163	25.69237214	20.86881625	16.85607659	12.83221492	17.4923071	16.20104009	18.47825886	15.613759	17.8504221
ENSMUSG00000028234	27.76223805	24.29668821	34.64210395	27.51809664	25.65511263	24.3495148	26.06462075	28.33817394	27.65068238	29.34149582	33.91436424	21.65596045	25.29932551	32.62627201	29.60763415	29.26562186	30.24296633	31.37414748	28.26950031	33.43780588	35.39835667	25.91015489	32.14402523	36.55352735
ENSMUSG00000017760	26.41612986	20.8811449	21.98672087	25.25870022	28.88134166	21.1497589	26.92579477	23.43824423	23.15474762	21.94334228	25.18225064	21.44424949	22.38253239	23.02275035	24.73942089	26.58643661	29.18533256	30.2399593	28.54373623	29.2019744	34.4495745	23.69840103	29.50806399	28.14494541
ENSMUSG00000003464	35.29443475	25.54148458	20.36231706	38.26636061	34.74055513	27.27692617	28.79700518	26.78867379	27.5848265	27.94790363	29.89993751	31.55764886	28.73966611	26.34848092	33.11993872	32.34623504	29.09824436	27.08584574	29.7731046	32.70455166	30.57043742	30.42134585	30.02741746	34.44503639
ENSMUSG00000036275	30.82621129	26.64118191	30.94592911	33.79811325	31.85949271	37.33532977	38.69286011	39.15987144	44.86456218	30.74902089	33.10815242	31.43515985	31.28727198	31.91492753	35.97179496	36.69174084	35.47986156	30.68932241	45.62506719	45.1003708	48.68968761	33.66829064	32.31634651	36.8916307
ENSMUSG00000019929	16.84926223	13.3863901	24.34550405	21.79576548	20.01128609	15.95700383	12.59648245	16.43400509	17.88295119	18.01899299	33.03586948	20.32712574	32.74089557	27.11656888	34.46400447	31.48377123	37.10674535	27.35594904	33.08171987	27.16865932	26.26526001	30.24297394	35.78689027	44.20847432
ENSMUSG00000000340	43.5777593	46.26385524	36.06872424	31.09162062	35.98990402	30.36946073	24.22933874	24.9547472	28.8658824	29.39654049	33.78021739	38.12554269	39.18499186	39.20467749	44.29388969	43.67653865	42.07908018	34.34659814	39.82378299	32.7003324	26.41500468	43.91654919	35.67200356	35.58051688
ENSMUSG00000001323	26.36515405	22.64082241	21.06979566	27.11007506	28.61031632	26.78059535	22.7140874	22.73682728	23.38562842	21.52739219	23.44353985	28.60149507	22.10755621	21.08505607	23.11230171	22.50344505	22.51172508	22.44923098	20.6840667	23.7775305	22.79556173	25.30785743	24.54016114	23.32970759
ENSMUSG00000021136	33.02329288	29.64428466	34.87174917	36.8026866	41.14650324	34.6553176	33.04906725	24.92721754	24.91276953	25.98091669	32.15154895	33.30067922	29.37072367	29.04968806	29.06404682	37.59078718	35.05933597	37.90851813	37.46250218	39.35479563	41.72031456	32.96147721	33.30557233	34.40366657
ENSMUSG00000055322	6.729545537	6.918650159	6.764526909	7.720798925	9.154980771	6.585400899	6.434258817	5.059621898	6.286398446	6.286899524	5.929303957	7.59552453	7.319464873	5.962327375	7.596403792	10.06941254	7.825833261	6.458505258	6.587619573	6.849372238	8.348772297	7.183359027	6.3652631	7.106724336
ENSMUSG00000036241	26.18289937	24.94181935	20.6676269	26.16082907	27.12666937	28.63436017	25.23500921	24.53404413	25.34994182	26.50458838	36.10832949	27.26764361	28.62845337	31.19029968	29.65260102	28.92290324	29.41107444	28.13046792	30.1027472	29.4467385	30.43352707	28.54648257	29.75585163	31.03753626
ENSMUSG00000052392	12.80330332	11.49015849	5.972139942	47.39261745	26.02617649	33.0147223	9.463659219	3.011868652	3.782191376	9.987621502	18.6520156	17.7101311	20.79603339	9.92763672	23.11832024	47.23099317	41.67463573	23.42373415	21.16096464	27.82597901	18.79047187	26.24603237	17.45052311	19.93396987
ENSMUSG00000040048	106.715364	109.478024	106.3100492	94.95774721	100.8729586	71.35085836	68.83478332	67.95573282	76.17457053	91.3981003	119.8828179	85.68375267	84.59379541	117.506929	112.4446079	104.6820346	91.85422216	77.53331462	85.74270435	93.36417429	88.6580026	104.4235489	117.7194107	93.90061844
ENSMUSG00000032591	60.12132217	51.96661448	70.96599526	48.34052338	55.60859708	38.71979678	52.48034238	46.24977072	49.51776187	34.47919687	40.42102722	46.86109521	38.23753542	54.02896321	50.44888883	45.97369821	53.69633366	55.20997845	70.17602153	64.10093629	53.86750144	45.1389912	56.95768539	47.09435127
ENSMUSG00000026924	10.95938089	10.94731914	14.06989449	12.60914025	12.52777708	11.13504961	13.84736039	12.98372954	13.67339403	12.6675464	8.853015819	11.25732689	11.81138644	10.95100062	10.98268294	11.95263738	10.47201289	11.78227288	10.55316028	11.26735329	11.39701544	12.84651928	9.826127691	11.01067132
ENSMUSG00000023150	28.47185772	21.06325966	15.44354647	24.62803094	22.86044457	21.92190697	18.09724192	14.19880686	14.13634137	25.43811029	15.8672687	22.81079966	19.90624308	22.65228281	28.56937907	30.97045178	23.55196717	20.60875356	12.27548295	17.77603312	16.91238552	20.6478491	15.57971442	19.25151835
ENSMUSG00000005161	40.74216032	36.49988996	40.77721646	35.09917947	34.93410437	30.92978741	32.2581433	31.16889427	31.83296184	38.30658671	48.87332383	35.53747799	32.65739686	42.63204853	39.96882511	35.8578527	30.16075773	32.93130387	29.34869806	36.99225764	38.54475895	35.26576237	39.67145486	36.53964539
ENSMUSG00000021814	24.93606234	14.93891835	18.10950921	21.00740219	18.87390595	17.87498055	17.39449801	15.42903438	17.24197787	20.50938015	19.08629656	17.22011797	17.83298878	20.50897256	18.55561151	20.00835775	17.06388998	14.56613213	14.52629647	19.19778688	17.71492554	18.79327133	18.02657594	20.7888353
ENSMUSG00000004069	32.24811511	32.63978203	30.27112463	26.23105063	33.18481286	25.70339365	24.53114768	25.59128346	22.57627072	30.60807102	27.0570362	28.82907433	27.46739102	26.47041194	27.30503821	24.21018303	22.70861159	21.21001169	21.51442944	21.07163445	25.52884243	24.45859482	28.42289774	24.58143974
ENSMUSG00000032602	29.70915491	20.19134405	15.10930639	33.47090724	27.34913565	24.22594491	22.04890345	17.26655157	15.92266479	22.64724053	22.78004359	23.46008959	17.78466274	17.3783244	19.46433898	23.88424251	17.53274542	18.88233262	18.53102132	17.69213441	20.48829498	19.31856345	20.51756604	19.72807095
ENSMUSG00000019188	10.98928511	9.243651211	20.85385128	12.27764899	11.28100886	10.0395904	15.09503326	14.79726471	15.25785651	10.50775612	11.40164024	8.844664181	9.641705085	10.29360499	10.17037753	9.988374405	10.96136157	12.84817258	10.69438025	12.58697478	14.83259999	10.00565276	12.34571446	12.91455574
ENSMUSG00000018428	26.78014342	24.53115201	24.91444366	27.74052229	26.12704055	27.18294095	27.39571865	21.64804103	19.479195	24.04361592	24.21851605	27.86728492	22.63304357	24.21681626	23.83379126	25.13520085	22.9759691	26.01640614	25.39747363	22.03090747	24.28786955	22.39098887	25.08131721	24.10743402
ENSMUSG00000016382	26.78015375	24.8993105	23.42276991	29.03456834	31.63646724	30.0102096	20.97762584	21.70409018	21.38174663	26.82319395	24.94295778	30.32879592	27.97239166	21.12045533	27.94718569	29.85653305	26.56049422	21.45778904	21.96473528	28.50507998	26.28696302	27.65987626	27.85107613	32.79034983
ENSMUSG00000029864	93.44893802	76.41525712	83.75413544	97.52883817	95.82567367	69.56161273	51.21788368	48.87000726	47.81278069	63.14845086	95.93316817	80.63136827	62.02729024	67.36696566	75.90924822	73.30072527	63.8869231	57.07676218	60.65053241	77.36551127	63.03220347	84.78849122	80.42675429	79.85032549
ENSMUSG00000059811	12.24559298	12.21290925	9.760084132	13.86725806	16.88846723	9.678340485	10.36070102	9.365453667	9.514348388	9.829744824	8.317560993	12.79736048	10.5731659	11.09108952	17.99764388	15.86073746	13.11095037	10.46902383	10.05262093	12.60653494	12.05857928	14.14817196	10.91873528	12.48378896
ENSMUSG00000024120	13.05954599	13.15046821	12.01908252	12.75884196	13.34920137	11.91856143	12.7390324	13.56748949	15.04495401	15.14057831	9.895995681	13.12795785	14.46951793	11.64354628	13.72242648	15.7303938	12.87114651	12.62067849	11.12557291	14.85324804	13.89758296	14.81697914	11.79773419	12.71295135
ENSMUSG00000037266	23.84002309	30.8866183	11.92867466	18.99726468	21.5808054	33.87243792	44.97529962	48.61292879	41.20557026	15.93358256	69.14915276	33.54278253	48.69299613	51.85481356	25.21099593	21.62951058	70.70126642	52.44345146	53.31337016	37.4243223	27.22943053	37.64121404	19.87807519	19.47926246
ENSMUSG00000030935	28.53205111	24.85861849	13.03188556	20.26343034	25.14313298	20.94101952	14.46617697	17.48362758	17.4332936	28.00459046	24.4880304	31.47766466	28.78130382	33.54422862	33.5434594	27.90194603	25.88047262	23.97558485	14.43928823	15.96504571	15.57984562	28.44637528	24.33430235	22.05322343
ENSMUSG00000014956	11.09892274	10.07465618	12.36735295	9.815161701	9.740401081	10.36782542	8.635225503	8.813666342	9.16745396	10.33960925	10.01221854	10.54572476	9.569013469	11.11126432	11.9857249	10.31672104	10.87111059	9.172197209	9.632729825	10.27268206	10.85831676	11.22850222	9.525221878	11.31588336
ENSMUSG00000032249	32.04135661	36.27445458	35.78344724	32.34510489	27.10020912	26.20843233	27.76191574	37.16841817	33.23003026	30.90943064	59.02217268	38.96570626	36.20057147	33.96757284	25.58163435	26.76549865	35.36794067	32.76868221	42.4430726	32.90559319	36.19701328	38.2282099	35.45333513	43.52175051
ENSMUSG00000010122	40.05724462	30.82593757	20.80895173	51.46762831	43.19135895	37.16715388	21.03032942	18.86196006	21.12335312	24.31896456	38.09395837	42.62612487	32.32238463	26.79752718	36.17983139	40.46774145	36.67571176	30.55820474	32.85858459	35.80057946	26.39514938	34.54127311	30.9711932	37.5457158
ENSMUSG00000002981	20.42830256	18.1715646	23.49816635	18.8182556	19.40776184	15.48433674	17.15707621	15.17697071	15.79790682	18.17007339	14.6965731	15.99986811	15.3383052	15.3991511	16.72602117	17.01416816	15.41594331	15.32019831	16.23472494	18.01930624	19.57946599	15.34824385	18.72225745	18.68027767
ENSMUSG00000066036	4.001760079	5.157647615	4.415917769	4.70065736	3.967663712	8.695565662	6.578509469	6.567154385	7.565013222	8.436524276	6.159163476	6.050421625	8.627808559	5.993732596	4.918079972	7.651375185	5.927578539	5.584782715	5.25941333	6.648130877	5.520321313	7.790875438	4.052313302	5.001970918
ENSMUSG00000030201	6.817269207	8.4865221	6.46340854	7.525416932	6.609394997	9.567015436	8.121890812	8.783894292	8.849488071	8.821297906	6.819608001	8.882991561	8.760751291	6.305037152	8.804959939	10.39015878	9.178340501	8.598822353	7.578814476	7.058937701	6.808655308	9.230728041	5.657444937	7.735492785
ENSMUSG00000022181	6.534680312	3.936037402	7.0598457	2.639576489	4.039712001	4.430230504	112.9012477	108.7454846	118.0737655	4.505400973	2.397820911	4.594371048	6.79334017	5.055737042	6.951655199	5.101973372	6.235577524	7.377614024	7.233284015	8.858491984	17.3811809	6.928585451	7.295956428	5.552857547
ENSMUSG00000021583	18.79062057	13.68258834	15.78286917	15.79534845	16.255222	15.45712291	13.90280297	13.51928123	14.3489483	13.67312333	12.80355858	16.78168555	18.37221758	12.7417399	19.03705301	17.59124007	18.26533862	18.70887249	13.56730038	17.52377509	15.77384176	18.81103881	16.82424116	21.28689679
ENSMUSG00000038845	43.18094257	37.53938728	31.73091183	44.01819486	42.6175109	33.65042292	33.13332996	36.49916393	35.84729374	38.63769894	50.05280428	40.30559318	34.98362405	38.44630411	37.59922059	37.94481562	31.84684741	26.97848351	34.7800519	39.13148245	39.20685375	39.50095558	37.40395663	38.96990069
ENSMUSG00000021474	15.29130168	14.14828536	13.31971272	10.92114961	11.24249206	8.976157506	8.855270527	9.954979833	9.565759794	12.66945752	9.178071258	9.396250331	9.094044802	11.40265035	11.80316192	13.07200424	9.646650021	9.424993752	9.439944565	9.861828178	9.139752209	8.879594237	9.334453486	9.934976188
ENSMUSG00000001440	15.31564664	19.62370674	20.30982289	14.66006427	16.14279273	16.62019909	15.19225659	16.59066062	17.75748735	15.26322388	14.79318955	16.46440787	15.10337795	14.32876155	14.63545542	14.66160625	13.09824253	13.548638	15.10199716	18.00344606	15.54884311	17.82244253	16.17605602	17.86524978
ENSMUSG00000029499	125.2144496	120.1346988	101.8965941	108.8784562	115.8831417	61.86799319	63.92438323	73.72963123	78.64611703	62.27638844	92.83495603	92.52406952	73.08225085	104.5313075	115.1228652	95.67251275	93.66550141	87.25804676	106.1632405	98.01105974	75.86290016	106.376509	102.1620976	108.9866705
ENSMUSG00000024308	40.34705357	24.9717146	40.14619754	35.9212114	31.62230166	28.04039118	29.38343377	23.10378724	23.75962614	24.01764112	30.72912612	30.58035513	33.44178235	23.91094758	36.08007345	29.91863684	37.09918808	45.93045997	40.390179	41.1434633	41.36247294	31.82488011	44.13289454	41.61682101
ENSMUSG00000028108	44.18834134	30.79737916	40.72005609	49.17299646	59.83535789	31.73225164	19.18005253	31.10232573	34.25017739	48.46745581	75.89974322	50.67844051	60.61216449	55.95586062	71.57441983	61.12479428	75.26498325	49.52732904	74.05160664	62.41119892	74.72726008	62.89729702	87.99547434	94.64829564
ENSMUSG00000024576	9.949326381	10.42602645	11.84833586	11.17351605	11.43345678	9.819438319	9.640185953	10.62074392	10.63993923	9.875982478	8.510481773	10.58539406	10.28080669	9.953900332	11.65691699	10.98266697	11.07690063	9.837130919	11.26913154	11.04229396	10.85775797	11.77617105	10.75042822	12.00546969
ENSMUSG00000016756	1.779969635	8.292752258	3.274855091	6.746871712	6.751040452	7.273644506	21.43112573	24.72350605	30.7581569	3.904266037	3.037955904	6.099147628	5.464596755	2.352912693	5.82505502	8.182615757	9.713691126	10.7592896	7.054461366	15.30154068	13.23637882	5.219666014	3.75234756	5.498506105
ENSMUSG00000025794	67.65560794	64.34120511	82.29898074	62.04408432	73.77971535	55.35353937	67.48470332	64.48264802	59.85529756	63.16046525	82.3129682	48.50174857	61.80524053	85.37658724	74.81932858	70.80218993	79.48502788	73.38985693	81.36461427	88.24420861	94.27549821	54.08120252	79.29711696	69.89988358
ENSMUSG00000025903	16.62011678	15.44282602	15.2653384	16.95128171	14.37938362	16.01916078	14.74646981	14.05393629	15.86867636	13.70688176	15.25729516	14.51275604	14.35368095	13.49872682	15.66871845	16.02154227	15.3917547	15.1625141	13.18612595	16.36366706	15.06465846	16.15169067	12.16627932	14.46947288
ENSMUSG00000038900	26.31463944	26.0017782	45.24786478	24.71196033	22.66339683	24.0371579	30.97445036	34.94883931	35.30220483	31.44574951	38.36501301	22.88903763	25.01014264	39.16122861	28.17181245	30.56309704	32.90091749	32.69370676	32.02173213	38.92579664	37.42541628	24.97399031	28.69260354	33.09493752
ENSMUSG00000064358	114.1425164	151.0119185	99.74272934	187.9006834	250.6283561	42.68321509	42.4319181	53.16781207	128.9777646	75.7629783	365.0311339	145.2333597	116.7240919	65.16972374	164.1415408	111.4284723	77.76268255	71.96101298	61.53852572	56.26455468	126.0250425	169.9618315	48.6930643	296.2359379
ENSMUSG00000026475	23.39114015	48.90736642	1.933781934	40.72324597	97.6311793	67.8800533	2.452594627	42.73705172	25.2577295	39.83437749	36.64424853	118.5406471	79.42649279	24.39049468	112.4836953	117.9530307	129.9121922	72.60629199	8.674175914	75.44736187	16.09476921	25.44097129	15.90680223	48.63155795
ENSMUSG00000026112	21.53957716	19.74042446	18.52792229	21.54308834	20.54043586	22.39881219	17.98112297	19.63042854	19.47997622	22.83599322	21.00084374	23.34046948	20.11349465	18.0946094	22.43548847	23.43156585	19.73305575	17.30677068	17.5404644	18.52790878	20.31650911	21.28597201	18.99597837	22.41613337
ENSMUSG00000069520	23.96665789	22.82085598	30.65385247	25.20433015	24.71066294	18.88222507	54.75212724	49.52356145	46.78161924	16.21128473	21.18389789	22.54554761	16.66100442	13.85083155	18.38769727	19.08238552	18.83117934	21.39117717	21.54870045	27.89286302	35.27684948	17.83928663	21.38082513	23.104771
ENSMUSG00000028327	7.501125149	11.38610729	15.71607186	9.435746263	12.04157528	10.05938206	10.96501423	15.76929876	15.58450149	7.475941337	8.781925027	11.59088099	10.19789562	8.342113975	8.640367362	7.246611989	10.49129151	12.41315284	19.26335945	13.23785812	14.97399134	12.4874616	11.34215562	12.53928229
ENSMUSG00000026615	6.099732046	5.600676916	8.799053446	5.583727323	5.964928693	4.976017486	6.024384725	6.450579513	7.723871911	4.736222607	4.477121157	5.668435899	5.547279729	5.152966183	5.712170542	6.329960858	5.936107453	5.84401874	6.746789686	6.898177459	6.161421473	6.291995229	5.293519821	6.159203611
ENSMUSG00000038393	24.88787692	20.85778703	16.4175791	24.95283348	33.43606731	53.93643346	26.60265059	68.20761637	42.43907498	25.17730266	24.88375095	51.65537753	51.98041837	19.44857628	29.78932208	57.41093822	112.0569738	38.69526664	27.84641614	46.21427579	22.17863178	22.22996173	25.9450601	34.92495832
ENSMUSG00000022514	9.039871721	8.027181693	5.312384497	10.68295395	11.32173292	8.535343447	11.76942731	12.54330066	12.98027068	7.506745172	7.344491238	9.181770423	8.952117368	9.267039491	9.236374599	11.80691647	10.02685705	8.558725002	9.35485891	11.78506949	12.56255157	9.403320239	8.598280698	10.53058243
ENSMUSG00000038612	31.02935874	33.41877052	35.05472141	25.07736472	25.22507245	33.44732066	31.63573462	30.14779324	34.40279407	32.42362593	33.94161766	31.8739052	37.23814104	38.10600584	38.00924531	30.2755291	37.05081365	40.04949357	34.02595795	33.18265434	29.32491451	39.22591749	35.01651875	36.80325651
ENSMUSG00000058022	35.51831867	31.95500803	27.59198807	48.27297199	43.83064633	34.57951475	44.02539676	44.01217022	41.39325024	28.35927823	34.94537107	37.33428387	32.00735773	24.56736446	36.68749801	42.40598403	36.37617468	36.15070915	38.12252634	41.0464088	40.17632009	40.64330016	31.06693365	40.05753357
ENSMUSG00000007458	26.24839451	22.63771225	27.53922652	29.68173812	29.03651041	24.33798755	24.18860405	26.61024756	25.24363318	22.40463264	25.70936617	26.27915183	26.29300389	24.68852677	28.04935586	28.51150847	27.91936841	27.18531838	30.51549752	31.03125535	29.65010527	26.26412204	28.18217609	30.93154794
ENSMUSG00000026229	16.64559326	14.95128777	18.46877552	14.97217099	16.08449973	15.92420532	13.03078106	12.76498539	13.71324199	13.49099558	10.81909507	16.68630153	14.34346108	13.32465183	14.21594603	12.26929569	12.22147427	10.90602831	12.44487372	14.95979333	13.75014618	16.21347658	15.50115535	15.39295265
ENSMUSG00000063406	15.77142948	12.13958135	15.01635071	13.21406235	11.99789376	14.12452912	14.81107697	13.69039496	13.50983323	16.08497591	15.60306614	11.41324773	12.92071558	14.40046109	16.45421464	15.75359377	12.47369677	12.24953477	14.07847463	11.99761047	13.1558108	12.27190378	11.05851614	11.13499228
ENSMUSG00000019232	16.15375984	9.8270696	18.10292798	11.49966391	12.85221345	14.08365533	6.824747338	11.16605915	18.8731136	19.49009052	9.254674335	7.573448705	9.015800781	16.10843226	11.91752705	15.5380195	11.71250579	7.436946082	20.27017758	11.87429495	18.28882469	11.03752649	13.76861628	7.62294114
ENSMUSG00000038733	10.4533332	12.65714844	9.995650371	10.84731279	12.0453729	16.73673994	13.29659039	14.33587587	14.92763415	15.38631175	10.22992336	13.1339994	15.48279644	12.52020266	15.45675067	14.83280594	14.09728368	13.35050457	13.70492505	13.33790121	14.70148132	16.21758286	12.26732066	12.83059474
ENSMUSG00000004056	15.50211126	14.47398515	18.25816224	14.7287002	14.68249361	13.75122532	15.38988442	14.64105871	14.5818184	15.28754991	14.41869974	14.59969387	14.06793689	14.09612322	15.95103026	15.03469798	14.09169552	15.21803168	14.94079796	14.7320334	16.01599178	15.70120622	14.4170989	15.94127557
ENSMUSG00000063316	70.36709347	65.55249357	85.94741005	72.94594326	64.96185017	61.29949218	64.67816366	69.17837486	68.92704987	78.37077133	82.68903818	52.09462337	51.60373287	71.4478763	66.08201899	66.64809122	57.98101717	52.67878088	58.53279912	69.04275195	76.01184343	51.72556633	68.55486138	68.50803961
ENSMUSG00000020553	51.1552454	42.04143088	33.12123045	57.91276069	52.86822799	35.88383667	24.24324548	23.75563902	22.73682395	25.20900379	51.20309299	51.7537825	42.09901182	29.43966097	39.9858289	45.30167972	46.67165684	43.45227112	56.94479157	43.71235722	43.93681617	46.10683409	41.35728741	50.67271518
ENSMUSG00000032803	13.1704178	13.8014307	11.63740353	14.52999821	17.50573672	16.64795263	14.05342081	12.83326662	13.57449471	15.45870909	14.8681332	14.2997261	16.15958289	16.23922366	18.03698231	18.53781779	15.66615234	14.71160039	15.1849632	16.09930628	16.26278311	17.63479737	15.57420867	14.66200273
ENSMUSG00000037487	6.444455415	5.905835798	5.770256844	6.344942958	6.01974528	8.547155471	8.308341985	7.026472451	8.09725193	8.655277959	5.023092188	6.733187345	7.694268024	5.948164429	6.999085319	8.974624003	7.079436736	6.049886416	6.270627003	6.70158138	6.591347693	7.868946433	5.121043357	6.38484234
ENSMUSG00000027495	27.51447227	23.95761424	29.6766722	37.64089429	34.23458134	28.78492066	28.10196685	32.61749676	35.70245518	20.28800321	26.14620895	30.70408306	23.46411685	23.65129336	25.48979341	28.24146401	29.58478756	29.59657699	34.49931783	34.97868645	34.67890233	23.90000178	34.78467983	33.05375683
ENSMUSG00000036093	17.54565226	16.47343147	18.77286654	19.89198703	17.64837858	26.00972654	19.84170428	21.27484873	23.69772364	17.56923383	19.94354511	17.67576357	20.53858777	20.3264402	22.06495858	26.83322952	23.95239672	21.00909753	22.99244512	24.10871449	27.81045998	20.03258786	17.81040528	19.973925
ENSMUSG00000057522	24.74629957	30.57799986	29.32826389	32.45499419	30.36914215	40.33694188	39.36710085	39.12623599	37.56343542	32.12286401	34.42090309	33.12387847	33.42286801	31.37027066	30.46106279	32.45548714	35.68475699	32.69597858	32.02686112	33.44287969	35.66040223	33.21232651	29.40383965	27.95726228
ENSMUSG00000073838	60.25678289	55.3566909	63.98432313	56.39967058	58.35035055	40.4848114	43.77669282	42.44636163	45.7879504	43.98976939	41.38015339	51.42514262	44.07147328	47.09755049	49.49220797	47.23428915	42.04891575	45.69993089	45.18203615	46.53058976	48.84323709	46.99266285	51.77480071	52.38868476
ENSMUSG00000018286	59.53151542	51.23932258	69.97234159	61.20064145	56.28895234	50.8940084	49.12332517	53.15627842	50.11134186	58.96952342	71.63108626	50.43453522	48.8318848	59.31549937	54.3039813	52.40801981	47.15339378	48.03856653	43.79881612	54.84011071	58.30333896	55.57521056	56.04599271	58.95632939
ENSMUSG00000036550	5.518328129	5.570411274	6.243155741	6.015484599	5.79162539	6.382474035	6.28963858	6.625059805	7.636148953	6.794617803	4.555413138	6.845510793	6.679760558	5.498236128	6.00397616	6.839499612	6.055777793	5.962402776	6.45137105	6.481578954	6.465981862	7.269500373	5.353682653	6.449189734
ENSMUSG00000000711	27.04653595	24.18009713	23.50622202	25.54728103	25.76271377	24.70686738	23.43370425	24.21932391	26.86847386	25.00405989	25.36759163	28.01649246	27.08274509	25.69003821	28.28106705	27.58222372	28.19521972	25.77179375	25.29664299	28.56009966	29.05406613	27.41644588	27.4923683	30.93174516
ENSMUSG00000024853	20.00046196	16.31435097	15.20938997	17.65654101	19.09924189	13.62395919	14.45164581	13.08878582	14.22760134	13.56806024	13.98476415	16.13664515	16.29176504	16.45277111	17.28225955	18.42719889	17.49378468	16.48265531	19.4859313	18.32676987	19.79571305	16.74979864	19.64631612	17.65862791
ENSMUSG00000039450	122.7706176	107.8971632	66.2323262	116.6089432	122.045295	75.78674204	47.75139987	63.44051808	60.50918449	89.66029439	141.8567422	97.05321978	90.46490138	95.843678	110.942078	108.3531873	96.11061921	67.09214805	79.99950567	83.28188012	63.54308202	108.478682	106.5898418	117.5934091
ENSMUSG00000121068	94.62700667	75.58950801	43.44640358	101.7250509	91.77717618	86.49335496	75.46929014	81.43503945	86.25521781	92.89738211	81.50772051	65.97070185	64.08079614	48.26063855	53.84828986	51.64990304	52.28872819	50.77441699	69.63878645	70.50185269	91.99993183	68.71770616	81.56459121	90.93606455
ENSMUSG00000038217	49.96454929	63.97561246	30.51328286	70.68247976	78.48184933	41.60009981	50.14985109	53.60052405	42.47498162	31.48341985	61.74574426	81.91984167	34.28232114	17.7963144	47.45719953	35.2824603	43.12641601	23.02371098	32.71295685	55.84540689	40.99703526	51.91787867	40.73328299	64.85206825
ENSMUSG00000030275	6.151637368	7.273858201	11.51534166	5.916364745	5.770257317	7.796684503	8.796267438	8.072170868	6.968570084	9.60626642	5.18347956	6.487291313	7.436820099	7.089830913	7.65431709	6.923508922	7.102778583	6.742552642	4.943534117	5.770627913	5.329745784	6.950270393	5.959552231	6.298688579
ENSMUSG00000039218	6.361876903	8.660023058	5.091719673	7.238584785	7.795395826	11.48928917	8.393164161	7.588622565	9.249512664	11.02377733	6.505568984	8.399111724	13.32287936	13.08892555	9.14059718	13.44280052	12.26988733	13.82123327	10.62477479	10.24467795	7.24871012	14.7509461	9.410947326	7.484395495
ENSMUSG00000030341	39.20152101	39.50950444	67.78950588	35.88887956	36.2377256	39.71802488	36.81563301	37.728817	31.19614508	38.98790079	45.11818627	41.28609517	36.72422833	34.91500462	39.60454896	31.77115889	32.36949633	43.30073184	33.92691076	35.84755998	36.0978784	42.75251363	41.98977473	46.08702527
ENSMUSG00000026307	21.70820195	25.87765539	25.29150802	27.22207303	29.44896432	22.07467888	20.81720193	19.51590049	20.52994283	19.64771215	21.6441444	24.34623728	22.98299485	17.56231521	22.58479877	21.25935607	23.30094542	23.97179449	20.79379581	24.58181664	22.33667211	21.50841058	25.68376035	24.11924527
ENSMUSG00000024304	13.72499539	13.20118873	16.73633514	14.00545505	11.96679517	13.54896862	14.47079786	11.2425188	13.46118142	10.60077652	9.944411596	14.2748654	12.51344606	10.16209787	11.9694944	12.5760936	11.79283345	11.82914238	12.70373604	14.19210096	14.45899067	14.11719316	11.18358	16.16366592
ENSMUSG00000031010	6.710133167	5.538484384	9.154745573	6.384741491	6.161972617	8.638845059	6.674832082	7.286223822	8.881207103	7.711843865	3.991455427	6.837795609	7.645897792	6.836523265	6.732948545	7.924423552	6.083755866	5.750725382	5.267095444	5.411884129	5.506452752	7.686399957	5.048175553	7.675547877
ENSMUSG00000004270	46.10587782	25.83533878	33.468301	37.33853793	26.63138505	29.53060945	28.56259846	29.20993988	28.51341767	33.75597769	34.48816717	34.30615014	27.17432596	27.67363968	31.72338136	33.23483281	34.53775434	30.95226643	29.87170444	34.00483886	35.30573972	29.77412042	30.06324228	41.69349195
ENSMUSG00000034892	151.4235878	123.4173274	194.7545782	138.0580206	152.0936813	130.1729152	141.3491034	144.1144038	135.064316	147.2020442	227.4831704	136.7198701	153.0661448	207.2645742	211.7219236	189.6034424	158.3870658	213.0648306	125.9721143	189.8443784	181.9755863	158.1215355	171.8026455	198.2077838
ENSMUSG00000032601	15.61366403	16.94669588	18.91925671	16.76572167	16.77156693	17.57591365	17.5910286	16.63975394	17.43081425	15.64276828	12.3063075	15.739609	13.61133647	11.76349451	15.51490459	16.82017097	14.17948241	12.45153909	11.31886172	14.86535338	13.98007026	14.1731501	13.0616574	15.06594768
ENSMUSG00000032437	22.8787278	22.95132013	39.18798271	25.64073958	29.43532723	26.48767151	22.63972246	20.01552774	20.52771451	24.33042676	20.88486587	23.69065058	22.9680809	22.36418292	22.34300655	23.64261985	21.80464085	21.83784627	25.27083614	23.58366213	23.50611714	23.13263127	25.29525498	25.70926642
ENSMUSG00000025260	90.45036379	76.9792187	68.52426404	102.84374	94.53496602	65.9075208	72.512255	76.73284696	77.46660936	69.76048125	100.6329969	76.74055934	62.3905423	77.33655026	76.31151933	83.82996233	68.31380256	57.82351824	71.24853428	81.13365922	68.51391689	81.44332199	80.1277096	79.42717396
ENSMUSG00000033184	11.45498655	11.20875255	16.79068273	11.11433477	10.72067208	11.46987654	12.28557265	13.69277653	12.99621642	10.00509319	10.46360218	10.76319268	10.77342181	10.03689754	12.17373394	11.99129767	11.21956083	12.05925641	11.72513252	12.89563337	13.71475931	10.95358372	11.2925382	12.33970413
ENSMUSG00000042650	18.09487277	17.75710971	15.08443903	17.7648791	20.66852741	20.05734032	16.97758712	15.12126603	16.04246343	20.40821475	14.20946932	16.97637405	17.08064997	16.87632906	18.90045986	19.70274296	16.8275947	16.71125488	13.78215383	15.47939541	19.43651483	18.77260154	18.21481535	19.01940494
ENSMUSG00000074748	26.26390894	31.07131006	30.95987318	34.41427102	29.51537613	31.29274051	31.04657196	30.36278256	27.35641563	24.70079825	27.18316954	28.1583766	25.55030483	26.45049932	28.16361395	30.22604939	30.71532997	31.9292707	34.27293247	32.18434191	32.3591828	30.07236486	27.59246631	31.56929308
ENSMUSG00000022351	12.93964376	16.74693622	54.17203583	26.95405297	21.99897704	7.811616318	15.05294969	19.888159	19.07197697	4.422735601	16.3659908	15.60088501	12.80561808	5.010273386	17.69177631	11.07116068	19.37105628	12.76752613	23.58864834	40.42761605	23.01044845	14.32664614	12.12692432	29.76803324
ENSMUSG00000022961	6.237428338	7.454721265	6.288375865	6.503107	6.89211082	8.193889257	7.05838805	7.07880881	8.17237841	8.276723336	5.008170815	6.788286802	10.1026824	9.618866806	7.861203984	10.08202992	8.631115103	9.164401831	8.191419605	7.230303914	6.580945952	9.829012549	6.84309669	7.503440914
ENSMUSG00000036199	88.75006205	86.06202657	89.07965509	86.80394518	85.73067752	68.46932964	60.41966259	75.26643162	74.10427844	80.24051003	127.6809714	80.40105613	69.15899684	91.73019502	87.4676342	89.69533825	66.51500696	69.97692129	68.02934943	78.62732561	82.01181321	86.59300571	91.84390234	95.01171161
ENSMUSG00000006057	25.21313512	26.66567377	26.84620551	21.68962093	23.84648091	15.86159269	14.00867239	14.48600683	14.32943022	23.13227893	28.7862345	20.17128072	15.29982569	22.3997725	23.06687481	20.49750689	15.28691523	16.22380847	14.96925291	18.34314857	18.82418662	20.71151658	24.60991366	21.88255885
ENSMUSG00000020163	169.3078193	132.3309768	157.2759431	183.393968	174.8728356	138.0579097	115.5337827	136.4240661	139.4578992	157.554103	284.1104933	162.4620936	114.4030421	167.3875712	151.9210794	168.7131038	127.2426607	132.8814557	120.9684573	173.9284191	171.2034333	151.442254	150.5133134	166.7134475
ENSMUSG00000061306	14.30611158	14.02621106	18.94384469	17.59352133	17.48785301	14.27033556	21.55420227	18.11006886	18.8986526	13.39196555	12.69537564	14.60000152	15.27102721	12.13576582	15.68654295	15.07862369	15.95048694	20.12148508	15.65567887	16.99830954	17.7222162	13.67549458	15.5539271	14.37840932
ENSMUSG00000039159	24.50127801	21.64001771	16.3721784	21.05734227	18.43587004	23.59744315	20.91481898	22.50612241	22.02840746	21.0747847	24.81076176	24.72749267	22.65971354	18.56557738	26.50042064	22.1088265	27.05012242	22.06424501	23.50888972	23.36156239	21.22461061	23.85175063	19.94531795	24.22857386
ENSMUSG00000002332	29.03213792	30.10076368	26.08897728	56.05380966	42.50069872	38.75182853	50.36409587	43.9939883	49.72881254	23.13608159	31.48738549	34.25810687	31.87293482	25.63958658	32.29166721	40.08413578	39.8286266	44.13381375	33.65887481	51.26674973	51.89499809	31.92860297	32.30140335	34.68504505
ENSMUSG00000021877	27.46125994	29.5221038	50.45933271	28.25450439	29.19925189	22.73966007	29.45130025	30.35322811	31.29478478	21.57569641	25.8854995	23.63614848	23.84205027	26.31391993	27.98267635	24.94905642	24.53201444	27.00415591	27.59882928	30.91456365	26.55009699	26.95056964	27.41836594	25.68406889
ENSMUSG00000032434	26.47974038	26.89313993	35.05114821	28.99670404	25.03932864	26.30946107	34.33289611	49.4621957	42.57885013	21.93904729	23.6887305	25.82228597	24.8359037	21.33378441	25.70127751	24.65941694	25.51652172	25.26785144	30.60123387	27.92798987	33.54800519	25.59235216	20.67000579	29.07715435
ENSMUSG00000020644	38.41444845	27.09935079	42.54639125	35.07102734	24.34988707	42.25454136	49.62587598	70.11315227	45.89410509	49.71947783	61.42657522	26.51997893	39.97738627	52.90791355	45.61764308	32.49892741	40.7152806	35.55860672	61.10757451	36.80936937	41.10195954	60.72831825	36.24019006	36.88453649
ENSMUSG00000026031	6.405742207	9.629654202	6.857704152	6.653715299	9.689982685	9.97549119	7.322284882	7.49182971	7.637723848	8.625008096	7.7979716	9.57748209	11.68539706	8.853014213	10.13823044	10.40820268	10.21898792	8.632806791	7.336039479	8.353161937	7.831661571	10.0579738	7.964175436	8.31950173
ENSMUSG00000025702	10.45981461	9.336688077	8.022379626	11.26858566	10.82715681	11.63022551	12.06470756	10.88424335	12.00738673	11.04338947	10.24303568	11.18148928	11.43433926	10.74862482	12.3016287	12.88034924	11.48850494	10.9497658	9.187313304	12.60885027	11.85489281	11.47440545	9.165098885	12.03617802
ENSMUSG00000005683	17.83657389	16.91965885	19.82442745	15.89223113	20.29311751	17.67766339	17.2544367	17.9669613	18.0551989	16.66473985	16.86439609	19.98174154	17.4357599	14.80303307	18.44543271	17.44156182	16.88745232	15.01310623	20.58028641	26.99179212	24.55082394	20.26947617	21.67753768	23.672982
ENSMUSG00000024587	20.8279424	20.56380803	36.69265802	21.13026189	22.84556167	21.52615844	27.58941354	27.3261118	30.11133838	20.4235217	16.8940556	21.17530068	20.78142169	18.56423861	20.49319512	21.34974464	21.66342331	20.29102671	20.93323125	25.94277875	26.16538069	21.26588365	21.5578856	22.33438685
ENSMUSG00000026655	30.11165863	34.86267854	18.63883839	24.82675752	28.7785966	27.25652425	15.40249104	11.72367298	10.60054244	26.15931864	27.01062479	29.33824481	28.18562809	23.95846303	57.58593997	23.43237953	20.06440626	23.64184354	13.26863879	15.35595926	17.74040106	29.76330551	27.12731421	30.98705876
ENSMUSG00000091867	30.05117017	22.94656943	4.731910388	53.63394147	58.223796	47.58071848	0.13388554	0.149162715	0.164559786	16.52467233	56.24156095	64.49024873	61.86753944	30.67733121	65.10860641	62.65488282	51.21178852	25.99071197	17.30420944	20.26752412	4.125196969	96.26509908	55.77932596	59.86674279
ENSMUSG00000022574	47.76272208	44.20147487	52.96843636	50.37056861	48.41877394	40.57714576	46.79505604	30.74321123	31.39025215	39.68420796	53.55758029	42.91029062	36.94185358	33.2788907	37.41458524	38.4632794	37.88931296	46.1499553	37.68025714	42.52359964	50.57541456	39.0499381	44.9062383	44.33115287
ENSMUSG00000044221	39.00863622	34.85937439	25.07709452	30.24078477	36.02676473	33.67575553	33.52732222	33.82161683	35.36052718	38.91949179	32.93372491	33.61473206	37.44275772	38.96785183	42.03898025	41.95514814	33.0212421	29.62817823	31.83091972	36.25581015	38.90220822	38.14284457	36.23894977	36.73184994
ENSMUSG00000073676	74.08371319	85.07849363	69.83638624	65.87023185	73.80543279	53.23933687	75.70570459	62.3414193	64.31008308	64.76593715	85.47038937	66.01295151	58.11187787	79.83580788	86.92116488	75.89943851	68.60477141	65.07382573	61.45126617	83.38865434	62.21911246	70.09929067	71.52733019	61.95120379
ENSMUSG00000074794	11.73413593	20.2024428	6.579014315	19.44482207	14.62683649	18.98040625	7.738174497	30.44446699	25.62311589	22.91813305	6.679792654	12.10106623	22.40139187	12.79788052	19.46674665	27.44434292	13.06927724	14.1722822	18.57727394	23.24696018	10.3614958	10.99333487	11.11567059	28.89764215
ENSMUSG00000056091	39.38487853	25.88156663	18.76118764	78.55396334	82.77705974	34.64174656	35.24673959	25.35498039	27.6034799	30.68574008	25.40832265	48.23638336	29.01624943	28.92969932	52.05497205	82.81166765	83.11469721	40.30290157	41.41457852	49.38784989	57.71668053	31.96707421	31.45068713	26.83365795
ENSMUSG00000039704	10.31559053	10.78540401	11.3571704	11.78709102	11.39593428	15.17754601	12.21834168	13.26583793	14.47393337	11.0300809	9.039197938	12.90249224	11.93044372	9.334443039	12.54956251	12.93131533	11.27612247	10.68518895	8.493702209	10.55749145	9.605020226	11.74028954	8.824000672	13.05236613
ENSMUSG00000037278	87.20333648	79.05861225	97.11866765	94.34075069	84.31259078	61.18397646	64.174656	52.67259328	57.0271939	61.83412072	91.54346	70.17987299	59.82699604	53.15466976	83.40404181	82.13940282	67.58681458	59.14253104	54.88886632	90.0290172	70.79907519	76.7998266	71.34845383	95.70891283
ENSMUSG00000038267	15.00687848	16.57266844	13.41465621	16.90540738	17.45653546	17.98183473	16.02515935	14.27115055	15.51202546	18.78609647	12.49530415	17.79528249	18.32088962	14.74798562	20.61701513	22.72451176	18.32693072	19.54527302	16.09158515	16.77309832	19.30022429	18.39177831	16.40706962	16.42216236
ENSMUSG00000037712	15.99178075	21.52165929	20.60217474	12.65154244	14.16032009	17.48650925	22.15215214	26.94319262	24.86536425	17.18832923	21.63715908	22.31471575	22.99341034	21.80641337	20.59160613	15.18213518	16.32900135	16.46165364	21.19673856	18.95863152	20.36995034	24.33368987	21.40336061	23.87711341
ENSMUSG00000066232	9.622044347	9.147819098	8.615816153	8.168822717	9.589852783	10.33168913	7.616541917	9.055495749	9.609161359	9.865447267	8.029599317	10.29157214	9.865075151	9.662803342	10.78917321	11.14991605	9.96438982	7.763885376	8.414811224	9.684678989	8.688061872	10.10352286	7.678318673	9.980294663
ENSMUSG00000039361	6.867883293	6.260027986	4.843298496	7.539529196	7.748176783	7.830613314	6.288777934	5.733442566	6.294810405	6.440586189	5.195728444	6.990405111	6.909930676	6.328703751	9.128055334	8.537008782	7.985475793	6.137903082	6.747128663	7.402437969	7.195321637	7.525278206	6.598410538	7.006247943
ENSMUSG00000003402	24.67401673	25.25693053	36.66921109	23.70719585	26.62026484	18.88312039	26.84472606	21.54452485	23.2416766	18.75016869	20.62105704	22.26050177	18.13776273	17.87626086	22.18723484	21.69213279	21.82654822	28.53099275	28.12373233	27.07842891	30.78151	19.56326669	25.39588854	25.27788374
ENSMUSG00000039202	7.466451895	5.00753735	12.56407537	23.10756778	14.39448422	15.62739054	8.509390506	5.88937995	6.56685596	5.65404698	5.553245468	6.398986974	8.378350326	8.700920896	9.786761477	21.71281735	26.63357118	20.45825076	38.27197839	26.09862947	18.61608373	10.55748515	12.4390672	12.40139051
ENSMUSG00000029198	32.98722359	27.43566782	30.33927395	31.4044667	30.34383815	26.13924497	29.65249967	27.65702963	26.55586248	27.57905252	31.15140176	27.59599222	26.70569127	32.79783482	31.17550491	30.64078423	26.78826001	25.00842003	28.64157744	30.91523178	30.98801407	28.21621742	31.83171194	27.71261357
ENSMUSG00000044254	30.10344937	29.05788181	66.09281382	29.39253708	35.47815198	21.96044069	24.10319968	17.0409998	21.1937109	25.2177255	23.52240559	27.69031115	28.34474858	22.79849099	37.42775401	22.67939899	32.04937296	24.43233697	29.05457997	46.37001968	33.52148901	28.28038417	30.40510503	38.58178257
ENSMUSG00000027637	37.39897557	32.33095929	35.40003642	39.6317977	40.03821991	35.12587662	35.12283234	28.258552	31.93660207	36.66711732	40.81468537	33.5529834	30.61494265	36.50612547	40.48367622	39.52442778	27.85978204	31.05113512	30.26878198	35.94606134	36.55903826	33.88136814	36.44479095	39.27743465
ENSMUSG00000109482	34.52788481	28.25342483	21.42231302	38.36057383	42.87475839	32.14133444	25.9708607	22.59699863	26.036135	22.3236688	29.24021398	37.60931198	32.65238057	28.90173556	31.52197801	33.2801101	34.53447258	34.93313173	33.75463806	38.43315507	34.74530205	37.58563483	33.47086834	40.00428049
ENSMUSG00000032301	41.50463836	40.49634431	43.21635996	43.45065135	43.39776602	41.12681694	42.04883342	42.72647323	43.14446597	40.94691482	52.16141551	42.40437393	46.55300585	46.9093786	47.91148337	43.5132727	46.61114169	43.72611181	43.23558433	51.58048182	50.99621576	50.03654003	48.53977789	45.62655315
ENSMUSG00000025508	54.54320434	43.71101278	71.34945533	48.17037847	50.80159715	40.02042087	49.98853211	46.98957955	43.63271293	44.89371789	58.09506956	40.2560751	38.70450125	58.89105083	53.01146015	49.97508573	45.95325798	51.49929069	48.21345008	54.96214265	57.16450287	43.50414722	51.84701225	53.38135871
ENSMUSG00000056076	29.22566237	30.42614602	42.17791056	30.94784379	33.58443255	28.55394716	31.77370754	31.11270646	31.71883793	28.85841026	22.50317	25.17756658	26.89375171	27.15101372	26.81987978	26.52687525	26.00824493	24.39311527	29.77484625	32.03532986	34.21095093	27.22007576	31.2114233	28.60332686
ENSMUSG00000022708	1.887835316	2.448716309	2.056693696	2.836418069	2.206109277	4.353211373	3.808609017	5.218232356	6.09076813	3.265714518	2.358946369	3.151016773	3.8296778	2.087641245	2.977824554	4.860401947	4.245134881	3.019761427	2.5028941	3.55764065	3.342033847	4.045784344	1.708951184	3.249510652
ENSMUSG00000000001	28.58300309	33.58383015	31.80823371	31.00459665	32.94699465	33.96270763	29.76398274	29.94938997	32.48075046	30.35895755	28.32754671	30.43403616	30.31626697	29.68452423	31.79679816	33.00323698	31.02208767	25.80933547	33.32798726	38.50135342	35.5857233	36.17100873	31.28097876	34.11341809
ENSMUSG00000028514	6.885228918	6.932201951	6.833281158	7.353444939	7.668341358	10.56074026	8.529125472	8.806326573	9.381229753	9.897564661	6.530850985	8.778711974	9.011337699	7.322870809	7.809526413	9.312297391	6.592818759	6.10705813	5.997751932	8.281348022	8.5304215	9.213281561	6.366927373	7.749532929
ENSMUSG00000030671	13.02245243	11.79136063	8.576688975	12.3088974	11.77979889	13.54609745	10.52949854	9.074185521	10.44337801	10.02180196	9.904087232	12.45660895	12.11371775	10.06081734	15.2574749	14.65319344	13.60838874	10.3505696	10.04621727	12.49523366	11.10597046	11.90458149	10.82667666	11.74624327
ENSMUSG00000038084	13.24794517	13.08865749	9.814299088	13.05741435	14.3869955	13.41828751	10.90492941	12.117823	13.11325106	14.46101121	11.15196565	15.27381465	15.07545337	13.12867512	14.30986322	15.4020673	14.48506271	12.00529073	11.51803624	12.79444156	13.4042602	14.58589151	13.15639646	12.2415897
ENSMUSG00000010175	11.47970181	12.37587052	15.39533188	20.47568998	15.24610569	12.17311376	10.03971001	14.50121893	9.331709471	8.910266632	7.799260843	8.361995209	12.24424908	12.35211192	13.36119538	22.35460496	14.77708903	14.73725055	15.19421549	11.32811053	14.38988428	13.93105417	13.05563474	15.47369465
ENSMUSG00000026675	17.09956519	20.78497635	38.70094707	29.19362844	21.52846794	12.40930777	15.20997869	15.65262147	14.83680167	10.44986228	19.93271114	24.6330626	17.12451058	9.89798022	24.03825262	16.05873246	23.71883703	15.36617466	20.97672442	28.51425798	26.48946652	16.88686288	14.65177418	31.83822585
ENSMUSG00000025579	20.54564886	19.25360031	23.62893281	25.48643475	23.64072142	21.84615323	20.77513337	17.73955075	20.82309549	19.82077097	20.52136686	19.7626155	18.14005942	18.71388035	17.85280341	19.55536224	21.10781105	19.91974639	27.91513257	25.17635161	29.44052128	17.50922757	21.73295972	24.6196924
ENSMUSG00000066026	36.49729542	34.16587362	33.48858322	38.06927312	33.57031663	32.44922034	32.45156266	35.10177091	29.96980708	25.61885045	47.96655825	35.84427131	34.41635004	35.21959997	30.07987868	30.32419699	37.88592666	43.27819346	42.78910805	40.44596859	43.1202607	35.71858927	38.10471479	36.01768366
ENSMUSG00000020671	33.56601078	29.62909544	29.61334093	31.38391632	33.09588408	26.68557358	26.74293869	26.38120241	27.34872355	25.4201622	26.54866345	29.28775312	27.25387805	25.7592085	31.98011834	32.41512869	31.2043845	28.88509614	29.8225927	31.65528643	32.00039472	30.43181631	29.89813258	34.74257767
ENSMUSG00000031812	18.20670756	11.38546388	12.9672298	13.36208968	13.60817588	11.17387334	14.20077609	12.8678507	12.8049873	14.65839837	14.13276083	12.13861371	12.00051782	16.64720256	16.11916151	15.27593743	13.65304342	14.05185036	13.5620545	12.33216393	14.25001674	12.34314605	13.5933357	12.84055903
ENSMUSG00000029017	19.88800273	20.72303295	17.66710692	20.54149051	20.20789597	20.01217859	17.11914689	17.98591176	18.83330053	21.41320694	19.95132871	20.56447137	20.11632901	22.72002743	21.56619271	19.73565014	18.89161787	18.73798201	17.74090873	19.19808435	18.20804207	22.72412164	20.7353062	17.16495109
ENSMUSG00000008035	44.28165036	59.72529315	28.90142586	57.3838747	75.2300517	38.97984229	39.08202983	49.58825325	63.75476803	45.80695192	34.46965191	32.10682773	37.30447808	39.62275182	30.39248814	48.02339666	44.29043825	28.2484958	41.8977052	97.68291031	53.58466835	45.65777142	58.40067101	66.03619628
ENSMUSG00000031762	284.4296327	39.17784627	1058.553272	226.2045515	27.90712397	105.4834726	56.7229685	5.397747418	1.826772705	28.58980313	169.2425663	131.6952574	13.80607538	164.5854984	48.93634887	116.2436325	183.5879857	940.6653056	95.66144723	6.040068881	19.61788724	134.0169642	64.53618978	433.5000833
ENSMUSG00000031549	33.87619325	35.83770623	25.65607035	37.08727329	28.23341278	18.71632558	27.59041846	27.13481474	31.00255013	17.42193809	23.54229947	29.19870941	20.5743523	15.46471184	24.92407402	26.60979745	30.40127138	26.60756653	17.86635935	25.95536654	21.22879617	20.51599883	20.06545458	24.92307128
[truncated: 55,447 more rows]
