# Supplementary material for: GH-resistant (Laron) mice: gene therapy with a liver-specific GH receptor causes unbalanced upregulation of female-biased and growth-related genes
Source: Front Endocrinol (Lausanne). 2026 May 28;17:1808977. doi: 10.3389/fendo.2026.1808977 (PMC13253266; doi:10.3389/fendo.2026.1808977)
Supplement: Supplementary file 10 [file DataSheet10.zip › 12C annotation.txt]

sample	group	sex
KC14_001_Luc	AAV-HLP-Luc	male
KC14_002_Luc	AAV-HLP-Luc	male
KC14_005_Luc	AAV-HLP-Luc	male
KC14_007_GHR	AAV-HLP-mGHR	male
KC14_008_GHR	AAV-HLP-mGHR	male
KC14_012_GHR	AAV-HLP-mGHR	male
KC14_101_WT	GHR+/+	male
KC14_102_WT	GHR+/+	male
KC14_103_WT	GHR+/+	male
KC14_113_KO	GHR-/-	male
KC14_114_KO	GHR-/-	male
KC14_136_KO	GHR-/-	male
KC14_015_Luc	AAV-HLP-Luc	female
KC14_016_Luc	AAV-HLP-Luc	female
KC14_017_Luc	AAV-HLP-Luc	female
KC14_019_GHR	AAV-HLP-mGHR	female
KC14_022_GHR	AAV-HLP-mGHR	female
KC14_024_GHR	AAV-HLP-mGHR	female
KC14_119_WT	GHR+/+	female
KC14_120_WT	GHR+/+	female
KC14_121_WT	GHR+/+	female
KC14_131_KO	GHR-/-	female
KC14_132_KO	GHR-/-	female
KC14_134_KO	GHR-/-	female
