# Supplementary material for: GH-resistant (Laron) mice: gene therapy with a liver-specific GH receptor causes unbalanced upregulation of female-biased and growth-related genes
Source: Front Endocrinol (Lausanne). 2026 May 28;17:1808977. doi: 10.3389/fendo.2026.1808977 (PMC13253266; doi:10.3389/fendo.2026.1808977)
Supplement: Supplementary file 10 [file DataSheet10.zip › 6A 20250713_GHRvsLUC_male_deseq_fpkm.xlsx]

## Sheet: df
	baseMean	log2FoldChange	lfcSE	stat	pvalue	padj	symbol	fpkm_reference	fpkm_condition	sex_related
ENSMUSG00000025004	1150.4	7.00623	0.297437	23.5554	1.10637e-122	1.76897e-118	Cyp2c40	0.255517	32.9198	female
ENSMUSG00000020053	3362.86	4.73938	0.206888	22.9079	3.87178e-116	3.09529e-112	Igf1	0.719777	19.2402	neither
ENSMUSG00000026691	4268.82	11.8009	0.580938	20.3135	9.77644e-92	5.21052e-88	Fmo3	0.028679	103.991	female
ENSMUSG00000074254	17790.6	4.61896	0.257587	17.9316	6.67905e-72	2.66979e-68	Cyp2a4	23.4965	577.911	female
ENSMUSG00000042589	340.057	6.18786	0.370953	16.681	1.80198e-62	5.76238e-59	Cux2	0.0265477	1.9553	female
ENSMUSG00000024694	519.862	2.67603	0.185664	14.4133	4.26636e-47	1.13691e-43	Keg1	0.727777	4.66471	male
ENSMUSG00000092008	2113.69	12.0051	0.871924	13.7685	3.9453e-43	9.01163e-40	Cyp2c69	0.0184347	72.7031	female
ENSMUSG00000046402	753.299	-3.18971	0.260779	-12.2315	2.11093e-34	4.21896e-31	Rbp1	15.0132	1.64883	neither
ENSMUSG00000108431	106.914	4.53257	0.377996	11.9911	3.95788e-33	7.03139e-30	Gm42375	0.345685	8.08553	female
ENSMUSG00000112930	8392.44	16.4385	1.39036	11.8232	2.96183e-32	4.73568e-29	Gm7086	0	330.356	neither
ENSMUSG00000016028	186.836	3.68156	0.315893	11.6544	2.1779e-31	3.16568e-28	Celsr1	0.0681283	0.875447	neither
ENSMUSG00000032578	127.039	3.03118	0.260653	11.6292	2.92897e-31	3.90261e-28	Cish	0.126645	1.03622	neither
ENSMUSG00000040213	2455.7	1.90382	0.16996	11.2016	4.00653e-29	4.92773e-26	Kyat3	3.19516	11.9674	neither
ENSMUSG00000024503	201.027	-4.04325	0.362021	-11.1686	5.81156e-29	6.63721e-26	Spink1	15.271	0.924438	neither
ENSMUSG00000089943	1251.53	2.00578	0.179862	11.1518	7.01763e-29	7.48032e-26	Ugt1a5	6.65354	26.718	female
ENSMUSG00000022347	5083.68	14.7535	1.33858	11.0217	3.00275e-28	3.00068e-25	A1bg	0.00421618	124.409	female
ENSMUSG00000030762	1797.4	1.51081	0.150941	10.0093	1.38762e-23	1.3051e-20	Aqp8	17.3241	49.4761	neither
ENSMUSG00000022747	271.37	2.84323	0.288458	9.85666	6.41502e-23	5.69832e-20	St3gal6	0.315025	2.26987	female
ENSMUSG00000069668	205.131	8.63743	0.881862	9.79453	1.18845e-22	1.00011e-19	Sult3a1	0.0266047	10.4068	female
ENSMUSG00000075551	904.44	13.2245	1.35908	9.73047	2.23564e-22	1.78728e-19	Cyp3a41a	0	25.816	female
ENSMUSG00000075552	858.308	13.1489	1.3659	9.62661	6.17313e-22	4.70011e-19	Cyp3a41b	0	24.4673	female
ENSMUSG00000054417	584.229	11.632	1.22222	9.51704	1.78186e-21	1.295e-18	Cyp3a44	0.00478459	17.4805	female
ENSMUSG00000030470	83.0717	4.01922	0.425663	9.44226	3.64818e-21	2.53612e-18	Csrp3	0.106908	1.7224	neither
ENSMUSG00000106069	67.8795	3.96316	0.439529	9.01683	1.93604e-19	1.28981e-16	Gm6135	0.318145	4.99041	female
ENSMUSG00000078672	4883.88	-2.17796	0.243142	-8.95755	3.31959e-19	2.12308e-16	Mup20	252.78	55.9772	male
ENSMUSG00000024292	3261.36	1.44042	0.163295	8.82094	1.135e-18	6.97979e-16	Cyp4f14	21.3027	57.9254	neither
ENSMUSG00000116718	109.668	2.70557	0.308691	8.76467	1.87332e-18	1.10935e-15	Gm49668	0.249744	1.63067	male
ENSMUSG00000052302	552.853	-2.19192	0.25103	-8.73169	2.509e-18	1.43273e-15	Tbc1d30	3.95412	0.86595	male
ENSMUSG00000000031	184.328	-6.27174	0.723433	-8.66942	4.34329e-18	2.39465e-15	H19	4.06891	0.0518013	neither
ENSMUSG00000024222	900.014	1.95426	0.226563	8.62571	6.36973e-18	3.39485e-15	Fkbp5	1.14561	4.44195	female
ENSMUSG00000041567	138.441	2.96245	0.349052	8.48713	2.11799e-17	1.0924e-14	Serpina12	0.250634	1.95428	neither
ENSMUSG00000021416	90.4474	7.45219	0.879095	8.47711	2.3086e-17	1.15351e-14	Eci3	0.0218064	3.72466	female
ENSMUSG00000117084	48.854	4.50714	0.545725	8.25899	1.46913e-16	7.11818e-14	Gm22146	0.0552684	1.25528	female
ENSMUSG00000046070	1212.85	4.82051	0.596908	8.0758	6.70333e-16	3.15234e-13	Igfals	0.766377	21.7505	neither
ENSMUSG00000097762	153.143	3.07517	0.381654	8.05749	7.78787e-16	3.55772e-13	4732463B04Rik	0.323792	2.74733	female
ENSMUSG00000028542	844.027	2.19801	0.273997	8.02201	1.0403e-15	4.62039e-13	Slc6a9	1.72565	7.91673	neither
ENSMUSG00000072568	433.648	1.72736	0.220106	7.84782	4.23326e-15	1.82934e-12	Lratd2	0.994864	3.30367	female
ENSMUSG00000115231	75.2004	9.63626	1.24109	7.76435	8.20668e-15	3.45307e-12	4930402D18Rik	0	2.85211	female
ENSMUSG00000053219	62.3562	3.12604	0.404573	7.72676	1.10315e-14	4.52262e-12	Raet1e	0.176244	1.52078	neither
ENSMUSG00000020052	242.762	11.327	1.47049	7.70288	1.33029e-14	5.31751e-12	Ascl1	0	5.75186	neither
ENSMUSG00000025813	775.106	1.81514	0.236134	7.68691	1.50733e-14	5.73825e-12	Homer2	0.796934	2.81167	neither
ENSMUSG00000022129	64.6402	9.41632	1.22452	7.68979	1.47376e-14	5.73825e-12	Dct	0	0.644937	neither
ENSMUSG00000035780	5216.29	1.12731	0.150322	7.49928	6.41708e-14	2.35555e-11	Ugt2a3	45.4186	99.3367	neither
ENSMUSG00000041698	59.0672	4.91611	0.655661	7.49795	6.48222e-14	2.35555e-11	Slco1a1	0.0212479	0.636644	neither
ENSMUSG00000024863	8364.71	1.2621	0.171444	7.3616	1.81724e-13	6.45684e-11	Mbl2	132.669	318.625	female
ENSMUSG00000120149	36.9679	3.74058	0.520659	7.18432	6.75404e-13	2.34762e-10	ENSMUSG00000120149	0.130007	1.72925	neither
ENSMUSG00000031274	173.029	-1.78273	0.253366	-7.0362	1.97559e-12	6.7208e-10	Col4a5	1.17178	0.340401	female
ENSMUSG00000103288	37.4589	8.62944	1.22804	7.02701	2.11012e-12	7.02889e-10	Gm37273	0	4.08639	female
ENSMUSG00000054263	6305.3	1.51924	0.216784	7.00811	2.4156e-12	7.88224e-10	Lifr	8.87861	25.4881	neither
ENSMUSG00000030800	496.321	-1.48519	0.217007	-6.84396	7.70315e-12	2.46331e-09	Prss8	11.5852	4.14592	neither
ENSMUSG00000116284	196.572	1.43549	0.210456	6.82088	9.04872e-12	2.83686e-09	Gm3787	2.30224	6.24767	female
ENSMUSG00000090298	35.2755	8.54307	1.26935	6.73025	1.69373e-11	5.20788e-09	Sult3a2	0	2.22957	female
ENSMUSG00000005220	46.5045	3.12917	0.470543	6.65012	2.92852e-11	8.83473e-09	Corin	0.0514703	0.455016	neither
ENSMUSG00000051748	949.668	5.27208	0.814089	6.47604	9.41597e-11	2.788e-08	Wfdc21	3.23001	125.212	neither
ENSMUSG00000085995	44.6821	7.0242	1.08963	6.44639	1.14548e-10	3.33002e-08	Gm2788	0.00153589	0.213254	neither
ENSMUSG00000052392	5174.1	1.81244	0.281309	6.44289	1.17218e-10	3.34679e-08	Acot4	10.0885	35.4778	female
ENSMUSG00000015568	3695.79	-3.17733	0.501736	-6.33267	2.40953e-10	6.75895e-08	Lpl	18.6396	2.06104	neither
ENSMUSG00000025402	637.651	-1.04614	0.165879	-6.30665	2.8514e-10	7.86051e-08	Nab2	8.57037	4.15724	neither
ENSMUSG00000021884	491.494	1.63845	0.260672	6.28551	3.26789e-10	8.85598e-08	Hacl1	1.41648	4.42071	female
ENSMUSG00000053414	103.4	-2.52192	0.404726	-6.23119	4.62909e-10	1.23358e-07	Hunk	0.614583	0.107451	neither
ENSMUSG00000032091	25.8098	3.5404	0.572544	6.18363	6.2644e-10	1.64199e-07	Tmprss4	0.045642	0.540454	neither
ENSMUSG00000079465	79.9308	-3.1536	0.517127	-6.09831	1.07198e-09	2.7645e-07	Col4a3	0.423942	0.0476754	neither
ENSMUSG00000068877	138.407	-1.72395	0.282906	-6.09373	1.10311e-09	2.79962e-07	Selenbp2	2.74218	0.834834	male
ENSMUSG00000041959	1054.28	1.11581	0.186346	5.98782	2.1267e-09	5.3131e-07	S100a10	16.1131	35.0044	male
ENSMUSG00000062515	267.197	-1.35876	0.227901	-5.96209	2.49035e-09	6.12588e-07	Fabp4	2.51095	0.982378	neither
ENSMUSG00000028461	1251.59	1.03872	0.175051	5.93383	2.95939e-09	7.16936e-07	Ccdc107	15.5439	31.991	neither
ENSMUSG00000054932	83.2447	-2.74117	0.462426	-5.92781	3.07002e-09	7.32635e-07	Afp	1.26132	0.188529	neither
ENSMUSG00000035836	6019.11	0.973198	0.164648	5.91077	3.4051e-09	8.00648e-07	Ugt2b1	46.3444	91.0678	male
ENSMUSG00000052133	35.2222	3.04853	0.516944	5.89722	3.69678e-09	8.56636e-07	Sema5b	0.0317006	0.260842	male
ENSMUSG00000032440	1572.95	-0.871217	0.148438	-5.86923	4.37833e-09	1.00007e-06	Tgfbr2	7.28951	3.99312	male
ENSMUSG00000030364	32.2497	6.54309	1.12029	5.84055	5.20286e-09	1.17167e-06	Clec2h	0.00747053	0.691468	neither
ENSMUSG00000023057	631.864	1.71247	0.293989	5.82495	5.71285e-09	1.26865e-06	Fabp2	8.98726	29.4941	neither
ENSMUSG00000042249	147.748	-1.60104	0.276313	-5.7943	6.86057e-09	1.50265e-06	Grk3	0.750138	0.24728	neither
ENSMUSG00000043013	110.693	1.70807	0.302076	5.65442	1.56373e-08	3.37871e-06	Onecut1	0.369568	1.2121	neither
ENSMUSG00000061906	723.864	0.918899	0.162679	5.64854	1.61812e-08	3.44962e-06	Ugt2b38	7.77503	14.7098	neither
ENSMUSG00000043753	18.5605	4.38287	0.782417	5.6017	2.12256e-08	4.46547e-06	Dmrta1	0.0115005	0.248645	neither
ENSMUSG00000039745	1089.2	0.840735	0.150648	5.58078	2.39442e-08	4.97199e-06	Htatip2	11.3129	20.2965	female
ENSMUSG00000058317	534.234	0.993004	0.178047	5.5772	2.44421e-08	5.01031e-06	Ube2e2	2.26589	4.51617	neither
ENSMUSG00000030872	518.882	1.02335	0.183657	5.57203	2.51782e-08	5.09588e-06	Gga2	1.02704	2.09379	neither
ENSMUSG00000064246	273.829	-1.83658	0.336457	-5.45858	4.7995e-08	9.59241e-06	Chil1	4.48339	1.25297	neither
ENSMUSG00000023959	118.25	-1.89515	0.347978	-5.44617	5.14673e-08	1.01594e-05	Clic5	0.565048	0.152637	male
ENSMUSG00000041293	194.461	-2.04447	0.37601	-5.43728	5.41013e-08	1.05491e-05	Adgrf1	2.38086	0.57912	neither
ENSMUSG00000027983	517.226	-1.44531	0.267721	-5.39856	6.71776e-08	1.2941e-05	Cyp2u1	4.23403	1.55732	male
ENSMUSG00000063919	114.417	-1.54433	0.286607	-5.38831	7.11242e-08	1.35381e-05	Srrm4	0.575859	0.19773	neither
ENSMUSG00000039552	16.9387	3.719	0.694098	5.35803	8.41343e-08	1.58262e-05	Rsph4a	0.0191144	0.253601	female
ENSMUSG00000031906	156.066	-2.14283	0.401098	-5.34242	9.17124e-08	1.7051e-05	Smpd3	1.42611	0.325128	male
ENSMUSG00000086938	202.773	-0.99535	0.186669	-5.33217	9.70445e-08	1.7835e-05	4930481A15Rik	2.9899	1.4999	neither
ENSMUSG00000020805	59.7554	-2.55304	0.479795	-5.32112	1.03133e-07	1.87385e-05	Slc13a5	0.605499	0.103781	neither
ENSMUSG00000066154	14789.7	1.69832	0.319786	5.31079	1.0915e-07	1.9609e-05	Mup3	191.388	621.841	male
ENSMUSG00000041460	32.4186	-3.74574	0.706931	-5.29859	1.16699e-07	2.07322e-05	Cacna2d4	0.186683	0.0139493	neither
ENSMUSG00000000385	258.625	-1.3224	0.25015	-5.28641	1.24738e-07	2.16786e-05	Tmprss2	1.48372	0.594529	neither
ENSMUSG00000021260	43.4439	2.59299	0.490478	5.28666	1.2457e-07	2.16786e-05	Hhipl1	0.0647939	0.391414	neither
ENSMUSG00000022149	8520.53	-1.49811	0.283632	-5.28188	1.27864e-07	2.1983e-05	C9	144.398	51.2223	male
ENSMUSG00000032224	103.686	-1.78199	0.337544	-5.27929	1.29687e-07	2.20592e-05	Fam81a	1.0708	0.312487	neither
ENSMUSG00000054855	291.886	-1.05373	0.200648	-5.25163	1.50761e-07	2.53738e-05	Rnd1	3.89661	1.8784	neither
ENSMUSG00000048330	118.371	-1.18424	0.225795	-5.24473	1.56508e-07	2.60668e-05	Ric3	0.563379	0.248553	neither
ENSMUSG00000020027	133.661	3.77525	0.721391	5.2333	1.66509e-07	2.74465e-05	Socs2	0.0558755	0.767307	neither
ENSMUSG00000052435	120.557	1.66565	0.319191	5.21834	1.80529e-07	2.94539e-05	Cebpe	1.366	4.34317	male
ENSMUSG00000020173	675.083	-0.966284	0.185367	-5.21281	1.86001e-07	3.00401e-05	Cobl	3.21901	1.64831	male
ENSMUSG00000017491	187.304	-0.989198	0.190664	-5.18818	2.12362e-07	3.39545e-05	Rarb	1.38883	0.70032	female
ENSMUSG00000045775	1343.35	1.42459	0.27552	5.17055	2.33404e-07	3.69495e-05	Slc16a5	5.78162	15.568	female
ENSMUSG00000026547	772.863	-0.741522	0.1441	-5.14588	2.66271e-07	4.17392e-05	Tagln2	13.6262	8.16744	female
ENSMUSG00000031360	439.445	-1.00933	0.196776	-5.12933	2.90769e-07	4.51369e-05	Ctps2	3.65101	1.8161	female
ENSMUSG00000040434	34.0422	-2.11966	0.41494	-5.10836	3.24971e-07	4.99612e-05	Large2	0.278455	0.0637721	neither
ENSMUSG00000053702	116.336	-1.51137	0.296185	-5.10281	3.34655e-07	5.09599e-05	Nebl	0.331444	0.116778	female
ENSMUSG00000062624	3408.12	0.711804	0.141092	5.04498	4.53564e-07	6.7776e-05	Cyp2c67	43.7738	71.8061	male
ENSMUSG00000019737	63.9516	-2.29039	0.45389	-5.04613	4.50857e-07	6.7776e-05	Syne4	1.05633	0.216494	male
ENSMUSG00000037263	26.6918	3.13966	0.623729	5.03369	4.81118e-07	7.12278e-05	Aldh3b3	0.0381127	0.336945	female
ENSMUSG00000014776	83.1847	-1.54385	0.307078	-5.02755	4.96776e-07	7.28712e-05	Nol3	1.14332	0.393889	neither
ENSMUSG00000041078	48.9823	2.59351	0.516118	5.02502	5.03373e-07	7.31675e-05	Grid1	0.0689143	0.414339	female
ENSMUSG00000040675	145.521	-1.88422	0.375431	-5.01883	5.19881e-07	7.48863e-05	Mthfd1l	1.51434	0.41104	neither
ENSMUSG00000027864	181.004	-1.32866	0.264986	-5.01408	5.3288e-07	7.60733e-05	Ptgfrn	0.725718	0.2894	female
ENSMUSG00000070368	11.056	6.86553	1.37051	5.00948	5.45785e-07	7.72262e-05	Prok1	0	0.200829	neither
ENSMUSG00000040111	138.451	-1.186	0.237771	-4.98801	6.10057e-07	8.55631e-05	Gramd1b	0.540027	0.237523	neither
ENSMUSG00000021594	341.609	0.827494	0.166114	4.98147	6.31016e-07	8.77332e-05	Srd5a1	2.48215	4.41525	male
ENSMUSG00000069922	10173.8	1.42667	0.286994	4.97107	6.65848e-07	9.1778e-05	Ces3a	61.6705	165.962	male
ENSMUSG00000022091	1599.22	-0.811276	0.163592	-4.95915	7.08039e-07	9.67592e-05	Sorbs3	16.4651	9.40476	female
ENSMUSG00000041417	2717.19	0.914977	0.184926	4.94779	7.50614e-07	0.000101708	Pik3r1	5.48181	10.3575	neither
ENSMUSG00000021065	98.5082	1.28073	0.261055	4.90597	9.29654e-07	0.00012491	Fut8	0.213496	0.518746	female
ENSMUSG00000020423	383.751	-1.49142	0.304495	-4.898	9.68193e-07	0.000129004	Btg2	6.05699	2.15308	neither
ENSMUSG00000000739	19.4541	4.79388	0.982265	4.88043	1.05854e-06	0.000139876	Sult5a1	0.00882832	0.249306	male
ENSMUSG00000030246	180.228	-1.60856	0.331988	-4.84524	1.26461e-06	0.000165736	Ldhb	5.0755	1.66794	female
ENSMUSG00000040412	213.651	-1.76315	0.364866	-4.83231	1.34956e-06	0.000175431	Elapor1	1.53623	0.452817	female
ENSMUSG00000027357	1156.55	0.800563	0.165991	4.82293	1.41465e-06	0.00018241	Crls1	11.884	20.7384	female
ENSMUSG00000067225	2491	1.35243	0.280732	4.81751	1.45362e-06	0.000185936	Cyp2c54	23.0527	58.9434	neither
ENSMUSG00000030643	366.392	1.34582	0.280549	4.7971	1.6098e-06	0.000204279	Rab30	0.63028	1.60219	neither
ENSMUSG00000053303	1993.23	3.98357	0.831881	4.78863	1.67923e-06	0.000211411	Slc22a26	2.3576	37.3414	female
ENSMUSG00000031271	7219.64	-1.38253	0.288972	-4.7843	1.71588e-06	0.000214338	Serpina7	124.997	48.0341	neither
ENSMUSG00000026950	122.794	1.40497	0.294392	4.77243	1.82015e-06	0.0002256	Neb	0.073994	0.196333	neither
ENSMUSG00000040093	423.967	-1.30341	0.273524	-4.76525	1.88615e-06	0.000231982	Bmf	3.37389	1.36564	neither
ENSMUSG00000024177	67.1108	-1.50124	0.315142	-4.7637	1.90072e-06	0.000231989	Nme4	1.83834	0.652102	neither
ENSMUSG00000025128	20.9513	-2.97736	0.628184	-4.73963	2.14107e-06	0.000259345	Bhlhe22	0.327133	0.0406634	neither
ENSMUSG00000026981	368.417	-1.27744	0.269946	-4.73223	2.22071e-06	0.00026697	Il1rn	2.76746	1.14266	neither
ENSMUSG00000053168	264.625	1.20219	0.254372	4.72611	2.28861e-06	0.000273078	9030619P08Rik	2.84576	6.56378	female
ENSMUSG00000024247	327.712	0.954966	0.202473	4.71652	2.39913e-06	0.000282056	Pkdcc	2.4131	4.68793	neither
ENSMUSG00000120314	80.2799	1.38498	0.293622	4.71688	2.39485e-06	0.000282056	ENSMUSG00000120314	0.734832	1.9271	neither
ENSMUSG00000003279	7.41119	6.29181	1.33466	4.71418	2.42691e-06	0.00028324	Dlgap1	0	0.0243525	neither
ENSMUSG00000027075	330.789	-1.37586	0.292539	-4.70318	2.56146e-06	0.000296776	Slc43a1	2.45077	0.947466	neither
ENSMUSG00000025492	9711.4	-0.69345	0.147508	-4.70111	2.58754e-06	0.000297642	Ifitm3	519.389	321.699	neither
ENSMUSG00000075543	267.086	3.79616	0.807861	4.69902	2.61412e-06	0.000298551	Urad	1.37082	19.1373	neither
ENSMUSG00000028967	24765.7	1.34158	0.285693	4.69589	2.65452e-06	0.000301015	Errfi1	114.824	291.376	neither
ENSMUSG00000029723	489.008	-0.776882	0.165542	-4.69296	2.69275e-06	0.0003032	Tsc22d4	2.41347	1.41122	neither
ENSMUSG00000099216	7.3565	-6.37649	1.36064	-4.68639	2.7807e-06	0.000310914	Obox8	0.36968	0	neither
ENSMUSG00000040170	885.052	1.32858	0.284349	4.67237	2.97748e-06	0.000330604	Fmo2	2.63943	6.63509	female
ENSMUSG00000006494	3091.16	1.23213	0.263879	4.6693	3.02226e-06	0.000333261	Pdk1	6.96762	16.3849	female
ENSMUSG00000021765	135.874	-1.81378	0.388622	-4.66721	3.05313e-06	0.00033436	Fst	1.35221	0.38441	neither
ENSMUSG00000030539	313.146	-0.965621	0.20712	-4.66212	3.12967e-06	0.000338263	Sema4b	2.15298	1.10368	neither
ENSMUSG00000119959	187.428	1.08957	0.233711	4.66203	3.13108e-06	0.000338263	ENSMUSG00000119959	1.70282	3.63621	neither
ENSMUSG00000033177	14.4546	-4.43661	0.957331	-4.63435	3.58057e-06	0.000384226	Tmprss7	0.28583	0.01299	neither
ENSMUSG00000082644	771.719	-3.2996	0.714018	-4.62118	3.81568e-06	0.00040531	Mup-ps19	79.111	8.05248	male
ENSMUSG00000030701	956.638	1.11798	0.24203	4.61917	3.85278e-06	0.00040531	Plekhb1	4.76707	10.368	neither
ENSMUSG00000020080	19.2145	-3.48026	0.75344	-4.61915	3.85309e-06	0.00040531	Hkdc1	0.201712	0.0177794	neither
ENSMUSG00000097328	104.68	-1.1705	0.253985	-4.60857	4.05456e-06	0.000423715	Tnfsf12	2.8061	1.24953	neither
ENSMUSG00000006587	16.868	2.8405	0.616559	4.60702	4.08486e-06	0.000424109	Snai3	0.0750755	0.53373	female
ENSMUSG00000028167	274.331	1.07972	0.234924	4.59602	4.30646e-06	0.000444232	Bdh2	1.2167	2.5759	neither
ENSMUSG00000031402	1564.43	-0.567427	0.123539	-4.59311	4.36693e-06	0.000447583	Mpp1	10.2616	6.93287	neither
ENSMUSG00000021900	1911.41	0.656221	0.143057	4.58714	4.49359e-06	0.000457631	Btd	18.503	29.2113	female
ENSMUSG00000026603	189.048	0.906913	0.198037	4.57952	4.66037e-06	0.000471612	Smyd2	1.41925	2.66716	neither
ENSMUSG00000045776	464.299	1.38001	0.30304	4.55389	5.26618e-06	0.000529566	Lrtm1	0.953863	2.48434	female
ENSMUSG00000031278	2695.64	-1.04705	0.230182	-4.54881	5.39513e-06	0.000539142	Acsl4	19.7177	9.56184	neither
ENSMUSG00000020900	664.955	-1.12074	0.24662	-4.5444	5.5092e-06	0.000546068	Myh10	2.55496	1.17783	male
ENSMUSG00000051615	553.918	0.717608	0.157987	4.5422	5.56689e-06	0.000546068	Rap2a	2.93221	4.82976	neither
ENSMUSG00000042874	100.442	1.28145	0.282045	4.54343	5.5345e-06	0.000546068	D930007J09Rik	0.698016	1.701	neither
ENSMUSG00000005268	6070.9	4.30384	0.949541	4.53255	5.82756e-06	0.000565147	Prlr	1.11959	22.1436	female
ENSMUSG00000046532	374.553	3.80721	0.840001	4.53239	5.83209e-06	0.000565147	Ar	0.146211	2.04443	female
ENSMUSG00000018581	56.9936	4.3384	0.957854	4.52929	5.91816e-06	0.000570033	Dnah11	0.0108209	0.220458	neither
ENSMUSG00000031844	1430.23	1.02603	0.227093	4.51811	6.23953e-06	0.000597388	Hsd17b2	14.3537	29.3073	neither
ENSMUSG00000049685	79.0196	5.60337	1.2406	4.51666	6.28237e-06	0.000597909	Cyp2g1	0.0442228	2.12246	female
ENSMUSG00000054630	14849.4	0.781297	0.17331	4.50808	6.54158e-06	0.000618896	Ugt2b5	172.588	296.902	neither
ENSMUSG00000029188	12.1144	6.01773	1.33661	4.50224	6.72421e-06	0.000632432	Slc34a2	0.00213122	0.140025	female
ENSMUSG00000021208	177.169	-1.44318	0.320949	-4.49659	6.90515e-06	0.000645652	Ifi27l2b	6.94505	2.56467	neither
ENSMUSG00000015966	360.71	-0.957122	0.213119	-4.49103	7.0881e-06	0.000658905	Il17rb	3.76987	1.94401	neither
ENSMUSG00000041025	582.635	0.902434	0.201322	4.48255	7.37555e-06	0.000681663	Iffo2	1.91567	3.58944	neither
ENSMUSG00000041798	3709.78	1.13733	0.254364	4.47126	7.77596e-06	0.000714539	Gck	22.4378	49.4432	neither
ENSMUSG00000001918	38.3904	-2.10316	0.471108	-4.46429	8.03331e-06	0.000733969	Slc1a5	0.43757	0.102242	neither
ENSMUSG00000023232	71.228	1.64565	0.368905	4.46092	8.161e-06	0.000741399	Serinc2	0.435032	1.3698	neither
ENSMUSG00000038764	1504.35	-0.738063	0.165837	-4.45054	8.56549e-06	0.000773749	Ptpn3	7.62379	4.57719	male
ENSMUSG00000029186	682.255	0.702637	0.158063	4.4453	8.777e-06	0.000787996	Pi4k2b	4.05195	6.6037	neither
ENSMUSG00000040808	20.8972	-2.14727	0.483162	-4.4442	8.82177e-06	0.000787996	S100g	2.08314	0.472088	neither
ENSMUSG00000030905	61.934	-1.64766	0.370878	-4.4426	8.88778e-06	0.000789482	Crym	0.812114	0.259699	female
ENSMUSG00000018126	18.3624	-4.16583	0.940893	-4.42753	9.53182e-06	0.000842013	Baiap2l2	0.373726	0.0210326	neither
ENSMUSG00000021373	20.4445	3.1482	0.71166	4.42374	9.70058e-06	0.000852212	Cap2	0.0293476	0.259966	neither
ENSMUSG00000063704	51.5628	2.14756	0.487559	4.40471	1.05925e-05	0.000925483	Mapk15	0.217288	0.963405	neither
ENSMUSG00000091705	28.6837	-1.92522	0.438907	-4.38639	1.15245e-05	0.00100144	H2-Q2	0.609768	0.162162	female
ENSMUSG00000019947	1894.48	0.65055	0.148498	4.38087	1.18205e-05	0.00101859	Arid5b	4.3003	6.75838	neither
ENSMUSG00000038172	1399.38	0.588845	0.134429	4.38034	1.18493e-05	0.00101859	Ttc39b	3.21563	4.84368	neither
ENSMUSG00000055491	338.1	0.822457	0.187956	4.37581	1.20985e-05	0.00103445	Pprc1	1.14059	2.0202	neither
ENSMUSG00000050069	409.722	-1.13693	0.261096	-4.35445	1.33404e-05	0.00113457	Grem2	4.41656	2.00756	neither
ENSMUSG00000032290	361.168	0.970841	0.224587	4.32278	1.54073e-05	0.00130343	Ptpn9	1.5369	3.01653	female
ENSMUSG00000043252	2189.09	0.792603	0.183444	4.32068	1.55552e-05	0.00130901	Tmem64	10.069	17.4592	neither
ENSMUSG00000078817	191.333	1.50443	0.349355	4.30631	1.65998e-05	0.0013896	Nlrp12	0.386957	1.10282	male
ENSMUSG00000036168	46.5056	2.44799	0.569457	4.29881	1.71715e-05	0.00142997	Ccdc38	0.0983875	0.535402	neither
ENSMUSG00000042202	1274.28	0.670106	0.156055	4.29404	1.75453e-05	0.00145353	Slc35e2	4.39055	6.99499	neither
ENSMUSG00000046727	239.051	-0.989073	0.230481	-4.29135	1.7759e-05	0.00146365	Cystm1	2.18842	1.10418	neither
ENSMUSG00000108822	48.7066	5.11096	1.19339	4.28272	1.84619e-05	0.00151378	Gm44787	0.0750413	2.59994	neither
ENSMUSG00000028645	473.373	-0.980183	0.229002	-4.28023	1.86701e-05	0.00152304	Slc2a1	5.25949	2.67123	neither
ENSMUSG00000056313	272.663	1.20025	0.281081	4.27012	1.95372e-05	0.00158568	Tcim	2.68497	6.19154	neither
ENSMUSG00000072115	15298.5	-1.01969	0.239228	-4.26242	2.02224e-05	0.0016248	Ang	499.958	247.095	neither
ENSMUSG00000020782	1050.6	-0.60924	0.142925	-4.26265	2.0202e-05	0.0016248	Llgl2	7.68932	5.04541	neither
ENSMUSG00000097589	174.214	0.915647	0.214927	4.26028	2.04173e-05	0.00163226	Dleu2	0.267321	0.505436	female
ENSMUSG00000000275	3108.51	0.619177	0.145543	4.25425	2.09747e-05	0.00166848	Trim25	12.5008	19.2348	neither
ENSMUSG00000038775	30.1679	-1.75494	0.413408	-4.24506	2.18536e-05	0.00172979	Vill	0.309396	0.0921322	neither
ENSMUSG00000078588	13.3557	2.93172	0.690902	4.24332	2.20236e-05	0.00173465	Ccdc24	0.0204557	0.154216	neither
ENSMUSG00000021281	594.586	-0.943248	0.223422	-4.22181	2.42346e-05	0.00189944	Tnfaip2	4.60709	2.39556	neither
ENSMUSG00000103711	627.388	-0.934288	0.22192	-4.21002	2.55344e-05	0.00199156	Tstd1	27.8772	14.6161	female
ENSMUSG00000051483	2268.49	0.686336	0.163259	4.20396	2.62289e-05	0.00201622	Cbr1	19.9723	32.1837	female
ENSMUSG00000068220	702.59	1.21516	0.288974	4.20507	2.61002e-05	0.00201622	Lgals1	13.7349	31.9578	neither
ENSMUSG00000039683	20.3653	-2.35866	0.56093	-4.2049	2.61194e-05	0.00201622	Sdk1	0.0904381	0.0173743	neither
ENSMUSG00000052562	1972.17	0.705157	0.167968	4.19816	2.69098e-05	0.00205866	Slc22a30	13.0645	21.3275	male
ENSMUSG00000027035	835.031	0.904154	0.215764	4.19047	2.78373e-05	0.00211948	Cers6	1.92362	3.60384	female
ENSMUSG00000034918	28.1656	-2.95874	0.706419	-4.18837	2.80967e-05	0.00212909	Cdhr2	0.353895	0.0458382	neither
ENSMUSG00000026526	10572	-1.04731	0.250148	-4.18677	2.82952e-05	0.00213401	Fh1	123.194	59.7506	male
ENSMUSG00000025197	8690.79	0.757788	0.181252	4.18085	2.90415e-05	0.00218002	Cyp2c23	87.8488	148.69	neither
ENSMUSG00000044378	20.0712	2.48415	0.594528	4.17836	2.93618e-05	0.00219377	Slc15a5	0.057109	0.324964	male
ENSMUSG00000042647	587.238	-0.822638	0.197235	-4.17085	3.03466e-05	0.0022568	Acad12	3.37944	1.91363	neither
ENSMUSG00000031639	225.349	-0.837207	0.200837	-4.16858	3.06501e-05	0.00226881	Tlr3	1.62801	0.912428	neither
ENSMUSG00000085651	88.7141	1.63745	0.393031	4.16621	3.09707e-05	0.00228199	Gm11695	3.09801	9.71411	female
ENSMUSG00000108969	15.2767	-2.80382	0.673504	-4.16303	3.14054e-05	0.0023034	Gm45044	1.98144	0.283261	neither
ENSMUSG00000006014	2268.72	-1.09691	0.263729	-4.15922	3.19341e-05	0.00233148	Prg4	21.1872	9.92404	neither
ENSMUSG00000058934	11.0997	4.99398	1.20338	4.14997	3.32524e-05	0.00241669	Igf1os	0.00720165	0.242727	neither
ENSMUSG00000039601	1715.85	-0.830565	0.200626	-4.13986	3.4752e-05	0.00251426	Rcan2	14.74	8.30249	neither
ENSMUSG00000028885	59.6845	-1.93493	0.467595	-4.13804	3.50281e-05	0.00252281	Smpdl3b	1.38536	0.362755	neither
ENSMUSG00000035172	265.79	0.742633	0.179903	4.12797	3.65972e-05	0.002624	Plekhh3	1.62838	2.73068	neither
ENSMUSG00000038917	14.5992	-5.47368	1.32825	-4.12097	3.77286e-05	0.00269305	3930402G23Rik	0.195848	0.00444758	neither
ENSMUSG00000005225	962.069	0.65157	0.158219	4.11814	3.81942e-05	0.00271416	Plekha8	3.13355	4.93306	neither
ENSMUSG00000030560	2490.61	0.880574	0.214891	4.09777	4.17145e-05	0.0029382	Ctsc	8.86056	16.3201	neither
ENSMUSG00000022508	935.436	-1.11723	0.272588	-4.0986	4.15661e-05	0.0029382	Bcl6	5.61005	2.58492	neither
ENSMUSG00000006522	35957.8	-1.29243	0.315574	-4.09549	4.21276e-05	0.00295429	Itih3	411.679	168.427	neither
ENSMUSG00000086136	8.09892	5.42458	1.3262	4.09033	4.30767e-05	0.00300766	Gm12718	0.0150265	0.654859	male
ENSMUSG00000021091	27795.2	-1.43978	0.35266	-4.08262	4.45314e-05	0.00309571	Serpina3n	577.035	213.293	neither
ENSMUSG00000005410	139.489	-1.44085	0.35356	-4.07526	4.59631e-05	0.0031814	Mcm5	1.49685	0.553096	neither
ENSMUSG00000066513	92.4945	1.27271	0.312832	4.06835	4.73463e-05	0.00326301	Klk1b4	1.8899	4.58291	neither
ENSMUSG00000052520	16628.7	0.602455	0.148194	4.06531	4.79692e-05	0.00329176	Cyp2j5	165.273	251.289	neither
ENSMUSG00000022844	2166.78	-1.07508	0.264781	-4.06026	4.90171e-05	0.00334929	Pdia5	31.1012	14.7963	male
ENSMUSG00000090175	1689.75	2.42704	0.598632	4.05431	5.02836e-05	0.00342121	Ugt1a9	7.09338	38.2237	female
ENSMUSG00000055003	415.649	-4.44272	1.09802	-4.04611	5.20763e-05	0.00352817	Lrtm2	5.68319	0.262581	female
ENSMUSG00000042417	30.9139	-1.77601	0.439052	-4.0451	5.23005e-05	0.00352841	Ccno	0.5488	0.161797	neither
ENSMUSG00000042659	623.071	0.801144	0.198214	4.04181	5.30394e-05	0.00354831	Arrdc4	3.30011	5.75919	female
ENSMUSG00000041920	74.1716	1.54453	0.38211	4.0421	5.2975e-05	0.00354831	Slc16a6	0.227276	0.664592	neither
ENSMUSG00000030107	329.233	-0.927165	0.229623	-4.03777	5.39618e-05	0.00359498	Usp18	4.5423	2.38815	female
ENSMUSG00000022948	164.92	1.38536	0.343365	4.03465	5.46842e-05	0.00362799	Setd4	0.496898	1.30279	female
ENSMUSG00000028555	71.0512	-2.11254	0.523915	-4.03222	5.52517e-05	0.00365049	Ttc39a	0.68991	0.160404	neither
ENSMUSG00000025405	1694.22	0.749412	0.186295	4.02272	5.75301e-05	0.00374973	Inhbc	19.944	33.5697	neither
ENSMUSG00000036432	512.088	0.618108	0.153616	4.02371	5.7289e-05	0.00374973	Siah2	3.95338	6.07637	neither
ENSMUSG00000008153	416.364	1.00324	0.249364	4.02319	5.74163e-05	0.00374973	Clstn3	1.38759	2.78392	male
ENSMUSG00000031661	194.939	0.884411	0.21989	4.02206	5.76917e-05	0.00374973	Nkd1	0.88064	1.63196	female
ENSMUSG00000068086	15426.5	-0.966626	0.240569	-4.01809	5.86725e-05	0.00379804	Cyp2d9	225.434	115.45	male
ENSMUSG00000035299	85.1611	-1.289	0.321073	-4.01465	5.95339e-05	0.00383825	Mid1	0.527244	0.216442	neither
ENSMUSG00000018566	67.1894	-1.36525	0.340418	-4.01051	6.05867e-05	0.00389045	Slc2a4	0.817052	0.317435	female
ENSMUSG00000025466	593.377	-0.792037	0.197854	-4.00314	6.25065e-05	0.00399767	Fuom	6.74249	3.90423	neither
ENSMUSG00000068747	293.109	-1.3058	0.326914	-3.99434	6.4875e-05	0.00413262	Sort1	1.61709	0.654829	neither
ENSMUSG00000041688	252.593	-0.782815	0.196065	-3.99264	6.53428e-05	0.0041459	Amot	1.11548	0.6495	neither
ENSMUSG00000002332	3484.47	0.68538	0.171841	3.98845	6.65058e-05	0.00420301	Dhrs1	28.4073	45.7688	neither
ENSMUSG00000114469	43.6624	1.67988	0.42202	3.98057	6.87497e-05	0.00432771	C730002L08Rik	0.10319	0.32984	neither
ENSMUSG00000040390	323.751	0.643234	0.16178	3.97599	7.00864e-05	0.00439455	Map3k10	1.79178	2.79949	neither
ENSMUSG00000033157	161.427	-0.954735	0.240258	-3.97379	7.07373e-05	0.00441804	Abhd10	1.6843	0.869974	neither
ENSMUSG00000043165	19.8455	2.27342	0.572913	3.96818	7.2424e-05	0.00450579	Lor	0.112057	0.542727	neither
ENSMUSG00000020123	487.163	-1.08223	0.272999	-3.96423	7.36343e-05	0.00456333	Avpr1a	7.26679	3.43806	female
ENSMUSG00000044408	1705.32	-0.62818	0.158542	-3.96222	7.42562e-05	0.00456647	Sptssa	40.03	25.9358	neither
ENSMUSG00000032028	297.964	1.29847	0.327672	3.96271	7.41036e-05	0.00456647	Nxpe2	1.23125	3.03644	neither
ENSMUSG00000060807	43008.8	0.933748	0.236476	3.9486	7.86105e-05	0.00481572	Serpina6	492.815	942.352	female
ENSMUSG00000074115	53965.8	-5.70417	1.44837	-3.93833	8.20491e-05	0.00498815	Saa1	1251.95	24.0801	male
ENSMUSG00000062181	980.718	3.11595	0.79118	3.93835	8.20424e-05	0.00498815	Ces3b	2.32255	20.1536	male
ENSMUSG00000119584	142531	1.18442	0.300997	3.93499	8.32017e-05	0.00503906	Rn18s-rs5	1382.25	3146.64	male
ENSMUSG00000106040	5.35012	5.82698	1.48221	3.93128	8.44958e-05	0.00509813	Cyp3a63-ps	0	0.268285	neither
ENSMUSG00000031596	36603.6	-0.773286	0.196844	-3.92842	8.55072e-05	0.00513975	Slc7a2	148.374	86.9325	neither
ENSMUSG00000061436	1076.47	1.02524	0.261337	3.92306	8.74296e-05	0.00523562	Hipk2	2.35382	4.79743	neither
ENSMUSG00000056091	4155.79	1.21966	0.31159	3.91432	9.066e-05	0.00540882	St3gal5	28.0092	65.3243	female
ENSMUSG00000022723	195.767	1.20921	0.309763	3.90365	9.47525e-05	0.0056111	Crybg3	0.272954	0.631124	male
ENSMUSG00000000567	93.4965	-1.77988	0.45589	-3.90419	9.45415e-05	0.0056111	Sox9	1.0269	0.299474	male
ENSMUSG00000029090	1107.43	0.675888	0.173352	3.89894	9.66159e-05	0.00570034	Adgra3	3.08377	4.93303	neither
ENSMUSG00000048787	335.015	0.815972	0.209518	3.89452	9.83942e-05	0.00577661	Dcun1d3	0.908297	1.60226	neither
ENSMUSG00000022122	287.669	0.805552	0.206874	3.89393	9.86312e-05	0.00577661	Ednrb	1.43892	2.52307	neither
ENSMUSG00000052085	703.086	0.936291	0.240509	3.89296	9.90285e-05	0.00577871	Dock8	1.40557	2.69505	neither
ENSMUSG00000097121	400.957	0.793853	0.20401	3.89124	9.97344e-05	0.00579874	D130020L05Rik	1.87806	3.2559	neither
ENSMUSG00000090136	274.876	-1.10024	0.283013	-3.8876	0.000101241	0.00586501	Gm10177	24.7619	11.5777	neither
ENSMUSG00000090553	297.018	-0.757499	0.194929	-3.88603	0.000101897	0.00588172	Snrpe	7.97791	4.73488	neither
ENSMUSG00000028035	1403.22	0.782452	0.201455	3.884	0.000102754	0.00588863	Dnajb4	3.45525	5.95069	neither
ENSMUSG00000086914	140.7	0.862812	0.222129	3.88427	0.000102637	0.00588863	Gm16124	4.08356	7.44511	neither
ENSMUSG00000006850	159.104	-0.964592	0.248416	-3.88297	0.000103188	0.00589242	Tmco6	1.8375	0.941	neither
ENSMUSG00000001228	50.7249	-2.04629	0.527466	-3.87947	0.000104684	0.00595657	Uhrf1	0.562101	0.136241	neither
ENSMUSG00000073988	15548.6	0.674448	0.174051	3.87501	0.000106618	0.00603531	Ttpa	100.776	161.051	neither
ENSMUSG00000120954	58.4238	-1.46728	0.378698	-3.87455	0.000106823	0.00603531	ENSMUSG00000120954	1.40478	0.509666	neither
ENSMUSG00000039477	1215.32	0.548112	0.141528	3.87282	0.000107583	0.00605683	Tnrc18	2.36046	3.45829	neither
ENSMUSG00000026348	2929.68	-3.01807	0.781456	-3.86211	0.000112412	0.00630649	Acmsd	53.9739	6.68124	neither
ENSMUSG00000112774	163.73	1.3214	0.342677	3.85611	0.000115207	0.00644074	Gm36041	0.449563	1.1233	neither
ENSMUSG00000107552	87.5254	1.04737	0.271728	3.85448	0.000115975	0.00646104	Gm44096	3.32401	6.87851	neither
ENSMUSG00000042831	172.216	-0.937827	0.243763	-3.8473	0.000119429	0.00663038	Alkbh6	2.1243	1.11272	neither
ENSMUSG00000025089	7247.18	-0.734378	0.191277	-3.83934	0.000123365	0.00682518	Gfra1	48.4921	29.2103	neither
ENSMUSG00000022550	217.478	1.01568	0.264613	3.83836	0.00012386	0.00682895	Adck5	1.16229	2.35196	neither
ENSMUSG00000031637	13.6643	3.93485	1.02545	3.83718	0.000124454	0.00683813	Lrp2bp	0.0111188	0.173615	neither
ENSMUSG00000048440	125.512	-1.20464	0.314296	-3.8328	0.000126693	0.00693729	Cyp4f16	1.6726	0.727289	female
ENSMUSG00000021228	3224.94	3.40785	0.891082	3.8244	0.000131093	0.00715376	Acot3	4.74651	50.419	female
ENSMUSG00000029597	6596.81	-1.13122	0.295878	-3.82328	0.00013169	0.0071619	Sds	156.909	71.7619	neither
ENSMUSG00000032207	3879.98	0.902408	0.236134	3.82159	0.000132594	0.00716234	Lipc	36.9287	69.1037	female
ENSMUSG00000040618	197.015	-0.830904	0.217389	-3.82221	0.000132263	0.00716234	Pck2	0.947467	0.534398	neither
ENSMUSG00000039323	31511.9	-1.15402	0.302134	-3.81955	0.000133698	0.00717549	Igfbp2	690.899	310.835	neither
ENSMUSG00000032294	1029.12	-0.618458	0.161922	-3.81948	0.000133735	0.00717549	Pkm	7.31645	4.76922	neither
ENSMUSG00000086332	47.2483	1.41077	0.369594	3.81708	0.000135041	0.00722132	4930480G23Rik	0.24072	0.638958	neither
ENSMUSG00000021376	1560.74	-0.757012	0.198976	-3.80453	0.000142072	0.00755278	Tpmt	15.6312	9.26554	male
ENSMUSG00000029171	206.597	-0.760615	0.199934	-3.80434	0.000142185	0.00755278	Pgm2	2.94187	1.74141	neither
ENSMUSG00000072494	206.656	0.867266	0.228048	3.80299	0.000142959	0.00756878	Ppp1r3e	1.71291	3.12656	neither
ENSMUSG00000055737	2477.81	0.85354	0.225037	3.79289	0.000148904	0.00784787	Ghr	5.72175	10.3522	neither
ENSMUSG00000026270	451.177	0.790068	0.208374	3.79159	0.000149684	0.00784787	Capn10	2.2312	3.86481	neither
ENSMUSG00000022092	89.5694	-1.1618	0.306418	-3.79156	0.000149703	0.00784787	Ppp3cc	1.21623	0.54512	neither
ENSMUSG00000020743	915.018	0.490738	0.12948	3.79006	0.000150609	0.00786957	Mif4gd	11.1072	15.6308	neither
ENSMUSG00000061540	9936.27	-4.28912	1.13297	-3.78573	0.000153256	0.00793018	Orm2	714.837	36.649	male
ENSMUSG00000063694	2495.14	-0.540611	0.142802	-3.78573	0.000153257	0.00793018	Cycs	25.4902	17.5524	male
ENSMUSG00000020607	130.58	-1.3177	0.347989	-3.78661	0.000152717	0.00793018	Lratd1	1.27009	0.510623	female
ENSMUSG00000063171	277.624	-0.730214	0.193671	-3.77039	0.000162992	0.00840673	Rps4l	7.62029	4.60259	neither
ENSMUSG00000028072	38.9753	2.2205	0.589355	3.76768	0.00016477	0.00847107	Ntrk1	0.156895	0.727611	neither
ENSMUSG00000068457	382.612	-0.618182	0.164223	-3.76428	0.000167028	0.00855964	Uty	1.38868	0.905853	male
ENSMUSG00000034157	790.087	0.678976	0.180472	3.76222	0.000168412	0.00860302	Cipc	3.66406	5.87838	neither
ENSMUSG00000022620	1547.79	-0.716595	0.190745	-3.75682	0.000172088	0.00876279	Arsa	15.3418	9.34588	male
ENSMUSG00000041237	5452.65	1.05133	0.279906	3.756	0.000172648	0.0087634	Pklr	32.1762	66.8106	neither
ENSMUSG00000109089	165.779	-0.898456	0.240251	-3.73965	0.000184277	0.00932407	4833411C07Rik	1.42139	0.764688	neither
ENSMUSG00000035435	6.98619	5.21504	1.39513	3.73803	0.00018547	0.00935483	Abca17	0.00168474	0.0719176	neither
ENSMUSG00000000282	369.451	-0.597424	0.159871	-3.73691	0.000186297	0.00936697	Mnt	2.82172	1.86691	neither
ENSMUSG00000040612	4144.38	0.818485	0.219233	3.7334	0.000188913	0.00946876	Ildr2	10.6721	18.8391	neither
ENSMUSG00000030545	2167.9	1.08237	0.290698	3.72336	0.00019659	0.00980153	Pex11a	12.839	27.2027	neither
ENSMUSG00000032500	581.627	-0.673089	0.180786	-3.72312	0.000196778	0.00980153	Dclk3	6.98179	4.38135	female
ENSMUSG00000070332	34.5003	1.45155	0.390315	3.71893	0.000200067	0.00993436	Trim80	0.28014	0.768002	female
ENSMUSG00000037995	16.764	-2.71637	0.730734	-3.71732	0.000201344	0.00996683	Igsf9	0.129219	0.0195442	neither
ENSMUSG00000085132	26.7583	1.71045	0.460506	3.71428	0.000203779	0.0100563	Gm12265	0.248405	0.817775	neither
ENSMUSG00000039202	4688.75	1.08243	0.291757	3.71004	0.000207226	0.0101636	Abhd2	8.34602	17.7098	female
ENSMUSG00000056476	21.4878	2.50239	0.674449	3.71027	0.000207038	0.0101636	Med12l	0.0147823	0.0839956	neither
ENSMUSG00000035621	1515.96	-0.575051	0.155083	-3.70803	0.000208878	0.0102133	Midn	12.3637	8.30803	neither
ENSMUSG00000043439	287.691	-0.792431	0.21381	-3.70624	0.000210357	0.0102231	Epop	4.62276	2.67642	neither
ENSMUSG00000043822	36.4591	-1.64538	0.443933	-3.70637	0.000210249	0.0102231	Adamtsl5	0.342754	0.11031	neither
ENSMUSG00000039981	117.19	-1.18904	0.320897	-3.70537	0.000211086	0.0102275	Zc3h12d	1.16824	0.5143	neither
ENSMUSG00000003123	747.022	-0.73652	0.19884	-3.70409	0.000212147	0.0102478	Lipe	4.65597	2.79966	neither
ENSMUSG00000022663	1815.76	0.485601	0.131174	3.70195	0.000213947	0.0103036	Atg3	14.0773	19.7374	neither
ENSMUSG00000052407	97.9704	1.48803	0.402753	3.69466	0.000220184	0.0105441	Ccdc171	0.251679	0.707351	neither
ENSMUSG00000083478	14.9711	2.64581	0.716136	3.69457	0.000220259	0.0105441	Gm15375	0.142434	0.894308	female
ENSMUSG00000037152	1100.8	-0.535627	0.145598	-3.67881	0.00023432	0.0111837	Ndufc1	25.5713	17.67	neither
ENSMUSG00000043924	9.46853	3.0436	0.82851	3.67359	0.000239168	0.0113811	Ncmap	0.027038	0.222795	female
ENSMUSG00000112793	8.75414	3.21656	0.877576	3.66527	0.000247076	0.0117226	Gm32872	0.24242	2.26443	neither
ENSMUSG00000044197	3465.58	-0.654218	0.178644	-3.66213	0.000250128	0.0117973	Gpr146	18.3213	11.6578	neither
ENSMUSG00002076173	140.284	0.857073	0.23399	3.66287	0.000249408	0.0117973	ENSMUSG00002076173	51.3006	93.267	male
ENSMUSG00000039853	546.618	-0.722515	0.197491	-3.65847	0.000253721	0.0119316	Trim14	4.60201	2.79769	male
ENSMUSG00000022505	742.186	-0.698506	0.191065	-3.65585	0.000256336	0.0120192	Emp2	3.1195	1.92266	female
ENSMUSG00000108624	129.45	0.799705	0.218874	3.65373	0.000258461	0.0120482	Gm45091	5.49316	9.59472	neither
ENSMUSG00000105512	11.1961	2.67078	0.730858	3.65431	0.000257872	0.0120482	Gm43714	0.0730707	0.473112	neither
ENSMUSG00000020914	52.6844	-1.51643	0.415134	-3.65288	0.000259317	0.012053	Top2a	0.25409	0.0887603	neither
ENSMUSG00000031441	963.132	-1.06111	0.291018	-3.64621	0.000266136	0.0122277	Atp11a	3.42409	1.64306	male
ENSMUSG00000032366	691.215	-0.69699	0.191099	-3.64728	0.000265036	0.0122277	Tpm1	3.86747	2.38907	neither
ENSMUSG00000042638	381.128	-4.65018	1.27462	-3.64829	0.000263988	0.0122277	Gucy2c	5.42418	0.216902	neither
ENSMUSG00000045680	106.498	0.925851	0.253892	3.64664	0.000265693	0.0122277	Tcf21	0.917541	1.74665	female
ENSMUSG00000029050	1155.53	0.65602	0.179958	3.64541	0.000266969	0.0122308	Ski	4.73063	7.46951	female
ENSMUSG00000020422	2144.26	-0.514845	0.141352	-3.64228	0.000270235	0.0123099	Tns3	6.2742	4.39777	neither
ENSMUSG00000100277	423.889	-1.14994	0.315715	-3.64233	0.000270177	0.0123099	1810053B23Rik	2.96835	1.34083	female
ENSMUSG00000006356	1497.36	-0.722977	0.198749	-3.63764	0.000275146	0.0124626	Crip2	26.0572	15.8149	neither
ENSMUSG00000031775	297.346	0.741418	0.203779	3.63834	0.000274406	0.0124626	Pllp	3.13821	5.24903	neither
ENSMUSG00000020432	5036.8	0.84815	0.233316	3.6352	0.000277763	0.0125456	Tcn2	48.4838	87.4058	female
ENSMUSG00000115919	76.1076	1.53656	0.424142	3.62276	0.000291481	0.0131063	Gm31583	0.207664	0.603066	male
ENSMUSG00000045211	360.255	-1.00304	0.276894	-3.62246	0.000291815	0.0131063	Nudt18	3.17502	1.58826	neither
ENSMUSG00000008999	172.076	-0.888083	0.245417	-3.61867	0.000296123	0.0132625	Bmp7	1.63097	0.883168	male
ENSMUSG00000074882	8756.85	0.651373	0.180096	3.61681	0.000298261	0.0132838	Cyp2c68	115.973	182.396	female
ENSMUSG00000023886	204.77	-1.3557	0.374812	-3.61702	0.000298011	0.0132838	Smoc2	1.24135	0.487516	female
ENSMUSG00000059810	169.176	0.774675	0.214308	3.61477	0.000300611	0.0133513	Rgs3	0.338694	0.58113	female
ENSMUSG00000019838	7724.44	-0.602473	0.166768	-3.61264	0.000303091	0.0134242	Slc16a10	37.1569	24.5047	neither
ENSMUSG00000028919	1979.62	-0.795966	0.220662	-3.60718	0.000309545	0.0136722	Arhgef19	17.3667	10.0269	neither
ENSMUSG00000040413	2079.69	0.513641	0.142726	3.5988	0.00031969	0.0140619	Timd2	14.4769	20.6996	neither
ENSMUSG00000061322	81.0234	-6.19293	1.721	-3.59844	0.000320129	0.0140619	Dnai1	1.68302	0.0228775	neither
ENSMUSG00000042066	128.186	0.960354	0.266954	3.59745	0.000321355	0.0140771	Tmcc2	0.449033	0.874232	neither
ENSMUSG00000039632	74.4638	-1.36487	0.379689	-3.59471	0.000324759	0.0141873	Odad3	1.25078	0.487552	neither
ENSMUSG00000022994	1139.39	0.703331	0.19573	3.59336	0.000326438	0.0142127	Adcy6	3.7533	6.11503	male
ENSMUSG00000038656	394.163	5.11319	1.42339	3.59226	0.000327828	0.0142127	Cyp3a16	0.375367	13.0063	female
ENSMUSG00000041161	179.094	0.766933	0.213505	3.59211	0.000328005	0.0142127	Otud3	2.3347	3.97089	neither
ENSMUSG00000039347	30.8703	-1.69808	0.473831	-3.58373	0.00033872	0.0146373	Atp6v0e2	0.580208	0.180479	neither
ENSMUSG00000109473	28.2292	-1.925	0.538802	-3.57273	0.000353277	0.0152252	B930025P03Rik	0.42432	0.111998	neither
ENSMUSG00000026822	5509.57	-5.33168	1.49317	-3.57071	0.000356019	0.0152611	Lcn2	120.058	2.99285	neither
ENSMUSG00000000902	517.365	-0.70775	0.198185	-3.57115	0.000355413	0.0152611	Smarcb1	2.37373	1.45674	female
ENSMUSG00000032080	4713.85	0.986073	0.276255	3.56943	0.000357756	0.0152946	Apoa4	51.1091	101.493	neither
ENSMUSG00000021286	1038.5	-0.485396	0.136027	-3.56839	0.00035918	0.0153145	Zfyve21	18.5291	13.2519	neither
ENSMUSG00000017390	516.677	-0.931746	0.261756	-3.5596	0.000371426	0.0157945	Aldoc	6.09615	3.20451	neither
ENSMUSG00000107516	220.517	-0.972376	0.27347	-3.5557	0.000376977	0.015988	Gm30784	4.99985	2.55332	neither
ENSMUSG00000020160	71.7565	-1.20271	0.339096	-3.5468	0.000389939	0.016494	Meis1	0.278987	0.121015	neither
ENSMUSG00000006732	273.747	-1.17401	0.331147	-3.54528	0.00039219	0.0165455	Mettl1	3.8248	1.70061	male
ENSMUSG00000019851	3099.47	0.574033	0.162126	3.54066	0.000399124	0.0167937	Perp	37.4473	55.8224	neither
ENSMUSG00000052512	1024.37	0.880301	0.248787	3.53837	0.000402603	0.0168956	Nav2	0.656133	1.20976	female
ENSMUSG00000034575	624.577	0.560822	0.158754	3.53265	0.000411423	0.0172205	Tent4a	1.65988	2.45394	neither
ENSMUSG00000021226	327.54	0.941697	0.266736	3.53045	0.000414852	0.0173187	Acot2	2.99844	5.76874	female
ENSMUSG00000072949	839.487	2.29942	0.651696	3.52836	0.00041815	0.0173899	Acot1	2.12653	10.4608	neither
ENSMUSG00000118631	10.2602	3.21887	0.912486	3.52758	0.000419377	0.0173899	Gm53019	0.0353573	0.342671	male
ENSMUSG00000001761	75.1596	-0.993267	0.281594	-3.5273	0.00041982	0.0173899	Smo	0.522949	0.262363	male
ENSMUSG00000120776	26.859	2.13074	0.604198	3.52656	0.000420996	0.0173936	Gm34235	0.648171	2.88013	neither
ENSMUSG00000053279	55787.7	1.09316	0.310473	3.52096	0.000429991	0.0177194	Aldh1a1	211.861	452.418	neither
ENSMUSG00000035270	259.671	0.99077	0.281527	3.51927	0.000432735	0.0177866	Impg2	0.550267	1.0942	female
ENSMUSG00000019806	532.693	-0.687075	0.195647	-3.51181	0.000445069	0.0182467	Aig1	2.09639	1.3045	female
ENSMUSG00000049939	7.42079	-4.47439	1.27519	-3.50881	0.000450124	0.0184067	Lrrc4	0.104102	0.00475254	neither
ENSMUSG00000121142	1819.14	-0.941552	0.268437	-3.50754	0.000452271	0.0184474	ENSMUSG00000121142	28.3155	14.7799	neither
ENSMUSG00000041930	47.5254	-2.07821	0.592764	-3.50597	0.000454943	0.0185091	Fam222a	0.716667	0.170784	neither
ENSMUSG00000041737	12.7247	2.51007	0.717995	3.49594	0.000472395	0.0191704	Tmem45b	0.0236955	0.134782	female
ENSMUSG00000029093	10.8637	2.77915	0.795425	3.49392	0.000475987	0.0192672	Sorcs2	0.00924212	0.063331	neither
ENSMUSG00000026491	1348.54	0.676158	0.194195	3.48186	0.000497944	0.0200494	Ahctf1	2.01498	3.22299	neither
ENSMUSG00000058881	178.602	0.753153	0.216328	3.48153	0.000498559	0.0200494	Zfp516	0.470929	0.796668	neither
ENSMUSG00000044086	14.0683	-2.40473	0.690765	-3.48125	0.000499073	0.0200494	Lmod3	0.313266	0.0592883	neither
ENSMUSG00000068854	84.7026	-1.35913	0.390854	-3.47735	0.000506401	0.0202928	H2bc21	1.36353	0.532715	neither
ENSMUSG00000120732	352.144	0.893741	0.257343	3.47296	0.000514756	0.0205248	ENSMUSG00000120732	4.57213	8.50464	neither
ENSMUSG00000063445	139.78	-0.989491	0.284874	-3.47344	0.000513835	0.0205248	Nmral1	1.40019	0.708245	male
ENSMUSG00000058056	2306.11	0.802359	0.231254	3.4696	0.000521227	0.0207311	Palld	4.79213	8.37117	neither
ENSMUSG00000024944	113.686	-0.826702	0.238408	-3.4676	0.00052513	0.0208345	Arl2	1.23474	0.697008	neither
ENSMUSG00000084319	854.954	-0.464636	0.134107	-3.46465	0.000530914	0.0209861	Tpt1-ps3	56.0493	40.6897	neither
ENSMUSG00000025265	32.1091	-1.38089	0.398604	-3.46432	0.000531577	0.0209861	Fgd1	0.276351	0.105793	female
ENSMUSG00000120992	108.957	-1.0223	0.295404	-3.4607	0.000538775	0.0212179	ENSMUSG00000120992	1.40739	0.693804	female
ENSMUSG00000117959	54.8412	1.17369	0.339555	3.45655	0.000547135	0.0214942	D330050I16Rik	0.78331	1.76067	neither
ENSMUSG00000024112	18.7718	5.79594	1.67873	3.45257	0.000555264	0.0217601	Cacna1h	0.00192305	0.110782	neither
ENSMUSG00000020651	29.4787	1.49337	0.432675	3.45147	0.000557537	0.0217958	Slc26a4	0.146096	0.411177	neither
ENSMUSG00000029656	3787.73	-2.01351	0.583737	-3.44935	0.000561939	0.0218731	C8b	69.9387	17.3703	male
ENSMUSG00000052595	4236.95	0.76979	0.223208	3.44876	0.000563162	0.0218731	A1cf	24.3853	41.6001	neither
ENSMUSG00000040466	2698.12	0.651651	0.188964	3.44854	0.00056362	0.0218731	Blvrb	22.1475	34.8311	neither
ENSMUSG00000024151	408.092	-0.618869	0.1796	-3.44583	0.000569313	0.0220406	Msh2	2.62875	1.71515	neither
ENSMUSG00000025348	384.746	-0.60262	0.17501	-3.44335	0.000574557	0.0221898	Itga7	1.67246	1.10338	neither
ENSMUSG00000087574	40.7726	-1.39558	0.405541	-3.44127	0.000578985	0.022307	C030037D09Rik	0.378198	0.14396	neither
ENSMUSG00000024424	3884.21	-0.751312	0.218772	-3.43422	0.000594253	0.0227854	Ttc39c	19.7668	11.7682	male
ENSMUSG00000024697	51.1251	1.18984	0.346428	3.43459	0.000593449	0.0227854	Gna14	0.266401	0.608515	neither
ENSMUSG00000115431	121.317	0.818809	0.238495	3.43323	0.000596443	0.0228147	Gm3219	8.49516	15.0178	neither
ENSMUSG00000025059	3730.31	0.711513	0.207404	3.43057	0.00060232	0.0228963	Gk	10.7212	17.5814	neither
ENSMUSG00000042834	80.294	1.38167	0.402659	3.43137	0.000600541	0.0228963	Nrep	0.334548	0.873622	neither
ENSMUSG00000120953	5.6754	4.89972	1.42836	3.43032	0.000602874	0.0228963	ENSMUSG00000120953	0.00845349	0.270456	female
ENSMUSG00000024986	2102.77	0.517431	0.151071	3.4251	0.000614582	0.0231958	Hhex	10.0365	14.3915	neither
ENSMUSG00000028184	1249.35	0.50867	0.148487	3.42568	0.000613266	0.0231958	Adgrl2	2.13099	3.0368	neither
ENSMUSG00000027579	15.0823	-2.08275	0.608128	-3.42486	0.000615112	0.0231958	Srms	0.279087	0.0661781	male
ENSMUSG00000047228	931.976	-1.63516	0.477701	-3.42297	0.000619415	0.0233031	A2ml1	5.3311	1.72043	male
ENSMUSG00000028434	2636.86	0.455474	0.133169	3.42026	0.000625603	0.023371	Epb41l4b	7.36692	10.116	neither
ENSMUSG00000039458	315.966	0.56992	0.166588	3.42114	0.0006236	0.023371	Mtmr12	1.05927	1.5767	female
ENSMUSG00000007080	93.2268	-0.910558	0.266192	-3.42067	0.000624663	0.023371	Pole	0.319995	0.170412	neither
ENSMUSG00000031665	1194.34	0.821255	0.240249	3.41836	0.000630007	0.0234806	Sall1	4.81224	8.51051	female
ENSMUSG00000021903	152.309	-0.897726	0.262731	-3.4169	0.00063339	0.0234972	Galnt15	0.919862	0.493791	female
ENSMUSG00000025001	29.8187	-1.83954	0.538334	-3.41709	0.000632944	0.0234972	Hells	0.189733	0.0529482	neither
ENSMUSG00000038028	286.372	0.642019	0.18796	3.41573	0.000636123	0.023508	Tigar	1.79299	2.80534	neither
ENSMUSG00000096472	88.0695	-0.886985	0.259693	-3.41551	0.000636623	0.023508	Cdkn2d	2.13059	1.15501	neither
ENSMUSG00000074240	10.4437	-4.36281	1.27915	-3.41071	0.000647948	0.023871	Cib3	0.279381	0.0137655	neither
ENSMUSG00000086382	20.0388	1.87368	0.549462	3.41002	0.00064957	0.0238758	Chrna1os	0.275285	1.00963	neither
ENSMUSG00000120786	37.7096	1.99705	0.586102	3.40734	0.000655998	0.0240568	ENSMUSG00000120786	0.19282	0.770679	neither
ENSMUSG00000044393	4627.32	0.54416	0.159787	3.40553	0.000660359	0.0241613	Dsg2	13.3663	19.511	neither
ENSMUSG00000058613	18.8939	-1.7453	0.512914	-3.40272	0.000667198	0.0243558	Cyp2d41-ps	0.567762	0.170042	male
ENSMUSG00000073002	222.084	-0.645635	0.189781	-3.40199	0.000668967	0.0243647	Vamp5	2.93567	1.88227	neither
ENSMUSG00000033809	443.877	-0.789096	0.231996	-3.40133	0.000670582	0.024368	Alg3	9.75799	5.66246	male
ENSMUSG00000019139	377.329	-2.00579	0.591345	-3.39191	0.00069407	0.0251644	Isyna1	7.26997	1.81366	neither
ENSMUSG00000063873	33.1708	1.44188	0.42575	3.38669	0.000707421	0.0255904	Slc24a3	0.115128	0.311751	female
ENSMUSG00000027806	755.516	0.682339	0.201532	3.38576	0.000709813	0.025619	Tsc22d2	1.51383	2.43133	male
ENSMUSG00000034220	72.0787	1.2878	0.380461	3.38484	0.000712188	0.0256468	Gpc1	0.237987	0.583343	male
ENSMUSG00000039221	510.412	-0.775062	0.229142	-3.38246	0.0007184	0.0257109	Rpl22l1	9.5041	5.56243	neither
ENSMUSG00000047067	320.407	0.551826	0.163151	3.38231	0.000718792	0.0257109	Dusp28	5.8064	8.51713	neither
ENSMUSG00000025003	278.299	1.07159	0.316733	3.38326	0.0007163	0.0257109	Cyp2c39	2.90237	6.09876	female
ENSMUSG00000030055	380.85	0.831837	0.246109	3.37996	0.000724971	0.025874	Rab43	1.45545	2.59395	neither
ENSMUSG00000026072	785.42	-0.660665	0.195589	-3.37782	0.000730622	0.0259521	Il1r1	4.43532	2.80964	male
ENSMUSG00000102014	25.5646	-2.29118	0.678258	-3.37803	0.000730061	0.0259521	2900009J06Rik	2.47158	0.507616	neither
ENSMUSG00000033187	6.54482	-3.65011	1.08078	-3.37729	0.000732029	0.0259521	BC016579	0.165686	0.0135628	neither
ENSMUSG00000004035	2787.13	-0.696831	0.206512	-3.37429	0.000740053	0.0261786	Gstm7	63.1705	39.0398	neither
ENSMUSG00000050541	1658.95	0.512344	0.151981	3.3711	0.000748686	0.0264255	Adra1b	11.8608	16.9523	male
ENSMUSG00000075232	1135.79	0.665024	0.197366	3.36949	0.000753079	0.026522	Amd1	7.27088	11.5551	neither
ENSMUSG00000074373	448.61	0.89272	0.265509	3.36229	0.000772982	0.0271035	Gm10680	13.1197	24.4291	neither
ENSMUSG00000032375	114.753	-1.2285	0.365357	-3.36246	0.000772519	0.0271035	Aph1b	0.913792	0.390865	female
ENSMUSG00000106825	19.7921	2.09796	0.624142	3.36136	0.000775605	0.027136	2510016D11Rik	0.223741	0.955528	neither
ENSMUSG00000074634	219.456	-0.73581	0.218972	-3.3603	0.000778588	0.0271809	Tmem267	1.48542	0.892399	neither
ENSMUSG00000031955	1150.15	0.434585	0.129363	3.35944	0.000781009	0.027206	Bcar1	6.31074	8.54539	neither
ENSMUSG00000064225	4706.46	1.78227	0.531032	3.35623	0.000790137	0.0273759	Paqr9	7.42913	25.6205	neither
ENSMUSG00000040181	6884.34	0.666744	0.198677	3.35592	0.000791022	0.0273759	Fmo1	24.7744	39.3915	female
ENSMUSG00000004040	5425.16	-0.828519	0.24688	-3.35596	0.000790889	0.0273759	Stat3	21.367	12.0549	neither
ENSMUSG00000030556	817.058	0.928854	0.277066	3.35246	0.000800961	0.02766	Lrrc28	1.90512	3.63146	neither
ENSMUSG00000024188	686.746	0.721305	0.215256	3.35091	0.000805455	0.027726	Luc7l	2.02259	3.33979	neither
ENSMUSG00000017723	34.5849	1.73428	0.517601	3.35061	0.000806341	0.027726	Wfdc2	0.407709	1.37419	neither
ENSMUSG00000024014	287.319	-1.07712	0.321955	-3.34555	0.000821182	0.0281757	Pim1	3.40148	1.61592	male
ENSMUSG00000019935	358.725	3.06798	0.919521	3.33649	0.000848422	0.029048	Slc17a8	0.475826	3.99374	neither
ENSMUSG00000030207	2182.51	-0.563927	0.169117	-3.33454	0.000854416	0.0291907	Fam234b	11.0564	7.49049	neither
ENSMUSG00000097908	172.346	0.909775	0.273241	3.32957	0.000869806	0.0296532	4933404O12Rik	0.730522	1.37685	neither
ENSMUSG00000028189	538.831	-0.540006	0.162227	-3.3287	0.000872517	0.0296823	Ctbs	3.09672	2.13173	neither
ENSMUSG00000020519	434.785	0.541568	0.162833	3.32592	0.000881271	0.0299164	Sap30l	9.02894	13.1618	female
ENSMUSG00000040659	1348.21	0.608183	0.182974	3.32388	0.000887736	0.0300721	Efhd2	13.1716	20.1017	neither
ENSMUSG00000031431	3062.32	0.955582	0.287874	3.31945	0.000901959	0.0304893	Tsc22d3	14.0878	27.3665	neither
ENSMUSG00000060935	253.301	-0.552111	0.16642	-3.31758	0.000908012	0.0306291	Tmem263	2.20158	1.50371	neither
ENSMUSG00000042104	57.9259	-1.0308	0.310808	-3.31653	0.000911426	0.0306795	Uggt2	0.178299	0.0873986	neither
ENSMUSG00000114433	32.0658	1.31674	0.397153	3.31545	0.000914965	0.030734	Gm48488	0.100425	0.252056	neither
ENSMUSG00000030587	189.417	-0.772597	0.233077	-3.31477	0.000917171	0.0307435	2200002D01Rik	4.48132	2.62899	male
ENSMUSG00000038393	3093.72	0.853628	0.257655	3.31307	0.000922786	0.0307475	Txnip	20.7211	37.4418	neither
ENSMUSG00000002393	2682.47	0.472296	0.142559	3.31298	0.00092306	0.0307475	Nr2f6	22.1013	30.7075	male
ENSMUSG00000020841	1631.15	-0.761757	0.229902	-3.3134	0.000921681	0.0307475	Cpd	7.22379	4.26849	neither
ENSMUSG00000031805	598.437	-0.75016	0.226766	-3.30808	0.000939394	0.0312265	Jak3	4.11266	2.45245	neither
ENSMUSG00000079557	1558.06	0.458387	0.139047	3.29663	0.000978522	0.0324597	Marchf2	6.42466	8.83757	neither
ENSMUSG00000025323	254.947	-0.835994	0.253878	-3.29289	0.000991623	0.0328262	Sp4	1.66167	0.931582	neither
ENSMUSG00000050395	8.05608	3.07996	0.935597	3.29197	0.000994883	0.0328661	Tnfsf15	0.00862409	0.0724973	neither
ENSMUSG00000004891	132.553	0.838892	0.254947	3.29046	0.00100023	0.0329745	Nes	0.434118	0.779773	neither
ENSMUSG00000026571	1034.2	0.706581	0.214799	3.2895	0.00100365	0.0330194	Dcaf6	3.59191	5.86473	female
ENSMUSG00000016510	723.688	0.496484	0.150957	3.2889	0.00100579	0.0330216	Mtif3	3.43508	4.85671	neither
ENSMUSG00000006463	75.9834	-0.884995	0.269418	-3.28484	0.00102041	0.0334332	Zdhhc24	0.992204	0.537615	neither
ENSMUSG00000032024	60.0107	-1.09647	0.334412	-3.27881	0.00104245	0.0340852	Clmp	0.523646	0.24396	neither
ENSMUSG00000026688	842.899	0.936053	0.285631	3.27714	0.00104866	0.034209	Mgst3	15.485	29.6642	female
ENSMUSG00000047844	14.1712	-2.20929	0.674255	-3.27664	0.00105051	0.034209	Bex4	0.818076	0.175057	female
ENSMUSG00000003644	405.079	0.770945	0.235337	3.27592	0.00105317	0.034226	Rps6ka1	2.06391	3.52287	neither
ENSMUSG00000019873	4603.23	0.438805	0.13398	3.27514	0.00105609	0.0342511	Reep3	13.8281	18.7692	neither
ENSMUSG00000040688	508.96	-0.555747	0.169751	-3.27389	0.00106078	0.0343337	Tbl3	3.12596	2.12992	neither
ENSMUSG00000069793	133.741	-0.799897	0.244388	-3.27306	0.00106388	0.0343645	Slfn9	0.834678	0.481636	female
ENSMUSG00000021335	292.726	1.11735	0.341651	3.27045	0.00107377	0.0346139	Slc17a1	2.28114	4.96158	neither
ENSMUSG00000087590	119.771	1.0348	0.316661	3.26786	0.00108364	0.0348619	Epb41l4aos	1.98823	4.06888	female
ENSMUSG00000054889	1674.57	0.840393	0.257431	3.26454	0.00109642	0.035202	Dsp	3.64488	6.53185	female
ENSMUSG00000110488	40.7247	1.22289	0.374959	3.26139	0.00110867	0.0355241	Gm45724	1.71047	3.98844	neither
ENSMUSG00000022656	1602.02	0.423689	0.129937	3.26072	0.00111131	0.0355375	Nectin3	3.14991	4.23132	neither
ENSMUSG00000005483	899.994	0.918008	0.281689	3.25894	0.00111828	0.0356889	Dnajb1	5.70917	10.7983	neither
ENSMUSG00000026874	28666.8	-0.627455	0.193043	-3.25034	0.00115266	0.036713	Hc	162.953	105.66	male
ENSMUSG00000030108	5020.46	0.697113	0.214523	3.24959	0.00115571	0.0367369	Slc6a13	38.6812	62.8253	neither
ENSMUSG00000018415	1096.27	0.514034	0.15842	3.24476	0.00117549	0.0372916	Gid4	5.44962	7.7865	neither
ENSMUSG00000026623	7081.11	0.492827	0.152022	3.24181	0.00118772	0.0376048	Lpgat1	22.6842	31.9746	neither
ENSMUSG00000034205	59.6422	-1.01194	0.312406	-3.23919	0.00119871	0.0378779	Loxl2	0.432907	0.214709	female
ENSMUSG00000018821	882.503	-0.537885	0.166276	-3.23489	0.00121689	0.0383766	Avpi1	24.8004	17.1229	neither
ENSMUSG00000022223	333.01	-0.629109	0.194554	-3.2336	0.00122242	0.0383995	Sdr39u1	4.80393	3.11669	neither
ENSMUSG00000074506	100.921	1.50072	0.464055	3.23393	0.00122101	0.0383995	Gm10705	3.34483	9.51354	neither
ENSMUSG00000040195	220.51	-0.628489	0.194496	-3.23137	0.00123197	0.0386233	Nemp1	1.00382	0.651203	neither
ENSMUSG00000025991	162152	-0.757205	0.234545	-3.22841	0.00124482	0.0388739	Cps1	1075.83	637.724	neither
ENSMUSG00000001672	41.5994	-1.44723	0.448279	-3.22842	0.00124477	0.0388739	Marveld3	0.543284	0.199675	male
ENSMUSG00000020911	28.5742	-1.80538	0.559328	-3.22777	0.00124759	0.0388845	Krt19	0.701827	0.201494	female
ENSMUSG00000042453	1161.87	0.612799	0.189957	3.22599	0.00125539	0.0390513	Reln	1.13564	1.73936	neither
ENSMUSG00000039519	1605.71	-0.643527	0.199567	-3.22462	0.00126142	0.0391628	Cyp7b1	26.5432	17.01	male
ENSMUSG00000028211	3317.24	0.867023	0.269001	3.22312	0.00126801	0.0392857	Trp53inp1	10.6558	19.4429	neither
ENSMUSG00000021400	1077.4	0.698177	0.21665	3.22261	0.00127029	0.0392857	Wrnip1	5.50636	8.94351	neither
ENSMUSG00000116506	113.75	1.04147	0.323287	3.22149	0.00127526	0.0392872	5730414N17Rik	1.51582	3.12841	neither
ENSMUSG00000040966	6.44213	4.1276	1.28112	3.22187	0.00127357	0.0392872	Slc22a2	0.00860558	0.144064	neither
ENSMUSG00000075000	504.02	0.593228	0.184239	3.21988	0.00128246	0.039433	Nrbf2	6.33891	9.58104	neither
ENSMUSG00000056071	34.3788	-1.65566	0.514371	-3.2188	0.00128728	0.0395054	S100a9	2.9358	0.92907	neither
ENSMUSG00000039990	470.853	0.579304	0.180122	3.21617	0.00129912	0.0397925	Edrf1	1.76512	2.6408	neither
ENSMUSG00000053746	33.1529	-1.38613	0.431506	-3.21232	0.00131668	0.0402531	Ptrh1	1.23843	0.475803	neither
ENSMUSG00000037664	144.235	0.759944	0.236731	3.21016	0.00132662	0.0404797	Cdkn1c	1.53978	2.61594	female
ENSMUSG00000046034	750.87	0.436519	0.13616	3.20592	0.0013463	0.041002	Otulin	11.0588	14.9875	neither
ENSMUSG00000063558	2216.55	0.63972	0.199583	3.20527	0.00134934	0.0410162	Aox1	5.85677	9.12844	male
ENSMUSG00000049521	831.139	0.514677	0.160732	3.20208	0.0013644	0.0413955	Cdc42ep1	7.84586	11.228	neither
ENSMUSG00000020453	151.045	-0.731424	0.228497	-3.20102	0.00136944	0.0414696	Patz1	0.936982	0.565625	neither
ENSMUSG00000028744	363.541	-0.503177	0.157448	-3.19583	0.00139431	0.0421431	Slc66a1	3.55738	2.51372	neither
ENSMUSG00000063179	217.211	-0.582747	0.182393	-3.19501	0.00139828	0.0421833	Pstk	0.965749	0.646046	neither
ENSMUSG00000035704	224.425	-0.865733	0.271032	-3.19421	0.00140215	0.0422202	Alg8	3.05201	1.67996	neither
ENSMUSG00000029833	1260.19	0.612352	0.191891	3.19115	0.00141707	0.0425095	Trim24	3.43346	5.25428	female
ENSMUSG00000099707	394.221	0.896541	0.280918	3.19147	0.00141552	0.0425095	Gm8883	2.88002	5.37293	neither
ENSMUSG00000052684	569.012	0.934776	0.29299	3.19047	0.00142041	0.0425298	Jun	3.59747	6.87813	neither
ENSMUSG00000073155	2550.37	0.665737	0.20886	3.18747	0.00143521	0.0428927	1810058I24Rik	20.7997	33.0363	neither
ENSMUSG00000050122	34.0069	-1.20628	0.378695	-3.18536	0.00144576	0.0431272	Vwa3b	0.233612	0.101289	male
ENSMUSG00000021103	197.454	-0.643698	0.202178	-3.18381	0.00145349	0.0432142	Mnat1	1.31174	0.84178	neither
ENSMUSG00000031214	69.6041	-0.905796	0.284511	-3.1837	0.00145408	0.0432142	Ophn1	0.203286	0.108658	neither
ENSMUSG00000025366	668.903	-0.668528	0.210039	-3.18288	0.00145819	0.0432561	Esyt1	3.31463	2.09022	neither
ENSMUSG00000034159	5.0777	-4.83293	1.51977	-3.18005	0.0014725	0.0435997	Mab21l4	0.12138	0.00424847	neither
ENSMUSG00000028076	6813.08	0.724191	0.22795	3.17698	0.00148819	0.0439827	Cd1d1	58.7109	97.0514	female
ENSMUSG00000110344	158.685	0.727063	0.229014	3.17475	0.00149965	0.0442397	Smim36	1.60539	2.65788	neither
ENSMUSG00000032081	34761.6	0.590852	0.186225	3.17278	0.00150985	0.0443611	Apoc3	802.911	1211.27	neither
ENSMUSG00000016933	898.024	0.541458	0.170676	3.17243	0.00151167	0.0443611	Plcg1	2.73225	3.98142	neither
ENSMUSG00000017210	375.958	-0.574238	0.181013	-3.17235	0.00151209	0.0443611	Med24	2.0209	1.35994	male
ENSMUSG00000086448	144.214	0.998901	0.315048	3.17063	0.00152107	0.0445428	9330162012Rik	0.733684	1.47393	neither
ENSMUSG00000075602	257.229	0.842662	0.266274	3.16465	0.00155271	0.0453326	Ly6a	4.48191	8.06061	neither
ENSMUSG00000043398	36.472	1.3984	0.441908	3.16446	0.00155371	0.0453326	Gpr135	0.187907	0.492102	neither
ENSMUSG00000027710	1022.96	0.532143	0.168232	3.16315	0.0015607	0.045371	Acad9	2.99509	4.34126	neither
ENSMUSG00000041471	889.984	0.783858	0.247804	3.16322	0.00156035	0.045371	Shld2	3.34825	5.77875	neither
ENSMUSG00000026355	227.763	-1.07254	0.339141	-3.16252	0.00156411	0.0453876	Mcm6	1.93901	0.925206	neither
ENSMUSG00000063160	45.8898	-1.61044	0.509763	-3.1592	0.00158202	0.0458241	Numbl	0.233677	0.0768342	neither
ENSMUSG00000095385	47.1559	1.19609	0.378936	3.15643	0.00159713	0.0461781	D630033O11Rik	0.21707	0.501263	neither
ENSMUSG00000044496	887.365	0.466123	0.147751	3.15479	0.00160612	0.0462937	2510039O18Rik	8.01106	11.077	neither
ENSMUSG00000029554	248.052	-0.564669	0.178996	-3.15465	0.00160692	0.0462937	Mad1l1	2.38046	1.61152	neither
ENSMUSG00000019718	577.748	0.586289	0.18593	3.15327	0.00161451	0.0463972	L3hypdh	5.06321	7.60715	neither
ENSMUSG00000029228	16.3295	-2.07255	0.657338	-3.15295	0.00161631	0.0463972	Lnx1	0.202706	0.0475752	neither
ENSMUSG00000029161	22.8581	-1.82482	0.579201	-3.15058	0.00162946	0.0466385	Cgref1	0.501036	0.143089	neither
ENSMUSG00000054641	13.6862	-1.88125	0.59715	-3.15039	0.00163055	0.0466385	Mmrn1	0.107351	0.029595	neither
ENSMUSG00000028959	785.095	-0.492139	0.156305	-3.14858	0.00164068	0.0468442	Fastk	6.16035	4.38647	neither
ENSMUSG00000026866	5709.45	-0.558685	0.17748	-3.14787	0.00164464	0.0468736	Kynu	32.405	22.0378	neither
ENSMUSG00000067071	1237.45	0.617025	0.196251	3.14406	0.00166622	0.0474042	Hes6	15.8483	24.3645	neither
ENSMUSG00000070003	134.735	-0.664868	0.211584	-3.14234	0.00167605	0.0475994	Ssbp4	1.53277	0.967477	neither
ENSMUSG00000095648	7.04053	3.6474	1.16163	3.13991	0.00168999	0.0479101	Gm2004	0.0179615	0.218127	neither
ENSMUSG00000043300	38.2696	-1.4149	0.450768	-3.13886	0.00169605	0.0479967	B3galnt1	0.806426	0.302315	neither
ENSMUSG00000108961	35.0539	-1.78902	0.570331	-3.13681	0.00170795	0.0482482	Gm32540	0.329114	0.0950125	neither
ENSMUSG00000054252	510.309	0.731394	0.23324	3.13579	0.00171389	0.0483305	Fgfr3	1.57105	2.61523	neither
ENSMUSG00000027641	67.0668	-1.48467	0.473758	-3.13381	0.00172554	0.0485734	Rbl1	0.483372	0.172884	neither
ENSMUSG00000057400	107643	0.617001	0.196988	3.13217	0.00173521	0.0487597	Ces1c	1073.59	1648.68	female
ENSMUSG00000063434	7.18619	3.2898	1.05286	3.12462	0.00178032	0.0499396	Sorcs3	0.0052664	0.0539125	neither
