# Supplementary material for: GH-resistant (Laron) mice: gene therapy with a liver-specific GH receptor causes unbalanced upregulation of female-biased and growth-related genes
Source: Front Endocrinol (Lausanne). 2026 May 28;17:1808977. doi: 10.3389/fendo.2026.1808977 (PMC13253266; doi:10.3389/fendo.2026.1808977)
Supplement: Supplementary file 10 [file DataSheet10.zip › 6B 20250223_GHRvsLUC_male_mfgsea_sig.txt]

Gene_set	pathway	pval	padj	log2err	ES	NES	size	leadingEdge	gene_ratio
Curated - Chemical and Genetic Perturbation	SHETH_LIVER_CANCER_VS_TXNIP_LOSS_PAM3	8.96869792514983e-13	8.22886345138358e-10	0.921426003494898	-0.67192652094282	-2.68294069938754	68	Spink1,H19,Fabp4,Afp,Tgfbr2,Ifi27l2b,Pck2,Tpm1,Bmp7,Lcn2,ENSMUSG00000120992,Isyna1,Mcm6,Scd2,Igfbp1,Gyg,Bex1,Pygb,Esm1,Plek2,Cdh1,Nucb2,Itih5,Sparc,Cxadr,Ehd4,Pglyrp1,Tubb6,Slpi,Ccdc120	0.441176470588235
Curated - Chemical and Genetic Perturbation	ICHIBA_GRAFT_VERSUS_HOST_DISEASE_35D_UP	1.31908320777402e-15	2.6389908425529e-12	1.01754479730988	-0.581999773978476	-2.61482228022864	144	Lpl,Btg2,Pkm,Orm2,Smoc2,ENSMUSG00000120992,S100a9,Scd2,Snx10,Cyb561,Sirpa,S100a6,Birc5,Ear2,Mpeg1,Lgmn,Apbb1ip,Cxcl1,Cybb,Cfp,Ctss,Adgre1,Ncf4,Laptm5,Mcm4,Tmsb4x,Ms4a6c,Lrg1,Cd53,Nnmt,Itgb2,S100a8,Csf1r,Saa3,Hpx,Cd5l,Nfkbiz,C1qc,C1qa,Lcp2,Il18bp,Cyba,Slpi,Prtn3,Lyz2,Atp1b3,Cd52,Pld3,Cd68,Vcam1,Plac8,Chil3,Gltp,Plk1,Cd74,Fgl2,Msr1,Clic1,Mt2,Fcgr1,Hck,C1qb,Pld4,Aif1,Litaf,Ptprc,Stat1,Slfn2,Rbm3,Iqg…	0.597222222222222
Curated - Chemical and Genetic Perturbation	KHETCHOUMIAN_TRIM24_TARGETS_UP	5.10287499687636e-09	1.899337542442e-06	0.761460801445585	-0.684641164735651	-2.51094944521038	46	Rbp1,H19,Afp,Tgfbr2,Btg2,Bex1,Hbegf,Trp53,Cdh1,Fos,Cybb,Laptm5,Icam1,Sparc,Col4a1,Emp1,Tgm2,Col4a2,Vcam1,Samd4,App,Itgal,Hck,Cd44,Junb,Krt18,Stat1,Lgals3,Egr1,Cd38	0.652173913043478
Curated - Chemical and Genetic Perturbation	SHETH_LIVER_CANCER_VS_TXNIP_LOSS_PAM1	2.17870331176776e-16	4.98144950069185e-13	1.04762648849882	-0.514574403509651	-2.45231418610091	227	Col4a5,Lpl,Col4a3,Ctps2,Nebl,Fst,Sema4b,Mpp1,Cyp4f16,Tpmt,Top2a,Aig1,BC016579,Avpi1,Klhdc2,Ikbke,Slc6a8,Mansc1,Dck,Trib3,Slc41a3,Spon2,Sirpa,Sstr2,Cd24a,Mcm3,Itm2c,Hes1,Fbxo6,Alcam,Kctd17,Mtap,Coq8b,Tuba1b,Pdzd11,Scn1b,Col4a1,Osgin1,Ifngr1,Enc1,Spic,Ggct,Mta3,Rpl12,Rell1,Dnajc12,Hip1r,Fam3c,Abhd8,Ano10,Nek6,Sh3bgrl3,Cdc20,Jpt1,Srd5a2,Nopchap1,Dynll1,Rp2,Fam83g,Plau,Krtcap2,Tgm2,Scarb1,Tmem167,Cd3…	0.400881057268722
Curated - Chemical and Genetic Perturbation	HEVNER_TELENCEPHALON_MICROGLIA	1.05209464141493e-06	0.000163483249862583	0.643551836150722	-0.733828723577289	-2.38872076267442	25	Trem2,Mpeg1,P2ry12,Ctss,Adgre1,Csf1r,Irf8,C1qc,C1qa,Cx3cr1,Ms4a6d,Cd33,Cd68,Hck,C1qb,Aif1,Ptprc,Lgals3,Tlr1,Tyrobp,Ms4a6b	0.84
Ontology - Biological Process	GOBP_PROTON_MOTIVE_FORCE_DRIVEN_ATP_SYNTHESIS	2.35941318250712e-08	7.26200153577431e-06	0.73376198835648	-0.593021881873456	-2.38066583763927	69	Ndufc1,mt-Atp8,Atp5o,Ndufs4,Ndufa12,Atp5j2,Atp5g1,Ndufb4,Ndufa1,Atp5h,Ndufb1,Ndufb8,Ndufv2,Ndufb10,Ndufa5,Atp5l,Atp5k,Ndufb7,Ndufa8,Ndufa2,mt-Nd1,Atp5pb,Ndufb9,Ndufb2,mt-Nd2,mt-Nd3,mt-Nd4,Atp5e,Ndufs2,Ndufb5,Ndufa9,Atp5b,Sdhb,Atp5c1,Ndufa3,Atp5a1,Ndufa13,mt-Nd5,Ndufb6,Ndufc2,Ndufv1,Atp5g2,Ndufa10,Ndufs8,Ndufa11,Atp5j,Ndufs3,Sdhc,Ndufb11	0.710144927536232
Ontology - Cellular Component	GOCC_INNER_MITOCHONDRIAL_MEMBRANE_PROTEIN_COMPLEX	4.00846981727171e-11	2.67314830939307e-08	0.851339057116899	-0.52331060247363	-2.36062334475733	139	Ndufc1,mt-Atp8,Uqcrh,Atp5o,Cox7b,Cox7a2,Apoo,Ndufs4,Ndufa12,Foxred1,Atp5j2,Micu1,Micos10,Atp5g1,Atp5mpl,Cox7a1,Ndufb4,Uqcr10,Ndufa1,Atp5h,Ndufb1,Ndufb8,Ndufv2,Immp1l,Ndufb10,Ndufa5,Atp5l,Agk,Atp5k,Ndufb7,Atp5md,Cox5b,Ndufa8,Dnajc15,Timm50,Ndufa2,mt-Nd1,mt-Cytb,Atp5pb,Ndufb9,Ndufb2,Cox6b1,mt-Nd2,mt-Nd3,mt-Nd4,Atp5e,Micu2,Ndufs2,Uqcrb,Timm21,Cox8a,Ndufb5,Ndufa9,Chchd6,Atp5b,Sdhb,Atp5c1,Ndufa3,Cox7c…	0.62589928057554
Curated - Chemical and Genetic Perturbation	BORLAK_LIVER_CANCER_EGF_UP	7.46922001748129e-08	1.89753756158394e-05	0.704975715167238	-0.622648284354336	-2.34220628956071	52	Rbp1,H19,Lpl,Btg2,ENSMUSG00000120992,Scd2,Tceal9,Elf3,Igfbp1,Bex1,Fos,Alcam,Tgfa,Col4a1,Cdk1,Plscr1,Btg3,Ccnd1,Cd63,Cldn7,Junb,Krt18	0.423076923076923
Canonical Pathways - Wiki	WP_ELECTRON_TRANSPORT_CHAIN	2.14093580572344e-09	8.77665072673621e-07	0.774939030136436	-0.562610031526995	-2.333537602287	89	Ndufc1,mt-Atp8,Uqcrh,Atp5o,Cox7b,Cox7a2,Ndufs4,Ndufa12,Atp5j2,Cox7a1,Ndufb4,Uqcr10,Ndufa1,Atp5h,Dmac2l,Ndufv2,Ndufb10,Ndufa5,Atp5l,Ndufb7,Cox5b,Ndufa8,Ndufa2,mt-Nd1,mt-Cytb,Atp5pb,Ndufb9,Ndufb2,mt-Nd2,mt-Nd3,mt-Nd4,Atp5e,Ndufs2,Uqcrb,Cox8a,Ndufb5,Ndufa9,Atp5b,Sdhb,Atp5c1,Uqcrfs1,Atp5a1,Cox5a,mt-Nd5,Ndufb6,Ndufc2,Cox6c,Cox4i1,Ndufv1,Atp5g2,Ndufa10	0.573033707865169
Canonical Pathways - Wiki	WP_OXIDATIVE_PHOSPHORYLATION	7.81144569818094e-08	1.94013260563083e-05	0.704975715167238	-0.614867955836186	-2.33144881786694	54	Ndufc1,mt-Atp8,Atp5o,Ndufs4,Atp5j2,Atp5g1,Atp5h,Dmac2l,Ndufb8,Ndufv2,Ndufb10,Ndufa5,Atp5l,Ndufb7,Ndufa8,Ndufa2,mt-Nd1,Atp5pb,Ndufb9,Ndufb2,mt-Nd2,mt-Nd3,mt-Nd4,Atp5e,Ndufs2,Ndufb5,Ndufa9,Atp6ap1,Atp5b,Atp5a1,mt-Nd5,Ndufb6,Ndufc2,Ndufv1,Atp5g2,Ndufa10,Ndufs8,Ndufa11,Atp5j	0.722222222222222
Curated - Chemical and Genetic Perturbation	SHETH_LIVER_CANCER_VS_TXNIP_LOSS_PAM2	3.88703481388608e-11	2.67314830939307e-08	0.851339057116899	-0.513501835466991	-2.32580685340867	157	Rbp1,Prss8,Lpl,Tgfbr2,Tagln2,Btg2,Elapor1,Il1rn,Acsl4,Cystm1,Smpdl3b,Tpm1,Bmp7,Fgd1,ENSMUSG00000120992,Vamp5,Scd2,Tceal9,Lysmd2,Trib3,Sirpa,Nuf2,Cyp39a1,Pls1,Rab34,Stt3a,Mcm2,Tuba8,Meox1,Fkbp11,Rpap3,Arhgap18,Sparc,Mal,Rogdi,Col4a1,Myadm,Dnajc10,Adgrg1,Slc12a4,Pold4,Akr1b3,Plscr1,Btg3,Nol12,Tor4a,Dynll1,Hmmr,Ccnd1,Myo7b,Ptgr1,Slc1a4,App,Col4a4,Cox5b,Lyve1	0.356687898089172
Curated - Chemical and Genetic Perturbation	HESS_TARGETS_OF_HOXA9_AND_MEIS1_DN	2.24542201201618e-08	7.04666260829784e-06	0.73376198835648	-0.572590576516381	-2.32572149705184	78	Lpl,Btg2,Lcn2,Clec7a,Ndrg1,Ctsl,Sirpa,Cdh1,Mpeg1,Fos,Cybb,Ctss,Slc11a1,Csf2rb2,Plek,Myadm,Csf1r,Fgr,Plscr1,Ms4a6d,Fpr2,Lyz2,Ccl6,Tlr2,Gpr137b,Chil3,Mcl1,Msr1,Fcgr1,Hck,Litaf,Slfn2,Trpv2,Mitf,C3ar1,Egr1,Il1b,Tgfbi,Clec4a2,Camk2d,Aqp9,P2ry14	0.538461538461538
Hallmark	HALLMARK_E2F_TARGETS	9.64721724613087e-13	8.22886345138358e-10	0.910119734774459	-0.495369826995292	-2.31921334486927	193	Mcm5,Top2a,Msh2,Pole,Hells,Mcm6,Gins1,Timeless,Brca1,Dck,Ddx39a,Ccne1,Trp53,Ung,Birc5,Lsm8,Mcm3,Rpa1,Mcm4,Rad51c,Mcm2,Tubb5,Pcna,Chek1,Rfc2,Aurkb,Nme1,Lig1,Mad2l1,Melk,Eif2s1,Anp32e,Rpa2,Cdc20,Prkdc,Bub1b,Ranbp1,Hmgb2,Xpo1,Cdk1,Jpt1,Plk4,Tipin,Mcm7,Mthfd2,Cdkn3,Stag1,Hmmr,Mms22l,Cks2,Exosc8,Ubr7,Cenpe,Pold1,Lbr,Cdc25b,Plk1,Hnrnpd,Mlh1,Cdkn1b,Ncapd2,Nup205,Racgap1,Tmpo,Dlgap5,Lmnb1,Cks1b,Tubg1,Pri…	0.50259067357513
Curated - Chemical and Genetic Perturbation	VANDESLUIS_COMMD1_TARGETS_GROUP_4_UP	8.4009016481353e-07	0.000136527589997066	0.659444398037935	-0.814202972829926	-2.31120150718688	16	Spink1,Afp,S100g,Slc2a1,Apoa1,Lgmn,Clic6	0.4375
Ontology - Biological Process	GOBP_NUCLEOSIDE_TRIPHOSPHATE_BIOSYNTHETIC_PROCESS	2.19347722005279e-09	8.77665072673621e-07	0.774939030136436	-0.522993647544705	-2.2817380469717	120	Ctps2,Nme4,Pkm,Ndufc1,Stat3,mt-Atp8,Atp5o,Trem2,Ndufs4,Ndufa12,Ppargc1a,Atp5j2,Nme1,Slc25a12,Atp5g1,Ndufb4,Ndufa1,Cad,Atp5h,Parp1,Dmac2l,Aldoa,Ndufb1,Ndufb8,Ndufv2,Ndufb10,Adk,Impdh2,Ndufa5,Atp5l,Atp5k,Ndufb7,Ndufa8,Ndufa2,mt-Nd1,Atp5pb,Ndufb9,Ndufb2,mt-Nd2,mt-Nd3,mt-Nd4,Atp5e,Ndufs2,Pid1,Ak7,Ndufb5,Ndufa9,Nme2,Ak1,Atp5b,Sdhb,Uck2,Nme6,Atp5c1,Entpd1,Ndufa3,Atp5a1,Ndufa13,mt-Nd5,Dguok,Ndufb6,Ndufc…	0.575
Ontology - Molecular Function	GOMF_STRUCTURAL_CONSTITUENT_OF_RIBOSOME	1.75989443934636e-10	9.38903683391286e-08	0.826657301178302	-0.503006761897045	-2.2782714555774	157	Rpl22l1,Mrps31,Mrps18b,Rpl9-ps6,Rps27a,Rps11,Rpl12,Mrpl19,Mrpl47,Rps12,Rps16,Rps15a,Dap3,Rps24,Mrpl16,Rpl31,Rpl39,Rpl23a,Mrpl54,Mrps25,Mrpl1,Mrpl35,Mrpl23,Rpl10,Rps27,Rpl35a,Rplp2,Mrpl51,Rpl5,Rps13,Mrpl55,Rpl34,Rps4x,Rpl15,Mrpl44,Rps21,Rplp0,Drosha,Rps26,Mrps14,Rps3,Rps6,Rps17,Rpl26,Mrpl17,Rps14,Mrpl36,Mrps16,Mrpl4,Rpl9,Mrps2,Rpl32,Mrps18c,Rpl38,Mrpl30,Rpl13a,Mrpl32,Rps8,Rpl35,Rpl27,Rpl14,Rps23,M…	0.547770700636943
Ontology - Cellular Component	GOCC_DNA_REPLICATION_PREINITIATION_COMPLEX	1.80704630621735e-06	0.000265337395697327	0.643551836150722	-0.867385111207459	-2.26946730433776	12	Mcm5,Mcm6,Gins1,Mcm3,Mcm4,Mcm2,Orc3,Gins2,Mcm7	0.75
Ontology - Cellular Component	GOCC_RIBOSOMAL_SUBUNIT	8.30645519940844e-11	4.74802912380472e-08	0.839088935621274	-0.480834244949746	-2.24774038658826	186	Rps4l,Mrps31,Mrps27,Mrps18b,Rpl9-ps6,Rps27a,Rps11,Rpl12,Mrpl58,Mrpl19,Mrpl47,Rps12,Rps16,Rps15a,Dap3,Rps18-ps6,Rps24,Chchd1,Mrpl16,Rpl31,Rpl39,Rpl23a,Mrpl42,Mrpl54,Mrps25,Mrpl1,Mrpl35,Mrpl23,Rpl10,Rps27,Rpl35a,Rplp2,Mrpl51,Rpl5,Mrpl50,Rps13,Mrpl55,Rpl34,Rps4x,Mpv17l2,Rpl15,Mrpl44,Rps21,Rplp0,Rps26,Mrps14,Rps3,Rps6,Rps17,Rpl26,Mrpl17,Rps14,Mrpl36,Mrps16,Mrpl4,Mrps28,Rack1,Rpl9,Mrps2,Rpl32,Mrps18c,…	0.618279569892473
Canonical Pathways - Reactome	REACTOME_TRANSLATION	3.10119895113678e-12	2.48173446064721e-09	0.898671232061694	-0.470686163078649	-2.24082351724631	218	Rpl22l1,Ppa1,Eif2b3,Gspt2,Mrps31,Mrps27,Eif1ax,Mrps18b,Rps11,Eif4e,Rpl12,Eif2s1,Eral1,Mrpl58,Mrpl19,Mrpl47,Rps12,Rps16,Rps15a,Eef1b2,Dap3,Rps24,Chchd1,Mrpl16,Rpl31,Rpl39,Rpl23a,Mrpl42,Mrpl54,Eef1g,Mrps25,Mrpl1,Mrpl35,Mrpl23,Rpl10,Rps27,Rpl35a,Eif2b2,Srp54b,Rplp2,Mrpl51,Rpl5,Mrpl50,Rps13,Mrpl55,Rpl34,Rps4x,Rpl15,Mrpl44,Rps21,Rplp0,Rps26,Mrps14,Rps3,Srp14,Rps6,Rps17,Rpl26,Mrpl17,Rps14,Mrpl36,Mrps16…	0.522935779816514
Cell Type Signatures	TABULA_MURIS_SENIS_LUNG_CLASSICAL_MONOCYTE_AGEING	1.72683085472879e-17	5.52758556598684e-14	1.07686819261983	-0.435362029720434	-2.23799797086856	416	Snrpe,Pkm,Ndufc1,S100a9,Ctsl,Tmem176a,Uqcrh,Atp5o,Slirp,Csf2rb,Cox7b,Cox7a2,Calm2,Trem2,Cope,Hmgn2,Sec61b,Ndufa12,Lsm6,Ncf4,Tubb5,Ifi30,Rps27a,Tmem176b,Atp5j2,Higd1a,Tuba1b,Nme1,Rps11,Snrpd1,Tbcb,S100a8,Gngt2,Ptma,Rpl12,Micos10,Atp5g1,Siva1,Wasf2,Anp32e,Sh3bgrl3,Pold4,Tmed10,Naa38,Anapc11,Ndufb4,Uqcr10,Snrpd2,Anp32a,Sdf2l1,Emg1,Calr,Hmgb2,Jpt1,Psmd13,S100a1,Rps12,Swi5,Hp,Rps16,Atp5h,Calm1,Cyba,Rp…	0.528846153846154
Canonical Pathways - Reactome	REACTOME_ANTIMICROBIAL_PEPTIDES	3.94667375033379e-05	0.00318737044549764	0.557332238758646	-0.756571446915042	-2.2352858440101	18	Lcn2,S100a9,Slc11a1,Pglyrp2,Pdzd11,S100a8,Clu,Pglyrp1,Prtn3,Lyz2,Tlr2	0.611111111111111
Cell Type Signatures	TABULA_MURIS_SENIS_MARROW_ERYTHROBLAST_AGEING	1.68135761942112e-10	9.27935472373619e-08	0.826657301178302	-0.481812243304697	-2.23041522926239	179	Pkm,Cycs,Top2a,Crip2,Lcn2,Rpl22l1,Pim1,S100a9,Prxl2a,Prc1,S100a6,Ifitm2,Esco2,Rps27a,Tmsb4x,Nme1,Rps11,S100a8,Rpl12,Sh3bgrl3,Pglyrp1,Calr,Cdk1,Rps12,Arhgdib,Hp,Rps16,Calm1,Cyba,Rps15a,Eef1b2,Gstm5,Aldoa,Mthfd2,Slpi,Rps24,Lyz2,Cd52,Cenpe,Eef1g,Chil3,Fcer1g,Rpl10,Clic1,Snrpa1,Rpl5,Rps13,Rps4x,H2-D1,Hint1,Rpl15,Rplp0,Rps3,Rps6,Bub3,Smc2,Rps17,Rps14,Slc3a2,Dbi,Ncapd3,Nars,Rack1,Psmb2,Rpl9,Rpl32,Abcg2…	0.491620111731844
Curated - Chemical and Genetic Perturbation	LAZARO_GENETIC_MOUSE_MODEL_HIGH_GRADE_LARGE_CELL_NEUROENDOCRINE_LUNG_CARCINOMA_UP	5.57752327359638e-15	9.91869555487889e-12	0.996986217533181	-0.441489436279504	-2.22289788968308	342	Vill,Smpdl3b,Mcm5,Uhrf1,Pkm,Top2a,Pole,Hells,Slfn9,Mcm6,Lnx1,Gins1,Fignl1,Dtl,Brca1,Tceal9,Cdc6,Arhgap19,Rrm1,Prc1,Ppa1,Ccne1,Ncapg2,Nuf2,Plek2,Birc5,Prrg4,Mcm3,Rpa1,Nrm,Cenpu,Mastl,Mcm4,Rad51c,Mcm2,Prim1,Esco2,Pcna,Chek1,Gcnt4,Rfc2,Aurkb,Ccna2,Slc7a1,Pbk,Lig1,Mad2l1,Enc1,Epsti1,Ncapg,Snrpd1,Hpf1,Melk,Clu,Ppil1,Wdhd1,Rpa2,Scara3,Ttk,Cdc20,Bub1b,Ranbp1,Hmgb2,F3,Cdk1,Plk4,Tipin,Gins2,Sgo2a,Mcm7,Mif…	0.43859649122807
Canonical Pathways - Reactome	REACTOME_FORMATION_OF_A_POOL_OF_FREE_40S_SUBUNITS	2.04626333148469e-07	4.09380557755156e-05	0.690132458796796	-0.528353156660026	-2.20908783040239	92	Rpl22l1,Eif1ax,Rps11,Rpl12,Rps12,Rps16,Rps15a,Rps24,Rpl31,Rpl39,Rpl23a,Rpl10,Rps27,Rpl35a,Rplp2,Rpl5,Rps13,Rpl34,Rps4x,Rpl15,Rps21,Rplp0,Rps26,Rps3,Rps6,Rps17,Rpl26,Rps14,Rpl9,Rpl32,Rpl38,Eif3i,Rpl13a,Rps8,Rpl35,Rpl27,Rpl14,Rps23,Rps20,Rpl18,Rpl28,Rpsa,Rps9,Rps25,Rps29,Rpl10-ps3,Eif3d,Rpl36al,Eif3m,Rps7,Eif3b,Rpl19,Rpl13,Eif3k,Rps27rt,Rps18,Rpl36a,Eif3g,Eif3c,Rpl6,Rpl37a,Rplp1,Rpl8	0.684782608695652
Ontology - Biological Process	GOBP_ATP_BIOSYNTHETIC_PROCESS	2.16452865393417e-08	7.04020927127111e-06	0.73376198835648	-0.522261441403868	-2.20576487037971	100	Pkm,Ndufc1,Stat3,mt-Atp8,Atp5o,Trem2,Ndufs4,Ndufa12,Ppargc1a,Atp5j2,Slc25a12,Atp5g1,Ndufb4,Ndufa1,Atp5h,Parp1,Dmac2l,Aldoa,Ndufb1,Ndufb8,Ndufv2,Ndufb10,Ndufa5,Atp5l,Atp5k,Ndufb7,Ndufa8,Ndufa2,mt-Nd1,Atp5pb,Ndufb9,Ndufb2,mt-Nd2,mt-Nd3,mt-Nd4,Atp5e,Ndufs2,Pid1,Ndufb5,Ndufa9,Atp5b,Sdhb,Atp5c1,Entpd1,Ndufa3,Atp5a1,Ndufa13,mt-Nd5,Dguok,Ndufb6,Ndufc2,Ndufv1,Atp5g2,Ndufa10	0.54
Curated - Chemical and Genetic Perturbation	HEVNER_CORTEX_PROLIFERATING_CELLS	4.53213894431474e-05	0.0035557295982234	0.557332238758646	-0.694905464228346	-2.2007488653815	23	Mcm5,Top2a,Mcm6,Ccne1,Nuf2,Mcm3,Mcm4,Mcm2,Bub1b,Mcm7,Shcbp1,Plk1	0.521739130434783
Ontology - Biological Process	GOBP_DNA_DUPLEX_UNWINDING	5.43420421793267e-06	0.000679487800843846	0.610526878385931	-0.604382890291779	-2.18713314297345	42	Mcm5,Top2a,Mnat1,Mcm6,Gins1,Mcm3,Mcm4,Mcm2,Ddx1,Recql,Helb,Recql5,Dtd1,Gins2,Mcm7	0.357142857142857
Canonical Pathways - Wiki	WP_CYTOPLASMIC_RIBOSOMAL_PROTEINS	1.24252897004293e-06	0.000191218040053242	0.643551836150722	-0.536529637630125	-2.17398008028128	75	Rps27a,Rps11,Rpl12,Rps12,Rps16,Rps15a,Rps24,Rpl31,Rpl39,Rpl23a,Rps6ka3,Rpl10,Rps27,Rpl35a,Rps13,Rpl34,Rps4x,Rpl15,Rps21,Rplp0,Rps26,Rps3,Rps6,Rps17,Rpl26,Rps14,Rpl9,Rpl32,Rpl38,Rpl13a,Rps8,Rpl35,Rpl27,Rps23,Rps20,Rps5,Rpl18,Rpl28,Rpsa,Rps6ka2,Rps25,Rps29	0.56
Cell Type Signatures	ZHANG_UTERUS_C13_EPITHELIAL1_CELL	4.61121046666776e-14	6.15020195991812e-11	0.965327754226083	-0.427846697400753	-2.1674984168877	346	Ldhb,Ifitm3,Slc1a5,S100g,Cystm1,Sox9,Snrpe,Top2a,Lcn2,Gstm7,Krt19,Sfxn1,Smim22,Tceal9,Tmem176a,Slirp,Rbis,Cox7b,Muc1,Cox7a2,Cd24a,Idh3a,Lsm8,Tonsl,Magoh,Ndufa12,Lsm6,Tubb5,Pcna,Rps27a,Tmem176b,Atp5j2,Tuba1b,Rps11,Snrpd1,Gtf2a2,Ptma,Clu,Rpl12,Atp5g1,Siva1,Atp5mpl,Naa38,Ndufb4,Uqcr10,Snrpd2,Ranbp1,Ndufa1,Rps12,Atp5h,Tipin,Rps15a,Eef1b2,Gstm5,Ap1s3,Mif,Banf1,Ndufb8,Snrpg,Srsf3,Rps24,Ndufv2,Rpl39,Krt…	0.514450867052023
Ontology - Cellular Component	GOCC_MITOCHONDRIAL_PROTEIN_CONTAINING_COMPLEX	9.76872262269841e-13	8.22886345138358e-10	0.910119734774459	-0.439564462730705	-2.16701451503521	286	Ndufc1,mt-Atp8,Uqcrh,Atp5o,Cox7b,Cox7a2,Apoo,Mrps31,Mrps27,Idh3a,Ndufs4,Ndufa12,Mrps18b,Dbt,Foxred1,Bckdk,Atp5j2,Samm50,Micu1,Slc25a31,Micos10,Atp5g1,Atp5mpl,Mrpl58,Cox7a1,Ndufb4,Pnpt1,Uqcr10,Mrpl19,Ndufa1,Mrpl47,Atp5h,Ndufb1,Dap3,Ndufb8,Ndufv2,Immp1l,Chchd1,Mrpl16,Ndufb10,Tomm5,Mrpl42,Mrpl54,Ndufa5,Mrps25,Atp5l,Mrpl1,Mrpl35,Mrpl23,Agk,Atp5k,Ndufb7,Atp5md,Cox5b,Ndufa8,Mrpl51,Dnajc15,Mrpl50,Mrpl55…	0.506993006993007
Cell Type Signatures	DESCARTES_ORGANOGENESIS_NUETROPHILS	6.63345945479798e-05	0.0048024127005334	0.538434096309916	-0.71368022992436	-2.16233326758111	19	Chil1,Slc13a5,Fuom,Lcn2,S100a9,S100a8,Pglyrp1,Hp,Fgr,Slpi,Lyz2	0.578947368421053
Ontology - Cellular Component	GOCC_NADH_DEHYDROGENASE_COMPLEX	7.73038052213339e-06	0.000890106045012554	0.593325476396405	-0.582842463355693	-2.15777657455443	49	Ndufc1,Ndufs4,Ndufa12,Foxred1,Ndufb4,Ndufa1,Ndufb1,Ndufb8,Ndufv2,Ndufb10,Ndufa5,Ndufb7,Ndufa8,Ndufa2,mt-Nd1,Ndufb9,Ndufb2,mt-Nd2,mt-Nd3,mt-Nd4,Ndufs2,Ndufb5,Ndufa9,Ndufa3,Ndufa13,mt-Nd5,Ndufb6,Ndufc2,Ndufv1,Ndufa10,Ndufs8,Ndufa11,Ndufa4,Ndufs3	0.693877551020408
Cell Type Signatures	ZHANG_UTERUS_C9_DENDRITIC_CELL	7.98588738802391e-07	0.000131767141902395	0.659444398037935	-0.516826824523166	-2.15601846364834	91	Tagln2,Ifitm3,Pim1,Clec7a,Mpeg1,Lgmn,Ctss,Laptm5,Rgs2,Cd83,Plek,Ifi30,Tmsb4x,Ms4a6c,Cd53,Rps11,Cd209a,Sh3bgrl3,Arhgdib,Calm1,Cyba,Fxyd5,Actb,Cd52,Ccl6,Gpr132,Rac2,Fcer1g,Cd74,Mcl1,Spi1,Ms4a4c,Lmnb1,Wfdc17,H2-D1,Bcl2a1b,Psmb8,Lgals3,Actg1,Il1b,Coro1a,Napsa	0.461538461538462
Ontology - Biological Process	GOBP_DOUBLE_STRAND_BREAK_REPAIR_VIA_BREAK_INDUCED_REPLICATION	1.52474547634443e-05	0.00151606355248601	0.593325476396405	-0.864889461369401	-2.15430488929982	10	Mcm5,Mcm6,Mcm3,Mcm4,Mcm2,Gins2,Mcm7	0.7
Cell Type Signatures	TABULA_MURIS_SENIS_MARROW_PROMONOCYTE_AGEING	2.29772143372551e-07	4.43072669238275e-05	0.690132458796796	-0.518047309654246	-2.1490731164262	90	Lcn2,Pim1,S100a9,Ctsl,Tmem176a,Selenos,Trem2,Ifitm2,Cd24a,Rgs2,Ifi30,Rps27a,Tmem176b,Nme1,Tbcb,S100a8,Gngt2,Atp5g1,Pglyrp1,Calr,Hp,Calm1,Cyba,Mif,Ms4a6d,Prtn3,Pycard,Prdx2,Mrpl54,Mdh2,Prr13,Cd74,Spi1,Erh,Wfdc17,Cirbp,Rbm3,Ndufb9,Psmb8,Rps3,Rps6,Psmb4,Psmb2,Rpl9,Nme2,Rpl13a,Jchain,Ldha,Rpl14,H2-Aa,Cox5a	0.566666666666667
Canonical Pathways - Reactome	REACTOME_ACTIVATION_OF_THE_PRE_REPLICATIVE_COMPLEX	7.05100511119524e-05	0.00494962003529298	0.538434096309916	-0.630099381339784	-2.1483759239629	29	Mcm5,Pole,Mcm6,Cdc6,Mcm3,Rpa1,Mcm4,Mcm2,Prim1,Orc3,Mcm7,Cdt1,Prim2,Orc6,Pole2	0.517241379310345
Curated - Chemical and Genetic Perturbation	AFFAR_YY1_TARGETS_DN	2.68275297193542e-10	1.38507939728472e-07	0.814035837847908	-0.453917047118622	-2.13886709181491	206	Mcm5,Avpr1a,Uhrf1,Gfra1,Uty,Top2a,ENSMUSG00000120992,Msh2,Hells,Il1r1,Cyp7b1,Mcm6,Sfxn1,Scd2,Cdc6,Prc1,Trib3,Ung,Birc5,Rab27a,Mcm3,Gpr84,Mcm4,Lgr5,Aurkb,Ccna2,Mtnr1a,Lig1,Mad2l1,Chst2,Ncapg,Zfp143,Mmp13,Ptgs1,Ednra,Neurl1a,Vav1,Anp32e,Fus,Ttk,Plcb1,Bub1b,Hmgb2,Mrpl19,Plk4,Dusp9,Mcm7,Mthfd2,Cyp3a11,Shcbp1,Khdrbs1,Hmmr,Lyz2,Ripk4,Scarb1,Cenpe,Cdt1,Itga4,Snx5,Plk1,Racgap1,Tmem45a,Lmnb1,Mtch2,Steap4,…	0.393203883495146
Ontology - Molecular Function	GOMF_PROTON_TRANSMEMBRANE_TRANSPORTER_ACTIVITY	2.97719182750847e-07	5.47700634474402e-05	0.674962860011025	-0.51532134696186	-2.1377647030257	90	Slc2a4,Atp6v0e2,mt-Atp8,Uqcrh,Atp5o,Cox7b,Slc15a2,Slc9a8,Slc11a1,Atp5j2,Slc25a12,Slc15a4,Atp5g1,Slc9a7,Cox7a1,Uqcr10,Atp5h,Asic5,Slc25a22,Atp5l,Atp5k,Tmem175,Slc9a1,Cox5b,Slc33a1,Atp6v0d2,mt-Cytb,Atp5pb,Atp5e,Tmco3,Atp6v1b2,Slc38a3,Uqcrb,Slc30a5,Atp6v0d1,Atp5b,Slc16a3,Atp5c1,Cox7c,Uqcrfs1,Atp5a1,Cox5a,Atp6v0e,Atp6v0a1,Cox4i1,Atp5g2,Atp4a,Atp6v1g1,Atp5j	0.544444444444444
Curated - Chemical and Genetic Perturbation	ICHIBA_GRAFT_VERSUS_HOST_DISEASE_D7_UP	1.21823471789374e-07	2.70803425831796e-05	0.690132458796796	-0.487061798606409	-2.1320694880424	121	Il1rn,Usp18,Pkm,Atp11a,Ly75,Snx10,Ear2,Mpeg1,Cxcl1,Ctss,Slc11a1,Crybg1,Adgre1,Icam1,Tmsb4x,Fkbp11,Cd53,Col4a1,Irf8,Ptgs1,Saal1,Irf1,Cd5l,Nfkbiz,C1qc,Eogt,Lcp2,Il18bp,Flot1,Cyba,Ly86,Lyz2,Pld3,Ccl6,Vcam1,Plac8,Cd74,Fgl2,Msr1,Clic1,Tap2,Hck,C1qb,Pld4,Lgals3bp,Krt18,Litaf,Stat1,1110038F14Rik,Ifi207,Cdc42se2,Psmb8,Marco,Serpina10	0.446280991735537
Ontology - Cellular Component	GOCC_MCM_COMPLEX	4.95478827349722e-05	0.00381171182136403	0.557332238758646	-0.82824496244596	-2.13176351658482	11	Mcm5,Mcm6,Mcm3,Tonsl,Mcm4,Mcm2,Mcm7,Mms22l	0.727272727272727
Curated - Chemical and Genetic Perturbation	LAZARO_GENETIC_MOUSE_MODEL_HIGH_GRADE_SMALL_CELL_NEUROENDOCRINE_LUNG_CARCINOMA_UP	4.36647781265259e-17	1.16475795652508e-13	1.06720998682811	-0.407009850610393	-2.12716729290099	520	Ric3,Mcm5,Uhrf1,Pkm,Top2a,Atp6v0e2,Nmral1,Pole,Hells,Cdkn2d,Mcm6,B3galnt1,Rbl1,Gins1,Fignl1,Sfxn1,Klhdc2,Dtl,Cdc6,Arhgap19,Rrm1,Prc1,Smyd4,Agpat5,Dck,Ccne1,Ncapg2,Fmn2,Apoo,Gspt2,Nuf2,Ung,Birc5,Ddc,Sstr2,Sarm1,Idh3a,Mcm3,Rpa1,Tonsl,Hmgn2,Nrm,Cenpu,Mtmr7,Ttc39aos1,B4galnt4,Mcm4,Hnrnpa3,Mcm2,Prim1,Tubb5,Pcna,Chek1,Maged1,Aurkb,Nme1,Ccna2,Lrp11,Pbk,Tlcd3b,Lig1,Mad2l1,Cibar1,Ncapg,Snrpd1,Gtf2a2,Melk,…	0.344230769230769
Canonical Pathways - Reactome	REACTOME_NONSENSE_MEDIATED_DECAY_NMD_INDEPENDENT_OF_THE_EXON_JUNCTION_COMPLEX_EJC	9.29350421435796e-07	0.000148742534950799	0.659444398037935	-0.516270427687581	-2.12545677539528	85	Rpl22l1,Gspt2,Rps11,Rpl12,Rps12,Rps16,Rps15a,Rps24,Rpl31,Rpl39,Rpl23a,Rpl10,Rps27,Rpl35a,Rplp2,Rpl5,Rps13,Rpl34,Rps4x,Rpl15,Ncbp2,Rps21,Rplp0,Rps26,Rps3,Rps6,Rps17,Rpl26,Rps14,Rpl9,Rpl32,Rpl38,Rpl13a,Rps8,Rpl35,Rpl27,Rpl14,Rps23,Rps20,Rpl18,Rpl28,Rpsa,Rps9,Rps25,Rps29,Rpl10-ps3,Rpl36al,Rps7,Rpl19,Rpl13	0.588235294117647
Ontology - Biological Process	GOBP_DNA_UNWINDING_INVOLVED_IN_DNA_REPLICATION	0.000325222950619872	0.0159180223996057	0.49849310876659	-0.689328200627365	-2.12391334166304	20	Mcm5,Mcm6,Gins1,Mcm3,Mcm4,Mcm2,Recql,Recql5,Gins2,Mcm7	0.5
Cell Type Signatures	TABULA_MURIS_SENIS_THYMUS_THYMOCYTE_AGEING	8.71960665239993e-20	3.48893261179152e-16	1.15122052214226	-0.400738905021302	-2.12336004130182	649	Tagln2,Fh1,Cycs,Ndufc1,Top2a,Rpl22l1,Ssbp4,Gins1,Timeless,Sfxn1,Tceal9,Ddx39b,Uqcrh,Atp5o,Yif1b,Prc1,Slirp,Ppa1,Rbis,Ddx39a,Trp53,Calm2,Birc5,Eif1ax,Ppib,Hmgn2,Nrm,Magoh,Ndufa12,Prim1,Tubb5,Esco2,Pcna,Rps27a,Tmsb4x,Nubp1,Rfc2,Aurkb,Tuba1b,Fundc2,Nme1,Ccna2,Rps11,Nsmce1,Tpm3,Pbk,Lig1,Mad2l1,Snrpd1,Tbcb,Hpf1,Gtf2a2,Pin1,Ptma,Fmc1,Rpl12,Micos10,Wdr89,Atp5g1,Siva1,Ppil1,Nt5c3b,Anp32e,Rpa2,Tmed10,Mrpl…	0.471494607087827
Ontology - Cellular Component	GOCC_CYTOSOLIC_RIBOSOME	4.66502004138851e-07	8.20479623762891e-05	0.674962860011025	-0.50331691541537	-2.1201718634696	96	Rps4l,Rpl9-ps6,Ppargc1a,Rps27a,Rps11,Rpl12,Rps12,Rps16,Rps15a,Rps24,Rpl31,Rpl39,Rpl23a,Rpl10,Rps27,Rpl35a,Rplp2,Rpl5,Rps13,Rpl34,Rps4x,Rpl15,Rps21,Rplp0,Rps26,Rps3,Rps6,Rps17,Repin1,Rpl26,Rps14,Rpl9,Rpl32,Rpl38,Rpl13a,Rps8,Rpl35,Rpl27,Rpl14,Rps23,Rps20,Rps5,Rpl18,Rpl28,Rpsa,Rps9,Rps25,Rps29,Rpl36al,Rps7,Rpl19,Rpl13,Dhx29,Zcchc17,Eif2d,Rps27rt,Rps18,Rpl36a,Rpl41,Rpl6,Rpl37a,Rplp1,Rpl8	0.65625
Canonical Pathways - Reactome	REACTOME_RESPIRATORY_ELECTRON_TRANSPORT_ATP_SYNTHESIS_BY_CHEMIOSMOTIC_COUPLING_AND_HEAT_PRODUCTION_BY_UNCOUPLING_PROTEINS	2.80246390699377e-07	5.21551567807387e-05	0.674962860011025	-0.483966028743275	-2.11115382185749	118	Cycs,Ndufc1,mt-Atp8,Uqcrh,Atp5o,Cox7b,Ndufs4,Ndufa12,Ndufaf5,Atp5j2,Atp5g1,Ndufaf3,Ndufb4,Uqcr10,Ndufa1,Atp5h,Dmac2l,Ndufb1,Ndufb8,Gm10053,Ndufv2,Cox20,Ndufb10,Ndufa5,Atp5l,Atp5k,Ndufb7,Cox5b,Ndufa8,Ndufaf7,Ndufa2,mt-Nd1,mt-Cytb,Atp5pb,Ndufb9,Ndufb2,Cox6b1,mt-Nd2,mt-Nd3,mt-Nd4,Atp5e,Ndufs2,Uqcrb,Cox8a,Ndufb5,Ndufa9,Atp5b,Atp5c1,Ndufa3,Cox7c,Uqcrfs1,Atp5a1,Cox5a,Ndufa13,mt-Nd5,Ndufb6,Ndufc2,Cox4i1…	0.525423728813559
Cell Type Signatures	ZHANG_UTERUS_C7_EPITHELIAL2_CELL	5.48015747165461e-23	8.77099203338321e-19	1.23789667319529	-0.389662540811979	-2.10867253749185	834	Tagln2,Slc1a5,S100g,Cystm1,Fuom,Gm10177,Snrpe,Pkm,Cycs,Ndufc1,Lcn2,Tpt1-ps3,Rpl22l1,2200002D01Rik,Avpi1,Krt19,Sfxn1,Smim22,Ddx39b,Elf3,Tmem176a,Prxl2a,Ass1,Atp5o,Rrm1,Ppa1,Rbis,Cox7b,Muc1,Ddx39a,Cox7a2,Hbegf,Pycr2,Mtln,Hnrnpa1,Cdh1,Birc5,G6pdx,Gm10275,Cd24a,Idh3a,Lsm8,Ndufs4,Tonsl,Enpp3,Hmgn2,Jup,Magoh,Alcam,Ndufa12,Lsm6,Naaa,Rpl9-ps6,Hnrnpa3,Rps16-ps2,Fkbp11,Atp5j2,Gipc1,Samm50,Sec13,Higd1a,Tuba…	0.462829736211031
Ontology - Molecular Function	GOMF_OXIDOREDUCTION_DRIVEN_ACTIVE_TRANSMEMBRANE_TRANSPORTER_ACTIVITY	5.67981113666681e-05	0.00422815708103964	0.557332238758646	-0.599436679155138	-2.10795808290916	37	Uqcrh,Cox7b,Ndufs4,Cox7a1,Uqcr10,Ndufv2,Cox5b,Ndufa2,mt-Nd1,mt-Cytb,mt-Nd2,mt-Nd3,mt-Nd4,Ndufs2,Uqcrb,Cox7c,Uqcrfs1,Cox5a,mt-Nd5,Cox4i1,Ndufv1,Ndufa10,Ndufs8,Ndufs3	0.648648648648649
Ontology - Cellular Component	GOCC_RESPIRASOME	2.00294314973288e-06	0.000291428228286134	0.627256739718528	-0.509767957060077	-2.10081629086067	86	Ndufc1,Uqcrh,Cox7b,Cox7a2,Ndufs4,Ndufa12,Foxred1,Higd1a,Cox7a1,Ndufb4,Uqcr10,Ndufa1,Ndufb1,Ndufb8,Ndufv2,Ndufb10,Ndufa5,Ndufb7,Cox5b,Ndufa8,Ndufa2,mt-Nd1,mt-Cytb,Ndufb9,Ndufb2,Cox6b1,mt-Nd2,mt-Nd3,mt-Nd4,Ndufs2,Uqcrb,Cox8a,Ndufb5,Ndufa9,Sdhb,Ndufa3,Cox7c,Uqcrfs1,Cox5a,Ndufa13,mt-Nd5,Ndufb6,Ndufc2,Cox6c,Cox4i1,Ndufv1,Ndufa10,Ttc19,Ndufs8,Ndufa11,Ndufa4,Ndufs3,Sdhc,Ndufb11	0.627906976744186
Ontology - Cellular Component	GOCC_PROTON_TRANSPORTING_ATP_SYNTHASE_COMPLEX	0.000456246088449637	0.0206277362871086	0.49849310876659	-0.680042450010382	-2.09530268913959	20	mt-Atp8,Atp5o,Atp5j2,Atp5g1,Atp5mpl,Atp5h,Dmac2l,Atp5l,Atp5k,Atp5md,Atp5pb,Atp5e,Atp5b,Atp5c1,Atp5a1,Atp5g2,Atp5j	0.85
Cell Type Signatures	TABULA_MURIS_SENIS_MARROW_GRANULOCYTE_AGEING	7.01465660755979e-06	0.000819485978131347	0.610526878385931	-0.538143802355919	-2.09398028975828	62	Pkm,Lcn2,S100a9,S100a6,Ifitm2,Tmsb4x,Lrg1,S100a8,Pglyrp1,Hp,Calm1,Cdk2ap2,Cyba,Fxyd5,Slpi,Fpr2,Cd52,Ccl6,Prr13,Fcer1g,Cd63,Rpl10,Clic1,Spi1,H2-D1,Rbm3,Rps3,Lgals3,Coro1a,Arrb2,Myl6,Tyrobp,Rpl13a,Jchain,Arpc3,S100a11,H3f3b,Cotl1,Rps9	0.629032258064516
Curated - Chemical and Genetic Perturbation	STEARMAN_TUMOR_FIELD_EFFECT_UP	0.000120305416133171	0.00767126767016495	0.538434096309916	-0.586128573009381	-2.0925863028352	39	Lpl,Chil1,Lcn2,Ly75,Csf2rb,Sirpa,Itih4,Mpeg1,Ctss,Csf2rb2,Lrg1,Ptgs1,Wdr81,Lyz2,Pld3,Ccl6,Cd68,Itgax,Socs3,Iqgap1,Serpina10	0.538461538461538
Ontology - Cellular Component	GOCC_OLIGOSACCHARYLTRANSFERASE_COMPLEX	0.00016148448162101	0.0096799967353718	0.518848077743792	-0.777362258571925	-2.09206636044202	13	Stt3a,Magt1,Rpn2,Tmem258,Krtcap2,Ddost,Dad1,Tusc3,Rpn1,Ostc	0.769230769230769
Curated - Chemical and Genetic Perturbation	MORI_IMMATURE_B_LYMPHOCYTE_DN	9.56457615577224e-07	0.000151397759921848	0.643551836150722	-0.503099327019066	-2.08670505589437	89	Pck2,Top2a,Mcm6,Dtl,Rrm1,Prc1,Dck,Mcm3,Hmgn2,Hnrnpa3,Mcm2,Prim1,Tubb5,Pcna,Chek1,Tuba1b,Ccna2,Lig1,Prep,Melk,Anp32e,Ttk,Cdc20,Cdk1,Mcm7,Mthfd2,Cdkn3,Ckap5,Ptgr1,Tmpo,Dlgap5,Lmnb1,Cks1b,Smc2,Rrm2,Rad51,Tuba1a,Rbbp4,Cenpa,Nusap1,Ccnb2,Uck2,Xrcc6,Ezh2,Stmn1,Ncaph	0.51685393258427
Ontology - Cellular Component	GOCC_RIBOSOME	9.15776361587056e-10	4.07138907422245e-07	0.801215574617779	-0.441633694800074	-2.08622041549739	214	Rps4l,Rpl22l1,Mrps31,Mrps27,Mrps18b,Rpl9-ps6,Ppargc1a,Rps27a,Rps11,Rpl12,Mrpl58,Pnpt1,Mrpl19,Mrpl47,Rps12,Rps16,Rps15a,Dap3,Rps18-ps6,Rps24,Chchd1,Mrpl16,Rpl31,Rpl39,Rpl23a,Mrpl42,Mrpl54,Mrps25,Mrpl1,Mrpl35,Mrpl23,Rpl10,Rps27,Rpl35a,Rplp2,Mrpl51,Rpl5,Mrpl50,Rps13,Mrpl55,Rpl34,Rps4x,Mpv17l2,Rpl15,Mrpl44,Rps21,Rplp0,Mtg2,Rps26,Mrps14,Rps3,Rps6,Rps17,Repin1,Rpl26,Mrpl17,Rps14,Mrpl36,Mrps16,Mrpl4,Mrp…	0.509345794392523
Ontology - Biological Process	GOBP_NADH_DEHYDROGENASE_COMPLEX_ASSEMBLY	1.60596569608044e-05	0.0015299691051052	0.575610261071129	-0.540225201658277	-2.08264052366844	59	Ndufc1,Ndufs4,Ndufa12,Ndufaf5,Foxred1,Ndufaf3,Ndufb4,Ndufa1,Ndufb1,Ndufb8,Ndufb10,Ndufa5,Ndufb7,Ndufa8,Ndufaf7,Ndufa2,mt-Nd1,Ndufb9,Ndufb2,Bcs1l,mt-Nd2,mt-Nd4,Ndufs2,Ndufaf8,Timm21,Ndufb5,Ndufa9,Ndufa3,Ndufa13,Tmem126a,mt-Nd5,Ndufb6,Ndufc2,Oxa1l,Ndufaf2,Ndufa10,Ndufaf4,Ndufs8,Ndufa11	0.661016949152542
Canonical Pathways - Reactome	REACTOME_S_PHASE	1.0709058878264e-07	2.48403604850166e-05	0.704975715167238	-0.461985398357663	-2.08048372890969	145	Mcm5,Pole,Mnat1,Mcm6,Gins1,Cdc6,Ptk6,Ccne1,Mcm3,Rpa1,Rbx1,Mcm4,Mcm2,Prim1,Esco2,Pcna,Rps27a,Orc3,Rfc2,Ccna2,Lig1,Pold4,Anapc4,Anapc11,Psmd13,Psmd14,Gins2,Psmc5,Mcm7,Stag1,Ccnd1,Pold1,Cdt1,Cdc25b,Psmf1,Cdkn1b,Cks1b,Prim2,Psmb3,Psmb8,Ube2e1,Rfc4,Orc6,Pole2,Psmc6,Psmb4,Psme2b,Cdk4,Psmb2,Akt2,Pold2,Psmc2,Rfc3,Psmc4,Psmd9,Pola2,Pds5b,Cdc16,Psma3,Pold3,Psmd6,Psmb5,Fen1,Anapc15,Psmd4,Rb1,Ube2c,Skp2,Gmnn…	0.482758620689655
Ontology - Biological Process	GOBP_BASIC_AMINO_ACID_TRANSMEMBRANE_TRANSPORT	0.000189389849136531	0.0109825526646021	0.518848077743792	-0.792662451192657	-2.07395941331497	12	Slc7a2,Slc66a1,Slc11a1,Slc7a1,Slc15a4,Slc25a15,Slc38a9,Slc38a4	0.666666666666667
Canonical Pathways - Wiki	WP_TYPE_II_INTERFERON_SIGNALING_IFNG	0.000225611178353619	0.0125846198468274	0.518848077743792	-0.606609551583556	-2.06828540776693	29	Cybb,Icam1,Ifngr1,Irf8,Jak1,Irf1,Irf4,Irf9,Spi1,Stat2,Stat1,Ifit2,Socs3,Il1b	0.482758620689655
Ontology - Cellular Component	GOCC_PROTON_TRANSPORTING_TWO_SECTOR_ATPASE_COMPLEX	4.74730055675276e-05	0.00368837599081689	0.557332238758646	-0.569154815125192	-2.06613990859291	43	Atp6v0e2,mt-Atp8,Atp5o,Atp5j2,Atp5g1,Atp5mpl,Atp5h,Dmac2l,Atp5l,Atp5k,Atp5md,Atp6v0d2,Atp5pb,Atp5e,Atp6v1b2,Atp6v0d1,Atp6ap1,Atp5b,Atp5c1,Atp5a1,Atp6v0e,Atp6v0a1,Atp5g2,Atp6v1g1,Atp5j	0.581395348837209
Cell Type Signatures	ZHANG_UTERUS_C2_REGENERATIVE_UP	4.5930972306895e-06	0.000602561648993323	0.610526878385931	-0.507856594105703	-2.06491639775019	80	Rbp1,Ldhb,Ifitm3,S100g,Gstm7,Tceal9,Tmem176a,Pcna,Tmem176b,Clu,Siva1,Rps12,Rps15a,Eef1b2,Gstm5,Ap1s3,Mif,Rps24,Rpl39,Krtcap2,Mt2,Rps27,Mmp7,Rpl34,mt-Nd1,Hint1,mt-Cytb,Rps21,Rps26,mt-Nd4,Dut,Rpl26,Tpt1,Mt1,Tgfbi,Rpl32,Stx18,Rpl38,Rpl14,Stmn1,Rps5,Rpl18,Id3,Rps9,Rps29,Cox6c	0.575
Canonical Pathways - Reactome	REACTOME_AMINO_ACID_TRANSPORT_ACROSS_THE_PLASMA_MEMBRANE	0.00031561598009498	0.0157365537738946	0.49849310876659	-0.662011073430863	-2.06374083637247	22	Slc43a1,Slc1a5,Slc16a10,Slc3a1,Slc7a1,Slc38a1,Slc7a8,Slc36a4,Slc6a12,Slc38a4,Slc1a4,Slc43a2,Slc38a3,Slc3a2	0.636363636363636
Curated - Chemical and Genetic Perturbation	BURTON_ADIPOGENESIS_7	5.58449844825388e-05	0.00421603290869356	0.557332238758646	-0.561430689234037	-2.06284759922769	47	Rbp1,Tagln2,Ifitm3,Vamp5,Slc6a8,Ctsl,S100a6,Serpine2,Ptgs1,Pros1,Ssr3,Xpo1,Ccnd1,Vcam1,Plac8,Tmem45a,Cd44,Pbx3,Plp2,Tgfbi,Selenof	0.446808510638298
Ontology - Biological Process	GOBP_ACUTE_PHASE_RESPONSE	0.000216350999955595	0.0122356811105629	0.518848077743792	-0.613356301836192	-2.06149618135636	28	Il1rn,Serpina3n,Saa1,Orm2,Stat3,Itih4,Serpinf2,Saa3,Hp,Plscr1	0.357142857142857
Canonical Pathways - Reactome	REACTOME_ACTIVATION_OF_ATR_IN_RESPONSE_TO_REPLICATION_STRESS	0.000142060470476065	0.0088469954473518	0.518848077743792	-0.607499167771317	-2.06058211147422	32	Mcm5,Mcm6,Cdc6,Mcm3,Rpa1,Mcm4,Mcm2,Chek1,Orc3,Rfc2,Mcm7,Atrip,Rfc4,Orc6,Rad9a	0.46875
Curated - Chemical and Genetic Perturbation	YAO_TEMPORAL_RESPONSE_TO_PROGESTERONE_CLUSTER_14	2.61414933058161e-07	4.9431792092468e-05	0.674962860011025	-0.456879213375125	-2.05612898055293	138	Pkm,Ppa1,Vcl,Sec61b,Serpine2,Mrps18b,Rab34,Hnrnpa3,Gnpnat1,Snd1,Fkbp11,Nubp1,Sec13,Nme1,Eftud2,Tbcb,Prep,Ssr1,Ipo4,2310061I04Rik,Tmem147,Atf6b,Vars,Ssr3,Ranbp1,Cct8,Tubb6,Banf1,Arhgdia,Rgs19,Ube2n-ps1,Mydgf,Wdr74,Tmem167,Clptm1l,Ssr2,Snrpd3,Pdia3,Pabpc4,Rpn1,Snrpa1,Rwdd1,Slain1,Ppp1r14b,Pigq,Cct3,Tcea1,Sec61a1,Psmb3,Ran,Tuba1a,Nars,Hdlbp,Cdk4,Morf4l2,Thop1,Prrc1,Dctpp1,Gps1,Tank,Bbln,Asl,Padi2,Ty…	0.601449275362319
Cell Type Signatures	TABULA_MURIS_SENIS_HEART_AND_AORTA_ENDOCARDIAL_CELL_AGEING	0.000106082238461909	0.00698479158818538	0.538434096309916	-0.580057247247336	-2.0551803590536	38	Lgmn,Lrg1,Rpl12,Rps12,Rps15a,Rps24,Rpl31,Rpl39,Cd74,Rplp2,Junb,H2-D1,Rbm3,Rps21,Rplp0,Rps3,Rpl32,Rpl38,Rps23,Rps20,Serping1,H2-Aa,Rps29,H2-Eb1,H2-Q4	0.657894736842105
Cell Type Signatures	TABULA_MURIS_SENIS_MARROW_NAIVE_T_CELL_AGEING	0.000107267502607131	0.00700741379276377	0.538434096309916	-0.579933765499138	-2.05474285522996	38	Ifitm3,Lcn2,S100a9,S100a6,Ifitm2,Lrg1,S100a8,Pglyrp1,Cyba,Fxyd5,Slpi,Prdx2,Cd52,Ccl6,Vcam1,Fcer1g,Cd74,H2-D1,Rbm3,Lgals3,Dbi,Clec4a2,Tyrobp,Jchain	0.631578947368421
Ontology - Cellular Component	GOCC_PROTON_TRANSPORTING_TWO_SECTOR_ATPASE_COMPLEX_PROTON_TRANSPORTING_DOMAIN	0.000935808248467306	0.0325600239493897	0.477270815362862	-0.665268215958418	-2.04978127744156	20	Atp6v0e2,mt-Atp8,Atp5o,Atp5j2,Atp5g1,Atp5h,Dmac2l,Atp5l,Atp5k,Atp6v0d2,Atp5pb,Atp6v0d1,Atp6v0e,Atp6v0a1,Atp5g2,Atp5j	0.8
Cell Type Signatures	TABULA_MURIS_SENIS_MARROW_MEGAKARYOCYTE_ERYTHROID_PROGENITOR_CELL_AGEING	0.000329296724531603	0.0160127482520196	0.49849310876659	-0.582136628226064	-2.04887244887802	35	Ifitm3,S100a6,Ifitm2,Slpi,Cd52,Fcer1g,Rpl10,H2-D1,Rbm3,Lgals3,Rps6,Rps14,Pirb,Rpl32,Tyrobp,Rpl13a,Jchain,Rps8,Rpl35,Cox5a,Rps9,Orm1	0.628571428571429
Canonical Pathways - Biocarta	BIOCARTA_LECTIN_PATHWAY	0.000144620505658062	0.00893687719327135	0.518848077743792	-0.822187783106077	-2.04794166212125	10	C9,Hc,C2,C6,C4b	0.5
Ontology - Biological Process	GOBP_RESPONSE_TO_FUNGUS	0.000119548778295855	0.00765351278650066	0.538434096309916	-0.565514274047428	-2.0477023914122	41	Ang,Clec7a,Spon2,Cxcl1,Il17ra,Clec4a3,Arg1,Clec4n,Myd88,Cx3cr1,Clec4a1,Rarres2,Tlr2,Hrg,Malt1,App,Spi1	0.414634146341463
Canonical Pathways - Reactome	REACTOME_PCNA_DEPENDENT_LONG_PATCH_BASE_EXCISION_REPAIR	0.000954618307751106	0.0328269666290677	0.477270815362862	-0.664251005600672	-2.04664711486396	20	Pole,Rpa1,Pcna,Rfc2,Lig1,Pold4,Pold1,Rfc4,Pole2,Pold2,Rfc3,Pold3,Fen1	0.65
Canonical Pathways - Reactome	REACTOME_DNA_STRAND_ELONGATION	0.000410700283637922	0.0189978556058524	0.49849310876659	-0.645808483374832	-2.0452599097334	23	Gins1,Rpa1,Prim1,Pcna,Rfc2,Lig1,Pold4,Gins2,Pold1,Prim2,Rfc4,Pold2,Rfc3,Pola2,Pold3,Fen1	0.695652173913044
Ontology - Biological Process	GOBP_TRANSLATION_AT_SYNAPSE	9.26147951984701e-05	0.00622815040819964	0.538434096309916	-0.553629198797503	-2.03418282167632	47	Rps27a,Rps11,Rpl12,Rps12,Rps16,Rps15a,Rps24,Rpl23a,Rpl10,Rps27,Rpl35a,Rplp2,Rpl5,Rpl34,Rpl15,Rps26,Rpl26,Rps14,Rpl9,Rpl32,Rpl38,Rpl13a,Rpl35,Rpl27,Rpl14,Rps5,Rpl28	0.574468085106383
Ontology - Biological Process	GOBP_DEFENSE_RESPONSE_TO_FUNGUS	0.000275896728217199	0.0142903790780462	0.49849310876659	-0.598142381794461	-2.03192690037344	31	Ang,Spon2,Cxcl1,Il17ra,Clec4a3,Arg1,Clec4n,Cx3cr1,Clec4a1,Rarres2,Hrg,App,Spi1	0.419354838709677
Canonical Pathways - Reactome	REACTOME_DNA_REPLICATION	1.5100185112105e-06	0.000225867722167514	0.643551836150722	-0.461414326627981	-2.02193612644261	122	Mcm5,Pole,Mcm6,Gins1,Cdc6,Ccne1,Mcm3,Rpa1,Rbx1,Mcm4,Mcm2,Prim1,Pcna,Rps27a,Orc3,Rfc2,Ccna2,Lig1,Pold4,Anapc4,Anapc11,Psmd13,Psmd14,Gins2,Psmc5,Mcm7,Pold1,Cdt1,Psmf1,Kpnb1,Prim2,Psmb3,Psmb8,Ube2e1,Rfc4,Orc6,Pole2,Psmc6,Psmb4,Psme2b,Psmb2,Pold2,Psmc2,Rfc3,Psmc4,Psmd9,Pola2,Cdc16,Psma3,Pold3,Psmd6,Psmb5,Fen1,Anapc15,Psmd4,Ube2c,Skp2,Gmnn,Psme2	0.483606557377049
Ontology - Biological Process	GOBP_LABYRINTHINE_LAYER_BLOOD_VESSEL_DEVELOPMENT	0.000567803256793375	0.0235251382797749	0.477270815362862	-0.637305913801851	-2.01833247671725	23	Llgl2,Fzd5,Nfe2,Hes1,Hey1,Plg,Junb,Tmed2,Rbpj	0.391304347826087
Canonical Pathways - Reactome	REACTOME_LAGGING_STRAND_SYNTHESIS	0.000557309972786927	0.0232931813848707	0.477270815362862	-0.666030496460871	-2.01796244219003	19	Rpa1,Prim1,Pcna,Rfc2,Lig1,Pold4,Pold1,Prim2,Rfc4,Pold2,Rfc3,Pola2,Pold3,Fen1	0.736842105263158
Ontology - Biological Process	GOBP_POSITIVE_REGULATION_OF_CHEMOKINE_PRODUCTION	5.81592861488759e-05	0.00430944155005907	0.557332238758646	-0.523484113760722	-2.00894002960134	57	Lpl,Tlr3,Hc,Il4ra,Il17ra,Csf1r,Myd88,Il33,Il16,Mif,Selenok,Pycard,Cd84,Tlr2,Chil3,Oas3,Cd74,App,Aif1,Egr1,Il1b,Tlr9,Nod2,F2rl1,Oas1a,Trpv4	0.456140350877193
Ontology - Molecular Function	GOMF_MHC_CLASS_I_PROTEIN_BINDING	0.000472043856940525	0.0210245478978025	0.49849310876659	-0.597430810573616	-2.00797045850043	28	H2-Q2,H2-Q7,H2-Q1,Tubb5,H2-M2,Pilra,Pdia3,Klrk1,Tap2,H2-D1,Pirb,Atp5b,H2-T22,H2-T23,Derl1,Atp5a1	0.571428571428571
Cell Type Signatures	ZHANG_UTERUS_C10_STROMAL2_RETNLG_HIGH_CELL	0.000235543745954092	0.0130445593563849	0.518848077743792	-0.557676229036532	-2.00715528683862	40	Il1rn,Csf2rb,Cd24a,Cybb,Laptm5,Plek,Tmsb4x,Adam8,Actb,Cd52,Tgm2,Ccl6,Pla2g7,Mcl1,Basp1,Il1b,Coro1a	0.425
Canonical Pathways - Reactome	REACTOME_ANTIGEN_PROCESSING_CROSS_PRESENTATION	1.58464756737141e-05	0.00152784845275779	0.575610261071129	-0.493977462828793	-2.00641444598972	78	H2-Q2,H2-Q7,Cybb,H2-Q1,Ncf4,H2-M2,Calr,Psmd13,Psmd14,Cyba,Psmc5,Snap23,Psmf1,Pdia3,Fcgr1,Tap2,Psmb3,Psmb8,Psmc6,Psmb4,Psme2b,Sec22b,Psmb2,Psmc2,Cd207,Psmc4,Psmd9,H2-T22,H2-T23,Psma3,Psmd6,H2-M3,Psmb5,Psmd4,H2-Q4,Ncf2,Psme2,Vamp8,Tapbp,Psmd1,Psmc3,Psmb6,Psma8,Mrc2,Psma2,Psma7,Tap1,Ncf1,Psma5,Psma6,Psmd2,Psma1	0.666666666666667
Ontology - Biological Process	GOBP_LEUKOCYTE_AGGREGATION	0.000473413788592078	0.0210245478978025	0.49849310876659	-0.706718224003564	-2.0060946459043	16	Bmp7,S100a9,S100a8,Adam8,Msn,Rac2,Cd44,Gstp1,Sema4d,Il1b	0.625
Curated - Chemical and Genetic Perturbation	MARKEY_RB1_CHRONIC_LOF_UP	3.39146354641951e-06	0.00045613759714659	0.627256739718528	-0.474601860103549	-2.00445824849875	98	H19,Nme4,Slc1a5,Uhrf1,Top2a,Smoc2,Msh2,Rbl1,Cbx2,Osmr,Gas2,Mcm2,Prim1,Pcna,Gipc2,Slc25a15,Siva1,Wdhd1,Fam3c,Pros1,Angpt2,Dnajc9,Tipin,Mcm7,Dok1,Pold1,Foxp1,Tpst1,Cbfb,Lss,Egr1,Cdca4,Zmym4,Rfc3,Gata3,Man2a1,Ezh2,Chaf1b,Fdft1,Stmn1,Ncaph,Pdgfra,Pml	0.438775510204082
Canonical Pathways - Wiki	WP_MACROPHAGE_MARKERS	0.00029531993511586	0.0150050652746963	0.49849310876659	-0.80457501447914	-2.00407099972811	10	Cd83,F3,Lyz2,Cd52,Cd68,Rac2,Cd74,Cd86	0.8
Cell Type Signatures	ZHANG_UTERUS_C12_MONOCYTE	7.27010656628115e-08	1.89753756158394e-05	0.704975715167238	-0.44079814440473	-2.00384176592599	164	Ifitm3,Pkm,Cycs,Pim1,Clec7a,Csf2rb,Got1,Mpeg1,Lgmn,Cybb,Cfp,Ctss,Laptm5,Cd83,Plek,Tmsb4x,Ms4a6c,Cd53,Itgb2,Csf1r,Sh3bgrl3,C1qc,Arhgdib,Calm1,Cyba,Fxyd5,Ms4a6d,Ly86,Lyz2,Cd52,Dusp5,Ccl6,Cd68,Actr3,Rac2,Plac8,Fcer1g,Cd74,Mcl1,Spi1,Ms4a4c,Fcgr1,C1qb,Pld4,Ccr2,Aif1,Cd44,Lmnb1,Litaf,Wfdc17,Ptprc,H2-D1,Card19,Cd86,Slfn2,Ifi207,Csf2ra,Psmb8,Iqgap1,Lgals3,Cyrib,Il1b,Coro1a,Slc3a2,Tgfbi,Sdcbp,Sdc3,Fcgr3,T…	0.457317073170732
Ontology - Cellular Component	GOCC_LARGE_RIBOSOMAL_SUBUNIT	3.58133127578708e-06	0.000477660058908101	0.627256739718528	-0.465511818841682	-2.00270610004203	111	Rpl9-ps6,Rpl12,Mrpl58,Mrpl19,Mrpl47,Rps12,Mrpl16,Rpl31,Rpl39,Rpl23a,Mrpl42,Mrpl54,Mrpl1,Mrpl35,Mrpl23,Rpl10,Rpl35a,Rplp2,Mrpl51,Rpl5,Mrpl50,Mrpl55,Rpl34,Mpv17l2,Rpl15,Mrpl44,Rplp0,Rpl26,Mrpl17,Mrpl36,Mrpl4,Rpl9,Rpl32,Rpl38,Mrpl30,Rpl13a,Mrpl32,Rpl35,Rpl27,Rpl14,Mrpl2,Mrpl21,Rpl18,Rpl28,Mrpl33,Mrpl10,Mrpl57,Mrpl41,Mrpl52,Nsun3,Rpl36al,Mrpl20,Rpl19,Rpl13,Mrpl40,Zcchc17,Rpl36a,Rpl41,Gadd45gip1,Rpl6,…	0.603603603603604
Canonical Pathways - Reactome	REACTOME_COMPLEX_I_BIOGENESIS	2.8398978396487e-05	0.00249739367711964	0.575610261071129	-0.52691320745895	-2.0023393277316	56	Ndufc1,Ndufs4,Ndufa12,Ndufaf5,Ndufaf3,Ndufb4,Ndufa1,Ndufb1,Ndufb8,Ndufv2,Ndufb10,Ndufa5,Ndufb7,Ndufa8,Ndufaf7,Ndufa2,mt-Nd1,Ndufb9,Ndufb2,mt-Nd2,mt-Nd3,mt-Nd4,Ndufs2,Ndufb5,Ndufa9,Ndufa3,Ndufa13,mt-Nd5,Ndufb6,Ndufc2,Ndufv1,Ndufaf2,Ndufa10,Ndufaf4,Ndufs8,Ndufa11	0.642857142857143
Canonical Pathways - Reactome	REACTOME_MITOCHONDRIAL_TRANSLATION	5.76357574537502e-06	0.000704168166448299	0.610526878385931	-0.484709080716886	-2.00192835355187	88	Mrps31,Mrps27,Mrps18b,Eral1,Mrpl58,Mrpl19,Mrpl47,Dap3,Chchd1,Mrpl16,Mrpl42,Mrpl54,Mrps25,Mrpl1,Mrpl35,Mrpl23,Mrpl51,Mrpl50,Mrpl55,Mrpl44,Mrps14,Mrpl17,Mrpl36,Mrps16,Mrpl4,Mrps28,Mrps2,Mrps18c,Mrps33,Mrpl30,Mrpl32,Mrpl2,Mrpl21,Mrps22,Mrpl33,Mrpl10,Mrpl57,Mrrf,Mrps6,Mrpl41,Oxa1l,Mrpl52,Mrps35,Aurkaip1,Mrpl20	0.511363636363636
Curated - Chemical and Genetic Perturbation	GOBERT_OLIGODENDROCYTE_DIFFERENTIATION_UP	1.67038396918842e-14	2.43040867516916e-11	0.97599468306432	-0.381864469223204	-2.00065983410014	541	Ldhb,Smpdl3b,Mcm5,Slc7a2,Uhrf1,Top2a,Tpm1,Smo,Nmral1,ENSMUSG00000120992,Pole,Hells,Slfn9,Nemp1,Mcm6,Mad1l1,Rbl1,Gins1,Fignl1,Timeless,Dtl,Cdc6,Arhgap19,Rrm1,Asph,Prc1,Xrcc2,Tmem107,Ccne1,Pdss1,Ncapg2,Mtln,Nuf2,Ung,Birc5,Mcm3,Rpa1,Tonsl,Hmgn2,Cenpu,Serpine2,Mcm4,Mcm2,Prim1,Esco2,Chek1,2810408I11Rik,Lgr5,Rfc2,Arhgap18,Cdca7l,Aurkb,Sparc,Ccna2,Pbk,Lig1,Mad2l1,Snx22,Ncapg,Sfxn2,Melk,Jak1,Pbxip1,Fmc1,…	0.380776340110906
Ontology - Cellular Component	GOCC_SMALL_RIBOSOMAL_SUBUNIT	1.76188001408574e-05	0.00162999361996776	0.575610261071129	-0.491932222032293	-2.0001687949822	80	Rps4l,Mrps31,Mrps27,Mrps18b,Rps27a,Rps11,Rps12,Rps16,Rps15a,Dap3,Rps18-ps6,Rps24,Chchd1,Mrpl42,Mrps25,Rps27,Rps13,Rps4x,Rps21,Rps26,Mrps14,Rps3,Rps6,Rps17,Rps14,Mrps16,Mrps28,Rack1,Mrps2,Mrps18c,Mrps33,Rps8,Rps23,Rps20,Mrps22,Rps5,Rpsa,Rps9,Rps25,Mrps6,Rps29,Mrps35,Rps7,Aurkaip1,Dhx29,Eif2d,Ptcd3,Rps27rt,Rps18	0.6125
Cell Type Signatures	TABULA_MURIS_SENIS_LIMB_MUSCLE_MACROPHAGE_AGEING	1.31478980415039e-06	0.000200411531575495	0.643551836150722	-0.46165169390374	-1.99705675570302	115	Pkm,Csf2rb,Got1,S100a6,Mpeg1,Cd24a,Ctss,Rgs2,Rps27a,Itgb2,Ifngr1,Cd209a,Lmo4,Hmgb2,Gm15421,Sec11c,Atp5h,Cdk2ap2,Cyba,Rps15a,Fxyd5,Aldoa,Cks2,Rpl39,Cd52,Gpr132,Plac8,Cd74,Ndufb7,Pgk1,Ccr2,Lmnb1,Ptprc,Rbm3,Psmb3,Psmb8,Lgals3,Rps6,Cyrib,Il1b,Coro1a,Plp2,Napsa,H13,Rpl38,Pfdn5,Gpi1,Rpl35,S100a11,H2-DMa,H2-Aa,Rpsa,Rps9,Sp140,H2-Eb1,Cytip,Samsn1,Tmsb10,C3,H2-Ab1,Eif3k,Tax1bp1	0.539130434782609
Ontology - Biological Process	GOBP_OXIDATIVE_PHOSPHORYLATION	2.0365575423669e-06	0.000293649580771012	0.627256739718528	-0.447322545013049	-1.99461529552502	133	Cycs,Ndufc1,Msh2,mt-Atp8,Uqcrh,Atp5o,Cox7a2,Ndufs4,Ndufa12,Atp5j2,Coq7,Cox7a1,Ndufb4,Uqcr10,Cdk1,Ndufa1,Atp5h,Tefm,Afg1l,Ndufb1,Ndufb8,Ndufv2,Ndufb10,Ndufa5,Atp5k,Ndufb7,Cox5b,Ndufa8,Dnajc15,Mtch2,Ndufa2,mt-Nd1,mt-Cytb,Atp5pb,Ndufb9,Ndufb2,mt-Nd2,mt-Nd3,mt-Nd4,Atp5e,Dld,Ndufs2,Uqcrb,Cox8a,Ndufb5,Ndufa9,Atp5b,Sdhb,Atp5c1,Ndufa3,Cox7c,Uqcrfs1,Atp5a1,Cox5a,Snca,Ndufa13,mt-Nd5,Dguok,Ndufb6,Ndufc2,Cox…	0.511278195488722
Curated - Chemical and Genetic Perturbation	KONG_E2F3_TARGETS	1.09874657385995e-05	0.00118023079963949	0.593325476396405	-0.485104014263634	-1.99194586446353	87	Top2a,ENSMUSG00000120992,Rbl1,Fignl1,Brca1,Cdc6,Prc1,Dck,Ccne1,Ncapg2,Nuf2,Cbx2,Mcm3,Prim1,Ccna2,Pbk,Ncapg,Melk,Rpl12,Cdc20,Bub1b,Hmgb2,Ercc6l,Shcbp1,Hmmr,Plk1,Ncapd2,Racgap1,Dlgap5,Lmnb1,Smc2,Cenpq,Tpx2,Rad51,Nusap1,Nr1d1,Ezh2,Chaf1b,Tyms,Ncaph,Pclaf,F13a1,Kif2c,Fen1,Iqgap3,Ube2c,Asf1b,Skp2,Rad51ap1	0.563218390804598
Canonical Pathways - Reactome	REACTOME_FORMATION_OF_ATP_BY_CHEMIOSMOTIC_COUPLING	0.000397530150893836	0.0185494754083261	0.49849310876659	-0.686872971440083	-1.99067884611992	17	mt-Atp8,Atp5o,Atp5j2,Atp5g1,Atp5h,Dmac2l,Atp5l,Atp5k,Atp5pb,Atp5e,Atp5b,Atp5c1,Atp5a1	0.764705882352941
Canonical Pathways - Wiki	WP_G1_TO_S_CELL_CYCLE_CONTROL	3.42473563492461e-05	0.00291557945941321	0.557332238758646	-0.51810156004955	-1.99061541922909	58	Mcm5,Pole,Cdkn2d,Mnat1,Mcm6,Rbl1,Ccne1,Trp53,Mcm3,Rpa1,Mcm4,Mcm2,Prim1,Pcna,Orc3,Rpa2,Cdk1,Mcm7,Ccnd1,Ccnd3,E2f2,Cdkn1b	0.379310344827586
Ontology - Biological Process	GOBP_SEQUESTERING_OF_CALCIUM_ION	1.14550097934896e-05	0.00120616731411054	0.593325476396405	-0.484373252101687	-1.98894519115719	87	Nol3,Gstm7,Ccl21a,Asph,Tmem38a,Bbc3,Mtln,Calm2,Plce1,Fkbp1a,Slc8b1,Ednra,Gpr39,Itgb3,Plcb1,Xcr1,Calm1,Cyba,Slc8a1,P2rx7,Ptpn6,Tgfb2,Ibtk,Selenon,Ptprc,Plcb2,P2ry6,Cx3cl1,Coro1a,Dbi,Htt,Camk2d,Sri,Calm3,F2r,Plcg2,Ccr5,Snca,Trpm2,Dmd	0.459770114942529
Cell Type Signatures	TABULA_MURIS_SENIS_MARROW_MACROPHAGE_AGEING	1.3295028063292e-07	2.87549897504039e-05	0.690132458796796	-0.434380777837954	-1.98680910931965	170	Ifitm3,Pkm,Cycs,Lcn2,Cdkn2d,Pim1,S100a9,Ddx39b,Ddx39a,S100a6,Ifitm2,Cd24a,Ncf4,Ifi30,Tmsb4x,Nubp1,Tbcb,S100a8,Ptma,Tmed3,Atp5g1,Siva1,Anp32e,Mrpl58,Pglyrp1,Lmo4,Emg1,Ranbp1,Psmd14,Arhgdib,Hp,Calm1,Cyba,Aldoa,Arhgdia,Slpi,Lsm4,Ndufb10,Cd52,Exosc8,Mrpl42,Ptpn6,Chil3,Prr13,Ccnd3,Fcer1g,Hnrnpd,Clic1,Spi1,Parl,Mrpl51,Cirbp,Slfn2,Rbm3,Ndufb9,Psmb3,Psmb8,Txn2,Lgals3,Coro1a,Eif5a,Psmb4,Dbi,Rrm2,Tmem208,T…	0.447058823529412
Ontology - Cellular Component	GOCC_NUCLEAR_EXOSOME_RNASE_COMPLEX	0.000512692365053695	0.0222375103053778	0.477270815362862	-0.720917096828778	-1.98642365742223	14	Exosc9,Exosc10,Dis3,Wdr74,Exosc8,Exosc2	0.428571428571429
Ontology - Biological Process	GOBP_NEGATIVE_REGULATION_OF_ORGANIC_ACID_TRANSPORT	0.0009319650934428	0.0325600239493897	0.477270815362862	-0.654879825699097	-1.98417775076516	19	Il1rn,Slc43a1,Acsl4,Rgs2,Rgs4,Adora1,Slc43a2,Abat,Il1b,Akt2,Hrh2	0.578947368421053
Canonical Pathways - Reactome	REACTOME_GLUCONEOGENESIS	0.000618275589890687	0.0248630673773881	0.477270815362862	-0.58130403950964	-1.98200417262659	29	Pck2,Aldoc,Got1,Slc25a12,Pck1,G6pc3,Aldoa,Tpi1,Mdh2,Pgk1,Pgam1,Slc25a11,Eno3,Slc37a2,Mdh1,Gpi1,Slc37a1	0.586206896551724
Curated - Chemical and Genetic Perturbation	BURTON_ADIPOGENESIS_3	8.98167503088582e-06	0.00100525670537991	0.593325476396405	-0.469566057485634	-1.98066347717947	99	Mcm5,Top2a,ENSMUSG00000120992,Hells,Fignl1,Dtl,Brca1,Cdc6,Rrm1,Prc1,Dck,Birc5,Osmr,Il13ra1,Mcm3,Mcm4,Mcm2,Prim1,Pcna,Ilf2,Mad2l1,Lmo4,Ttk,Atf6b,Cdc20,Hmgb2,Cdk1,Adam8,Tubb6,Mcm7,Cks2,Impdh2,Plk1,Racgap1,Dlgap5,Cks1b,Wnt4,Smc2,Cx3cl1,Rrm2,Rad51,Cstf2,Csrp2,Nusap1,Ccnb2,Tcf19,Man2a1,Ezh2,Bzw1,Tyms,Ncaph,Pclaf	0.525252525252525
Ontology - Cellular Component	GOCC_PROTON_TRANSPORTING_ATP_SYNTHASE_COMPLEX_COUPLING_FACTOR_F_O	0.00097677189717149	0.0330512351252214	0.45505986738723	-0.755153838041359	-1.97582010924111	12	mt-Atp8,Atp5o,Atp5j2,Atp5g1,Atp5h,Dmac2l,Atp5l,Atp5k,Atp5pb	0.75
Ontology - Biological Process	GOBP_COLLAGEN_ACTIVATED_SIGNALING_PATHWAY	0.00109745100836115	0.035412708445202	0.45505986738723	-0.733189880814485	-1.97318800669116	13	Col4a5,Col4a3,Tspan9,Col4a1,Col4a2	0.384615384615385
Ontology - Cellular Component	GOCC_PORE_COMPLEX	0.000681872867155619	0.0266830690435836	0.477270815362862	-0.600414386526511	-1.97177757695775	26	C9,C8b,Hc,C6,Plekha7,Afdn,Pdzd11,Slc25a31,Adam10,Tspan33,Vdac3,C8a,Tomm40,Vdac2	0.538461538461538
Canonical Pathways - Biocarta	BIOCARTA_PLATELETAPP_PATHWAY	0.00109282041338916	0.0353345266995829	0.45505986738723	-0.753491826262646	-1.97147154325528	12	Col4a5,Col4a3,Col4a1,Plau,Col4a2,Plg,Col4a4,F11,Plat,Serpine1,F9	0.916666666666667
Ontology - Biological Process	GOBP_NEUTROPHIL_MIGRATION	2.95617728381224e-05	0.00255749283391432	0.575610261071129	-0.47243282199692	-1.97082240845104	91	Mpp1,Emp2,Il1r1,S100a9,Ccl21a,Cxcl1,Ppib,Itgb2,Cxadr,S100a8,Ednra,Vav1,Myd88,Adam8,Nckap1l,Prtn3,Selenok,Edn1,Ccl6,Myo1f,Tlr2,Rac2,Fcer1g,Cd74,Ccl25,Csf3r,Pde4b,Fut4,Prkca,Dysf,Lgals3,C3ar1,Cx3cl1,Il1b,Nod2,Dnm1l,Fcgr3,Gbf1,Ccl9	0.428571428571429
Ontology - Biological Process	GOBP_GRANULOCYTE_MIGRATION	1.54363333393373e-05	0.00151606355248601	0.575610261071129	-0.456458769438321	-1.96955717713384	110	Mpp1,Emp2,Il1r1,S100a9,Ccl21a,Sirpa,Cxcl1,Ppib,Il17ra,Itgb2,Cd300a,Cxadr,S100a8,Csf1r,Ednra,Vav1,Myd88,Adam8,Nckap1l,Prtn3,Selenok,Rarres2,Edn1,Ccl6,Myo1f,Tlr2,Rac2,Fcer1g,Cd74,Ccl25,Csf3r,Pde4b,Fut4,Prkca,Dysf,Lgals3,C3ar1,Cx3cl1,Il1b,Nod2,Dnm1l,Ptk2,Fcgr3,Gbf1,Trpv4,Ccl9	0.418181818181818
Canonical Pathways - Reactome	REACTOME_EUKARYOTIC_TRANSLATION_INITIATION	1.54363333393373e-05	0.00151606355248601	0.575610261071129	-0.456083670794468	-1.96793867777399	110	Rpl22l1,Eif2b3,Eif1ax,Rps11,Eif4e,Rpl12,Eif2s1,Rps12,Rps16,Rps15a,Rps24,Rpl31,Rpl39,Rpl23a,Rpl10,Rps27,Rpl35a,Eif2b2,Rplp2,Rpl5,Rps13,Rpl34,Rps4x,Rpl15,Rps21,Rplp0,Rps26,Rps3,Rps6,Rps17,Rpl26,Rps14,Rpl9,Rpl32,Rpl38,Eif3i,Rpl13a,Rps8,Rpl35,Rpl27,Rpl14,Rps23,Rps20,Rpl18,Rpl28,Rpsa,Rps9,Rps25,Rps29,Rpl10-ps3,Eif2b5,Eif3d,Rpl36al,Eif3m,Rps7,Eif3b,Rpl19,Rpl13,Eif3k,Rps27rt,Rps18,Rpl36a,Eif3g,Eif3c,Rpl…	0.618181818181818
Canonical Pathways - Biocarta	BIOCARTA_VITCB_PATHWAY	0.000481390957613754	0.0211666546060663	0.49849310876659	-0.790010640295425	-1.96779341292079	10	Col4a5,Col4a3,Slc2a1,Col4a1,Slc23a2,Col4a2,Col4a4,Slc23a1,P4hb,Slc2a3	1
Cell Type Signatures	ZHANG_UTERUS_C8_NK_CELL	3.04390282666667e-07	5.53609826600001e-05	0.674962860011025	-0.430060132313389	-1.96392033774178	167	Stat3,Serpinb6b,H2-Q7,Calm2,Laptm5,Rgs2,Tmsb4x,Rps16-ps2,Cd53,Rps11,Ifngr1,Irf8,Jak1,Cmtm7,Sh3bgrl3,Hmgb2,Arhgdib,Sec11c,Rps16,Calm1,Cyba,Rps15a,Fxyd5,Rpl3-ps1,Serpinb9,Il2rg,Cd52,Rpl23a,Dusp5,Fosl2,Gpr132,Tnfaip3,Actr3,Rac2,Fcer1g,Clic1,Klrk1,Ccr2,Litaf,Rps13,Ptprc,H2-D1,Rps11-ps1,Rbm3,Psmb8,Rps3,Bcl2l11,Rps6,Selplg,Actg1,Cyrib,Coro1a,Cenpa,Mdh1,Shisa5,Rpl32,Rps6-ps4,Bin2,Trbc1,Hilpda,Tyrobp,Rpl…	0.502994011976048
Canonical Pathways - Reactome	REACTOME_THE_CITRIC_ACID_TCA_CYCLE_AND_RESPIRATORY_ELECTRON_TRANSPORT	6.44295683331336e-07	0.000110881208728151	0.659444398037935	-0.430588574676426	-1.96267861818122	162	Ldhb,Fh1,Cycs,Ndufc1,mt-Atp8,Uqcrh,Atp5o,Cox7b,Ogdh,Idh3a,Ndufs4,Ndufa12,Ndufaf5,Atp5j2,Atp5g1,Adhfe1,Ndufaf3,Ndufb4,Uqcr10,Ndufa1,Atp5h,Dmac2l,Ndufb1,Ndufb8,Gm10053,Ndufv2,Cox20,Ndufb10,Ndufa5,Mdh2,Atp5l,Atp5k,Ndufb7,Cox5b,Pdp1,Ndufa8,Ndufaf7,Ndufa2,mt-Nd1,mt-Cytb,Atp5pb,Ndufb9,Ndufb2,Cox6b1,mt-Nd2,mt-Nd3,mt-Nd4,Atp5e,Dld,Ndufs2,Suclg1,Uqcrb,Pdk3,Cox8a,Ndufb5,Ndufa9,Atp5b,Pdk2,Sdhb,Atp5c1,Ndufa3…	0.487654320987654
Canonical Pathways - Wiki	WP_COMPLEMENT_ACTIVATION_CLASSICAL_PATHWAY	0.000518134959162546	0.0224128378956663	0.477270815362862	-0.676880730599154	-1.96171957228845	17	C9,C8b,Hc,C2,C6,C1qc,C4b,C1qa	0.470588235294118
Cell Type Signatures	TABULA_MURIS_SENIS_TONGUE_BASAL_CELL_OF_EPIDERMIS_AGEING	4.04824816808039e-06	0.000535472825868816	0.610526878385931	-0.445378093755514	-1.96140063785844	125	Tagln2,Ifitm3,Top2a,Prc1,Ppa1,Ddx39a,Birc5,Cxcl1,Tubb5,Tuba1b,Nme1,Ccna2,Pbk,Ptma,Rpl12,Wdr89,Cdc20,Calr,Hmgb2,Cdk1,Jpt1,Rps12,Tubb6,Eef1b2,Slpi,Cks2,Tpi1,Ptgr1,Rangap1,Pgk1,Rplp2,Racgap1,Rpl5,Cks1b,Cldn4,H2-D1,Hint1,Rbm3,Rps21,Lgals3,Smc2,Dut,Epcam,Tpt1,Ran,Slc25a3,Rack1,Cenpa,Selenbp1,Nusap1,Ccnb2,Nme2,Rpl13a,Ldha,Rps20,Tyms,Cxcl16,Stmn1,Rpl28,Cox5a,Pclaf,Ehf,Rpsa	0.504
Canonical Pathways - Reactome	REACTOME_TELOMERE_C_STRAND_LAGGING_STRAND_SYNTHESIS	0.00222719448043505	0.0556103707634368	0.431707695803346	-0.574721542054296	-1.96132442395377	30	Rpa1,Prim1,Pcna,Rfc2,Lig1,Pold4,Pold1,Ctc1,Prim2,Pot1a,Blm,Rfc4,Chtf18,Pold2,Rfc3,Pola2,Pold3,Stn1,Fen1	0.633333333333333
Canonical Pathways - Reactome	REACTOME_POLYMERASE_SWITCHING	0.000713931064263502	0.0278016221010641	0.477270815362862	-0.711800888489846	-1.96130474709246	14	Prim1,Pcna,Rfc2,Pold4,Pold1,Prim2,Rfc4,Pold2,Rfc3,Pola2,Pold3	0.785714285714286
Ontology - Biological Process	GOBP_POSITIVE_REGULATION_OF_MITOTIC_CELL_CYCLE_SPINDLE_ASSEMBLY_CHECKPOINT	0.00138294294795875	0.0400978294965214	0.45505986738723	-0.748788974806376	-1.9591667809539	12	Mad1l1,Birc5,Aurkb,Mad2l1	0.333333333333333
Hallmark	HALLMARK_MYC_TARGETS_V1	1.15068808001304e-07	2.59391024233926e-05	0.704975715167238	-0.417793583207782	-1.95662384255318	197	Mcm5,Mcm6,Rrm1,Hnrnpa1,Mrps18b,Mcm4,Hnrnpa3,Mcm2,Pcna,Ilf2,Nme1,Ccna2,Mad2l1,Eif4e,Snrpd1,Cbx3,Ruvbl2,Cct7,Eif2s1,Snrpd2,Cdc20,Ranbp1,Xpo1,Psmd14,Cad,Eef1b2,Mcm7,Vbp1,Snrpg,Srsf3,Eprs,Impdh2,Mrpl23,Abce1,Pgk1,Hnrnpd,Snrpd3,Hspe1,Pabpc4,Sf3b3,Ywhaq,Hnrnpa2b1,Snrpa1,Erh,Prpf31,Kpnb1,Snrpa,Snrpb2,Cct3,Uba2,Ncbp2,Vdac3,Rplp0,Psmb3,Ube2e1,Rps3,Rfc4,Rps6,Bub3,Prdx3,Kars,Tufm,Dut,Psmc6,Ran,Slc25a3,Cstf2…	0.406091370558376
Curated - Chemical and Genetic Perturbation	BURTON_ADIPOGENESIS_PEAK_AT_16HR	0.000473413788592078	0.0210245478978025	0.49849310876659	-0.539494352255614	-1.95348539544476	41	Serpina3n,Mcm5,Hells,Mcm6,Cdc6,Ass1,Mcm3,Mcm4,Saa3,Mcm7,Pold1,Snx5,Ifrd2,Smc2,Dut,Rrm2,Rad51,Hat1,Nap1l4,Pola2,Chaf1b	0.51219512195122
Curated - Chemical and Genetic Perturbation	ISHIDA_E2F_TARGETS	0.000151773777980934	0.0092012852900941	0.518848077743792	-0.519048127603309	-1.95249520412288	52	Top2a,ENSMUSG00000120992,Rrm1,Prc1,Ccne1,Mcm3,Rpa1,Prim1,Pcna,Aurkb,Ccna2,Lig1,Cdc20,Hmgb2,Cdk1,Mcm7,Cdt1,Lbr,Smc2,Dut,Rrm2,Rad51,Nusap1,Rfc3,Ccnb2,Dctpp1,2700099C18Rik,Ezh2,Stmn1,Ncaph,Kif2c,Fen1,Kifc1,Rb1,Asf1b	0.673076923076923
Ontology - Cellular Component	GOCC_U2_SNRNP	0.00117465866572633	0.0367001399134628	0.45505986738723	-0.62951229989796	-1.95070511300083	21	Snrpe,Snrpd1,Snrpd2,Snrpg,Snrpd3,Sf3b3,Snrpa1,Snrpb2,Sf3b6,Snrpb,Phf5a,Sf3a3,Rbmx2,Sf3a2,Htatsf1,Sf3a1,Sf3b1	0.80952380952381
Canonical Pathways - Reactome	REACTOME_G1_S_TRANSITION	1.43572880018608e-05	0.00145435692702394	0.593325476396405	-0.459610127283915	-1.95031072207075	103	Mcm5,Pole,Mnat1,Mcm6,Cdc6,Ptk6,Ccne1,Mcm3,Rpa1,Mcm4,Mcm2,Prim1,Rps27a,Orc3,Ccna2,Psmd13,Psmd14,Psmc5,Mcm7,Ccnd1,Cdt1,Psmf1,Cdkn1b,Cks1b,Prim2,Psmb3,Psmb8,Ppp2r1a,Orc6,Pole2,Psmc6,Psmb4,Psme2b,Cdk4,Psmb2,Akt2,Psmc2,Psmc4,Psmd9,Pola2	0.388349514563107
Ontology - Biological Process	GOBP_ATP_SYNTHESIS_COUPLED_ELECTRON_TRANSPORT	6.69127167896875e-05	0.0048024127005334	0.538434096309916	-0.484414945589599	-1.94928572361464	72	Cycs,Uqcrh,Cox7a2,Ndufa12,Coq7,Cox7a1,Uqcr10,Cdk1,Afg1l,Ndufb8,Ndufv2,Cox5b,Ndufa8,Dnajc15,Mtch2,mt-Nd1,mt-Cytb,Ndufb9,mt-Nd2,mt-Nd3,mt-Nd4,Dld,Ndufs2,Uqcrb,Cox8a,Sdhb,Cox7c,Uqcrfs1,Cox5a,Snca,mt-Nd5,Dguok,Ndufb6,Ndufc2,Cox6c,Cox4i1,Ndufv1,Ndufa10	0.527777777777778
Canonical Pathways - Reactome	REACTOME_RESPIRATORY_ELECTRON_TRANSPORT	1.16098165827593e-05	0.00121447787194159	0.593325476396405	-0.461180072398181	-1.9492792072579	97	Cycs,Ndufc1,Uqcrh,Cox7b,Ndufs4,Ndufa12,Ndufaf5,Ndufaf3,Ndufb4,Uqcr10,Ndufa1,Ndufb1,Ndufb8,Gm10053,Ndufv2,Cox20,Ndufb10,Ndufa5,Ndufb7,Cox5b,Ndufa8,Ndufaf7,Ndufa2,mt-Nd1,mt-Cytb,Ndufb9,Ndufb2,Cox6b1,mt-Nd2,mt-Nd3,mt-Nd4,Ndufs2,Uqcrb,Cox8a,Ndufb5,Ndufa9,Ndufa3,Cox7c,Uqcrfs1,Cox5a,Ndufa13,mt-Nd5,Ndufb6,Ndufc2,Cox4i1,Ndufv1,Ndufaf2,Ndufa10,Ndufaf4	0.505154639175258
Ontology - Molecular Function	GOMF_MHC_PROTEIN_BINDING	0.00084631278359044	0.031021433033719	0.477270815362862	-0.553631724026518	-1.94800683773769	36	H2-Q2,H2-Q7,H2-Q1,Tubb5,H2-M2,Pilra,Cd74,Pdia3,Klrk1,Tap2,Marchf1,H2-D1,Cyrib,Pirb,Atp5b,Klrd1,H2-T22,H2-T23,Derl1,Atp5a1	0.555555555555556
Ontology - Biological Process	GOBP_DNA_STRAND_ELONGATION_INVOLVED_IN_DNA_REPLICATION	0.001544191001871	0.0429075989321967	0.45505986738723	-0.72334939526088	-1.94670492422851	13	Pole,Gins1,Mcm3,Mcm4,Pcna,Lig1,Mcm7	0.538461538461538
Canonical Pathways - Wiki	WP_MISMATCH_REPAIR	0.000845565005388008	0.031021433033719	0.477270815362862	-0.810724528190815	-1.94279970308693	9	Msh2,Rpa1,Pcna,Lig1,Pold1,Mlh1	0.666666666666667
Cell Type Signatures	TABULA_MURIS_SENIS_DIAPHRAGM_SKELETAL_MUSCLE_SATELLITE_CELL_AGEING	3.71651898338336e-08	1.06219439873305e-05	0.719512826338911	-0.402091236278023	-1.94132307576401	234	Ifitm3,Cycs,Ndufc1,Rpl22l1,Rbis,Ifitm2,Eif1ax,Cxcl1,Ndufa12,Rps27a,Tmsb4x,Atp5j2,Zmat5,Rps11,Ptma,Fmc1,Micos10,Atp5g1,Sh3bgrl3,Pold4,Anapc11,Uqcr10,Snrpd2,Ranbp1,Tppp3,Swi5,Calm1,Cyba,Rps15a,Mif,Lsm4,Snrpg,Dynll1,Rps24,Lyz2,Arl3,Capzb,Rpl31,Rarres2,Slc2a5,Atp5l,Mrpl23,Cd63,Dad1,Ndufb7,Ppp1r11,Mt2,Snrpd3,Hspe1,Rps27,Rplp2,Pfdn1,Rps13,Rpl34,Ppp1r14b,Hint1,Rplp0,Gstp1,Ndufb2,Cox6b1,Rps26,Rpl26,Selpl…	0.517094017094017
Curated - Chemical and Genetic Perturbation	LIAN_LIPA_TARGETS_6M	0.000132216471828669	0.00838473100178751	0.518848077743792	-0.483318006001421	-1.94026342159334	69	Tnfaip2,S100a9,Bex1,Trem2,Gpnmb,Mpeg1,Cfp,Slc11a1,Ms4a7,Ms4a6c,Spic,Saa3,Clec4n,Mmp13,Cd5l,C1qc,C1qa,Adam8,Ms4a6d,Clca3a1,Adgre4,Pla2g7,Cd84,Cd68,Fcer1g,Msr1,C1qb,Slfn1,Apobec1,Steap4,Atp6v0d2,Marco,C3ar1,Fcgr4,Slc37a2,Pirb,Ly9,Fcgr3	0.550724637681159
Ontology - Biological Process	GOBP_AROMATIC_AMINO_ACID_FAMILY_CATABOLIC_PROCESS	0.00097266781356993	0.0329820939749719	0.477270815362862	-0.70370557997973	-1.93899883645535	14	Acmsd,Kynu,Hgd,Tat,Tdo2,Qdpr,Pah,Kmo,Hpd,Fah	0.714285714285714
Ontology - Biological Process	GOBP_BASIC_AMINO_ACID_TRANSPORT	0.000669084926893148	0.0263761188544946	0.477270815362862	-0.698252229623797	-1.93769810833769	15	Slc7a2,Slc66a1,Slc11a1,Slc7a1,Slc15a4,Slc25a15,Slc38a9,Slc38a4,Slc38a3,Slc3a2	0.666666666666667
Cell Type Signatures	DESCARTES_ORGANOGENESIS_WHITE_BLOOD_CELLS	2.01462002030066e-13	2.17029881795141e-10	0.943632225232838	-0.367897739797115	-1.93503984501724	583	Ifitm3,Ang,Zc3h12d,Lipe,Jak3,Clec7a,Il4ra,Manba,Rnase4,Tmem268,Arhgap4,Tmem86a,Sirpa,Trem2,Psd4,Mpeg1,P2ry12,Il13ra1,Lgmn,Apbb1ip,Cybb,Cfp,Ctss,Slc11a1,Lrmda,Ddx60,Adgre1,Ms4a7,Laptm5,Il17ra,Cd83,Cela1,Ms4a6c,Clec4a3,Scoc,Cd53,Cd300a,Tpm3,Ifngr1,Hcls1,Epsti1,Spic,Csf1r,Irf8,Clec4n,Pip4p1,Tlr13,Pgap6,Cmtm7,Ptgs1,Ehd4,P2ry13,Irf1,Vav1,Parvg,AB124611,Cd5l,C1qc,Map3k8,Myd88,Inpp5d,C1qa,Flt3,Card11,Lc…	0.433962264150943
Cell Type Signatures	TABULA_MURIS_SENIS_SPLEEN_PROERYTHROBLAST_AGEING	1.14695725423836e-20	8.53359288173007e-17	1.1778932614942	-0.350055237704842	-1.9339651805337	1103	Fh1,Sptssa,Snrpe,Cycs,Ndufc1,Cdkn2d,Rpl22l1,Pim1,S100a9,Esyt1,Ssbp4,Tceal9,Ddx39b,Tmem176a,Atp5o,Nfe2,Yif1b,Slirp,Rbis,Cox7b,Cox7a2,Selenos,Mtln,Trp53,Mcrip1,Cope,Eif1ax,Cd24a,Nans,Churc1,Cfp,Ppib,Ndufs4,Hmgn2,Sec61b,Nrm,Magoh,Ndufa12,Lsm6,Naa20,Hnrnpa3,Tubb5,Pcna,Nubp1,Atp5j2,Samm50,Rfc2,Sec13,Higd1a,Tuba1b,Ilf2,Fundc2,Nme1,Osgep,Nsmce1,Eif4e,Vrk3,Snrpd1,Tbcb,S100a8,Hpf1,Gtf2a2,Cbx3,Bbip1,Pin1,P…	0.43427017225748
Cell Type Signatures	TABULA_MURIS_SENIS_MARROW_IMMATURE_B_CELL_AGEING	7.36555529639612e-08	1.89753756158394e-05	0.704975715167238	-0.403712967777342	-1.93279921507572	230	Pkm,Lcn2,Cdkn2d,Pim1,S100a9,Uqcrh,Ddx39a,S100a6,Ifitm2,Cope,Tmsb4x,Lrg1,Rps11,Tpm3,Hcls1,Tbcb,Ptma,Cct7,Anp32e,Pold4,Pglyrp1,Lmo4,Uqcr10,Calr,Ranbp1,Psmd13,Swi5,Hp,Atp5h,Calm1,Cdk2ap2,Cyba,Mthfd2,Ndufb8,Arhgdia,Lsm4,Rps24,Fpr2,Elovl1,Prdx2,Cd52,Rpl23a,Prr13,E2f2,Ndufb7,Rpl10,Clic1,Cox5b,Spi1,Rplp2,Mrpl51,Imp4,Erh,Wfdc17,Rps4x,H2-D1,Hint1,Rpl15,Rbm3,Rplp0,Ndufb9,Psmb3,Psmb8,Rps3,Lamtor1,Lgals3,Rps…	0.504347826086957
Ontology - Biological Process	GOBP_COLLAGEN_ACTIVATED_TYROSINE_KINASE_RECEPTOR_SIGNALING_PATHWAY	0.000873972077682433	0.031223042641311	0.477270815362862	-0.775352897927166	-1.93128326051352	10	Col4a5,Col4a3,Tspan9,Col4a1,Col4a2	0.5
Ontology - Cellular Component	GOCC_OXIDOREDUCTASE_COMPLEX	1.07218346987652e-05	0.0011594794888766	0.593325476396405	-0.445979447729259	-1.93081356975477	113	Ldhb,Ndufc1,Uqcrh,Rrm1,Ogdh,Idh3a,Cybb,Ndufs4,Ndufa12,Ncf4,Dbt,Foxred1,Bckdk,Ndufb4,Uqcr10,Ndufa1,Cyba,Ndufb1,Ndufb8,Ndufv2,Ndufb10,Ndufa5,Ndufb7,Ndufa8,P4ha2,Ndufa2,mt-Nd1,mt-Cytb,Ndufb9,Ndufb2,mt-Nd2,mt-Nd3,mt-Nd4,Dld,Ndufs2,Gmpr2,Uqcrb,Rrm2,P4hb,Ndufb5,Ndufa9,Pdk2,Sdhb,Ndufa3,Ldha,Dlst,Uqcrfs1,Idh3g,Ndufa13,mt-Nd5,Ndufb6,Ndufc2,Ndufv1,Ndufa10,Gmpr,Ndufs8,Ndufa11,Ncf2,Ndufa4,Ndufs3,Sdhc,Gldc,Nd…	0.557522123893805
Cell Type Signatures	TABULA_MURIS_SENIS_SPLEEN_NK_CELL_AGEING	2.17406882000695e-05	0.00198834122652635	0.575610261071129	-0.466514406527804	-1.92678135178972	88	S100a9,Itm2c,Rps27a,Rps11,Rpl12,Rps12,Rps16,Rps15a,Rps24,Rpl31,Rpl39,Rpl23a,Asb2,Eef1g,Rpl35a,Rplp2,Rpl5,Rps13,Cirbp,Bcl2a1b,Rbm3,Rps21,Psmb8,Lpxn,Rps26,Rps3,Rps17,Tpt1,Gimap7,Rpl38,Rpl13a,Jchain,Rps8,Rpl35,Rpl27,Rpl14,Rps20,Spint2,Rpl28,Serpina3g,Rps25,Cd3g,Rps29,Rgs1,Tox,Rps7,Rpl13,Tmsb10,Romo1,Cd7,Bcl2a1d,Cd3d,Thy1,Rps18,Rpl36a,Rab8b,Rpl41,Rpl6,Rpl37a,Rplp1	0.681818181818182
Curated - Chemical and Genetic Perturbation	HOFFMANN_LARGE_TO_SMALL_PRE_BII_LYMPHOCYTE_UP	5.06530642598729e-06	0.000643414518634338	0.610526878385931	-0.427011549053019	-1.923763443146	143	Pck2,Top2a,Crip2,Hells,Mcm6,Rbl1,Rrm1,Prc1,Ccne1,Rpa1,Hes1,Tubb5,Aurkb,Tuba1b,Ccna2,Lig1,Melk,Wdhd1,Anp32e,Ttk,Cdc20,Anp32a,Xpo1,Cdk1,Plk4,Mthfd2,Cdkn3,Ckap5,Cks2,Cenpe,Azin1,Ctc1,Racgap1,Tmpo,Dlgap5,Cks1b,Stim1,Arl1,Smc2,Rrm2,Rad51,Tuba1a,Cenpa,Nusap1,Casp3,Htt,Rfc3,Ccnb2,Dctpp1,Ldha,Chaf1b,Stmn1,Ncaph,Pclaf,Ramp1,Brca2,Zfp358,Kif2c,Fen1,H2-Eb1,Cenpl	0.426573426573427
Curated - Chemical and Genetic Perturbation	LE_EGR2_TARGETS_UP	3.62006813472893e-05	0.0030176661716842	0.557332238758646	-0.454859511820719	-1.92376310070338	101	Mcm5,Uhrf1,Top2a,ENSMUSG00000120992,Rbl1,Fignl1,Rrm1,Prc1,Tmx2,Birc5,Mcm4,Ccna2,Mad2l1,Cdc20,Dnajc9,Cdk1,Jpt1,Plk4,P2rx4,Tubb6,Mcm7,Marcks,Ccnd1,Cks2,Plk1,Hnrnpa2b1,Cd44,Lmnb1,Cks1b,Bzw2,Ppp1r14b,Rbm3,Basp1,Mcam,Smc2,Rrm2,Rad51,Csrp2,Nusap1,Tnfaip8,Tnc,Ccnb2,Tcf19,Spred2,Rpl13a,2700099C18Rik,Ezh2,Trim59,Ncaph,Pclaf,Cotl1	0.504950495049505
Positional	chr18B2	0.00116254878257451	0.0366584223687348	0.45505986738723	-0.548473148840051	-1.91958894929687	34	Cystm1,Tmco6,Hbegf,Slc4a9,Sra1,Prob1,Cxxc5,Sting1,Pfdn1,Ndufa2,Sil1,Ik,Slc23a1,Eif4ebp3,Zmat2,Wdr55	0.470588235294118
Canonical Pathways - Reactome	REACTOME_MISMATCH_REPAIR	0.00131935145245897	0.0388165808761138	0.45505986738723	-0.69658035760974	-1.91936591286066	14	Msh2,Rpa1,Pcna,Lig1,Pold4,Pold1,Mlh1	0.5
Curated - Chemical and Genetic Perturbation	CHEN_METABOLIC_SYNDROM_NETWORK	1.59954880632241e-20	8.53359288173007e-17	1.16906996676109	-0.345826238639741	-1.9184196682948	1150	Lpl,Tgfbr2,Tagln2,Ldhb,Slc43a1,Ifi27l2b,Slc1a5,Cystm1,Ang,Tnfaip2,Mcm5,Slc2a4,Sort1,Avpr1a,Cyp4f16,Igfbp2,Pkm,Smoc2,C8b,Ttc39c,Cyp2d41-ps,BC016579,Hc,Loxl2,Numbl,Clec7a,Hal,Scd2,Zbtb48,Ikbke,Elf3,Slc6a8,Niban1,Serpinb6b,Nipal3,Manba,Fzd5,Maged2,Plekhb2,Aph1c,Dck,Arhgap4,Tmem86a,Gal3st1,Sirpa,S100a6,Trem2,Gne,Birc5,Gpnmb,Mpeg1,Sstr2,Fos,Lgmn,Apbb1ip,Nans,Mcm3,Cybb,Cfp,Ctss,Ppib,Nrg1,Slc11a1,Tonsl,…	0.35304347826087
Canonical Pathways - Biocarta	BIOCARTA_ALTERNATIVE_PATHWAY	0.000362861823781002	0.0173361298197461	0.49849310876659	-0.864699739723501	-1.91783147669816	7	C9,Hc,C6,Cfp	0.571428571428571
Ontology - Biological Process	GOBP_DICARBOXYLIC_ACID_BIOSYNTHETIC_PROCESS	0.00215755991920564	0.05434887439758	0.431707695803346	-0.732642762886272	-1.91692107075192	12	Mthfd1l,Acmsd,Kynu,Got1,Slc25a12,Gls2,Kmo,Mthfd1,Htt	0.75
Ontology - Biological Process	GOBP_POSITIVE_REGULATION_OF_INTERLEUKIN_1_PRODUCTION	0.000241969245695079	0.0131375824103668	0.518848077743792	-0.493011080027383	-1.91424589205875	61	Lpl,Stat3,Fzd5,Lilra5,Tmed10,Myd88,Il16,Tlr8,Usp50,Pycard,P2rx7,Ifi209,Tlr2,Malt1,App,Gbp5,Ifi207,Egr1,Nod2,Ifi205,F2rl1,Tyrobp,Casp8,Tlr6,Tmem106a,Ccr5,Nlrp3,Nlrc4,Ifi211,Casp4,Lgals9,Ifi208,Hk1,Hmgb1,Naip5,Hdac2	0.59016393442623
Ontology - Biological Process	GOBP_AEROBIC_RESPIRATION	7.22484660397407e-07	0.000121719652522742	0.659444398037935	-0.417359003352573	-1.91348978855776	173	Fh1,Cycs,Ndufc1,Arl2,Msh2,mt-Atp8,Uqcrh,Atp5o,Cox7a2,Ogdh,Idh3a,Ndufs4,Ndufa12,Atp5j2,Adsl,Coq7,Cox10,Cox7a1,Ndufb4,Uqcr10,Cdk1,Ndufa1,Atp5h,Tefm,Afg1l,Ndufb1,Ndufb8,Ndufv2,Ndufb10,Ndufa5,Mdh2,Atp5k,Ndufb7,Cox5b,Ndufa8,Dnajc15,Mtch2,Ndufa2,mt-Nd1,mt-Cytb,Atp5pb,Ndufb9,Ndufb2,mt-Nd2,mt-Nd3,mt-Nd4,Atp5e,Dld,Ndufs2,Suclg1,Uqcrb,Mdh1,Cox8a,Ndufb5,Ndufa9,Trpv4,Atp5b,Sdhb,Atp5c1,Ndufa3,Cox7c,Dlst,Uqcrf…	0.450867052023121
Cell Type Signatures	TABULA_MURIS_SENIS_THYMUS_PROFESSIONAL_ANTIGEN_PRESENTING_CELL_AGEING	9.73090043158495e-05	0.00648929422531322	0.538434096309916	-0.476428583323412	-1.91330223543811	73	Nubp1,Rpl12,Fus,Jpt1,Rps16,Rps15a,Rps24,Rpl23a,Rac2,Cd74,Rps27,Rpl35a,Rplp2,Rpl5,Rps13,Rps4x,Rps21,Rps3,Tpt1,Coro1a,Gimap7,Cd79a,Shisa5,Rpl9,Cd79b,Rpl38,Rpl13a,Jchain,Rps8,Rpl35,Rps23,Rps20,Cd22,Fubp1,Rpsa,Rps29,Ptprcap	0.506849315068493
Canonical Pathways - Reactome	REACTOME_BASE_EXCISION_REPAIR	0.000868622621220206	0.0311013535853006	0.477270815362862	-0.543650382164802	-1.91178193996427	37	Pole,Ung,Rpa1,Pcna,Rfc2,Lig1,Pold4,Parp1,Neil2,Pold1,Mutyh,Pnkp,Rfc4,Neil1,Pole2,Pold2,Rfc3,Ogg1	0.486486486486487
Ontology - Cellular Component	GOCC_ORGANELLAR_RIBOSOME	8.97183584698914e-05	0.00608450138690938	0.538434096309916	-0.456643247266065	-1.90926282478898	92	Mrps31,Mrps27,Mrps18b,Mrpl58,Mrpl19,Mrpl47,Dap3,Chchd1,Mrpl16,Mrpl42,Mrpl54,Mrps25,Mrpl1,Mrpl35,Mrpl23,Mrpl51,Mrpl50,Mrpl55,Mpv17l2,Mrpl44,Mtg2,Mrps14,Mrpl17,Mrpl36,Mrps16,Mrpl4,Mrps28,Mrps2,Mrps18c,Mrps33,Mrpl30,Mrpl32,Mrpl2,Mrpl21,Mrps22,Mrpl33,Mrpl10,Mrpl57,Mrps6,Mrpl41,Mrpl52,Mrps35,Nsun3,Aurkaip1,Mrpl20,Mtg1,Mrpl40	0.510869565217391
Cell Type Signatures	TABULA_MURIS_SENIS_HEART_AND_AORTA_LEUKOCYTE_AGEING	1.03044387584877e-05	0.00112192205666392	0.593325476396405	-0.435573461491724	-1.9087004167078	122	Fabp4,Tnfaip2,Rpl22l1,Stat3,Pim1,S100a6,Ifitm2,Mpeg1,Fos,Plek,Icam1,Rps27a,Itgb2,Rps11,Lmo4,Nfkbiz,C4b,Rps12,Cdk2ap2,Rps15a,Eef1b2,Ms4a6d,Sirpb1c,Rpl39,Rpl23a,Ccl6,Fosl2,Vsig4,Mcl1,Rpl10,Rpl35a,Ier5,Rpl5,Junb,Wfdc17,Rps13,Rps4x,Rbm3,Rps21,Socs3,Lgals3,Il1b,Rps14,Tpt1,Pirb,Napsa,Rack1,Rpl9,Rpl38,Rpl13a,Pfdn5,Rps8,Rpl35,Rpl14,Rps23,Rps20,Id3,Zfp36,Rps9,Rps25,Rps29	0.5
Curated - Chemical and Genetic Perturbation	HEVNER_CORTEX_VASCULAR_ENDOTHELIAL_CELLS	0.00244049236162279	0.0587076599652235	0.431707695803346	-0.629843882117443	-1.908322975164	19	Tgfbr2,Dll4,Slc7a1,Vwf,Myh9,Ttyh2,Tgfbi,Acvrl1,Anxa3,Pecam1,Eng	0.578947368421053
Ontology - Biological Process	GOBP_COTRANSLATIONAL_PROTEIN_TARGETING_TO_MEMBRANE	0.00247832870043965	0.0592024639560247	0.431707695803346	-0.629620576625186	-1.90764639639035	19	Sec61b,Tram1,Ssr3,Srp54c,Srprb,Sec61a1,Srpr,Srp14,Srp72,Srp68,Sec63,Zfand2b,Srp9	0.68421052631579
Hallmark	HALLMARK_IL6_JAK_STAT3_SIGNALING	0.000189011736574967	0.0109825526646021	0.518848077743792	-0.473992107668881	-1.90668628569413	74	Il17rb,Il1r1,Stat3,Pim1,Il4ra,Acvr1b,Osmr,Il13ra1,Il17ra,Ifngr1,Irf1,Itgb3,Lepr,Map3k8,Myd88,Tnfrsf1a,Il2rg,Irf9,Tlr2,Itga4,Csf3r,Stat2,Cd44,Stat1,Csf2ra,Socs3,Il1b,Cd38,Il3ra,Acvrl1,Pdgfc,Tnfrsf1b	0.432432432432432
Ontology - Biological Process	GOBP_RIBOSE_PHOSPHATE_BIOSYNTHETIC_PROCESS	7.94477350575513e-07	0.000131767141902395	0.659444398037935	-0.407241169137231	-1.90597010591326	198	Ctps2,Nme4,Acsl4,Pkm,Ndufc1,Gucy2c,Stat3,mt-Atp8,Atp5o,Trem2,G6pdx,Ndufs4,Papss1,Ndufa12,Ppargc1a,Atp5j2,Adsl,Nme1,Slc25a12,Atp5g1,Ndufb4,Pfas,Ndufa1,Cad,Atp5h,Parp1,Dmac2l,Aldoa,Ndufb1,Ndufb8,Ndufv2,Ndufb10,Adcy2,Acsl5,Adk,Impdh2,Ndufa5,Adcy7,Atp5l,Atic,Atp5k,Ndufb7,Ndufa8,Gmps,Dip2a,Ndufa2,mt-Nd1,Atp5pb,Ndufb9,Ndufb2,Prpsap2,mt-Nd2,mt-Nd3,Mthfd1,mt-Nd4,Atp5e,Adcy1,Dld,Ndufs2,Gmpr2,Pid1,Pdk3,Ndu…	0.444444444444444
Ontology - Biological Process	GOBP_PURINE_CONTAINING_COMPOUND_BIOSYNTHETIC_PROCESS	1.64638603699925e-07	3.42213097690558e-05	0.690132458796796	-0.40321526793405	-1.90473673931304	214	Nme4,Acsl4,Pkm,Pgm2,Ndufc1,Gucy2c,Stat3,Kynu,mt-Atp8,Atp5o,Dck,Trem2,G6pdx,Ndufs4,Papss1,Nadsyn1,Nmnat2,Ndufa12,Ppargc1a,Mtap,Atp5j2,Adsl,Nme1,Slc25a12,Atp5g1,Ndufb4,Pfas,Ndufa1,Atp5h,Parp1,Dmac2l,Aldoa,Ndufb1,Ndufb8,Ndufv2,Ndufb10,Adcy2,Acsl5,Adk,Impdh2,Ndufa5,Adcy7,Atp5l,Atic,Atp5k,Ndufb7,Ndufa8,Qprt,Gmps,Dip2a,Ndufa2,mt-Nd1,Atp5pb,Ndufb9,Ndufb2,Prpsap2,mt-Nd2,mt-Nd3,Mthfd1,mt-Nd4,Atp5e,Mthfd2l…	0.434579439252336
Ontology - Biological Process	GOBP_RESPIRATORY_BURST	0.00130563678039599	0.0386260936603287	0.45505986738723	-0.593580828946262	-1.90338323067225	24	Trem2,Cd24a,Cybb,Slc11a1,Ncf4,Cyba,Selenok,Prdx2,Rac2	0.375
Ontology - Biological Process	GOBP_ASTROCYTE_ACTIVATION	0.00530760399643724	0.0953402940100763	0.407017918923954	-0.64367952297276	-1.90174732557909	18	Smo,Trem2,Ifngr1,Csf1r,C1qa,App,Egfr,Il1b,Agt,Nr1d1,Lrp1	0.611111111111111
Cell Type Signatures	TABULA_MURIS_SENIS_MARROW_PROERYTHROBLAST_AGEING	0.000407923096015244	0.0189373270373891	0.49849310876659	-0.48418257600792	-1.9010488137832	64	Tagln2,Lcn2,Rpl22l1,S100a6,Cpne3,Ifitm2,Cybb,Hmgn2,Rgs2,Ptma,Hmgb2,Atp5h,Calm1,Cyba,Fpr2,Cks2,Ndufb10,Chil3,Cd63,Ndufb7,Rpl10,Cox5b,Rbm3,Rps17,Il1b,Rps14,Cenpa,Rpl32,Jchain,Rps8,Rpl35,H3f3b,Rps5,Rps9,Orm1,Rpl36al,Atp5j,Rps7,Ndufa4,Rpl13	0.625
Ontology - Molecular Function	GOMF_PROTON_CHANNEL_ACTIVITY	0.00538623373920473	0.0963203027887952	0.407017918923954	-0.643044886082323	-1.89987229465761	18	mt-Atp8,Atp5o,Atp5j2,Atp5h,Asic5,Atp5l,Atp5k,Tmem175,Atp5pb,Atp5e,Atp5b,Atp5c1,Atp5a1	0.722222222222222
Ontology - Biological Process	GOBP_NUCLEOSIDE_PHOSPHATE_BIOSYNTHETIC_PROCESS	2.62524356629789e-07	4.9431792092468e-05	0.674962860011025	-0.391987345500831	-1.89830865781344	239	Ctps2,Nme4,Acsl4,Pkm,Ndufc1,Gucy2c,Stat3,Kynu,mt-Atp8,Atp5o,Rrm1,Dck,Trem2,G6pdx,Ndufs4,Papss1,Nadsyn1,Nmnat2,Ndufa12,Ppargc1a,Atp5j2,Adsl,Nme1,Slc25a12,Atp5g1,Gars,Ndufb4,Pfas,Ndufa1,Cad,Atp5h,Parp1,Dmac2l,Aldoa,Ndufb1,Ndufb8,Ndufv2,Ndufb10,Adcy2,Acsl5,Adk,Impdh2,Ndufa5,Adcy7,Atp5l,Atic,Atp5k,Ndufb7,Ndufa8,Qprt,Gmps,Dip2a,Ndufa2,mt-Nd1,Flad1,Kmo,Atp5pb,Ndufb9,Ndufb2,Prpsap2,mt-Nd2,mt-Nd3,Mthfd1,…	0.422594142259414
Curated - Chemical and Genetic Perturbation	LIANG_HEMATOPOIESIS_STEM_CELL_NUMBER_LARGE_VS_TINY_UP	0.00110212101265205	0.0354205759186667	0.45505986738723	-0.539394838925932	-1.89681704528984	37	Rps4l,Il1r1,S100a6,Serpine2,Fkbp11,Gcat,Fkbp1a,Elovl2,Cdkn3,Nlrx1,Prtn3,Lyz2,Msr1,Pgam1,Slfn2,Tuba1a,Arhgap9,Ltv1,Tlr6	0.513513513513514
Ontology - Biological Process	GOBP_REGULATION_OF_B_CELL_DIFFERENTIATION	0.00142718874405857	0.0408328736586485	0.45505986738723	-0.541616101381584	-1.89559012172634	34	Bcl6,Cd24a,Inpp5d,Flt3,Card11,Nckap1l,Il2rg,Ptpn6,Spi1,Ppp2r3c,Atp11c,Tlr9,Xbp1,Cyld	0.411764705882353
Ontology - Biological Process	GOBP_NEGATIVE_REGULATION_OF_AMINO_ACID_TRANSPORT	0.00143720172413255	0.0409295615564794	0.45505986738723	-0.760882320875566	-1.8952393077477	10	Il1rn,Slc43a1,Rgs2,Rgs4,Adora1,Slc43a2,Abat,Il1b	0.8
Curated - Chemical and Genetic Perturbation	ABBUD_LIF_SIGNALING_1_UP	0.000736189949973811	0.0282559236194984	0.477270815362862	-0.534589028111656	-1.89408351667771	38	Lcn2,Aldoc,Il1r1,Stat3,Elf3,Tmem176a,Cyb561,Tmem176b,Lrg1,Vwf,Irf1,Rgs4,Tnfrsf1a	0.342105263157895
Ontology - Biological Process	GOBP_L_ALANINE_TRANSPORT	0.000742253658346716	0.0284205019182756	0.477270815362862	-0.817838577142246	-1.89316746863464	8	Sfxn1,Slc7a8,Slc36a4,Slc38a4,Slc1a4,Slc38a3,Slc3a2	0.875
Ontology - Molecular Function	GOMF_ELECTRON_TRANSFER_ACTIVITY	0.00031968844435427	0.0158231485681392	0.49849310876659	-0.50598600391912	-1.89123126928758	51	Uqcrh,Cox7b,Cybb,Ndufs4,Cox7a1,Uqcr10,Cyba,Ndufv2,Cox5b,Steap4,Ndufa2,mt-Nd1,mt-Cytb,mt-Nd2,mt-Nd3,mt-Nd4,Ndufs2,Uqcrb,Aox3,Sdhb,Cox7c,Uqcrfs1,Cox5a,mt-Nd5,Cox4i1,Ndufv1,Ndufa10,Ndufs8,Ndufs3,Sdhc	0.588235294117647
Canonical Pathways - Reactome	REACTOME_RESOLUTION_OF_AP_SITES_VIA_THE_MULTIPLE_NUCLEOTIDE_PATCH_REPLACEMENT_PATHWAY	0.0015343577127633	0.0427829184543146	0.45505986738723	-0.589785357753381	-1.8912126283402	24	Pole,Rpa1,Pcna,Rfc2,Lig1,Pold4,Parp1,Pold1,Rfc4,Pole2,Pold2,Rfc3,Pold3,Fen1	0.583333333333333
Ontology - Molecular Function	GOMF_DNA_REPLICATION_ORIGIN_BINDING	0.00210978398482883	0.0536837721417893	0.431707695803346	-0.685758016332551	-1.88954590326973	14	Mcm5,Cdc6,Mcm2,Orc3	0.285714285714286
Ontology - Cellular Component	GOCC_REPLICATION_FORK	0.000427348414105169	0.0196543430107852	0.49849310876659	-0.470048891515235	-1.88694163832211	70	Bcl6,Uhrf1,Timeless,Xrcc2,Trp53,Rpa1,Tonsl,Rad51c,Prim1,Pcna,Chek1,Rfc2,Dmap1,Helb,Wdhd1,Rpa2,Pold4,Tipin,Parp1,Mms22l,Pold1,Prim2,Blm,Rfc4,Mre11a,Pold2,Donson,Rfc3,Pola2,Ube2b,Pold3,Stn1,Mus81,E2f6,Etaa1,Hmces	0.514285714285714
Canonical Pathways - Reactome	REACTOME_ER_PHAGOSOME_PATHWAY	0.00237079691328578	0.0581972463146301	0.431707695803346	-0.595585152029825	-1.8862038292118	23	H2-Q2,H2-Q7,H2-Q1,H2-M2,Calr,Snap23,Pdia3,Tap2,Sec22b,H2-T22,H2-T23,H2-M3,H2-Q4,Vamp8,Tapbp	0.652173913043478
Canonical Pathways - Biocarta	BIOCARTA_MCM_PATHWAY	0.00275228313442718	0.0636818599797515	0.431707695803346	-0.700668843091299	-1.88566617465325	13	Mcm6,Cdc6,Ccne1,Mcm4,Orc3,Kitl,Mcm7,Cdkn1b,Orc6	0.692307692307692
Ontology - Biological Process	GOBP_RESPONSE_TO_ACIDIC_PH	0.00289616660262796	0.0659361969773265	0.431707695803346	-0.719855303969445	-1.88346336028131	12	Lgmn,Ctss,Pck1,Rab11fip5,Slc9a1,Impact,Slc38a3,Rab11b	0.666666666666667
Cell Type Signatures	TABULA_MURIS_SENIS_MAMMARY_GLAND_T_CELL_AGEING	7.95050546048648e-11	4.74455387164149e-08	0.839088935621274	-0.360700256311008	-1.88193635408417	499	Tagln2,Btg2,Ifitm3,Sptssa,Pkm,Ndufc1,Avpi1,Esyt1,Ssbp4,Tmem176a,Serpinb6b,Cox7b,Cox7a2,S100a6,Calm2,Smim14,Ifitm2,Plaat3,Fos,Ctss,Ppib,Sec61b,Itm2c,Ndufa12,Laptm5,Rgs2,Hnrnpa3,Tmsb4x,Tmem176b,Atp5j2,Nme1,Itgb2,Tpm3,Hcls1,Cbx3,Cmtm7,Gng2,Micos10,Atp5g1,Rpn2,Sec61g,Sh3bgrl3,Fus,Pglyrp1,Lmo4,Anapc11,Nfkbiz,Uqcr10,Tram1,Vars,Snrpd2,Hmgb2,Tmem258,Jpt1,Wipf1,Ndufa1,Sla,Arhgdib,Swi5,Sec11c,Atp5h,Calm1,C…	0.428857715430862
Curated - Chemical and Genetic Perturbation	PIONTEK_PKD1_TARGETS_DN	0.00312941154825994	0.0691798782180945	0.431707695803346	-0.719223259865738	-1.88180965028591	12	Afp,Uhrf1,Rrm1,Tubb5,Ccna2,Serpina1a,Rps6,Hnrnpdl,Tuba1a	0.75
Ontology - Cellular Component	GOCC_U4_SNRNP	0.0018880828860197	0.0496203063887444	0.45505986738723	-0.754843830255064	-1.88019836847306	10	Snrpe,Ddx39b,Snrpd1,Snrpd2,Snrpg,Snrpd3,Prpf31	0.7
Ontology - Biological Process	GOBP_CHONDROCYTE_DEVELOPMENT_INVOLVED_IN_ENDOCHONDRAL_BONE_MORPHOGENESIS	0.000853067219578843	0.0310303201121804	0.477270815362862	-0.846730274456968	-1.87797671032734	7	Tgfbr2,Smpd3,Sox9	0.428571428571429
Ontology - Biological Process	GOBP_CHEMOKINE_PRODUCTION	6.76975351344021e-05	0.00483704932958083	0.538434096309916	-0.457209960715399	-1.87740662550696	87	Lpl,Tlr3,Hc,Il4ra,Sirpa,Trem2,Cd24a,Il17ra,Csf1r,Nfkbiz,Myd88,Il33,Il16,Mif,Selenok,Gstp3,Pycard,Slamf9,Cd84,Tlr2,Chil3,Oas3,Foxp1,Cd74,App,Aif1,Gstp1,Egr1,Il1b,Tlr9,Nod2,F2rl1,Oas1a,Nfkb1,Trpv4	0.402298850574713
Ontology - Molecular Function	GOMF_PEPTIDE_ANTIGEN_BINDING	0.00221042385480006	0.0553643721378326	0.431707695803346	-0.601995658608494	-1.87664991395198	22	H2-Q2,H2-Q7,H2-Q1,H2-M2,Tap2,H2-D1,H2-T22,H2-T23,H2-Aa,Dhcr24,H2-M3,H2-Eb1,H2-Q4,H2-Ab1	0.636363636363636
Ontology - Biological Process	GOBP_MITOCHONDRIAL_RESPIRATORY_CHAIN_COMPLEX_ASSEMBLY	6.679490133261e-05	0.0048024127005334	0.538434096309916	-0.445408231132937	-1.87623735758311	96	Ndufc1,Lyrm7,Ndufs4,Ndufa12,Ndufaf5,Foxred1,Samm50,Ndufaf3,Ndufb4,Ndufa1,Ndufb1,Ndufb8,Cox20,Ndufb10,Coa3,Ndufa5,Coa4,Ndufb7,Ndufa8,Fastkd3,Ndufaf7,Ndufa2,mt-Nd1,Smim20,Sdhaf3,Ndufb9,Ndufb2,Bcs1l,mt-Nd2,mt-Nd4,Oma1,Ndufs2,Ndufaf8,Uqcc1,Chchd7,Timm21,Ndufb5,Ndufa9,Sdhaf4,Ndufa3,Ndufa13,Tmem126a,mt-Nd5,Ndufb6,Ndufc2,Oxa1l,Ndufaf2,Ndufa10,Ndufaf4,Slc25a33,Tfam,Ttc19,Ndufs8,Ndufa11	0.5625
Curated - Chemical and Genetic Perturbation	MORI_PLASMA_CELL_DN	0.00151845448517315	0.0424875245370563	0.45505986738723	-0.541298484451718	-1.87260351777847	33	Calm2,Smim14,Laptm5,Cd83,Cpm,Ablim1,Mta3,Anp32a,Lmo2,Gpr137b,Mical1,Pik3ap1,Tlr1,Cd22,Rel,Cotl1,Arpc5l,Klhl6	0.545454545454545
Ontology - Biological Process	GOBP_AEROBIC_ELECTRON_TRANSPORT_CHAIN	0.000445256154625607	0.0202452407806331	0.49849310876659	-0.485698825375195	-1.87243403847049	59	Cycs,Uqcrh,Cox7a2,Cox7a1,Uqcr10,Afg1l,Ndufb8,Ndufv2,Cox5b,Ndufa8,Dnajc15,mt-Nd1,mt-Cytb,Ndufb9,mt-Nd2,mt-Nd3,mt-Nd4,Dld,Ndufs2,Uqcrb,Cox8a,Sdhb,Cox7c,Uqcrfs1,Cox5a,mt-Nd5,Ndufb6,Ndufc2,Cox6c,Cox4i1,Ndufv1,Ndufa10	0.542372881355932
Ontology - Molecular Function	GOMF_PROTON_TRANSPORTING_ATP_SYNTHASE_ACTIVITY_ROTATIONAL_MECHANISM	0.00159998708406799	0.0439996448118696	0.45505986738723	-0.67455567020051	-1.8719385211562	15	mt-Atp8,Atp5o,Atp5j2,Atp5h,Atp5l,Atp5k,Atp5pb,Atp5e,Atp5b,Atp5c1,Atp5a1	0.733333333333333
Ontology - Biological Process	GOBP_GLUCOSAMINE_CONTAINING_COMPOUND_METABOLIC_PROCESS	0.00758787249802044	0.116772980125786	0.407017918923954	-0.633309217165364	-1.87110831869634	18	Chil1,Ctbs,Gnpnat1,Chst2,Gfpt1,Chil3,Mgat3,Gnpda2	0.444444444444444
Canonical Pathways - Biocarta	BIOCARTA_NPP1_PATHWAY	0.00122059843656311	0.0372693666235547	0.45505986738723	-0.807556083920797	-1.86936511667012	8	Col4a5,Col4a3,Col4a1,Col4a2,Col4a4	0.625
Positional	chr1H3	0.000144607901765279	0.00893687719327135	0.518848077743792	-0.453441086867117	-1.86868634845117	86	Tagln2,Grem2,Tstd1,Fh1,Igsf9,Gm7694,Fmn2,Nos1ap,3110045C21Rik,Opn3,Dusp12,Ufc1,Slamf9,Ifi209,Cd84,Kcnj10,Fcer1g,Copa,Cd48,Ifi207,Kmo,Nectin4,Dusp23,Slamf7,Ndufs2,Fcgr4,Pea15a,Ifi205,Ly9,Fcgr3	0.348837209302326
Ontology - Biological Process	GOBP_L_AMINO_ACID_TRANSPORT	0.000499690677195176	0.0218512275642317	0.477270815362862	-0.494748534261327	-1.86811378399871	53	Slc43a1,Slc1a5,Slc7a2,Slc66a1,Sfxn1,Slc11a1,Slc3a1,Rgs2,Slc6a20b,Slc7a1,Arg1,Slc38a1,Slc25a12,Slc15a4,Slc25a15,Slc7a8,Slc36a4,Rgs4,Slc38a9,Slc25a22,Slc38a4,Kcnj10,Slc1a4	0.433962264150943
Ontology - Molecular Function	GOMF_SINGLE_STRANDED_DNA_HELICASE_ACTIVITY	0.00399253362414981	0.0801762868939997	0.407017918923954	-0.616114321968015	-1.86672467467092	19	Mcm5,Mcm6,Mcm3,Mcm4,Mcm2,Rfc2,Helb,Mcm7,Rfc4,Chtf18,Rad51,Rfc3	0.631578947368421
Cell Type Signatures	TABULA_MURIS_SENIS_SPLEEN_MACROPHAGE_DENDRITIC_CELL_PROGENITOR_AGEING	0.00123868104806799	0.0374058305176004	0.45505986738723	-0.806336213657909	-1.86654130918268	8	S100a9,S100a8,Rpl12,Rpl31,Rpl10,Rplp2	0.75
Curated - Chemical and Genetic Perturbation	VILIMAS_NOTCH1_TARGETS_DN	0.00170318778498417	0.0458914486509623	0.45505986738723	-0.643433630006347	-1.86478398392987	17	Cela2a,Trem2,Ncf4,Csf1r,Pglyrp1,Lyz2,Ccl6,Csf3r,Csf2ra,Matk,Pirb	0.647058823529412
Ontology - Biological Process	GOBP_FEMALE_MATING_BEHAVIOR	0.00118154171664481	0.0367001399134628	0.45505986738723	-0.839556512230293	-1.86206590756815	7	Fuom,Avpr1a	0.285714285714286
Ontology - Cellular Component	GOCC_CYTOSOLIC_SMALL_RIBOSOMAL_SUBUNIT	0.00103479610778057	0.0341428421918852	0.45505986738723	-0.512586902052622	-1.86078765708057	43	Rps4l,Rps27a,Rps11,Rps12,Rps16,Rps15a,Rps24,Rps27,Rps13,Rps4x,Rps21,Rps26,Rps3,Rps6,Rps17,Rps14,Rps8,Rps23,Rps20,Rps5,Rpsa,Rps9,Rps25,Rps29,Rps7,Dhx29,Eif2d,Rps27rt,Rps18	0.674418604651163
Cell Type Signatures	TABULA_MURIS_SENIS_KIDNEY_MACROPHAGE_AGEING	4.55554712889795e-05	0.00355666008770789	0.557332238758646	-0.431560514109129	-1.86034954945574	112	Spink1,Tnfaip2,Clec12a,S100a6,Trem2,Ifitm2,Fos,Cfp,Sec61b,Ms4a7,Ifi30,Ms4a6c,Cd300a,Gngt2,Atp5mpl,Sec61g,AB124611,Lmo4,Ndufa1,Atp5h,Cyba,Fgr,Ms4a6d,Clec4a1,Lyz2,Atp1b3,Prdx2,Il2rg,Sirpb1c,Ccl6,Pla2g7,Cd84,Atp5l,Plac8,Itga4,Prr13,Mcl1,Pgk1,Rpl10,Cd44,Junb,Hint1,Rbm3,Socs3,Lgals3	0.401785714285714
Ontology - Biological Process	GOBP_BONE_GROWTH	0.00233657922587753	0.0576224198924034	0.431707695803346	-0.566397028122215	-1.86006362400442	26	Tgfbr2,Smpd3,Rarb,Sox9,Mmp13,Lepr,Evc	0.269230769230769
Ontology - Biological Process	GOBP_ANTIMICROBIAL_HUMORAL_IMMUNE_RESPONSE_MEDIATED_BY_ANTIMICROBIAL_PEPTIDE	0.0012296223751506	0.0372924430601304	0.45505986738723	-0.507312424724567	-1.85924215971778	45	Ang,H2bc21,S100a9,Ccl21a,Dmbt1,Cxcl1,Hmgn2,Pglyrp1,Kng2,Rpl39,Hrg,App,Hmgn2-ps,Ccl25,Mmp7,Lgals3,Nod2	0.377777777777778
Ontology - Biological Process	GOBP_LEUKOCYTE_MIGRATION	9.86941797278749e-08	2.35761245752931e-05	0.704975715167238	-0.376978834824392	-1.85847282068841	286	Smpd3,Mpp1,Emp2,Itga7,Il1r1,Hc,Cyp7b1,S100a9,Ccl21a,Sirpa,Trp53,Trem2,Trpm4,P2ry12,Cd24a,Lgmn,Cxcl1,Ppib,Il17ra,Ano6,Icam1,Spns2,Gpr35,Itgb2,Cd300a,Chst2,Cxadr,S100a8,Csf1r,Slc8b1,Ednra,Vav1,Itgb3,Myd88,Plcb1,Mst1,Kitl,Il33,Calr,Il16,Adam8,P2rx4,Mif,Cx3cr1,Nckap1l,Fadd,Prtn3,Selenok,Pycard,Rarres2,Edn1,Ccl6,Asb2,Slamf9,Msn,Myo1f,Adam10,Pla2g7,Vcam1,Gcnt1,Tlr2,Rac2,Gpr183,Itga4,Fcer1g,Plg,Pdgfb,Cd…	0.384615384615385
Curated - Chemical and Genetic Perturbation	JACKSON_DNMT1_TARGETS_DN	0.00452485629432592	0.0871484055242916	0.407017918923954	-0.613126954479666	-1.85767344439762	19	H19,Scd2,Gas2,Jup,Pold1,Mdh2,Gjb2,Cenpa,Fzd8	0.473684210526316
Ontology - Biological Process	GOBP_RESPONSE_TO_INDOLE_3_METHANOL	0.000474218168766429	0.0210245478978025	0.49849310876659	-0.923212530429183	-1.85580742279476	5	Brca1,Cdh1,Jup	0.6
Curated - Chemical and Genetic Perturbation	JIANG_AGING_HYPOTHALAMUS_UP	0.000865791245380004	0.0311013535853006	0.477270815362862	-0.501032979325827	-1.85490470211109	49	Ndufc1,Atp5o,Ppa1,Cox7a2,Ctss,Csf1r,Prep,Psmd14,Ndufa1,Rps12,Btg3,Actb,Atp5l,Atp5md,Hspe1	0.306122448979592
Ontology - Molecular Function	GOMF_SNRNP_BINDING	0.00396248973248458	0.0797731423502085	0.407017918923954	-0.688415527353161	-1.85268959343007	13	Snrpe,Snrpd1,Snrpd2,Snrpg,Snrpd3,Prpf31,Snrpa,Snrpb2,Snrpc,Snrpb,Snrnp70	0.846153846153846
Ontology - Cellular Component	GOCC_CYTOSOLIC_LARGE_RIBOSOMAL_SUBUNIT	0.000544439471302452	0.0230039416467076	0.477270815362862	-0.492449777575489	-1.85244060782427	52	Rpl9-ps6,Rpl12,Rps12,Rpl31,Rpl39,Rpl23a,Rpl10,Rpl35a,Rplp2,Rpl5,Rpl34,Rpl15,Rplp0,Rpl26,Rpl9,Rpl32,Rpl38,Rpl13a,Rpl35,Rpl27,Rpl14,Rpl18,Rpl28,Rpl36al,Rpl19,Rpl13,Zcchc17,Rpl36a,Rpl41,Rpl6,Rpl37a,Rplp1,Rpl8,Rpl10a	0.653846153846154
Canonical Pathways - Reactome	REACTOME_MITOTIC_G1_PHASE_AND_G1_S_TRANSITION	1.5673100666343e-05	0.00152621439647379	0.575610261071129	-0.418287387218204	-1.85207990545339	127	Mcm5,Pole,Mnat1,Mcm6,Rbl1,Cdc6,Ptk6,Ccne1,Mcm3,Rpa1,Mcm4,Mcm2,Prim1,Rps27a,Orc3,Ccna2,Psmd13,Psmd14,Psmc5,Mcm7,Ccnd1,Cdt1,Ccnd3,E2f2,Psmf1,Cdkn1b,Cks1b,Prim2,Psmb3,Psmb8,Ppp2r1a,Orc6,Pole2,Psmc6,Psmb4,Psme2b,Rbbp4,Cdk4,Psmb2,Akt2,Psmc2,Hdac1,Lin52,Psmc4,Psmd9,Pola2	0.362204724409449
Ontology - Biological Process	GOBP_PURINE_CONTAINING_COMPOUND_SALVAGE	0.00293674095347884	0.0664683303632765	0.431707695803346	-0.597228360089948	-1.85066505586214	21	Pgm2,Dck,Mtap,Adsl,Adk,Impdh2,Gmps,Gmpr2,Aprt,Dguok,Gmpr	0.523809523809524
Canonical Pathways - Reactome	REACTOME_ORC1_REMOVAL_FROM_CHROMATIN	0.0003301597577736	0.0160127482520196	0.49849310876659	-0.463296620809956	-1.84990072741231	68	Mcm5,Mcm6,Cdc6,Mcm3,Rbx1,Mcm4,Mcm2,Rps27a,Orc3,Ccna2,Psmd13,Psmd14,Psmc5,Mcm7,Cdt1,Psmf1,Psmb3,Psmb8,Orc6,Psmc6,Psmb4,Psme2b,Psmb2,Psmc2,Psmc4,Psmd9,Psma3,Psmd6,Psmb5,Psmd4,Skp2,Psme2,Psmd1,Psmc3,Psmb6,Psma8,Psma2,Mcm8,Psma7,Orc4,Psma5,Psma6,Psmd2,Psma1	0.647058823529412
Ontology - Biological Process	GOBP_NEUTROPHIL_CHEMOTAXIS	0.000267431354453953	0.0139877085883513	0.49849310876659	-0.460135107260271	-1.84894946490775	71	Mpp1,S100a9,Ccl21a,Cxcl1,Ppib,Itgb2,Cxadr,S100a8,Ednra,Vav1,Nckap1l,Edn1,Ccl6,Rac2,Fcer1g,Cd74,Ccl25,Csf3r,Pde4b,Prkca,Dysf,Lgals3,C3ar1,Cx3cl1,Il1b,Nod2,Dnm1l,Fcgr3,Gbf1,Ccl9	0.422535211267606
Ontology - Biological Process	GOBP_POSITIVE_REGULATION_OF_MEMBRANE_DEPOLARIZATION	0.00472708761448374	0.0895349553488903	0.407017918923954	-0.706651638594388	-1.84891666760821	12	Trpm4,Ank3,Parp1,P2rx7,Alox12,Rack1	0.5
Ontology - Biological Process	GOBP_SPINDLE_MIDZONE_ASSEMBLY	0.00296411549061618	0.0665367018615877	0.431707695803346	-0.741688080321186	-1.84742944519344	10	Prc1,Birc5,Aurkb,Mlh1,Racgap1,Map10	0.6
Canonical Pathways - Reactome	REACTOME_POLYMERASE_SWITCHING_ON_THE_C_STRAND_OF_THE_TELOMERE	0.00364290870922981	0.0759417755476985	0.431707695803346	-0.583134029711163	-1.8467714247682	23	Prim1,Pcna,Rfc2,Pold4,Pold1,Ctc1,Prim2,Pot1a,Rfc4,Chtf18,Pold2,Rfc3,Pola2,Pold3,Stn1	0.652173913043478
Positional	chrXF2	0.00496148344312318	0.0921212790106572	0.407017918923954	-0.70516443803252	-1.84502548593291	12	Col4a5,Acsl4,Amot	0.25
Ontology - Biological Process	GOBP_MEIOSIS_II_CELL_CYCLE_PROCESS	0.00187175258605412	0.0495163638674317	0.45505986738723	-0.795896736620134	-1.84237556441366	8	Mastl,Rad51c,Bub1b,Sgo2a,Gtf2b,Ppp2r1a,Sycp3	0.875
Ontology - Cellular Component	GOCC_ENDOPLASMIC_RETICULUM_PROTEIN_CONTAINING_COMPLEX	3.40968185191395e-05	0.00291557945941321	0.557332238758646	-0.418273508614546	-1.84203475226648	125	H2-Q2,Sptssa,Nbas,Selenos,Spcs3,H2-Q7,Ppib,Sec61b,H2-Q1,Stt3a,Gpaa1,Pigs,Magt1,Dnajc10,Rpn2,Sec61g,Sdf2l1,Calr,Tmem258,Sec11c,Krtcap2,Ddost,Prkcsh,Spcs2,Dad1,Hsp90b1,Ssr4,Srprb,Tusc3,Pdia3,Rpn1,Tap2,Ganab,P4ha2,Ostc,H2-D1,Get3,Pigq,Rint1,Sec61a1,Srebf2,Pigh,Srpr,Syvn1,P4hb,H13,Pdia6,Dnajb11,Spcs1,Ost4,Ext2,Insig1,Rnf125,Derl1	0.432
Ontology - Biological Process	GOBP_CHONDROCYTE_DIFFERENTIATION_INVOLVED_IN_ENDOCHONDRAL_BONE_MORPHOGENESIS	0.00482558062951481	0.090649551614301	0.407017918923954	-0.684400591899026	-1.84188444909701	13	Tgfbr2,Smpd3,Sox9,Ihh	0.307692307692308
Ontology - Biological Process	GOBP_ACUTE_INFLAMMATORY_RESPONSE	0.00047792516824638	0.0211303655187384	0.49849310876659	-0.457748970173201	-1.84134644775469	74	Il1rn,Serpina3n,Saa1,Orm2,Stat3,Itih4,Selenos,Cxcl1,Ano6,Icam1,Bdkrb2,Ighg2b,Serpinf2,Saa3,F3,Hp,Adam8,Plscr1,Serpinb9	0.256756756756757
Ontology - Biological Process	GOBP_REGULATION_OF_ANTIGEN_PROCESSING_AND_PRESENTATION	0.00553619508987106	0.0978000026637818	0.407017918923954	-0.597441498500945	-1.84079799488033	20	Ccl21a,Trem2,Slc11a1,Was,Pycard,Cd68,Cd74,Fgl2,Tap2	0.45
Canonical Pathways - Biocarta	BIOCARTA_COMP_PATHWAY	0.00215044363335873	0.05434887439758	0.431707695803346	-0.663316369324556	-1.84074868584682	15	C9,Hc,C2,C6,C4b,C1qa,C1qb	0.466666666666667
Ontology - Biological Process	GOBP_REGULATION_OF_HETEROTYPIC_CELL_CELL_ADHESION	0.00553619508987106	0.0978000026637818	0.407017918923954	-0.597092476363193	-1.8397226105072	20	Il1rn,Bmp7,Apoa1,Myadm,Flot1,Tnfaip3,Cd44,Fga,Fgb,Fgg,Il1b	0.55
Curated - Chemical and Genetic Perturbation	GAVIN_FOXP3_TARGETS_CLUSTER_P6	0.000147989625815331	0.00907499601982516	0.518848077743792	-0.446856863164095	-1.83968497226953	85	Tgfbr2,Il17rb,Bmp7,ENSMUSG00000120992,Fignl1,Ncapg2,Nuf2,Birc5,Mtmr7,Icam1,Aurkb,H3c15,Ccna2,Pbk,Ncapg,Irf8,Cdc20,Bub1b,Cdk1,Gins2,Hmmr,Mms22l,Myo1f,Cenpe,Tpi1,Plk1,Ccr2,Cks1b	0.329411764705882
Ontology - Biological Process	GOBP_RECOMBINATIONAL_REPAIR	1.74990386044487e-05	0.00162893317792598	0.575610261071129	-0.407151780172154	-1.83800780606106	147	Mcm5,Mcm6,Fignl1,Timeless,Brca1,Xrcc2,Xrcc5,Swsap1,Mcm3,Rpa1,Tonsl,Kat5,Mcm4,Rad51c,Mcm2,Chek1,Hdgfl2,Nsmce1,Recql,Dmap1,Ruvbl2,Helb,Was,Recql5,Fus,Rpa2,Smchd1,Shld1,Psmd14,Rnf138rt1,Swi5,Gins2,Parp1,Mcm7,Actb,Ruvbl1,Rfwd3,Mms22l,Actl6a	0.26530612244898
Positional	chr17B3	0.00391275136764168	0.079070183887759	0.407017918923954	-0.58024972074657	-1.83763688775849	23	Clic5,Adgrf1,Rcan2,Cyp39a1,Capn11,Enpp4,Pla2g7,Nfkbie	0.347826086956522
Ontology - Molecular Function	GOMF_AROMATIC_AMINO_ACID_TRANSMEMBRANE_TRANSPORTER_ACTIVITY	0.00334170500308619	0.0717905886904624	0.431707695803346	-0.737623893073814	-1.83730618800381	10	Slc16a10,Slc7a1,Slc15a4,Slc36a4,Slc43a2,Slc38a3,Slc3a2	0.7
Ontology - Biological Process	GOBP_MITOTIC_DNA_REPLICATION	0.00408479805664067	0.0812139042192968	0.407017918923954	-0.66646578186313	-1.83638784789391	14	Mcm6,Gins1,Mcm3,Mcm4,Mcm2,Lig1	0.428571428571429
Ontology - Biological Process	GOBP_L_PHENYLALANINE_METABOLIC_PROCESS	0.00337946398216316	0.072310589618344	0.431707695803346	-0.736835480604494	-1.83534237538578	10	Hgd,Tat,Qdpr,Pah,Hpd,Fah	0.6
Ontology - Biological Process	GOBP_CALCIUM_ION_TRANSMEMBRANE_IMPORT_INTO_CYTOSOL	6.24926272130285e-05	0.00460919123753236	0.538434096309916	-0.420737360670049	-1.83533809032696	118	Nol3,Ppp3cc,Gstm7,Ccl21a,Asph,Tmem38a,Bbc3,Calm2,Plce1,Fkbp1a,Slc8b1,Ednra,Gpr39,Itgb3,Plcb1,Xcr1,Calm1,P2rx4,Cyba,Slc8a1,P2rx7,Ptpn6,Bmp4,Tgfb2,Ibtk,Selenon,Ptprc,Plcb2,Trpv2,P2ry6,Cx3cl1,Coro1a,Dbi,Htt,Camk2d,Sri,Trpv4,Calm3,Cacnb3,F2r,Plcg2,Ccr5,Cacna2d1,Snca,Pml,Nalf2,Trpm2,Dmd	0.406779661016949
Ontology - Biological Process	GOBP_HYALURONAN_METABOLIC_PROCESS	0.00178431226223812	0.0476759895778316	0.45505986738723	-0.539976094694736	-1.83154996809893	32	Smpd3,Itih3,Itih4,Itih5,Hmmr,Ap2a1,Ccnd3,Pdgfb,Slc9a1,Lyve1,Cd44,Il1b,Nfkb1,Gusb,Cltc,Hyal3,Itih1	0.53125
Canonical Pathways - Biocarta	BIOCARTA_STAT3_PATHWAY	0.00212615804443898	0.0539212638278143	0.431707695803346	-0.791136907151987	-1.83135730903027	8	Stat3,Jak3,Jak1	0.375
Ontology - Biological Process	GOBP_FIBRINOLYSIS	0.00339740008647096	0.0725973142643094	0.431707695803346	-0.590812496596584	-1.83078385938218	21	Serpinf2,Pros1,Plau,Hrg,Plg,Cpb2,Fga,Fgb,F11,Fgg,Vtn,Plat,Serpine1,Serping1	0.666666666666667
Canonical Pathways - Reactome	REACTOME_IMMUNOREGULATORY_INTERACTIONS_BETWEEN_A_LYMPHOID_AND_A_NON_LYMPHOID_CELL	0.000311067171674356	0.0156069908546962	0.49849310876659	-0.446539984655734	-1.83067014618524	81	Ifitm3,H2-Q2,H2-Q7,Trem2,Ifitm2,H2-Q1,Siglece,Icam1,H2-M2,Itgb2,Cd300a,Cxadr,Treml4,Cd33,Pilra,Siglec1,Trac,Vcam1,Itga4,Lair1,Itgal,Klrk1,Cd300c2,Pvr,Slamf7,Fcgr4,Iglc2,Trbc1,Pianp,Col1a1,Cd300e,Cd200,H2-T22,H2-T23,Cd22,Cd3e,Cd3g,Cd8a,H2-M3	0.481481481481482
Canonical Pathways - Reactome	REACTOME_INTERLEUKIN_4_AND_INTERLEUKIN_13_SIGNALING	0.00368153596144337	0.0761993855531086	0.431707695803346	-0.734831272647306	-1.83035020564133	10	Stat3,Il4ra,Il13ra1,Il2rg,Hsp90b1,Stat6	0.6
Curated - Chemical and Genetic Perturbation	JOHANSSON_GLIOMAGENESIS_BY_PDGFB_UP	0.000660871084766937	0.0262462573491187	0.477270815362862	-0.476941330662697	-1.83032589863382	57	Tagln2,Top2a,Tpm1,Stat3,Hnrnpa1,Fos,Mcm3,Serpine2,Mcm2,Pcna,Tmem176b,Pbk,Cdc20,Hmgb2,Cdk1,Marcks,Ccnd1,Plk1,Cd63,Epn2,Ppp1r14b,Rplp0,Mcam,Dbi,Rrm2,Cdk4,Sdc3,Ost4,Hspa14	0.508771929824562
Curated - Chemical and Genetic Perturbation	SCHLINGEMANN_SKIN_CARCINOGENESIS_TPA_UP	0.00340872232966558	0.0727421345150634	0.431707695803346	-0.538702669146041	-1.83000649687611	31	S100a9,Ctsl,Selenos,Lsm8,Nme1,Kbtbd11,S100a8,Slpi,Ptbp1,Mt2,Junb	0.354838709677419
Cell Type Signatures	TABULA_MURIS_SENIS_DIAPHRAGM_MESENCHYMAL_STEM_CELL_AGEING	1.61964658860251e-07	3.41084784876094e-05	0.690132458796796	-0.360536897712708	-1.82990842822756	350	Rbp1,Ifitm3,Cycs,Ndufc1,Rpl22l1,Tmem176a,Uqcrh,Serpinb6b,Atp5o,Rbis,Tmem107,Cox7a2,S100a6,Ifitm2,Ppib,Sec61b,Magoh,Rbx1,Rps27a,Tmsb4x,Tmem176b,Atp5j2,Nme1,Rps11,Tbcb,Ptma,Coq7,Fmc1,Micos10,Atp5g1,Anapc11,Ndufb4,Uqcr10,Snrpd2,Flt3,S100a1,Tppp3,Swi5,Atp5h,Calm1,Cyba,Rps15a,Polr2l,Mif,Ndufb8,Snrpg,Dynll1,Rps24,Lyz2,Arl3,Rpl31,Ndufb10,Cops9,Rarres2,Tomm5,Rpl23a,Krtcap2,Ndufa5,Atp5l,Mrpl23,Prr13,Cd63,…	0.448571428571429
Ontology - Biological Process	GOBP_SARCOPLASMIC_RETICULUM_CALCIUM_ION_TRANSPORT	0.0101935194913014	0.137430922986226	0.380730400722792	-0.618945411722392	-1.82867054087151	18	Nol3,Gstm7,Tmem38a,Calm2,Calm1,Slc8a1,Camk2d,Calm3,Ccr5,Zmpste24,Dmd	0.611111111111111
Curated - Chemical and Genetic Perturbation	STEGER_ADIPOGENESIS_DN	0.00374289489413409	0.0768999137106754	0.431707695803346	-0.588662660119964	-1.82412204037128	21	Rbp1,Maged2,Rnase4,Pla2g7,Cd44,Rab3il1,Fstl1,Plat,Capn6,Pdlim2,Thbs2,Mmp2	0.571428571428571
Canonical Pathways - Reactome	REACTOME_PROCESSIVE_SYNTHESIS_ON_THE_LAGGING_STRAND	0.00525185185361752	0.0952842655053655	0.407017918923954	-0.661909171419985	-1.82383250856053	14	Rpa1,Prim1,Pcna,Lig1,Pold4,Pold1,Prim2,Pold2,Pola2,Pold3,Fen1	0.785714285714286
Cell Type Signatures	TABULA_MURIS_SENIS_LUNG_INTERMEDIATE_MONOCYTE_AGEING	3.2322552817991e-08	9.58004551577678e-06	0.719512826338911	-0.355785641221169	-1.82367121106577	388	Tnfaip2,Pkm,S100a9,Ctsl,Uqcrh,Atp5o,Csf2rb,Cox7a2,S100a6,Trem2,Ifitm2,Cybb,Ppib,Sec61b,Lsm6,Ncf4,Plek,Tubb5,Ifi30,Rps27a,Atp5j2,Nme1,Rps11,Tbcb,S100a8,Jak1,Rpl12,Micos10,Atp5g1,Hacd4,Siva1,Wasf2,Pold4,Tmed10,Lmo4,Uqcr10,Snrpd2,Emg1,Rps12,Swi5,Sec11c,Hp,Rps16,Atp5h,Cyba,Eef1b2,Aldoa,Mif,Cx3cr1,Ms4a6d,Ndufb8,Slpi,Marcks,Snrpg,Pilra,Pycard,Prdx2,Rpl31,Ndufb10,Cd52,Rpl23a,Krtcap2,Tgm2,Mrpl42,Mrpl54,T…	0.5
Hallmark	HALLMARK_INTERFERON_GAMMA_RESPONSE	7.45564441867054e-06	0.00086469267333929	0.610526878385931	-0.394644286191113	-1.82339212678605	178	Ifitm3,Tnfaip2,Usp18,Trim14,Vamp5,Stat3,Pim1,Il4ra,Lysmd2,Mx2,Ifitm2,Nup93,Pfkp,Ddx60,Ifi30,Icam1,Epsti1,Irf8,Irf1,Stat4,Pnpt1,Tdrd7,Myd88,Lcp2,Ube2l6,Il18bp,Lap3,Plscr1,Mthfd2,St8sia4,Trim21,Irf4,Irf9,Ptpn6,Pla2g4a,Ifih1,Tnfaip3,Vcam1,Oas3,Xaf1,Cd74,Fgl2,Cd69,Fcgr1,Stat2,Selp,Marchf1,Pde4b,Lgals3bp,Parp12,Stat1,Cd86,Ifit2,Gpr18,Socs3,Psmb8,Slamf7,Cd38,Bank1,Psmb2,Trim26,Casp3,Herc6,Nfkb1,Casp7,S…	0.432584269662921
Curated - Chemical and Genetic Perturbation	MORI_PRE_BI_LYMPHOCYTE_UP	0.000323130332593138	0.0159041326156152	0.49849310876659	-0.448171128192812	-1.82223864442119	80	Top2a,Mcm6,Ssbp4,Dtl,Rrm1,Prc1,Adgrg3,Mpeg1,Hmgn2,Mcm2,Tubb5,Tuba1b,Lig1,Melk,Anp32e,Ttk,Cdc20,Cdk1,Emp1,Mcm7,Mif,Mthfd2,Fcer1g,Grb7,Racgap1,Lmnb1,Cks1b,Hspbp1,Ran,Dbi,Rrm2,Rasa4,Rad51,Tuba1a,Rbbp4,Ccnb2,Gzma,Stmn1,Ncaph,Ramp1,Gm13394,Eng,Ide,Ube2c,Phgdh,Sqle,Aurka,Enpep,Hmgb3,Ccl5,Mki67,Lef1,Kif4	0.6625
Cell Type Signatures	TABULA_MURIS_SENIS_KIDNEY_FENESTRATED_CELL_AGEING	0.000258588966271743	0.013703715040571	0.49849310876659	-0.448589641413163	-1.82206032578589	78	Spink1,Tnfaip2,Emp2,S100a6,Plaat3,Serpine2,Tmsb4x,Mal,Scn1b,Rpl12,Rps12,Fxyd5,Rps24,Rpl23a,Vcam1,Plac8,Foxp1,Prr13,Cd74,Ndufb7,Rpl10,Rps21,Psmb8,Rps6,Tpt1,Napsa,Plat,Nme2,Rpl13a,Rpl14,Rps20,H2-Aa,Rpl18	0.423076923076923
Ontology - Molecular Function	GOMF_L_LYSINE_TRANSMEMBRANE_TRANSPORTER_ACTIVITY	0.0011891240531444	0.0367411785146257	0.45505986738723	-0.906151045723361	-1.82151106207894	5	Slc7a2,Slc66a1,Slc7a1,Slc25a15	0.8
Canonical Pathways - Biocarta	BIOCARTA_CLASSIC_PATHWAY	0.00527448915903894	0.0952842655053655	0.407017918923954	-0.705959384642196	-1.8170209643371	11	C9,Hc,C2,C6,C4b,C1qa,C1qb	0.636363636363636
Ontology - Biological Process	GOBP_MYELOID_LEUKOCYTE_MIGRATION	4.72324147788919e-06	0.000614597397183873	0.610526878385931	-0.394448789669019	-1.81669526352462	177	Mpp1,Emp2,Il1r1,Hc,S100a9,Ccl21a,Sirpa,Trem2,P2ry12,Lgmn,Cxcl1,Ppib,Il17ra,Ano6,Gpr35,Itgb2,Cd300a,Cxadr,S100a8,Csf1r,Ednra,Vav1,Myd88,Plcb1,Mst1,Kitl,Adam8,P2rx4,Mif,Cx3cr1,Nckap1l,Prtn3,Selenok,Rarres2,Edn1,Ccl6,Myo1f,Pla2g7,Tlr2,Rac2,Fcer1g,Pdgfb,Cd74,App,Spi1,Ccl25,Csf3r,Pde4b,Ccr2,Aif1,Emilin1,Fut4,Prkca,Dysf,Lgals3,C3ar1,Cx3cl1,Ptpro,Il1b,Nod2,Dnm1l,Ptk2,Fcgr3,Gbf1,Trpv4,Ccl9,Rpl13a,Cd200,C…	0.395480225988701
Cell Type Signatures	TABULA_MURIS_SENIS_MARROW_GRANULOCYTOPOIETIC_CELL_AGEING	0.000240544871804851	0.0131375824103668	0.518848077743792	-0.433357718230905	-1.81554711619664	93	Ifitm3,Lcn2,Cdkn2d,S100a9,Clec12a,Nfe2,S100a6,Cpne3,Birc5,Ifitm2,Cybb,Ncf4,Lrg1,S100a8,Tmed3,Alas2,Pglyrp1,Cdk1,Arhgdib,Ube2l6,Hp,Cyba,Fxyd5,Slpi,Prtn3,Lyz2,Dstn,Prdx2,Cks2,Cd52,Chil3,Fcer1g,Cd63,Spi1	0.365591397849462
Cell Type Signatures	TABULA_MURIS_SENIS_BRAIN_MYELOID_MICROGLIAL_CELL_AGEING	2.17655556761309e-07	4.30071257526512e-05	0.690132458796796	-0.364895902510467	-1.81529211464058	315	Lpl,Fabp4,Tagln2,Ldhb,Ifitm3,Pkm,Ssbp4,Clec7a,Ctsl,Tmem86a,Selenos,Calm2,Trem2,Cxcl1,Ctss,Fbln1,Itm2c,Gpr84,Ifi30,Rps27a,Tmsb4x,Sparc,Scn1b,Rps11,Tpm3,Irf8,Ptma,Clu,Tmed3,Rpl12,Syngr1,Sh3bgrl3,Pold4,Anapc11,C1qc,Lmo2,C1qa,Arhgdib,Swi5,Rps16,Calm1,Cyba,Tubb6,Eef1b2,Aldoa,Arhgdia,Rps24,Lyz2,Capzb,Vps28,Cd52,Slamf9,Dok1,Cd68,Gltp,Prr13,Fcer1g,Cd63,Cd74,Dad1,Ppp1r11,Rpl10,Clic1,Spi1,Rplp2,C1qb,Pld4,A…	0.380952380952381
Ontology - Biological Process	GOBP_DNA_CONFORMATION_CHANGE	0.000849688232107683	0.031021433033719	0.477270815362862	-0.47254221845089	-1.81344371943354	57	Mcm5,Top2a,Mnat1,Mcm6,Gins1,Mcm3,Mcm4,Mcm2,Ddx1,Recql,Helb,Recql5,Dtd1,Gins2,Mcm7,Tdrd3,Hnrnpa2b1,Pot1a,Blm,Mre11a,Rad51,Mterf1b	0.385964912280702
Ontology - Cellular Component	GOCC_COPI_VESICLE_COAT	0.00652412696813594	0.107666392989155	0.407017918923954	-0.693082318667669	-1.81341325912461	12	Cope,Copg1,Tmed3,Copz1,Copa,Copb2,Arcn1,Copb1,Copg2,Dipk2a	0.833333333333333
Canonical Pathways - Biocarta	BIOCARTA_FIBRINOLYSIS_PATHWAY	0.00428791304215707	0.0837323604125119	0.407017918923954	-0.727731201341231	-1.81266503428448	10	Plau,Plg,Fga,Fgb,Fgg,Plat,F2r,Serpine1,F13a1	0.9
Ontology - Biological Process	GOBP_AMINOGLYCAN_CATABOLIC_PROCESS	0.00587799434846826	0.101049730985214	0.407017918923954	-0.556790512561616	-1.81243526600112	25	Chil1,Ctbs,Sgsh,Pglyrp2,Pglyrp1,Hmmr,Chil3,Slc9a1,Lyve1,Cd44	0.4
Ontology - Biological Process	GOBP_REGULATION_OF_HUMORAL_IMMUNE_RESPONSE_MEDIATED_BY_CIRCULATING_IMMUNOGLOBULIN	0.00493027914473876	0.0917547880366789	0.407017918923954	-0.638263139496602	-1.8117776269708	16	Trem2,Hpx,C4bp,Cr1l,Ptpn6,Ptprc,Susd4,Nod2,Fcer2a	0.5625
Canonical Pathways - Reactome	REACTOME_NONSENSE_MEDIATED_DECAY_NMD	0.00013761337039841	0.00863726271853552	0.518848077743792	-0.425445838829673	-1.81113192734313	105	Rpl22l1,Gspt2,Magoh,Rps11,Rpl12,Rps12,Rps16,Rps15a,Rps24,Rpl31,Rpl39,Rpl23a,Rpl10,Rps27,Rpl35a,Rplp2,Rpl5,Magohb,Rps13,Rpl34,Rps4x,Rpl15,Ncbp2,Rps21,Rplp0,Rps26,Ppp2r1a,Rps3,Rps6,Rps17,Smg9,Rpl26,Rps14,Rpl9,Rpl32,Rpl38,Rpl13a,Rnps1,Rps8,Rpl35,Rpl27,Rpl14,Rps23,Rps20,Rpl18,Rpl28,Rpsa,Rps9,Rps25,Rps29,Rpl10-ps3,Pnrc2,Rpl36al,Rps7,Dcp1a,Rpl19,Rpl13	0.542857142857143
Ontology - Molecular Function	GOMF_L_ALANINE_TRANSMEMBRANE_TRANSPORTER_ACTIVITY	0.00267131485430215	0.0623156886203968	0.431707695803346	-0.782099130564578	-1.81043627998826	8	Sfxn1,Slc7a8,Slc36a4,Slc1a4,Slc38a3,Slc3a2	0.75
Curated - Chemical and Genetic Perturbation	NADLER_OBESITY_UP	0.0012025394128137	0.0370127755809293	0.45505986738723	-0.469367843401184	-1.80947591518047	59	Ctsl,Lgmn,Ctss,Laptm5,Ifi30,Sec13,Cd53,Hcls1,Csf1r,Fxyd5,Mif,Pld3,Cd68,Fcer1g,Dad1,Mt2,C1qb,Basp1,Lgals3,Selplg,Pea15a,Mfge8,Ckb,Fcgr3,Ccl9,Col1a1	0.440677966101695
Curated - Chemical and Genetic Perturbation	ZHENG_GLIOBLASTOMA_PLASTICITY_UP	4.8440685854631e-06	0.000625236433147878	0.610526878385931	-0.38432732150804	-1.80869300524337	208	Rbp1,Bhlhe22,Mcm5,Uhrf1,Top2a,ENSMUSG00000120992,Pole,Hells,Mcm6,Rbl1,Fignl1,Ctsl,Ass1,Rrm1,Asph,Prc1,Ddx39a,Bex1,Nuf2,Acsl3,Birc5,Il13ra1,Cd24a,Mcm3,Pfkp,Mcm4,Mcm2,Hspb8,Aurkb,Cd302,Scn1b,Gcat,Lig1,Mad2l1,Melk,Clu,C4b,Cpne8,Tdrd7,Cdc20,F3,Plk4,Sgo2a,Mthfd2,Shcbp1,Ccnd1,Cks2,Gpm6a,Pla2g7,Pold1,Gpr137b,Cdt1,Plk1,Lhfpl2,Mt2,Fbxo32,Cenpn,Sh3bp4,Racgap1,Lmnb1,Cks1b,Csf2ra,Fzd6,Rfc4,Smc2,Dut,Cd38,Trim…	0.389423076923077
Ontology - Biological Process	GOBP_POSITIVE_REGULATION_OF_HISTONE_H4_ACETYLATION	0.00155164689889273	0.0430400495958027	0.45505986738723	-0.855538142666811	-1.80862411836414	6	Smarcb1,Brca1,Muc1	0.5
Ontology - Biological Process	GOBP_REGULATION_OF_LEUKOCYTE_MIGRATION	8.82547595834947e-06	0.000994730582488614	0.593325476396405	-0.389246105147192	-1.80783912242486	181	Smpd3,Mpp1,Il1r1,Hc,Ccl21a,Trp53,Trem2,P2ry12,Lgmn,Ano6,Icam1,Spns2,Cd300a,Chst2,Csf1r,Slc8b1,Ednra,Itgb3,Myd88,Plcb1,Mst1,Kitl,Il33,Calr,Adam8,P2rx4,Mif,Cx3cr1,Nckap1l,Fadd,Selenok,Pycard,Rarres2,Edn1,Msn,Myo1f,Adam10,Pla2g7,Gcnt1,Tlr2,Rac2,Itga4,Cd74,Capn1,App,Spi1,Lyve1,Ccl25,Selp,Ccr2,Aif1,Emilin1,Adora1,Gpr18,Gpsm3,Fut4,Dysf,Lgals3,Stk39,C3ar1,Cx3cl1,Il1b,Coro1a,Ripk3,Nod2,Dnm1l,F2rl1,Ptk2	0.375690607734807
Ontology - Cellular Component	GOCC_NUCLEAR_REPLICATION_FORK	0.00402390190516691	0.0804026841350766	0.407017918923954	-0.50530017201106	-1.80401411475583	39	Timeless,Rpa1,Tonsl,Prim1,Pcna,Helb,Wdhd1,Rpa2,Pold4,Tipin,Parp1,Mms22l,Pold1,Prim2,Pold2,Pola2,Pold3,Stn1,Mus81,E2f6,Etaa1	0.538461538461538
Ontology - Biological Process	GOBP_GLYCOLYTIC_PROCESS_THROUGH_FRUCTOSE_6_PHOSPHATE	0.00342864537067696	0.0730698657226163	0.431707695803346	-0.562571669549482	-1.80394889736022	24	Pkm,Pfkfb1,Pfkp,Gale,Mpi,Aldoa,Tpi1,Pgk1	0.333333333333333
Canonical Pathways - Reactome	REACTOME_ACTIVATION_OF_C3_AND_C5	0.00169351027885025	0.0457076425177037	0.45505986738723	-0.853221486295475	-1.80372666215711	6	Hc,C2,Cfp,C4b	0.666666666666667
Ontology - Molecular Function	GOMF_U1_SNRNP_BINDING	0.00512270795557775	0.0939427506503248	0.407017918923954	-0.723509897114471	-1.80215042317968	10	Snrpe,Snrpd1,Snrpd2,Snrpg,Snrpd3,Snrpa,Snrpc,Snrpb,Snrnp70	0.9
Tumor Phenotype Ontology	MP_INCREASED_RHABDOMYOSARCOMA_INCIDENCE	0.00179990788698754	0.0478818813641788	0.45505986738723	-0.851679930768593	-1.80046778407012	6	Smo,Mad1l1,Trp53	0.5
Ontology - Biological Process	GOBP_REGULATION_OF_RELEASE_OF_SEQUESTERED_CALCIUM_ION_INTO_CYTOSOL	0.000961097566163063	0.0328546230845802	0.477270815362862	-0.474569806039075	-1.79946800411879	54	Nol3,Gstm7,Asph,Tmem38a,Calm2,Fkbp1a,Ednra,Gpr39,Itgb3,Calm1,Cyba,Slc8a1,Ptpn6,Tgfb2,Selenon,P2ry6,Cx3cl1,Coro1a,Dbi,Htt,Camk2d,Sri,Calm3,F2r,Snca,Dmd	0.481481481481482
Ontology - Biological Process	GOBP_REGULATION_OF_NEUTROPHIL_MIGRATION	0.00241439665313412	0.0585606290825943	0.431707695803346	-0.496671618672646	-1.79842615469906	41	Mpp1,Il1r1,Ccl21a,Ednra,Myd88,Adam8,Nckap1l,Selenok,Edn1,Myo1f,Tlr2,Rac2,Cd74,Fut4,Dysf,C3ar1,Il1b,Nod2,Dnm1l	0.463414634146342
Ontology - Molecular Function	GOMF_SODIUM_CHANNEL_REGULATOR_ACTIVITY	0.0045213079239895	0.0871484055242916	0.407017918923954	-0.576204733217306	-1.79624976949248	22	Prss8,Ptpn3,Rangrf,Scn1b,Fxyd5,Pcsk9,Tmem168,Agt,Camk2d	0.409090909090909
Ontology - Biological Process	GOBP_AMINO_ACID_TRANSPORT	0.000148644447168496	0.00908036021729686	0.518848077743792	-0.418347051207739	-1.79427820922284	108	Il1rn,Slc43a1,Slc1a5,Llgl2,Avpr1a,Slc7a2,Slc16a10,Slc66a1,Sfxn1,Slc11a1,Slc3a1,Rgs2,Slc6a20b,Pak1,Gipc1,Slc7a1,Sfxn2,Arg1,Slc38a1,Slc25a12,Slc15a4,Slc25a15,Slc7a8,Slc36a4,Rgs4,Slc6a12,Slc38a9,Lrrc8e,Slc7a4,P2rx7,Slc25a22,Slc38a4,Kcnj10,Nfkbie,Slc1a4	0.324074074074074
Canonical Pathways - Reactome	REACTOME_UREA_CYCLE	0.00649413849362802	0.107460068895941	0.407017918923954	-0.748661099451927	-1.79407247610202	9	Nmral1,Cps1,Ass1,Arg1,Slc25a15	0.555555555555556
Curated - Chemical and Genetic Perturbation	BROWN_MYELOID_CELL_DEVELOPMENT_UP	3.96305353735726e-05	0.00318737044549764	0.557332238758646	-0.396201796693189	-1.79392484936748	149	Il1rn,Lcn2,Cpd,C2,Rnase4,Gyg,Sirpa,S100a6,Trem2,Cpne3,Mpeg1,G6pdx,Cybb,Ctss,Siglece,Alcam,Itgb2,Clec4n,Klhdc4,Dop1b,Fgr,Tnfrsf1a,Cd33,Fpr2,Dstn,Cd52,Ccl6,Cd68,Tlr2,Plg,Mcl1,Fcgr1,Npc1,Hck,Slfn1,Ccr2,Lasp1,Cd44,Junb,Itgax,Slfn2,Csf2ra,Bcl2a1b,Tifab,Pstpip2,Iqgap1,Pgd,Slc30a6,Egr1,Rps17,Atp6v1b2,Il1b,Cldn1,Tgfbi,Rack1,Clec4a2	0.375838926174497
Curated - Chemical and Genetic Perturbation	HUMMERICH_SKIN_CANCER_PROGRESSION_UP	0.000385821466001568	0.018161978127515	0.49849310876659	-0.438323935428245	-1.79373585152833	83	Il1rn,Ifitm3,Saa1,Lcn2,Stat3,Krt19,Lnx1,Il4ra,S100a6,Fos,Rgs2,Il17ra,Gpihbp1,Mmp13,Adam8,Cyba,Mif,Tnfrsf1a,Pycard,Ccl6,Prkcsh,Vcam1,Gltp,Plg,Pgk1,Mt2,Blmh,Cd44,Junb	0.349397590361446
Ontology - Cellular Component	GOCC_COPI_COATED_VESICLE	0.00397871138193072	0.0799990900349261	0.407017918923954	-0.525800635502936	-1.79276072881866	29	Cope,Copg1,Tmed3,Tmed10,Kdelr2,Bnip1,Copz1,Arf1,Copa,Tmed2,Copb2,Sec22b,Arcn1,Copb1,Copg2,Dipk2a,Actr1a,Use1	0.620689655172414
Ontology - Biological Process	GOBP_HUMORAL_IMMUNE_RESPONSE	6.58484207897246e-05	0.00479047261245246	0.538434096309916	-0.394699654705375	-1.78667628475156	141	C9,Ang,H2bc21,C8b,Hc,S100a9,C2,Ccl21a,Spon2,Dmbt1,C6,Trem2,Cxcl1,Cfp,Hmgn2,Spns2,Ighg2b,Wfdc15b,Hpx,Ighg2c,Pglyrp1,Cd5l,C1qc,C4b,C4bp,C1qa,Cr1l,Slpi,Kng2,Rpl39,Rarres2,Ptpn6,Vsig4,Hrg,Gpr183,App,Hmgn2-ps,Ccl25,C1qb,Ccr2,Fga,Cfhr4,Wfdc17,Mmp7,Fgb,Ptprc,Susd4,Ppp2r3c,Lgals3,C1rl,C8a,Rbpj,Il1b	0.375886524822695
Canonical Pathways - Reactome	REACTOME_COPI_DEPENDENT_GOLGI_TO_ER_RETROGRADE_TRAFFIC	0.000551226072697285	0.0232167718250528	0.477270815362862	-0.438207427963606	-1.78666064650773	82	Nbas,Cope,Tuba8,Tuba1b,Copg1,Tmed3,Tmed10,Arfgap2,Tubb6,Arf4,Nsf,Cenpe,Kif3c,Kdelr2,Bnip1,Racgap1,Copz1,Arf1,Copa,Tmed2,Surf4,Tmed7,Rint1,Copb2,Sec22b,Tuba1a,Arcn1,Kif21a,Stx18,Gbf1,Copb1,Copg2,Kif9,Kifap3	0.414634146341463
Ontology - Cellular Component	GOCC_COPI_COATED_VESICLE_MEMBRANE	0.006405453803646	0.107013870696612	0.407017918923954	-0.628930581512132	-1.78528617115525	16	Cope,Copg1,Tmed3,Kdelr2,Copz1,Copa,Copb2,Arcn1,Copb1,Copg2,Dipk2a	0.6875
Ontology - Biological Process	GOBP_REGULATION_OF_FATTY_ACID_TRANSPORT	0.00991972661240282	0.136396240920539	0.380730400722792	-0.523129487778614	-1.78525871433872	30	Acsl4,Cyp4a31,Mif,P2rx7,Map2k6,Acsl5,Edn1,Pla2g4a,Eprs,Cyp4a32,Repin1,Il1b,Cyp4a12a,Akt2,Hrh2	0.5
Ontology - Biological Process	GOBP_MITOCHONDRIAL_TRANSLATION	0.000162594058438937	0.00971014143774322	0.518848077743792	-0.40255250447425	-1.78473197598617	131	Tsfm,Sars2,Mrps31,Mrps27,Qrsl1,Mrps18b,Gars,Mrpl58,Mrpl19,Mrpl47,Dap3,Rars2,Chchd1,Mrpl16,Mrpl42,Mtrf1,Coa3,Mrpl54,Mrps25,Mrpl1,Mrpl35,Mrpl23,Trub2,Mrpl51,Mrpl50,Mrpl55,Fastkd3,Mpv17l2,Cdk5rap1,Mrpl44,Mtg2,Drosha,Mrps14,Fastkd2,Tufm,Mrpl17,Mrpl36,Mrps16,Mrpl4,Mrps28,Mrps2,Ears2,Mrps18c,Mrps33,Mrpl30,Mrpl32,Mrpl2,Mrpl21,Mrps22,Mrpl33,Mrpl10,Mrpl57,Mrps6,Mrpl41,Mrpl52,Mrps35,Nsun3,Aurkaip1,Mrpl20,H…	0.480916030534351
Curated - Chemical and Genetic Perturbation	MCMURRAY_TP53_HRAS_COOPERATION_RESPONSE_UP	0.00851800949060651	0.124632527569713	0.380730400722792	-0.579062492827922	-1.78416979467046	20	Hbegf,Cxcl1,Rgs2,Oaf,Pla2g7,Plac8,Eno3,F2rl1,Ccl9,Kctd15	0.5
Ontology - Biological Process	GOBP_DETECTION_OF_BIOTIC_STIMULUS	0.0105348914948067	0.140158718515695	0.380730400722792	-0.522419541698712	-1.78283591567135	30	Cdhr2,Smo,Clec7a,Trem2,Pglyrp2,Pak1,Clec4n,Pglyrp1,Scarb1,Tlr2,Tlr1,Nod2,Tlr6,Nlrp3,Atf2,Nlrc4	0.533333333333333
Canonical Pathways - Reactome	REACTOME_SWITCHING_OF_ORIGINS_TO_A_POST_REPLICATIVE_STATE	0.00024214850428355	0.0131375824103668	0.518848077743792	-0.42975722786977	-1.7825040345741	89	Mcm5,Mcm6,Cdc6,Ccne1,Mcm3,Rbx1,Mcm4,Mcm2,Rps27a,Orc3,Ccna2,Anapc4,Anapc11,Psmd13,Psmd14,Psmc5,Mcm7,Cdt1,Psmf1,Psmb3,Psmb8,Ube2e1,Orc6,Psmc6,Psmb4,Psme2b,Psmb2,Psmc2,Psmc4,Psmd9,Cdc16,Psma3,Psmd6,Psmb5,Anapc15,Psmd4,Ube2c,Skp2,Gmnn,Psme2,Cdc26,Psmd1,Psmc3,Psmb6,Psma8,Psma2,Mcm8,Psma7,Orc4,Psma5,Psma6,Psmd2,Psma1	0.595505617977528
Ontology - Biological Process	GOBP_POSITIVE_REGULATION_OF_TUMOR_NECROSIS_FACTOR_SUPERFAMILY_CYTOKINE_PRODUCTION	0.000249383826808182	0.013439017333552	0.49849310876659	-0.424616821628357	-1.78192712748899	95	Lpl,Tlr3,Stat3,Clec7a,Fzd5,Spon2,Cybb,Ifngr1,Lilra5,Csf1r,Clu,Myd88,Il33,Adam8,Cyba,Mif,Tnfrsf1a,C1qtnf4,Fadd,Selenok,Pycard,Ifih1,Cd84,Tlr2,Oas3,Fcer1g,App,Ccr2,Cyp2j6,Ptprc,Tlr1,Tlr9,Nod2,Fcgr3,Oas1a,Tyrobp,Tmem106a,Sash3,Mapkapk2,Plcg2,Ccr5	0.431578947368421
Cell Type Signatures	ZHANG_UTERUS_C5_MACROPHAGE	3.53188504347739e-05	0.00297514842741346	0.557332238758646	-0.39340196059114	-1.78183779081369	157	Lpl,Il1rn,Clec12a,Tmem176a,Sirpa,Trem2,Mpeg1,Lgmn,Cybb,Cfp,Ctss,Adgre1,Ms4a7,Laptm5,Rgs2,Cd83,Plek,Ifi30,Tmsb4x,Tmem176b,Ms4a6c,Cd53,Csf1r,Ehd4,Sh3bgrl3,Nfkbiz,C1qc,C1qa,Calm1,Cyba,Ms4a6d,Actb,Ly86,Arhgdia,Marcks,Lyz2,Cd52,Ccl6,Cd68,Tlr2,Actr3,Rac2,Snx5,Fcer1g,Cd74,Mcl1,Spi1,Fcgr1,C1qb,Pld4,Aif1,Lgals3bp,Ier5,Wfdc17,H2-D1,Bcl2a1b,Psmb8,Lgals3,C3ar1,Il1b,Coro1a	0.388535031847134
Ontology - Biological Process	GOBP_REGULATION_OF_ICOSANOID_SECRETION	0.00497662024556136	0.0921884340627426	0.407017918923954	-0.574876635802486	-1.78140251268546	21	Acsl4,Cyp4a31,Mif,P2rx7,Map2k6,Edn1,Pla2g4a,Cyp4a32,Il1b,Cyp4a12a	0.476190476190476
Curated - Chemical and Genetic Perturbation	MARKEY_RB1_CHRONIC_LOF_DN	0.000223589758872773	0.0125563301430131	0.518848077743792	-0.413970945008643	-1.78096903935093	111	Rbp1,Igfbp2,Tceal9,Cfp,Ctss,Ifi30,Cd53,Mest,Csf1r,Mmp13,Vav1,Syngr1,C1qc,Septin11,Lmo2,C1qa,Lcp2,Adam8,Prdx2,Edn1,Pld3,Pla2g7,Plac8,Msr1,Spi1,Tgfb2,C1qb,Cfhr4,Krt18,Skap2,Ptprc,Slfn2,Ifi207,Trpv2,Cd300c2,C3ar1,Egfr,Fermt3,H13,Prrc1,Tyrobp,Ccl9,Mmp12,Zdhhc14,Ms4a6b	0.405405405405405
Curated - Chemical and Genetic Perturbation	RIZ_ERYTHROID_DIFFERENTIATION	0.000724124758318101	0.0279566251337718	0.477270815362862	-0.439424813154495	-1.78051821106994	75	Mcm5,Mid1,Uhrf1,Top2a,Cdkn2d,Rbl1,Brca1,Mcm3,Hmgn2,Mcm4,Mcm2,Aurkb,Cbx3,Ankrd49,Ccnc,Mcm7,Fosl2,Pold1,Stat1,Blm,Elf4,Smarce1,Pole2,Pias3,Hnrnpdl,Cenpa	0.346666666666667
Canonical Pathways - Reactome	REACTOME_DNA_REPLICATION_PRE_INITIATION	0.000284954799273252	0.0145709315091642	0.49849310876659	-0.422551608740833	-1.77995613554292	96	Mcm5,Pole,Mcm6,Cdc6,Mcm3,Rpa1,Mcm4,Mcm2,Prim1,Rps27a,Orc3,Anapc4,Anapc11,Psmd13,Psmd14,Psmc5,Mcm7,Cdt1,Psmf1,Kpnb1,Prim2,Psmb3,Psmb8,Ube2e1,Orc6,Pole2,Psmc6,Psmb4,Psme2b,Psmb2,Psmc2,Psmc4,Psmd9,Pola2,Cdc16,Psma3,Psmd6,Psmb5,Anapc15,Psmd4,Ube2c,Gmnn,Psme2,Cdc26,Psmd1,Psmc3,Psmb6,Pola1	0.5
Ontology - Biological Process	GOBP_CELLULAR_EXTRAVASATION	0.00167532279878868	0.0453697823935918	0.45505986738723	-0.461658995189661	-1.77975727260911	59	Il1r1,Ccl21a,Sirpa,Icam1,Itgb2,Chst2,Plcb1,Adam8,Cx3cr1,Fadd,Prtn3,Vcam1,Gcnt1,Itga4,Capn1,Itgal,Lyve1,Ccl25,Selp,Ccr2,Fut4,Cx3cl1,Selplg,Ripk3	0.406779661016949
Ontology - Cellular Component	GOCC_MHC_CLASS_I_PEPTIDE_LOADING_COMPLEX	0.00424282284411456	0.0833207111902497	0.407017918923954	-0.640816798244344	-1.77831082389538	15	H2-Q2,H2-Q7,H2-Q1,Calr,Pdia3,Tap2,H2-D1	0.466666666666667
Ontology - Cellular Component	GOCC_GOLGI_ASSOCIATED_VESICLE	0.000320318658923905	0.0158231485681392	0.49849310876659	-0.431287527339005	-1.77566780575829	84	Slc2a4,Sort1,Cope,Ap1b1,Scfd1,Copg1,Zdhhc13,Tmed3,Tmed10,Rab13,Dop1a,Ap1s3,Lyz2,Adam10,Steap2,Kdelr2,Bnip1,App,Spg21,Copz1,Arf1,Copa,Tmed2,Ap1m1,Copb2,Sec22b,Arcn1,Rab12,Copb1,Copg2,Gpr89,Ap4b1,Cltc,Cltb,Dipk2a,Unc13a	0.428571428571429
Ontology - Biological Process	GOBP_CARTILAGE_DEVELOPMENT_INVOLVED_IN_ENDOCHONDRAL_BONE_MORPHOGENESIS	0.00580572392615103	0.100454715068159	0.407017918923954	-0.528309678010167	-1.77565369513793	28	Tgfbr2,Smpd3,Rarb,Sox9,Ihh,Mmp13,Rara,Cbs,Trpv4,Col1a1,Thbs3,Zmpste24,Atf2,Ift80	0.5
Canonical Pathways - Reactome	REACTOME_RHO_GTPASES_ACTIVATE_NADPH_OXIDASES	0.00882495662849509	0.127397487722968	0.380730400722792	-0.576274749188953	-1.77558037978426	20	S100a9,Cybb,Ncf4,S100a8,Pin1,Cyba,Pik3c3,Rac2	0.4
Cell Type Signatures	TABULA_MURIS_SENIS_MARROW_NK_CELL_AGEING	2.2720825825274e-09	8.86943456911001e-07	0.774939030136436	-0.339402525548421	-1.77426691943411	513	Ifitm3,Cycs,Lcn2,Cdkn2d,Rpl22l1,Pstk,Ssbp4,Atp5o,Bbc3,S100a6,Selenos,Mcrip1,Ifitm2,Cope,Plaat3,Apbb1ip,Ctss,Ndufs4,Tmsb4x,Atp5j2,Zmat5,Lrg1,Tbcb,S100a8,Hpf1,Pin1,Ptma,Atp5g1,Med28,2310061I04Rik,Pold4,Tmed10,Mrpl58,Tmem147,Pglyrp1,Anapc11,Tbrg1,Uqcr10,Anp32a,Mrpl19,Arhgdib,Ube2l6,Swi5,Sec11c,Atp5h,Sra1,Calm1,Cdk2ap2,Cyba,Fxyd5,Ndufb8,Slpi,Lsm4,Emd,Glipr1,Selenok,Lyz2,Mydgf,Vps28,Thyn1,Ndufb10,Krtc…	0.442495126705653
Ontology - Biological Process	GOBP_REGULATION_OF_INTERLEUKIN_18_PRODUCTION	0.00420026830808492	0.0828074713447545	0.407017918923954	-0.765895139850501	-1.77292659416597	8	Usp50,Cd84,Tlr2,Gbp5,Tlr9,Nod2	0.75
Ontology - Biological Process	GOBP_NEGATIVE_REGULATION_OF_BONE_REMODELING	0.0093834183418036	0.132435282681276	0.380730400722792	-0.658554483304923	-1.77232643577464	13	Inpp5d,Csk,P2rx7,Gpr137b,Gpr137,Cd38	0.461538461538462
Ontology - Biological Process	GOBP_REGULATION_OF_B_CELL_MEDIATED_IMMUNITY	0.00138818992980487	0.0401771787098138	0.45505986738723	-0.461808184471587	-1.77225043395787	57	Bcl6,Msh2,Trem2,Ighg2b,Slc15a4,Hpx,C4bp,Shld1,Cr1l,Atad5,Ptpn6,Kmt5c,Fcer1g,Fcgr1,Mlh1,Cd28,Ptprc,Susd4,Foxp3,Nod2,Stat6,Fcer2a,Fcgr3	0.403508771929825
Cell Type Signatures	TABULA_MURIS_SENIS_AORTA_PROFESSIONAL_ANTIGEN_PRESENTING_CELL_AGEING	0.000145742494837658	0.00897157165337196	0.518848077743792	-0.406121521689451	-1.77184356269576	120	Btg2,Ifitm3,Ifitm2,Fos,Ctss,Ifi30,Tmsb4x,Ms4a6c,Sparc,Sh3bgrl3,Calr,Arhgdib,Rps16,Calm1,Cdk2ap2,Cyba,Fxyd5,Actb,Arhgdia,Lyz2,Cd52,Actl6a,Cd68,Plac8,Fcer1g,Cd74,Rpl10,Clic1,Ms4a4c,Junb,Wfdc17,H2-D1,Rplp0,Psmb8,Lpxn,Rps3,Dld,Rps14,Coro1a,Eif5a,Tgfbi,Rack1,Shisa5,Oas1a,Tyrobp,Rpl13a,Rps20,H2-DMa,H3f3b,Rps5,H2-Aa,Rpl18,Rpl28	0.441666666666667
Ontology - Biological Process	GOBP_MITOCHONDRIAL_ELECTRON_TRANSPORT_CYTOCHROME_C_TO_OXYGEN	0.0086790642918995	0.126395290256462	0.380730400722792	-0.642565119921673	-1.77053167591879	14	Cycs,Cox7a2,Cox7a1,Afg1l,Cox5b,Cox8a,Cox7c,Cox5a,Cox6c,Cox4i1	0.714285714285714
Ontology - Cellular Component	GOCC_NETWORK_FORMING_COLLAGEN_TRIMER	0.00286433338499148	0.0656785900097259	0.431707695803346	-0.880490551870855	-1.7699292936405	5	Col4a5,Col4a3,Col4a1,Col4a2,Col4a4	1
Canonical Pathways - Reactome	REACTOME_KSRP_KHSRP_BINDS_AND_DESTABILIZES_MRNA	0.00883543963589466	0.127397487722968	0.380730400722792	-0.641966164563345	-1.76888130710557	14	Exosc9,Dis3,Parn,Exosc8,Exosc2	0.357142857142857
Ontology - Biological Process	GOBP_POSITIVE_REGULATION_OF_LEUKOCYTE_TETHERING_OR_ROLLING	0.0071717590161588	0.112976380958289	0.407017918923954	-0.709924533846032	-1.768311400022	10	Chst2,Gcnt1,Itga4,Capn1,Selp,Ccr2,Fut4	0.7
Ontology - Biological Process	GOBP_RELEASE_OF_SEQUESTERED_CALCIUM_ION_INTO_CYTOSOL_BY_ENDOPLASMIC_RETICULUM	0.00757006860611073	0.116611114572476	0.407017918923954	-0.622914028647505	-1.76820754762669	16	Nol3,Gstm7,Tmem38a,Calm2,Calm1,Slc8a1	0.375
Canonical Pathways - Biocarta	BIOCARTA_INTRINSIC_PATHWAY	0.00664431190393832	0.108845662254384	0.407017918923954	-0.567010741409441	-1.76758859280727	22	Col4a5,Col4a3,Col4a1,Pros1,Col4a2,Col4a4,Fga,Fgb,F11,Fgg	0.454545454545455
Ontology - Cellular Component	GOCC_GAMMA_SECRETASE_COMPLEX	0.00441940735555285	0.0856327054789629	0.407017918923954	-0.763560409163155	-1.76752206042442	8	Aph1b,Aph1c,Tmed10	0.375
Curated - Chemical and Genetic Perturbation	BURTON_ADIPOGENESIS_PEAK_AT_24HR	0.00302555509935561	0.0676312979960707	0.431707695803346	-0.488304523910632	-1.76707022198001	42	Top2a,Lcn2,Isyna1,Rrm1,Prc1,Aurkb,Ccna2,S100a8,Melk,Cdc20,Cdk1,Cad,Slpi,Hmmr,Rangap1,Racgap1	0.380952380952381
Ontology - Biological Process	GOBP_PHOTOTRANSDUCTION	0.00724764994150582	0.113886001740943	0.407017918923954	-0.709182317621542	-1.76646265505198	10	Pde6d,Gnat2,Gnat1,Opn3	0.4
Ontology - Molecular Function	GOMF_ANTIGEN_BINDING	0.00494072463585898	0.0918423900080406	0.407017918923954	-0.48141825679689	-1.7656211269228	46	H2-Q2,Spon2,Sirpa,H2-Q7,H2-Q1,Ighg2b,H2-M2,Ighg2c,Itga4,Plg,Tap2,Cd48,H2-D1,Ppp2r1a,Jchain,Klrd1,H2-T22,H2-T23,H2-Aa,Dhcr24,Hnrnpm,H2-M3,H2-Eb1,H2-Q4	0.521739130434783
Curated - Chemical and Genetic Perturbation	HEVNER_CORTEX_COMMITTED_TO_CALLOSAL_PROJECTION_NEURON_FATE	0.0095923255950728	0.134317735038618	0.380730400722792	-0.572805980930705	-1.76489263601268	20	Lpl,Bcl6,Lratd1,Ndrg1	0.2
Ontology - Biological Process	GOBP_NEUTRAL_AMINO_ACID_TRANSPORT	0.00715187655080738	0.112942123557695	0.407017918923954	-0.501433159173549	-1.76483068573652	35	Slc43a1,Slc1a5,Llgl2,Sfxn1,Slc3a1,Rgs2,Slc6a20b,Sfxn2,Slc38a1,Slc7a8,Slc36a4,Rgs4,Slc38a9,Slc38a4,Nfkbie,Slc1a4,Slc43a2,Slc38a3,Slc3a2,Sfxn3	0.571428571428571
Ontology - Biological Process	GOBP_POSITIVE_REGULATION_OF_VASOCONSTRICTION	0.00412791305875312	0.0818677180983193	0.407017918923954	-0.510137106795142	-1.76480180191438	33	Avpr1a,Trpm4,Hmgcr,Icam1,Ptgs1,Chrm3,Cysltr1,Tbxas1,Pdgfb,Shc1,Fga,Fgb,Fgg,Egfr,Cd38,F2r,Hrh2	0.515151515151515
Curated - Chemical and Genetic Perturbation	MODY_HIPPOCAMPUS_NEONATAL	0.0056527465654473	0.0987687868777117	0.407017918923954	-0.533954144451834	-1.76310717995004	27	Lpl,Tubb5,Tuba1b,Col4a1,Cct7,Nrp1,Vars,Cct8,Actg1,Tuba1a,Tnc,Fn1,Cdh2	0.481481481481482
Ontology - Biological Process	GOBP_VITAMIN_A_METABOLIC_PROCESS	0.000389251462460135	0.0182697057380483	0.49849310876659	-0.933013135763065	-1.7628431196705	4	Rbp1	0.25
Ontology - Biological Process	GOBP_GRANULOCYTE_ACTIVATION	0.00468852130922707	0.089015164358457	0.407017918923954	-0.501262311877383	-1.76272153293809	37	Enpp3,Itgb2,Cd300a,Myd88,Il16,Myo1f,Fcer1g,Spi1,Ccr2,Pi4k2a,Kars,Fcgr4,F2rl1,Tyrobp,Traf3ip2,Anxa3,Itgam,Stx11,Ccl5,Ptafr,Vamp2,Syk	0.594594594594595
Ontology - Cellular Component	GOCC_METHYLOSOME	0.0138978698428974	0.162717927458356	0.380730400722792	-0.673131258054632	-1.76121236339432	12	Snrpe,Snrpd1,Snrpd2,Snrpg,Snrpd3,Erh,Snrpb,Snrpf,Prmt1,Wdr77	0.833333333333333
Canonical Pathways - Reactome	REACTOME_MISMATCH_REPAIR_MMR_DIRECTED_BY_MSH2_MSH3_MUTSBETA	0.00932320223168399	0.131968173394011	0.380730400722792	-0.734897424255812	-1.76108955384596	9	Msh2,Rpa1,Lig1,Pold4,Pold1,Pold2,Pold3	0.777777777777778
Canonical Pathways - Reactome	REACTOME_CROSS_PRESENTATION_OF_SOLUBLE_EXOGENOUS_ANTIGENS_ENDOSOMES	0.00287664621368194	0.0657357980693692	0.431707695803346	-0.479264528724624	-1.76094699031041	47	Psmd13,Psmd14,Psmc5,Psmf1,Fcgr1,Psmb3,Psmb8,Psmc6,Psmb4,Psme2b,Psmb2,Psmc2,Cd207,Psmc4,Psmd9,Psma3,Psmd6,Psmb5,Psmd4,Psme2,Psmd1,Psmc3,Psmb6,Psma8,Mrc2,Psma2,Psma7,Psma5,Psma6,Psmd2,Psma1	0.659574468085106
Ontology - Biological Process	GOBP_CELLULAR_RESPIRATION	1.13982121213508e-05	0.00120616731411054	0.593325476396405	-0.369688233235163	-1.75966629800724	223	Fh1,Cycs,Ndufc1,Arl2,Msh2,Lyrm7,mt-Atp8,Uqcrh,Atp5o,Cox7a2,Mtln,Ogdh,Idh3a,Ndufs4,Ndufa12,Ppargc1a,Atp5j2,Adsl,Coq7,Slc25a12,Cox10,Cox7a1,Opn3,Ndufb4,Pnpt1,Uqcr10,Cdk1,Ndufa1,Atp5h,Tefm,Afg1l,Ndufb1,Ndufb8,Ndufv2,Ndufb10,Slc25a22,Ndufa5,Mdh2,Atp5k,Ndufb7,Cox5b,Ndufa8,Dnajc15,Mtch2,Ndufa2,mt-Nd1,mt-Cytb,Atp5pb,Ndufb9,Ndufb2,mt-Nd2,mt-Nd3,mt-Nd4,Atp5e,Dld,Ndufs2,Suclg1,Uqcrb,Slc37a2,Mdh1,Cox8a,Nduf…	0.403587443946188
Canonical Pathways - Reactome	REACTOME_MRNA_SPLICING_MINOR_PATHWAY	0.00289162401836364	0.0659265561451709	0.431707695803346	-0.475632537466804	-1.75912678918115	48	Snrpe,Zmat5,Eftud2,Snrpd1,Snrpd2,Polr2l,Snrnp25,Polr2h,Snrpg,Snrpd3,Sf3b3,Snrnp200,Ncbp2,Sf3b6,Polr2c,Polr2g,Zrsr2,Snrnp35,Snrnp40,Polr2i,Snrpb,Snrpf,Polr2e,Srsf1,Polr2d,Srsf2	0.541666666666667
Ontology - Biological Process	GOBP_POSITIVE_REGULATION_OF_CHROMOSOME_SEGREGATION	0.00709586809830585	0.112507043244323	0.407017918923954	-0.523290197229822	-1.75878317399044	28	Mad1l1,Cdc6,Ncapg2,Birc5,Kat5,Aurkb,Ncapg,Cenpe,Cdt1,Ncapd2,Smc2,Ncapd3,Ncaph,Rcc2	0.5
Ontology - Biological Process	GOBP_CELLULAR_RESPONSE_TO_ALKALOID	0.00613395279682259	0.103997790797824	0.407017918923954	-0.567443706905521	-1.7583696785276	21	Gstm7,Tmem38a,Recql5,Slc8a1,Tgm2,Selenon,Spidr,Blm,Rad51,Casp3,Casp7,Slc1a3	0.571428571428571
Ontology - Biological Process	GOBP_LABYRINTHINE_LAYER_MORPHOGENESIS	0.00711609204117081	0.112653860651769	0.407017918923954	-0.563892869902692	-1.75786899896771	22	Llgl2,Bmp7,Fzd5,Erf,Vcam1,Itga4,Tmed2,Spint1,Socs3	0.409090909090909
Ontology - Biological Process	GOBP_NEGATIVE_REGULATION_OF_HISTONE_METHYLATION	0.0142119426929109	0.164827639710174	0.380730400722792	-0.67181644476474	-1.75777222390591	12	Fh1,Smarcb1,Brca1	0.25
Ontology - Biological Process	GOBP_POSITIVE_REGULATION_OF_CYTOSOLIC_CALCIUM_ION_CONCENTRATION_INVOLVED_IN_PHOSPHOLIPASE_C_ACTIVATING_G_PROTEIN_COUPLED_SIGNALING_PATHWAY	0.0074767530262921	0.116180031248354	0.407017918923954	-0.554959513644713	-1.75754341109188	23	P2ry10b,Gpr35,Ednra,Myh9,Tgm2,Edn1,P2ry10,Gpr18,C3ar1,Gna15,F2rl1,F2r	0.521739130434783
Ontology - Biological Process	GOBP_EYE_PIGMENTATION	0.00294041353986378	0.0664683303632765	0.431707695803346	-0.83122447531195	-1.7572245570929	6	Grk3,Ihh,Spns2	0.5
Ontology - Biological Process	GOBP_T_CELL_ACTIVATION_INVOLVED_IN_IMMUNE_RESPONSE	0.000444471038443525	0.0202452407806331	0.49849310876659	-0.426663815279446	-1.75663137153096	84	Bcl6,Stat3,Jak3,Il4ra,Trp53,Rab27a,Apbb1ip,Slc11a1,Icam1,Pck1,Irf1,Nfkbiz,Nckap1l,Irf4,Gpr183,Malt1,Foxp1,Fcer1g,Cd74,Fgl2,Itgal,Rara,Ccr2,Slfn2,Lgals3,Rps6,Foxp3,Stat6,F2rl1,Ly9,Gata3	0.369047619047619
Ontology - Molecular Function	GOMF_TAP_BINDING	0.0145260156135723	0.16713794384991	0.380730400722792	-0.671329208193566	-1.75649739516667	12	H2-Q2,H2-Q7,H2-Q1,H2-M2,Tap2,H2-D1	0.5
Ontology - Biological Process	GOBP_B_CELL_MEDIATED_IMMUNITY	7.3037241514155e-05	0.00508243934971327	0.538434096309916	-0.392586382168279	-1.75586400880744	135	C9,Bcl6,C8b,Msh2,Hc,C2,Il4ra,Csf2rb,Ung,Trem2,Csf2rb2,Ighg2b,Slc15a4,Hpx,Ighg2c,Nfkbiz,C1qc,C4b,C4bp,Shld1,Myd88,Inpp5d,C1qa,Cr1l,Atad5,Ptpn6,Kmt5c,Fcer1g,Cd74,Fgl2,Sanbr,Fcgr1,Mlh1,Csf3r,C1qb,Cd28,Ptprc,Susd4,C1rl,C8a,Foxp3,Pirb,Nod2,Stat6,Fcer2a,Fcgr3,Xrcc4,Cfi,Traf3ip2,H2-DMa,Serping1,H2-Aa	0.385185185185185
Curated - Chemical and Genetic Perturbation	KAMMINGA_EZH2_TARGETS	0.0036505458344064	0.0759778752661565	0.431707695803346	-0.484892453052627	-1.75577431244524	41	Top2a,Rbl1,Rrm1,Prc1,Mcm3,Mcm4,Mcm2,Prim1,Pcna,Aurkb,Mad2l1,Xpo1	0.292682926829268
Ontology - Molecular Function	GOMF_FIBRONECTIN_BINDING	0.00709586809830585	0.112507043244323	0.407017918923954	-0.522370545840231	-1.75569221719722	28	Ctsl,Ctss,Fbln1,Mmp13,Itgb3,Itga4,Itga3,Tnc,Fstl3,Ccdc80,Plekha2,Ccn2,Hsd17b12,Thbs1,Mmp2,Lilrb4b	0.571428571428571
Curated - Chemical and Genetic Perturbation	MORI_LARGE_PRE_BII_LYMPHOCYTE_UP	0.000726385120350052	0.0279566251337718	0.477270815362862	-0.425904724353656	-1.75520562029213	86	Top2a,ENSMUSG00000120992,Mcm6,Dtl,Rrm1,Prc1,Calm2,Mcm3,Hmgn2,Mcm2,Tubb5,Ccna2,Lig1,Melk,Anp32e,Ttk,Cdc20,Cdk1,Mcm7,Cdkn3,Cenpe,Rangap1,Racgap1,Tmpo,Lmnb1,Cks1b,Bub3,Smc2,Ran,Rrm2,Tuba1a,Rbbp4,Cenpa	0.383720930232558
Curated - Chemical and Genetic Perturbation	GREENBAUM_E2A_TARGETS_UP	0.00669451508610716	0.1090883547309	0.407017918923954	-0.516360280915967	-1.75410801342962	31	Top2a,Klhdc2,Tceal9,Pfkp,Ccna2,Mad2l1,Ptgs1,Ttk,Plk4,Eprs,Pgk1,Racgap1	0.387096774193548
Ontology - Biological Process	GOBP_GRANULOCYTE_CHEMOTAXIS	0.000329612254156841	0.0160127482520196	0.49849310876659	-0.424702105417179	-1.75408966011189	88	Mpp1,S100a9,Ccl21a,Cxcl1,Ppib,Il17ra,Itgb2,Cxadr,S100a8,Csf1r,Ednra,Vav1,Nckap1l,Rarres2,Edn1,Ccl6,Rac2,Fcer1g,Cd74,Ccl25,Csf3r,Pde4b,Prkca,Dysf,Lgals3,C3ar1,Cx3cl1,Il1b,Nod2,Dnm1l,Ptk2,Fcgr3,Gbf1,Trpv4,Ccl9	0.397727272727273
Ontology - Biological Process	GOBP_T_CELL_LINEAGE_COMMITMENT	0.00542824394438694	0.0966708722050336	0.407017918923954	-0.546408744761463	-1.75212067363752	24	Stat3,Ctsl,Trp53,Prkdc,Irf4,Foxp3,Stat6,Ly9,Cyld	0.375
Curated - Chemical and Genetic Perturbation	BERENJENO_TRANSFORMED_BY_RHOA_UP	1.17033858319513e-08	4.07201500522567e-06	0.747739663149885	-0.336136518076827	-1.75169097957281	523	Tagln2,Grem2,Slc2a1,Mcm5,Uhrf1,Cycs,Top2a,ENSMUSG00000120992,Msh2,Hells,Tbl3,Rbl1,Fignl1,Timeless,Dtl,Brca1,Ly75,Tmem176a,Cdc6,Rpf2,Rrm1,Rangrf,Prc1,Ppa1,Dck,Hbegf,Trp53,Birc5,Cxcl1,Lsm8,Mcm3,Rpa1,Nup93,Alcam,Mcm4,Mcm2,Prim1,Pcna,Chek1,Tmsb4x,Tmem176b,Nubp1,Cdca7l,Aurkb,Higd1a,Nme1,Ccna2,Lig1,Mad2l1,Snrpd1,Hpf1,Ggct,Saa3,Gpn1,Coq7,Ruvbl2,Cct7,Eif2s1,Wdhd1,2310061I04Rik,Nfkbiz,Ttk,Pnpt1,Vars,Snrpd…	0.334608030592734
Ontology - Cellular Component	GOCC_TRANSLOCON_COMPLEX	0.00649550261897568	0.107460068895941	0.407017918923954	-0.789513680088373	-1.7510751043379	7	Sec61b,Sec61g,Ssr4,Sec61a1	0.571428571428571
Ontology - Biological Process	GOBP_PROTEIN_AUTOPROCESSING	0.00743061231398194	0.115925347312279	0.407017918923954	-0.561375105374588	-1.7500201673068	22	Tmprss2,Ihh,Parp1,Pcsk9,Hjv,Pidd1,Capn1,Oma1	0.363636363636364
Ontology - Biological Process	GOBP_PURINE_NUCLEOSIDE_MONOPHOSPHATE_BIOSYNTHETIC_PROCESS	0.00558223413427747	0.0984783768281726	0.407017918923954	-0.545668414439521	-1.74974672176572	24	Dck,Adsl,Pfas,Adk,Impdh2,Atic,Gmps,Gmpr2,Gart,Aprt,Dguok,Gmpr,Prps2,Paics,Adssl1	0.625
Positional	chr6A3	0.00321069496509786	0.070297090172902	0.431707695803346	-0.472599661519972	-1.74790969845234	48	Smo,Lrrc4,Aass,Calu,Kcp,Snd1,Tmem209,Mest,Rbm28,Fam3c,Ndufa5,Tspan33,Cep41,Pot1a,Zc3hc1,Hilpda,Gm13835,Copg2	0.375
Ontology - Biological Process	GOBP_ASPARTATE_FAMILY_AMINO_ACID_CATABOLIC_PROCESS	0.0109061322580559	0.14191272096763	0.380730400722792	-0.679059086216343	-1.74778411126874	11	Sds,Got1,Aass,Sdsl,Gcat,Tha1,Mat1a	0.636363636363636
Ontology - Biological Process	GOBP_REGULATION_OF_MAST_CELL_ACTIVATION_INVOLVED_IN_IMMUNE_RESPONSE	0.00747532276022915	0.116180031248354	0.407017918923954	-0.51987417698224	-1.74730189846633	28	Il4ra,Enpp3,Cd300a,Fgr,Ptpn6,Fes,Cd84,Rac2,Fcer1g	0.321428571428571
Ontology - Biological Process	GOBP_PROTEIN_N_LINKED_GLYCOSYLATION	0.00168991123462296	0.0456875495103723	0.45505986738723	-0.45955508565985	-1.74636962643885	56	Uggt2,Alg8,Stt3a,Magt1,Rpn2,Dhdds,Pgm3,Mgat5,Tmem258,Alg12,Gfpt1,Krtcap2,Dpagt1,Ddost,Dad1,Tusc3,Mgat3,Rpn1,Ostc,Alg6,Serpina1a,Fut4,Gfpt2,Ost4,Gorasp1,Ext2,Uggt1	0.482142857142857
Ontology - Molecular Function	GOMF_DNA_HELICASE_ACTIVITY	0.00245822326366725	0.0588099601419944	0.431707695803346	-0.471365714805191	-1.7450717156036	49	Mcm5,Mcm6,Xrcc5,Mcm3,Mcm4,Mcm2,Rfc2,Recql,Ruvbl2,Chd1l,Helb,Recql5,Mcm7,Ercc2,Ruvbl1,Blm,Rfc4,Chtf18,Mre11a,Rad51	0.408163265306122
Ontology - Biological Process	GOBP_CELL_CHEMOTAXIS	1.54400724183205e-05	0.00151606355248601	0.575610261071129	-0.36658505232453	-1.74489557399129	223	Mpp1,Smoc2,Hc,Cyp7b1,S100a9,Ccl21a,Hbegf,Trpm4,Lgmn,Cxcl1,Ppib,Il17ra,Ano6,Gpr35,Itgb2,Cxadr,S100a8,Csf1r,Saa3,Slc8b1,Ednra,Nrp1,Vav1,Mst1,Calr,Hmgb2,Il16,Adam8,P2rx4,Rab13,Mif,Cx3cr1,Nckap1l,Rarres2,Edn1,Ccl6,Slamf9,Adam10,Pla2g7,Vcam1,Rac2,Hrg,Gpr183,Fcer1g,Pdgfb,Cd74,App,Spi1,Ccl25,Csf3r,Pde4b,Ccr2,Aif1,Abcc1,Gpr18,Gstp1,Gpsm3,Elmo2,Prkca,Dysf,Lgals3,Stk39,C3ar1,Cx3cl1,Ptpro,Il1b,Coro1a,Arrb2,…	0.36322869955157
Curated - Chemical and Genetic Perturbation	PAL_PRMT5_TARGETS_UP	3.61409093995999e-05	0.0030176661716842	0.557332238758646	-0.373371679326014	-1.74435523638397	196	Ctps2,Sptssa,Uhrf1,ENSMUSG00000120992,Hells,Rbl1,Fignl1,Rrm1,Slirp,Hnrnpa1,Eif1ax,Hmgn2,Gas2,Mcm4,Mcm2,Prim1,Rcn2,Aurkb,Nme1,Gcat,St7,B9d1,Ipo4,Pros1,Anp32e,Rpa2,Naa38,Ttk,Dtd1,Cdc20,Jpt1,Cetn3,Ndufb8,Marcks,Rars2,Cks2,Tomm5,Slc38a4,Spcs2,Cops3,Arl2bp,Racgap1,Tmpo,Erh,Cks1b,Snrpa,Prim2,Ncbp2,Rbm3,Smarce1,Tufm,Pole2,Fstl1,Tgfbi,Cdk4,Chrac1,Abcg2,Nfkb1,Gusb,Hat1,Ccnb2,Gsdme,Cetn2,Calm3	0.326530612244898
Ontology - Biological Process	GOBP_POLYADENYLATION_DEPENDENT_SNORNA_3_END_PROCESSING	0.00351066914498796	0.0740003366397145	0.431707695803346	-0.824736338869558	-1.74350851163832	6	Exosc10,Parn,Exosc2	0.5
Ontology - Biological Process	GOBP_LEUKOCYTE_CHEMOTAXIS	3.66346984598232e-05	0.00303802253289881	0.557332238758646	-0.381156143741368	-1.74336558405677	170	Mpp1,Hc,Cyp7b1,S100a9,Ccl21a,Trpm4,Lgmn,Cxcl1,Ppib,Il17ra,Ano6,Gpr35,Itgb2,Cxadr,S100a8,Csf1r,Slc8b1,Ednra,Vav1,Mst1,Calr,Il16,Adam8,Mif,Cx3cr1,Nckap1l,Rarres2,Edn1,Ccl6,Slamf9,Adam10,Pla2g7,Rac2,Gpr183,Fcer1g,Pdgfb,Cd74,App,Spi1,Ccl25,Csf3r,Pde4b,Ccr2,Aif1,Gpr18,Gpsm3,Prkca,Dysf,Lgals3,Stk39,C3ar1,Cx3cl1,Ptpro,Il1b,Coro1a,Nod2,Dnm1l,F2rl1,Ptk2,Cnr2,Fcgr3,Gbf1,Trpv4,Ccl9,Rpl13a,Serpine1,Padi2,Cxc…	0.4
Ontology - Biological Process	GOBP_NEGATIVE_REGULATION_OF_LYMPHOCYTE_DIFFERENTIATION	0.00215969285328715	0.05434887439758	0.431707695803346	-0.463263046968515	-1.74264934088091	52	Bcl6,Jak3,Il4ra,Pglyrp2,Ihh,Irf1,Pglyrp1,Flt3,Prdx2,Cd74,Fgl2,Bmp4,Zfp608,Slc4a2,Cd44,Cbfb	0.307692307692308
Ontology - Cellular Component	GOCC_MITOCHONDRIAL_LARGE_RIBOSOMAL_SUBUNIT	0.00118395712608148	0.0367001399134628	0.45505986738723	-0.453513214925506	-1.74245836736822	58	Mrpl58,Mrpl19,Mrpl47,Mrpl16,Mrpl42,Mrpl54,Mrpl1,Mrpl35,Mrpl23,Mrpl51,Mrpl50,Mrpl55,Mpv17l2,Mrpl44,Mrpl17,Mrpl36,Mrpl4,Mrpl30,Mrpl32,Mrpl2,Mrpl21,Mrpl33,Mrpl10,Mrpl57,Mrpl41,Mrpl52,Nsun3,Mrpl20,Mrpl40	0.5
Canonical Pathways - Reactome	REACTOME_GLUCOSE_METABOLISM	0.00200983234896881	0.0520982921837172	0.431707695803346	-0.433043532208355	-1.74196605937374	74	Pck2,Pkm,Aldoc,Pfkfb1,Got1,Nup93,Pfkp,Sec13,Slc25a12,Pck1,G6pc3,Aldoa,Nup133,Tpi1,Mdh2,Pgk1,Nup205,Pgam1,Hk2,Gnpda2,Nup160,Pfkfb4,Nup37,Slc25a11,Eno3,Slc37a2,Mdh1,Nup107,Nup210	0.391891891891892
Ontology - Biological Process	GOBP_AMINO_ACID_TRANSMEMBRANE_TRANSPORT	0.00176839931564326	0.0474090972309388	0.45505986738723	-0.436149507797835	-1.74150480598195	68	Slc43a1,Slc1a5,Slc7a2,Slc66a1,Sfxn1,Slc11a1,Slc3a1,Rgs2,Slc6a20b,Slc7a1,Sfxn2,Arg1,Slc38a1,Slc25a12,Slc15a4,Slc25a15,Slc7a8,Slc36a4,Rgs4,Slc38a9,Lrrc8e,Slc25a22,Slc38a4,Kcnj10,Slc1a4	0.367647058823529
Canonical Pathways - Reactome	REACTOME_ASSEMBLY_OF_THE_PRE_REPLICATIVE_COMPLEX	0.000955786719721685	0.0328269666290677	0.477270815362862	-0.427011320792207	-1.74101184459175	82	Mcm5,Mcm6,Cdc6,Mcm3,Mcm4,Mcm2,Rps27a,Orc3,Anapc4,Anapc11,Psmd13,Psmd14,Psmc5,Mcm7,Cdt1,Psmf1,Kpnb1,Psmb3,Psmb8,Ube2e1,Orc6,Psmc6,Psmb4,Psme2b,Psmb2,Psmc2,Psmc4,Psmd9,Cdc16,Psma3,Psmd6,Psmb5,Anapc15,Psmd4,Ube2c,Gmnn,Psme2,Cdc26,Psmd1,Psmc3,Psmb6,Psma2,Mcm8,Psma7,Orc4,Psma5,Psma6,Psmd2,Psma1	0.597560975609756
Ontology - Molecular Function	GOMF_GAMMA_TUBULIN_BINDING	0.00457964738107323	0.0876761439402836	0.407017918923954	-0.513212005762614	-1.74076860442108	32	Ndrg1,Fez1,Pak1,Nme1,Rab11fip5,Cdk5rap2,B9d2,Racgap1,Pde4b,Nedd1,Tubgcp2,Cep57,Cenpj,Dixdc1,Brca2,Tubgcp5,Tubgcp3	0.53125
Ontology - Cellular Component	GOCC_TRICARBOXYLIC_ACID_CYCLE_ENZYME_COMPLEX	0.012915501752961	0.156885098599088	0.380730400722792	-0.574467041562678	-1.74054029103697	19	Fh1,Ogdh,Idh3a,Dbt,Bckdk	0.263157894736842
Curated - Chemical and Genetic Perturbation	LIAN_LIPA_TARGETS_3M	0.00191253176567321	0.0500453381817575	0.45505986738723	-0.457780602870788	-1.73962635900007	56	Tnfaip2,S100a9,Trem2,Gpnmb,Mpeg1,Cfp,Slc11a1,Ms4a7,Ms4a6c,Spic,Saa3,Clec4n,Cd5l,C1qc,C1qa,Ms4a6d,Adgre4,Pla2g7,Cd68,Fcer1g,Msr1,C1qb,Slfn1,Apobec1,Steap4,Atp6v0d2,Marco,C3ar1	0.5
Ontology - Biological Process	GOBP_NEGATIVE_REGULATION_OF_FIBRINOLYSIS	0.00983841737787493	0.135979162463634	0.380730400722792	-0.698191149777806	-1.73908536849401	10	Serpinf2,Plau,Hrg,Plg,Cpb2,Vtn,Plat,Serpine1,Thbs1,Apoh	1
Ontology - Biological Process	GOBP_NEGATIVE_REGULATION_OF_T_HELPER_1_TYPE_IMMUNE_RESPONSE	0.000835387229834263	0.0308784586916799	0.477270815362862	-0.920304787144688	-1.73883185544971	4	Jak3,Il4ra,Il33	0.75
Ontology - Cellular Component	GOCC_APICOLATERAL_PLASMA_MEMBRANE	0.00926563484797343	0.131702029966088	0.380730400722792	-0.548457874486901	-1.73695287649943	23	Krt19,Jup,Cxadr,Ocln,Cldn6,Tjp1,Cldn7,Cldn4,Fzd6,Prickle2,Krt8,Ctnnd1,Cdh2,Cldn3,Slc28a2	0.652173913043478
Ontology - Biological Process	GOBP_POSITIVE_REGULATION_OF_INFLAMMATORY_RESPONSE	0.000353988127500171	0.0170137536956163	0.49849310876659	-0.404892548946553	-1.73657224439413	108	Lpl,Fabp4,Il17rb,Tlr3,S100a9,Trem2,Cd24a,Ctss,Il17ra,Ighg2b,Lilra5,S100a8,Csf1r,Ednra,Nfkbiz,Il33,Il16,Adam8,Tnfrsf1a,Pycard,Tgm2,Pla2g4a,Tlr2,Fcer1g,App,Fcgr1,Ccr2,Cd28,Abcc1,Gpsm3,Prkca,Kars,Egfr,Il1b,Tlr9,Gprc5b,Fcgr3,Ttbk1,Trpv4,Tlr6,Serpine1,Plcg2,Ccr5,Pik3cg,Nkg7,Nlrp3,Snca	0.435185185185185
Ontology - Molecular Function	GOMF_TYPE_I_TRANSFORMING_GROWTH_FACTOR_BETA_RECEPTOR_BINDING	0.0172018271211713	0.183055347788794	0.352487857583619	-0.663521824885369	-1.73606978934148	12	Tgfbr2,Lrg1,Fermt2,Fkbp1a	0.333333333333333
Ontology - Biological Process	GOBP_INFLAMMATORY_RESPONSE_TO_ANTIGENIC_STIMULUS	0.00678844014480466	0.10941488873877	0.407017918923954	-0.473341568749581	-1.73599954350639	46	Il1rn,Selenos,Trem2,Cd24a,Icam1,Bdkrb2,Ighg2b,Hmgb2,Cysltr1,Serpinb9,Cd68,Fcer1g,Fcgr1,Cd28,Kars,Rbpj,Psmb4,Ak7,Nod2,Fcgr3	0.434782608695652
Ontology - Biological Process	GOBP_QUINONE_BIOSYNTHETIC_PROCESS	0.0198524480685605	0.195555882550842	0.352487857583619	-0.587182224501221	-1.73482639297823	18	Pdss1,Coq8b,Coq7,Coq5,Coq4,Coq3,Fdxr,Ubiad1,Ndufa9	0.5
Ontology - Biological Process	GOBP_POSITIVE_REGULATION_OF_CELL_CYCLE_CHECKPOINT	0.00693913299426206	0.110846417039348	0.407017918923954	-0.624912190240422	-1.73417443945496	15	Mad1l1,Birc5,Aurkb,Mad2l1,Ccar2	0.333333333333333
Ontology - Biological Process	GOBP_LEUKOCYTE_TETHERING_OR_ROLLING	0.00965202886641143	0.13491766114141	0.380730400722792	-0.532660162544124	-1.73388741655691	25	Ccl21a,Chst2,Cx3cr1,Vcam1,Gcnt1,Itga4,Capn1,Ccl25,Selp,Ccr2,Fut4,Selplg	0.48
Curated - Chemical and Genetic Perturbation	KIM_GLIS2_TARGETS_UP	0.000866681996749837	0.0311013535853006	0.477270815362862	-0.42364993735636	-1.73368602467805	83	Tgfbr2,Ifitm3,Igfbp2,Bbc3,S100a6,Osmr,Icam1,Sparc,Col4a1,Irf1,Adam8,Pycard,Ccl6,Vcam1,Tlr2,Fcer1g,Cd74,Spon1,Ccr2,Aif1,Bcl2a1b,Socs3,Psmb8,Cx3cl1,Pirb,Tgfbi,Fcgr3,Col1a1,Serpine1,H2-DMa,H2-Aa,Isg15,Pdgfra,Fbn1,H2-M3,Nid1,Cfh,H2-Eb1,Ccn2,Bok,Col18a1,Casp4,C3,H2-Ab1	0.530120481927711
Cell Type Signatures	TABULA_MURIS_SENIS_MARROW_HEMATOPOIETIC_PRECURSOR_CELL_AGEING	0.000760248739573662	0.028902092819184	0.477270815362862	-0.413773655175008	-1.73296237044409	94	Lcn2,S100a9,S100a6,Cd24a,Itm2c,Tmsb4x,Itgb2,S100a8,Pglyrp1,Hp,Cdk2ap2,Cyba,Aldoa,Slpi,Lyz2,Dstn,Cd52,Ccl6,Rac2,Chil3,Prr13,Cd74,H2-D1,Slfn2,Bcl2a1b,Gpsm3,Lgals3,Gimap7,Shisa5,Tyrobp,Pfdn5,Ms4a6b,Cnn2,S100a11,H2-Aa,Gabarap,Nkg7,Serpina3g,Cd3e,Lat,Cd3g,Ptpn18,Map1lc3b,H2-Eb1,Capns1,H2-Q4	0.48936170212766
Ontology - Cellular Component	GOCC_PROTEASOME_CORE_COMPLEX	0.0198524480685605	0.195555882550842	0.352487857583619	-0.586374613506537	-1.73244031109364	18	Psmb3,Psmb8,Psmb4,Psmb2,Psma3,Psmb5,Psmb6,Psma8,Psma2,Psma7,Psma5,Psma6,Psma1	0.722222222222222
Cell Type Signatures	TABULA_MURIS_SENIS_MARROW_MONOCYTE_AGEING	0.00185519676627401	0.0491596427884363	0.45505986738723	-0.466028319766481	-1.73227364232191	50	Lcn2,S100a9,Tmem176a,Ifitm2,Cd24a,Tubb5,Ifi30,Tmem176b,Tuba1b,S100a8,Gngt2,Prtn3,Sirpb1c,Mdh2,Cd74,App,Ssr4,Pdia3,Wfdc17,Rbm3,Rplp0,Rps26,Eif3i,Jchain,Rpl35,Ldha,Rpl14,H2-Aa	0.56
Curated - Chemical and Genetic Perturbation	YAO_TEMPORAL_RESPONSE_TO_PROGESTERONE_CLUSTER_13	3.78003479562722e-05	0.00311852870639245	0.557332238758646	-0.376942175892785	-1.73210514361563	176	Tagln2,Snrpe,Ndufc1,Atp5o,Snx10,Cox7b,S100a6,Hnrnpa1,Lsm8,Ppib,Gtf2a2,Gpn1,B9d1,Fmc1,Tmed3,Atp5mpl,Fam3c,Sec61g,Csrp1,Naa38,Uqcr10,Snrpd2,Cyba,Gstm5,Cetn3,Dap3,Ndufb8,Snrpg,Ckap5,Prdx2,Ccnd1,Snrnp27,Tomm5,Coa3,Ndufa5,Cd320,Mrpl35,Mrpl23,Atp5md,Cox5b,Dnajc15,Polr3k,Sumo3,Ndufa2,Abcc1,Timm8b,Ncbp2,Rbm3,Prpsap2,Atp5e,Ndufs2,Dbnl,Cyrib,Anapc13,Uqcrb,Dbi,Pqbp1,Csrp2,Selenof,Chrac1,Ndufb5,Mrps33,Ndufa9…	0.380681818181818
Ontology - Biological Process	GOBP_THREONINE_METABOLIC_PROCESS	0.00433392558852088	0.0842288086326316	0.407017918923954	-0.819211934636699	-1.73182981464417	6	Sds,Sdsl,Gcat,Tha1	0.666666666666667
Ontology - Biological Process	GOBP_KILLING_OF_CELLS_OF_ANOTHER_ORGANISM	0.00590248599158688	0.101361897312605	0.407017918923954	-0.500523770773166	-1.73154479608593	33	H2bc21,Clec7a,Ccl21a,Hmgn2,Pglyrp1,Kng2,Lyz2,Hmgn2-ps,Ccl25,Bcl2l11,Lgals3,Fcer2a	0.363636363636364
Ontology - Biological Process	GOBP_SYNAPSE_PRUNING	0.0175174482020896	0.185060566649798	0.352487857583619	-0.661650253440334	-1.73117292156342	12	Trem2,Epha4,C1qc,C1qa,Cx3cr1,C1qb	0.5
Ontology - Cellular Component	GOCC_NUCLEOLAR_EXOSOME_RNASE_COMPLEX	0.0132015837786239	0.158446961460636	0.380730400722792	-0.722396219712911	-1.73113198425278	9	Exosc9,Exosc10,Exosc8,Exosc2	0.444444444444444
Curated - Chemical and Genetic Perturbation	CHEN_ETV5_TARGETS_TESTIS	0.0102213471677762	0.137472824722906	0.380730400722792	-0.609792745216058	-1.73096139273047	16	Hells,Rbl1,Dck,Mcm2,Mad2l1	0.3125
Ontology - Biological Process	GOBP_ERYTHROSE_4_PHOSPHATE_PHOSPHOENOLPYRUVATE_FAMILY_AMINO_ACID_CATABOLIC_PROCESS	0.00668385425562074	0.1090883547309	0.407017918923954	-0.74748957167555	-1.73032060334525	8	Hgd,Tat,Qdpr,Pah,Hpd,Fah	0.75
Ontology - Biological Process	GOBP_REGULATION_OF_PLATELET_ACTIVATION	0.00609489024564706	0.103664950458641	0.407017918923954	-0.48065697517252	-1.7299521454234	40	Mmrn1,Serpine2,Plek,Fundc2,Pla2g4a,Hrg,Fcer1g,Pdgfb,Selp,Fgg,Abat,Prkca,Alox12	0.325
Ontology - Biological Process	GOBP_THREONINE_CATABOLIC_PROCESS	0.00103940422115293	0.0341428421918852	0.45505986738723	-0.915159857348433	-1.7291109804214	4	Sds,Sdsl,Gcat,Tha1	1
Ontology - Biological Process	GOBP_REGULATION_OF_MICROVILLUS_LENGTH	0.00433392558852088	0.0842288086326316	0.407017918923954	-0.817319599731544	-1.7278293821926	6	Cdhr2,Pls1,Cdhr5	0.5
Ontology - Biological Process	GOBP_POSITIVE_REGULATION_OF_CD4_POSITIVE_ALPHA_BETA_T_CELL_ACTIVATION	0.00955708364871603	0.133941439402539	0.380730400722792	-0.490805109702299	-1.72742448813422	35	Tgfbr2,Il4ra,Cd24a,Cd83,Irf1,Nfkbiz,Card11,Nckap1l,Il2rg,Malt1,Rara,Ccr2,Cd28	0.371428571428571
Ontology - Biological Process	GOBP_REGULATION_OF_T_HELPER_2_CELL_DIFFERENTIATION	0.0131940979722061	0.158446961460636	0.380730400722792	-0.671129242084325	-1.72737402345738	11	Bcl6,Il4ra,Irf1,Rara	0.363636363636364
Ontology - Biological Process	GOBP_TYPE_II_INTERFERON_MEDIATED_SIGNALING_PATHWAY	0.0101999635962955	0.137430922986226	0.380730400722792	-0.545297066379243	-1.72694267336433	23	Trp53,Ifngr1,Arg1,Jak1,Hpx,Irf1,Stat1,Dnaja3,Parp14	0.391304347826087
Canonical Pathways - Reactome	REACTOME_TERMINAL_PATHWAY_OF_COMPLEMENT	0.00697604175829358	0.111096068001481	0.407017918923954	-0.745837593111117	-1.72649653321152	8	C9,C8b,Hc,C6,Clu	0.625
Ontology - Biological Process	GOBP_REGULATION_OF_DNA_DIRECTED_DNA_POLYMERASE_ACTIVITY	0.0175174482020896	0.185060566649798	0.352487857583619	-0.659682731350014	-1.72602500399273	12	Gins1,Pcna,Rfc2,Gins2,Rfc4,Chtf18,Rfc3	0.583333333333333
Ontology - Biological Process	GOBP_LABYRINTHINE_LAYER_DEVELOPMENT	0.00416447489748715	0.0824906197206458	0.407017918923954	-0.469723552262072	-1.7258908724895	47	Llgl2,Bmp7,Fzd5,Nfe2,Hes1,Hey1,Erf,Vcam1,Itga4,Plg,Junb,Tmed2,Spint1,Socs3,Rbpj	0.319148936170213
Positional	chrXA7	0.00254629974074706	0.0605550183516445	0.431707695803346	-0.429780026498379	-1.72533705426189	69	Mpp1,Slc6a8,Arhgap4,Zfp275,G6pdx,Xlr3a,Fundc2,Pwwp4c,Brcc3,Dusp9,Vbp1,Eola1,Emd,Plxna3,Vma21,Rpl10,Ssr4	0.246376811594203
Ontology - Biological Process	GOBP_ALDITOL_BIOSYNTHETIC_PROCESS	0.0059769638639172	0.102311557905877	0.407017918923954	-0.858234269808882	-1.72519054487675	5	Pck2,Got1,Pck1,Akr1b3	0.8
Ontology - Biological Process	GOBP_MITOTIC_RECOMBINATION	0.00892923411185957	0.128268073197809	0.380730400722792	-0.553355800777654	-1.72502093838117	22	Msh2,Rad51c,Ercc2,Tep1,Mlh1,Blm,Rad51,Rad52,Xrcc4,Brca2	0.454545454545455
Ontology - Molecular Function	GOMF_DNA_INSERTION_OR_DELETION_BINDING	0.00612363600573552	0.103997790797824	0.407017918923954	-0.857816351279495	-1.72435046062377	5	Msh2,Pcna	0.4
Cell Type Signatures	TABULA_MURIS_SENIS_SPLEEN_MATURE_NK_T_CELL_AGEING	0.000275623999885802	0.0142903790780462	0.49849310876659	-0.39837833887713	-1.72334286538155	115	Rpl22l1,S100a9,S100a6,Plek,S100a8,Gng2,Rpl12,Rps12,Rps16,Cdk2ap2,Rps15a,Mif,Snrpg,Rps24,Gstp3,Rpl31,Rpl39,Rpl23a,Krtcap2,Bola2,Eef1g,Gpr183,Hspe1,Rps27,Ms4a4c,Rpl35a,Klrk1,Rplp2,Rpl5,Rps13,Rps4x,Gpr18,Rbm3,Rps21,Rplp0,Rps26,Rack1,Rpl32,Rpl38,Nme2,Eif3i,Jchain,Rps8,Rpl35,Ms4a6b,Rpl14,Rps23,Rps20,Rps5,Ccr5,Nkg7,Serpina3g,Rpsa,Rps25,Rps29,Cd8a,Micos13,Mrpl52,Tox,Txndc5,Vmp1,Romo1,Ccl5,Thy1,Slc25a4,R…	0.643478260869565
Curated - Chemical and Genetic Perturbation	YAO_TEMPORAL_RESPONSE_TO_PROGESTERONE_CLUSTER_10	0.00220405905539542	0.0552914814758678	0.431707695803346	-0.431488983880297	-1.7228957633127	68	Tceal9,Hnrnpa3,Pcna,Cct7,Rpn2,Ufm1,Cdk2ap2,Polr2l,Dynll1,Serp1,Bola2,Adk,Yipf5,Rangap1,Dad1,Slc1a4,Cldn7,Hspe1,Tmed2,Ostc,Sec61a1,Ap3m1,Ssu72,Rrbp1,Mfsd14a,Arcn1,Slc30a5,Chchd7,Vdac2,Ap4s1,Gsdme,Ldha,Uso1,Sf3a3,Ssrp1,2210016F16Rik,Pex2,Mrpl40,Hnrnpr,Rala,Sarnp	0.602941176470588
Canonical Pathways - Reactome	REACTOME_INNATE_IMMUNE_SYSTEM	8.00393342919838e-11	4.74455387164149e-08	0.839088935621274	-0.318878263211512	-1.72254098159303	787	Chil1,C9,H2-Q2,Cystm1,Usp18,Pkm,Pgm2,Orm2,Arsa,Atp11a,Atp6v0e2,Lcn2,Aldoc,C8b,Hc,S100a9,C2,Clec7a,Ikbke,Gca,Clec12a,Ctsl,Manba,Xrcc5,Adgrg3,Gyg,Sirpa,Pygb,H2-Q7,Calm2,C6,Trem2,Cpne3,Vcl,Ear2,Sarm1,Rab27a,Fos,Lgmn,Cxcl1,Cybb,Cfp,Ctss,Slc11a1,H2-Q1,Jup,Siglece,Gpr84,Pglyrp2,Ncf4,Sirpb1a,Ano6,Elmo1,Tubb5,Rps27a,Cpn2,Pak1,Cd53,Ilf2,H2-M2,Itgb2,Aldh3b1,Pdzd11,Cd300a,Lilra5,Vrk3,Arg1,S100a8,Clec4n,Pin1…	0.359593392630241
Ontology - Biological Process	GOBP_POSITIVE_REGULATION_OF_DNA_RECOMBINATION	0.00245290243409221	0.0587705141581524	0.431707695803346	-0.431654739936394	-1.72077160864622	67	Msh2,Timeless,Kat5,Hdgfl2,Dmap1,Ruvbl2,Was,Fus,Shld1,Parp1,Actb,Ercc2,Atad5,Ruvbl1,Actl6a,Kmt5c,Mms19,Mlh1,Cd28,Ptprc,Blm,Meaf6,Stat6,Morf4l2	0.358208955223881
Ontology - Cellular Component	GOCC_CYTOCHROME_COMPLEX	0.00545573352938802	0.0969134463239237	0.407017918923954	-0.507261487398115	-1.72058498550212	32	Uqcrh,Cox7b,Cox7a2,Cox10,Cox7a1,Uqcr10,Cox5b,mt-Cytb,Cox6b1,Uqcrb,Cox8a,Cox7c,Uqcrfs1,Cox5a,Cox6c,Cox4i1	0.5
Ontology - Cellular Component	GOCC_SARCOPLASMIC_RETICULUM	0.00203207400670115	0.0522871090230689	0.431707695803346	-0.46284639122875	-1.72044609729111	50	Nol3,Slc2a4,Gstm7,Asph,Tmem38a,Calu,Nos1ap,Ank3,Fkbp1a,Calr,S100a1,Fsd2,Hsp90b1,P3h2,Hk2,Stim1,Tmem109,Akt2,Cacnb1,Pomt1,Sri	0.42
Ontology - Biological Process	GOBP_T_CELL_ANTIGEN_PROCESSING_AND_PRESENTATION	0.00944880348649083	0.132889367136455	0.380730400722792	-0.775630447578769	-1.72028325939789	7	Icam1,Treml4,Was	0.428571428571429
Ontology - Biological Process	GOBP_RESPONSE_TO_VITAMIN	0.00889147836508638	0.127974920173748	0.380730400722792	-0.50596064219037	-1.71877979338724	31	Rbp1,Serpina7,Cdkn2d,Pim1,Kynu,Nfkbiz,Fes,Pdia3,Cbs	0.290322580645161
Tumor Phenotype Ontology	MP_INCREASED_INTESTINAL_ADENOCARCINOMA_INCIDENCE	0.0200424217778672	0.196168702144326	0.352487857583619	-0.656149058691738	-1.71677933622812	12	Msh2,Pole,Bub1b,Pold1,Mlh1	0.416666666666667
Curated - Chemical and Genetic Perturbation	BRACHAT_RESPONSE_TO_CAMPTOTHECIN_DN	0.00466865469351001	0.0888487733289271	0.407017918923954	-0.474310122423575	-1.71642745925448	42	Ifitm3,Esyt1,Ifitm2,Tubb5,Higd1a,Anp32e,Cdk1,Swi5,Aldoa,Plac8,Eno3,Mt1,Pdk3,Hikeshi,Sash3,Gpi1	0.380952380952381
Ontology - Molecular Function	GOMF_NEUTRAL_L_AMINO_ACID_TRANSMEMBRANE_TRANSPORTER_ACTIVITY	0.00725084884561208	0.113886001740943	0.407017918923954	-0.503397386059692	-1.71637499801528	29	Slc43a1,Slc1a5,Sfxn1,Slc6a20b,Sfxn2,Slc38a1,Slc25a12,Slc7a8,Slc36a4,Slc38a9,Slc38a4,Slc1a4,Slc43a2,Slc38a3,Slc3a2,Sfxn3	0.551724137931035
Ontology - Molecular Function	GOMF_METAL_CATION_MONOATOMIC_CATION_ANTIPORTER_ACTIVITY	0.0154243586665897	0.172159269390611	0.380730400722792	-0.556939475385252	-1.71600578823409	20	Slc41a3,Slc9a8,Slc11a1,Slc8b1,Slc9a7,Slc41a1,Slc8a1,Slc9a1,Tmco3,Slc38a3,Slc30a5	0.55
Ontology - Biological Process	GOBP_POSITIVE_REGULATION_OF_HUMORAL_IMMUNE_RESPONSE_MEDIATED_BY_CIRCULATING_IMMUNOGLOBULIN	0.00973731104946376	0.135086799474719	0.380730400722792	-0.773037889307637	-1.71453318266126	7	Trem2,Hpx,Ptprc,Nod2,Fcer2a	0.714285714285714
Ontology - Molecular Function	GOMF_3_5_DNA_HELICASE_ACTIVITY	0.0125620724668606	0.154302355972451	0.380730400722792	-0.60372290289797	-1.71373150143544	16	Mcm5,Mcm6,Mcm2,Recql,Recql5,Ruvbl1	0.375
Cell Type Signatures	ZHANG_UTERUS_C3_PROLIFERATIVE_STROMAL1_STROCXCL14_HIGH_CELL	0.00187885153254416	0.0496203063887444	0.45505986738723	-0.425792626169841	-1.71338951237982	72	Rbp1,Ctsl,Rnase4,Hes1,Ptma,Micos10,Mif,Actb,Marcks,Rpl39,Rarres2,Plac8,Cd63,Rps27,Rpl34,mt-Nd1,mt-Cytb,Rps21,Ndufb9,Cox6b1,mt-Nd2,Rps26,mt-Nd4,Rps17,Rpl26,Tpt1,Cdk4,Tmem256,Rpl38,Fn1,Cox7c,Aprt,Sox4,Rpl18,Cnpy2,Id3,Cox6c,Cox4i1,Cfh,Cpe	0.555555555555556
Ontology - Molecular Function	GOMF_CARBON_NITROGEN_LIGASE_ACTIVITY_WITH_GLUTAMINE_AS_AMIDO_N_DONOR	0.00844201965447756	0.12441484767027	0.380730400722792	-0.740145359840635	-1.7133199099111	8	Cps1,Qrsl1,Nadsyn1,Pfas,Cad,Gmps	0.75
Curated - Chemical and Genetic Perturbation	CUI_TCF21_TARGETS_DN	0.00836453603193365	0.123844243113096	0.380730400722792	-0.521291652031166	-1.71193631198064	26	Col4a3,Clic5,Scd2,Serpinb6b,Pde10a,H3c15	0.230769230769231
Ontology - Molecular Function	GOMF_L_AMINO_ACID_TRANSMEMBRANE_TRANSPORTER_ACTIVITY	0.00547376380974868	0.0970183718438844	0.407017918923954	-0.472718770773353	-1.71169394266581	41	Slc43a1,Slc1a5,Slc7a2,Slc16a10,Slc66a1,Sfxn1,Slc6a20b,Slc7a1,Slc38a1,Slc25a12,Slc15a4,Slc25a15,Slc7a8,Slc36a4,Slc38a9,Slc25a22,Slc38a4,Slc1a4	0.439024390243902
Ontology - Biological Process	GOBP_REGULATION_OF_LEUKOCYTE_TETHERING_OR_ROLLING	0.0143086052827476	0.16546909505085	0.380730400722792	-0.620829466307427	-1.71064099398213	14	Ccl21a,Chst2,Gcnt1,Itga4,Capn1,Ccl25,Selp,Ccr2,Fut4	0.642857142857143
Regulatory Target Gene - miRDB	MIR_688	0.0108913427415932	0.141835590381773	0.380730400722792	-0.770750974059386	-1.70946099650675	7	Uhrf1,Timeless,Ube4b	0.428571428571429
Ontology - Biological Process	GOBP_REGULATION_OF_PROSTAGLANDIN_SECRETION	0.0206736663109469	0.198945144165153	0.352487857583619	-0.652790968277566	-1.70799307012613	12	Acsl4,Mif,P2rx7,Map2k6,Edn1,Pla2g4a	0.5
Ontology - Biological Process	GOBP_POSITIVE_REGULATION_OF_ANTIGEN_PROCESSING_AND_PRESENTATION	0.0116687868245694	0.147986476329028	0.380730400722792	-0.685256356468253	-1.7068668137382	10	Ccl21a,Trem2,Slc11a1,Pycard,Cd74,Tap2,Nod2	0.7
Ontology - Cellular Component	GOCC_COMPLEX_OF_COLLAGEN_TRIMERS	0.0158491821044407	0.174701211833039	0.352487857583619	-0.634173600503163	-1.70671169286038	13	Col4a5,Col4a3,Col4a1,Col4a2,Col4a4	0.384615384615385
Canonical Pathways - Wiki	WP_CHOLESTEROL_BIOSYNTHESIS	0.00932449399482561	0.131968173394011	0.380730400722792	-0.614882795761677	-1.70634217786705	15	Hmgcr,Msmo1,Lss,Mvk,Dhcr7,Fdft1,Sqle,Hmgcs1,Mvd,Fdps,Idi1,Cyp51,Pmvk	0.866666666666667
Canonical Pathways - Reactome	REACTOME_CROSSLINKING_OF_COLLAGEN_FIBRILS	0.0213049112186873	0.20172894281322	0.352487857583619	-0.651898433954208	-1.70565780123728	12	Col4a5,Loxl2,Col4a1,Pcolce,Col4a2	0.416666666666667
Ontology - Cellular Component	GOCC_REPLISOME	0.0130029584530605	0.157184554411808	0.380730400722792	-0.538378055620665	-1.70503033296647	23	Rpa1,Tonsl,Prim1,Helb,Rpa2,Pold4,Pold1,Prim2,Pold2,Donson,Pola2,Pold3,Stn1,E2f6	0.608695652173913
Ontology - Biological Process	GOBP_ASPARTATE_FAMILY_AMINO_ACID_METABOLIC_PROCESS	0.0133423156752664	0.159480031652456	0.380730400722792	-0.484559413775131	-1.70496922477461	36	Sds,Ass1,Got1,Aass,Mtap,Sdsl,Gcat,Tha1,Aspg,Mat1a,Mthfd1,Mthfd2l,Apip	0.361111111111111
Ontology - Biological Process	GOBP_POSITIVE_REGULATION_OF_DOUBLE_STRAND_BREAK_REPAIR_VIA_HOMOLOGOUS_RECOMBINATION	0.00574280437041495	0.0996573281359353	0.407017918923954	-0.481179118475096	-1.70484875099763	38	Timeless,Kat5,Hdgfl2,Dmap1,Ruvbl2,Was,Fus,Parp1,Actb,Ruvbl1,Actl6a,Mms19,Blm,Meaf6	0.368421052631579
Ontology - Biological Process	GOBP_ATTACHMENT_OF_MITOTIC_SPINDLE_MICROTUBULES_TO_KINETOCHORE	0.0173570326757183	0.183786408874001	0.352487857583619	-0.562555135557648	-1.70444918250549	19	Mad1l1,Nuf2,Birc5,Kat5,Aurkb,Champ1,Cenpe,Cdt1	0.421052631578947
Ontology - Biological Process	GOBP_AMINO_ACID_BIOSYNTHETIC_PROCESS	0.00395446462170283	0.0797343201158625	0.407017918923954	-0.44139471369327	-1.70339989711967	60	Sds,Ass1,Agxt,Got1,Pycr2,Hao1,Aass,Mtap,Sdsl,Slc38a1,Slc25a12,Cth,Cad,Gls2,Tha1,Pah,Cbs,Abat,Mthfd1,Mthfd2l,Apip,Agxt2,Plod2,Otc,Slc1a3,Asl	0.433333333333333
Ontology - Biological Process	GOBP_CELL_JUNCTION_MAINTENANCE	0.00803667994122301	0.121690692960524	0.380730400722792	-0.472706916097608	-1.70133876319182	40	Sort1,Ophn1,Plekha7,Appl1,Epb41l3,Afdn,Fermt2,Csf1r,Itgb3,Prtn3,Tjp1,Erc1	0.3
Ontology - Biological Process	GOBP_REGULATION_OF_LEUKOCYTE_MEDIATED_IMMUNITY	6.941733394844e-05	0.00491603730019815	0.538434096309916	-0.361506630878385	-1.70119514774522	207	H2-Q2,Tlr3,Bcl6,Msh2,Il1r1,Jak3,Il4ra,Fzd5,H2-Q7,Trem2,Trpm4,Cd24a,Cxcl1,H2-Q1,Ighg2b,H2-M2,Itgb2,Cd300a,Ddx1,Arg1,Slc15a4,Hpx,Was,Vav1,C4bp,Shld1,Fgr,Cr1l,Cx3cr1,Nckap1l,Fadd,Serpinb9,Atad5,P2rx7,Ptpn6,Fes,Cd84,Kmt5c,Tlr2,Rac2,Malt1,Fcer1g,Spi1,Fcgr1,Klrk1,Mlh1,Tap2,Ccr2,Cd28,Ptprc,Susd4,H2-D1,Scimp,Pvr,Cyrib,Il1b,Foxp3,Arrb2,Tlr9,Ripk3,Nod2,Stat6,Fcer2a,F2rl1,Fcgr3,Tnfrsf1b,D6Wsu163e,Gata3,Tyro…	0.357487922705314
Hallmark	HALLMARK_ALLOGRAFT_REJECTION	0.000149667314948562	0.00910808127662258	0.518848077743792	-0.372631381045438	-1.69850220617398	162	Tlr3,C2,Il4ra,Brca1,Ly75,Cfp,Ctss,Ncf4,Icam1,Nme1,Itgb2,Ifngr1,Hcls1,Irf8,Was,Stat4,Lcp2,Il16,Fgr,Ly86,Csk,St8sia4,Irf4,Il2rg,Ptpn6,Gcnt1,Tlr2,Abce1,Ccnd3,Cd74,Rpl39-ps,Spi1,Itgal,Tgfb2,Ncr1,Tap2,Fyb,Ccr2,Cd28,Ptprc,Stat1,Cd86,Map4k1,Elf4,Egfr,Il1b,Eif5a,Tlr1,Cd79a,Rpl9,Ube2n,Tlr6,Gzma,Klrd1,F2r,H2-DMa,H2-Aa,Ccr5,Apbb1,Nlrp3,Cd3e,Rps9,Cd3g,Cd8a	0.395061728395062
Canonical Pathways - Wiki	WP_MICROGLIA_PATHOGEN_PHAGOCYTOSIS_PATHWAY	0.0106001107627074	0.140442692679745	0.380730400722792	-0.47569099658612	-1.69830393820813	39	Trem2,Cybb,Siglece,Ncf4,Itgb2,Vav1,C1qc,C1qa,Cyba,Nckap1l,Pik3c3,Ptpn6,Rac2,Fcer1g,Fcgr1,Hck,C1qb	0.435897435897436
Canonical Pathways - Reactome	REACTOME_NEUTROPHIL_DEGRANULATION	6.8946603047872e-07	0.00011739259380651	0.659444398037935	-0.328977866071695	-1.69767179688003	424	Chil1,H2-Q2,Cystm1,Pkm,Pgm2,Orm2,Arsa,Atp11a,Lcn2,Aldoc,S100a9,Gca,Clec12a,Manba,Xrcc5,Adgrg3,Gyg,Sirpa,Pygb,H2-Q7,Cpne3,Vcl,Ear2,Rab27a,Cxcl1,Cybb,Cfp,Ctss,Slc11a1,H2-Q1,Jup,Siglece,Gpr84,Sirpb1a,Ano6,Tubb5,Cd53,Ilf2,H2-M2,Itgb2,Aldh3b1,Cd300a,Lilra5,Arg1,S100a8,Clec4n,Magt1,Slc15a4,Syngr1,Pglyrp1,Psmd13,Psmd14,Hp,Adam8,Cyba,Fgr,Cct8,Cr1l,Aldoa,Mif,Cd33,Slpi,Nckap1l,Dynll1,Prtn3,Scamp1,Dynlt1f,F…	0.367924528301887
Curated - Chemical and Genetic Perturbation	PASINI_SUZ12_TARGETS_UP	0.00110615006762533	0.0354788213073015	0.45505986738723	-0.416999451097904	-1.697483257999	76	H19,Cobl,Sema4b,Pck2,Epop,Ass1,Manba,Trib3,Fntb,Pfkp,Laptm5,Xlr3a,Mov10,Plekha4,Esrrb,Rpap1	0.210526315789474
Canonical Pathways - Reactome	REACTOME_TRAFFICKING_AND_PROCESSING_OF_ENDOSOMAL_TLR	0.0160951998077414	0.176191795445654	0.352487857583619	-0.659251603415784	-1.69680297512647	11	Ctsl,Lgmn,Ctss,Tlr8,Hsp90b1,Tlr9	0.545454545454545
Canonical Pathways - Reactome	REACTOME_MITOCHONDRIAL_BIOGENESIS	0.010296009224433	0.1378801245613	0.380730400722792	-0.504750491626425	-1.69647105265011	28	Cycs,mt-Atp8,Atp5o,Atp5j2,Atp5g1,Atp5h,Dmac2l,Gm10053,Atp5l,Atp5k,Atp5pb,Atp5e,Sirt5,Atp5b,Atp5c1,Atp5a1	0.571428571428571
Canonical Pathways - Reactome	REACTOME_RECOGNITION_OF_DNA_DAMAGE_BY_PCNA_CONTAINING_REPLICATION_COMPLEX	0.0205556257300123	0.198427496869027	0.352487857583619	-0.497034157314111	-1.69620444153692	30	Pole,Dtl,Rpa1,Rbx1,Pcna,Rps27a,Rfc2,Pold4,Pold1,Rfc4,Pole2,Pold2,Rfc3,Ube2b,Pold3	0.5
Ontology - Biological Process	GOBP_REGULATION_OF_MITOCHONDRIAL_RNA_CATABOLIC_PROCESS	0.00788587205218039	0.119890864027673	0.380730400722792	-0.842927716527552	-1.69442188190844	5	Slirp,Pnpt1	0.4
Ontology - Biological Process	GOBP_CELLULAR_METABOLIC_COMPOUND_SALVAGE	0.00783137889920333	0.119394315082042	0.380730400722792	-0.489779795205487	-1.69437638157736	33	Pgm2,Dck,Mtap,Adsl,Adk,Impdh2,Gmps,Apip,Gmpr2,Fcsk,Uck2,Aprt,Dguok,Gmpr,Bhmt2	0.454545454545455
Curated - Chemical and Genetic Perturbation	STEARMAN_LUNG_CANCER_EARLY_VS_LATE_DN	0.0044525803779809	0.086171159552097	0.407017918923954	-0.43901500846547	-1.69421630358205	60	Lpl,Lcn2,Sp4,Tbl3,Tceal9,Ly75,Csf2rb,Mpeg1,Ctss,Snd1,Csf2rb2,Lrg1,Lyz2,Pld3,Ccl6,Cd68,Itgax,Basp1,Socs3,Iqgap1,Bcl2l11	0.35
Cell Type Signatures	TABULA_MURIS_SENIS_HEART_AND_AORTA_FIBROBLAST_OF_CARDIAC_TISSUE_AGEING	1.57341690358123e-05	0.00152621439647379	0.575610261071129	-0.342281841496478	-1.69370076214996	293	Rbp1,Fabp4,Ifitm3,Sox9,Crip2,Smoc2,Vamp5,Rpl22l1,Stat3,Clmp,Ssbp4,Tmem176a,Rnase4,S100a6,Ifitm2,Fos,Apbb1ip,Cxcl1,Serpine2,Icam1,Rps27a,Tmem176b,Cd302,Rps11,Enc1,Rpl12,Wdr89,C4b,Cpne8,Il33,Gm15421,Rps12,Rps16,Rps15a,Eef1b2,Emp1,Fxyd5,Rps24,Col8a1,Rpl31,Rpl39,Rpl23a,Fosl2,Vcam1,Foxp1,Prr13,Cd74,Mcl1,App,Rpl10,Mt2,Rps27,Rpl35a,Rplp2,Rpl5,Junb,Litaf,Rps13,Cirbp,Rps4x,H2-D1,Hk2,Ctdsp2,Rpl15,Ifi207,Rb…	0.409556313993174
Ontology - Biological Process	GOBP_ELECTRON_TRANSPORT_CHAIN	0.000886379314857788	0.0315957704550087	0.477270815362862	-0.399012360213456	-1.69327950090924	104	Cycs,Uqcrh,Cox7a2,Ndufs4,Ndufa12,Ppargc1a,Coq7,Slc25a12,Cox7a1,Uqcr10,Cdk1,Afg1l,Ndufb8,Ndufv2,Slc25a22,Ndufa5,Cox5b,Ndufa8,Dnajc15,Mtch2,mt-Nd1,mt-Cytb,Ndufb9,mt-Nd2,mt-Nd3,mt-Nd4,Dld,Ndufs2,Uqcrb,Slc37a2,Aox3,Cox8a,Sdhb,Slc1a3,Cox7c,Uqcrfs1,Cox5a,Snca,mt-Nd5,Dguok,Ndufb6,Ndufc2,Cox6c,Cox4i1,Ndufv1,Ndufa10	0.442307692307692
Ontology - Cellular Component	GOCC_RESPIRATORY_CHAIN_COMPLEX_IV	0.0168116825885262	0.180602092746632	0.352487857583619	-0.549528839711014	-1.6931726182515	20	Cox7b,Cox7a2,Cox7a1,Cox5b,Cox6b1,Cox8a,Cox7c,Uqcrfs1,Cox5a,Cox6c,Cox4i1,Ndufa4	0.6
Ontology - Biological Process	GOBP_REGULATION_OF_CELLULAR_EXTRAVASATION	0.0131312095066639	0.158137703652488	0.380730400722792	-0.481028144517772	-1.69301374393958	35	Il1r1,Ccl21a,Icam1,Chst2,Plcb1,Adam8,Fadd,Gcnt1,Itga4,Capn1,Lyve1,Ccl25,Selp,Ccr2,Fut4,Ripk3	0.457142857142857
Ontology - Biological Process	GOBP_GTP_BIOSYNTHETIC_PROCESS	0.0102037918831333	0.137430922986226	0.380730400722792	-0.731330568892336	-1.69291505749578	8	Nme4,Nme1,Impdh2,Nme2,Nme6	0.625
Cell Type Signatures	TABULA_MURIS_SENIS_LUNG_ADVENTITIAL_CELL_AGEING	2.90293155505242e-05	0.00252507714883772	0.575610261071129	-0.358332918482633	-1.69271832943283	214	Rbp1,Tagln2,Ldhb,Ifitm3,Crip2,Smarcb1,S100a9,Tmem176a,Lysmd2,Gyg,Spon2,Selenos,Calm2,Ifitm2,Tmem176b,Samm50,Nme1,Tbcb,S100a8,Irf8,Ptma,Sdf2l1,Ube2l6,Swi5,Calm1,Cdk2ap2,Cyba,Tubb6,Psmc5,Arhgdia,Emd,Rps24,Selenok,Mydgf,Spcs2,Mdh2,Prr13,Cd63,Cd74,Dad1,Ppp1r11,Clic1,Lgals3bp,Litaf,BC031181,Ostc,H2-D1,Snrpa,Hint1,Atp5pb,Psmb8,Txn2,Rps3,Myl12a,Eif5a,Psmb4,Mt1,Slc25a3,Nfkbib,Psmb2,Selenbp1,Chrac1,Pdia6,…	0.411214953271028
Ontology - Biological Process	GOBP_SPINDLE_ELONGATION	0.0231986478840655	0.211202707272166	0.352487857583619	-0.646775701546004	-1.69225444261482	12	Prc1,Birc5,Aurkb,Racgap1,Map10,Ppp2r1a	0.5
Curated - Chemical and Genetic Perturbation	HEVNER_CORTEX_RADIAL_GLIA_PROGENITORS	3.00704891637273e-06	0.000418502764404744	0.627256739718528	-0.329420171852676	-1.69114848709414	381	Mcm5,Mid1,Sox9,Uhrf1,Top2a,Tns3,Zfyve21,Pole,Hells,Alg8,Mcm6,Rbl1,Gins1,Fignl1,Timeless,Dtl,Gca,Cdc6,Prc1,Ccne1,Mtln,Nuf2,Birc5,Plekha7,Mcm3,Rpa1,2010204K13Rik,Cenpu,Mcm4,Mcm2,Prim1,Chek1,Mtap,Rfc2,Cdca7l,Aurkb,Mest,Ccna2,Pbk,Ifngr1,Lig1,Mad2l1,Ncapg,Melk,Wdhd1,Wasf2,Rpa2,Naa38,Scara3,Ttk,Ccnq,Bub1b,Fgfbp3,Eepd1,Ranbp1,Cdk1,Pcgf5,Mcm7,Ercc6l,Mthfd2,Nudt5,Shcbp1,Tox3,BC055324,Nup133,P2rx7,Ccnd1,Mm…	0.335958005249344
Curated - Chemical and Genetic Perturbation	PLASARI_TGFB1_SIGNALING_VIA_NFIC_10HR_DN	0.0136671998040111	0.161353727133375	0.380730400722792	-0.519410867582749	-1.69075900668662	25	Rbp1,Mcf2l,Nnmt,Hey1,1810014B01Rik,Otulinl,Rab3il1,Lss,Slc37a2,Dock2,Insig1,Lyl1,Aldh1a3,Pdgfra,Ptpn18	0.6
Ontology - Biological Process	GOBP_MYD88_DEPENDENT_TOLL_LIKE_RECEPTOR_SIGNALING_PATHWAY	0.0179714251488167	0.18713901073963	0.352487857583619	-0.557832628327594	-1.69014076528757	19	Cd300a,Tlr13,Irf1,Myd88,Tlr8,Tlr2,Tlr1,Tlr9,Tlr6,Irak2,Tlr7	0.578947368421053
Curated - Chemical and Genetic Perturbation	BOYLAN_MULTIPLE_MYELOMA_PCA1_UP	0.000962750279704351	0.0328546230845802	0.477270815362862	-0.395572915937793	-1.68970637818332	106	Afp,Ifitm3,H2-Q2,Lcn2,S100a9,B3galnt1,Tmem176a,Plaat3,Alcam,Maged1,Ighg2b,Lrg1,S100a8,Ighg2c,Stat4,2310061I04Rik,Pglyrp1,Hp,Plscr1,Armcx3,Prtn3,Lyz2,Gpm6a,Chil3,Fgl2,App,Spon1,Itgal,Fyb,Slfn1,Ccr2,Plin3,Gpr160,Ifi207,Basp1,Cxcr6,Epcam,Tgfbi,Slc25a24,F2rl1	0.377358490566038
Ontology - Biological Process	GOBP_MYELOID_CELL_ACTIVATION_INVOLVED_IN_IMMUNE_RESPONSE	0.00126559108091546	0.0378791245264754	0.45505986738723	-0.415074094645691	-1.6896456929022	76	Il4ra,Trem2,Enpp3,Itgb2,Cd300a,Myd88,Il33,Fgr,Pycard,Snap23,Ptpn6,Myo1f,Fes,Cd84,Rac2,Fcer1g,Spi1,Ccr2,Pi4k2a,Dysf,Kars,Dock2,F2rl1,D6Wsu163e,Tyrobp,Plcg2,Lat,Anxa3,Hmox1,Cplx2,Lat2,Ywhaz,Itgam,Vamp8,Stx11,Ptafr,Hmgb1,Vamp2,Milr1,Sphk2,Syk	0.539473684210526
Cell Type Signatures	TABULA_MURIS_SENIS_MARROW_PRECURSOR_B_CELL_AGEING	0.000466240908814416	0.0209611959145358	0.49849310876659	-0.382428202631171	-1.68964238354743	126	Lcn2,S100a9,S100a6,Ifitm2,Cope,Cfp,Hmgn2,Tmsb4x,Rps11,S100a8,Irf8,Ptma,Cmtm7,Arhgdib,Eef1b2,Fxyd5,Arhgdia,Slpi,Capzb,Chil3,Prr13,Cd74,Clic1,Spi1,Rplp2,Cirbp,Rps4x,Rbm3,Rplp0,Psmb8,Rps3,Selplg,Coro1a,Napsa,Rack1,Rpl32,Snrpc,Rpl13a,Sdhb,Jchain,Atp5c1,Rpl35,Arpc3,Klrd1,Rpl14,Rps20,Rps5,H2-Aa,Rpl18,Sys1,Rpsa,Rps9,Ramp1,Ptprcap,Cox4i1,Psmd4,Cfl1,Ndufs8,Ly6d,Pfn1,Rps7,Rpl13,Tmsb10,H2-Ab1,Eif3k	0.515873015873016
Canonical Pathways - Reactome	REACTOME_TELOMERE_MAINTENANCE	0.00647718186969568	0.107460068895941	0.407017918923954	-0.460986967746053	-1.68946464494588	45	Rpa1,Prim1,Pcna,Rfc2,Ccna2,Lig1,Pold4,Pold1,Ctc1,Prim2,Pot1a,Blm,Rfc4,Chtf18,Pold2,Rfc3,Pola2,Pold3,Stn1,Fen1,Nhp2	0.466666666666667
Canonical Pathways - Biocarta	BIOCARTA_MONOCYTE_PATHWAY	0.0151770053499368	0.170805600804289	0.380730400722792	-0.678198201961765	-1.68928605059804	10	Icam1,Itgb2,Itga4,Itgal,Selp,Cd44	0.6
Ontology - Biological Process	GOBP_POSITIVE_REGULATION_OF_INTEGRIN_ACTIVATION	0.0151770053499368	0.170805600804289	0.380730400722792	-0.678061279179568	-1.68894499728161	10	P2ry12,Cd24a,Plek,Fermt2	0.4
Ontology - Biological Process	GOBP_POSITIVE_REGULATION_OF_INTERLEUKIN_6_PRODUCTION	0.00106018837979588	0.0347000307129509	0.45505986738723	-0.410213117319795	-1.68882469884755	85	Lpl,Tlr3,Stat3,Spon2,Laptm5,Il17ra,Lilra5,Myd88,Il33,Il16,Cyba,Tlr8,C1qtnf4,Selenok,Pycard,P2rx7,Ifih1,Tlr2,Fcer1g,Cd74,App,Aif1,Scimp,Il1rl2,Il1b,Tlr1,Tlr9,Nod2,Xbp1,F2rl1,Tyrobp,Trpv4,Tlr6,Tmem106a,F2r,Plcg2,Ccr5,Tut4	0.447058823529412
Ontology - Biological Process	GOBP_AMINO_SUGAR_METABOLIC_PROCESS	0.0137527981326375	0.161729268268084	0.380730400722792	-0.479819627778966	-1.68876028086908	35	Chil1,Ctbs,Gne,Gnpnat1,Chst2,Pgm3,Mdp1,Gfpt1,Dpagt1,Chil3,Mgat3,Csgalnact1,Gnpda2,Gfpt2,Npl	0.428571428571429
Canonical Pathways - Biocarta	BIOCARTA_TCYTOTOXIC_PATHWAY	0.0238298940008408	0.21414792447134	0.352487857583619	-0.645155599447635	-1.68801553109279	12	Icam1,Itgb2,Itgal,Cd28,Ptprc,Cd3e,Cd3g,Cd8a,Cd3d,Thy1	0.833333333333333
Canonical Pathways - Reactome	REACTOME_ASSEMBLY_OF_COLLAGEN_FIBRILS_AND_OTHER_MULTIMERIC_STRUCTURES	0.0079247146066629	0.120336866489222	0.380730400722792	-0.49749125886408	-1.68744525591844	32	Col4a5,Loxl2,Ctsl,Ctss,Col4a1,Pcolce,Mmp13,Col8a1,Col4a2	0.28125
Canonical Pathways - Reactome	REACTOME_LAMININ_INTERACTIONS	0.0181388645915623	0.188240045499251	0.352487857583619	-0.704033722868413	-1.68712856240364	9	Col4a5,Itga7,Col4a1,Col4a2	0.444444444444444
Cell Type Signatures	TABULA_MURIS_SENIS_THYMUS_DN4_THYMOCYTE_AGEING	4.36767580202897e-05	0.00347784334385441	0.557332238758646	-0.354363432562665	-1.68703899886231	218	Tagln2,Stat3,Ssbp4,S100a6,Plaat3,Apbb1ip,Ctss,Tpm3,Epsti1,Kbtbd11,Wdr89,Irf1,Pglyrp1,AB124611,Dnajc9,Calr,Swi5,Sec11c,Cdk2ap2,Cyba,Fxyd5,Aldoa,Arhgdia,Lsm4,Gstp3,Capzb,Vps28,Krtcap2,Bola2,Smco4,Rac2,Plac8,Prr13,Cd74,Ndufb7,Hsp90b1,Ssr4,Tpst2,Hspe1,Nt5c,Fyb,Dnajc15,Rnf138,Junb,Cirbp,H2-D1,Rinl,Hint1,Gpr18,Bcl2a1b,Rbm3,Rplp0,Gstp1,Socs3,Psmb8,Rps3,Lamtor1,Mettl23,Selplg,Cxcr6,Tpt1,Eif5a,Slc25a3,Gim…	0.486238532110092
Canonical Pathways - Biocarta	BIOCARTA_IL22BP_PATHWAY	0.018438673765414	0.189558254614985	0.352487857583619	-0.703916568147071	-1.68684781579992	9	Stat3,Jak3,Jak1,Stat1,Socs3	0.555555555555556
Ontology - Molecular Function	GOMF_LIPOPOLYSACCHARIDE_BINDING	0.0142849199187413	0.165434257090777	0.380730400722792	-0.517954648309726	-1.68601879810563	25	H2bc21,Spon2,Dmbt1,Trem2,P2rx7,Scarb1,Tlr2,Selp,Drosha,Psmb4	0.4
Canonical Pathways - Reactome	REACTOME_TRANSPORT_OF_INORGANIC_CATIONS_ANIONS_AND_AMINO_ACIDS_OLIGOPEPTIDES	0.00402390190516691	0.0804026841350766	0.407017918923954	-0.419861115745945	-1.68551793004962	69	Slc43a1,Slc1a5,Slc16a10,Slc15a2,Calm2,Slc9a8,Slc3a1,Slc7a1,Slc38a1,Slc8b1,Slc15a4,Slc12a4,Slc9a7,Slc4a9,Slc7a8,Slc36a4,Calm1,Slc6a12,Slc26a1,Slc8a1,Slc12a7,Slc25a22,Slc38a4,Slc9a1,Slc1a4,Slc4a2,Slc26a6,Slc43a2	0.405797101449275
Ontology - Biological Process	GOBP_FEMALE_MEIOSIS_CHROMOSOME_SEGREGATION	0.0126223935142545	0.154687142569405	0.380730400722792	-0.759824179880456	-1.68522628374685	7	Top2a,Ttk,Plk1,Mlh1,Sycp3,Ncaph	0.857142857142857
Ontology - Biological Process	GOBP_POSITIVE_REGULATION_OF_B_CELL_MEDIATED_IMMUNITY	0.0121704706750487	0.151586290392338	0.380730400722792	-0.47183524158507	-1.68453818701661	39	Msh2,Trem2,Ighg2b,Hpx,Shld1,Atad5,Kmt5c,Fcer1g,Fcgr1,Mlh1,Cd28,Ptprc,Nod2,Stat6,Fcer2a,Fcgr3	0.41025641025641
Ontology - Biological Process	GOBP_TRNA_CATABOLIC_PROCESS	0.0193296180860117	0.193719810561438	0.352487857583619	-0.611348660368572	-1.68451746703123	14	Ang,Slfn9,Exosc9,Exosc10,Exosc8,Trdmt1,Exosc2,Slfn2	0.571428571428571
Ontology - Biological Process	GOBP_INTERLEUKIN_10_PRODUCTION	0.00645309966216099	0.107361600928157	0.407017918923954	-0.455238087245508	-1.68369792149691	48	Stat3,Jak3,Trem2,G6pdx,Cd83,Lilra5,Nfkbiz,Irf4,Pycard,Cd84,Tlr2,Fcer1g,Cd28,Foxp3,Tlr9,Nod2,F2rl1,Tyrobp,Sash3,Plcg2,Isg15	0.4375
Ontology - Biological Process	GOBP_DENDRITIC_CELL_ANTIGEN_PROCESSING_AND_PRESENTATION	0.0182411653888076	0.188671490445265	0.352487857583619	-0.654127513126056	-1.68361442677349	11	Ccl21a,Slc11a1,Cd68,Cd74,Fgl2,Fcgr4,Nod2	0.636363636363636
Ontology - Biological Process	GOBP_DOUBLE_STRAND_BREAK_REPAIR	2.58940026689989e-05	0.00230240840398515	0.575610261071129	-0.34386469139873	-1.68359887787577	263	Fh1,Mcm5,Smarcb1,Msh2,Mcm6,Fignl1,Timeless,Tdp1,Brca1,Xrcc2,Xrcc5,Swsap1,Smarcd3,Fmn2,Trp53,Mcm3,Rpa1,Tonsl,Kat5,Mcm4,Rad51c,Mcm2,Esco2,Chek1,Hdgfl2,Ddx1,Nsmce1,Recql,Lig1,Hpf1,Dmap1,Ruvbl2,Helb,Was,Recql5,Fus,Rpa2,Smchd1,Shld1,Prkdc,Psmd14,Rnf138rt1,Swi5,Brcc3,Dpf3,Gins2,Parp1,Mcm7,Otub1,Actb,Ruvbl1,Rfwd3,Mms22l,Actl6a,Atrip,Kmt5c,Mta1,Mms19,Babam2,Brme1	0.228136882129278
Cell Type Signatures	TABULA_MURIS_SENIS_LARGE_INTESTINE_LARGE_INTESTINE_GOBLET_CELL_AGEING	8.4929939694525e-10	3.88372481374535e-07	0.801215574617779	-0.313072188655449	-1.68326359890135	758	Prss8,Tagln2,Ifi27l2b,Ang,Tstd1,Fuom,Pkm,Cycs,Ndufc1,Smarcb1,Krt19,Cgref1,Ssbp4,Sfxn1,Smim22,Ddx39b,Ociad2,Nudt22,Tmem176a,Uqcrh,Atp5o,Rnase4,Ppa1,Selenos,Calm2,Smim14,Ifitm2,Cope,Plaat3,Nans,Ppib,Ndufs4,Sec61b,Itm2c,Cyp2c55,Ndufa12,Ifi30,Rps27a,Tmsb4x,Cela1,Tmem176b,Fkbp11,Atp5j2,Gipc1,Sec13,Zmat5,Gipc2,Nme1,Pdzd11,Rps11,Tbcb,Gtf2a2,Irf8,Pin1,Ptma,Tmed3,Micos10,Wdr89,Ehd4,Atp5g1,Sec61g,Gale,Sh3b…	0.422163588390501
Ontology - Molecular Function	GOMF_ATP_DEPENDENT_ACTIVITY_ACTING_ON_DNA	0.000544735637869551	0.0230039416467076	0.477270815362862	-0.392788488887209	-1.68317010799631	107	Mcm5,Top2a,Msh2,Hells,Mcm6,Xrcc2,Xrcc5,Mcm3,Mcm4,Rad51c,Mcm2,Rfc2,Ddx1,Recql,Ruvbl2,Chd1l,Helb,Gm960,Recql5,Myd88,Mcm7,Ercc6l,Ercc2,Atad5,Ruvbl1,Ttf2,Hltf,Mlh1,Msh5,Blm,Rfc4,Chtf18,Mre11a,Rad51,Rbbp4	0.327102803738318
Ontology - Biological Process	GOBP_VESICLE_FUSION_WITH_GOLGI_APPARATUS	0.0109378653912183	0.142210020785092	0.380730400722792	-0.727065969925643	-1.68304318270758	8	Yipf5,Vti1a,Bet1,Sec22b,Yipf4,Uso1,Stx5a	0.875
Canonical Pathways - Biocarta	BIOCARTA_PTC1_PATHWAY	0.0160951998077414	0.176191795445654	0.352487857583619	-0.675403039054114	-1.68232373531117	10	Mnat1,Xpo1,Cdk1,Cdc25b	0.4
Ontology - Biological Process	GOBP_MITOCHONDRIAL_GENE_EXPRESSION	0.000136153624635382	0.00857928646570584	0.518848077743792	-0.369216381977762	-1.68225853047473	166	Fastk,Tsfm,Sars2,Mrps31,Mrps27,Qrsl1,Mrps18b,Mterf2,Gars,Mrpl58,Pnpt1,Mrpl19,Mrpl47,Tefm,Dap3,Rars2,Chchd1,Mrpl16,Mrpl42,Mtrf1,Coa3,Mrpl54,Mrps25,Mrpl1,Mrpl35,Mrpl23,Trub2,Mrpl51,Mrpl50,Mrpl55,Fastkd3,Mpv17l2,Cdk5rap1,Mrpl44,Fastkd1,Mtg2,Drosha,Mrps14,Fastkd2,Tufm,Mrpl17,Mrpl36,Mrps16,Mrpl4,Tfb1m,Mrps28,Mtres1,Mterf1b,Mrps2,Ears2,Mrps18c,Mrps33,Mrpl30,Mrpl32,Mrpl2,Mrpl21,Mrps22,Mrpl33,Mrpl10,Mrpl…	0.469879518072289
Ontology - Biological Process	GOBP_NEGATIVE_REGULATION_OF_NATURAL_KILLER_CELL_ACTIVATION	0.0112314950106309	0.144385604534255	0.380730400722792	-0.7264406099851	-1.68159557296072	8	Pglyrp2,Pglyrp1,Fgr	0.375
Ontology - Molecular Function	GOMF_TROPOMYOSIN_BINDING	0.0164017658608558	0.177491725897902	0.352487857583619	-0.675013075912932	-1.68135239788689	10	Nebl,Lmod3,S100a6,Pycard	0.4
Ontology - Cellular Component	GOCC_MEMBRANE_PROTEIN_COMPLEX	7.00550815170923e-11	4.48492631872425e-08	0.839088935621274	-0.308739220459855	-1.68120350323682	886	Tgfbr2,Clic5,Cacna2d4,C9,Syne4,Baiap2l2,H2-Q2,Gfra1,Ndufc1,Atp6v0e2,C8b,Itga7,Aph1b,Hc,Krt19,Ston2,mt-Atp8,Uqcrh,Atp5o,Aph1c,Csf2rb,Cox7b,Cox7a2,Acvr1b,Apoo,Selenos,Spcs3,H2-Q7,Calm2,C6,Cdh1,Trpm4,Plekha7,Osmr,Cope,Apbb1ip,Cybb,Ap1b1,Ndufs4,Sec61b,H2-Q1,Jup,Alcam,Ndufa12,Ncf4,Stt3a,Ano6,Clic6,Sestd1,Csf2rb2,Gnat2,Foxred1,Atp5j2,Samm50,Sec13,Lrg1,Afdn,H2-M2,Itgb2,Pdzd11,Micu1,Scn1b,Gpaa1,Gnat1,Cop…	0.380361173814898
Ontology - Biological Process	GOBP_AMACRINE_CELL_DIFFERENTIATION	0.00871065425247038	0.126551573652342	0.380730400722792	-0.795157231349058	-1.68097770840084	6	Bhlhe22,Hes1	0.333333333333333
Ontology - Biological Process	GOBP_POSITIVE_REGULATION_OF_NEUTROPHIL_MIGRATION	0.0108201185659559	0.141377215536404	0.380730400722792	-0.480245634333278	-1.68080099192435	34	Il1r1,Ccl21a,Ednra,Adam8,Nckap1l,Selenok,Edn1,Myo1f,Tlr2,Rac2,Cd74,Fut4,Dysf,C3ar1,Il1b,Dnm1l	0.470588235294118
Ontology - Molecular Function	GOMF_CHITIN_BINDING	0.00287469200363413	0.0657357980693692	0.431707695803346	-0.889570168303823	-1.68076159975603	4	Chil1,Ctbs,Chid1,Chil3	1
Ontology - Molecular Function	GOMF_ALANINE_TRANSMEMBRANE_TRANSPORTER_ACTIVITY	0.0266705043024486	0.227295751523264	0.352487857583619	-0.642334680775741	-1.68063474646628	12	Sfxn1,Slc38a1,Slc7a8,Slc36a4,Slc38a4,Slc1a4,Slc38a3,Slc3a2	0.666666666666667
Canonical Pathways - Reactome	REACTOME_BBSOME_MEDIATED_CARGO_TARGETING_TO_CILIUM	0.0191608668858442	0.192929663970198	0.352487857583619	-0.652781968466891	-1.6801512206637	11	Smo,Arl6,Bbs4,Bbs9,Bbs7,Bbs5,Bbs2,Ttc8,Lztfl1	0.818181818181818
Ontology - Biological Process	GOBP_NEURAL_RETINA_DEVELOPMENT	0.00749242756093842	0.116240541573705	0.407017918923954	-0.463931395815256	-1.67987524322406	41	Bhlhe22,Sox9,Stat3,Smarcd3,Dll4,Hes1,Ihh,Gnat2,Gpm6a,Prdm1,Tgfb2,Arl6,Bbs4,Ahi1	0.341463414634146
Canonical Pathways - Reactome	REACTOME_GAP_FILLING_DNA_REPAIR_SYNTHESIS_AND_LIGATION_IN_GG_NER	0.0135122814800469	0.160528989698997	0.380730400722792	-0.538757954195391	-1.67951388672599	22	Pole,Rpa1,Pcna,Rps27a,Rfc2,Pold4,Pold1,Rfc4,Pole2,Pold2,Rfc3	0.5
Canonical Pathways - Biocarta	BIOCARTA_MTA3_PATHWAY	0.0100354836197314	0.136855661638079	0.380730400722792	-0.579442873117744	-1.67932750015199	17	Cdh1,Tuba8,Tuba1b,Mta3,Aldoa,Mta1	0.352941176470588
Curated - Chemical and Genetic Perturbation	RAMJAUN_APOPTOSIS_BY_TGFB1_VIA_SMAD4_UP	0.0164017658608558	0.177491725897902	0.352487857583619	-0.674159702578561	-1.67922677787561	10	Bmf,Bcl6,Trib3,Tnfaip3,Bcl2l11	0.5
Ontology - Biological Process	GOBP_CARBOHYDRATE_DERIVATIVE_BIOSYNTHETIC_PROCESS	1.01987984281201e-07	2.40046718885387e-05	0.704975715167238	-0.321886924124705	-1.67916223954336	515	Smpd3,Ctps2,Large2,Nme4,Acsl4,Slc2a4,Pkm,Pgm2,Ndufc1,Gucy2c,Galnt15,Alg3,Stat3,Uggt2,Jak3,Alg8,B3galnt1,mt-Atp8,Atp5o,Ccl21a,Rrm1,Dck,Gal3st1,Hbegf,Trem2,G6pdx,Aqp11,Ndufs4,St3gal3,Papss1,Itm2c,Ndufa12,Poglut2,Stt3a,Gnpnat1,Ppargc1a,Galnt7,Mtap,Hs3st6,Atp5j2,Adsl,Nme1,Gpaa1,Pigs,Slc25a12,Magt1,Atp5g1,Rpn2,Pgap2,Dhdds,Pgm3,St8sia3,Ndufb4,Eogt,Mgat5,Plcb1,Hs3st3b1,Pfas,Mppe1,Il33,Tmem258,Ndufa1,Cad…	0.341747572815534
Ontology - Cellular Component	GOCC_SPLICEOSOMAL_TRI_SNRNP_COMPLEX	0.014685181621269	0.168605689991686	0.380730400722792	-0.476822482370303	-1.67821160834902	35	Snrpe,Lsm8,Lsm6,Eftud2,Snrpd1,Snrpd2,Lsm4,Snrpg,Snrnp27,Snrpd3,Snrnp200,Prpf31,Snrpa,Zmat2,Snrnp40,Snu13,Snrpb,Snrpf	0.514285714285714
Ontology - Biological Process	GOBP_COMPLEMENT_ACTIVATION_ALTERNATIVE_PATHWAY	0.0210782263841651	0.20056897341175	0.352487857583619	-0.623459636598117	-1.67787787281628	13	C9,C8b,Hc,Cfp,Vsig4,Cfhr4,Susd4,C8a	0.615384615384615
Ontology - Biological Process	GOBP_REGULATION_OF_MYELOID_LEUKOCYTE_MEDIATED_IMMUNITY	0.00418142768808808	0.0826219137627775	0.407017918923954	-0.445817097444335	-1.67702318606823	52	Il4ra,Cxcl1,Ighg2b,Itgb2,Cd300a,Ddx1,Arg1,Fgr,Cx3cr1,Fes,Cd84,Rac2,Fcer1g,Spi1,Fcgr1,Ccr2,F2rl1,Fcgr3,D6Wsu163e,Tyrobp	0.384615384615385
Regulatory Target Gene - miRDB	MIR_6373	0.00433642851067094	0.0842288086326316	0.407017918923954	-0.417680308067358	-1.6767631530379	69	Myh10,Sp4,Skida1,Mcm4,Rgs5,Gtdc1,Usp43,Slc38a1,Gng2,Ccnc,Ammecr1,Fndc3b,Srprb,Gpr141b,Asb7,Twf1,Impact,Mapkap1,Slc30a6,Ska2,Pdk3,Rusc1,Nptx1,Tm4sf4,Virma,Tmx1,Capn6,Faf1,Ndst2,Tmed5,Sod3,Abitram,Rad51ap1,Sun2	0.492753623188406
Ontology - Biological Process	GOBP_PROTEIN_UFMYLATION	0.00899860331452671	0.128937015263205	0.380730400722792	-0.792880956938558	-1.6761656204371	6	Cdk5rap3,Ufm1,Ufl1,Ufc1,Uba5	0.833333333333333
Ontology - Molecular Function	GOMF_KINETOCHORE_BINDING	0.0100968068979929	0.137181149747349	0.380730400722792	-0.832688445308639	-1.67383928049678	5	Mad1l1,Ttk,Cenpe	0.6
Ontology - Molecular Function	GOMF_MISMATCHED_DNA_BINDING	0.0164017658608558	0.177491725897902	0.352487857583619	-0.671948481312619	-1.67371897023392	10	Msh2,Pcna,Mutyh,Mlh1,Msh5	0.5
Canonical Pathways - Wiki	WP_GLYCOLYSIS_AND_GLUCONEOGENESIS	0.00803667994122301	0.121690692960524	0.380730400722792	-0.462010979870149	-1.67292150128726	41	Ldhb,Slc2a1,Slc2a4,Pkm,Aldoc,Got1,Pfkp,Pck1,Aldoa,Tpi1,Mdh2,Slc2a5,Pgk1,Pgam1,Hk2,Dld,Eno3,Mdh1,Slc2a3,Gpi1,Ldha	0.51219512195122
Canonical Pathways - Reactome	REACTOME_ANTIGEN_PRESENTATION_FOLDING_ASSEMBLY_AND_PEPTIDE_LOADING_OF_CLASS_I_MHC	0.0230284388670395	0.210491241614488	0.352487857583619	-0.490206156905611	-1.67290285461521	30	H2-Q2,H2-Q7,H2-Q1,Sec13,H2-M2,Calr,Sec24c,Pdia3,Tap2,Sec31a,Sec24d,H2-T22,H2-T23,H2-M3,H2-Q4	0.5
Canonical Pathways - Reactome	REACTOME_ENDOSOMAL_VACUOLAR_PATHWAY	0.020901098431357	0.20006509687934	0.352487857583619	-0.607126514037034	-1.67288371414209	14	H2-Q2,H2-Q7,H2-Q1,H2-M2	0.285714285714286
Ontology - Biological Process	GOBP_GLIAL_CELL_ACTIVATION	0.00766928743898632	0.117799371843547	0.407017918923954	-0.456427353083069	-1.67275417739112	45	Tlr3,Smo,Trem2,Ifngr1,Csf1r,Clu,C1qa,Il33,Cx3cr1,Tlr2,App,Aif1,Cx3cl1,Egfr,Il1b,Tlr1,Tlr9,Agt,Tyrobp,Ttbk1,Tlr6,Nr1d1	0.488888888888889
Cell Type Signatures	TABULA_MURIS_SENIS_MARROW_HEMATOPOIETIC_STEM_CELL_AGEING	2.0334239160835e-09	8.56446046760958e-07	0.774939030136436	-0.314041625088258	-1.67204215257605	677	Tagln2,Smarcb1,Arl2,Cdkn2d,Vamp5,Isyna1,Pim1,Ssbp4,Sfxn1,Ctsl,Tmem176a,Atp5o,Yif1b,Ppa1,Ddx39a,S100a6,Tsfm,Selenos,Trp53,Calm2,Smim14,Mcrip1,Ifitm2,Cope,Fos,Apbb1ip,Ppib,Hmgn2,Itm2c,Fbxo6,Ndufa12,Mrps18b,Tmsb4x,Tmem176b,Gatd1,Nubp1,Rnf181,Gipc1,Samm50,Rfc2,Sec13,Zmat5,Sparc,Nme1,Sdsl,Tbcb,Hpf1,Gtf2a2,Pin1,Ptma,Clu,Ruvbl2,Tmed3,Hacd4,Ciapin1,Ppil1,Nt5c3b,Anp32e,Pold4,Tmed10,Mrpl58,Lmo4,Nfkbiz,G6pc…	0.412112259970458
Ontology - Biological Process	GOBP_ADAPTIVE_IMMUNE_RESPONSE	3.07833922356443e-06	0.000421101019428621	0.627256739718528	-0.32632361786794	-1.67160260635448	378	C9,H2-Q2,Bcl6,Emp2,C8b,Msh2,Il1r1,Stat3,Jak3,Hc,C2,Il4ra,Fzd5,Csf2rb,H2-Q7,Ung,Trem2,Trpm4,Rab27a,Cd24a,Slc11a1,H2-Q1,Alcam,Adgre1,Il17ra,Csf2rb2,Icam1,Ighg2b,H2-M2,Arg1,Clec4n,Slc15a4,Hpx,Treml4,Irf1,Was,Ighg2c,Nfkbiz,C1qc,C4b,C4bp,Shld1,Myd88,Inpp5d,C1qa,Il33,Il18bp,Cr1l,Mif,Otub1,Cx3cr1,Nckap1l,Csk,Fadd,Serpinb9,Atad5,Irf4,Pycard,P2rx7,Ptpn6,Pla2g4a,Tnfaip3,Trac,Cd84,Kmt5c,Adcy7,Gpr183,Malt1,P…	0.351851851851852
Ontology - Biological Process	GOBP_GMP_BIOSYNTHETIC_PROCESS	0.0139467988294546	0.163171429287589	0.380730400722792	-0.602335597417166	-1.67152283685299	15	Adsl,Pfas,Adk,Impdh2,Atic,Gmps,Gart,Aprt	0.533333333333333
Curated - Chemical and Genetic Perturbation	VANDESLUIS_COMMD1_TARGETS_GROUP_3_UP	0.00279724833517268	0.0645100282484707	0.431707695803346	-0.415916986164972	-1.67126888794597	71	Prss8,Afp,Tagln2,Hkdc1,Bex4,Krt19,Ly75,Ctsl,Rnase4,Bex1,Cdh1,Aass,Fkbp11,Grhpr,Cyba,Aldoa,Cldn6,Scarb1,Tpi1	0.267605633802817
Curated - Chemical and Genetic Perturbation	FUJIWARA_PARK2_IN_LIVER_CANCER_UP	0.0125528295406353	0.154302355972451	0.380730400722792	-0.721822405183457	-1.67090515636957	8	Afp,Il1rn,Fst,Ccne1	0.5
Canonical Pathways - Reactome	REACTOME_INITIATION_OF_NUCLEAR_ENVELOPE_NE_REFORMATION	0.0109836995429906	0.142690025312958	0.380730400722792	-0.576285842736484	-1.67017787007795	17	Cdk1,Banf1,Emd,Lbr,Lmnb1,Kpnb1,Lmna,Ppp2r1a,Ccnb2	0.529411764705882
Ontology - Molecular Function	GOMF_ACTIVIN_BINDING	0.0282486227487061	0.234258656524891	0.352487857583619	-0.63830873480868	-1.67010107160466	12	Tgfbr2,Fst,Acvr1b,Fkbp1a,Acvr2b,Acvrl1,Fstl3,Tgfbr3	0.666666666666667
Curated - Chemical and Genetic Perturbation	MCDOWELL_ACUTE_LUNG_INJURY_UP	0.0108455398003115	0.141584718192484	0.380730400722792	-0.464019859986506	-1.67007282483439	40	Btg2,Tpm1,Lcn2,Osmr,Fos,Lrg1,Mal,S100a8,Pla2g7,Mcl1,Litaf,Steap4,Rbm3,Tgfbi,Fcgr3,Tnc	0.4
Ontology - Biological Process	GOBP_PYRIMIDINE_NUCLEOBASE_BIOSYNTHETIC_PROCESS	0.0128464596713122	0.156236768266985	0.380730400722792	-0.72130511194162	-1.66970770400604	8	Ctps2,Cps1,Cad	0.375
Ontology - Molecular Function	GOMF_TOLL_LIKE_RECEPTOR_4_BINDING	0.0102442029400962	0.137644277754226	0.380730400722792	-0.83045498621337	-1.66934966425903	5	S100a8,Saa3	0.4
Ontology - Cellular Component	GOCC_MEMBRANE_ATTACK_COMPLEX	0.0155117475583287	0.172526420897186	0.380730400722792	-0.752566555268903	-1.66912948125383	7	C9,C8b,Hc,C6	0.571428571428571
Ontology - Biological Process	GOBP_REGULATION_OF_SERINE_TYPE_PEPTIDASE_ACTIVITY	0.0105823262418468	0.140412492345972	0.380730400722792	-0.788776613561947	-1.66748895945522	6	Spink1,Serpina1c,Serpina1a	0.5
Ontology - Cellular Component	GOCC_LATERAL_ELEMENT	0.0210002725871472	0.20006509687934	0.352487857583619	-0.647857651175222	-1.66747685447684	11	Brca1,Rpa1,Smc1b,Blm,Rad51,Sycp3,Brca2,Smc3,Incenp	0.818181818181818
Ontology - Biological Process	GOBP_NUCLEAR_MRNA_SURVEILLANCE	0.0211369606151973	0.200888987319615	0.352487857583619	-0.695467809825785	-1.6666014255807	9	Exosc9,Exosc10,Exosc8,Dxo	0.444444444444444
Ontology - Biological Process	GOBP_POSITIVE_REGULATION_OF_ENDOTHELIAL_CELL_CHEMOTAXIS	0.0149031406743388	0.169615978879892	0.380730400722792	-0.600280818638996	-1.66582068398817	15	Smoc2,Lgmn,P2rx4,Pdgfb	0.266666666666667
Ontology - Biological Process	GOBP_MODULATION_OF_PROCESS_OF_ANOTHER_ORGANISM	0.0298267421149232	0.241465355361328	0.352487857583619	-0.636271712824736	-1.66477131123519	12	S100a9,Clec7a,Fbln1,Slpi,Bcl2l11,Fcer2a	0.5
Ontology - Biological Process	GOBP_REGULATION_OF_T_HELPER_1_TYPE_IMMUNE_RESPONSE	0.0144605013048575	0.166729229692963	0.380730400722792	-0.533940376799913	-1.66449566180128	22	Il1r1,Jak3,Il4ra,Slc11a1,Irf1,Il33,Pla2g4a,Ccr2	0.363636363636364
Ontology - Cellular Component	GOCC_TRANSPORTER_COMPLEX	6.92391921076897e-05	0.00491603730019815	0.538434096309916	-0.350573483083117	-1.66387731512186	217	Clic5,Cacna2d4,Ndufc1,Atp11a,Uqcrh,Calm2,Trpm4,Ndufs4,Ndufa12,Ano6,Clic6,Sestd1,Foxred1,Lrg1,Micu1,Scn1b,Atp5g1,Ndufb4,Uqcr10,Ostm1,Ndufa1,Calm1,Ccdc51,Ndufb1,Atp8b2,Ndufb8,Lrrc8e,Ndufv2,Atp1b3,Ndufb10,Ndufa5,Slc9a1,Ndufb7,Clic1,Ndufa8,Sacm1l,Pde4b,Cldn4,Ttyh2,Slc26a6,Ndufa2,mt-Nd1,mt-Cytb,Kcnk1,Abcb8,Atp11c,Ndufb9,Atp1a3,Ndufb2,mt-Nd2,mt-Nd3,mt-Nd4,Olfm2,Scn7a,Micu2,Kcnj8,Ndufs2,Abcc9,Uqcrb,Kcne…	0.465437788018433
Ontology - Cellular Component	GOCC_DENDRITE_TERMINUS	0.0153813118238836	0.171955202058918	0.380730400722792	-0.599186487375983	-1.66278383923742	15	Grk3,Cobl,Smo	0.2
Ontology - Biological Process	GOBP_POSTSYNAPTIC_ACTIN_CYTOSKELETON_ORGANIZATION	0.0198146054493182	0.195555882550842	0.352487857583619	-0.548776120412281	-1.66270104153977	19	Myh10,Nos1ap,Wasf2,Actb,Actr3,Arf1,Dbnl	0.368421052631579
Curated - Chemical and Genetic Perturbation	HOLLERN_EMT_BREAST_TUMOR_DN	0.0012325962123592	0.0372924430601304	0.45505986738723	-0.393313025387341	-1.66242417705615	97	Prss8,Tmprss2,Llgl2,Sort1,Cdh1,Cd24a,Jup,Grhl1,Cxadr,Hip1r,Lrba,Ocln,2610528J11Rik,Plekhg6,Patj,Ripk4,Myh14,Ccdc120,Erbb3,Dedd2,Mal2,Cldn7,Grb7,Blmh,Kdf1,Marveld2,Cldn4,Cdcp1,Spint1,Kcnk1,Fzd6,Nectin4,Epcam,Cldn1,Gjb2,Crb3,Kif21a,Esrp1,Epb41l5	0.402061855670103
Ontology - Biological Process	GOBP_MITOTIC_SPINDLE_ELONGATION	0.0232356323280303	0.211419156003482	0.352487857583619	-0.69318564444871	-1.66113250233636	9	Prc1,Birc5,Aurkb,Racgap1,Map10	0.555555555555556
Ontology - Biological Process	GOBP_NEGATIVE_REGULATION_OF_HISTONE_H3_K9_METHYLATION	0.0115901519665232	0.147456583644042	0.380730400722792	-0.785743722028627	-1.66107736831511	6	Smarcb1,Brca1	0.333333333333333
Positional	chr6B2	0.00429219398446128	0.0837323604125119	0.407017918923954	-0.437085348280756	-1.66098167601162	56	Cycs,Atp6v0e2,Tmem176a,Tmem139,Gpnmb,Zfp956,Tmem176b,Rarres2,Lrrc61,Zfp212,5430402O13Rik,Repin1,Tra2a,Gimap7,Gsdme,Ezh2,Pdia4,Tcaf2,Ccdc126	0.339285714285714
Canonical Pathways - Biocarta	BIOCARTA_THELPER_PATHWAY	0.0298267421149232	0.241465355361328	0.352487857583619	-0.634719949536155	-1.66071120459743	12	Icam1,Itgb2,Itgal,Cd28,Ptprc,Cd3e,Cd3g,Cd3d,Thy1	0.75
Canonical Pathways - Wiki	WP_GPCRS_ODORANT	0.00974009163347867	0.135086799474719	0.380730400722792	-0.472249010484186	-1.66069437092013	37	Adgrf1,Gpr146,Adgrg3,Gpr84,Lgr5,Gpr35,Gpr162,Gpr137b,Gpr183,Mrgpre,Lgr4,Gpr137,Tpra1,Gpr160	0.378378378378378
Ontology - Biological Process	GOBP_MONOCYTE_CHEMOTAXIS	0.0202300059828468	0.196588491654805	0.352487857583619	-0.47184706831254	-1.66023960613081	36	Ccl21a,Lgmn,Ano6,Cx3cr1,Ccl6,Pla2g7,Pdgfb,App,Ccl25,Ccr2,Aif1,Lgals3,Cx3cl1,Ptpro,Ccl9,Serpine1	0.444444444444444
Ontology - Biological Process	GOBP_ADAPTIVE_IMMUNE_RESPONSE_BASED_ON_SOMATIC_RECOMBINATION_OF_IMMUNE_RECEPTORS_BUILT_FROM_IMMUNOGLOBULIN_SUPERFAMILY_DOMAINS	4.42919236262093e-05	0.00350936751305683	0.557332238758646	-0.335066954805182	-1.66013501810363	291	C9,H2-Q2,Bcl6,Emp2,C8b,Msh2,Il1r1,Stat3,Jak3,Hc,C2,Il4ra,Fzd5,Csf2rb,H2-Q7,Ung,Trem2,Trpm4,Rab27a,Cd24a,Slc11a1,H2-Q1,Il17ra,Csf2rb2,Icam1,Ighg2b,H2-M2,Arg1,Clec4n,Slc15a4,Hpx,Treml4,Irf1,Was,Ighg2c,Nfkbiz,C1qc,C4b,C4bp,Shld1,Myd88,Inpp5d,C1qa,Il33,Il18bp,Cr1l,Nckap1l,Fadd,Serpinb9,Atad5,Irf4,P2rx7,Ptpn6,Pla2g4a,Tnfaip3,Kmt5c,Malt1,Fcer1g,Cd74,Fgl2,Sanbr,Fcgr1,Mlh1,Tap2,Csf3r,C1qb,Ccr2,Cd28,Ptprc…	0.336769759450172
Ontology - Biological Process	GOBP_NUCLEAR_TRANSCRIBED_MRNA_CATABOLIC_PROCESS_EXONUCLEOLYTIC	0.0157000926649665	0.17365582799087	0.352487857583619	-0.597981581630842	-1.65944014267043	15	Exosc9,Exosc8,Exosc2,Polr2g,Dis3l2,Exosc7,Cnot8,Ttc37,Pan2	0.6
Ontology - Biological Process	GOBP_PHAGOCYTOSIS	0.000171441782971785	0.0101251872194222	0.518848077743792	-0.352156971304463	-1.65922176857422	203	C2,Clec7a,Apoa1,Spon2,Sirpa,Trem2,Rab27a,Appl1,Cfp,Slc11a1,Siglece,Ncf4,Rab34,Sirpb1a,Ano6,Elmo1,Ighg2b,Cd302,Itgb2,Cd300a,Axl,Irf8,Treml4,Pros1,Vav1,Itgb3,C4b,Lepr,C4bp,Myd88,Calr,Cyba,Fgr,Plscr1,Myh9,Nckap1l,Csk,Prtn3,Pycard,P2rx7,Il2rg,Sirpb1c,Tgm2,Gm5150,Scarb1,Tlr2,Fcer1g,Tmem175,Msr1,Itgal,Rara,Fcgr1,Hck,Pld4,Ccr2,Aif1,Ptprc,Cdc42se2,Elmo2,P2ry6,Marco,Dysf,Xkr8,Il1b,Coro1a,Dock1,Nod2,Dock2,…	0.374384236453202
Ontology - Cellular Component	GOCC_ORGANELLE_INNER_MEMBRANE	9.86533806372428e-08	2.35761245752931e-05	0.704975715167238	-0.316603566323869	-1.65903558469187	538	Cyp2u1,Ldhb,Ifi27l2b,Ndufc1,Stat3,Cps1,Sfxn1,Ociad2,mt-Atp8,Uqcrh,Atp5o,Cox7b,Cox7a2,Slc41a3,Apoo,Mtln,Mrps31,Mrps27,Ndufs4,Nrm,Slc3a1,Slc25a48,Ndufa12,Mrps18b,Ndufaf5,Foxred1,Atp5j2,Coq8b,Samm50,Higd1a,Micu1,Gcat,Cibar1,Sfxn2,Slc25a35,Clu,Coq7,Slc8b1,Slc25a12,Slc25a31,Micos10,Atp5g1,Slc25a15,Atp5mpl,Eral1,Ndufaf3,Alas2,Mrpl58,Cox7a1,Ndufb4,Uqcr10,Mrpl19,Hccs,Ndufa1,Mrpl47,Atp5h,P2rx4,Tmx4,Fgr,Cc…	0.388475836431227
Ontology - Biological Process	GOBP_POSITIVE_REGULATION_OF_FATTY_ACID_TRANSPORT	0.0207361969561761	0.199209383123408	0.352487857583619	-0.547430459860483	-1.65862391223729	19	Cyp4a31,Mif,P2rx7,Map2k6,Acsl5,Edn1,Pla2g4a,Cyp4a32,Il1b,Cyp4a12a	0.526315789473684
Ontology - Biological Process	GOBP_OLFACTORY_BEHAVIOR	0.0121660529084952	0.151586290392338	0.380730400722792	-0.784332225395719	-1.658093437236	6	Mup20	0.166666666666667
Ontology - Biological Process	GOBP_I_KAPPAB_PHOSPHORYLATION	0.015740102712362	0.173858070332197	0.352487857583619	-0.535036775077688	-1.65794849911066	21	Tlr3,Ikbke,Sirpa,Saa3,Elp1,Cx3cr1,Tlr2,Erc1,Cx3cl1,Tlr9	0.476190476190476
Ontology - Molecular Function	GOMF_OXIDOREDUCTASE_ACTIVITY_ACTING_ON_A_SULFUR_GROUP_OF_DONORS_DISULFIDE_AS_ACCEPTOR	0.0231462495008167	0.211085882199755	0.352487857583619	-0.644114899339667	-1.65784363945419	11	Ifi30,Dnajc10,Msrb3,Msrb2,Pdia3,Txn2	0.545454545454545
Ontology - Biological Process	GOBP_ADHERENS_JUNCTION_MAINTENANCE	0.0144614265770007	0.166729229692963	0.380730400722792	-0.716108149703172	-1.65767755512271	8	Plekha7,Afdn,Fermt2,Tjp1	0.5
Ontology - Biological Process	GOBP_NEGATIVE_REGULATION_OF_CYTOSOLIC_CALCIUM_ION_CONCENTRATION	0.0223460664131005	0.206733406324667	0.352487857583619	-0.615508313010709	-1.6564789736354	13	Smpd3,Nol3,Got1,Slc8a1	0.307692307692308
Ontology - Molecular Function	GOMF_RETINAL_BINDING	0.0184110618657152	0.189558254614985	0.352487857583619	-0.746781502772545	-1.65629872016743	7	Rbp1,Opn3	0.285714285714286
Ontology - Biological Process	GOBP_REGULATION_OF_KIDNEY_DEVELOPMENT	0.0328785605705903	0.255323319714846	0.321775918075361	-0.560395974692159	-1.65568657709374	18	Sox9,Smo,Maged1,Ednra,Hoxb7,Lgr4,Bmp4,Wnt4,Hnf1b,Agt,Gata3	0.611111111111111
Ontology - Biological Process	GOBP_LEUKOCYTE_MEDIATED_IMMUNITY	1.22927469699805e-05	0.00126932525970669	0.593325476396405	-0.328137511170178	-1.65508160820963	343	C9,H2-Q2,Tlr3,Bcl6,Emp2,C8b,Msh2,Il1r1,Jak3,Hc,C2,Il4ra,Fzd5,Csf2rb,Spon2,H2-Q7,Ung,Trem2,Trpm4,Rab27a,Cd24a,Cxcl1,Slc11a1,H2-Q1,Csf2rb2,Icam1,Ighg2b,H2-M2,Itgb2,Cd300a,Ddx1,Arg1,Slc15a4,Hpx,Treml4,Was,Ighg2c,Vav1,Nfkbiz,C1qc,C4b,C4bp,Shld1,Myd88,Inpp5d,C1qa,Fgr,Cr1l,Cx3cr1,Nckap1l,Fadd,Serpinb9,Atad5,P2rx7,Snap23,Ptpn6,Slamf9,Myo1f,Fes,Cd84,Kmt5c,Tlr2,Rac2,Malt1,Fcer1g,Cd74,Fgl2,Sanbr,Spi1,Fcgr1…	0.338192419825073
Ontology - Biological Process	GOBP_RESPONSE_TO_INTERLEUKIN_15	0.0151969494248865	0.170805600804289	0.380730400722792	-0.714904081755454	-1.65489032750548	8	Jak3,Plcb1,Il2rg	0.375
Ontology - Biological Process	GOBP_NEGATIVE_REGULATION_OF_NEURON_MIGRATION	0.0127499402186863	0.155693013461629	0.380730400722792	-0.822965602443807	-1.65429478411648	5	Stat3,Nrg1,Adgrg1	0.6
Ontology - Biological Process	GOBP_OLFACTORY_LEARNING	0.000997703982564025	0.0334764197923212	0.45505986738723	-0.969185560200378	-1.65391716666896	3	Mup20	0.333333333333333
Ontology - Biological Process	GOBP_POSITIVE_REGULATION_OF_INTRINSIC_APOPTOTIC_SIGNALING_PATHWAY_IN_RESPONSE_TO_DNA_DAMAGE	0.0188542996084868	0.191110237640172	0.352487857583619	-0.663839660049031	-1.65352115990687	10	Plscr1,Mtch2,Rps3,Rpl26,Steap3,Rad9a	0.6
Canonical Pathways - Biocarta	BIOCARTA_ACE2_PATHWAY	0.0253343066921055	0.221571354430136	0.352487857583619	-0.689986179496833	-1.6534653856495	9	Col4a5,Col4a3,Col4a1,Col4a2,Col4a4,Agtrap	0.666666666666667
Ontology - Molecular Function	GOMF_RAGE_RECEPTOR_BINDING	0.018700993902748	0.190522252305134	0.352487857583619	-0.7452642040579	-1.65293347891567	7	S100a8,Hmgb2,Fpr2,App	0.571428571428571
Ontology - Biological Process	GOBP_REGULATION_OF_IMMUNE_EFFECTOR_PROCESS	1.13716428623267e-05	0.00120616731411054	0.593325476396405	-0.32830247461025	-1.65267016598415	333	H2-Q2,Tlr3,Bcl6,Msh2,Il1r1,Jak3,C2,Il4ra,Apoa1,Fzd5,Spon2,H2-Q7,C6,Trem2,Trpm4,Cd24a,Cxcl1,Appl1,Cfp,Enpp3,H2-Q1,Ddx60,Pglyrp2,Laptm5,Ighg2b,H2-M2,Itgb2,Cd300a,Ddx1,Axl,Arg1,Slc15a4,Hpx,Pck1,Irf1,Was,Vav1,Pglyrp1,Cd5l,Nfkbiz,C4b,C4bp,Shld1,Myd88,Prkdc,Il33,Fgr,Cr1l,Mif,Cx3cr1,Nckap1l,Nlrx1,Fadd,Serpinb9,Atad5,Pycard,P2rx7,Ptpn6,Vsig4,Tnfaip3,Fes,Cd84,Kmt5c,Tlr2,Rac2,Malt1,Foxp1,Fcer1g,Cd74,Fgl2,S…	0.345345345345345
Ontology - Biological Process	GOBP_DNA_REPLICATION_INITIATION	0.0132417881130358	0.158515197269363	0.380730400722792	-0.500410239935112	-1.65234579807575	27	Mcm5,Mcm6,Cdc6,Ccne1,Mcm3,Mcm4,Mcm2,Prim1,Orc3,Mcm7,Cdt1	0.407407407407407
Curated - Chemical and Genetic Perturbation	LIM_MAMMARY_LUMINAL_MATURE_UP	0.00141281414142004	0.0406692272183952	0.45505986738723	-0.399883474374586	-1.65158462532478	88	Spink1,Sort1,Slc7a2,Atp6v0e2,Meis1,Phka1,Psd4,Gprc5c,G6pdx,Il13ra1,Aqp11,Alcam,Btrc,Aldh3b1,Slc44a4,Pgap6,Dnajc12,Gale,2610528J11Rik,Tox3,Slc7a4,Pxylp1,Tgm2,Ptpn6,Slc22a18,Wnt4,Mboat1,Tubg1,Flvcr2,Nectin4,Ankmy2,Tmco3	0.363636363636364
Positional	chr3A1	0.0106903244713262	0.140937926823374	0.380730400722792	-0.469574344843797	-1.65128873517611	37	Fabp4,Bhlhe22,Cyp7b1,Hnf4g,Rbis,Sirpb1a,Hey1,Sirpb1c,Gm5150	0.243243243243243
Ontology - Biological Process	GOBP_PRODUCTION_OF_MOLECULAR_MEDIATOR_INVOLVED_IN_INFLAMMATORY_RESPONSE	0.00385534238022396	0.0784050251530934	0.431707695803346	-0.410187888679945	-1.65059604928221	72	Slc7a2,Stat3,Clec7a,Il4ra,Sirpa,Trem2,Appl1,Il17ra,Chid1,Cd300a,Pbxip1,Myd88,Pycard,Prdx2,Snap23,Pld3,Adcy7,Chil3,Fcer1g,Gbp5,Pld4	0.291666666666667
Canonical Pathways - Wiki	WP_PURINE_METABOLISM	0.000430255491102111	0.0197313442266169	0.49849310876659	-0.365548623111719	-1.65001815642166	148	Nme4,Pkm,Pgm2,Gucy2c,Pole,Rrm1,Dck,Pde6d,Enpp3,Papss1,Pde10a,Prim1,Hddc3,Adsl,Nme1,Pold4,Pnpt1,Pfas,Polr2l,Uox,Nudt5,Polr2h,Adcy2,Adk,Impdh2,Polr3a,Pold1,Adcy7,Atic,Entpd6,Nt5c,Pde9a,Pde4b,Polr3k,Gmps,Itpa,Pde4c,Prim2,Adcy1,Polr2c,Pole2,Polr2g,Gmpr2,Ak7,Rrm2,Pold2,Pde1b,Nme2,Ak1,Gart,Nme6,Entpd1,Pola2,Aprt,Pde6h,Pde6c,Urah,Polr2i,Pold3,Nt5m,Dguok	0.412162162162162
Ontology - Biological Process	GOBP_REGULATION_OF_DNA_RECOMBINATION	0.00136912258260508	0.0398414671538077	0.45505986738723	-0.383506123692664	-1.64990451850156	111	Bcl6,Msh2,Fignl1,Timeless,Kat5,Chek1,Hdgfl2,Dmap1,Ruvbl2,Slc15a4,Helb,Was,Recql5,Fus,Rpa2,Smchd1,Shld1,Parp1,Actb,Ercc2,Atad5,Ruvbl1,Actl6a,Kmt5c,Mms19,Mlh1,Cd28,Ptprc,Spidr,Blm,Klhl15,Meaf6,Foxp3,Rad51,Stat6	0.315315315315315
Ontology - Biological Process	GOBP_REGULATION_OF_HELICASE_ACTIVITY	0.0194674342678464	0.194297943875963	0.352487857583619	-0.662299037705624	-1.64968370969478	10	Msh2,Mnat1,Mcm2	0.3
Ontology - Biological Process	GOBP_RETINAL_ROD_CELL_DIFFERENTIATION	0.0265185045893537	0.226724714718272	0.352487857583619	-0.640731095879355	-1.64913429730173	11	Sox9,Stat3,Bbs4,Ahi1	0.363636363636364
Ontology - Molecular Function	GOMF_L_PROLINE_TRANSMEMBRANE_TRANSPORTER_ACTIVITY	0.0051318216544517	0.0939757500909605	0.407017918923954	-0.872640200521338	-1.64877397163203	4	Slc6a20b,Slc36a4,Slc1a4	0.75
Ontology - Cellular Component	GOCC_MISMATCH_REPAIR_COMPLEX	0.0195707905380964	0.194843729925046	0.352487857583619	-0.743112085740369	-1.64816026104439	7	Msh2,Mlh1	0.285714285714286
Ontology - Biological Process	GOBP_PROTEIN_TRIMERIZATION	0.0177800223721423	0.186480509872961	0.352487857583619	-0.593229196956293	-1.64625194734032	15	Slc1a5,Pnpt1,Mif,Cd74,App,Steap4	0.4
Ontology - Biological Process	GOBP_ENDOTHELIAL_CELL_CHEMOTAXIS	0.0151174088134832	0.170510308710217	0.380730400722792	-0.501286837740584	-1.64623994438098	26	Smoc2,Lgmn,Nrp1,P2rx4,Rab13,Hrg,Pdgfb	0.269230769230769
Ontology - Molecular Function	GOMF_UDP_GALACTOSE_BETA_N_ACETYLGLUCOSAMINE_BETA_1_3_GALACTOSYLTRANSFERASE_ACTIVITY	0.00160889663227152	0.0441687660368879	0.45505986738723	-0.964278214277312	-1.64554277068305	3	B3galnt1	0.333333333333333
Ontology - Molecular Function	GOMF_TAP_COMPLEX_BINDING	0.0210002725871472	0.20006509687934	0.352487857583619	-0.660437879529007	-1.64504785466505	10	H2-Q2,H2-Q7,H2-Q1	0.3
Ontology - Biological Process	GOBP_PYRIMIDINE_RIBONUCLEOSIDE_TRIPHOSPHATE_BIOSYNTHETIC_PROCESS	0.0210002725871472	0.20006509687934	0.352487857583619	-0.660375173800109	-1.64489166446459	10	Ctps2,Nme4,Nme1,Cad,Nme2,Uck2,Nme6	0.7
Curated - Chemical and Genetic Perturbation	PAL_PRMT5_TARGETS_DN	0.0185451848119544	0.190144575858635	0.352487857583619	-0.530807729848514	-1.64484371918341	21	Fabp4,Lcn2,Vcam1,H2-D1,Ckb,Pdia6,Gzma,Serpine1	0.380952380952381
Ontology - Biological Process	GOBP_CELLULAR_RESPONSE_TO_ACIDIC_PH	0.0172624931902835	0.183573532037486	0.352487857583619	-0.710411348733951	-1.64449035831927	8	Pck1,Rab11fip5,Slc9a1,Impact,Slc38a3,Rab11b	0.75
Ontology - Molecular Function	GOMF_NITRIC_OXIDE_SYNTHASE_BINDING	0.0222721844226812	0.206230634564516	0.352487857583619	-0.542663738767845	-1.64418153431548	19	Calm2,Nos1ap,Calm1,Actb,Cd74,Camk2d,Calm3,Cdh2,Dmd,Arg2	0.526315789473684
Ontology - Biological Process	GOBP_REGULATION_OF_ADAPTIVE_IMMUNE_RESPONSE	0.00037226615471917	0.0176798807308021	0.49849310876659	-0.353533092272013	-1.64410651516983	182	H2-Q2,Bcl6,Msh2,Il1r1,Jak3,Il4ra,Fzd5,H2-Q7,Trem2,Trpm4,Cd24a,Slc11a1,H2-Q1,Ighg2b,H2-M2,Arg1,Clec4n,Slc15a4,Hpx,Irf1,Was,Nfkbiz,C4bp,Shld1,Il33,Cr1l,Mif,Nckap1l,Fadd,Atad5,Pycard,P2rx7,Ptpn6,Pla2g4a,Tnfaip3,Kmt5c,Adcy7,Malt1,Fcer1g,Cd74,Fcgr1,Mlh1,Tap2,Ccr2,Cd44,Cd28,Ptprc,Cd48,Susd4,H2-D1,Pvr,Cyrib,Il1b,Foxp3,Ripk3,Nod2,Stat6,Fcer2a,Fcgr3,Tnfrsf1b,Gata3,Sash3,Klrd1,H2-DMa,H2-T22,H2-T23	0.362637362637363
Ontology - Cellular Component	GOCC_CYTOPLASMIC_EXOSOME_RNASE_COMPLEX	0.0177800223721423	0.186480509872961	0.352487857583619	-0.592407824010629	-1.6439725807511	15	Exosc9,Exosc10,Pnpt1,Dis3,Exosc8,Exosc2	0.4
Ontology - Biological Process	GOBP_DENDRITIC_CELL_CHEMOTAXIS	0.0249869567524449	0.219854998803123	0.352487857583619	-0.596607439936886	-1.64389933058588	14	Ccl21a,Trpm4,Ano6,Calr,Slamf9,Gpr183,Spi1	0.5
Ontology - Biological Process	GOBP_POTASSIUM_ION_IMPORT_ACROSS_PLASMA_MEMBRANE	0.0141820228135574	0.164719357859932	0.380730400722792	-0.497828180171181	-1.64381988221546	27	Kcnj15,Slc12a4,Slc12a7,Atp1b3,Slc12a9,Kcnj10,Atp1a3,Kcnj8,Abcc9,Kcnj16,Kcnj2,Slc12a6,Slc12a8,Atp4a,Hcn2,Slc12a2	0.592592592592593
Canonical Pathways - Biocarta	BIOCARTA_LYMPHOCYTE_PATHWAY	0.0175575714196018	0.185362091405492	0.352487857583619	-0.710107328615823	-1.64378659963934	8	Icam1,Itgb2,Itga4,Itgal,Cd44	0.625
Ontology - Biological Process	GOBP_POSITIVE_REGULATION_OF_IMMUNE_EFFECTOR_PROCESS	9.88754689997653e-05	0.00656639784788898	0.538434096309916	-0.342343434703313	-1.64305255937928	231	H2-Q2,Tlr3,Msh2,Il1r1,C2,Il4ra,Fzd5,Spon2,H2-Q7,C6,Trem2,Cd24a,Cxcl1,Cfp,Enpp3,H2-Q1,Ddx60,Laptm5,Ighg2b,H2-M2,Itgb2,Cd300a,Ddx1,Arg1,Hpx,Pck1,Irf1,Vav1,Nfkbiz,C4b,Shld1,Myd88,Il33,Fgr,Mif,Fadd,Atad5,Pycard,P2rx7,Ptpn6,Fes,Cd84,Kmt5c,Tlr2,Rac2,Malt1,Foxp1,Fcer1g,Cd74,Spi1,Rara,Fcgr1,Klrk1,Mlh1,Tap2,Ccr2,Cd28,Ptprc,H2-D1,Cd86,Scimp,Pvr,Cyrib,Il1b,Foxp3,Tlr9,Nod2,Stat6,Gprc5b,Xbp1,Fcer2a,F2rl1,Fcgr…	0.359307359307359
Ontology - Biological Process	GOBP_ANTIMICROBIAL_HUMORAL_RESPONSE	0.00457877804064037	0.0876761439402836	0.407017918923954	-0.415884494405067	-1.64251446288855	66	Ang,H2bc21,S100a9,Ccl21a,Spon2,Dmbt1,Cxcl1,Hmgn2,Wfdc15b,Ighg2c,Pglyrp1,Slpi,Kng2,Rpl39,Rarres2,Hrg,App,Hmgn2-ps,Ccl25,Fga,Wfdc17,Mmp7,Fgb,Ppp2r3c,Lgals3	0.378787878787879
Ontology - Biological Process	GOBP_INTERLEUKIN_6_PRODUCTION	0.000591307095309877	0.0242382885595536	0.477270815362862	-0.362806849861	-1.64216643293625	140	Lpl,Tlr3,Prg4,Stat3,Spon2,Sirpa,Selenos,Trem2,Cd24a,Laptm5,Il17ra,Lilra5,Myd88,Inpp5d,Flt3,Il33,Il16,Cyba,Tnfrsf1a,Tlr8,Nckap1l,C1qtnf4,Csk,Nlrx1,Selenok,Pycard,P2rx7,Ptpn6,Ifih1,Tnfaip3,Cd84,Tlr2,Fcer1g,Cd74,App,Aif1,Scimp,Il1rl2,Elf4,Il1b,Foxp3,Tlr1,Arrb2,Tlr9,Nod2,Xbp1,Bank1,F2rl1,Tyrobp,Trpv4,Tlr6,Tmem106a,Mapkapk2,Cd200,F2r,Plcg2	0.4
Ontology - Molecular Function	GOMF_DNA_ENDONUCLEASE_ACTIVITY_PRODUCING_3_PHOSPHOMONOESTERS	0.0286322275043918	0.236094178880881	0.352487857583619	-0.685168786912444	-1.64192110820733	9	Dnase2b,Rad51c	0.222222222222222
Ontology - Biological Process	GOBP_CELLULAR_RESPONSE_TO_CAFFEINE	0.0149608897067995	0.169615978879892	0.380730400722792	-0.816420676099344	-1.64113841709225	5	Gstm7,Tmem38a,Slc8a1,Selenon	0.8
Ontology - Biological Process	GOBP_DNA_RECOMBINATION	0.000132542139547157	0.00838473100178751	0.518848077743792	-0.334853853229306	-1.64088824060237	266	Bcl6,Mcm5,Top2a,Msh2,Mcm6,Fignl1,Timeless,Brca1,Xrcc2,Xrcc5,Swsap1,Ung,Mcm3,Rpa1,Tonsl,Kat5,Mcm4,Rad51c,Mcm2,Chek1,Hdgfl2,Nsmce1,Recql,Lig1,Dmap1,Ruvbl2,Slc15a4,Helb,Gm960,Was,Recql5,Fus,Rpa2,Nfkbiz,Smchd1,Shld1,Prkdc,Hmgb2,Psmd14,Rnf138rt1,Swi5,Gins2,Parp1,Mcm7,Actb,Ercc2,Atad5,Ruvbl1,Rfwd3,Mms22l,Tep1,Actl6a,Kmt5c,Foxp1,Mms19,Brme1,Sanbr,Mlh1,Rnf138,Cd28,Msh5,Ptprc,Spidr,Polm,Blm,Klhl15,Meaf6,F…	0.274436090225564
Canonical Pathways - Reactome	REACTOME_RHO_GTPASES_ACTIVATE_IQGAPS	0.0163584996994001	0.177491725897902	0.352487857583619	-0.526225133837855	-1.64044430888234	22	Calm2,Tuba8,Tuba1b,Calm1,Tubb6,Actb,Iqgap1,Actg1,Tuba1a,Calm3	0.454545454545455
Curated - Chemical and Genetic Perturbation	MARKEY_RB1_ACUTE_LOF_UP	0.00010648479522132	0.00698479158818538	0.538434096309916	-0.344230228389274	-1.64009966341774	224	H19,Grem2,Mcm5,Crip2,ENSMUSG00000120992,Vamp5,Il1r1,Rbl1,Fignl1,Dtl,Brca1,Cdc6,Prc1,Birc5,Cxcl1,Mcm3,Fbln1,Hmgn2,Mcm4,Prim1,Tubb5,Pcna,Adsl,Scoc,Cdca7l,Ccna2,Mad2l1,Hpf1,Ptma,Helb,Hip1r,Anapc11,Kitl,Dnajc9,Ranbp1,Xpo1,Cdk1,Lmo7,Tipin,Parp1,Mcm7,Banf1,Cdkn3,Lsm4,Dstn,Prdx2,Cks2,Sass6,Cdt1,Plk1,Rbmx,Pdia3,Pabpc4,Racgap1,Tmpo,Dlgap5,Cks1b,Sae1,Rfc4,Id4,Ifrd2,Smc2,Orc6,Hmgn1,Rrm2,Mre11a,Rad51,Arcn1,R…	0.3125
Curated - Chemical and Genetic Perturbation	ZHANG_BREAST_CANCER_PROGENITORS_UP	6.53108708835209e-06	0.000774296658141298	0.610526878385931	-0.319781870337297	-1.63992016064828	410	Col4a5,Fh1,Uhrf1,Ndufc1,Top2a,Hells,Patz1,Rbl1,Fignl1,Brca1,Cdc6,Xrcc5,Dck,Zfp422,Hnrnpa1,Ung,Calm2,Acsl3,Mrps31,Cd24a,Idh3a,Rpa1,Bcap29,Ndufs4,Enpp3,Tceanc,Zfp799,Hnrnpa3,Mcm2,Prim1,Esco2,Chek1,Tmem209,Tgfa,Trmt11,Eid1,Ccna2,Stxbp6,Slc7a1,Pbk,Eftud2,Ncapg,Melk,Bbip1,Pin1,Slc38a1,Rell1,Anp32e,Lrba,Smchd1,Plcb1,Bub1b,Kitl,Dnajc9,Tasp1,Cth,Xpo1,Sgo2a,Parp1,Vbp1,Ap1s3,Cetn3,Farsb,Shcbp1,BC055324,Srs…	0.358536585365854
Curated - Chemical and Genetic Perturbation	MODY_HIPPOCAMPUS_PRENATAL	0.0100652991203416	0.136869254393431	0.380730400722792	-0.452879552692617	-1.63985700384388	41	Top2a,Trp53,Gm10275,Pcna,Eftud2,Lsm4,Cks2,Rpl23a,Eef1g,Rps27,Rpl34,Snrpb2,Rbpj,Cdk4,Rpl9,Ccnb2,Rpl13a,Rps8,Ccng2,Ube2c,Rpl19,Rpl13,Eif4a3,Rps18,H1f0,Ddx19a,Cdk2ap1,Rpl8,Btf3	0.707317073170732
Ontology - Biological Process	GOBP_POTASSIUM_ION_HOMEOSTASIS	0.0163584996994001	0.177491725897902	0.352487857583619	-0.526004681954688	-1.63975707633895	22	Slc12a4,Slc12a7,Atp1b3,Slc12a9,Kcnj10,Atp1a3,Nr3c2,Camk2d,Kctd7,Slc12a6,Slc12a8,Atp4a,Slc12a2	0.590909090909091
Canonical Pathways - Reactome	REACTOME_ASPARTATE_AND_ASPARAGINE_METABOLISM	0.0218902514658886	0.204765327125393	0.352487857583619	-0.739252207987745	-1.63959937602255	7	Got1,Slc25a12,Naalad2,Aspg	0.571428571428571
Ontology - Biological Process	GOBP_CHROMOSOME_MOVEMENT_TOWARDS_SPINDLE_POLE	0.016442119698595	0.177808193091901	0.352487857583619	-0.815566728625892	-1.63942184370565	5	Fmn2,Cenpe,Actr3,Kpnb1	0.8
Ontology - Biological Process	GOBP_POSITIVE_REGULATION_OF_CATION_CHANNEL_ACTIVITY	0.00674429551503212	0.109253491617499	0.407017918923954	-0.449777562237878	-1.63909386715205	44	Ppp3cc,Gstm7,Asph,Calm2,Trem2,Ank3,Ctss,Ednra,S100a1,Calm1,Edn1,Bmp4,Stim1,P2ry6,Stimate,Htt,Calm3,Cacnb3,Plcg2,Cacna2d1	0.454545454545455
Ontology - Biological Process	GOBP_GLYCOLYTIC_PROCESS_THROUGH_GLUCOSE_6_PHOSPHATE	0.0379857601188374	0.275719769025847	0.321775918075361	-0.554700988764493	-1.63886077501272	18	Pkm,Pfkp,Gale,Aldoa,Tpi1,Pgk1,Eno3,Gpi1	0.444444444444444
Ontology - Biological Process	GOBP_ESTABLISHMENT_OF_ENDOTHELIAL_INTESTINAL_BARRIER	0.0358422633134912	0.266450184465426	0.321775918075361	-0.626131021431089	-1.63823872811393	12	Icam1,Afdn,Myd88,Tjp1,Tjp2,Cldn1	0.5
Ontology - Biological Process	GOBP_MEMBRANE_DEPOLARIZATION_DURING_CARDIAC_MUSCLE_CELL_ACTION_POTENTIAL	0.0181477282227644	0.188240045499251	0.352487857583619	-0.707669119474295	-1.63814252957774	8	Rangrf,Trpm4,Ank3,Scn1b	0.5
Curated - Chemical and Genetic Perturbation	YAO_TEMPORAL_RESPONSE_TO_PROGESTERONE_CLUSTER_17	0.000408208549072118	0.0189373270373891	0.49849310876659	-0.352202968439942	-1.63792077101718	182	Slirp,Xrcc5,Cope,Eif1ax,Bcap29,Tubb5,Adsl,Samm50,Ddx1,Fkbp1a,Coq7,Rpn2,Tmed10,Mrpl58,Tram1,Psmd13,Psmd14,Calm1,Arf4,Actb,Lsm4,Ufc1,Eef1akmt1,Ndufv2,Ruvbl1,Arl3,Mrpl16,Krtcap2,Ddost,Yipf5,Impdh2,Cnih1,Mdh2,Ndufb7,Arl2bp,Rnf7,Psmg1,Hnrnpd,Parl,Mrpl51,Erh,Cks1b,Polr3k,Lmna,Sae1,Tcea1,Vdac3,Ndufb9,Mrps14,Serpina1a,Hacd3,Lamtor1,Pias3,Mrpl36,Tmem109,Cdk4,Ckb,Nme2,Gosr2,Sdhb,Mapkapk2,Puf60,Mrpl2,Mrps22	0.351648351648352
Ontology - Biological Process	GOBP_REGULATION_OF_DOUBLE_STRAND_BREAK_REPAIR_VIA_HOMOLOGOUS_RECOMBINATION	0.00916267814092779	0.130586521500934	0.380730400722792	-0.418752265106154	-1.63766282196397	63	Fignl1,Timeless,Kat5,Chek1,Hdgfl2,Dmap1,Ruvbl2,Helb,Was,Recql5,Fus,Rpa2,Smchd1,Shld1,Parp1,Actb,Ruvbl1,Actl6a,Mms19,Spidr,Blm,Klhl15,Meaf6,Rad51,Morf4l2	0.396825396825397
Ontology - Biological Process	GOBP_REGULATION_OF_SOMATIC_STEM_CELL_POPULATION_MAINTENANCE	0.0292318498830241	0.238953913604607	0.352487857583619	-0.683356912141502	-1.63757917744711	9	Bmp7,Smo,Hnf1b,Taf6l,Tal1	0.555555555555556
Ontology - Biological Process	GOBP_HIPPOCAMPAL_NEURON_APOPTOTIC_PROCESS	0.0224701173094712	0.207401515304548	0.352487857583619	-0.738169199170605	-1.63719735332769	7	Lcn2,Trem2,Stambp,Cx3cr1,Cx3cl1,Tyrobp	0.857142857142857
Ontology - Biological Process	GOBP_REGULATION_OF_CELL_CYCLE_CHECKPOINT	0.0163888271191621	0.177491725897902	0.352487857583619	-0.446188152552819	-1.6364132801517	46	Mad1l1,Brca1,Ddx39b,Birc5,Aurkb,Mad2l1,Rpa2,Brcc3,Ccar2,Rfwd3,Fbxo4,Cdt1,Babam2,Cdk5rap2,Rad51,Lcmt1,Thoc1,Atf2,Brca2,Thoc5,Anapc15,Etaa1,Bard1,Dync1li1,Aurka	0.543478260869565
Ontology - Biological Process	GOBP_POSITIVE_REGULATION_OF_MITOTIC_SISTER_CHROMATID_SEPARATION	0.0224254686862905	0.207228421665173	0.352487857583619	-0.576326331404862	-1.63596342708594	16	Mad1l1,Birc5,Aurkb,Anapc11,Cenpe,Cdt1	0.375
Ontology - Cellular Component	GOCC_MITOCHONDRIAL_SMALL_RIBOSOMAL_SUBUNIT	0.0129487794595061	0.156885098599088	0.380730400722792	-0.472890192042255	-1.6359473794541	33	Mrps31,Mrps27,Mrps18b,Dap3,Chchd1,Mrpl42,Mrps25,Mrps14,Mrps16,Mrps28,Mrps2,Mrps18c,Mrps33,Mrps22,Mrps6,Mrps35,Aurkaip1	0.515151515151515
Ontology - Cellular Component	GOCC_NUCLEAR_CHROMOSOME	0.000272035843979813	0.0141821944068303	0.49849310876659	-0.347544877633772	-1.63592405153545	201	Mcm5,Top2a,Smarcb1,Pole,Mcm6,Gins1,Fignl1,Timeless,Brca1,Ncapg2,Birc5,Mcm3,Rpa1,Tonsl,Kat5,Mcm4,Mcm2,Prim1,Pcna,Chek1,Orc3,Xlr3a,Exosc9,Ncapg,Dmap1,Ruvbl2,Helb,Wdhd1,Anp32e,Rpa2,Pold4,Smchd1,Swi5,Tipin,Gins2,Parp1,Mcm7,Ruvbl1,Mms22l,Actl6a,Pold1,Plk1,Mlh1,Ncapd2,Smc1b,Msh5,Tubg1,Spidr,Prim2,Blm,Smc2,Orc6,Pole2,Ik,Rad9a,Xlr,Mre11a,Rad51,Ncapd3,Uchl5,Actr6,Rbbp4	0.308457711442786
Ontology - Molecular Function	GOMF_D_GLUCOSE_TRANSMEMBRANE_TRANSPORTER_ACTIVITY	0.0151923742866108	0.170805600804289	0.380730400722792	-0.773772655253459	-1.63577030249029	6	Slc2a1,Slc2a4	0.333333333333333
Ontology - Biological Process	GOBP_NEGATIVE_REGULATION_OF_IMMUNE_EFFECTOR_PROCESS	0.00198987457764905	0.0517012055442743	0.431707695803346	-0.385452084820702	-1.6357340746549	104	Bcl6,Jak3,Il4ra,Apoa1,Appl1,Enpp3,Pglyrp2,Cd300a,Axl,Arg1,Irf1,Pglyrp1,C4bp,Prkdc,Il33,Cr1l,Cx3cr1,Nckap1l,Nlrx1,Serpinb9,Ptpn6,Vsig4,Tnfaip3,Cd84,Fgl2,Spi1,Tgfb2,Tap2,Ccr2,Ptprc,Susd4,Lgals3,Foxp3,Arrb2,Nod2	0.336538461538462
Positional	chrXF3	0.0129487794595061	0.156885098599088	0.380730400722792	-0.472690974634859	-1.6352581936747	33	Fgd1,Pfkfb1,Maged2,Tsr2,Gnl3l,Tspyl2,Alas2,Rpl21-ps15,Acot9	0.272727272727273
Ontology - Molecular Function	GOMF_AMINO_ACID_TRANSMEMBRANE_TRANSPORTER_ACTIVITY	0.0062260910157322	0.105114542939656	0.407017918923954	-0.43301857241796	-1.6350285202344	53	Slc43a1,Slc1a5,Slc7a2,Slc16a10,Slc66a1,Sfxn1,Slc6a20b,Slc7a1,Sfxn2,Slc38a1,Slc25a12,Slc15a4,Slc25a15,Slc7a8,Slc36a4,Slc6a12,Slc38a9,Slc7a4,Slc25a22,Slc38a4,Slc1a4	0.39622641509434
Ontology - Molecular Function	GOMF_INTERLEUKIN_1_BINDING	0.00620841156907027	0.104926744628268	0.407017918923954	-0.865224468768885	-1.63476262367128	4	Il1rn,Il1r1	0.5
Canonical Pathways - Reactome	REACTOME_G2_M_CHECKPOINTS	0.000613269693667663	0.0247429286320581	0.477270815362862	-0.365497421940757	-1.63470715655795	135	Mcm5,H2bc21,Mcm6,Brca1,Cdc6,Trp53,Mcm3,Rpa1,Kat5,Mcm4,Mcm2,Chek1,Rps27a,Orc3,Rfc2,Cdk1,Psmd13,Psmd14,Brcc3,Mdc1,Psmc5,Mcm7,Atrip,Babam2,Psmf1,Ywhaq,Psmb3,Psmb8,Blm,Rfc4,Orc6,Psmc6,Rad9a,Psmb4,Psme2b,Mre11a,Psmb2,Psmc2,Ube2n,Rfc3,Ccnb2	0.303703703703704
Ontology - Cellular Component	GOCC_CONDENSIN_COMPLEX	0.0184428067855858	0.189558254614985	0.352487857583619	-0.70601624771393	-1.63431639183613	8	Ncapg2,Ncapg,Ncapd2,Smc2,Ncapd3,Ncaph	0.75
Ontology - Cellular Component	GOCC_LOW_DENSITY_LIPOPROTEIN_PARTICLE	0.0258326321947841	0.223388368790602	0.352487857583619	-0.607047772785256	-1.63370965160869	13	Apoa1,Selenos,Apof,Pla2g7,App,Msr1,Apobr	0.538461538461538
Curated - Chemical and Genetic Perturbation	ZAMORA_NOS2_TARGETS_UP	0.00586256466940495	0.100915815810111	0.407017918923954	-0.430689119916779	-1.6330817535166	54	Il1rn,Mcm5,Krt19,Mcm6,Rrm1,Ppa1,Ccne1,Mcm4,Mcm2,Pcna,Lig1,Csrp1,Hmgb2,Eef1b2	0.259259259259259
Ontology - Biological Process	GOBP_DNA_TEMPLATED_DNA_REPLICATION	0.00125207290194501	0.0377263967890949	0.45505986738723	-0.367829132829804	-1.63287413184383	132	Mcm5,Pole,Mcm6,Gins1,Timeless,Brca1,Cdc6,Rrm1,Ccne1,Mcm3,Tonsl,Mcm4,Mcm2,Prim1,Pcna,Orc3,Rfc2,Recql,Lig1,Helb,Wdhd1,Recql5,Pold4,Tipin,Gins2,Parp1,Mcm7,Atad5,Rfwd3,Mms22l,Pold1,Cdt1,Prim2,Blm,Rfc4,Orc6,Pole2,Chtf18,Mre11a,Rad51,Pold2,Donson,Kat7,Rfc3,Dnaja3	0.340909090909091
Ontology - Biological Process	GOBP_SPINDLE_LOCALIZATION	0.00783280417595405	0.119394315082042	0.380730400722792	-0.441024143861178	-1.63274233822565	49	Llgl2,Fmn2,Insc,Kat5,Mad2l1,Myh9,Zbed3,Actr3,Plk1,Cdk5rap2,Clasp2,Gpsm2,Kpnb1,Enkd1,Cenpa,Spry2,Nusap1,Htt	0.36734693877551
Curated - Chemical and Genetic Perturbation	JEPSEN_SMRT_TARGETS	0.0173214649858091	0.183786408874001	0.352487857583619	-0.485720874820463	-1.63251233524437	28	Rbp1,Cgref1,Syt12,Sparc	0.142857142857143
Curated - Chemical and Genetic Perturbation	CHIARADONNA_NEOPLASTIC_TRANSFORMATION_KRAS_UP	0.000997509891223393	0.0334764197923212	0.45505986738723	-0.377001408862197	-1.63218157194027	113	Grem2,Tnfaip2,Sptssa,Uhrf1,Top2a,ENSMUSG00000120992,Rbl1,Fignl1,Slc6a8,Ctsl,Rrm1,Apbb1ip,Lsm8,Hmgn2,Pcna,Tmsb4x,Ilf2,Gtf2a2,Fam3c,Anp32e,Plk4,Tubb6,Plscr1,Ccnd1,Vcam1,Rangap1,Hnrnpd,Erh,Cks1b,Bzw2,Uba2,Rbm3,1810030O07Rik,Smc2,Rrm2,Xlr,Rad51,Cenpa	0.336283185840708
Ontology - Molecular Function	GOMF_CARBON_NITROGEN_LYASE_ACTIVITY	0.0261495930546723	0.224771340945236	0.352487857583619	-0.606356833291329	-1.63185016942209	13	Sds,Hal,Adsl,Sdsl,Ggct	0.384615384615385
Ontology - Biological Process	GOBP_CHROMOSOME_SEPARATION	0.00520430875352822	0.0947692575901802	0.407017918923954	-0.406325274422637	-1.63177249031698	73	Top2a,Mad1l1,Ncapg2,Nuf2,Birc5,Aurkb,Mad2l1,Ncapg,Recql5,Anapc11,Ttk,Cdc20,Bub1b,Plscr1,Psmg2,Cenpe,Cdt1,Plk1,Cdk5rap2,Kntc1,Ncapd2,Tex14,Ppp2r1a,Bub3,Smc2,Ik,Ncapd3,Dis3l2,Sycp3,Lcmt1,Cdc16,Ncaph,Cep192	0.452054794520548
Curated - Chemical and Genetic Perturbation	CHIARADONNA_NEOPLASTIC_TRANSFORMATION_KRAS_CDC25_DN	0.0101578120384505	0.137430922986226	0.380730400722792	-0.443661263130665	-1.63013100115356	47	Il1r1,Stat3,Tmem176a,Rnase4,Osmr,Fos,Cxcl1,Maged1,Tmem176b,Saa3,Pros1,Il11ra1,Btg3,Slpi,Vcam1,Foxp1	0.340425531914894
Ontology - Biological Process	GOBP_PROTON_TRANSPORTING_TWO_SECTOR_ATPASE_COMPLEX_ASSEMBLY	0.0193817846492283	0.193878414569312	0.352487857583619	-0.587371456161826	-1.62999631252095	15	Pip4p1,Tmem242,Vma21,Atp6ap1,Atpaf1,Oxa1l,Atpaf2,Tm9sf4,Tmem199,Atp5d	0.666666666666667
Ontology - Biological Process	GOBP_NOTCH_RECEPTOR_PROCESSING	0.0310336714002967	0.246865760815978	0.352487857583619	-0.68003570499247	-1.62962032084581	9	Aph1b,Aph1c,Adam10	0.333333333333333
Ontology - Molecular Function	GOMF_RECEPTOR_ANTAGONIST_ACTIVITY	0.0239197827941964	0.214714595412851	0.352487857583619	-0.73467089263443	-1.62943840292907	7	Il1rn,Fst,Angpt2	0.428571428571429
Ontology - Biological Process	GOBP_RRNA_3_END_PROCESSING	0.02467909199406	0.218225893571784	0.352487857583619	-0.654147867322873	-1.62938041431033	10	Exosc9,Exosc10,Exosc8,Exosc2,Rps21,Eri1,Eri2	0.7
Ontology - Molecular Function	GOMF_SUGAR_TRANSMEMBRANE_TRANSPORTER_ACTIVITY	0.0157247953519515	0.173808943099437	0.352487857583619	-0.562197243987516	-1.62934662956161	17	Slc2a1,Slc2a4,Slc23a2,Mfsd4b4,Slc2a5,Slc2a8,Slc50a1,Slc23a1,Slc2a3	0.529411764705882
Canonical Pathways - Biocarta	BIOCARTA_PEPI_PATHWAY	0.00663904819348204	0.108845662254384	0.407017918923954	-0.862101271869841	-1.62886162833282	4	Cela2a,Cela1,Slpi	0.75
Ontology - Biological Process	GOBP_POSITIVE_REGULATION_OF_DOUBLE_STRAND_BREAK_REPAIR	0.00475125113171026	0.0896522313443228	0.407017918923954	-0.397152834262457	-1.62819873279135	81	Fh1,Smarcb1,Timeless,Smarcd3,Fmn2,Kat5,Hdgfl2,Dmap1,Ruvbl2,Was,Fus,Smchd1,Shld1,Prkdc,Dpf3,Parp1,Actb,Ruvbl1,Actl6a,Kmt5c,Mms19,Pnkp,Spidr,Blm,Meaf6,Smarce1,Morf4l2,Slf1,Ube2n	0.358024691358025
Ontology - Cellular Component	GOCC_UBIQUINONE_BIOSYNTHESIS_COMPLEX	0.0163498547641679	0.177491725897902	0.352487857583619	-0.770151792436574	-1.62811572872752	6	Coq7,Coq5,Coq4,Coq3	0.666666666666667
Ontology - Biological Process	GOBP_REGULATION_OF_SPINDLE_CHECKPOINT	0.0297671903118009	0.241252488246771	0.352487857583619	-0.528336027253366	-1.62787469908151	20	Mad1l1,Birc5,Aurkb,Mad2l1,Cdt1,Cdk5rap2	0.3
Canonical Pathways - Reactome	REACTOME_PURINE_RIBONUCLEOSIDE_MONOPHOSPHATE_BIOSYNTHESIS	0.0323493603630403	0.251947208082949	0.321775918075361	-0.632392054060186	-1.62767100332542	11	Adsl,Pfas,Impdh2,Atic,Gmps,Gart	0.545454545454545
Canonical Pathways - Biocarta	BIOCARTA_CHEMICAL_PATHWAY	0.0392625628281466	0.281162110990821	0.321775918075361	-0.550728051344266	-1.6271227550137	18	Cycs,Trp53,Eif2s1,Parp1,Stat1,Casp9,Prkca,Casp3,Casp7	0.5
Ontology - Molecular Function	GOMF_METAL_DEPENDENT_DEUBIQUITINASE_ACTIVITY	0.039014065595057	0.280328865184662	0.321775918075361	-0.621840659144944	-1.62701322192716	12	Stambp,Psmd14,Brcc3,Stambpl1	0.333333333333333
Ontology - Biological Process	GOBP_REGULATION_OF_INTRINSIC_APOPTOTIC_SIGNALING_PATHWAY_IN_RESPONSE_TO_DNA_DAMAGE	0.0138577767092666	0.162605363806314	0.380730400722792	-0.462607208648995	-1.62678834744998	37	Cdkn2d,Muc1,Clu,Tmem161a,Plscr1,Mif,Ccar2,Atad5,Cd74,Hnrnpk,Cd44,Mtch2,Rps3,Rpl26,Steap3,Tpt1,Rad9a	0.45945945945946
Ontology - Cellular Component	GOCC_RPAP3_R2TP_PREFOLDIN_LIKE_COMPLEX	0.0329655202023547	0.255750436664415	0.321775918075361	-0.631833794438963	-1.62623413676146	11	Rpap3,Ruvbl2,Uxt,Ruvbl1	0.363636363636364
Ontology - Biological Process	GOBP_POSITIVE_REGULATION_OF_LEUKOCYTE_MIGRATION	0.00143125536535469	0.0408328736586485	0.45505986738723	-0.370707969878315	-1.62599620225763	123	Il1r1,Ccl21a,Trp53,Trem2,P2ry12,Lgmn,Ano6,Icam1,Csf1r,Ednra,Itgb3,Kitl,Calr,Adam8,P2rx4,Cx3cr1,Nckap1l,Fadd,Selenok,Pycard,Rarres2,Edn1,Myo1f,Adam10,Pla2g7,Tlr2,Rac2,Itga4,Cd74,App,Spi1,Lyve1,Selp,Ccr2,Aif1,Gpsm3,Fut4,Dysf,Lgals3,Stk39,C3ar1,Cx3cl1,Il1b,Coro1a,Dnm1l,F2rl1,Ptk2	0.382113821138211
Curated - Chemical and Genetic Perturbation	ZHANG_GATA6_TARGETS_DN	0.00654743329995268	0.107921390283978	0.407017918923954	-0.430569637628466	-1.62578162303399	53	Col4a3,Muc1,Slc35e3,Rab27a,Tuba8,Cpm,Gipc2,Kcnj15,Adcy7,Col4a4,Eif5a2,Srebf2,Msmo1,Lama3,Egfr,Ackr2,Tspan8,Dhcr7,Thbs3,Insig1,Trpm6,Cavin2,Fabp5	0.433962264150943
Curated - Chemical and Genetic Perturbation	LIAN_NEUTROPHIL_GRANULE_CONSTITUENTS	0.0399009645316435	0.284207804774791	0.321775918075361	-0.550143965598349	-1.6253970771483	18	Lcn2,Ctsl,Cybb,Ctss,Itgb2,Mmp13,Lyz2	0.388888888888889
Ontology - Biological Process	GOBP_DETECTION_OF_CELL_DENSITY	0.0244996493010865	0.217359693494395	0.352487857583619	-0.732360084433259	-1.62431322420954	7	Cdhr2,Smo,Pak1	0.428571428571429
Ontology - Cellular Component	GOCC_CLEAVAGE_FURROW	0.0198963151625112	0.195722510249534	0.352487857583619	-0.464092733322158	-1.62426781369017	34	Myh10,Rab11fip3,Septin6,Mastl,Tpm3,Stambp,Myh9	0.205882352941176
Canonical Pathways - Biocarta	BIOCARTA_CASPASE_PATHWAY	0.0198524480685605	0.195555882550842	0.352487857583619	-0.520899590056788	-1.62384255912622	22	Cycs,Arhgdib,Parp1,Lmnb1,Lmna,Casp9,Casp3,Casp7,Casp8,Birc2	0.454545454545455
Ontology - Molecular Function	GOMF_HYDROLASE_ACTIVITY_HYDROLYZING_N_GLYCOSYL_COMPOUNDS	0.014808846308606	0.169615978879892	0.380730400722792	-0.491747422767474	-1.62374132837444	27	Il1r1,Ung,Sarm1,Pcna,Adprh,Neil2,Mutyh,Il1rl2,Neil1,Cd38,Ogg1,Man2a1,Art2b	0.481481481481482
Ontology - Biological Process	GOBP_UTP_BIOSYNTHETIC_PROCESS	0.0183754505274837	0.189540003538927	0.352487857583619	-0.767988867201197	-1.62354326310404	6	Nme4,Nme1,Cad,Nme2,Nme6	0.833333333333333
Ontology - Biological Process	GOBP_DECIDUALIZATION	0.0169937616562582	0.181565524237926	0.352487857583619	-0.560173680792197	-1.62348198702332	17	Ctsl,Cdh1,Tppp3,Parp1,Il11ra1,Pla2g4a,Junb	0.411764705882353
Ontology - Biological Process	GOBP_ANTIFUNGAL_INNATE_IMMUNE_RESPONSE	0.0274174369483148	0.231077450425371	0.352487857583619	-0.60318602675131	-1.62331677636796	13	Clec4a3,Clec4n,Cx3cr1,Clec4a1,Rarres2,Spi1,Clec4a2,Plcg2	0.615384615384615
Ontology - Biological Process	GOBP_LYMPHOCYTE_MEDIATED_IMMUNITY	8.83987603416006e-05	0.00607219810844342	0.538434096309916	-0.33142949033362	-1.62323362895709	265	C9,H2-Q2,Bcl6,Emp2,C8b,Msh2,Il1r1,Hc,C2,Il4ra,Fzd5,Csf2rb,H2-Q7,Ung,Trem2,Trpm4,Rab27a,Cd24a,Slc11a1,H2-Q1,Csf2rb2,Icam1,Ighg2b,H2-M2,Arg1,Slc15a4,Hpx,Treml4,Was,Ighg2c,Vav1,Nfkbiz,C1qc,C4b,C4bp,Shld1,Myd88,Inpp5d,C1qa,Cr1l,Nckap1l,Fadd,Serpinb9,Atad5,P2rx7,Ptpn6,Kmt5c,Malt1,Fcer1g,Cd74,Fgl2,Sanbr,Fcgr1,Klrk1,Mlh1,Tap2,Csf3r,C1qb,Ccr2,Cd28,Ptprc,Susd4,H2-D1,Slfn2,Pvr,C1rl,C8a,Cyrib,Il1b,Foxp3,Cor…	0.347169811320755
Positional	chr1E3	0.0169937616562582	0.181565524237926	0.352487857583619	-0.559781560735593	-1.62234555403749	17	Acmsd,2900009J06Rik,Mcm6,Mgat5	0.235294117647059
Canonical Pathways - Reactome	REACTOME_G_ALPHA_I_SIGNALLING_EVENTS	0.000799999445805517	0.0299859277051927	0.477270815362862	-0.358394267019593	-1.62219383476869	140	Hc,Ccl21a,Calm2,Sstr2,P2ry12,Cxcl1,Gnat2,Bdkrb2,Rgs5,Mtnr1a,Gnat1,Gngt2,Gng2,P2ry13,Opn3,Plcb1,Rgs4,Calm1,Cx3cr1,Kng2,Rgs19,Fpr2,Adcy2,Ccl6,Pla2g4a,Adcy7,Gpr183,App,Ccl25,Pde4b,Gpsm2,Plcb2,Adora1,Pde4c,Gpr18,Gpsm3,Ppp2r1a,Adcy1,C3ar1,Cx3cl1,Gna15,Cxcr6,Agt,Cnr2,Pde1b,Ccl9,Calm3,P2ry14,Ackr3,Cxcl16,Ccr5	0.364285714285714
Ontology - Biological Process	GOBP_POSITIVE_REGULATION_OF_CALCIUM_ION_TRANSPORT_INTO_CYTOSOL	0.0315872070208962	0.249041009048987	0.321775918075361	-0.588553293204988	-1.62170683760858	14	Asph,P2rx4,P2rx7,Bmp4	0.285714285714286
Ontology - Biological Process	GOBP_NEGATIVE_REGULATION_OF_HOMOTYPIC_CELL_CELL_ADHESION	0.0173113928990132	0.183786408874001	0.352487857583619	-0.559517630670583	-1.62158063822465	17	Cd24a,Serpine2,Ccm2l,Fgg,Abat,Alox12,C1qtnf1	0.411764705882353
Canonical Pathways - Reactome	REACTOME_TRANSPORT_OF_CONNEXONS_TO_THE_PLASMA_MEMBRANE	0.0255987980940073	0.222305351869011	0.352487857583619	-0.650921304507936	-1.62134354907111	10	Tuba8,Tuba1b,Tubb6,Gjb2,Tuba1a	0.5
Curated - Chemical and Genetic Perturbation	SANSOM_APC_TARGETS_UP	0.00155475348707109	0.043051608236285	0.45505986738723	-0.374784153075431	-1.6212768949263	115	Hunk,Tgfbr2,Ang,Sox9,Epop,Emp2,Mcm6,Mad1l1,Dtl,Rnase4,Hnrnpa1,Ung,Mcm3,Mcm2,Recql,Parp1,Mcm7,Tc2n,Psmg2,Prdx2,Impdh2,Cd320,Sgf29,Slc1a4,Polr1has,Npc1,Cd44,Krt18,Ints7	0.252173913043478
Canonical Pathways - Reactome	REACTOME_ASSOCIATION_OF_TRIC_CCT_WITH_TARGET_PROTEINS_DURING_BIOSYNTHESIS	0.0262119357162073	0.225186275436338	0.352487857583619	-0.650717281430138	-1.62083535937328	10	Cct7,Cct8,Cct3,Cct6a,Cct6b,Cct2,Sphk1	0.7
Cell Type Signatures	TABULA_MURIS_SENIS_KIDNEY_KIDNEY_LOOP_OF_HENLE_THICK_ASCENDING_LIMB_EPITHELIAL_CELL_AGEING	0.000278488963024134	0.0143568160179877	0.49849310876659	-0.345746985695811	-1.62077590546788	199	Spink1,Tmprss2,Acsl4,Tnfaip2,Stat3,Tceal9,Ndrg1,Tmem176a,Plekhb2,Itm2c,Hnrnpa3,Tmsb4x,Tmem176b,Gipc2,Mal,Rogdi,Ablim1,Clu,Rpl12,Tacc2,Adgrg1,Rpn2,Sec61g,Sh3bgrl3,Lmo4,Calr,Rps12,Klhdc8a,Calm1,Actb,Dynll1,Serp1,Dstn,Rpl39,Acsl5,Flvcr1,Prr13,Nuak2,Cd74,Bmp4,Pgk1,Rpl10,Mt2,Pdia3,Rpl5,Ppm1h,Rps13,Tspan33,Rps4x,H2-D1,Msi2,Rbm3,Lgals3,Stk39,Tpt1,Eif5a,Kcnj16,Napsa,Rack1,Mfge8,Pdia6,Rab18,Rpl38,Ost4,Dna…	0.351758793969849
Ontology - Biological Process	GOBP_T_HELPER_1_TYPE_IMMUNE_RESPONSE	0.0184643123364425	0.189558254614985	0.352487857583619	-0.453926065339212	-1.62059914934996	39	Il1r1,Jak3,Il4ra,Slc11a1,Irf1,Nfkbiz,Il33,Il18bp,Pla2g4a,Ccr2,Il1b,Stat6	0.307692307692308
Positional	chr14C1	0.00709978842091634	0.112507043244323	0.407017918923954	-0.420342978989042	-1.6204784952551	59	Ang,Rnase4,Ear2,Txndc16,Gnpnat1,Osgep,Fermt2,Pip4p1,Wdhd1,Cdkn3,Tep1,Cnih1,Samd4,Bmp4,Tlr11,Dlgap5,Gm34934,Lgals3,Psmc6	0.322033898305085
Ontology - Cellular Component	GOCC_EXORIBONUCLEASE_COMPLEX	0.0138503650034519	0.162605363806314	0.380730400722792	-0.505258672159582	-1.62016836939884	24	Exosc9,Exosc10,Pnpt1,Dis3,Wdr74,Exosc8,Exosc2,Dis3l2,Gtpbp1,Zfp36	0.416666666666667
Canonical Pathways - Reactome	REACTOME_MRNA_DECAY_BY_3_TO_5_EXORIBONUCLEASE	0.020022490450304	0.196168702144326	0.352487857583619	-0.583820013812862	-1.62014081499513	15	Exosc9,Nt5c3b,Dis3,Exosc8,Exosc2	0.333333333333333
Ontology - Biological Process	GOBP_REGULATION_OF_POSTSYNAPSE_ASSEMBLY	0.0253694493584556	0.22175752975537	0.352487857583619	-0.730188714112099	-1.6194973070094	7	Numbl,Lzts1	0.285714285714286
Ontology - Cellular Component	GOCC_COHESIN_COMPLEX	0.0222788358114369	0.206230634564516	0.352487857583619	-0.699493717141265	-1.61921776108128	8	Sgo2a,Stag1,Smc1b	0.375
Hallmark	HALLMARK_G2M_CHECKPOINT	0.000558861708952848	0.0232931813848707	0.477270815362862	-0.346304874268217	-1.61886026243076	186	Mcm5,Top2a,Meis1,Pole,Mnat1,Mcm6,Rbl1,Cdc6,Prc1,Ddx39a,Birc5,Mcm3,Mcm2,Chek1,Aurkb,Ccna2,Slc7a1,Pbk,Mad2l1,Snrpd1,Slc38a1,Rpa2,Ttk,Cdc20,Xpo1,Cdk1,Jpt1,Plk4,Gins2,Cdkn3,Marcks,Stag1,Hmmr,Ccnd1,Cks2,Cenpe,Lbr,Cdc25b,Plk1,E2f2,Hnrnpd,Cdkn1b,Racgap1,Tmpo,Lmnb1,Cks1b,Kpnb1,Prim2,Bub3,Smc2,Orc6,Efna5,Stil,Tpx2,Cenpa,Cdk4,Nusap1,Chaf1a,Ccnb2,Meis2,Uck2,Pola2,Ezh2,Pds5b,Stmn1,Hmga1b,Ilf3,Pml,Dmd,Suv39h1…	0.424731182795699
Ontology - Cellular Component	GOCC_MITOCHONDRIAL_TRICARBOXYLIC_ACID_CYCLE_ENZYME_COMPLEX	0.0354301627379645	0.264981193748188	0.321775918075361	-0.628883693382911	-1.61864107180281	11	Idh3a,Dbt,Bckdk,Dld,Suclg1,Idh3g	0.545454545454545
Ontology - Biological Process	GOBP_ORNITHINE_TRANSPORT	0.020589580527102	0.198441587446682	0.352487857583619	-0.805130653956801	-1.61844363533283	5	Slc7a2,Slc7a1,Slc25a15	0.6
Cell Type Signatures	TABULA_MURIS_SENIS_LARGE_INTESTINE_ENTEROCYTE_OF_EPITHELIUM_OF_LARGE_INTESTINE_AGEING	4.13994103542101e-10	2.00787140217919e-07	0.814035837847908	-0.292430270242026	-1.61804805654033	1121	Tagln2,Ifi27l2b,Cystm1,Ang,Tstd1,Fh1,Fuom,Sptssa,Snrpe,Cycs,Ndufc1,Arl2,Rpl22l1,Krt19,Cgref1,Smim22,Ddx39b,Stard3nl,Ociad2,Nudt22,Uqcrh,Atp5o,Rnase4,Slirp,Ppa1,Rbis,Agpat5,Cox7a2,Alkbh7,Selenos,Mtln,Dmbt1,Calm2,Smim14,Cope,Eif1ax,Aqp11,Nans,Churc1,Ppib,Ndufs4,Sec61b,Ndufa12,Lsm6,Rbx1,Hnrnpa3,Gnpnat1,Tubb5,Ifi30,Rps27a,Tmsb4x,Cela1,Nubp1,Atp5j2,Rnf181,Gipc1,Samm50,Rfc2,Sec13,Zmat5,Aldh1b1,Higd1a,G…	0.398751115075825
Canonical Pathways - Reactome	REACTOME_FGFR2_ALTERNATIVE_SPLICING	0.0179466558664009	0.187124577942506	0.352487857583619	-0.55808878743423	-1.61743959887196	17	Hnrnpa1,Polr2l,Polr2h,Ptbp1,Ncbp2,Polr2c,Polr2g,Polr2i,Polr2e,Polr2d	0.588235294117647
Ontology - Biological Process	GOBP_ENDOCHONDRAL_BONE_GROWTH	0.0198524480685605	0.195555882550842	0.352487857583619	-0.518792682491334	-1.6172745252129	22	Tgfbr2,Rarb,Sox9,Mmp13,Evc,Rara	0.272727272727273
Ontology - Biological Process	GOBP_QUINOLINATE_METABOLIC_PROCESS	0.0201116792382718	0.196392572427419	0.352487857583619	-0.764948975022756	-1.61711687246525	6	Acmsd,Kynu,Qprt,Kmo,Htt	0.833333333333333
Ontology - Biological Process	GOBP_POSITIVE_REGULATION_OF_INTERLEUKIN_10_PRODUCTION	0.0140067850609791	0.163395477333069	0.380730400722792	-0.476519936253342	-1.61631243052845	32	Stat3,Trem2,Cd83,Lilra5,Irf4,Pycard,Tlr2,Fcer1g,Cd28,Tlr9,Nod2,F2rl1,Sash3,Plcg2,Isg15	0.46875
Hallmark	HALLMARK_OXIDATIVE_PHOSPHORYLATION	0.000218512381766055	0.0123144037681891	0.518848077743792	-0.344282170553301	-1.61562028672298	195	Ldhb,Fh1,Ndufc1,Uqcrh,Atp5o,Cox7b,Cox7a2,Ogdh,Idh3a,Ndufs4,Atp5j2,Slc25a12,Atp5g1,Cox10,Uqcr10,Hccs,Ndufa1,Atp5h,Ndufb8,Gm10053,Ndufv2,Mtrf1,Ndufa5,Mdh2,Mrpl35,Atp5k,Ndufb7,Cox5b,Pdp1,Abcb7,Ndufa8,Timm50,Ndufa2,Timm8b,Atp5pb,Vdac3,Ndufb2,Cox6b1,Atp5e,Dld,Slc25a11,Prdx3,Ndufs2,Suclg1,Uqcrb,Slc25a3,Mdh1,Cox8a,Vdac2,Ndufb5,Ndufa9,Atp6ap1,Casp7,Atp5b,Sdhb,Gpi1,Atp5c1,Ndufa3,Ldha,Phyh,Cox7c,Mrps22,Dls…	0.384615384615385
Ontology - Biological Process	GOBP_BASE_EXCISION_REPAIR	0.0157582523633387	0.173938502810507	0.352487857583619	-0.459349472375279	-1.61533230588802	37	Pole,Ung,Rpa1,Pcna,Lig1,Rpa2,Parp1,Neil2,Pold1,Mutyh,Rps3,Neil1	0.324324324324324
Ontology - Biological Process	GOBP_NEGATIVE_REGULATION_OF_CALCIUM_ION_IMPORT	0.0256593827847513	0.222366201594094	0.352487857583619	-0.728298143861243	-1.61530418080682	7	Spink1,Hes1	0.285714285714286
Cell Type Signatures	TABULA_MURIS_SENIS_LUNG_NK_CELL_AGEING	0.00477218175343585	0.0898573752514598	0.407017918923954	-0.414910143471652	-1.61446375234068	62	Pim1,S100a6,Rpl12,Rps12,Rps16,Rps24,Rpl23a,Cd74,Rpl10,Pdia3,Rps4x,Rplp0,Psmb8,Rps3,Lgals3,Rps6,Rps14,Tpt1,Gimap7,Rpl32,Rpl13a,Rpl35,Rpl14,Rps20,Rps5,Rpl18,Rpsa,Rps9,Klf6,H2-Q4,Rps7,Rpl19,Rpl13,H2-Ab1	0.548387096774194
Ontology - Biological Process	GOBP_PRESYNAPTIC_ACTIVE_ZONE_ORGANIZATION	0.0218479105539623	0.20460843090472	0.352487857583619	-0.763573623821057	-1.61420935352418	6	Pcdh17,Erc1	0.333333333333333
Ontology - Molecular Function	GOMF_PATCHED_BINDING	0.0218479105539623	0.20460843090472	0.352487857583619	-0.763393196163408	-1.61382792597938	6	Smo,Ihh	0.333333333333333
Ontology - Biological Process	GOBP_GLYCEROL_BIOSYNTHETIC_PROCESS	0.00901604246823704	0.129071341416935	0.380730400722792	-0.853915292483278	-1.61339496780444	4	Pck2,Got1,Pck1	0.75
Curated - Chemical and Genetic Perturbation	SWEET_LUNG_CANCER_KRAS_UP	5.52718212876153e-06	0.00068575620132425	0.610526878385931	-0.310953222582714	-1.61320818387309	443	H19,Chil1,Acsl4,S100g,Pkm,Atp11a,Lcn2,Aldoc,Bex4,Hc,Avpi1,Klhdc2,Il4ra,Tceal9,Ly75,Prxl2a,Snx10,Tmem268,Muc1,Slc15a2,Bex1,Sirpa,Itih4,Gne,Aass,Ear2,Mpeg1,G6pdx,Eif1ax,Cxcl1,Ank3,Ctss,Nucb2,Itm2c,Serpine2,Mrps18b,Laptm5,Snd1,Csf2rb2,Ifi30,Ighg2b,Rnf181,Lrg1,Itgb2,Axl,Zfp143,St7,Arg1,Kcnj15,Clu,Zfp1,Ptgs1,Adgrg1,Siva1,Grhpr,Gars,Fam3c,Tmem62,Pglyrp1,C1qc,F3,S100a1,AI506816,Cdk2ap2,Cyba,Lap3,Cldnd1,…	0.349887133182844
Canonical Pathways - Reactome	REACTOME_BUTYRATE_RESPONSE_FACTOR_1_BRF1_BINDS_AND_DESTABILIZES_MRNA	0.0252482115159356	0.221230044806082	0.352487857583619	-0.568208544127963	-1.61292022678395	16	Exosc9,Dis3,Exosc8,Exosc2,Mapkapk2,Dcp1a,Exosc7	0.4375
Ontology - Biological Process	GOBP_POSITIVE_REGULATION_OF_WOUND_HEALING	0.00642859681763066	0.107288521445442	0.407017918923954	-0.42526033313936	-1.61249694600707	54	Smoc2,S100a9,Clec7a,Hbegf,Ano6,Serpinf2,Fermt2,F3,Prdx2,Kank1,Enpp4,Plau,Hrg,Plg,Cpb2,Cldn4,Vtn,Actg1,Cldn1,Xbp1,Plat,Ptk2,F2r,Serpine1	0.444444444444444
Canonical Pathways - Reactome	REACTOME_CYCLIN_A_CDK2_ASSOCIATED_EVENTS_AT_S_PHASE_ENTRY	0.005602972826717	0.0985445935072588	0.407017918923954	-0.400667986291623	-1.6122879624143	72	Mnat1,Ptk6,Ccne1,Rps27a,Ccna2,Psmd13,Psmd14,Psmc5,Ccnd1,Cdc25b,Psmf1,Cdkn1b,Cks1b,Psmb3,Psmb8,Psmc6,Psmb4,Psme2b,Cdk4,Psmb2,Akt2,Psmc2,Psmc4,Psmd9,Psma3,Psmd6,Psmb5,Psmd4,Rb1,Skp2,Psme2,Psmd1,Psmc3,Psmb6,Ccnh,Psma2,Psma7,Cables1,Psma5,Psma6,Psmd2,Psma1	0.583333333333333
Curated - Chemical and Genetic Perturbation	MORI_PLASMA_CELL_UP	0.00888437549020249	0.127974920173748	0.380730400722792	-0.431337695169468	-1.61221719653994	51	Nbas,Spcs3,Nans,Stt3a,Magt1,Sec11c,Lman1,Armcx3,Ddost,Ssr2,Rpn1,Cd28,Tmed2,Ostc,Surf4,Qpctl,Gpr160,Scfd2,Rrbp1,Bet1,Hdlbp,Spcs1,Prrc1,Gpr89,Igkc,Derl1	0.509803921568627
Ontology - Molecular Function	GOMF_UBIQUITIN_LIGASE_ACTIVATOR_ACTIVITY	0.022070820617123	0.205613203711906	0.352487857583619	-0.80197888095985	-1.61210805871323	5	Btrc,Cdc20,Cdkn1b	0.6
Ontology - Molecular Function	GOMF_PYROPHOSPHATE_HYDROLYSIS_DRIVEN_PROTON_TRANSMEMBRANE_TRANSPORTER_ACTIVITY	0.0244670540834145	0.217359693494395	0.352487857583619	-0.520241629038669	-1.6121019492806	21	Atp6v0e2,Atp5l,Atp6v0d2,Atp5e,Atp6v1b2,Atp6v0d1,Atp5b,Atp6v0e,Atp6v0a1,Atp4a,Atp6v1g1,Atp6v0c,Atp6v1e1,Atp6v1g2	0.666666666666667
Ontology - Biological Process	GOBP_HETEROTYPIC_CELL_CELL_ADHESION	0.00869733600619823	0.126546238890184	0.380730400722792	-0.442181553329006	-1.61141224702984	44	Il1rn,Bmp7,Itga7,Apoa1,Jup,Itgb2,Myadm,Cxadr,Itgb3,Flot1,Tnfaip3,Vcam1,Itga4,Cd44,Fga,Fgb,Ptprc,Itgax,Fgg	0.431818181818182
Ontology - Biological Process	GOBP_TOLL_LIKE_RECEPTOR_SIGNALING_PATHWAY	0.0112708550865982	0.144554888194183	0.380730400722792	-0.410374665533524	-1.61125639330404	64	Tlr3,Smpdl3b,Sarm1,Cd300a,Tlr13,Irf1,Nfkbiz,Myd88,Ap3b1,Tlr8,Cd180,Irf4,Tlr2,Rps6ka3,Lgr4,App,Tlr11,Cd86,Scimp,Pik3ap1,Tlr1,Arrb2,Tlr9,Tlr6,Mapkapk2,Plcg2,Irak2,Tasl,Gpr108,Tlr7	0.46875
Ontology - Biological Process	GOBP_CELLULAR_RESPONSE_TO_MAGNESIUM_ION	0.0093045497682228	0.131968173394011	0.380730400722792	-0.852726558293672	-1.61114896310532	4	Smpd3,Ank3,Slc41a1	0.75
Ontology - Biological Process	GOBP_THYROID_HORMONE_TRANSPORT	0.0358542946211872	0.266450184465426	0.321775918075361	-0.67229448507926	-1.61106945772775	9	Serpina7,Crym,Slc16a10,Slc7a8	0.444444444444444
Ontology - Biological Process	GOBP_CELL_ACTIVATION_INVOLVED_IN_IMMUNE_RESPONSE	0.000184753720344074	0.010791909832507	0.518848077743792	-0.333610432953676	-1.61069322923712	234	Bcl6,Msh2,Stat3,Jak3,Il4ra,Trp53,Ung,Trem2,Rab27a,Apbb1ip,Slc11a1,Enpp3,Pglyrp2,Icam1,Itgb2,Cd300a,Irf8,Slc15a4,Pck1,Irf1,Pglyrp1,Nfkbiz,Shld1,Myd88,Il33,Fgr,Nckap1l,Cd180,Atad5,Irf4,Pycard,Snap23,Ptpn6,Myo1f,Tnfaip3,Fes,Cd84,Kmt5c,Rac2,Gpr183,Malt1,Foxp1,Fcer1g,Cd74,Fgl2,App,Sanbr,Spi1,Itgal,Rara,Mlh1,Ccr2,Cd28,Dock10,Ptprc,Slfn2,Pi4k2a,Dysf,Lgals3,Rps6,Kars,Foxp3,Coro1a,Stat6,Dock2,Xbp1,F2rl1,L…	0.311965811965812
Curated - Chemical and Genetic Perturbation	WANG_IMMORTALIZED_BY_HOXA9_AND_MEIS1_DN	0.0155526277615302	0.172598014796585	0.380730400722792	-0.502293884951135	-1.61066144804983	24	Meis1,Oaf,Ednra,Adgrg1,Flt3,Ly86,Cxxc5,Satb1	0.333333333333333
Ontology - Biological Process	GOBP_GROWTH_PLATE_CARTILAGE_DEVELOPMENT	0.0204877130654309	0.198294001951134	0.352487857583619	-0.55571542576979	-1.61056117876222	17	Tgfbr2,Rarb,Sox9,Mmp13	0.235294117647059
Regulatory Target Gene - miRDB	MIR_7242_5P	0.015274881821957	0.171440731809552	0.380730400722792	-0.465484861393458	-1.61032889238721	33	Myh10,Rcan2,Slc35e3,Osmr,Sarm1,Tmem255a,Sun1,Slc8a1,Prdm1,AW554918,Galnt6,Gimap7	0.363636363636364
Canonical Pathways - Wiki	WP_RETINOL_METABOLISM	0.0187761105226747	0.19104364203141	0.352487857583619	-0.472293425692829	-1.61032347412713	29	Rbp1,Lpl,Rarb,Rdh5	0.137931034482759
Ontology - Biological Process	GOBP_POSITIVE_REGULATION_OF_CHEMOKINE_C_X_C_MOTIF_LIGAND_2_PRODUCTION	0.0459920490765188	0.308121701745368	0.321775918075361	-0.61535238592689	-1.61003699794115	12	Lpl,Mif,Cd74,Lrp1,Mcoln2,Ccl5,Hmgb1,Mbp	0.666666666666667
Canonical Pathways - Reactome	REACTOME_NUCLEOTIDE_BIOSYNTHESIS	0.0344282773612903	0.260967863700176	0.321775918075361	-0.58428897423798	-1.60995688173137	14	Adsl,Pfas,Cad,Impdh2,Atic,Gmps,Gart,Paics,Dhodh,Adssl1	0.714285714285714
Canonical Pathways - Reactome	REACTOME_DUAL_INCISION_IN_GG_NER	0.013810461856464	0.162288136573206	0.380730400722792	-0.444501284931193	-1.60951966362403	41	Pole,Rpa1,Rbx1,Pcna,Rps27a,Rfc2,Chd1l,Pold4,Parp1,Ercc2,Pold1,Rfc4,Pole2,Pold2,Rfc3	0.365853658536585
Ontology - Biological Process	GOBP_CELL_CELL_ADHESION_INVOLVED_IN_GASTRULATION	0.0277447804635898	0.232489639434427	0.352487857583619	-0.64598430258639	-1.60904624652191	10	Il1rn,Apoa1,Myadm,Tnfaip3	0.4
Ontology - Biological Process	GOBP_MITOCHONDRIAL_TRANSLATIONAL_ELONGATION	0.0223670688245515	0.206808166688011	0.352487857583619	-0.800405440429896	-1.6089451871982	5	Tsfm,Mrpl44,Drosha,Tufm	0.8
Ontology - Biological Process	GOBP_LEUKOCYTE_DEGRANULATION	0.0102872877926629	0.1378801245613	0.380730400722792	-0.416627086436055	-1.6078183860299	60	Il4ra,Rab27a,Itgb2,Cd300a,Fgr,Nckap1l,Snap23,Myo1f,Fes,Cd84,Rac2,Fcer1g,Spi1,Ccr2,Pi4k2a,Coro1a,F2rl1,D6Wsu163e,Nkg7,Lat,Anxa3,Hmox1,Cplx2,Lat2,Ywhaz,Itgam,Vamp8,Stx11,Lgals9,Ptafr,Vamp2,Milr1,Sphk2,Syk	0.566666666666667
Ontology - Biological Process	GOBP_SERINE_TRANSPORT	0.0268191168272031	0.227713509188003	0.352487857583619	-0.724657836183325	-1.60723028378933	7	Slc1a5,Sfxn1,Sfxn2,Nfkbie,Slc1a4,Sfxn3	0.857142857142857
Ontology - Molecular Function	GOMF_METAL_CATION_PROTON_ANTIPORTER_ACTIVITY	0.0466264121788635	0.310037143881348	0.321775918075361	-0.614165505862571	-1.60693158897651	12	Slc9a8,Slc11a1,Slc9a7,Slc9a1,Tmco3,Slc38a3,Slc30a5	0.583333333333333
Ontology - Biological Process	GOBP_ASTROCYTE_DEVELOPMENT	0.0146470884184686	0.168409949811487	0.380730400722792	-0.473745273930866	-1.6069010274346	32	Smo,S100a9,Trem2,Ifngr1,S100a8,Csf1r,C1qa,App,Egfr,Il1b,Agt,Nr1d1,Lrp1,Eif2b5,Ldlr,Vim,Kras,Ror1	0.5625
Ontology - Molecular Function	GOMF_L_LEUCINE_TRANSMEMBRANE_TRANSPORTER_ACTIVITY	0.0268191168272031	0.227713509188003	0.352487857583619	-0.72436692808182	-1.60658507402661	7	Slc43a1,Slc7a8,Slc38a9,Slc43a2,Slc3a2	0.714285714285714
Curated - Chemical and Genetic Perturbation	FUJIWARA_PARK2_IN_LIVER_CANCER_DN	0.0232558137822553	0.211482556582384	0.352487857583619	-0.799156896529737	-1.60643541078028	5	Fst,Bcl6,Cxcl1	0.6
Ontology - Biological Process	GOBP_U4_SNRNA_3_END_PROCESSING	0.0268191168272031	0.227713509188003	0.352487857583619	-0.724251183887356	-1.60632836311392	7	Exosc9,Exosc8,Exosc2	0.428571428571429
Ontology - Biological Process	GOBP_GRANULOCYTE_MACROPHAGE_COLONY_STIMULATING_FACTOR_SIGNALING_PATHWAY	0.00973731104946376	0.135086799474719	0.380730400722792	-0.849542125824606	-1.60513226874918	4	Csf2rb,Csf2rb2,Csf2ra	0.75
Ontology - Cellular Component	GOCC_GRANULOCYTE_MACROPHAGE_COLONY_STIMULATING_FACTOR_RECEPTOR_COMPLEX	0.00973731104946376	0.135086799474719	0.380730400722792	-0.849542125824606	-1.60513226874918	4	Csf2rb,Csf2rb2,Csf2ra	0.75
Ontology - Molecular Function	GOMF_L_ORNITHINE_TRANSMEMBRANE_TRANSPORTER_ACTIVITY	0.00649930313597447	0.107460068895941	0.407017918923954	-0.940503003003003	-1.60497032338036	3	Slc7a2,Slc7a1,Slc25a15	1
Ontology - Biological Process	GOBP_REGULATION_OF_INTEGRIN_ACTIVATION	0.0235463792227988	0.213760521531988	0.352487857583619	-0.578305857881266	-1.60483865187352	15	P2ry12,Cd24a,Plek,Fblim1,Fermt2	0.333333333333333
Ontology - Biological Process	GOBP_ACTIN_FILAMENT_POLYMERIZATION	0.00144811078494292	0.0411669859911394	0.45505986738723	-0.356869894195558	-1.60482651467919	137	Cobl,Baiap2l2,Vill,Tpm1,Lmod3,Ccl21a,Gas7,Icam1,Tmsb4x,Nck2,Arhgap18,Map3k1,Hcls1,Myadm,Was,Hip1r,Fhod3,Myh9,Nckap1l,Pycard,Capzb,Kank1,Tlr2,Actr3,Capn1,Msrb2,Fhdc1,Diaph2,Aif1,Twf1,Fmn1,Bbs4,Pfn4,Pstpip2,Dbnl,Cyrib,Coro1a	0.27007299270073
Ontology - Biological Process	GOBP_REGULATION_OF_AMINO_ACID_TRANSPORT	0.0251427910085621	0.220740740588062	0.352487857583619	-0.455764503520299	-1.60409651130332	35	Il1rn,Slc43a1,Avpr1a,Rgs2,Arg1,Slc38a1,Rgs4,P2rx7,Adora1,Kmo,Slc43a2,Abat,Slc38a3,Il1b,Agt,Rab3gap1	0.457142857142857
Ontology - Biological Process	GOBP_POSITIVE_REGULATION_OF_COAGULATION	0.0190765219331507	0.19238798584756	0.352487857583619	-0.470348347365974	-1.60369156879379	29	S100a9,Ano6,Serpinf2,F3,Prdx2,Enpp4,Plau,Hrg,Plg,Cpb2,Vtn,Plat,F2r,Serpine1	0.482758620689655
Ontology - Biological Process	GOBP_RESPONSE_TO_REDOX_STATE	0.0255247144765377	0.222024590889423	0.352487857583619	-0.692661181728393	-1.60340151795767	8	Smpd3,Selenos	0.25
Ontology - Biological Process	GOBP_AV_NODE_CELL_TO_BUNDLE_OF_HIS_CELL_SIGNALING	0.0100258187688926	0.136855661638079	0.380730400722792	-0.848490929339332	-1.60314612898281	4	Trpm4,Cxadr	0.5
Ontology - Biological Process	GOBP_POSITIVE_REGULATION_OF_MITOCHONDRIAL_DEPOLARIZATION	0.0382646124236249	0.27724088811232	0.321775918075361	-0.668900243304005	-1.60293558279999	9	Parp1,P2rx7,Alox12,Rack1	0.444444444444444
Cell Type Signatures	DESCARTES_ORGANOGENESIS_EPITHELIAL_CELLS	0.00201372300206474	0.0520982921837172	0.431707695803346	-0.376658699748044	-1.60259344636211	102	Prss8,Hunk,Tmprss2,Llgl2,Mid1,Tmco6,Arhgef19,Marveld3,Lnx1,Cdh1,Crybg1,Ap1s3,Ctdspl,Patj,Ripk4,Cldn6,Galnt3,Mal2,Cldn7,Exph5,Map3k21,Itga3,Cyp2s1,Kdf1,Wnt4,Cldn4,Cdcp1,Spint1,Susd4,Kcnk1,Fzd6,Nectin4,Fyb2,Epcam,Gjb2,Mfge8,Esrp1,Mctp2	0.372549019607843
Ontology - Molecular Function	GOMF_CHEMOKINE_BINDING	0.0350293460012265	0.26345647135057	0.321775918075361	-0.519970268006082	-1.60209866429536	20	Itgb3,Cx3cr1,Itga4,Ccr2,Cxcr6,Plp2,Ackr2,Ackr3,Ccr5,Ackr1,Zfp36	0.55
Curated - Chemical and Genetic Perturbation	MCDOWELL_ACUTE_LUNG_INJURY_DN	0.0149028035757019	0.169615978879892	0.380730400722792	-0.442395745069537	-1.60189559610214	41	Rbp1,Llgl2,Hc,Epb41l3,Mrps18b,Chst2,Hey1,Nrp1	0.195121951219512
Curated - Chemical and Genetic Perturbation	SIMBULAN_PARP1_TARGETS_DN	0.0286982359882537	0.23639488779825	0.352487857583619	-0.563981938981444	-1.60092255972685	16	Tagln2,Prim1,Pcna,Ccna2,Cdc20,Rangap1	0.375
Ontology - Biological Process	GOBP_REGULATION_OF_BLOOD_BRAIN_BARRIER_PERMEABILITY	0.0247416337127837	0.218537443473015	0.352487857583619	-0.757181663090743	-1.60069662537808	6	Ocln,Tjp1,Tjp2	0.5
Ontology - Biological Process	GOBP_ANTIGEN_PROCESSING_AND_PRESENTATION	0.00319476959037103	0.0701180182537381	0.431707695803346	-0.378981029544284	-1.60060824567533	98	H2-Q2,Ctsl,Ccl21a,H2-Q7,Trem2,Rab27a,Ctss,Slc11a1,H2-Q1,Rab34,Ifi30,Icam1,H2-M2,Treml4,Was,Flt3,Calr,Ap3b1,Pycard,Cd68,Fcer1g,Cd74,Fgl2,Pdia3,Fcgr1,Tap2,Marchf1,H2-D1,Wdfy4,Psmb8	0.306122448979592
Ontology - Cellular Component	GOCC_PRECATALYTIC_SPLICEOSOME	0.00715635338778914	0.112942123557695	0.407017918923954	-0.422069355243419	-1.60039743492877	54	Snrpe,Lsm8,Lsm6,Eftud2,Snrpd1,Snrpd2,Lsm4,Snrpg,Snrpd3,Sf3b3,Snrnp200,Snrpa1,Prpf31,Magohb,Snrpb2,Cwc27,Sf3b6,Ik,Zmat2,Rnf113a1,Snu13,Snrpb,Smu1,Snrpf,Phf5a,Sf3a3,Rbmx2	0.5
Canonical Pathways - Reactome	REACTOME_INTERFERON_ALPHA_BETA_SIGNALING	0.024187087272802	0.216506896980535	0.352487857583619	-0.576446027305333	-1.59967749371903	15	Usp18,Irf9,Ptpn6,Abce1,Stat2,Kpnb1,Socs3	0.466666666666667
Ontology - Biological Process	GOBP_BRONCHUS_DEVELOPMENT	0.0388671923892546	0.279707470409181	0.321775918075361	-0.667537863494865	-1.5996708103691	9	Tgfbr2,Sox9,Foxp1,Bmp4	0.444444444444444
Ontology - Biological Process	GOBP_POSITIVE_REGULATION_OF_ISOTYPE_SWITCHING_TO_IGG_ISOTYPES	0.0388671923892546	0.279707470409181	0.321775918075361	-0.667465410036918	-1.59949718473956	9	Msh2,Atad5,Mlh1,Cd28,Ptprc	0.555555555555556
Ontology - Biological Process	GOBP_GROWTH_PLATE_CARTILAGE_CHONDROCYTE_DEVELOPMENT	0.0268107977549145	0.227713509188003	0.352487857583619	-0.795598931156102	-1.59928332138287	5	Tgfbr2,Sox9	0.4
Ontology - Biological Process	GOBP_REGULATION_OF_MEMBRANE_DEPOLARIZATION_DURING_ACTION_POTENTIAL	0.0268107977549145	0.227713509188003	0.352487857583619	-0.794942953847756	-1.5979647002443	5	Ptpn3,Rangrf,Ank3	0.6
Ontology - Biological Process	GOBP_INTERLEUKIN_12_PRODUCTION	0.0129206842764514	0.156885098599088	0.380730400722792	-0.434845789751971	-1.59774057711011	47	Tlr3,Jak3,G6pdx,Laptm5,Lilra5,Irf8,Irf1,Plcb1,Flt3,Il16,Tlr8,Tlr2,Foxp1,Scimp,Arrb2,Tlr9,Nod2,Nfkb1,Tlr6,Plcg2	0.425531914893617
Ontology - Biological Process	GOBP_DETECTION_OF_MOLECULE_OF_BACTERIAL_ORIGIN	0.0301973338022249	0.242990612118959	0.352487857583619	-0.641300356933822	-1.59737926770989	10	Trem2,Scarb1,Tlr2,Tlr1,Nod2,Tlr6	0.6
Ontology - Biological Process	GOBP_PHAGOCYTOSIS_ENGULFMENT	0.0107375651621034	0.141032036518725	0.380730400722792	-0.431460410238484	-1.59733585761764	49	Clec7a,Sirpa,Trem2,Siglece,Ano6,Elmo1,Ighg2b,Itgb2,Cd300a,Treml4,Myh9,Nckap1l,Fcer1g,Msr1,Fcgr1,Aif1,Marco,Xkr8,F2rl1,Bin2,Fcgr3,Arhgap25	0.448979591836735
Ontology - Biological Process	GOBP_REGULATION_OF_PHAGOCYTOSIS	0.00201817814144984	0.0520982921837172	0.431707695803346	-0.372359188851573	-1.59703761896125	108	C2,Clec7a,Apoa1,Sirpa,Trem2,Rab27a,Appl1,Cfp,Slc11a1,Siglece,Sirpb1a,Ano6,Ighg2b,Cd300a,Pros1,C4b,Calr,Cyba,Fgr,Plscr1,Myh9,Nckap1l,Csk,Prtn3,Pycard,Il2rg,Sirpb1c,Tgm2,Gm5150,Scarb1,Tlr2,Fcer1g,Fcgr1,Hck,Ptprc,Dysf,Il1b,Nod2,Dock2,Rack1,F2rl1,Ptk2,Fcgr3	0.398148148148148
Ontology - Biological Process	GOBP_AMINOGLYCAN_METABOLIC_PROCESS	0.0046812115538538	0.0889819369589431	0.407017918923954	-0.381211651025147	-1.59658653502729	94	Chil1,Smpd3,Itih3,Ctbs,Sgsh,Itih4,Pglyrp2,Itih5,Ednra,Pglyrp1,Hs3st3b1,Hmmr,Pxylp1,Ap2a1,Chil3,Ccnd3,Pdgfb,Slc9a1,Lyve1,Cd44,Csgalnact1,Il1b,Slc10a7,Nfkb1,Gusb,Chpf,Pdgfrb,Galns,Ext2	0.308510638297872
Ontology - Biological Process	GOBP_POSITIVE_REGULATION_OF_SODIUM_ION_TRANSPORT	0.0160877719425721	0.176191795445654	0.352487857583619	-0.470663735357433	-1.59644872791372	32	Prss8,Cxcl1,Ank3,Scn1b,Plcb1,Atp1b3,Chp2,Sgk1,Slc9a1,Arf1	0.3125
Ontology - Biological Process	GOBP_RESPONSE_TO_STIMULUS_INVOLVED_IN_REGULATION_OF_MUSCLE_ADAPTATION	0.0311766935247076	0.247060263729959	0.352487857583619	-0.719691109639329	-1.5962145010099	7	Nol3,Ndufs4,Fbxo32,Selenon,Agt	0.714285714285714
Ontology - Biological Process	GOBP_SPINDLE_CHECKPOINT_SIGNALING	0.0130832064774946	0.157678252765287	0.380730400722792	-0.434413940565562	-1.59615384686096	47	Mad1l1,Nuf2,Birc5,Aurkb,Mad2l1,Ttk,Cdc20,Bub1b,Psmg2,Cenpe,Cdt1,Plk1,Cdk5rap2,Kntc1,Tex14,Bub3,Ik,Stil	0.382978723404255
Ontology - Biological Process	GOBP_POSITIVE_REGULATION_OF_SODIUM_ION_TRANSMEMBRANE_TRANSPORT	0.0494770115105686	0.317386600892445	0.321775918075361	-0.540237818144432	-1.59612942336265	18	Prss8,Ank3,Plcb1,Atp1b3,Chp2,Slc9a1,Arf1	0.388888888888889
Ontology - Biological Process	GOBP_LYMPHOCYTE_AGGREGATION	0.0276995445842159	0.232475726832918	0.352487857583619	-0.793883904609643	-1.59583583893403	5	Adam8,Msn,Rac2	0.6
Ontology - Biological Process	GOBP_NEGATIVE_REGULATION_OF_IMMUNE_RESPONSE	0.00140067298575309	0.0403923804269878	0.45505986738723	-0.351584218863441	-1.59563258208352	153	Smpdl3b,Bcl6,Jak3,Il4ra,Selenos,Trem2,Enpp3,Pglyrp2,Cd300a,Arg1,Irf1,Pglyrp1,C4bp,Inpp5d,Il33,Cr1l,Parp1,Banf1,Nckap1l,Nlrx1,Serpinb9,Trim21,Ptpn6,Vsig4,Ifi209,Tnfaip3,Cd84,Oas3,Fgl2,Spi1,Tgfb2,Tap2,Stat2,Ccr2,Ttll12,Ptprc,Susd4,Ifi207,Lgals3,Foxp3,Psmb4,Wdr41,Arrb2,Nod2,Stat6,Ifi205	0.300653594771242
Cell Type Signatures	TABULA_MURIS_SENIS_MAMMARY_GLAND_B_CELL_AGEING	0.00010089058742488	0.00667253657741819	0.538434096309916	-0.322174990530041	-1.59533715647046	290	Pkm,S100a6,Selenos,Calm2,Smim14,Cope,Cybb,Ctss,Ppib,Sec61b,Nrm,Itm2c,Ncf4,Ifi30,Tmem243,Tmed3,Rpn2,Sec61g,Sh3bgrl3,Fus,Tram1,Vars,Sdf2l1,Ssr3,Tmem258,Ndufa1,Arhgdib,Swi5,Sec11c,Atp5h,Calm1,Cdk2ap2,Cyba,Fxyd5,Csrnp1,Actb,Ly86,Slpi,Csk,Selenok,Pycard,Prdx2,Vps28,Cd52,Krtcap2,Ptpn6,Ddost,Tnfaip3,Spcs2,Actr3,Rac2,Atp5l,Gpr183,Gltp,Atp5k,Hsp90b1,Ssr4,Mt2,Pdia3,Hnrnpa2b1,Pld4,Cd44,Lmna,Ptprc,Cirbp,H2-D…	0.427586206896552
Ontology - Cellular Component	GOCC_PICLN_SM_PROTEIN_COMPLEX	0.0264778695674991	0.226498290982267	0.352487857583619	-0.754329063860271	-1.59466617564012	6	Snrpe,Snrpd1,Snrpd2,Snrpd3	0.666666666666667
Ontology - Biological Process	GOBP_POSITIVE_REGULATION_OF_RESPONSE_TO_WOUNDING	0.0108754383149855	0.141743803119986	0.380730400722792	-0.39994455135559	-1.594360411997	67	Smoc2,S100a9,Clec7a,Hbegf,Cd24a,Nrg1,Ano6,Serpinf2,Fermt2,F3,Prdx2,Kank1,Enpp4,Plau,Hrg,Plg,Cpb2,Cldn4,Vtn,Actg1,Cldn1,Xbp1,Plat,Ptk2	0.358208955223881
Curated - Chemical and Genetic Perturbation	SCHAEFFER_PROSTATE_DEVELOPMENT_AND_CANCER_BOX3	0.0276995445842159	0.232475726832918	0.352487857583619	-0.793123656363654	-1.59430761624253	5	Sox9,Zfp422	0.4
Ontology - Biological Process	GOBP_REGULATION_OF_GRANULOCYTE_DIFFERENTIATION	0.024187087272802	0.216506896980535	0.352487857583619	-0.574456778023743	-1.59415718972798	15	Rbp1,Hcls1,C1qc,Inpp5d	0.266666666666667
Ontology - Cellular Component	GOCC_SARCOPLASM	0.0137033754982397	0.16143503575334	0.380730400722792	-0.407359273446886	-1.59310693432812	63	Nol3,Myh10,Slc2a4,Gstm7,Asph,Tmem38a,Calu,Nos1ap,Ank3,Fkbp1a,Calr,S100a1,Fsd2,Hsp90b1,Bcl9,P3h2,Hk2,Stim1,Tmem109,Akt2,Cacnb1,Pomt1,Sri,Ankrd2	0.380952380952381
Ontology - Biological Process	GOBP_REGULATION_OF_CELL_PROJECTION_SIZE	0.0493096646942801	0.31682102907746	0.287857117255149	-0.68818306120009	-1.59303537439126	8	Cdhr2,Pls1,Cdhr5	0.375
Canonical Pathways - Reactome	REACTOME_PTK6_PROMOTES_HIF1A_STABILIZATION	0.0267672423265702	0.227713509188003	0.352487857583619	-0.753005225141581	-1.59186755508068	6	Ptk6,Hbegf,Gpnmb	0.5
Tumor Phenotype Ontology	MP_INCREASED_FIBROSARCOMA_INCIDENCE	0.0434402771338335	0.297501769587935	0.321775918075361	-0.618314788651326	-1.59143848496121	11	Trp53,Bub1b,Mif,Fosl2,Prkar1a,Cdkn2a,Prdx1,Kras,Nf2	0.818181818181818
Ontology - Cellular Component	GOCC_NUCLEAR_INNER_MEMBRANE	0.0168913064648985	0.181196621964277	0.352487857583619	-0.469111584922444	-1.59118397432996	32	Nrm,P2rx4,Tmx4,Sun1,Emd,P2rx7,Tmem120b,Lbr,Dpy19l4,Tmpo,Lmnb1,Dpy19l3,Tmem201	0.40625
Ontology - Biological Process	GOBP_BASE_EXCISION_REPAIR_GAP_FILLING	0.028588291685591	0.235926949465621	0.352487857583619	-0.791368669652775	-1.59077980736039	5	Pole,Pcna,Pold1	0.6
Ontology - Cellular Component	GOCC_PHOTORECEPTOR_CONNECTING_CILIUM	0.0172018271211713	0.183055347788794	0.352487857583619	-0.448872778056911	-1.59038529654476	38	Ift122,Gnat1,Cetn3,Alpk1,Arl3,Spata7,Ift88,Nphp1,Bbs4,Ift20,Ahi1,Cetn2,Kifap3,Ift140,Ift57	0.394736842105263
Ontology - Biological Process	GOBP_REGULATION_OF_SODIUM_ION_TRANSPORT	0.00774876121269274	0.118678395415452	0.407017918923954	-0.3949512378802	-1.58928376701253	72	Prss8,Ptpn3,Rangrf,Cxcl1,Ank3,Serpine2,Scn1b,Plcb1,P2rx4,Fxyd5,Pcsk9,Slc8a1,Atp1b3,P2rx7,Chp2,Sgk1,Slc9a1,Klhl24,Tmem168,Arf1	0.277777777777778
Ontology - Cellular Component	GOCC_EXTERNAL_SIDE_OF_PLASMA_MEMBRANE	8.54661085632417e-05	0.00589605632566674	0.538434096309916	-0.319180267438709	-1.58912366083688	312	Tgfbr2,H2-Q2,Slc2a4,Amot,Gfra1,Arsa,Itga7,Il1r1,Clec7a,Il4ra,Ly75,Ctsl,Csf2rb,H2-Q7,Osmr,P2ry12,Il13ra1,Cd24a,Enpp3,H2-Q1,Siglece,Serpine2,Alcam,Adgre1,Cd83,Csf2rb2,Icam1,Clec4a3,Gpihbp1,Cd302,H2-M2,Itgb2,Clec4n,Vwf,Slc38a1,Cd209a,Itgb3,Lepr,Flt3,Calr,Neu3,Flot1,Cr1l,Il11ra1,Tlr8,Cd33,Clec4a1,Cd200r4,P2rx7,Il2rg,Slamf9,Cd84,Vcam1,Tlr2,Itga4,Fcer1g,Plg,Cd74,Cd69,Itga3,Itgal,Fcgr1,Klrk1,Csf3r,Selp,…	0.387820512820513
Ontology - Biological Process	GOBP_NEGATIVE_REGULATION_OF_T_HELPER_2_CELL_DIFFERENTIATION	0.027345987935152	0.230839945623475	0.352487857583619	-0.75134589776569	-1.58835970503563	6	Bcl6,Irf1	0.333333333333333
Ontology - Biological Process	GOBP_UDP_N_ACETYLGLUCOSAMINE_METABOLIC_PROCESS	0.0440564410194955	0.300436019819781	0.321775918075361	-0.617045041862149	-1.58817036984648	11	Gne,Gnpnat1,Pgm3,Gfpt1,Dpagt1,Gnpda2,Gfpt2,Uap1l1,Uap1	0.818181818181818
Cell Type Signatures	TABULA_MURIS_SENIS_BLADDER_BLADDER_UROTHELIAL_CELL_AGEING	0.00203846116897702	0.0522871090230689	0.431707695803346	-0.352429514533156	-1.58775803101381	143	Tagln2,Slc2a1,Igfbp2,Cycs,Avpi1,Ndrg1,Ppa1,Trib3,Gpnmb,Hmgcr,Ptma,Rpl12,Lmo4,Il33,Rps12,Cdk2ap2,Cyba,Aldoa,Mthfd2,Arhgdia,Dynll1,Srsf3,Rps24,Prr13,Slc1a4,Ppp1r11,Cldn7,Rpl10,Rplp2,Rpl5,Krt18,Rps13,Lmna,Cirbp,H2-D1,Msmo1,Rbm3,Gstp1,Srxn1,Rps3,Pgd,Lgals3,Tpt1,Eif5a,Slc3a2,Tra2a,Crb3,Nars,Xbp1,Mfge8	0.34965034965035
Ontology - Biological Process	GOBP_POSITIVE_REGULATION_OF_CYCLIC_NUCLEOTIDE_PHOSPHODIESTERASE_ACTIVITY	0.0294770390344318	0.239725614708375	0.352487857583619	-0.789700913527719	-1.58742734615099	5	Calm2,Gnat1,Calm1,Rack1,Calm3	1
Ontology - Molecular Function	GOMF_TITIN_BINDING	0.0294770390344318	0.239725614708375	0.352487857583619	-0.789700913527719	-1.58742734615099	5	Calm2,Calm1,Camk2d,Ankrd2,Calm3	1
Ontology - Biological Process	GOBP_MITOTIC_SISTER_CHROMATID_SEPARATION	0.0122974460714707	0.152692493695801	0.380730400722792	-0.417582652196804	-1.58690507673889	55	Mad1l1,Nuf2,Birc5,Aurkb,Mad2l1,Anapc11,Ttk,Cdc20,Bub1b,Psmg2,Cenpe,Cdt1,Plk1,Cdk5rap2,Kntc1,Tex14,Ppp2r1a,Bub3,Ik,Dis3l2,Lcmt1,Cdc16,Cep192	0.418181818181818
Ontology - Molecular Function	GOMF_ATP_GATED_ION_CHANNEL_ACTIVITY	0.0140649378775198	0.163715876894331	0.380730400722792	-0.839872749271471	-1.58686286473457	4	P2rx4,Ccdc51,P2rx7	0.75
Ontology - Molecular Function	GOMF_IMMUNE_RECEPTOR_ACTIVITY	0.00575106902478	0.0996573281359353	0.407017918923954	-0.380350242708044	-1.58668650120522	91	Il17rb,Il1r1,Il4ra,Csf2rb,Osmr,Il13ra1,Il17ra,Csf2rb2,Gpr35,Ifngr1,Lilra5,Lepr,Flt3,Xcr1,Cr1l,Il11ra1,Cx3cr1,Fpr2,Il2rg,Fcer1g,Cd74,Fcgr1,Klrk1,Csf3r,Ccr2,Cd44,Csf2ra,Il1rl2,C3ar1,Cxcr6,Fcgr4,Pirb,Il3ra,Ackr2	0.373626373626374
Ontology - Biological Process	GOBP_NEGATIVE_REGULATION_OF_NUCLEAR_DIVISION	0.00977698334951722	0.135246861286969	0.380730400722792	-0.417499646569874	-1.58655343955491	56	Bmp7,Mad1l1,Nuf2,Birc5,Chek1,Aurkb,Mad2l1,Ttk,Cdc20,Bub1b,Psmg2,Cenpe,Cdt1,Plk1,Bmp4,Cdk5rap2,Kntc1,Tex14,Bub3,Ik,Nme6,Tom1l1,Lcmt1,Cep192,Rps6ka2	0.446428571428571
Cell Type Signatures	TABULA_MURIS_SENIS_LIMB_MUSCLE_SKELETAL_MUSCLE_SATELLITE_CELL_AGEING	0.00224164548388064	0.055797101041228	0.431707695803346	-0.370144009788213	-1.58613439689755	107	Tagln2,Ifitm3,Crip2,Ndrg1,Ctsl,Tmem176a,Rnase4,S100a6,Ifitm2,Fos,Cxcl1,Tmem176b,Tpm3,Ptma,Pold4,Swi5,Calm1,Cdk2ap2,Emd,Rarres2,Fosl2,Cd63,Dad1,Mt2,Rps27,Junb,H2-D1,Hint1,Gstp1,Eif5a,Mt1,Slc25a3,Nfkbib,Rpl13a,Pfdn5,Arpc3,Rpl14,Rhoh,Gabarap,Anxa3,Id3,Zfp36,Cltb,H2-Q4,Cfl1,Rabac1,Casp4,Use1,Sertad1,Rpl13,Eef1d,Eif3k	0.485981308411215
Ontology - Biological Process	GOBP_POSITIVE_REGULATION_OF_ADAPTIVE_IMMUNE_RESPONSE	0.00212922453853037	0.0539212638278143	0.431707695803346	-0.363541155340759	-1.58583713301756	118	H2-Q2,Msh2,Il1r1,Fzd5,H2-Q7,Trem2,Cd24a,Slc11a1,H2-Q1,Ighg2b,H2-M2,Clec4n,Hpx,Nfkbiz,Shld1,Mif,Fadd,Atad5,Pycard,P2rx7,Pla2g4a,Kmt5c,Malt1,Fcer1g,Cd74,Fcgr1,Mlh1,Tap2,Ccr2,Cd44,Cd28,Ptprc,H2-D1,Pvr,Cyrib,Il1b,Foxp3,Nod2,Stat6,Fcer2a,Fcgr3,Gata3,Sash3,H2-DMa,H2-T22,H2-T23	0.389830508474576
Canonical Pathways - Reactome	REACTOME_COMPLEMENT_CASCADE	0.0176486278256173	0.185890881097206	0.352487857583619	-0.428718458394811	-1.58561508259176	48	C9,C8b,Hc,C2,C6,Cfp,Cpn2,Clu,Ighg2c,C1qc,C4b,C1qa,Cr1l,Cpb2,C1qb,Cfhr4,Vtn,C3ar1,C8a	0.395833333333333
Ontology - Biological Process	GOBP_NEUTROPHIL_ACTIVATION_INVOLVED_IN_IMMUNE_RESPONSE	0.0315209864611039	0.248641393942813	0.321775918075361	-0.558542069310964	-1.58548091261812	16	Itgb2,Myd88,Myo1f,Fcer1g,Spi1,Tyrobp,Anxa3,Itgam,Stx11,Ptafr,Syk	0.6875
Ontology - Biological Process	GOBP_MAINTENANCE_OF_SYNAPSE_STRUCTURE	0.0336506365995363	0.257974656544349	0.321775918075361	-0.523013236073985	-1.5846437554644	19	Sort1,Ophn1,Appl1,Itgb3,Erc1	0.263157894736842
Ontology - Cellular Component	GOCC_CATALYTIC_STEP_2_SPLICEOSOME	0.00403336877324173	0.0804913556305908	0.407017918923954	-0.382049364862149	-1.58462613333782	89	Snrpe,Hnrnpa1,Magoh,Hnrnpa3,Eftud2,Snrpd1,Ppil1,Snrpd2,Snrpg,Rbmx,Hnrnpk,Snrpd3,Sf3b3,Hnrnpa2b1,Snrnp200,Snrpa1,Magohb,Snrpb2,Cwc27,Sf3b6,Dhx35,Aqr,Snrnp40,Isy1,Hnrnpm,Snrpb,Zcchc8,Snrpf,Sf3a3,Syf2,Srsf1,Ddx5,Sf3a2,Wdr83,Hnrnpr,Xab2,Lsm3,Ppil3,Rbm22,Eif4a3,U2af1,Gpatch1,Alyref,Ess2,Sart1,Sf3a1,Prpf4b,Sf3b1,Hnrnpc	0.550561797752809
Ontology - Biological Process	GOBP_CHORIO_ALLANTOIC_FUSION	0.0436878382009417	0.29906922600773	0.321775918075361	-0.660798681653884	-1.58352120588023	9	Bmp7,Erf,Vcam1,Itga4	0.444444444444444
Canonical Pathways - Reactome	REACTOME_CHROMOSOME_MAINTENANCE	0.00474085452091877	0.0895836795835949	0.407017918923954	-0.384583338343407	-1.58338048109298	84	H2bc21,Rpa1,Cenpu,Prim1,Pcna,Rfc2,Ccna2,Lig1,Pold4,Ruvbl1,Pold1,Cenpn,Ctc1,Prim2,Pot1a,Blm,Rfc4,Cenpt,Chtf18,Oip5,Cenpq,Rbbp4,Cenpa,Pold2,Rfc3,Cenpi,Pola2,Pold3,Stn1,Fen1,H2bc9,Nhp2,Cenpl,Rbbp7,Cenpx,Daxx,Knl1,Itgb3bp,Pola1,Ten1	0.476190476190476
Canonical Pathways - Reactome	REACTOME_CELL_CYCLE_CHECKPOINTS	0.000193759273606197	0.0111565781783977	0.518848077743792	-0.324404035801421	-1.58305660589281	250	Mcm5,H2bc21,Mcm6,Mad1l1,Brca1,Cdc6,Ccne1,Trp53,Nuf2,Mcm3,Rpa1,Cenpu,Kat5,Mcm4,Mcm2,Chek1,Rps27a,Orc3,Rfc2,Sec13,Aurkb,Ccna2,Mad2l1,Anapc4,Anapc11,Cdc20,Bub1b,Xpo1,Cdk1,Psmd13,Psmd14,Brcc3,Mdc1,Sgo2a,Psmc5,Mcm7,Ercc6l,Dynll1,Nup133,Ckap5,Atrip,Cenpe,Plk1,Babam2,Rangap1,Psmf1,Kntc1,Rps27,Cenpn,B9d2,Ywhaq,Clasp2,Cdkn1b,Nup160,Psmb3,Psmb8,Ube2e1,Blm,Ppp2r1a,Nup37,Rfc4,Bub3,Orc6,Cenpt,Psmc6,Ska2,Rad9a…	0.316
Ontology - Molecular Function	GOMF_THYROID_HORMONE_BINDING	0.0364212292527211	0.268132494338849	0.321775918075361	-0.713733477005604	-1.58300097165783	7	Crym,Pkm	0.285714285714286
Ontology - Cellular Component	GOCC_ENDOPLASMIC_RETICULUM_CHAPERONE_COMPLEX	0.0465210979111064	0.309592587138153	0.321775918075361	-0.614955250021222	-1.58279159640898	11	Ppib,Dnajc10,Sdf2l1,Hsp90b1,P4hb,Pdia6,Dnajb11,Pdia4	0.727272727272727
Ontology - Biological Process	GOBP_POSITIVE_REGULATION_OF_BLOOD_BRAIN_BARRIER_PERMEABILITY	0.0306649545123724	0.245151147337922	0.352487857583619	-0.78721736041464	-1.58243500023904	5	Ocln,Tjp1,Tjp2	0.6
Ontology - Biological Process	GOBP_MICROGLIA_DEVELOPMENT	0.0299531954134392	0.24176328370491	0.352487857583619	-0.748487974005627	-1.58231799913952	6	Csf1r,Tlr2,App,Nrros	0.666666666666667
Ontology - Biological Process	GOBP_ACTIN_CROSSLINK_FORMATION	0.0340829954634515	0.259390557485754	0.321775918075361	-0.587866725802311	-1.58208890116887	13	Cobl,Baiap2l2,Gas2,Marcks,Aif1	0.384615384615385
Ontology - Cellular Component	GOCC_PROTEIN_DNA_COMPLEX	0.00131117465766277	0.0387183586640086	0.45505986738723	-0.350485550963106	-1.58202626433045	148	Mcm5,H2bc21,Mcm6,Gins1,Nfe2,Xrcc5,Fos,Mcm3,Rpa1,Tonsl,Jup,Kat5,Mcm4,Mcm2,Prim1,Orc3,H3c15,Dmap1,Ruvbl2,Helb,Rpa2,Pold4,Atf6b,Prkdc,Gins2,Parp1,Mcm7,Actb,Polr2h,Irf4,Ruvbl1,Actl6a,Pold1,Gtf2b,Hnrnpk,Ctc1,Prim2,Pot1a,Meaf6,Sp1,Rbpj,Actr6,Cenpa,Pold2,Morf4l2,Donson,Slf1	0.317567567567568
Ontology - Biological Process	GOBP_DETECTION_OF_CHEMICAL_STIMULUS	0.04814808351545	0.313894124914369	0.321775918075361	-0.463465240737228	-1.58164542269004	30	Clec7a,Calm2,Trem2,Gnat2,Gnat1,Calm1,Scarb1,Tlr2,Plcb2,Gm7609,Stim1,Tlr1,Nod2,Tlr6,Calm3,Rtp4	0.533333333333333
Ontology - Biological Process	GOBP_REGULATION_OF_DNA_DUPLEX_UNWINDING	0.0364212292527211	0.268132494338849	0.321775918075361	-0.713086129983224	-1.58156521027288	7	Top2a,Mnat1,Mcm2	0.428571428571429
Cell Type Signatures	DESCARTES_ORGANOGENESIS_DEFINITIVE_ERYTHROID_LINEAGE	0.0208496124072102	0.199699608963136	0.352487857583619	-0.449676212882735	-1.58131565951909	37	Slc1a5,Tnfaip2,Zdhhc24,Cdc6,Sh2d4a,Tonsl,Aoc2,Lmo2,Them6,Slc26a1	0.27027027027027
Ontology - Biological Process	GOBP_IMMUNOLOGICAL_MEMORY_FORMATION_PROCESS	0.0305347927604713	0.244419399748677	0.352487857583619	-0.748000922534086	-1.58128836294403	6	Bcl6,Pck1,Fgl2	0.5
Ontology - Biological Process	GOBP_NITRIC_OXIDE_SYNTHASE_BIOSYNTHETIC_PROCESS	0.0209451007438441	0.20006509687934	0.352487857583619	-0.47885535127026	-1.58117193537067	27	Jak3,Selenos,Fntb,Il33,Gstp3,Map2k6,Edn1,Tlr2,Gstp1,Tlr9,Nod2,Fcer2a	0.444444444444444
Ontology - Biological Process	GOBP_POSITIVE_REGULATION_OF_MITOCHONDRIAL_OUTER_MEMBRANE_PERMEABILIZATION_INVOLVED_IN_APOPTOTIC_SIGNALING_PATHWAY	0.0561418721635215	0.326662282293179	0.321775918075361	-0.604199095448264	-1.58085500282737	12	Zfp13,Bbc3,Siva1,Hip1r	0.333333333333333
Canonical Pathways - Reactome	REACTOME_TRANSCRIPTION_COUPLED_NUCLEOTIDE_EXCISION_REPAIR_TC_NER	0.00519299503884664	0.0947692575901802	0.407017918923954	-0.388206054653971	-1.58027373104203	76	Pole,Mnat1,Rpa1,Rbx1,Pcna,Rps27a,Rfc2,Lig1,Pold4,Polr2l,Polr2h,Ercc2,Pold1,Cops3,Tcea1,Rfc4,Polr2c,Pole2,Polr2g,Hmgn1,Aqr,Cops4,Pold2,Rfc3,Gps1,Cops7a,Isy1,Polr2i,Pold3	0.381578947368421
Ontology - Biological Process	GOBP_INTERFERON_MEDIATED_SIGNALING_PATHWAY	0.0148385536265531	0.169615978879892	0.380730400722792	-0.402411604559875	-1.57999098151898	64	Ifitm3,Ikbke,Trp53,Ifitm2,Ifngr1,Arg1,Jak1,Hpx,Irf1,Myd88,Fadd,Oas3,Sting1,Stat2,Ttll12,Stat1,Oas1a,Dnaja3,Parp14,Mmp12	0.3125
Ontology - Cellular Component	GOCC_GOLGI_MEDIAL_CISTERNA	0.0206838312958959	0.198945144165153	0.352487857583619	-0.492654369264455	-1.57975126427183	24	H2-Q2,H2-Q7,Nucb2,H2-Q1,H2-D1,Slc10a7,Man2a1,Hid1,Glg1,Yipf6,H2-Q4,Yipf2	0.5
Ontology - Biological Process	GOBP_POSITIVE_REGULATION_OF_CATION_TRANSMEMBRANE_TRANSPORT	0.00228277545023097	0.0566446838464289	0.431707695803346	-0.368589366383121	-1.5794724671769	107	Prss8,Ppp3cc,Lcn2,Gstm7,Asph,Calm2,Trem2,G6pdx,Ank3,Ctss,Ano6,Ednra,Gpr39,Plcb1,S100a1,Calm1,P2rx4,Atp1b3,P2rx7,Chp2,Edn1,Slc9a1,Bmp4,Arf1,Stim1,P2ry6,Stimate,Cx3cl1,Dbi,Htt,Sri,Calm3,Cacnb3,F2r,Plcg2,Cacna2d1,Kcnj2,Snca	0.355140186915888
Ontology - Biological Process	GOBP_POSITIVE_REGULATION_OF_DOUBLE_STRAND_BREAK_REPAIR_VIA_NONHOMOLOGOUS_END_JOINING	0.042008622024943	0.29187456232493	0.321775918075361	-0.573178372102369	-1.57934259469689	14	Fh1,Smchd1,Shld1,Prkdc,Kmt5c,Pnkp	0.428571428571429
Ontology - Biological Process	GOBP_RESPONSE_TO_X_RAY	0.0268403801260311	0.227773215226473	0.352487857583619	-0.506550660937748	-1.57911147807691	22	Msh2,Xrcc2,Xrcc5,Trp53,Brcc3,Blm,Kars,Gata3,Xrcc4,Xrcc6	0.454545454545455
Ontology - Biological Process	GOBP_G_PROTEIN_COUPLED_RECEPTOR_SIGNALING_PATHWAY_COUPLED_TO_CGMP_NUCLEOTIDE_SECOND_MESSENGER	0.0149318863535222	0.169615978879892	0.380730400722792	-0.83549861330828	-1.57859833426694	4	Gnat2,Gnat1	0.5
Curated - Chemical and Genetic Perturbation	MATZUK_SPERMATOCYTE	0.0132747127935695	0.158790566712317	0.380730400722792	-0.415348163126048	-1.57841353133669	55	Rarb,Bcl6,Gal3st1,Rad51c,Btrc,Fus,Bub1b,Sgo2a,Mybl1,Limk2,Cks2,Rara,Mlh1,Tex14,Smc1b,Msh5,Lmna,Piwil2	0.327272727272727
Ontology - Molecular Function	GOMF_CALCIUM_ACTIVATED_CATION_CHANNEL_ACTIVITY	0.0347200424236741	0.262367459391362	0.321775918075361	-0.586499009350885	-1.57840805154297	13	Tmem38a,Trpm4,Ano6,Ano10	0.307692307692308
Curated - Chemical and Genetic Perturbation	XU_CREBBP_TARGETS_UP	0.0335149455390607	0.257896642238416	0.321775918075361	-0.509340364086436	-1.57832158742914	21	Nme4,S100a6,Lgmn,Mcm2,Adsl,Lrg1,Tmem159,Tha1,Hltf	0.428571428571429
Ontology - Cellular Component	GOCC_CHAPERONIN_CONTAINING_T_COMPLEX	0.0473033283040557	0.311317016633283	0.321775918075361	-0.658272950296668	-1.5774686072968	9	Cct7,Cct8,Cct3,Cct6a,Cct6b,Cct2	0.666666666666667
Ontology - Biological Process	GOBP_T_CELL_PROLIFERATION_INVOLVED_IN_IMMUNE_RESPONSE	0.0155117475583287	0.172526420897186	0.380730400722792	-0.834824501032347	-1.57732466067976	4	Trp53,Slc11a1,Slfn2,Rps6	1
Canonical Pathways - Wiki	WP_BLOOD_CLOTTING_CASCADE	0.0361203411775512	0.267023584548133	0.321775918075361	-0.520503782255387	-1.57704052470657	19	Serpinf2,Vwf,Plau,Plg,Fga,Fgb,F11,Fgg,Plat,Serpine1,F9	0.578947368421053
Ontology - Biological Process	GOBP_GASTRIC_ACID_SECRETION	0.0324512079682657	0.252494693015116	0.321775918075361	-0.784330915693013	-1.57663277663036	5	Snx10,Gpr39,Hip1r	0.6
Ontology - Biological Process	GOBP_DEFENSE_RESPONSE_TO_GRAM_POSITIVE_BACTERIUM	0.0129419191505238	0.156885098599088	0.380730400722792	-0.391941656369791	-1.57662916513068	74	Ang,H2bc21,Rnase4,Dmbt1,Pld1,Ear2,Mpeg1,Pglyrp2,Pglyrp1,Myd88,Hmgb2,Fgr,Lyz2,Pycard,P2rx7,Rpl39,Rarres2,Myo1f,Tlr2,Ppp1r11,App,Klrk1,Hck,Mmp7	0.324324324324324
Curated - Chemical and Genetic Perturbation	PANGAS_TUMOR_SUPPRESSION_BY_SMAD1_AND_SMAD5_UP	0.00191585298504503	0.0500453381817575	0.45505986738723	-0.358651184795361	-1.57662325182554	124	Rbp1,Ttc39a,Bmp7,Lrrc4,Fgd1,Rpl22l1,Cpd,Clec7a,Smim22,Apoa1,Mcf2l,Adgre1,Laptm5,Tmsb4x,Aldh1b1,Rgs5,Septin11,Dtd1,C1qa,Camk2n2,Wipf1,Nuak1,Serpinb9,Lyz2,Il2rg,Tgm2,Smco4	0.217741935483871
Ontology - Cellular Component	GOCC_CTF18_RFC_LIKE_COMPLEX	0.0340243832755656	0.25919098254423	0.321775918075361	-0.745687489259704	-1.57639772042606	6	Rfc2,Rfc4,Chtf18,Rfc3	0.666666666666667
Ontology - Biological Process	GOBP_GROWTH_PLATE_CARTILAGE_CHONDROCYTE_DIFFERENTIATION	0.0512820512820513	0.32081683313195	0.282013350011725	-0.680860607588107	-1.57608504781553	8	Tgfbr2,Sox9	0.25
Ontology - Biological Process	GOBP_NAD_METABOLIC_PROCESS	0.0303841214339913	0.243758327594501	0.352487857583619	-0.450318818765119	-1.57606079712397	34	Ldhb,Kynu,Ogdh,Sarm1,Idh3a,Nadsyn1,Nmnat2,Mdh2,Qprt,Kmo,Mdh1,Ldha,Art2b,Dlst,Idh3g	0.441176470588235
Curated - Chemical and Genetic Perturbation	GOLDRATH_ANTIGEN_RESPONSE	4.97749310006299e-05	0.00381171182136403	0.557332238758646	-0.312874754537468	-1.5753233813643	342	Ifitm3,Mcm5,Pgm2,Top2a,ENSMUSG00000120992,Pim1,Fignl1,Dtl,Brca1,Tceal9,Cdc6,Rrm1,Plekhb2,Snx10,Prc1,S100a6,Vcl,Birc5,Eif1ax,Cd24a,Mcm3,Crybg1,Hmgn2,Alcam,Adgre1,Ncf4,Mcm4,Prim1,Pcna,Ifi30,Chek1,Ighg2b,Aurkb,Ccna2,Gcat,Lig1,Mad2l1,Myadm,Hpf1,Irf8,Rell1,Siva1,Hip1r,Nrp1,Alas2,Pglyrp1,Ttk,Cdc20,Cdk1,Plk4,Adam8,Plscr1,Emp1,Mthfd2,Cdkn3,Lrrc59,Slpi,Serpinb9,Irf4,Dstn,Cks2,Krtcap2,Myo1f,Tpi1,Cd68,Chil3…	0.385964912280702
Ontology - Biological Process	GOBP_POSITIVE_REGULATION_OF_PROSTAGLANDIN_BIOSYNTHETIC_PROCESS	0.0340243832755656	0.25919098254423	0.321775918075361	-0.745140041810603	-1.57524040597027	6	Avpr1a,Pla2g4a,Cd74,Il1b	0.666666666666667
Canonical Pathways - Reactome	REACTOME_VEGFR2_MEDIATED_VASCULAR_PERMEABILITY	0.0259053668839357	0.223663130489808	0.352487857583619	-0.468478232851441	-1.57455965672909	28	Trib3,Calm2,Jup,Pak1,Vav1,Calm1,Mapkap1,Akt2,Calm3,Ctnnd1,Rictor	0.392857142857143
Curated - Chemical and Genetic Perturbation	CHANGOLKAR_H2AFY_TARGETS_UP	0.0129980663051898	0.157184554411808	0.380730400722792	-0.425291859747658	-1.57449889122466	49	Lpl,Ptgfrn,Serpina7,Atp11a,Sdr39u1,Scd2,Slc6a8,Tmem176a,Enpp3	0.183673469387755
Ontology - Biological Process	GOBP_SPHINGOMYELIN_CATABOLIC_PROCESS	0.0512820512820513	0.32081683313195	0.282013350011725	-0.680000795102706	-1.5740947173616	8	Smpd3,Smpdl3b	0.25
Ontology - Cellular Component	GOCC_U12_TYPE_SPLICEOSOMAL_COMPLEX	0.022519891712338	0.207741133634565	0.352487857583619	-0.476618848606706	-1.57378704296921	27	Snrpe,Zmat5,Snrpd1,Snrpd2,Snrnp25,Snrpg,Snrpd3,Sf3b3,Sf3b6,Zrsr2,Snrnp35,Snrpb,Snrpf,Phf5a	0.518518518518519
Ontology - Biological Process	GOBP_ESTABLISHMENT_OF_EPITHELIAL_CELL_APICAL_BASAL_POLARITY	0.0242993102550296	0.217025926691824	0.352487857583619	-0.542657645181607	-1.57271743082776	17	Syne4,Ophn1,Msn,Ift20,Crb3	0.294117647058824
Ontology - Biological Process	GOBP_BINDING_OF_SPERM_TO_ZONA_PELLUCIDA	0.0242993102550296	0.217025926691824	0.352487857583619	-0.54264882087799	-1.57269185644171	17	Arsa,Cct7,Cct8,Aldoa,Ubap2l,Cct3,Cct6a,Vdac2,Spa17,Cct2	0.588235294117647
Curated - Chemical and Genetic Perturbation	ONO_FOXP3_TARGETS_DN	0.0319294887190681	0.250505621053277	0.321775918075361	-0.449338181124701	-1.57262868530265	34	Rbl1,Il4ra,Hnrnpa1,Il17ra,Ccna2,Parp1,Irf4,Tnfrsf25,Cd84,Slfn1,Slfn2,Cxcr6,P2ry14,Gzma,Tgfbr3	0.441176470588235
Ontology - Biological Process	GOBP_POSITIVE_REGULATION_OF_INTERLEUKIN_18_PRODUCTION	0.0340243832755656	0.25919098254423	0.321775918075361	-0.743790141705659	-1.57238669113814	6	Usp50,Tlr2,Gbp5,Tlr9	0.666666666666667
Curated - Chemical and Genetic Perturbation	LEE_AGING_NEOCORTEX_UP	0.00798102308199066	0.121077037371811	0.380730400722792	-0.391131102003755	-1.57167238567076	71	Sema4b,Itih3,Aldoc,Ndrg1,Cyb561,Dnaja4,Mpeg1,Fos,Ctss,Tubb5,Ptgs1,C1qc,C4b,C1qa,Atp1b3,Cd68,Nub1,Lgals3bp,Junb	0.267605633802817
Ontology - Biological Process	GOBP_NUCLEAR_NCRNA_SURVEILLANCE	0.038752139697428	0.279381980115917	0.321775918075361	-0.70852500658831	-1.57144902124908	7	Exosc9,Exosc10,Exosc8,Exosc2	0.571428571428571
Canonical Pathways - Reactome	REACTOME_INTEGRIN_CELL_SURFACE_INTERACTIONS	0.00813464082140894	0.122351767786156	0.380730400722792	-0.408946900418282	-1.57122863235679	58	Col4a5,Icam1,Itgb2,Col4a1,Vwf,Itgb3,Col8a1,Col4a2,Vcam1,Itga4,Col4a4,Itga3,Itgal,Cd44,Fga,Fgb,Itgax,Fgg,Vtn	0.327586206896552
Ontology - Biological Process	GOBP_PLACENTA_BLOOD_VESSEL_DEVELOPMENT	0.0181782256195158	0.188434262331833	0.352487857583619	-0.463111140873126	-1.5708310120135	32	Llgl2,Fzd5,Nfe2,Hes1,Hey1,Plg,Junb,Tmed2,Spint1,Socs3,Rbpj	0.34375
Ontology - Molecular Function	GOMF_OXIDOREDUCTASE_ACTIVITY_ACTING_ON_A_HEME_GROUP_OF_DONORS	0.0593136965038211	0.329448148000931	0.321775918075361	-0.600361856496965	-1.57081506989979	12	Cox7b,Cox7a1,Cox5b,Cox7c,Cox5a,Cox4i1	0.5
Ontology - Biological Process	GOBP_DENDRITIC_CELL_DIFFERENTIATION	0.0319294887190681	0.250505621053277	0.321775918075361	-0.448637491610477	-1.57017635768873	34	Tgfbr2,Tmem176a,Trem2,Tmem176b,Irf8,Flt3,Prtn3,Irf4,Slamf9,Spi1,Rbpj,Pirb,F2rl1	0.382352941176471
Ontology - Molecular Function	GOMF_ENDOPEPTIDASE_REGULATOR_ACTIVITY	0.00262955446262306	0.0619115498799757	0.431707695803346	-0.361499472982629	-1.57017282451798	116	Spink1,Nol3,Serpina7,Itih3,Serpina3n,A2ml1,Aph1b,Hc,Rarres1,Serpinb6b,Aph1c,Itih4,Birc5,Serpine2,Itih5,Serpinf2,Psmd14,Crim1,Slpi,Kng2,Serpinb9,Rps6ka3,Hrg,Ambp,Psmf1,App,Wfdc17,Serpina1c,Spint1,Serpina1a,Cast,Serpina10,Prdx3	0.28448275862069
Hallmark	HALLMARK_INFLAMMATORY_RESPONSE	0.0013394878946699	0.0392856884004847	0.45505986738723	-0.347059775899751	-1.57015751364015	154	Btg2,Tlr3,Slc7a2,Il1r1,Il4ra,Fzd5,Acvr1b,Hbegf,Selenos,Osmr,Cybb,Adgre1,Icam1,Scn1b,Slc7a1,Chst2,Axl,Irf1,Itgb3,F3,Lcp2,P2rx4,P2rx7,Edn1,Gpr132,Tlr2,Gpr183,Cd69,Msr1,Csf3r,Pde4b,Cd48,Marco,Sema4d,C3ar1,Pvr,Cx3cl1,Gna15,Cxcr6,Il1b,Tlr1,Nod2,Tnfrsf1b,Nfkb1,Sri,Aqp9,Ptger2,Rtp4,Serpine1,Irak2,Kcnj2,Nlrp3,Rhog	0.344155844155844
Tumor Phenotype Ontology	MP_INCREASED_BRAIN_TUMOR_INCIDENCE	0.0393348677412475	0.281428054626136	0.321775918075361	-0.707863320689612	-1.56998145743946	7	Smarcb1,Msh2,Trp53	0.428571428571429
Ontology - Cellular Component	GOCC_OUTER_MITOCHONDRIAL_MEMBRANE_PROTEIN_COMPLEX	0.0385423305030429	0.278484900776586	0.321775918075361	-0.583219544062232	-1.56958223200391	13	Samm50,Tomm5,Tomm40,Tomm7,Mtx1,Tomm40l,Dnajc11	0.538461538461538
Ontology - Molecular Function	GOMF_RETINOL_BINDING	0.0357691819962419	0.266396350790996	0.321775918075361	-0.742332256914242	-1.56930469459812	6	Rbp1	0.166666666666667
Ontology - Biological Process	GOBP_MYELOID_DENDRITIC_CELL_ACTIVATION	0.0244839405540926	0.217359693494395	0.352487857583619	-0.460040793045108	-1.5685471103263	29	Tgfbr2,Irf4,Pycard,Spi1,Klrk1,Rbpj,Pirb,Dock2	0.275862068965517
Ontology - Biological Process	GOBP_CYTOPLASMIC_TRANSLATION	0.00151781920474526	0.0424875245370563	0.45505986738723	-0.350701512968601	-1.56853164660187	135	Pkm,Rpl22l1,Eif2b3,Rpl9-ps6,Rps27a,Rps11,Rpl12,Rps12,Rps16,Rps15a,Ckap5,Dph6,Rps24,Rpl31,Rpl39,Rpl23a,Denr,Hnrnpd,Rpl35a,Rplp2,Rpl5,Rwdd1,Rps13,Rpl34,Rps4x,Rpl15,Ncbp2,Dph7,Rps21,Rplp0,Rps26,Rps3,Rps6,Rps17,Rpl26,Rps14,Rpl9,Rpl32,Dph3,Rpl38,Eif3i,Rpl13a,Rps8,Rpl27,Rpl14,Rps23,Rps20,Rps5,Rpl18,Rpl28,Drg2,Rpsa,Rps9,Rps25,Rps29,Ftsj1,Eif3d,Rpl36al,Eif3m,Rps7,Rpl19,Rpl13	0.459259259259259
Curated - Chemical and Genetic Perturbation	STARK_PREFRONTAL_CORTEX_22Q11_DELETION_DN	6.13880205177227e-06	0.000733220349541904	0.610526878385931	-0.30046127272198	-1.56840851856928	500	Cystm1,Fh1,Cycs,Emp2,Smarcb1,Rpl22l1,Tceal9,Ociad2,Atp5o,Asph,Slirp,Cox7a2,S100a6,Mtln,Tmx2,Pde6d,Idh3a,Ank3,Bcap29,Ndufs4,Sec61b,Alcam,Ndufa12,Lysmd4,Cryzl1,Elmo1,Atp5j2,Pak1,Spsb3,Nme1,Eif4e,Hpf1,Cpsf3,Cbx3,Pip4p1,Fmc1,Micos10,Med28,Eif2s1,Pkib,Ndufaf3,Tmem147,Naa38,Ndufb4,Uqcr10,Snrpd2,Akr1b3,Ranbp1,Psmd14,Mpi,Sec11c,Atp5h,Sra1,Gls2,Aldoa,Dap3,Czib,C1qtnf4,Ufc1,Dynll1,Nipa1,Ndufv2,Mblac2,Immp1…	0.336
Ontology - Molecular Function	GOMF_GLUCOSYLTRANSFERASE_ACTIVITY	0.0249345774098491	0.219515107608948	0.352487857583619	-0.541153837751038	-1.56835913203724	17	Uggt2,Alg8,Gyg,Poglut2	0.235294117647059
Cell Type Signatures	TABULA_MURIS_SENIS_SPLEEN_PLASMA_CELL_AGEING	0.0360237227672005	0.266802259550692	0.321775918075361	-0.780185606346479	-1.5683000302675	5	S100a9,S100a8,Slpi	0.6
Ontology - Biological Process	GOBP_NEGATIVE_REGULATION_OF_HIPPOCAMPAL_NEURON_APOPTOTIC_PROCESS	0.0178311980793441	0.186894777511397	0.352487857583619	-0.830006882312457	-1.56822221004104	4	Lcn2,Stambp,Cx3cr1,Cx3cl1	1
Ontology - Biological Process	GOBP_PROTEIN_LOCALIZATION_TO_CONDENSED_CHROMOSOME	0.0577762743101044	0.327478081168732	0.321775918075361	-0.530654370296751	-1.567815183646	18	Aurkb,Champ1,Ttk,Cdk1,Cdt1,Kntc1,Bub3,Ik,Cenpq	0.5
Ontology - Biological Process	GOBP_REGULATION_OF_DENDRITIC_CELL_ANTIGEN_PROCESSING_AND_PRESENTATION	0.0503162396287457	0.318862323626907	0.321775918075361	-0.65423951414556	-1.5678029831738	9	Ccl21a,Slc11a1,Cd68,Cd74,Fgl2,Nod2	0.666666666666667
Ontology - Biological Process	GOBP_RESPONSE_TO_MAGNESIUM_ION	0.0624855224654187	0.331998838367076	0.321775918075361	-0.599190739782858	-1.56775090490792	12	Smpd3,Ank3,Slc41a1,Entpd6,Plcg2,Snca,Thbs1,Fbp1	0.666666666666667
Curated - Chemical and Genetic Perturbation	VILIMAS_NOTCH1_TARGETS_UP	0.0184602563250729	0.189558254614985	0.352487857583619	-0.427612128213967	-1.56714966563986	45	Cd83,Icam1,Hey1,Card11,Cd74,Cd69,Junb,Cd28,P2ry10,Cd86,Rras2,Egr1,Cx3cl1,Gata3,Birc2,Gzma,Nfkb2,Lat,Cd3g,Egr2,Tox,Cd7,Bcl2a1a,Ccl5,Cd3d,Thy1	0.577777777777778
Ontology - Biological Process	GOBP_REGULATION_OF_COMPLEMENT_ACTIVATION_CLASSICAL_PATHWAY	0.0405003242957741	0.2865643631234	0.321775918075361	-0.706561026206622	-1.56709307753523	7	Trem2,C4bp,Cr1l,Susd4	0.571428571428571
Canonical Pathways - Reactome	REACTOME_CARGO_TRAFFICKING_TO_THE_PERICILIARY_MEMBRANE	0.0179218321822583	0.186987564587382	0.352487857583619	-0.452936627280221	-1.56691870740183	33	Smo,Rab11fip3,Pde6d,Arl13b,Arf4,Rp2,Arl3,Exoc2,Arl6,Bbs4,Bbs9,Gbf1,Bbs7,Bbs5,Exoc3,Bbs2	0.484848484848485
Ontology - Biological Process	GOBP_INTERLEUKIN_13_PRODUCTION	0.0349864703228413	0.263385916047542	0.321775918075361	-0.55170491032865	-1.56607291157647	16	Il17rb,Il17ra,Lilra5,Il33,Irf4,Rara	0.375
Ontology - Molecular Function	GOMF_OXIDOREDUCTASE_ACTIVITY_ACTING_ON_THE_CH_NH_GROUP_OF_DONORS_NAD_OR_NADP_AS_ACCEPTOR	0.0296331140960103	0.240506080682883	0.352487857583619	-0.564319785207983	-1.56602633533184	15	Mthfd1l,Crym,Pycr2,Aass,Mthfd2,Qdpr,Mthfd1,Mthfd2l,Aldh1l1	0.6
Ontology - Biological Process	GOBP_POSITIVE_REGULATION_OF_SEQUESTERING_OF_CALCIUM_ION	0.0471372624448024	0.310739974441435	0.321775918075361	-0.608350722545119	-1.56579265122221	11	Gstm7,Mtln,Calm2,Calm1,Tgfb2	0.454545454545455
Ontology - Biological Process	GOBP_COMPLEMENT_ACTIVATION	0.0141283189877555	0.164334117295805	0.380730400722792	-0.422831696774461	-1.56539097207514	49	C9,C8b,Hc,C2,C6,Trem2,Cfp,Ighg2b,Cd5l,C1qc,C4b,C4bp,C1qa,Cr1l,Vsig4,C1qb,Cfhr4,Susd4,C1rl,C8a,Il1b	0.428571428571429
Ontology - Cellular Component	GOCC_BLEB	0.0369323822038468	0.27003324676682	0.321775918075361	-0.74047869892989	-1.56538623730429	6	Tpm1,Marcks,P2rx7,Ptprc	0.666666666666667
Ontology - Biological Process	GOBP_PROPIONATE_METABOLIC_PROCESS	0.0360237227672005	0.266802259550692	0.321775918075361	-0.778461224266244	-1.56483374167332	5	Pck2,Pck1	0.4
Cell Type Signatures	TABULA_MURIS_SENIS_MARROW_NAIVE_B_CELL_AGEING	0.000317628340228136	0.0157877067868053	0.49849310876659	-0.315914414020372	-1.56396889584887	295	Ifitm3,Cycs,S100a9,Ssbp4,Ddx39b,Atp5o,Nfe2,S100a6,Calm2,Birc5,Ifitm2,Cope,Itm2c,Ndufa12,Tmem176b,Ms4a6c,Nme1,Tbcb,S100a8,Hpf1,Ptma,Cmtm7,Tmed3,Wdr89,Adgrg1,Pold4,Mrpl58,Sdf2l1,Ranbp1,S100a1,Swi5,Sec11c,Hp,Calm1,Flot1,Cyba,Psmc5,Aldoa,Mif,Arhgdia,Slpi,Prtn3,Ndufv2,Lyz2,Pycard,Prdx2,Capzb,Vps28,Adk,Tpi1,Spcs2,Rac2,Mdh2,Prr13,Ndufb7,Denr,Clic1,Mrpl51,Lgals3bp,Plin3,Erh,Litaf,Cks1b,Copz1,Cirbp,H2-D1,…	0.444067796610169
Hallmark	HALLMARK_MTORC1_SIGNALING	0.00107308567965128	0.0349415789721294	0.45505986738723	-0.333876541784059	-1.56372867921254	192	Btg2,Slc1a5,Slc2a1,Niban1,Ppa1,Got1,Trib3,Ddx39a,Ung,Acsl3,G6pdx,Lgmn,Rpa1,Cfp,Hmgcr,Mcm4,Mcm2,Ifi30,Itgb2,Atp5g1,Ssr1,Sdf2l1,Calr,Cth,Ufm1,Psmd13,Psmd14,Sla,Aldoa,Mthfd2,Serp1,Qdpr,Eprs,Tpi1,Actr3,Plk1,Slc1a4,Fgl2,Hsp90b1,Pgk1,Psmg1,Hspe1,Rpn1,Nup205,Fdxr,Skap2,Gmps,Tubg1,Hk2,Tcea1,Mthfd2l,Psmc6,Cct6a,Tomm40,Coro1a,Rrm2,Nfkbib,Uchl5,Xbp1,Plod2,Psmc2,Dhcr7,Slc2a3,Gpi1,Ldha,Psmc4,Insig1,Dhcr24,Psm…	0.380208333333333
Ontology - Biological Process	GOBP_PODOCYTE_APOPTOTIC_PROCESS	0.0181211299230465	0.188208101504451	0.352487857583619	-0.827520742314687	-1.56352487554315	4	Ppargc1a,Ednra	0.5
Curated - Chemical and Genetic Perturbation	HOLLERN_MICROACINAR_BREAST_TUMOR_UP	0.028070958454689	0.233600837658427	0.352487857583619	-0.434402887544406	-1.56347717000432	40	Elapor1,H2-Q2,Fam234b,Cpd,Mansc1,Gne,Aass,Ppargc1a	0.2
Ontology - Biological Process	GOBP_REGULATION_OF_BRANCHING_INVOLVED_IN_URETERIC_BUD_MORPHOGENESIS	0.0477534270931922	0.312722422514951	0.321775918075361	-0.60742406513104	-1.56340759057316	11	Sox9,Smo,Maged1,Hoxb7,Lgr4,Bmp4	0.545454545454545
Ontology - Cellular Component	GOCC_CHROMAFFIN_GRANULE	0.0360237227672005	0.266802259550692	0.321775918075361	-0.77773359861816	-1.56337109571237	5	Cyb561,Slc17a9,Sri,Serpine1	0.8
Ontology - Molecular Function	GOMF_MONOATOMIC_ION_TRANSMEMBRANE_TRANSPORTER_ACTIVITY	6.5385111231911e-05	0.00477848723866089	0.538434096309916	-0.306581210213883	-1.5630467848757	374	Clic5,Slc13a5,Cacna2d4,Slc2a4,Atp6v0e2,Sfxn1,Slc6a8,mt-Atp8,Uqcrh,Nipal3,Atp5o,Tmem38a,Cox7b,Slc15a2,Slc41a3,S100a6,Trpm4,Cybb,Slc9a8,Slc11a1,Ano6,Clic6,Slc6a20b,Atp5j2,Lrg1,Scn1b,Calhm6,Sfxn2,Slc39a11,Kcnj15,Slc38a1,Slc8b1,Slc25a12,Zdhhc13,Magt1,Slc15a4,Atp5g1,Slc39a1,Slc12a4,Slc9a7,Slc4a9,Ano10,Cox7a1,Uqcr10,Slc23a2,Slc41a1,Atp5h,P2rx4,Asic5,Ccdc51,Slc6a12,Slc26a1,Slc8a1,Clca3a1,Slc12a7,Lrrc8e,…	0.398395721925134
Cell Type Signatures	TABULA_MURIS_SENIS_SUBCUTANEOUS_ADIPOSE_TISSUE_MYELOID_CELL_AGEING	0.000857226890163519	0.0310405347897446	0.477270815362862	-0.333769380936457	-1.56263534876932	193	Tnfaip2,Smpdl3b,Pkm,Midn,Crip2,Lcn2,Stat3,Pim1,S100a9,Ear2,Apbb1ip,Cxcl1,Cybb,Sparc,Hcls1,S100a8,Gngt2,Treml4,Irf1,Pglyrp1,Lmo4,Nfkbiz,Tppp3,Hp,Cyba,Fgr,Csrnp1,Tnfrsf1a,Arhgdia,Pilra,Sirpb1c,Tgm2,Dusp5,Fosl2,Msn,Gpr132,Sgk1,Prr13,Nfkbie,Spi1,Itgal,Cnnm4,Hck,Pde4b,Junb,Cirbp,Csf2ra,Rbm3,Rplp0,Socs3,Sema4d,Actg1,Il1b,Coro1a,Eif5a,Arrb2,Napsa,Rack1,Snrpc,Lrrfip1,Slc16a3,Rpl13a,Mapkapk2,Fn1,Rpsa,Cic,…	0.435233160621762
Ontology - Biological Process	GOBP_CYTOLYSIS	0.0464305028839944	0.309118219075844	0.321775918075361	-0.567028535680698	-1.56239726129999	14	C9,C8b,Hc,Lyz2,Fgl2,C8a,Gzma,Ccl28	0.571428571428571
Curated - Chemical and Genetic Perturbation	ZHONG_SECRETOME_OF_LUNG_CANCER_AND_ENDOTHELIUM	0.0159737326242687	0.175590378194657	0.352487857583619	-0.397901090496688	-1.56228132438908	64	C2,Ctsl,Got1,Cdh1,Vcl,Ppib,Tubb5,Pcna,Tpm3,Clu,Aldoa,Actb,Arhgdia,Tpi1,Vcam1,Mdh2,Lgals3bp,Cx3cl1,Tpt1,Ran,Pzp,Col1a1,Kctd7,Ldha,Fn1,Cfl2	0.40625
Ontology - Biological Process	GOBP_OXALOACETATE_METABOLIC_PROCESS	0.0372786475357301	0.272020574118914	0.321775918075361	-0.627193759889767	-1.56224193243091	10	Pck2,Got1,Pck1,Mdh2,Mdh1	0.5
Ontology - Biological Process	GOBP_FEMALE_MEIOTIC_NUCLEAR_DIVISION	0.0179218321822583	0.186987564587382	0.352487857583619	-0.451473637725539	-1.56185754527916	33	Top2a,Fmn2,Mastl,Rad51c,Ttk,Sgo2a,Cenpe,Cdc25b,Plk1,Brme1,Mlh1,Ppp2r1a,Sycp3,Ccnb2	0.424242424242424
Ontology - Biological Process	GOBP_RENAL_SYSTEM_PROCESS_INVOLVED_IN_REGULATION_OF_BLOOD_VOLUME	0.0643886187209326	0.335053534996474	0.287805130535564	-0.596900999699571	-1.56175992098705	12	Emp2,Cyba,Pdgfb,Adora1,Nr3c2,Ptpro,F2rl1,F2r	0.666666666666667
Ontology - Biological Process	GOBP_POSITIVE_REGULATION_OF_DEFENSE_RESPONSE_TO_BACTERIUM	0.0502180867492602	0.318862323626907	0.321775918075361	-0.606579339774953	-1.56123340928949	11	Rab34,Cyba,Emilin1,Nod2,F2rl1,Unc13b,Emilin2,Lgals9	0.727272727272727
Ontology - Biological Process	GOBP_CD4_POSITIVE_OR_CD8_POSITIVE_ALPHA_BETA_T_CELL_LINEAGE_COMMITMENT	0.0406091061824126	0.286824073147789	0.321775918075361	-0.506706148656687	-1.56123012007223	20	Stat3,Ctsl,Irf4,Foxp3,Stat6,Ly9,Cyld	0.35
Ontology - Biological Process	GOBP_POSITIVE_REGULATION_OF_NUCLEASE_ACTIVITY	0.0360237227672005	0.266802259550692	0.321775918075361	-0.776608248795233	-1.56110895943736	5	Pcna,Hmgb2,Rps3	0.6
Ontology - Molecular Function	GOMF_CHANNEL_REGULATOR_ACTIVITY	0.00509847708868929	0.0936867116010012	0.407017918923954	-0.379171367646626	-1.56102753359352	85	Prss8,Ptpn3,Rangrf,Calm2,Lrg1,Scn1b,Plcb1,Calm1,Fxyd5,Pcsk9,Sgk1,Tmem168,Cd44,Stim1,Stimate,Abcc9,Pias3,Rack1,Kcne4,Agt,Camk2d,Sgk3,Ensa,Cacnb3,Kcnab2	0.294117647058824
Ontology - Biological Process	GOBP_POSITIVE_REGULATION_OF_ATP_BIOSYNTHETIC_PROCESS	0.0362472105159889	0.267254969010207	0.321775918075361	-0.549902968025677	-1.56095790720352	16	Stat3,Trem2,Ppargc1a,Slc25a12	0.25
Ontology - Biological Process	GOBP_CHEMOKINE_C_X_C_MOTIF_LIGAND_2_PRODUCTION	0.0372735271166092	0.272020574118914	0.321775918075361	-0.503725284909771	-1.56092182627816	21	Lpl,Myd88,Mif,Oas3,Foxp1,Cd74,F2rl1,Oas1a,Lrp1,Mcoln2,Ccl5,Hmgb1,Mbp	0.619047619047619
Ontology - Biological Process	GOBP_DNA_TEMPLATED_DNA_REPLICATION_MAINTENANCE_OF_FIDELITY	0.0123528974303492	0.153143395331324	0.380730400722792	-0.419861074146337	-1.5606653959251	50	Pole,Timeless,Brca1,Tonsl,Pcna,Tipin,Parp1,Rfwd3,Mms22l,Pold1,Blm,Mre11a,Rad51,Donson,Atr,Thoc1,Brca2,Setmar,Mus81,Samhd1,Etaa1,Bard1,Cenpx	0.46
Ontology - Cellular Component	GOCC_MHC_PROTEIN_COMPLEX	0.024416187027108	0.217342087524396	0.352487857583619	-0.486334393951201	-1.55948555749207	24	H2-Q2,H2-Q7,H2-Q1,H2-M2,Cd74,H2-D1,H2-DMa,H2-T22,H2-T23,H2-Aa,H2-M3,H2-Eb1,H2-Q4,H2-Ab1	0.583333333333333
Ontology - Biological Process	GOBP_IMMUNE_EFFECTOR_PROCESS	7.7975884752391e-06	0.000891431453901441	0.593325476396405	-0.298380946663443	-1.55943692668726	520	C9,H2-Q2,Tlr3,Bcl6,Emp2,C8b,Msh2,Il1r1,Stat3,Jak3,Hc,C2,Il4ra,Apoa1,Fzd5,Csf2rb,Spon2,Trp53,H2-Q7,Ung,C6,Trem2,Trpm4,Rab27a,Cd24a,Apbb1ip,Cxcl1,Appl1,Cfp,Slc11a1,Enpp3,H2-Q1,Ddx60,Pglyrp2,Laptm5,Csf2rb2,Icam1,Ighg2b,H2-M2,Itgb2,Cd300a,Ddx1,Axl,Arg1,Irf8,Clu,Slc15a4,Hpx,Treml4,Pck1,Irf1,Was,Ighg2c,Vav1,Pglyrp1,Cd5l,Nfkbiz,C1qc,C4b,C4bp,Shld1,Myd88,Inpp5d,Prkdc,C1qa,Il33,Fgr,Cr1l,Mif,Cx3cr1,Nckap1l…	0.319230769230769
Ontology - Biological Process	GOBP_LEUKOCYTE_ACTIVATION_INVOLVED_IN_INFLAMMATORY_RESPONSE	0.0286982359882537	0.23639488779825	0.352487857583619	-0.433215031692169	-1.55920190950426	40	Tlr3,Trem2,Ifngr1,Csf1r,Clu,Myd88,C1qa,Il33,Cx3cr1,Tlr2,App,Aif1,Cx3cl1,Tlr1,Tlr9,Tyrobp,Ttbk1,Tlr6,Nr1d1,Traf3ip2	0.5
Ontology - Biological Process	GOBP_BRANCHING_INVOLVED_IN_LABYRINTHINE_LAYER_MORPHOGENESIS	0.0502180867492602	0.318862323626907	0.321775918075361	-0.605732937652714	-1.55905491229119	11	Llgl2,Fzd5,Tmed2,Spint1,Socs3,Spint2,St14	0.636363636363636
Ontology - Biological Process	GOBP_REGULATION_OF_RYANODINE_SENSITIVE_CALCIUM_RELEASE_CHANNEL_ACTIVITY	0.0643886187209326	0.335053534996474	0.287805130535564	-0.595755606857341	-1.5587630611465	12	Gstm7,Calm2,Fkbp1a,Calm1,Selenon,Sri,Calm3,Dmd	0.666666666666667
Ontology - Biological Process	GOBP_RRNA_CATABOLIC_PROCESS	0.0281109161718295	0.233600837658427	0.352487857583619	-0.537731195232709	-1.55843971120927	17	Slfn9,Exosc9,Exosc10,Dis3,Exosc8,Exosc2,Ddx49	0.411764705882353
Curated - Chemical and Genetic Perturbation	YU_MYC_TARGETS_UP	0.0211709180663685	0.200973038939637	0.352487857583619	-0.430351632051449	-1.55828439093651	41	Top2a,Dtl,Rrm1,Birc5,Hmgn2,Pcna,Cdk1,Cdkn3,Cks2,Plk1,Racgap1,Cks1b,Uchl5,Ccnb2,Gsdme,Dctpp1,Pclaf,Brca2,Tfdp1,Nudcd2	0.487804878048781
Ontology - Molecular Function	GOMF_G_PROTEIN_COUPLED_RECEPTOR_KINASE_ACTIVITY	0.037214562959216	0.271848051192265	0.321775918075361	-0.775157747080824	-1.55819321494771	5	Grk3	0.2
Ontology - Biological Process	GOBP_SPERM_EGG_RECOGNITION	0.0412290805853048	0.289478382376684	0.321775918075361	-0.505706560268595	-1.55815025316455	20	Arsa,Cct7,Cct8,Aldoa,Ubap2l,Cct3,Cct6a,Vdac2,Spa17,Cct2	0.5
Curated - Chemical and Genetic Perturbation	CLASPER_LYMPHATIC_VESSELS_DURING_METASTASIS_UP	0.0412290805853048	0.289478382376684	0.321775918075361	-0.505393399767243	-1.55718536333951	20	Pim1,Cxadr,Angpt2,Lepr,Edn1,Pdgfb,Tgfb2,Tnc,Hoxb5,Cd200,Eng,Thbs1	0.6
Ontology - Cellular Component	GOCC_CELL_DIVISION_SITE	0.0134824601747569	0.160528989698997	0.380730400722792	-0.412339444117342	-1.55694650089676	53	Myh10,Rab11fip3,Septin6,Mastl,Tpm3,Stambp,Septin11,Myh9,Septin3,Gtf2b,Racgap1,Tubgcp2	0.226415094339623
Cell Type Signatures	TABULA_MURIS_SENIS_LUNG_T_CELL_AGEING	0.0451621558555771	0.304858837818858	0.321775918075361	-0.701952027043691	-1.55687070407462	7	Tmem176a,Tmem176b,Wdr89,Emg1	0.571428571428571
Canonical Pathways - Reactome	REACTOME_ROS_AND_RNS_PRODUCTION_IN_PHAGOCYTES	0.0289710568903148	0.237907338978313	0.352487857583619	-0.463171562033144	-1.55672388721815	28	Atp6v0e2,Cybb,Slc11a1,Ncf4,Cyba,Rac2,Atp6v0d2,Atp6v1b2,Atp6v0d1,Atp6v0e,Atp6v0a1,Atp6v1g1,Ncf2	0.464285714285714
Canonical Pathways - Reactome	REACTOME_HDR_THROUGH_HOMOLOGOUS_RECOMBINATION_HRR	0.0171869967312425	0.183055347788794	0.352487857583619	-0.409526379836985	-1.55628948617226	55	Pole,Brca1,Xrcc2,Rpa1,Kat5,Rad51c,Pcna,Chek1,Rps27a,Rfc2,Pold4,Pold1,Spidr,Blm,Rfc4,Pole2,Mre11a,Rad51,Pold2,Rfc3	0.363636363636364
Ontology - Biological Process	GOBP_POSITIVE_REGULATION_OF_LEUKOCYTE_MEDIATED_IMMUNITY	0.00231845925171124	0.0574097376446521	0.431707695803346	-0.351471207272498	-1.5562332985079	127	H2-Q2,Msh2,Il1r1,Fzd5,H2-Q7,Trem2,Cd24a,Cxcl1,H2-Q1,Ighg2b,H2-M2,Itgb2,Ddx1,Arg1,Hpx,Vav1,Shld1,Fadd,Atad5,P2rx7,Kmt5c,Malt1,Fcer1g,Spi1,Fcgr1,Klrk1,Mlh1,Tap2,Cd28,Ptprc,H2-D1,Scimp,Pvr,Cyrib,Il1b,Foxp3,Nod2,Stat6,Fcer2a,F2rl1,Fcgr3,Gata3,Tyrobp,Sash3,Klrd1,Plcg2,H2-T22,H2-T23	0.377952755905512
Canonical Pathways - Reactome	REACTOME_PEPTIDE_LIGAND_BINDING_RECEPTORS	0.0125150944404173	0.15405650247974	0.380730400722792	-0.400727093653888	-1.55592891101148	61	Avpr1a,Hc,Ccl21a,Sstr2,Cxcl1,Bdkrb2,Ednra,Xcr1,Cx3cr1,Kng2,Fpr2,Edn1,Ccl6,App,Ccl25,C3ar1,Cx3cl1,Cxcr6,Ackr2,F2rl1,Agt,Ccl9,Ackr3,F2r,Cxcl16,Ccr5	0.426229508196721
Ontology - Biological Process	GOBP_CELL_CYCLE_DNA_REPLICATION_INITIATION	0.0390008247494457	0.280328865184662	0.321775918075361	-0.774027849280117	-1.55592193649725	5	Mcm3,Mcm4,Mcm2	0.6
Ontology - Biological Process	GOBP_T_CELL_ACTIVATION_VIA_T_CELL_RECEPTOR_CONTACT_WITH_ANTIGEN_BOUND_TO_MHC_MOLECULE_ON_ANTIGEN_PRESENTING_CELL	0.0539317360427017	0.323827145989975	0.321775918075361	-0.649093421606058	-1.55547101749353	9	Apbb1ip,Icam1,Fgl2,Itgal,Lgals3	0.555555555555556
Ontology - Biological Process	GOBP_L_ALANINE_TRANSMEMBRANE_TRANSPORT	0.0198607229118756	0.195555882550842	0.352487857583619	-0.82306200337859	-1.55510049548394	4	Slc7a8,Slc38a4,Slc1a4,Slc3a2	1
Ontology - Biological Process	GOBP_INTERLEUKIN_18_PRODUCTION	0.0385109719147625	0.278395711606041	0.321775918075361	-0.62399480299506	-1.55427382923768	10	Usp50,Cd84,Tlr2,Gbp5,Tlr9,Nod2,Nlrp3	0.7
Ontology - Biological Process	GOBP_POSITIVE_REGULATION_OF_TAU_PROTEIN_KINASE_ACTIVITY	0.0395962457106393	0.282540308782337	0.321775918075361	-0.77297005571365	-1.55379559929132	5	Nab2,Clu,App,Egr1	0.8
Ontology - Biological Process	GOBP_MOTOR_NEURON_AXON_GUIDANCE	0.0424690299104565	0.293614178711385	0.321775918075361	-0.504241513060764	-1.55363624473135	20	Epha4,Alcam,Nrp1,Lmo4,Plxna3,Foxp1,Epha3,Ntn3,Egr2,Hoxa2	0.5
Ontology - Biological Process	GOBP_NEGATIVE_REGULATION_OF_B_CELL_DIFFERENTIATION	0.039840385892788	0.2839026608255	0.321775918075361	-0.734774698379478	-1.55332787023432	6	Bcl6,Flt3	0.333333333333333
Ontology - Biological Process	GOBP_ALPHA_AMINO_ACID_CATABOLIC_PROCESS	0.0103515554119517	0.138366471551989	0.380730400722792	-0.386565459782842	-1.55332637901289	71	Acmsd,Sds,Kynu,Agxt,Got1,Aass,Bckdk,Sdsl,Gcat,Arg1,Hgd,Adhfe1,Gls2,Tat,Tha1,Tdo2,Qdpr,Pah,Amt,Blmh,Cbs,Mat1a,Kmo,Hpd,Fah,Agxt2	0.366197183098592
Ontology - Biological Process	GOBP_DNA_STRAND_ELONGATION	0.0356168402737837	0.265880377137084	0.321775918075361	-0.441373827035708	-1.55301655550148	36	Pole,Gins1,Mcm3,Mcm4,Pcna,Lig1,Ruvbl2,Mcm7,Ruvbl1,Actl6a,Pot1a,Mre11a,Uchl5,Pold2	0.388888888888889
Ontology - Biological Process	GOBP_NUCLEAR_TRANSCRIBED_MRNA_CATABOLIC_PROCESS_EXONUCLEOLYTIC_3_5	0.0391271344249771	0.280820532050116	0.321775918075361	-0.623342476941277	-1.55264898667704	10	Exosc9,Exosc8,Exosc2,Dis3l2,Exosc7,Ttc37	0.6
Ontology - Biological Process	GOBP_MACROPHAGE_INFLAMMATORY_PROTEIN_1_ALPHA_PRODUCTION	0.0480758041315482	0.313806380556863	0.321775918075361	-0.700040150097327	-1.55263032140898	7	Sirpa,Trem2,Nod2,Trpv4,Arg2,Mcoln2	0.857142857142857
Ontology - Biological Process	GOBP_POSITIVE_REGULATION_OF_RESPONSE_TO_EXTERNAL_STIMULUS	2.90175867685872e-05	0.00252507714883772	0.575610261071129	-0.299187349675512	-1.55227858685887	466	Lpl,Fabp4,Il17rb,Tlr3,Smpdl3b,Smoc2,S100a9,Clec7a,Ikbke,Ccl21a,Xrcc5,Slc15a2,Trem2,Sarm1,P2ry12,Cd24a,Lgmn,Cxcl1,Appl1,Ctss,Nrg1,Ddx60,Rab34,Il17ra,Ano6,Ighg2b,Serpinf2,Cd300a,Lilra5,Arg1,S100a8,Csf1r,Tspan6,Clec4n,Tlr13,Ednra,Slc15a4,Hpx,Treml4,Irf1,Nrp1,Vav1,Nfkbiz,Myd88,Prkdc,Il33,Calr,Hmgb2,Il16,Ap3b1,Adam8,P2rx4,Flot1,Cyba,Plscr1,Mif,Tnfrsf1a,Cx3cr1,Tlr8,Ly86,Nckap1l,Cd180,Nlrx1,Fadd,Alpk1,I…	0.315450643776824
Ontology - Biological Process	GOBP_CELLULAR_RESPONSE_TO_CAMPTOTHECIN	0.0395962457106393	0.282540308782337	0.321775918075361	-0.772187727173721	-1.55222299161583	5	Recql5,Spidr,Blm,Rad51	0.8
Ontology - Biological Process	GOBP_NEGATIVE_REGULATION_OF_BONE_MINERALIZATION	0.0532989134336395	0.323307207498384	0.321775918075361	-0.603044980960357	-1.55213656292507	11	Sox9,Nfe2,Trpm4	0.272727272727273
Ontology - Biological Process	GOBP_SMALL_NUCLEOLAR_RIBONUCLEOPROTEIN_COMPLEX_ASSEMBLY	0.0532989134336395	0.323307207498384	0.321775918075361	-0.602814145407095	-1.55154243095556	11	Ruvbl2,Nopchap1,Ruvbl1,Znhit3,Pih1d2,Snu13,Naf1	0.636363636363636
Ontology - Cellular Component	GOCC_AXONEMAL_DYNEIN_COMPLEX	0.0484496124031008	0.314467537003886	0.287857117255149	-0.69937229596288	-1.55114907696996	7	Dnai1,Drc1	0.285714285714286
Ontology - Molecular Function	GOMF_GTPASE_INHIBITOR_ACTIVITY	0.0230278156079195	0.210491241614488	0.352487857583619	-0.908759722323149	-1.55080034912698	3	Pde6d	0.333333333333333
Canonical Pathways - Reactome	REACTOME_ACTIVATION_OF_APC_C_AND_APC_C_CDC20_MEDIATED_DEGRADATION_OF_MITOTIC_PROTEINS	0.0102088829047376	0.137430922986226	0.380730400722792	-0.382707633765558	-1.55070421841537	75	Rps27a,Ccna2,Mad2l1,Anapc4,Anapc11,Cdc20,Bub1b,Cdk1,Psmd13,Psmd14,Psmc5,Plk1,Psmf1,Psmb3,Psmb8,Ube2e1,Bub3,Psmc6,Psmb4,Psme2b,Psmb2,Psmc2,Psmc4,Psmd9,Cdc16,Psma3,Psmd6,Psmb5,Anapc15,Psmd4,Ube2c,Psme2,Cdc26,Psmd1,Psmc3,Psmb6,Psma8,Psma2,Psma7,Psma5,Psma6,Psmd2,Psma1	0.573333333333333
Ontology - Molecular Function	GOMF_FRUCTOSE_BISPHOSPHATE_ALDOLASE_ACTIVITY	0.0230278156079195	0.210491241614488	0.352487857583619	-0.908651470101804	-1.55061561648695	3	Aldoc,Aldoa	0.666666666666667
Ontology - Biological Process	GOBP_MITOCHONDRIAL_ELECTRON_TRANSPORT_UBIQUINOL_TO_CYTOCHROME_C	0.0733134999340042	0.350462824723798	0.287805130535564	-0.59259314530915	-1.55048864763385	12	Cycs,Uqcrh,Uqcr10,mt-Cytb,Uqcrb,Uqcrfs1	0.5
Ontology - Biological Process	GOBP_NUCLEOSIDE_SALVAGE	0.0404219871114496	0.286516343542405	0.321775918075361	-0.733029251931077	-1.54963796281061	6	Pgm2,Mtap,Adk	0.5
Ontology - Biological Process	GOBP_PORE_COMPLEX_ASSEMBLY	0.0303343556787505	0.243671198499881	0.352487857583619	-0.497084888464924	-1.54960305747189	22	Plekha7,Nup93,Ano6,Afdn,Pdzd11,Cct8,P2rx7,Adam10,Nup205,Tspan33,Cct3	0.5
Ontology - Biological Process	GOBP_XMP_METABOLIC_PROCESS	0.0532544378698225	0.323307207498384	0.276500599254472	-0.669415186088841	-1.5495907000887	8	Adsl,Pfas,Impdh2,Atic,Gart	0.625
Canonical Pathways - Reactome	REACTOME_DNA_REPLICATION_INITIATION	0.0532544378698225	0.323307207498384	0.276500599254472	-0.66938403051166	-1.54951857983559	8	Pole,Prim1,Prim2,Pole2,Pola2	0.625
Ontology - Biological Process	GOBP_L_LYSINE_TRANSPORT	0.0395962457106393	0.282540308782337	0.321775918075361	-0.770774795693167	-1.54938276941012	5	Slc66a1,Slc7a1,Slc25a15	0.6
Ontology - Biological Process	GOBP_NEGATIVE_REGULATION_OF_PLASMA_MEMBRANE_BOUNDED_CELL_PROJECTION_ASSEMBLY	0.0201086086888	0.196392572427419	0.352487857583619	-0.456696583705264	-1.54907341553544	32	Tbc1d30,Ccl21a,Kif24,Limk2,Capzb,Kank1,Actr3,Hrg	0.25
Ontology - Biological Process	GOBP_MEMBRANE_DEPOLARIZATION_DURING_ACTION_POTENTIAL	0.0745884854656098	0.351838700229026	0.287805130535564	-0.591945650554005	-1.5487945118255	12	Ptpn3,Rangrf,Trpm4,Ank3,Scn1b	0.416666666666667
Ontology - Biological Process	GOBP_POSTREPLICATION_REPAIR	0.0317332008785821	0.249644498685618	0.321775918075361	-0.460812168923816	-1.54879394524048	28	Msh2,Dtl,Brca1,Pcna,Nsmce1,Pold1,Pole2,Pold2,Ube2n,Ube2b,Pclaf,Pold3,Faap20,Parp10	0.5
Ontology - Biological Process	GOBP_POSITIVE_REGULATION_OF_HETEROTYPIC_CELL_CELL_ADHESION	0.0539150790202061	0.323827145989975	0.321775918075361	-0.601682859389994	-1.54863069062821	11	Bmp7,Flot1,Cd44,Fga,Fgb,Fgg,Il1b	0.636363636363636
Ontology - Molecular Function	GOMF_MUTLALPHA_COMPLEX_BINDING	0.0401916668405618	0.28551603541198	0.321775918075361	-0.770363443893098	-1.5485558853517	5	Msh2,Pcna	0.4
Ontology - Molecular Function	GOMF_PEPTIDOGLYCAN_MURALYTIC_ACTIVITY	0.0236145037119633	0.214073924709455	0.352487857583619	-0.906906906906907	-1.54763851578007	3	Pglyrp2,Pglyrp1,Lyz2	1
Ontology - Biological Process	GOBP_POSITIVE_REGULATION_OF_TORC2_SIGNALING	0.0413825095774642	0.289858672116987	0.321775918075361	-0.76947846093617	-1.54677692559283	5	Nckap1l,Telo2	0.4
Canonical Pathways - Biocarta	BIOCARTA_BTG2_PATHWAY	0.0501002004008016	0.318828511894564	0.287857117255149	-0.645353555236921	-1.54650889655245	9	Btg2,Trp53,Ccnd1,Chaf1a,Ngf,Prmt1,Rb1	0.777777777777778
Ontology - Biological Process	GOBP_LYMPHOCYTE_ACTIVATION_INVOLVED_IN_IMMUNE_RESPONSE	0.00119627288382624	0.0368908429781097	0.45505986738723	-0.339167107437144	-1.54580883871238	165	Bcl6,Msh2,Stat3,Jak3,Il4ra,Trp53,Ung,Rab27a,Apbb1ip,Slc11a1,Pglyrp2,Icam1,Irf8,Slc15a4,Pck1,Irf1,Pglyrp1,Nfkbiz,Shld1,Nckap1l,Cd180,Atad5,Irf4,Tnfaip3,Kmt5c,Gpr183,Malt1,Foxp1,Fcer1g,Cd74,Fgl2,Sanbr,Spi1,Itgal,Rara,Mlh1,Ccr2,Cd28,Dock10,Ptprc,Slfn2,Lgals3,Rps6,Foxp3,Coro1a,Stat6,Xbp1,F2rl1,Ly9,Gata3,Xrcc4	0.309090909090909
Canonical Pathways - Reactome	REACTOME_ORGANELLE_BIOGENESIS_AND_MAINTENANCE	0.00111729693641911	0.0355634131285108	0.45505986738723	-0.33015800432311	-1.54572767216369	193	Cycs,Smo,mt-Atp8,Atp5o,Rab11fip3,Pde6d,Ift122,Arl13b,Tuba8,Dynlt2b,Tubb5,Sfi1,Atp5j2,Kif24,Tuba1b,Ift172,Dync2li1,B9d1,Atp5g1,Haus8,Cdk1,Plk4,Atp5h,Tubb6,Arf4,Dmac2l,Dynll1,Gm10053,Ckap5,Rp2,Arl3,Exoc2,Atp5l,Kif3c,Plk1,Atp5k,Cdk5rap2,Nphp1,B9d2,Nedd1,Tubg1,Arl6,Bbs4,Cep41,Hdac6,Atp5pb,Ppp2r1a,Atp5e,Ift20,Ahi1,Bbs9,Tuba1a,Cep57,Sirt5,Gbf1,Cenpj,Atp5b,Cetn2,Haus7,Atp5c1,Kifap3,Atp5a1,Ift140,Cep192,…	0.373056994818653
Canonical Pathways - Reactome	REACTOME_INTERCONVERSION_OF_NUCLEOTIDE_DI_AND_TRIPHOSPHATES	0.0317680259075046	0.249644498685618	0.321775918075361	-0.488076352142316	-1.54572604978651	23	Ctps2,Nme4,Rrm1,Nme1,Dut,Ak7,Rrm2,Nme2,Ak1,Tyms	0.434782608695652
Ontology - Biological Process	GOBP_CARBOHYDRATE_IMPORT_ACROSS_PLASMA_MEMBRANE	0.0221801843606956	0.206032414795667	0.352487857583619	-0.817921570888512	-1.54538811770498	4	Slc2a1,Slc2a5	0.5
Ontology - Biological Process	GOBP_POSITIVE_REGULATION_OF_MESENCHYMAL_CELL_PROLIFERATION	0.0259844377301165	0.224175812253696	0.352487857583619	-0.467891468815564	-1.5449693886223	27	Tgfbr2,Sox9,Smo,Ihh,Chrd	0.185185185185185
Ontology - Molecular Function	GOMF_SPHINGOMYELIN_PHOSPHODIESTERASE_ACTIVITY	0.0542635658914729	0.323827145989975	0.271288554688953	-0.696230475835531	-1.54418078351785	7	Smpd3,Smpdl3b	0.285714285714286
Tumor Phenotype Ontology	MP_INCREASED_BASAL_CELL_CARCINOMA_INCIDENCE	0.0415851899758487	0.290181578485672	0.321775918075361	-0.730375079805242	-1.54402699179521	6	Smo,Mlh1	0.333333333333333
Ontology - Cellular Component	GOCC_U6_SNRNP	0.0532544378698225	0.323307207498384	0.276500599254472	-0.666851452380617	-1.5436560604296	8	Ddx39b,Lsm8,Lsm6,Lsm4	0.5
Hallmark	HALLMARK_CHOLESTEROL_HOMEOSTASIS	0.011773880580356	0.148612743445266	0.380730400722792	-0.384019521095055	-1.54309609686272	71	Lpl,Avpr1a,Aldoc,Gstm7,Niban1,Trib3,Lgmn,Hmgcr,Fbxo6,Alcam,Clu,Plscr1,Mal2,Srebf2,Lss,Lgals3,Actg1,Pdk3,Mvk,Dhcr7,Gusb,S100a11,Fdft1,Cxcl16,Stx5a,Hsd17b7,Chka,Fabp5,Pnrc1,Ebp,Tmem97,Sqle,Gldc,Hmgcs1,Ldlr,Fads2,Mvd,Acat2,Nfil3,Anxa5,Fdps,Acss2,Gpx8	0.605633802816901
Canonical Pathways - Reactome	REACTOME_APC_C_MEDIATED_DEGRADATION_OF_CELL_CYCLE_PROTEINS	0.00624051382370419	0.10524702186342	0.407017918923954	-0.374779440457465	-1.54294621244744	85	Rps27a,Aurkb,Ccna2,Mad2l1,Anapc4,Anapc11,Cdc20,Bub1b,Cdk1,Psmd13,Psmd14,Psmc5,Cdc14a,Plk1,Psmf1,Psmb3,Psmb8,Ube2e1,Bub3,Psmc6,Psmb4,Psme2b,Psmb2,Psmc2,Psmc4,Psmd9,Cdc16,Psma3,Psmd6,Psmb5,Anapc15,Psmd4,Rb1,Ube2c,Skp2,Psme2,Aurka,Cdc26,Psmd1,Psmc3,Psmb6,Psma8	0.494117647058824
Ontology - Cellular Component	GOCC_FIBRINOGEN_COMPLEX	0.0427483933709503	0.295035806771048	0.321775918075361	-0.729804142419123	-1.54282001915996	6	Serpinf2,Fga,Fgb,Fgg,Fn1,Thbs1	1
Ontology - Cellular Component	GOCC_BBSOME	0.0532544378698225	0.323307207498384	0.276500599254472	-0.666460672966899	-1.54275146764792	8	Bbip1,Bbs4,Bbs9,Bbs7,Bbs5,Bbs2	0.75
Ontology - Biological Process	GOBP_POSITIVE_REGULATION_OF_PRODUCTION_OF_MOLECULAR_MEDIATOR_OF_IMMUNE_RESPONSE	0.0098976005462136	0.136270519424597	0.380730400722792	-0.357518199906039	-1.54264214804632	110	Tlr3,Msh2,Il1r1,Il4ra,Fzd5,Spon2,Laptm5,Ddx1,Hpx,Shld1,Myd88,Il33,Mif,Atad5,Pycard,P2rx7,Kmt5c,Tlr2,Malt1,Foxp1,Fcer1g,Cd74,Mlh1,Cd28,Ptprc,Cd86,Scimp,Il1b,Tlr9,Nod2,Stat6,Gprc5b,Xbp1,F2rl1,Gata3,Sash3,Gpi1,Mapkapk2,Plcg2	0.354545454545455
Curated - Chemical and Genetic Perturbation	HUMMERICH_MALIGNANT_SKIN_TUMOR_UP	0.0546425835202018	0.323926367848395	0.321775918075361	-0.559857688659049	-1.54263862299024	14	S100a9,S100a8,Saa3,Slpi,Ccnd1	0.357142857142857
Ontology - Biological Process	GOBP_PROTEIN_POLYUFMYLATION	0.0419779311709123	0.291857857684818	0.321775918075361	-0.767361633467312	-1.54252175790392	5	Ufm1,Ufl1,Ufc1,Uba5	0.8
Ontology - Biological Process	GOBP_REGULATION_OF_MACROPHAGE_MIGRATION	0.0207612665919255	0.199260466608615	0.352487857583619	-0.426219208545598	-1.54239666965415	42	Hc,Ccl21a,Trem2,P2ry12,Csf1r,Mst1,P2rx4,Mif,Cx3cr1,Rarres2,Ccr2,Emilin1,C3ar1,Cx3cl1,Ptk2,Trpv4,Cd200,Cnn2	0.428571428571429
Ontology - Molecular Function	GOMF_TRANSLATION_TERMINATION_FACTOR_ACTIVITY	0.0542635658914729	0.323827145989975	0.271288554688953	-0.695371611281493	-1.54227589399345	7	Gspt2,Mrpl58,Mtrf1	0.428571428571429
Canonical Pathways - Biocarta	BIOCARTA_NEUTROPHIL_PATHWAY	0.0542635658914729	0.323827145989975	0.271288554688953	-0.695366954038012	-1.54226556461814	7	Icam1,Itgb2,Itgal,Cd44,Pecam1,Itgam	0.857142857142857
Ontology - Biological Process	GOBP_REGULATION_OF_MITOTIC_SISTER_CHROMATID_SEGREGATION	0.0173623898917519	0.183786408874001	0.352487857583619	-0.416346646077365	-1.5413822709959	49	Mad1l1,Nuf2,Birc5,Kat5,Aurkb,Mad2l1,Ttk,Cdc20,Bub1b,Psmg2,Cenpe,Cdt1,Plk1,Cdk5rap2,Kntc1,Tex14	0.326530612244898
Ontology - Biological Process	GOBP_ALANINE_TRANSPORT	0.0563797421078206	0.32693911534246	0.321775918075361	-0.59878455156098	-1.54117093274272	11	Sfxn1,Slc7a8,Slc36a4,Slc38a4,Slc1a4,Slc38a3,Slc3a2	0.636363636363636
Ontology - Biological Process	GOBP_POSITIVE_REGULATION_OF_CHEMOTAXIS	0.00330058777049255	0.0713889084544796	0.431707695803346	-0.35595333809103	-1.54105651927462	113	Smoc2,Ccl21a,Trem2,P2ry12,Lgmn,Ano6,Csf1r,Ednra,Nrp1,Calr,Il16,P2rx4,Cx3cr1,Nckap1l,Rarres2,Edn1,Adam10,Pla2g7,Rac2,Pdgfb,Cd74,App,Spi1,Ccr2,Aif1,Ntf3,Gpsm3,Prkca,Dysf,Stk39,C3ar1,Cx3cl1,Il1b,Dnm1l,F2rl1,Ptk2,Akt2,Trpv4,Megf8,Pdgfrb,Serpine1,Fn1	0.371681415929204
Ontology - Molecular Function	GOMF_PROTEOGLYCAN_BINDING	0.0618157579169274	0.331053844168694	0.321775918075361	-0.451559824875695	-1.54101638549911	30	Lpl,Fst,Ctsl,Gpnmb,Ctss,Chrd,Hrg,App,Cfhr4,Ptprc,Atp1a3,Sdcbp,Tnc,Fn1	0.466666666666667
Ontology - Biological Process	GOBP_GLUTAMATE_SECRETION	0.031287258801456	0.247614704833404	0.321775918075361	-0.494246755713892	-1.5407555159542	22	Il1rn,Avpr1a,Pak1,Gipc1,P2rx7,Adora1,Kmo,Il1b,Rab3gap1,Snca	0.454545454545455
Ontology - Biological Process	GOBP_SIGNAL_PEPTIDE_PROCESSING	0.0529661016949153	0.323307207498384	0.287857117255149	-0.572411094456473	-1.54049412851111	13	Spcs3,Sec11c,Immp1l,Spcs2,Parl,Cln5,H13,Spcs1	0.615384615384615
Ontology - Biological Process	GOBP_BLEB_ASSEMBLY	0.0771384580946897	0.356674186320597	0.287805130535564	-0.588654610270607	-1.54018367884724	12	Emp2,Ano6,Emp1,P2rx7,Actr3	0.416666666666667
Ontology - Molecular Function	GOMF_POTASSIUM_PROTON_ANTIPORTER_ACTIVITY	0.0433299952541594	0.297000674108275	0.321775918075361	-0.728344991127617	-1.53973534521435	6	Slc9a8,Slc9a7,Slc9a1,Tmco3	0.666666666666667
Canonical Pathways - Reactome	REACTOME_PROCESSIVE_SYNTHESIS_ON_THE_C_STRAND_OF_THE_TELOMERE	0.0316048932322464	0.249057762768146	0.321775918075361	-0.531273993440992	-1.539725603148	17	Rpa1,Pcna,Lig1,Pold4,Pold1,Pot1a,Blm,Pold2,Pold3,Fen1	0.588235294117647
Ontology - Biological Process	GOBP_MESENCHYMAL_CELL_APOPTOTIC_PROCESS	0.0571992110453649	0.327478081168732	0.266350657088526	-0.665148593486667	-1.53971421034842	8	Sox9,Bmp7,Ednra	0.375
Ontology - Biological Process	GOBP_POSITIVE_REGULATION_OF_LEUKOCYTE_ADHESION_TO_VASCULAR_ENDOTHELIAL_CELL	0.0660818391086085	0.337042649755666	0.287805130535564	-0.521080811486045	-1.53953016103032	18	Icam1,Itgb2,Chst2,Gcnt1,Itga4,Capn1,Selp,Ccr2,Fut4	0.5
Ontology - Biological Process	GOBP_TAXIS	4.83268952490306e-05	0.00373657950947215	0.557332238758646	-0.298912490300729	-1.53947964596221	419	Sema4b,Mpp1,Myh10,Lrtm2,Amot,Bmp7,Smoc2,Smo,Hc,Cyp7b1,S100a9,Apoa1,Ccl21a,Hbegf,Plxnb1,Trem2,Trpm4,Ear2,Epha4,P2ry12,Lgmn,Cxcl1,Ank3,Ppib,Nrg1,Alcam,Il17ra,Ano6,Gpr35,Itgb2,Scn1b,Cxadr,S100a8,Csf1r,Saa3,Ablim1,Slc8b1,Cmtm7,Ednra,Nrp1,Vav1,Angpt2,Itgb3,Lmo4,Mst1,Calr,Hmgb2,Il16,Xcr1,Adam8,P2rx4,Flot1,Rab13,Mif,Cx3cr1,Cysltr1,Nckap1l,Fpr2,Plxna3,Slit3,Rarres2,Edn1,Ccl6,Slamf9,Adam10,Fes,Pla2g7,Vcam…	0.303102625298329
Ontology - Biological Process	GOBP_RESPONSE_TO_MOLECULE_OF_FUNGAL_ORIGIN	0.0433299952541594	0.297000674108275	0.321775918075361	-0.728216380566463	-1.53946346000996	6	Clec7a,Myd88,Tlr2,Scimp	0.666666666666667
Ontology - Molecular Function	GOMF_OXIDIZED_DNA_BINDING	0.0576120740631377	0.327478081168732	0.321775918075361	-0.598024672519468	-1.53921513163174	11	Msh2,Mutyh,Pot1a,Blm,Rps3,Ogg1	0.545454545454545
Ontology - Cellular Component	GOCC_ENDOCYTIC_VESICLE_MEMBRANE	0.0425509261100287	0.293926444709111	0.321775918075361	-0.437304625927494	-1.53869867731835	36	Smo,Ston2,Dmbt1,H2-Q7,Slc11a1,Pip4p1,Ap2a1,Hrg,Tbc1d5,Epn2,Csf3r,H2-D1,Sec61a1	0.361111111111111
Regulatory Target Gene - miRDB	MIR_3963	0.0336551754367136	0.257974656544349	0.321775918075361	-0.485851936237322	-1.53868137820016	23	Bmf,Tceal9,Mrps31,Cd83	0.173913043478261
Ontology - Biological Process	GOBP_REGULATION_OF_HEART_RATE_BY_CHEMICAL_SIGNAL	0.0236298496045312	0.214073924709455	0.352487857583619	-0.814366362575083	-1.53867087624921	4	Tpm1,Nos1ap,Chrm3	0.75
Ontology - Biological Process	GOBP_CHONDROCYTE_DEVELOPMENT	0.0322401621736459	0.251463838006434	0.321775918075361	-0.493431082168058	-1.53821275062407	22	Tgfbr2,Smpd3,Sox9	0.136363636363636
Ontology - Molecular Function	GOMF_CATALYTIC_ACTIVITY_ACTING_ON_DNA	0.000830804847758166	0.0307801657138182	0.477270815362862	-0.326053749779511	-1.53790583876206	209	Mcm5,Top2a,Msh2,Pole,Hells,Mcm6,Tdp1,Xrcc2,Xrcc5,Ung,Mcm3,Dnase2b,Mcm4,Rad51c,Mcm2,Pcna,Rfc2,Nme1,Ddx1,Recql,Lig1,Tatdn1,Ruvbl2,Chd1l,Helb,Gm960,Recql5,Pold4,Myd88,Mcm7,Ercc6l,Ercc2,Atad5,Neil2,Ruvbl1,Exo5,Tep1,Pld3,Ptbp1,Pold1,Mutyh,Ttf2,Hltf,Mlh1,Pld4	0.215311004784689
Ontology - Biological Process	GOBP_REGULATION_OF_FIBRINOLYSIS	0.055905981944347	0.326662282293179	0.321775918075361	-0.558092728985341	-1.53777543183321	14	Serpinf2,Plau,Hrg,Plg,Cpb2,F11,Vtn,Plat,Serpine1	0.642857142857143
Ontology - Biological Process	GOBP_UBIQUINONE_METABOLIC_PROCESS	0.04494893043767	0.304291450560482	0.321775918075361	-0.49906120335635	-1.53767501046712	20	Pdss1,Hmgcr,Coq8b,Coq7,Coq5,Coq4,Coq3,Fdxr,Ubiad1	0.45
Ontology - Biological Process	GOBP_MATERNAL_PLACENTA_DEVELOPMENT	0.0275592334083433	0.231784304099073	0.352487857583619	-0.465633582632521	-1.53751388821613	27	Ctsl,Cdh1,Tppp3,Parp1,Il11ra1,Pla2g4a,Prdm1,Junb,Tmed2,Prdx3	0.37037037037037
Ontology - Biological Process	GOBP_TOLERANCE_INDUCTION	0.0396141941896033	0.282542414440553	0.321775918075361	-0.472075671072887	-1.53667595831917	25	Tgfbr2,Tnfaip3,Cd86,C3ar1,Xkr8,Foxp3,Marchf7,Cd3e,Runx1,Lilrb4b,Icos,Hmgb1,Itch,Cd274	0.56
Canonical Pathways - Reactome	REACTOME_PHENYLALANINE_AND_TYROSINE_METABOLISM	0.0600767387123853	0.33046288982106	0.321775918075361	-0.596841739400085	-1.53617046033183	11	Hgd,Tat,Qdpr,Pah,Hpd,Fah	0.545454545454545
Ontology - Biological Process	GOBP_REGULATION_OF_NITRIC_OXIDE_MEDIATED_SIGNAL_TRANSDUCTION	0.0501002004008016	0.318828511894564	0.287857117255149	-0.640863180058994	-1.53574827533146	9	Spink1	0.111111111111111
Ontology - Biological Process	GOBP_ENDOCHONDRAL_BONE_MORPHOGENESIS	0.016498615328517	0.178178365946636	0.352487857583619	-0.413149707218049	-1.53571857715741	50	Nab2,Tgfbr2,Smpd3,Rarb,Sox9,Ihh,Mmp13,Bmp4,Rara,Cbs,Csgalnact1	0.22
Ontology - Molecular Function	GOMF_IGE_BINDING	0.0244996493010865	0.217359693494395	0.352487857583619	-0.812801101169993	-1.53571345775993	4	Fcer1g,Lgals3,Fcgr4,Fcer2a	1
Canonical Pathways - Reactome	REACTOME_CELL_CYCLE	9.19721881266191e-06	0.00102223254928232	0.593325476396405	-0.29438198728547	-1.53563166907812	534	Mcm5,H2bc21,Pole,Mnat1,Mcm6,Mad1l1,Rbl1,Gins1,Brca1,Cdc6,Ptk6,Ccne1,Ncapg2,Trp53,Nuf2,Mcm3,Rpa1,Nup93,Cenpu,Mastl,Rbx1,Kat5,Mcm4,Mcm2,Prim1,Tuba8,Tubb5,Esco2,Pcna,Chek1,Rps27a,Orc3,Sfi1,Rfc2,Sec13,Aurkb,Tuba1b,Ccna2,Lig1,Mad2l1,Ncapg,Haus8,Pold4,Anapc4,Anapc11,Cdc20,Bub1b,Xpo1,Cdk1,Lpin3,Psmd13,Psmd14,Plk4,Brcc3,Tubb6,Gins2,Mdc1,Sgo2a,Psmc5,Mcm7,Ercc6l,Banf1,Dynll1,Stag1,Emd,Nup133,Ckap5,Cdc14a,H…	0.368913857677903
Ontology - Biological Process	GOBP_NCRNA_CATABOLIC_PROCESS	0.0425509261100287	0.293926444709111	0.321775918075361	-0.43639826342452	-1.53550955307449	36	Ang,Slfn9,Snd1,Exosc9,Exosc10,Pnpt1,Dis3,Parn,Exosc8,Trdmt1,Exosc2,Ddx49,Slfn2	0.361111111111111
Canonical Pathways - Wiki	WP_NONHOMOLOGOUS_END_JOINING	0.0542635658914729	0.323827145989975	0.271288554688953	-0.692162914482456	-1.53515927369431	7	Xrcc5,Prkdc,Mre11a,Xrcc4,Xrcc6	0.714285714285714
Ontology - Biological Process	GOBP_REGULATION_OF_NEUTROPHIL_CHEMOTAXIS	0.0335816803769963	0.257896642238416	0.321775918075361	-0.456741569453622	-1.53511262291851	28	Mpp1,Ccl21a,Ednra,Nckap1l,Edn1,Rac2,Cd74,Dysf,C3ar1,Il1b,Nod2,Dnm1l	0.428571428571429
Ontology - Biological Process	GOBP_LEUKOCYTE_HOMEOSTASIS	0.00496815860147515	0.0921383295673347	0.407017918923954	-0.356070514936671	-1.53493102445745	112	Jak3,Hc,Cd24a,Tspan9,Gcnt4,Spns2,Axl,Csf1r,Slc15a4,Siva1,Kitl,Flt3,Mif,Nckap1l,Fadd,P2rx7,Prdx2,Tnfaip3,Gpr183,Fcer1g,Cd74,Tgfb2,Pde4b,Ccr2,Cd44,Dock10,Ppp2r3c,Mthfd1,Bcl2l11,Rps6,Xkr8,Foxp3,Coro1a,Pirb,Ripk3,Casp3,Tnfrsf23,Ccnb2,Dnaja3,Sash3,Traf3ip2,F2r	0.375
Canonical Pathways - Biocarta	BIOCARTA_IL4_PATHWAY	0.0415917863821387	0.290181578485672	0.321775918075361	-0.616227668790968	-1.53492710813736	10	Jak3,Il4ra,Jak1,Il2rg,Shc1,Stat6	0.6
Ontology - Biological Process	GOBP_RESPONSE_TO_NUTRIENT	0.0154597846078853	0.172187788899934	0.380730400722792	-0.395236585423599	-1.53461056087508	61	Rbp1,Lpl,Serpina7,Arsa,Cdkn2d,Pim1,Kynu	0.114754098360656
Curated - Chemical and Genetic Perturbation	WIEMANN_TELOMERE_SHORTENING_AND_CHRONIC_LIVER_DAMAGE_DN	0.0456564039143594	0.307029724642572	0.321775918075361	-0.725879289082583	-1.53452280358126	6	H19,S100a9,Hmgcr	0.5
Ontology - Biological Process	GOBP_REGULATION_OF_FEMALE_RECEPTIVITY	0.0456564039143594	0.307029724642572	0.321775918075361	-0.725670120798918	-1.53408061779927	6	Avpr1a	0.166666666666667
Curated - Chemical and Genetic Perturbation	CUI_TCF21_TARGETS_UP	0.0399891319633774	0.284582506480149	0.321775918075361	-0.467089829222959	-1.53393601544921	26	Rbp1,Igfbp2,Cyp7b1,Epha4,Hmmr,Cldn6,Lhfpl2,Cdkn1b	0.307692307692308
Ontology - Cellular Component	GOCC_PROTEASOME_CORE_COMPLEX_BETA_SUBUNIT_COMPLEX	0.0501002004008016	0.318828511894564	0.287857117255149	-0.640036971570369	-1.53376837025819	9	Psmb3,Psmb8,Psmb4,Psmb2,Psmb5,Psmb6	0.666666666666667
Ontology - Cellular Component	GOCC_COPII_COATED_ER_TO_GOLGI_TRANSPORT_VESICLE	0.0197868778686915	0.195555882550842	0.352487857583619	-0.410307106780306	-1.53361085947719	51	Yif1b,Sec13,Tmed3,Tmed10,Lman1,Pcsk9,Yipf5,Sec24c,Yif1a,App,Vti1a,Tmed2,Tmed7,Sec23b,Tmed1,Sec31a,Sec22b,Sec24d,Slc30a5,Cnih4,Gosr2,Uso1,Sar1a,Tmed5,Yipf6	0.490196078431373
Canonical Pathways - Biocarta	BIOCARTA_ERAD_PATHWAY	0.0529661016949153	0.323307207498384	0.287857117255149	-0.569796171111837	-1.53345674908585	13	Rbx1,Ganab,Sae1,Sec61a1,Uba2	0.384615384615385
Ontology - Biological Process	GOBP_POSITIVE_REGULATION_OF_LEUKOCYTE_APOPTOTIC_PROCESS	0.0655555527589019	0.336548019574859	0.287805130535564	-0.449336236871783	-1.53342805420864	30	Jak3,Bbc3,Trp53,Cd24a,Adam8,P2rx7,Siglec1,Tgfb2,Cd44,Bcl2l11	0.333333333333333
Curated - Chemical and Genetic Perturbation	PASQUALUCCI_LYMPHOMA_BY_GC_STAGE_UP	0.000568836520729328	0.0235251382797749	0.477270815362862	-0.313217852481124	-1.53296357634584	270	Large2,Syne4,Btg2,Ifitm3,Cystm1,Smpdl3b,Aig1,B3galnt1,Etl4,Mansc1,Asph,Ppa1,Agpat5,Prrg4,Stt3a,Maged1,Chid1,Fkbp11,Tspan15,Tacc2,Ssr1,Epdr1,Tmed10,Ssr3,Lars,Gls2,Dusp9,Lman1,Csrnp1,Btg3,Armcx3,Gstp3,1810014B01Rik,Irf4,Fndc3b,Tgm2,Slamf9,Gpm6a,Spcs2,Tjp1,Clptm1l,Ssr2,Prdm1,Kdelr2,Hsp90b1,Sting1,Srprb,Mt2,Pdia3,Tpst2,Rpn1,Coq3,Cd44,Surf4,Spint1,Abcc1,Tpst1,Sec61a1,Basp1,Tmed1,Nomo1,Creb3l2,Fut4,Lep…	0.403703703703704
Canonical Pathways - Reactome	REACTOME_BINDING_AND_UPTAKE_OF_LIGANDS_BY_SCAVENGER_RECEPTORS	0.0314712573200593	0.24840270909514	0.321775918075361	-0.451137175505613	-1.53254106475161	31	Apoa1,Sparc,Hpx,Calr,Hp,Scarb1,Ambp,Hsp90b1,Msr1	0.290322580645161
Tumor Phenotype Ontology	MP_INCREASED_ADENOCARCINOMA_INCIDENCE	0.0796884326445965	0.36171677948859	0.287805130535564	-0.585707166991983	-1.53247184927374	12	Trp53,Aurkb,Lig1,Bub1b,Mlh1	0.416666666666667
Curated - Chemical and Genetic Perturbation	LEI_HOXC8_TARGETS_DN	0.0578158458244111	0.327478081168732	0.276500599254472	-0.552144270953466	-1.53223844330931	15	Grem2,Krt19,Ass1,Elmo1	0.266666666666667
Ontology - Biological Process	GOBP_MYELOID_LEUKOCYTE_ACTIVATION	0.00192844395966373	0.0502683152677817	0.45505986738723	-0.327377276097476	-1.53219111643115	198	Tgfbr2,Tlr3,Slc7a2,Il4ra,Ndrg1,Trem2,Slc11a1,Enpp3,Itgb2,Cd300a,Ifngr1,Csf1r,Clu,Myd88,C1qa,Il33,Lcp2,Il16,Fgr,Plscr1,Cx3cr1,Irf4,Pycard,Snap23,Ptpn6,Pla2g4a,Myo1f,Adam10,Fes,Cd84,Tlr2,Gpr137b,Rac2,Foxp1,Fcer1g,App,Spi1,Klrk1,Fyb,Ccr2,Aif1,Cd48,Pi4k2a,Dysf,Stk39,Kars,Cx3cl1,Rbpj,Fcgr4,Tlr1,Pirb,Tlr9,Dock2,F2rl1,Cnr2,Fcgr3,D6Wsu163e,Tyrobp,Ttbk1,Tlr6,Tmem106a,Nr1d1,Cd200,Traf3ip2,Fn1,Plcg2,Rhoh,Sn…	0.363636363636364
Cell Type Signatures	TABULA_MURIS_SENIS_HEART_FIBROBLAST_OF_CARDIAC_TISSUE_AGEING	0.000437468927735974	0.020004829109755	0.49849310876659	-0.32246810323067	-1.53187640862362	220	Tagln2,Ldhb,Tnfsf12,Cystm1,Serpina3n,Sox9,Crip2,Ssbp4,Tmem176a,Ifitm2,Gpnmb,Fos,Lgmn,Cxcl1,Hes1,Tubb5,Meox1,Icam1,Tmem176b,Rnf181,Scn1b,Pcolce,Ptma,Irf1,Lmo4,Anapc11,Nfkbiz,C1qc,C4b,C1qa,Il33,Arhgdib,Cyba,Fxyd5,Aldoa,Tnfrsf1a,Arhgdia,Lyz2,Vcam1,Prr13,Cd63,Cd74,Clic1,C1qb,Lgals3bp,Junb,Twf1,Sumo3,Cirbp,H2-D1,Rbm3,Rplp0,Gstp1,Socs3,Psmb8,Txn2,Rps3,Lamtor1,Egr1,Cx3cl1,Eif5a,Slc25a3,Rack1,Shisa5,Aox3…	0.336363636363636
Ontology - Biological Process	GOBP_NEGATIVE_REGULATION_OF_CATION_CHANNEL_ACTIVITY	0.0399891319633774	0.284582506480149	0.321775918075361	-0.437578364755095	-1.53147076609257	34	Ppp3cc,Gstm7,Calm2,Ank3,Gpr35,Calm1,Dysf,Cbarp,Kcne4,Sri,Calm3,Cacnb3	0.352941176470588
Ontology - Biological Process	GOBP_POSITIVE_REGULATION_OF_CELL_ADHESION_MEDIATED_BY_INTEGRIN	0.0422946191100029	0.2926612100543	0.321775918075361	-0.505337456526847	-1.53108906171975	19	Ccl21a,P2ry12,Cd24a,Itgb3,Nckap1l,Ptpn6,Tgfb2	0.368421052631579
Ontology - Cellular Component	GOCC_WEIBEL_PALADE_BODY	0.0462380063399814	0.308742585854924	0.321775918075361	-0.724219904373281	-1.53101483233227	6	Rab27a,Vwf,Edn1	0.5
Ontology - Biological Process	GOBP_ESTABLISHMENT_OF_MITOTIC_SPINDLE_LOCALIZATION	0.0392345601135785	0.281087347635552	0.321775918075361	-0.43498009595574	-1.53094426840968	35	Insc,Kat5,Mad2l1,Plk1,Cdk5rap2,Clasp2,Gpsm2,Kpnb1,Enkd1,Cenpa,Spry2,Nusap1,Htt	0.371428571428571
Ontology - Biological Process	GOBP_ICOSANOID_SECRETION	0.0321038401348567	0.250879860706726	0.321775918075361	-0.450593570343939	-1.53069440418248	31	Acsl4,Cyp4a31,Bdkrb2,Mif,P2rx7,Map2k6,Edn1,Pla2g4a,Cyp4a32,Il1b,Cyp4a12a	0.354838709677419
Canonical Pathways - Reactome	REACTOME_SODIUM_PROTON_EXCHANGERS	0.0449550411497424	0.304291450560482	0.321775918075361	-0.761392788800661	-1.53052340879927	5	Slc9a8,Slc9a7,Slc9a1	0.6
Ontology - Biological Process	GOBP_HUMORAL_IMMUNE_RESPONSE_MEDIATED_BY_CIRCULATING_IMMUNOGLOBULIN	0.023917949381217	0.214714595412851	0.352487857583619	-0.417596471572082	-1.5304434266867	45	C9,C8b,Hc,C2,Trem2,Ighg2b,Hpx,Ighg2c,C1qc,C4bp,C1qa,Cr1l,Ptpn6,C1qb,Ptprc,Susd4,C1rl,C8a,Nod2,Fcer2a	0.444444444444444
Curated - Chemical and Genetic Perturbation	MORI_MATURE_B_LYMPHOCYTE_DN	0.0131780663907481	0.158446961460636	0.380730400722792	-0.380187811818675	-1.5298757410724	72	Mpp1,Mcm5,Gfra1,Cycs,Ndufc1,Brca1,Cox7a2,Gas7,Rgs2,Prep,Mthfd2,Desi1,Cdkn3,Marcks,Zbed3,Ufc1,Ptgr1,Ccnd3,Lmnb1,Litaf,Cks1b,Ncbp2,Rrm2,Snrpc,Cd93,Ccnb2,Uck2,Ezh2,Stmn1,Sox4	0.416666666666667
Ontology - Cellular Component	GOCC_ENZYME_ACTIVATOR_COMPLEX	0.045550463511017	0.306832983372823	0.321775918075361	-0.760960646645361	-1.52965473274356	5	Mnat1,Pcna	0.4
Ontology - Biological Process	GOBP_REGULATION_OF_LYMPHOCYTE_MEDIATED_IMMUNITY	0.00439202374798724	0.0852052607109524	0.407017918923954	-0.336877475263564	-1.52888738134564	153	H2-Q2,Bcl6,Msh2,Il1r1,Fzd5,H2-Q7,Trem2,Trpm4,Cd24a,H2-Q1,Ighg2b,H2-M2,Arg1,Slc15a4,Hpx,Was,Vav1,C4bp,Shld1,Cr1l,Nckap1l,Fadd,Serpinb9,Atad5,P2rx7,Ptpn6,Kmt5c,Malt1,Fcer1g,Fcgr1,Klrk1,Mlh1,Tap2,Ccr2,Cd28,Ptprc,Susd4,H2-D1,Pvr,Cyrib,Il1b,Foxp3,Arrb2,Ripk3,Nod2,Stat6,Fcer2a,Fcgr3,Tnfrsf1b,Gata3,Sash3,Klrd1,H2-T22,H2-T23	0.352941176470588
Curated - Chemical and Genetic Perturbation	BAKER_HEMATOPOIESIS_STAT3_TARGETS	0.0578158458244111	0.327478081168732	0.276500599254472	-0.550936545834048	-1.5288869227842	15	Pim1,Birc5,Ccna2,Ccnd1,Ccnd3,Mcl1	0.4
Positional	chrXF5	0.0335816803769963	0.257896642238416	0.321775918075361	-0.454844228953706	-1.52873564401799	28	Mid1,Tceanc,Tmsb4x,Hccs,Rnf138rt1,Tlr8,Trappc2,Zrsr2,G530011O06Rik,Siah1b,Vegfd,Tlr7,Rpl7a-ps11,Prps2,Bmx	0.535714285714286
Ontology - Biological Process	GOBP_REGULATION_OF_PRODUCTION_OF_MOLECULAR_MEDIATOR_OF_IMMUNE_RESPONSE	0.00235276477832452	0.0578813782501732	0.431707695803346	-0.335452991473015	-1.5285948525627	161	Tlr3,Bcl6,Msh2,Il1r1,Jak3,Il4ra,Apoa1,Fzd5,Spon2,Trpm4,Laptm5,Ddx1,Axl,Arg1,Slc15a4,Hpx,Shld1,Myd88,Prkdc,Il33,Mif,Nlrx1,Atad5,Pycard,P2rx7,Tnfaip3,Kmt5c,Tlr2,Malt1,Foxp1,Fcer1g,Cd74,Tgfb2,Mlh1,Ccr2,Cd28,Litaf,Ptprc,Cd86,Scimp,Il1b,Foxp3,Tlr9,Nod2,Stat6,Gprc5b,Xbp1,F2rl1,Tnfrsf1b,Gata3,Sash3,Gpi1,Mapkapk2	0.329192546583851
Ontology - Biological Process	GOBP_RIBOSOMAL_SMALL_SUBUNIT_ASSEMBLY	0.0466700157216675	0.310037143881348	0.321775918075361	-0.493239245552062	-1.52842814729282	21	Xrcc5,Eral1,Prkdc,Rps27,Rps6,Rps14,Rpl38,Rps5,Rpsa,Rps25	0.476190476190476
Ontology - Biological Process	GOBP_OUTER_DYNEIN_ARM_ASSEMBLY	0.0501002004008016	0.318828511894564	0.287857117255149	-0.637797524229733	-1.52840181543325	9	Dnai1,Odad3,Zmynd10,Lrrc61	0.444444444444444
Ontology - Biological Process	GOBP_DEHYDROASCORBIC_ACID_TRANSPORT	0.0462380063399814	0.308742585854924	0.321775918075361	-0.72295915575316	-1.52834958545685	6	Slc2a1,Slc2a4,Slc2a8,Slc23a1,Slc2a3	0.833333333333333
Ontology - Biological Process	GOBP_SEQUESTERING_OF_METAL_ION	0.0750635713602952	0.353350723418095	0.287805130535564	-0.517248718671468	-1.52820826558173	18	Lcn2,Cps1,Nrg1,Ciapin1,Lman1	0.277777777777778
Canonical Pathways - Reactome	REACTOME_GLYCOLYSIS	0.0176690104637917	0.185890881097206	0.352487857583619	-0.402117125033361	-1.52809783928484	56	Pkm,Aldoc,Pfkfb1,Nup93,Pfkp,Sec13,Aldoa,Nup133,Tpi1,Pgk1,Nup205,Pgam1,Hk2,Gnpda2,Nup160,Pfkfb4,Nup37,Eno3,Nup107,Nup210	0.357142857142857
Ontology - Biological Process	GOBP_MONONUCLEAR_CELL_MIGRATION	0.00358407042089244	0.0750825223643764	0.431707695803346	-0.338738783699354	-1.52803072744105	139	Cyp7b1,Ccl21a,Sirpa,Trpm4,Lgmn,Ano6,Icam1,Spns2,Csf1r,Slc8b1,Itgb3,Plcb1,Calr,Adam8,Cx3cr1,Fadd,Selenok,Pycard,Rarres2,Ccl6,Asb2,Slamf9,Msn,Adam10,Pla2g7,Gpr183,Itga4,Plg,Pdgfb,App,Spi1,Itgal,Ccl25,Ccr2,Aif1,Fut4,Lgals3,Stk39,C3ar1,Cx3cl1,Ptpro,Coro1a,Ripk3,Ptk2,Gata3,Trpv4,Ccl9,Cd200,Serpine1,Padi2,Cxcl16	0.366906474820144
Canonical Pathways - Reactome	REACTOME_ACTIVATION_OF_THE_PHOTOTRANSDUCTION_CASCADE	0.0271090504167229	0.229323653234487	0.352487857583619	-0.80865048268039	-1.5278712431476	4	Gnat1	0.25
Ontology - Molecular Function	GOMF_SERINE_TRANSMEMBRANE_TRANSPORTER_ACTIVITY	0.0542635658914729	0.323827145989975	0.271288554688953	-0.688856559977104	-1.5278260567958	7	Slc1a5,Sfxn1,Sfxn2,Slc1a4,Sfxn3	0.714285714285714
Ontology - Biological Process	GOBP_PROTEIN_N_LINKED_GLYCOSYLATION_VIA_ASPARAGINE	0.0566037735849057	0.327409973338061	0.276500599254472	-0.538222857361943	-1.5278026740848	16	Uggt2,Alg8,Stt3a,Magt1,Mgat5,Ddost,Tusc3,Rpn1	0.5
Canonical Pathways - Reactome	REACTOME_THE_ROLE_OF_GTSE1_IN_G2_M_PROGRESSION_AFTER_G2_CHECKPOINT	0.0192677244799526	0.193220507707795	0.352487857583619	-0.383218914176036	-1.52768443480436	67	Trp53,Tuba8,Rps27a,Tuba1b,Cdk1,Psmd13,Psmd14,Tubb6,Psmc5,Plk1,Psmf1,Psmb3,Psmb8,Psmc6,Psmb4,Psme2b,Tuba1a,Psmb2,Psmc2,Ccnb2,Psmc4,Psmd9,Psma3,Psmd6,Psmb5,Psmd4,Psme2,Psmd1,Psmc3,Psmb6,Psma8,Psma2,Psma7,Psma5,Psma6,Psmd2,Psma1,Tubb4b,Ubb	0.582089552238806
Curated - Chemical and Genetic Perturbation	YAO_TEMPORAL_RESPONSE_TO_PROGESTERONE_CLUSTER_4	0.0501002004008016	0.318828511894564	0.287857117255149	-0.637389680431328	-1.5274244688958	9	Rgs5,Gcat,Ercc2,Rcc2,Ccdc90b,Fkbp10,Ldlr,Fdps	0.888888888888889
Ontology - Molecular Function	GOMF_HEPARAN_SULFATE_PROTEOGLYCAN_BINDING	0.0578158458244111	0.327478081168732	0.276500599254472	-0.550323363768964	-1.5271853002513	15	Lpl,Fst,Chrd,Hrg,App,Cfhr4,Ptprc,Atp1a3	0.533333333333333
Ontology - Biological Process	GOBP_QUINOLINATE_BIOSYNTHETIC_PROCESS	0.0473367312431097	0.311317016633283	0.321775918075361	-0.759444141259464	-1.52660631013328	5	Acmsd,Kynu,Kmo,Htt	0.8
Ontology - Biological Process	GOBP_PYRIMIDINE_RIBONUCLEOTIDE_BIOSYNTHETIC_PROCESS	0.0566037735849057	0.327409973338061	0.276500599254472	-0.537791861936919	-1.52657924785185	16	Ctps2,Nme4,Nme1,Cad,Nme2,Uck2,Nme6,Uprt	0.5
Ontology - Biological Process	GOBP_ALPHA_BETA_T_CELL_LINEAGE_COMMITMENT	0.0750635713602952	0.353350723418095	0.287805130535564	-0.516688477091728	-1.52655303516361	18	Stat3,Ctsl,Irf4,Foxp3,Stat6,Ly9	0.333333333333333
Canonical Pathways - Reactome	REACTOME_THE_CANONICAL_RETINOID_CYCLE_IN_RODS_TWILIGHT_VISION	0.0578010801441522	0.327478081168732	0.321775918075361	-0.553992537879812	-1.52647771584367	14	Rbp1,Rdh5	0.142857142857143
Ontology - Biological Process	GOBP_PURKINJE_MYOCYTE_TO_VENTRICULAR_CARDIAC_MUSCLE_CELL_SIGNALING	0.0309538977591444	0.246353621897119	0.352487857583619	-0.894341084711705	-1.52619491416712	3	Trpm4,Scn1b	0.666666666666667
Ontology - Molecular Function	GOMF_NITRIC_OXIDE_SYNTHASE_REGULATOR_ACTIVITY	0.0611439842209073	0.331053844168694	0.257206466468838	-0.659245232559052	-1.52604885978153	8	Calm2,Calm1,Dynll1,Egfr,Calm3	0.625
Ontology - Cellular Component	GOCC_PREFOLDIN_COMPLEX	0.0542635658914729	0.323827145989975	0.271288554688953	-0.687837791226569	-1.5255665131791	7	Vbp1,Pfdn4,Pfdn1,Pfdn5,Pfdn6	0.714285714285714
Ontology - Biological Process	GOBP_RESPONSE_TO_INTERLEUKIN_2	0.0473367312431097	0.311317016633283	0.321775918075361	-0.758916726512555	-1.5255461206645	5	Jak3,Jak1	0.4
Ontology - Biological Process	GOBP_BRANCHED_CHAIN_AMINO_ACID_BIOSYNTHETIC_PROCESS	0.0273989840358016	0.231043592988938	0.352487857583619	-0.807331769714723	-1.52537965542044	4	Sds,Sdsl	0.5
Ontology - Molecular Function	GOMF_MISMATCH_REPAIR_COMPLEX_BINDING	0.0440564410194955	0.300436019819781	0.321775918075361	-0.612354393646533	-1.52527938325001	10	Msh2,Pcna,Mutyh,Mlh1	0.4
Positional	chr5B1	0.015962022868037	0.175582251548407	0.352487857583619	-0.381951564288309	-1.52509741033283	68	Cgref1,Drc1,Gm26608,Xrcc2,Spon2,Ift172,Gpn1,Agbl5,Cad,Fosl2,Babam2,Tmem214,Zfp512,Slc5a6,Mpv17,Emilin1,Rnf32,Ppp1cb,Cenpa,Ost4,Krtcap3,Insig1,Slc35f6,Tyms,Supt7l	0.367647058823529
Ontology - Biological Process	GOBP_REGULATION_OF_ORGANIC_ACID_TRANSPORT	0.0139863913068649	0.163301927668825	0.380730400722792	-0.379507178318115	-1.52496426203582	71	Il1rn,Slc43a1,Acsl4,Avpr1a,Cyp4a31,Rgs2,Arg1,Slc38a1,Rgs4,Mif,P2rx7,Map2k6,Acsl5,Edn1,Pla2g4a,Eprs,Cyp4a32,Adora1,Kmo,Slc43a2,Abat,Repin1,Slc38a3,Il1b,Cyp4a12a,Agt,Akt2	0.380281690140845
Ontology - Biological Process	GOBP_HISTONE_H3_K9_ACETYLATION	0.0446726050456351	0.303411443892097	0.321775918075361	-0.61214715725093	-1.5247631896782	10	Smarcb1,Brca1,Chek1,Piwil2,Crtc2	0.5
Ontology - Biological Process	GOBP_IMPORT_INTO_CELL	0.00191676303064151	0.0500453381817575	0.45505986738723	-0.33324753271478	-1.52448597041614	168	Smpd3,Slc43a1,Slc1a5,Slc2a1,Slc7a2,Ppp3cc,Lcn2,Slc15a2,Trem2,Acsl3,Trpm4,Rgs2,Slc6a20b,Slc7a1,Arg1,Kcnj15,Slc38a1,Slc15a4,Slc12a4,Neurl1b,Slc9a7,Slc7a8,Itgb3,Rgs4,Flot1,Slc8a1,Actb,Slc12a7,Lrrc8e,Atp1b3,Vps28,Acsl5,Slc38a4,Slc12a9,Eprs,Steap2,Slc2a5,Neurl3,Itga4,Kcnj10,Slc9a1,Slc1a4,Slc5a6,Steap4,Abcc1,Slc43a2,Atp1a3,Trpv2,Kcnj8,Slc38a3,Abcc9,Steap3,Slc3a2,Kcnj16,Slc30a5,Agt,Akt2	0.339285714285714
Ontology - Biological Process	GOBP_AROMATIC_AMINO_ACID_TRANSPORT	0.0446726050456351	0.303411443892097	0.321775918075361	-0.612033110688406	-1.52447911746062	10	Slc16a10,Slc7a1,Slc15a4,Slc7a8,Slc36a4,Slc38a3,Slc3a2	0.7
Ontology - Molecular Function	GOMF_BASIC_AMINO_ACID_TRANSMEMBRANE_TRANSPORTER_ACTIVITY	0.0590644792916202	0.328817963124663	0.321775918075361	-0.553121022215398	-1.52407633107804	14	Slc7a2,Slc66a1,Slc7a1,Slc15a4,Slc25a15,Slc38a9,Slc38a4	0.5
Ontology - Cellular Component	GOCC_U5_SNRNP	0.0587002096436059	0.328122597509097	0.271288554688953	-0.536722079622126	-1.52354255727122	16	Snrpe,Snrpd1,Snrpd2,Snrpg,Snrpd3,Snrnp200	0.375
Ontology - Biological Process	GOBP_BOX_C_D_SNORNP_ASSEMBLY	0.0541082164328657	0.323827145989975	0.276500599254472	-0.635718679164109	-1.523420123828	9	Ruvbl2,Nopchap1,Ruvbl1,Znhit3,Pih1d2,Snu13	0.666666666666667
Ontology - Biological Process	GOBP_CONSTITUTIVE_SECRETORY_PATHWAY	0.0491460198465193	0.316302115315392	0.321775918075361	-0.720576896956143	-1.52331344445788	6	Rab27a,Tmem167,Rab11b,Trappc11,Rab33b	0.833333333333333
Ontology - Biological Process	GOBP_ASPARTATE_TRANSMEMBRANE_TRANSPORT	0.0578158458244111	0.327478081168732	0.276500599254472	-0.548802300302527	-1.52296424419657	15	Slc1a5,Slc3a1,Slc25a12,Lrrc8e,Slc25a22,Slc1a4	0.4
Curated - Chemical and Genetic Perturbation	GUILLAUMOND_KLF10_TARGETS_UP	0.0323087582633771	0.251753493673491	0.321775918075361	-0.432936933940588	-1.52245089602497	37	Lpl,Saa1,Lcn2,Ndrg1,Serpine2,Nnmt,Rgs5,Pck1,Cd320,Itga4,Mt2,Ccr2,Lasp1	0.351351351351351
Ontology - Molecular Function	GOMF_BETA_1_3_GALACTOSYLTRANSFERASE_ACTIVITY	0.0479321540231432	0.313379953080231	0.321775918075361	-0.757348135913318	-1.52239299829945	5	B3galnt1,C1galt1c1	0.4
Canonical Pathways - Reactome	REACTOME_MRNA_CAPPING	0.034814001661055	0.262829290842069	0.321775918075361	-0.452926160974592	-1.52228899986892	28	Mnat1,Rngtt,Polr2l,Polr2h,Ercc2,Ncbp2,Supt5,Polr2c,Polr2g,Polr2i,Polr2e,Polr2d,Gtf2h2	0.464285714285714
Curated - Chemical and Genetic Perturbation	FOSTER_TOLERANT_MACROPHAGE_UP	0.0050250922052145	0.0925507488428747	0.407017918923954	-0.335267802935512	-1.52158203180116	153	Il1rn,Slc7a2,Ppp3cc,Cycs,Lcn2,Lrrc4,Galnt15,Clmp,Ass1,Ms4a6c,Cxadr,Spic,Saa3,Adhfe1,Pgap2,Slc7a8,Lmo4,Il18bp,Hp,Btg3,Mthfd2,Ms4a6d,Serpinb9,Fpr2,Slamf9,Sgk1,Oas3,Xaf1,Fgl2,Msr1,Ms4a4c,Itgal,Agtrap,Slfn1,Ppm1h,Cln5,Stat1,Gpr18,Tmcc3,Marco,Pvr,Pik3ap1,Cd38,Dnajc1,Tgfbi,Tnfrsf1b,Hilpda,Slc16a3,Tank,Cd200	0.326797385620915
Ontology - Biological Process	GOBP_PERICYTE_CELL_DIFFERENTIATION	0.0611439842209073	0.331053844168694	0.257206466468838	-0.657232710473458	-1.5213901881942	8	Pdgfb,Bmp4,Spi1,Tgfb2,Wnt4	0.625
Positional	chrXF4	0.0472964495429582	0.311317016633283	0.321775918075361	-0.490886647046985	-1.52113801819854	21	Ctps2,S100g,Eif1ax,Rps6ka3,Gm15190,Txlng	0.285714285714286
Ontology - Biological Process	GOBP_EXONUCLEOLYTIC_CATABOLISM_OF_DEADENYLATED_MRNA	0.0541082164328657	0.323827145989975	0.276500599254472	-0.63472900594483	-1.52104849601891	9	Exosc9,Exosc8,Exosc2	0.333333333333333
Ontology - Molecular Function	GOMF_IMMUNOGLOBULIN_BINDING	0.0335169593570354	0.257896642238416	0.321775918075361	-0.524810346746123	-1.52099281662228	17	Vwf,Hrg,Ambp,Fcer1g,Fcgr1,Lgals3,Fcgr4,Fcer2a,Fcgr3,Jchain	0.588235294117647
Ontology - Biological Process	GOBP_CELL_ADHESION_MEDIATED_BY_INTEGRIN	0.0099518327559456	0.136438205592379	0.380730400722792	-0.373576378464459	-1.52072058214397	76	Itga7,Mmrn1,Ccl21a,Muc1,P2ry12,Cd24a,Icam1,Itgb2,Itgb3,Nckap1l,Plau,Ptpn6,Hrg,Itga4,Itga3,Itgal,Tgfb2,Emilin1,Itgax,Lpxn,Vtn,Fyb2,Itgbl1,Fermt3	0.315789473684211
Ontology - Cellular Component	GOCC_PROTEIN_COMPLEX_INVOLVED_IN_CELL_MATRIX_ADHESION	0.0822384089366764	0.365616182822299	0.287805130535564	-0.581091543468775	-1.52039531424944	12	Mmrn1,Plau,Emilin1,Vtn,Tnc,Nid1	0.5
Ontology - Molecular Function	GOMF_SINGLE_STRANDED_DNA_BINDING	0.00636162504852002	0.106727262999542	0.407017918923954	-0.351431700416361	-1.52025663666477	115	Mcm5,Msh2,Mcm6,Tdp1,Swsap1,Hnrnpa1,Trp53,Mcm3,Rpa1,Ssbp2,Mcm4,Mcm2,Nme1,Recql,Rpa2,Rnf138rt1,Mcm7,Nol12,Polr2h,Mms22l,Ptbp1,Hnrnpk,Mlh1,Ssbp3,Hnrnpa2b1,Ctc1,Rnf138,Pot1a,Blm,Smc2,Polr2g,Hnrnpdl,Rad51	0.28695652173913
Ontology - Biological Process	GOBP_RETINA_VASCULATURE_DEVELOPMENT_IN_CAMERA_TYPE_EYE	0.0530086205939956	0.323307207498384	0.321775918075361	-0.493398728281552	-1.52022815953711	20	Col4a1,Nrp1,Pdgfb,Acvr2b,Vstm4,Acvrl1,Pdgfrb,Rhoj,Pdgfra,Lrp5,Cyp1b1	0.55
Ontology - Biological Process	GOBP_CELLULAR_RESPONSE_TO_INTERLEUKIN_12	0.0497184229202854	0.317822974952783	0.321775918075361	-0.756231544636704	-1.52014846812783	5	Sirpa,Plcb1	0.4
Ontology - Biological Process	GOBP_PHOTORECEPTOR_CELL_DEVELOPMENT	0.0235320203258303	0.213760521531988	0.352487857583619	-0.439324796187331	-1.51982904519121	33	Gnat2,Gnat1,Arl3,Prdm1,Pdgfb,Nphp1,Bbs4,Ift20,Ahi1,Olfm3,Pde6c,Ift140,Cfh	0.393939393939394
Ontology - Molecular Function	GOMF_HELICASE_ACTIVITY	0.00564307332352582	0.0987687868777117	0.407017918923954	-0.342300965053445	-1.51954900048543	132	Mcm5,Hells,Mcm6,Ddx39b,Xrcc5,Ddx39a,Mcm3,Mcm4,Mcm2,Rfc2,Ddx1,Mov10,Recql,Ruvbl2,Chd1l,Helb,Recql5,Mcm7,Ercc6l,Ythdc2,Dqx1,Ercc2,Ruvbl1,Ifih1,Ddx56,Ttf2,Ddx59,Hltf,Ddx49,Snrnp200,Ddx46,Dhx40,Blm,Rfc4,Dhx35,Chtf18,Aqr,Mre11a,Rad51	0.295454545454545
Ontology - Biological Process	GOBP_NEUTROPHIL_HOMEOSTASIS	0.0360463240849743	0.266846168815917	0.321775918075361	-0.452059226131928	-1.51937522387561	28	Hc,Tspan9,Gcnt4,Axl,Csf1r,Pde4b,Ccr2,Cd44,Mthfd1,Xkr8	0.357142857142857
Ontology - Biological Process	GOBP_REGULATION_OF_DOUBLE_STRAND_BREAK_REPAIR	0.00527350498956553	0.0952842655053655	0.407017918923954	-0.349469305461235	-1.51887559397535	117	Fh1,Smarcb1,Fignl1,Timeless,Smarcd3,Fmn2,Kat5,Chek1,Hdgfl2,Dmap1,Ruvbl2,Helb,Was,Recql5,Fus,Rpa2,Smchd1,Shld1,Prkdc,Dpf3,Parp1,Otub1,Actb,Ruvbl1,Actl6a,Atrip,Kmt5c,Mms19,Pnkp,Spidr,Pot1a,Blm,Klhl15,Meaf6,Smarce1,Rad51,Morf4l2,Slf1,Ube2n	0.333333333333333
Ontology - Biological Process	GOBP_ELASTIN_METABOLIC_PROCESS	0.0562015503875969	0.326662282293179	0.266350657088526	-0.684703800102462	-1.51861558379935	7	Ctsl,Hbegf,Cela1	0.428571428571429
Ontology - Molecular Function	GOMF_ATP_DEPENDENT_DNA_DAMAGE_SENSOR_ACTIVITY	0.0609595784909974	0.331053844168694	0.321775918075361	-0.551117681146328	-1.51855630095115	14	Msh2,Xrcc2,Rad51c,Mlh1,Msh5,Rad51	0.428571428571429
Cell Type Signatures	TABULA_MURIS_SENIS_BRAIN_NON_MYELOID_OLIGODENDROCYTE_AGEING	7.87932642086874e-08	1.94013260563083e-05	0.704975715167238	-0.275366936972407	-1.51837084665614	1052	Btg2,Ldhb,Cystm1,Sptssa,Pkm,Cycs,Tpm1,Crip2,Smarcb1,Zfyve21,Aldoc,Aig1,Nmral1,Arl2,Cdkn2d,Gstm7,Enho,Ddx39b,Slc6a8,Stard3nl,Ctsl,Uqcrh,Atp5o,Rnase4,Pycr2,Selenos,Calm2,Pde6d,Smim14,Ddc,Cope,Eif1ax,Plaat3,Fos,Ppib,Ndufs4,Fbln1,Hmgn2,Ndufa12,Mrps18b,Cryzl1,Tubb5,Pcna,Tmsb4x,Rnf181,Gipc1,Samm50,Sec13,Zmat5,Sparc,Tuba1b,Nme1,Pdzd11,Rps11,Rogdi,Nsmce1,Gcat,Tpm3,Snrpd1,Tbcb,Hpf1,Gtf2a2,Pin1,Pip4p1,Ptma…	0.366920152091255
Positional	chr1C4	0.0437089798789912	0.299086029484076	0.321775918075361	-0.433773671920284	-1.51815480643872	34	Acsl3,Epha4,Serpine2,Ihh,Ankzf1,Ap1s3,Farsb,Gmppa,Mrpl44,Cnppd1,Kcne4,Dnpep,Dnajb2,Chpf	0.411764705882353
Curated - Chemical and Genetic Perturbation	JOHANSSON_BRAIN_CANCER_EARLY_VS_LATE_UP	0.0509092692833423	0.320158292683652	0.321775918075361	-0.755238717393318	-1.51815272380342	5	Fos,Racgap1,Rrm2	0.6
Ontology - Biological Process	GOBP_CHITIN_METABOLIC_PROCESS	0.0321330588705376	0.250879860706726	0.321775918075361	-0.889514514514515	-1.51795836212479	3	Chil1,Ctbs,Chil3	1
Ontology - Molecular Function	GOMF_CHITINASE_ACTIVITY	0.0321330588705376	0.250879860706726	0.321775918075361	-0.889514514514515	-1.51795836212479	3	Chil1,Ctbs,Chil3	1
Regulatory Target Gene - GTRD	ZFP738_TARGET_GENES	0.0271283670372546	0.229365829070924	0.352487857583619	-0.414170333076333	-1.51788701997187	45	Gramd1b,Cox7a2,Kbtbd12,Mrps31,Fos,Nmnat2,Ift122,Armcx1	0.177777777777778
Ontology - Biological Process	GOBP_RESPONSE_TO_HEPARIN	0.0515046925853783	0.321011673151751	0.321775918075361	-0.75497296898059	-1.51761852624795	5	Sox9,Gpihbp1,Egr1	0.6
Ontology - Cellular Component	GOCC_ENDOPLASMIC_RETICULUM_LUMEN	0.0212106446566857	0.20111159225726	0.352487857583619	-0.38066656879699	-1.51750962828105	67	Calu,Rdh5,Txndc16,Poglut2,Clu,Dnajc10,Eogt,Calr,Alg12,Pcsk9,Tor4a,Lyz2,Edn1,Hsp90b1,Pdia3,Os9,Ntf3,Wnt4,Vtn,Poglut1,Dnajc1,Selenof,P4hb,Pdia6,Gbf1,Dnajc3,Uggt1,Foxred2,Pdia4,Erp44	0.447761194029851
Ontology - Cellular Component	GOCC_CHAPERONE_COMPLEX	0.0430010010575603	0.295758926483134	0.321775918075361	-0.431151492445452	-1.51746921827616	35	Hspb8,Rpap3,Ruvbl2,Cct7,Sdf2l1,Dnajc9,Cct8,Ruvbl1,Psmg2,Psmg1,Cct3,Cct6a,Dnajb11,Pih1d2,Wdr83os,Cct6b,Cct2	0.485714285714286
Ontology - Biological Process	GOBP_REGULATION_OF_MICROVILLUS_ORGANIZATION	0.0529661016949153	0.323307207498384	0.287857117255149	-0.563749238442302	-1.51718301791059	13	Cdhr2,Pld1,Pls1,Cdhr5	0.307692307692308
Cell Type Signatures	TABULA_MURIS_SENIS_BRAIN_NON_MYELOID_BRAIN_PERICYTE_AGEING	2.35880231085595e-06	0.000334094079515482	0.627256739718528	-0.28416612874975	-1.51710049230992	717	Chil1,Rnd1,Tagln2,Btg2,Ldhb,Ifitm3,Cystm1,Ang,Prg4,Cycs,Mnt,Ndufc1,Smoc2,Smarcb1,Arl2,Cdkn2d,Enho,Sfxn1,Tceal9,Ctsl,Uqcrh,Atp5o,S100a6,Hbegf,Calm2,Smim14,Ifitm2,Cope,Eif1ax,Cxcl1,Ppib,Hmgn2,Hes1,Ndufa12,Rgs2,Elmo1,Ifi30,Tmsb4x,Tmem176b,Atp5j2,Rps11,Nsmce1,Tbcb,Pin1,Ptma,Tmed3,Micos10,Ehd4,Zfp524,Atp5g1,Med28,Irf1,Sh3bgrl3,Pold4,Anapc11,Ndufb4,Uqcr10,Snrpd2,Dtd1,Anp32a,Dnajc9,Il33,Ranbp1,Hmgb2,Mrp…	0.390516039051604
Tumor Phenotype Ontology	MP_INCREASED_MAMMARY_GLAND_TUMOR_INCIDENCE	0.0366624856884681	0.268919836592086	0.321775918075361	-0.451317407472942	-1.51688196452834	28	Msh2,Brca1,Lzts1,Trp53,Mcm4,Fbxo4,Rint1,Blm	0.285714285714286
Ontology - Biological Process	GOBP_LEUKOCYTE_ADHESION_TO_VASCULAR_ENDOTHELIAL_CELL	0.0326704684150803	0.253830508244349	0.321775918075361	-0.428108822313817	-1.51681725783483	38	Ccl21a,Icam1,Lrg1,Itgb2,Chst2,Cx3cr1,Vcam1,Gcnt1,Itga4,Capn1,Ccl25,Selp,Ccr2,Fut4,Selplg	0.394736842105263
Ontology - Biological Process	GOBP_REGULATION_OF_LEUKOCYTE_CHEMOTAXIS	0.00835347082581689	0.123844243113096	0.380730400722792	-0.360069402833502	-1.51675612998994	96	Mpp1,Hc,Ccl21a,Lgmn,Ano6,Csf1r,Slc8b1,Ednra,Mst1,Calr,Mif,Cx3cr1,Nckap1l,Rarres2,Edn1,Adam10,Pla2g7,Rac2,Cd74,App,Spi1,Ccr2,Aif1,Gpr18,Gpsm3,Dysf,Stk39,C3ar1,Cx3cl1,Il1b,Nod2,Dnm1l,F2rl1,Ptk2	0.354166666666667
Ontology - Cellular Component	GOCC_SIGNAL_RECOGNITION_PARTICLE	0.0611439842209073	0.331053844168694	0.257206466468838	-0.655130039259226	-1.51652283557564	8	Srp54c,Srp54b,Srp14,Srp72,Srp68,Srp9	0.75
Ontology - Biological Process	GOBP_SOMATIC_DIVERSIFICATION_OF_IMMUNE_RECEPTORS_VIA_SOMATIC_MUTATION	0.0529661016949153	0.323307207498384	0.287857117255149	-0.563427099553981	-1.51631606569595	13	Msh2,Ung,Mlh1,Polm	0.307692307692308
Ontology - Biological Process	GOBP_SODIUM_ION_IMPORT_ACROSS_PLASMA_MEMBRANE	0.0650182121625175	0.336239495798319	0.287805130535564	-0.589087299095044	-1.51621183253045	11	Trpm4,Slc9a7,Slc8a1,Slc9a1	0.363636363636364
Ontology - Biological Process	GOBP_HOMOTYPIC_CELL_CELL_ADHESION	0.0205313039442935	0.198312323251912	0.352487857583619	-0.377679183436349	-1.51613712959994	70	Cdhr2,Mmrn1,P2ry12,Cd24a,Ank3,Tspan9,Jup,Serpine2,Plek,Cxadr,Cdhr5,Jak1,Itgb3,Ptpn6,Tjp2,Pdia3,Ccm2l,Fga,Fgb,Fgg,Abat,Prkca,Alox12,Fermt3	0.342857142857143
Curated - Chemical and Genetic Perturbation	ZHENG_FOXP3_TARGETS_IN_T_LYMPHOCYTE_DN	0.0430010010575603	0.295758926483134	0.321775918075361	-0.430745525381826	-1.51604038749746	35	Tgfbr2,Abtb2,Ms4a6c,Dipk1a,Jak1,Wipf1,Foxp1,Ptprc,Satb1	0.257142857142857
Canonical Pathways - Biocarta	BIOCARTA_G2_PATHWAY	0.0567284827806525	0.327478081168732	0.321775918075361	-0.49199168756865	-1.51589287695375	20	Cdkn2d,Brca1,Trp53,Chek1,Prkdc,Cdk1,Cdc25b,Plk1,Ywhaq	0.45
Tumor Phenotype Ontology	MP_DECREASED_METASTATIC_POTENTIAL	0.0353225023161997	0.264546864562834	0.321775918075361	-0.444575085313535	-1.51581550143802	29	Pld1,Fos,Cybb,Ifngr1,Mgat5,Plau,Ccm2l,Il1b,Stat6,Ccr5,Rhoj,Vegfd	0.413793103448276
Ontology - Biological Process	GOBP_POSITIVE_REGULATION_OF_SPHINGOLIPID_BIOSYNTHETIC_PROCESS	0.0520540353681008	0.322587567612167	0.321775918075361	-0.71693293828604	-1.51561004561638	6	Smpd3	0.166666666666667
Ontology - Molecular Function	GOMF_STRUCTURAL_MOLECULE_ACTIVITY	8.17581061725616e-05	0.0056646687848132	0.538434096309916	-0.292476152063422	-1.51559094733519	464	Col4a5,Col4a3,Tpm1,H2bc21,Rpl22l1,Krt19,Mmrn1,Dmbt1,Vcl,Mrps31,Cope,Nup93,Ank3,Fbln1,Epb41l3,Jup,Mrps18b,Rpl9-ps6,Tinag,Tuba8,Tubb5,Rps27a,Sec13,Sparc,Tuba1b,Mal,Rps11,Col4a1,Copg1,Vwf,Rpl12,Csrp1,Scara3,Mrpl19,Psmd13,Mrpl47,Rps12,Rps16,Rps15a,Tubb6,Dap3,Actb,Nup133,Rps24,Col8a1,Mrpl16,Rpl31,Rpl39,Cldn6,Rpl23a,Col4a2,Mrpl54,Actr3,Vwa5a,Mrps25,Mrpl1,Mrpl35,Mrpl23,Mal2,Cldn7,Rpl10,Col4a4,Rps27,Spon…	0.364224137931035
Ontology - Cellular Component	GOCC_R2TP_COMPLEX	0.0532909629412042	0.323307207498384	0.321775918075361	-0.753871299577463	-1.51540399147031	5	Rpap3,Ruvbl2,Ruvbl1,Pih1d2	0.8
Ontology - Biological Process	GOBP_POSITIVE_REGULATION_OF_LYMPHOCYTE_DIFFERENTIATION	0.00559554502089349	0.098522220087349	0.407017918923954	-0.348669424396898	-1.51539912320176	117	Tgfbr2,Bcl6,Smarcb1,Il4ra,Smarcd3,Kat5,Ihh,Cd83,Axl,Pck1,Irf1,Nfkbiz,Inpp5d,Prkdc,Ap3b1,Adam8,Actb,Nckap1l,Il2rg,Actl6a,Malt1,Cd74,Spi1,Rara,Ccr2,Nkap,Ptprc,Ppp2r3c,Cbfb,Atp11c,Il1rl2,Smarce1,Foxp3,Xbp1,Cyld,Gata3,Sash3,Xrcc6,H2-DMa,Rhoh,H2-Aa,Sox4,Nlrp3,Runx1	0.376068376068376
Ontology - Cellular Component	GOCC_BRCA1_A_COMPLEX	0.0611439842209073	0.331053844168694	0.257206466468838	-0.654609174541586	-1.51531711580824	8	Brca1,Brcc3,Babam2,Mpnd,Bard1,Abraxas1,Uimc1,Babam1	1
Ontology - Biological Process	GOBP_REGULATION_OF_MESENCHYMAL_CELL_PROLIFERATION	0.025090410193961	0.220522797997993	0.352487857583619	-0.437921061394667	-1.51497287288282	33	Tgfbr2,Sox9,Smo,Ihh,Chrd,Foxp1,Bmp4,Lmna,Prrx1	0.272727272727273
Ontology - Biological Process	GOBP_NEGATIVE_REGULATION_OF_AMINE_TRANSPORT	0.0490863434861815	0.31627493055408	0.321775918075361	-0.499958933293749	-1.5147930243213	19	Il1rn,Slc43a1,P2ry12,Rgs2,Ptgs1,Rgs4,Adora1,Slc43a2,Abat,Il1b	0.526315789473684
Canonical Pathways - Reactome	REACTOME_INTERLEUKIN_1_FAMILY_SIGNALING	0.0060760921240551	0.103565340197553	0.407017918923954	-0.353242979891197	-1.51371041014172	107	Il1rn,Usp18,Il1r1,Stat3,Rbx1,Rps27a,Tab1,Map3k8,Myd88,Il33,Psmd13,Psmd14,Psmc5,Nlrx1,Alpk1,Map2k6,Tifa,Psmf1,App,Psmb3,Psmb8,Il1rl2,Psmc6,Il1b,Psmb4,Psme2b,Nfkbib,Psmb2,Psmc2,Ube2n,Nfkb1,Casp8,Psmc4,Psmd9,Psma3,Irak2,Nfkb2,Sqstm1,Nkiras2,Psmd6	0.373831775700935
Ontology - Molecular Function	GOMF_OXIDOREDUCTASE_ACTIVITY_ACTING_ON_METAL_IONS_NAD_OR_NADP_AS_ACCEPTOR	0.0544818101952801	0.323926367848395	0.321775918075361	-0.752883442329883	-1.51341823764625	5	Mmachc,Steap2,Steap4,Steap3	0.8
Ontology - Biological Process	GOBP_TRICARBOXYLIC_ACID_CYCLE	0.0366624856884681	0.268919836592086	0.321775918075361	-0.450215192190247	-1.51317740880843	28	Fh1,Ogdh,Idh3a,Ndufs4,Mdh2,Suclg1,Mdh1,Sdhb,Dlst,Idh3g,Aco2	0.392857142857143
Ontology - Biological Process	GOBP_DETECTION_OF_EXTERNAL_BIOTIC_STIMULUS	0.0360705579842778	0.266902117678394	0.321775918075361	-0.485399085306808	-1.513173955073	22	Clec7a,Trem2,Pglyrp2,Clec4n,Pglyrp1,Scarb1,Tlr2,Tlr1,Nod2,Tlr6	0.454545454545455
Ontology - Biological Process	GOBP_REGULATION_OF_THYMOCYTE_APOPTOTIC_PROCESS	0.0530785562632697	0.323307207498384	0.287857117255149	-0.521993422070694	-1.51282887278456	17	Jak3,Bbc3,Trp53,Adam8,Bmp4,Blm,Casp8,Kifap3,Efna1	0.529411764705882
Ontology - Biological Process	GOBP_PLATELET_ACTIVATION	0.0149367202581813	0.169615978879892	0.380730400722792	-0.370984482433981	-1.51257905031423	82	Mmrn1,P2ry12,Tspan9,Serpine2,Plek,Fundc2,Axl,Vwf,Itgb3,Ptpn6,Pla2g4a,Hrg,Fcer1g,Pdgfb,Pdia3,Selp,Fga,Fgb,Fgg,Fzd6,C1galt1c1,Abat,Prkca,Alox12,Cx3cl1,Fermt3	0.317073170731707
Ontology - Biological Process	GOBP_AMINO_ACID_CATABOLIC_PROCESS	0.0101428113705567	0.137430922986226	0.380730400722792	-0.368316698996811	-1.51239095906726	87	Acmsd,Sds,Kynu,Hal,Agxt,Got1,Aass,Dbt,Bckdk,Amdhd1,Sdsl,Gcat,Arg1,Hgd,Adhfe1,Gls2,Tat,Tha1,Tdo2,Qdpr,Pah,Amt,Blmh,Cbs,Mat1a,Kmo,Abat,Dld,Hpd,Fah	0.344827586206897
Ontology - Biological Process	GOBP_NECROPTOTIC_SIGNALING_PATHWAY	0.0562015503875969	0.326662282293179	0.266350657088526	-0.681877158477676	-1.51234632982329	7	Tlr3,Fadd,Ripk3,Tnfrsf23,Mlkl	0.714285714285714
Ontology - Molecular Function	GOMF_AMMONIA_LYASE_ACTIVITY	0.0550772339205616	0.324726097949246	0.321775918075361	-0.752173197033657	-1.51199052902088	5	Sds,Hal,Sdsl	0.6
Ontology - Biological Process	GOBP_REGULATION_OF_MEMORY_T_CELL_DIFFERENTIATION	0.0300112442417598	0.241927464129592	0.352487857583619	-0.800216911364081	-1.51193678027742	4	Bcl6,Pck1,Fgl2	0.75
Ontology - Cellular Component	GOCC_ZYMOGEN_GRANULE_MEMBRANE	0.0496019216837854	0.317559523809524	0.321775918075361	-0.606992379883128	-1.51192344242411	10	Dmbt1,Tmed10,Scamp1,Tmed2	0.4
Ontology - Biological Process	GOBP_NEGATIVE_REGULATION_OF_FATTY_ACID_TRANSPORT	0.0581162324649299	0.327478081168732	0.266350657088526	-0.630866288198517	-1.51179197715251	9	Acsl4,Akt2,Hrh2,Thbs1,Atp5j	0.555555555555556
Ontology - Molecular Function	GOMF_SERINE_TYPE_ENDOPEPTIDASE_INHIBITOR_ACTIVITY	0.0213017943792891	0.20172894281322	0.352487857583619	-0.397773581021228	-1.51159180209672	56	Spink1,Serpina7,Itih3,Serpina3n,A2ml1,Serpinb6b,Itih4,Serpine2,Itih5,Serpinf2,Crim1,Slpi,Serpinb9,Hrg,Ambp,App,Wfdc17,Serpina1c,Spint1,Serpina1a,Serpina10	0.375
Ontology - Biological Process	GOBP_REGULATION_OF_SODIUM_ION_TRANSMEMBRANE_TRANSPORT	0.0193817846492283	0.193878414569312	0.352487857583619	-0.406643969177538	-1.51153610142917	50	Prss8,Ptpn3,Rangrf,Ank3,Scn1b,Plcb1,Fxyd5,Pcsk9,Atp1b3,Chp2,Slc9a1,Klhl24,Tmem168,Arf1	0.28
Ontology - Biological Process	GOBP_T_CELL_HOMEOSTASIS	0.0299531266154102	0.24176328370491	0.352487857583619	-0.417675117405559	-1.51147742093097	42	Jak3,Cd24a,Spns2,Siva1,Nckap1l,Fadd,P2rx7,Prdx2,Tgfb2,Ppp2r3c,Bcl2l11,Rps6,Coro1a,Ripk3,Casp3,Tnfrsf23,Ccnb2,Dnaja3	0.428571428571429
Ontology - Molecular Function	GOMF_CYTOKINE_RECEPTOR_ACTIVITY	0.0218657645128043	0.204655883641773	0.352487857583619	-0.384169096304091	-1.51124167038097	65	Il17rb,Il1r1,Il4ra,Csf2rb,Osmr,Il13ra1,Il17ra,Csf2rb2,Gpr35,Ifngr1,Lepr,Flt3,Xcr1,Il11ra1,Cx3cr1,Il2rg,Cd74,Csf3r,Ccr2,Cd44,Csf2ra,Il1rl2,Cxcr6,Il3ra,Ackr2	0.384615384615385
Ontology - Biological Process	GOBP_NEGATIVE_REGULATION_OF_CELL_ACTIVATION	0.00323380731814551	0.0706099401458647	0.431707695803346	-0.323245292384915	-1.51106437634042	186	Bcl6,Zc3h12d,Jak3,Mad1l1,Il4ra,Trem2,Gpnmb,Cd24a,Enpp3,Serpine2,Pglyrp2,Laptm5,Ihh,Cd300a,Axl,Arg1,Irf1,Pglyrp1,Inpp5d,Flt3,Fgr,Nckap1l,Prdx2,Ptpn6,Vsig4,Tnfaip3,Cd84,Pdgfb,Cd74,Fgl2,Bmp4,Spi1,Tnfaip8l2,Zfp608,Slfn1,Ccr2,Slc4a2,Cd44,Emilin1,Cd86,Fgg,Cbfb,Abat,Alox12,Lgals3,Cx3cl1,Foxp3,Bank1,Cnr2,Casp3,Tyrobp,Nr1d1,Cd200,Btla,C1qtnf1,Fn1,H2-Aa,Marchf7,Runx1,Pdgfra,Thoc1,Hmox1	0.333333333333333
Ontology - Biological Process	GOBP_REGULATION_OF_SYNAPSE_PRUNING	0.0532172420669564	0.323307207498384	0.321775918075361	-0.714643651047494	-1.51077044828342	6	Trem2,Epha4	0.333333333333333
Ontology - Biological Process	GOBP_DEFENSE_RESPONSE_TO_OTHER_ORGANISM	8.44500556682881e-07	0.000136527589997066	0.659444398037935	-0.279049631782343	-1.51021033299511	832	C9,Ifitm3,Ifi27l2b,Ang,Tlr3,Smpdl3b,Trim14,Lcn2,H2bc21,C8b,Srms,Jak3,Slfn9,Hc,S100a9,Kynu,C2,Clec7a,Il4ra,Ikbke,Ptk6,Ccl21a,Rnase4,Xrcc5,Slc15a2,Spon2,Sirpa,Mx2,Trp53,Dmbt1,H2-Q7,Trem2,Pld1,Ifitm2,Ear2,Mpeg1,Sarm1,Rab27a,Cd24a,Cxcl1,Appl1,Cybb,Cfp,Slc11a1,Ndufs4,Hmgn2,Ddx60,Pglyrp2,Kat5,Rab34,Il17ra,Chid1,Clec4a3,Cd300a,Ddx1,Mov10,Ifngr1,Axl,Wfdc15b,Cxadr,Arg1,S100a8,Csf1r,Tspan6,Irf8,Clec4n,Jak1…	0.334134615384615
Ontology - Biological Process	GOBP_ACTIVATION_OF_ADENYLATE_CYCLASE_ACTIVITY	0.0581162324649299	0.327478081168732	0.266350657088526	-0.629887786888121	-1.5094471214226	9	Adcy2,Adcy7,Adrb3,Adcy1	0.444444444444444
Canonical Pathways - Reactome	REACTOME_CYTOCHROME_C_MEDIATED_APOPTOTIC_RESPONSE	0.0847883868137638	0.370375453070384	0.287805130535564	-0.576863886563214	-1.50933387337715	12	Cycs,Gm10053,Casp9,Apip,Casp3,Casp7	0.5
Cell Type Signatures	TABULA_MURIS_SENIS_HEART_AND_AORTA_CARDIOMYOCYTE_AGEING	0.00805661314682196	0.121877214947907	0.380730400722792	-0.354549483300882	-1.50932464352134	105	Btg2,Tpm1,Cox7b,S100a6,Rps11,Tmed3,Rpl12,Rps12,Atp5h,Flot1,Arf4,Aldoa,Ufc1,Rps24,Selenok,Dstn,Rpl39,Rpl23a,Gltp,Rpl10,Rnf7,Mt2,Junb,Rps13,Rps4x,H2-D1,Rpl15,Rbm3,Rplp0,Rps26,Rps3,Rps6,Myl12a,Mt1,Rpl32,Nme2,Mrpl30,Rpl13a,Phyh,Rps23,Rps20,Rps5,Gabarap,Cfl2,Rps9,Rps25,Atp5g2,Ndufa10,Map1lc3b,Pnrc1,Morf4l1-ps1,Aurkaip1,Use1,Rpl19	0.514285714285714
Ontology - Biological Process	GOBP_CELL_CELL_JUNCTION_MAINTENANCE	0.0503212039705113	0.318862323626907	0.321775918075361	-0.498122231020338	-1.50922811967365	19	Plekha7,Epb41l3,Afdn,Fermt2,Csf1r,Prtn3,Tjp1	0.368421052631579
Canonical Pathways - Reactome	REACTOME_CITRIC_ACID_CYCLE_TCA_CYCLE	0.0510550548617479	0.320641826460469	0.321775918075361	-0.486895518103492	-1.50877048282555	21	Fh1,Ogdh,Idh3a,Mdh2,Dld,Suclg1,Sdhb,Dlst,Idh3g,Aco2	0.476190476190476
Curated - Chemical and Genetic Perturbation	ZEMEK_IMMUNE_CHECKPOINT_BLOCKADE_OVARIAN_CANCER_OVERLAP_UP	0.0100298624688802	0.136855661638079	0.380730400722792	-0.366089364520697	-1.50869918409813	86	H2-Q2,Clec12a,C6,Slc11a1,H2-Q1,H2-T-ps,Plek,Calhm6,Rnf145,C4b,Il18bp,Tmem51,Trac,Neurl3,Fgl2,Lair1,Klrk1,C1qb,Aif1,P2ry10,H2-D1,Stat1,Satb1,Psmb8,Leprotl1,Fcgr4,Tgtp1,H2-DMa,H2-T22,Serping1,H2-Aa,Nkg7	0.372093023255814
Ontology - Biological Process	GOBP_CEREBRAL_CORTEX_REGIONALIZATION	0.0311766935247076	0.247060263729959	0.352487857583619	-0.798476758974087	-1.50864892124276	4	Bhlhe22,Adgrg1	0.5
Ontology - Biological Process	GOBP_RESPONSE_TO_INTERLEUKIN_4	0.0357668059170418	0.266396350790996	0.321775918075361	-0.456877604129686	-1.50860180142695	27	Jak3,Mcm2,Tuba1b,Impdh2,Rplp0,Coro1a,Stat6,Xbp1,Cdk4,Gata3,Parp14,Pml	0.444444444444444
Ontology - Biological Process	GOBP_METANEPHRIC_NEPHRON_TUBULE_MORPHOGENESIS	0.0356705490145809	0.266033148638568	0.321775918075361	-0.883946446446447	-1.5084564424294	3	Sox9,Hes1,Lgr4	1
Ontology - Biological Process	GOBP_POSITIVE_REGULATION_OF_T_CELL_APOPTOTIC_PROCESS	0.0525210084033613	0.322587567612167	0.287857117255149	-0.547313390203366	-1.50807391183587	14	Bbc3,Trp53,Adam8,P2rx7,Siglec1,Tgfb2,Bcl2l11	0.5
Canonical Pathways - Reactome	REACTOME_SIGNAL_REGULATORY_PROTEIN_FAMILY_INTERACTIONS	0.0529661016949153	0.323307207498384	0.287857117255149	-0.560315443907584	-1.50794186173721	13	Sirpa,Sirpb1a,Sirpb1c,Gm5150,Fyb,Skap2,Tyrobp,Sirpb1b	0.615384615384615
Ontology - Biological Process	GOBP_NEGATIVE_REGULATION_OF_COAGULATION	0.0407664952156271	0.287684195734617	0.321775918075361	-0.41114104774097	-1.50787659127539	46	Serpine2,Serpinf2,Pros1,Kng2,Plau,Hrg,Plg,Pdgfb,Cpb2,Fga,Fgb,F11,Fgg,Abat,Vtn,Alox12,Tspan8,Plat,Serpine1,C1qtnf1,Serping1,Pdgfra	0.478260869565217
Ontology - Biological Process	GOBP_POSITIVE_REGULATION_OF_CYTOKINE_PRODUCTION_INVOLVED_IN_INFLAMMATORY_RESPONSE	0.0814791111601144	0.364877776753674	0.287805130535564	-0.510316435651135	-1.50772687659302	18	Stat3,Clec7a,Appl1,Il17ra,Myd88,Gbp5,Gpsm3,Nod2,Tlr6	0.5
Ontology - Biological Process	GOBP_REGULATION_OF_DNA_TEMPLATED_DNA_REPLICATION_INITIATION	0.0512295081967213	0.32081683313195	0.287857117255149	-0.585672756881839	-1.5074233739874	11	Mcm5,Mcm6,Mcm3,Mcm4,Mcm2,Mcm7,Cdt1	0.636363636363636
Canonical Pathways - Reactome	REACTOME_RECYCLING_PATHWAY_OF_L1	0.0385109719147625	0.278395711606041	0.321775918075361	-0.448473931070917	-1.50732501414403	28	Tuba8,Tuba1b,Tubb6,Actb,Ap2a1,Msn,Actg1,Tuba1a,Ap2m1,Ap2b1	0.357142857142857
Ontology - Biological Process	GOBP_THIRD_VENTRICLE_DEVELOPMENT	0.0580543534488001	0.327478081168732	0.321775918075361	-0.749610461787231	-1.50683901413539	5	Myh10	0.2
Ontology - Biological Process	GOBP_HEAD_SEGMENTATION	0.0368497143027531	0.269798571553323	0.321775918075361	-0.88282032032032	-1.50653470586179	3	Ednra,Chrd,Bmp4	1
Ontology - Biological Process	GOBP_PLATELET_AGGREGATION	0.0222302234761992	0.206230634564516	0.352487857583619	-0.406914296207022	-1.50646219417781	49	Mmrn1,P2ry12,Tspan9,Serpine2,Plek,Itgb3,Ptpn6,Pdia3,Fga,Fgb,Fgg,Abat,Prkca,Alox12,Fermt3,C1qtnf1,Pdgfra,Pdia4,Cfh,Tspan32,Fgl1,Emilin2,Tyro3,Stxbp3,Ppia	0.510204081632653
Canonical Pathways - Biocarta	BIOCARTA_CDC25_PATHWAY	0.0567068636202012	0.327478081168732	0.321775918075361	-0.712603191449889	-1.5064568773779	6	Chek1,Cdk1,Cdc25b	0.5
Ontology - Biological Process	GOBP_REGULATION_OF_ENDOTHELIAL_CELL_CHEMOTAXIS	0.0579684374078582	0.327478081168732	0.321775918075361	-0.48888742356049	-1.50632822003565	20	Smoc2,Lgmn,P2rx4,Hrg,Pdgfb	0.25
Canonical Pathways - Reactome	REACTOME_ACTIVATION_OF_CASPASES_THROUGH_APOPTOSOME_MEDIATED_CLEAVAGE	0.0581395348837209	0.327478081168732	0.261663521711573	-0.679093755343056	-1.50617297519082	7	Cycs,Gm10053,Casp9,Casp3,Casp7	0.714285714285714
Ontology - Biological Process	GOBP_REGULATION_OF_COMPLEMENT_ACTIVATION_ALTERNATIVE_PATHWAY	0.0567068636202012	0.327478081168732	0.321775918075361	-0.712408485076028	-1.50604526435189	6	Vsig4,Cfhr4,Susd4,Cfi,Cfh,C3	1
Canonical Pathways - Wiki	WP_AMINO_ACID_METABOLISM	0.0105752151550726	0.140412492345972	0.380730400722792	-0.365771831482478	-1.50586238486554	85	Fh1,Sds,Pkm,Cps1,Hal,Ass1,Got1,Ddc,Ogdh,Arg1,Pck1,Vars,Cth,Cad,Farsb,Tat,Tdo2,Eprs,Mdh2,Cbs,P4ha2	0.247058823529412
Ontology - Biological Process	GOBP_GLUCOSAMINE_CONTAINING_COMPOUND_CATABOLIC_PROCESS	0.0572884674054322	0.327478081168732	0.321775918075361	-0.7121750244362	-1.50555172406091	6	Chil1,Ctbs,Chil3,Gnpda2	0.666666666666667
Ontology - Biological Process	GOBP_POSITIVE_REGULATION_OF_PHAGOCYTOSIS	0.0150683542358139	0.170352330922596	0.380730400722792	-0.370609630330586	-1.50532478113464	78	C2,Clec7a,Apoa1,Sirpa,Trem2,Rab27a,Cfp,Slc11a1,Sirpb1a,Ano6,Ighg2b,Pros1,C4b,Calr,Cyba,Myh9,Nckap1l,Pycard,Il2rg,Sirpb1c,Gm5150,Fcer1g,Fcgr1,Ptprc,Il1b,Nod2,Dock2,F2rl1,Ptk2,Fcgr3	0.384615384615385
Ontology - Cellular Component	GOCC_CLATHRIN_ADAPTOR_COMPLEX	0.0340703950602374	0.259390557485754	0.321775918075361	-0.469418077101059	-1.50524149796869	24	Ston2,Ap1b1,Ap3b1,Ap1s3,Ap2a1,Tbc1d5,Ap3m1,Ap1m1,Ap3m2,Ap2m1,Ap2b1	0.458333333333333
Ontology - Molecular Function	GOMF_INWARD_RECTIFIER_POTASSIUM_CHANNEL_ACTIVITY	0.0650887573964497	0.336239495798319	0.248911114434702	-0.649972307934356	-1.50458350007703	8	Kcnj15,Kcnj10,Kcnk1,Kcnj8,Kcnj16,Kcnj2	0.75
Ontology - Cellular Component	GOCC_EUKARYOTIC_TRANSLATION_INITIATION_FACTOR_2B_COMPLEX	0.0572884674054322	0.327478081168732	0.321775918075361	-0.711692088796445	-1.50453078881312	6	Eif2b3,Eif2s1,Eif2b2	0.5
Ontology - Biological Process	GOBP_MODIFIED_AMINO_ACID_TRANSPORT	0.0480229312590054	0.313589153325329	0.321775918075361	-0.427424904014503	-1.50435321767722	35	Slc7a2,Slc66a1,Slc6a8,Slc11a1,Slc3a1,Slc7a1,Arg1,Slc25a15,Slc22a21,Slc6a12,Slc38a9,Slc38a4,Slc1a4,Slc5a6	0.4
Ontology - Molecular Function	GOMF_NADH_DEHYDROGENASE_ACTIVITY	0.0527909260535685	0.323307207498384	0.321775918075361	-0.496393650634432	-1.50399080649415	19	Ndufs4,Ndufv2,Ndufa2,mt-Nd1,mt-Nd2,mt-Nd3,mt-Nd4,Ndufs2,Ndufa9,mt-Nd5,Ndufv1,Ndufa10,Ndufs8,Ndufs3	0.736842105263158
Ontology - Biological Process	GOBP_AXONEMAL_DYNEIN_COMPLEX_ASSEMBLY	0.0620985010706638	0.331185108175933	0.266350657088526	-0.541959608989244	-1.50397530373758	15	Dnai1,Odad3,Drc1,Zmynd10,Lrrc61,Ttc12	0.4
Canonical Pathways - Reactome	REACTOME_DUAL_INCISION_IN_TC_NER	0.0278680275152705	0.232669681993691	0.352487857583619	-0.382974216884588	-1.50367385526506	64	Pole,Mnat1,Rpa1,Rbx1,Pcna,Rps27a,Rfc2,Pold4,Polr2l,Polr2h,Ercc2,Pold1,Tcea1,Rfc4,Polr2c,Pole2,Polr2g,Hmgn1,Aqr,Pold2,Rfc3,Isy1,Polr2i,Pold3	0.375
Ontology - Biological Process	GOBP_POSITIVE_REGULATION_OF_PLATELET_ACTIVATION	0.0581395348837209	0.327478081168732	0.261663521711573	-0.67786265128024	-1.50344248966585	7	Plek,Pla2g4a,Selp	0.428571428571429
Curated - Chemical and Genetic Perturbation	MIKKELSEN_IPS_ICP_WITH_H3K4ME3_AND_H327ME3	0.0277361975770906	0.232489639434427	0.352487857583619	-0.389537421099472	-1.50327582646628	60	Col4a3,Nol3,Meis1,Cxcl1,Gpr84,Itih5,Gnat1,Ptgs1,Vav1,Tmem125,Mst1,Tppp3,Fxyd5,Mrgpre,Fgl2,Col4a4,Cd44,Nrbp2	0.3
Ontology - Biological Process	GOBP_REGULATION_OF_LYMPHOCYTE_DIFFERENTIATION	0.00351854146721791	0.0740003366397145	0.431707695803346	-0.321574963031077	-1.50325614140924	186	Tgfbr2,Bcl6,Smarcb1,Jak3,Il4ra,Smarcd3,Cd24a,Pglyrp2,Kat5,Ihh,Cd83,Axl,Pck1,Irf1,Pglyrp1,Nfkbiz,Inpp5d,Prkdc,Flt3,Card11,Ap3b1,Adam8,Actb,Nckap1l,Prdx2,Il2rg,Ptpn6,Actl6a,Malt1,Prdm1,Cd74,Fgl2,Bmp4,Spi1,Rara,Zfp608,Ccr2,Slc4a2,Cd44,Cd28,Nkap,Ptprc,Ppp2r3c,Cbfb,Atp11c,Clptm1,Drosha,Il1rl2,Smarce1,Foxp3,Tlr9,Xbp1	0.279569892473118
Ontology - Molecular Function	GOMF_FC_GAMMA_RECEPTOR_I_COMPLEX_BINDING	0.0616327647923853	0.331053844168694	0.321775918075361	-0.747752809875894	-1.50310483149337	5	Ighg2b,Ighg2c,Fgr,Lgals3	0.8
Ontology - Cellular Component	GOCC_IGG_IMMUNOGLOBULIN_COMPLEX	0.0616327647923853	0.331053844168694	0.321775918075361	-0.747712074905197	-1.50302294757336	5	Ighg2b,Ighg2c,Iglc2,Igkc	0.8
Ontology - Biological Process	GOBP_SUBSTRATE_INDEPENDENT_TELENCEPHALIC_TANGENTIAL_MIGRATION	0.0616327647923853	0.331053844168694	0.321775918075361	-0.747617695746863	-1.50283323010656	5	Nrg1,Arl13b,Lhx6	0.6
Curated - Chemical and Genetic Perturbation	BURTON_ADIPOGENESIS_8	0.0169937616562582	0.181565524237926	0.352487857583619	-0.373965732447041	-1.50269720782397	71	Col4a5,Tceal9,Vcl,Hmgcr,Tspan6,B9d1,Emp1,Fxyd5,Myh9,Dstn,Slc38a4,Pld3,Msn,Pla2g7,Vcam1,Prr13,Slc1a4,App,Leprot,Prss23	0.28169014084507
Positional	chr8A1	0.0196072438540487	0.194915489368975	0.352487857583619	-0.359343957633388	-1.50244652412921	92	3930402G23Rik,4833411C07Rik,Atp11a,B930025P03Rik,Gm32540,Agpat5,Prr36,Mcf2l,Champ1,Col4a1,Kbtbd11,Cd209a,Angpt2,E230013L22Rik,Shcbp1,Lrrc8e,Cars2,Col4a2	0.195652173913043
Ontology - Biological Process	GOBP_TYROSINE_CATABOLIC_PROCESS	0.0578700712413788	0.327478081168732	0.321775918075361	-0.710496309699904	-1.5020028887624	6	Hgd,Tat,Hpd,Fah	0.666666666666667
Ontology - Biological Process	GOBP_INTRACELLULAR_SODIUM_ION_HOMEOSTASIS	0.0546432184918053	0.323926367848395	0.321775918075361	-0.495626991188995	-1.50166795495047	19	Slc8a1,Atp1b3,Sgk1,Slc9a1,Atp1a3,Nr3c2,Agt,Slc1a3,Atp4a,Slc12a2	0.526315789473684
Ontology - Biological Process	GOBP_MONOCYTE_AGGREGATION	0.0581395348837209	0.327478081168732	0.261663521711573	-0.677059740150204	-1.50166170014154	7	Bmp7,Cd44,Il1b,Cfh,Thbs1	0.714285714285714
Ontology - Biological Process	GOBP_ANTIFUNGAL_HUMORAL_RESPONSE	0.0364212292527211	0.268132494338849	0.321775918075361	-0.79475368416939	-1.50161451138087	4	Ang,Rarres2,App	0.75
Regulatory Target Gene - GTRD	GLI1_TARGET_GENES	0.00270615712357423	0.0628621839808499	0.431707695803346	-0.317933984121414	-1.50152283286155	202	Smpd3,Gramd1b,Sema4b,Igsf9,Odad3,Patz1,Lyrm7,Zfp13,Nuf2,Fntb,Plxnb1,Prrg4,Arl15,Cabyr,Cenpu,Sowahc,Mastl,Kat5,Rab34,Rps27a,Sfi1,Nck2,Zmat5,Ablim1,Ncor2,Slc12a4,Uqcr10,Pfas,Zfp169,Jpt1,Rab13,Limk2,Ube2w,Pah,Slit3,Pxylp1,Amt,Prkcsh,Scarb1,Pold1,Rps27,Atp10d,Eif2b2,Pnkp,Hck,Zfpl1,Blmh,Snrpa,Uba2,Slc16a9,Rps26,Kars,Caskin2,Armc8,Oip5,Hdlbp,Ckb,Tmem256,Rusc1,Nusap1	0.297029702970297
Ontology - Molecular Function	GOMF_UBIQUINOL_CYTOCHROME_C_REDUCTASE_ACTIVITY	0.0578700712413788	0.327478081168732	0.321775918075361	-0.71005606088168	-1.50107219427783	6	Uqcrh,Uqcr10,mt-Cytb,Uqcrb,Uqcrfs1	0.833333333333333
Ontology - Biological Process	GOBP_POLYADENYLATION_DEPENDENT_RNA_CATABOLIC_PROCESS	0.0601202404809619	0.33046288982106	0.261663521711573	-0.626115585999482	-1.50040751485885	9	Exosc9,Exosc10,Pnpt1,Exosc8,Exosc2	0.555555555555556
Tumor Phenotype Ontology	MP_DECREASED_LIVER_TUMOR_INCIDENCE	0.0616327647923853	0.331053844168694	0.321775918075361	-0.746410057661202	-1.50040568103248	5	Myd88,Tlr2	0.4
Ontology - Molecular Function	GOMF_CATALYTIC_ACTIVITY_ACTING_ON_A_NUCLEIC_ACID	2.58791891448381e-05	0.00230240840398515	0.575610261071129	-0.28746185283965	-1.50039034384297	529	Ang,Mcm5,Zc3h12d,Top2a,Mettl1,Msh2,Pole,Hells,Slfn9,Ptrh1,Pstk,Mcm6,Tdp1,Ddx39b,Dus2,Rnase4,Xrcc2,Tarbp1,Xrcc5,Ddx39a,Rngtt,Ung,Pars2,Sars2,Ear2,Qrsl1,Mcm3,Dnase2b,Mcm4,Rad51c,Mcm2,Prim1,Snd1,Pcna,Rfc2,Trmt11,Dtwd1,Nme1,Ddx1,Mov10,Recql,Lig1,Exosc10,Tatdn1,Cpsf3,Tars2,Ruvbl2,Chd1l,Helb,Gm960,Gars,Recql5,Pold4,Mrpl58,Pnpt1,Vars,Myd88,Dtd1,Emg1,Lars,Polr2l,Elac1,Dis3,Mcm7,Ercc6l,Farsb,Ythdc2,Polr2h…	0.24952741020794
Canonical Pathways - Reactome	REACTOME_ACTIVATION_OF_THE_MRNA_UPON_BINDING_OF_THE_CAP_BINDING_COMPLEX_AND_EIFS_AND_SUBSEQUENT_BINDING_TO_43S	0.0256613792155133	0.222366201594094	0.352487857583619	-0.389167286351163	-1.50029202368403	59	Eif1ax,Rps11,Eif4e,Eif2s1,Rps12,Rps16,Rps15a,Rps24,Rps27,Rps13,Rps4x,Rps21,Rps26,Rps3,Rps6,Rps17,Rps14,Eif3i,Rps8,Rps23,Rps20,Rpsa,Rps9,Rps25,Rps29,Eif3d,Eif3m,Rps7,Eif3b,Eif3k,Rps27rt,Rps18	0.542372881355932
Ontology - Cellular Component	GOCC_EXTRACELLULAR_SPACE	9.64859201001469e-07	0.000151397759921848	0.643551836150722	-0.275826901931321	-1.49993266628666	884	Spink1,Mup20,Col4a5,Prss8,Lpl,Col4a3,Afp,Tgfbr2,Chil1,C9,Serpina7,Il1rn,Fst,Sema4b,Tnfsf12,S100g,H2-Q2,Grem2,Ang,Prg4,Smpdl3b,Serpina3n,Slc2a4,Saa1,Gfra1,Igfbp2,Orm2,Arsa,Lipe,Bmp7,Smoc2,Lcn2,H2bc21,C8b,A2ml1,Il1r1,Cpd,Hc,Loxl2,S100a9,C2,Rarres1,Il4ra,Ctsl,Apoa1,Serpinb6b,Manba,Ccl21a,Omd,Rnase4,Muc1,Igfbp1,Spon2,Hbegf,Cela2a,Itih4,Selenos,Dmbt1,H2-Q7,C6,Gprc5c,Ear2,Kcp,Prrg4,Cxcl1,Cfp,Ctss,Nrg1,…	0.220588235294118
Cell Type Signatures	TABULA_MURIS_SENIS_SPLEEN_MEGAKARYOCYTE_ERYTHROID_PROGENITOR_CELL_AGEING	0.016971042639686	0.181565524237926	0.352487857583619	-0.385469839166	-1.4999080951527	62	Mpp1,Mcm5,Tceal9,Rrm1,Dck,Mcm3,Pcna,Fundc2,Eid1,Lig1,Sec61g,Alas2,Cdc20,Gstm5,Mcm7,Prdx2,Rpl39,Adk,E2f2,Ndufa2,Rbm3,Ubac1,Smc2,Psmc6,Rrm2	0.403225806451613
Ontology - Biological Process	GOBP_TRYPTOPHAN_CATABOLIC_PROCESS	0.0581395348837209	0.327478081168732	0.261663521711573	-0.676207757554274	-1.49977207422284	7	Acmsd,Kynu,Tdo2,Kmo	0.571428571428571
Ontology - Biological Process	GOBP_POSITIVE_REGULATION_OF_MITOTIC_CYTOKINESIS	0.060077519379845	0.33046288982106	0.257206466468838	-0.676013050411715	-1.49934023011606	7	Birc5,Aurkb	0.285714285714286
Ontology - Biological Process	GOBP_REGULATION_OF_INTERLEUKIN_1_MEDIATED_SIGNALING_PATHWAY	0.0616327647923853	0.331053844168694	0.321775918075361	-0.745754209524421	-1.49908731954978	5	Il1rn,Il1r1	0.4
Ontology - Biological Process	GOBP_ACTIN_POLYMERIZATION_OR_DEPOLYMERIZATION	0.00351455181359065	0.0740003366397145	0.431707695803346	-0.328857835715245	-1.49897670430455	162	Cobl,Baiap2l2,Vill,Tpm1,Lmod3,Ccl21a,Gas7,Plek,Icam1,Tmsb4x,Nck2,Arhgap18,Map3k1,Hcls1,Myadm,Was,Hip1r,Wipf1,Fhod3,Myh9,Nckap1l,Pycard,Dstn,Capzb,Kank1,Tlr2,Actr3,Capn1,Msrb2,Fhdc1,Diaph2,Aif1,Twf1,Fmn1,Bbs4,Pfn4,Pstpip2,Mical1,Dbnl,Cyrib,Coro1a	0.253086419753086
Ontology - Cellular Component	GOCC_TRANSFORMING_GROWTH_FACTOR_BETA_LIGAND_RECEPTOR_COMPLEX	0.0483558994197292	0.314467537003886	0.287857117255149	-0.708827831801738	-1.49847569433694	6	Tgfbr2	0.166666666666667
Ontology - Biological Process	GOBP_UBIQUITIN_DEPENDENT_ENDOCYTOSIS	0.0483558994197292	0.314467537003886	0.287857117255149	-0.708756315909295	-1.49832450836233	6	Neurl1b,Vps28,Neurl3	0.5
Ontology - Biological Process	GOBP_DICARBOXYLIC_ACID_TRANSPORT	0.0198058937225156	0.195555882550842	0.352487857583619	-0.37936999812634	-1.49830233416109	66	Slc13a5,Il1rn,Slc1a5,Avpr1a,Agxt,Slc3a1,Pak1,Gipc1,Slc25a12,Slc26a1,Lrrc8e,P2rx7,Slc25a22,Kcnj10,Slc1a4,Slc26a6,Adora1,Kmo,Abat,Slc25a11,Il1b	0.318181818181818
Ontology - Biological Process	GOBP_INNATE_IMMUNE_RESPONSE	9.795567711578e-06	0.00108122800844004	0.593325476396405	-0.282781888329772	-1.49827514899109	647	C9,Ifitm3,Ifi27l2b,Ang,Tlr3,Smpdl3b,Trim14,Lcn2,H2bc21,C8b,Srms,Jak3,Hc,S100a9,Kynu,C2,Clec7a,Ikbke,Ptk6,Ccl21a,Xrcc5,Slc15a2,Spon2,Sirpa,Mx2,Trp53,H2-Q7,Trem2,Ifitm2,Ear2,Mpeg1,Sarm1,Rab27a,Cd24a,Appl1,Cybb,Cfp,Slc11a1,Ndufs4,Ddx60,Kat5,Il17ra,Chid1,Clec4a3,Cd300a,Ddx1,Ifngr1,Axl,Wfdc15b,Arg1,S100a8,Csf1r,Tspan6,Irf8,Clec4n,Jak1,Tlr13,Slc15a4,Hpx,Treml4,Irf1,Was,Vav1,Pglyrp1,Nfkbiz,C1qc,C4bp,Myd…	0.341576506955178
Ontology - Cellular Component	GOCC_PROTON_TRANSPORTING_ATP_SYNTHASE_COMPLEX_CATALYTIC_CORE_F_1	0.0483558994197292	0.314467537003886	0.287857117255149	-0.708682542049596	-1.49816854900142	6	Atp5o,Atp5e,Atp5b,Atp5c1,Atp5a1	0.833333333333333
Ontology - Molecular Function	GOMF_CD8_RECEPTOR_BINDING	0.0550847457627119	0.324726097949246	0.282013350011725	-0.556674392511045	-1.49814292815207	13	H2-Q2,H2-Q7,H2-Q1,H2-M2	0.307692307692308
Ontology - Biological Process	GOBP_SRP_DEPENDENT_COTRANSLATIONAL_PROTEIN_TARGETING_TO_MEMBRANE_TRANSLOCATION	0.0601202404809619	0.33046288982106	0.261663521711573	-0.625049712660078	-1.49785328301398	9	Sec61b,Tram1,Srp54c,Sec61a1	0.444444444444444
Curated - Chemical and Genetic Perturbation	COATES_MACROPHAGE_M1_VS_M2_DN	0.0155623937977607	0.172598014796585	0.380730400722792	-0.368667930560173	-1.49743807624972	78	Slc2a1,Ang,Aldoc,Tmem267,Scd2,Cd24a,Fblim1,Arg1,Rptoros,Itgb3,Cd5l,C1qc,Il18bp,Adam8,Prdx2,Myo1f,Chil3,Cript,Tjp2,C1qb,Wfdc17,Atp6v0d2,H2-D1,Pdxdc1,Rras2,Cd300c2,Tlr1,Gprc5b,Mfge8	0.371794871794872
Ontology - Molecular Function	GOMF_CARBOHYDRATE_TRANSMEMBRANE_TRANSPORTER_ACTIVITY	0.035320650333877	0.264546864562834	0.321775918075361	-0.466962258335392	-1.49736664078296	24	Slc2a1,Slc2a4,Aqp11,Slc23a2,Mfsd4b4,Slc2a5,Slc2a8,Slc50a1,Slc23a1,Aqp9,Slc2a3	0.458333333333333
Curated - Chemical and Genetic Perturbation	JOHANSSON_BRAIN_CANCER_EARLY_VS_LATE_DN	0.0349864703228413	0.263385916047542	0.321775918075361	-0.413473361780725	-1.49716891431219	41	Aldoc,Ndrg1,Plekhb2,Pygb,Sparc,Clu,Calm1,Nsf,Qdpr,Pla2g7,Mat2b	0.268292682926829
Ontology - Molecular Function	GOMF_HYDROLASE_ACTIVITY_ACTING_ON_GLYCOSYL_BONDS	0.018990020855373	0.191878335726165	0.352487857583619	-0.357330411707372	-1.49703160048255	93	Afp,Chil1,Smpdl3b,Abhd10,Il1r1,Ctbs,Manba,Ung,Gne,Sarm1,Pcna,Neu3,Adprh,Lyz2,Neil2,Chil3,Mutyh,Man1c1,Ganab,Cln5,Manea,Il1rl2,Neil1,Cd38,Hexdc,Gusb,Neu2,Engase,Ogg1,Man2a1,Art2b,Smpd1,Fuca2,Treh,Hyal3	0.376344086021505
Ontology - Biological Process	GOBP_POSITIVE_REGULATION_OF_CELL_CYCLE_G2_M_PHASE_TRANSITION	0.0419641914389948	0.291857857684818	0.321775918075361	-0.439050631830055	-1.49697942064117	29	Dtl,Rrm1,Smarcd3,Rad51c,Mta3,Cdk1,Atad5,Ccnd1,Cdc25b,App,Lmnb1	0.379310344827586
Ontology - Molecular Function	GOMF_AMYLOID_BETA_BINDING	0.0197868778686915	0.195555882550842	0.352487857583619	-0.397904469274673	-1.49679100384237	52	Apoa1,Fzd5,Trem2,Ldlrad3,Itm2c,Itgb2,Clu,Vbp1,Fpr2,Pfdn4,Scarb1,Tlr2,Cd74,Msr1,Gsap,Tgfb2,Pfdn1,Atp1a3,Marco	0.365384615384615
Ontology - Biological Process	GOBP_REGULATION_OF_ATP_BIOSYNTHETIC_PROCESS	0.035320650333877	0.264546864562834	0.321775918075361	-0.466747672678714	-1.49667854790572	24	Stat3,Trem2,Ppargc1a,Slc25a12,Parp1	0.208333333333333
Ontology - Biological Process	GOBP_SEGMENT_SPECIFICATION	0.0548523206751055	0.32410449104491	0.282013350011725	-0.571958554659847	-1.49649933168652	12	Cobl,Meox1,Ednra,Chrd,Bmp4	0.416666666666667
Ontology - Biological Process	GOBP_MYELOID_LEUKOCYTE_MEDIATED_IMMUNITY	0.0115589372345564	0.147293622961047	0.380730400722792	-0.363420232433285	-1.49618098174023	85	Il4ra,Spon2,Cxcl1,Ighg2b,Itgb2,Cd300a,Ddx1,Arg1,Myd88,Fgr,Cx3cr1,Snap23,Myo1f,Fes,Cd84,Rac2,Fcer1g,Spi1,Fcgr1,Ccr2,Pi4k2a,F2rl1,Fcgr3,D6Wsu163e,Tyrobp,Traf3ip2,Lat,Anxa3,Hmox1,Cplx2,Wdr1,Ndst2,Lat2,Ywhaz,Itgam,Ace,Vamp8,Stx11,C3	0.458823529411765
Ontology - Molecular Function	GOMF_C_X3_C_CHEMOKINE_BINDING	0.0628294802679377	0.332461523935417	0.287805130535564	-0.74429088097974	-1.49614579104394	5	Itgb3,Cx3cr1,Itga4	0.6
Ontology - Cellular Component	GOCC_SITE_OF_DNA_DAMAGE	0.00911640443929847	0.130042828031169	0.380730400722792	-0.354142676347241	-1.49571730298374	100	Fh1,Slfn9,Timeless,Xrcc5,Trp53,Rpa1,Tonsl,Esco2,Hpf1,Cbx3,Chd1l,Helb,Was,Rpa2,Smchd1,Shld1,Rnf138rt1,Parp1,Ufl1,Rfwd3,Mms22l,Brme1,Pnkp,Rnf138,Lmna	0.25
Ontology - Biological Process	GOBP_IMMUNE_RESPONSE	3.83007227282606e-08	1.07544397765932e-05	0.719512826338911	-0.269514382570524	-1.49546925610944	1199	C9,Il1rn,Ifitm3,Tnfsf12,Ifi27l2b,H2-Q2,Ang,Tlr3,Prg4,Smpdl3b,Bcl6,Trim14,Emp2,Lcn2,H2bc21,C8b,Msh2,Srms,Il1r1,Stat3,Jak3,Hc,S100a9,Kynu,C2,Clec7a,Il4ra,Ikbke,Clec12a,Ctsl,Apoa1,Fzd5,Ptk6,Ccl21a,Csf2rb,Xrcc5,Slc15a2,Eif2b3,Spon2,Sirpa,Selenos,Mx2,Trp53,Dmbt1,H2-Q7,Ung,C6,Trem2,Ifitm2,Trpm4,Ear2,Mpeg1,Sarm1,Rab27a,Cd24a,Apbb1ip,Rab17,Cxcl1,Appl1,Cybb,Cfp,Ctss,Slc11a1,Ndufs4,Enpp3,Hmgn2,H2-Q1,Ddx60,…	0.315262718932444
Ontology - Biological Process	GOBP_CHEMOSENSORY_BEHAVIOR	0.0573770491803279	0.327478081168732	0.271288554688953	-0.600311372694285	-1.49528209448863	10	Mup20,Adam11	0.2
Ontology - Cellular Component	GOCC_CORTICAL_CYTOSKELETON	0.00932558601116063	0.131968173394011	0.380730400722792	-0.354459085173971	-1.49513397096426	99	Cobl,Mpp1,Slc2a1,Llgl2,Krt19,Cdh1,Pls1,Tpm3,Hcls1,Myadm,Med28,Inpp5d,Flot1,Myh9,Actb,Dstn,Capzb,Myo1f,Clasp2,Erc1,Lasp1	0.212121212121212
Ontology - Molecular Function	GOMF_APOLIPOPROTEIN_A_I_BINDING	0.0628294802679377	0.332461523935417	0.287805130535564	-0.743595969745965	-1.49474890637945	5	Trem2,Scarb1	0.4
Ontology - Biological Process	GOBP_AMP_BIOSYNTHETIC_PROCESS	0.0663811563169165	0.33756633309499	0.257206466468838	-0.538631856271628	-1.49474056037068	15	Adsl,Pfas,Adk,Atic,Gart,Aprt,Prps2,Paics,Adssl1,Nudt2,Hprt	0.733333333333333
Ontology - Molecular Function	GOMF_CYTOSKELETAL_ANCHOR_ACTIVITY	0.0573770491803279	0.327478081168732	0.271288554688953	-0.600065347016492	-1.49466928285867	10	Gas2,Epb41l3,Jup,Insc	0.4
Ontology - Biological Process	GOBP_REGULATION_OF_GLOMERULAR_FILTRATION	0.055327868852459	0.325081696396331	0.276500599254472	-0.580673712626391	-1.49455667313831	11	Emp2,Cyba,Pdgfb,Adora1,Ptpro,F2rl1,F2r	0.636363636363636
Ontology - Biological Process	GOBP_CELL_KILLING	0.00605229134321331	0.103379853733329	0.407017918923954	-0.330058438312882	-1.49444055825777	149	C9,H2-Q2,Emp2,H2bc21,Clec7a,Ccl21a,H2-Q7,Rab27a,Cxcl1,Hmgn2,H2-Q1,H2-M2,Arg1,Vav1,Pglyrp1,Cd5l,Myd88,Cr1l,Cx3cr1,Kng2,Nckap1l,Fadd,Serpinb9,Lyz2,P2rx7,Ptpn6,Hmgn2-ps,Spi1,Ccl25,Fcgr1,Klrk1,Tap2,Ptprc,H2-D1,Bcl2l11,Lgals3,Pvr,Cyrib,Coro1a,Arrb2,Ripk3,Fcer2a,F2rl1,Fcgr3,Tyrobp,Klrd1,H2-T22,H2-T23,Plekhm2,Nkg7	0.335570469798658
Ontology - Biological Process	GOBP_PROTEIN_LOCALIZATION_TO_NON_MOTILE_CILIUM	0.0601202404809619	0.33046288982106	0.261663521711573	-0.623531606940534	-1.49421533295989	9	Arl13b,Bbip1,Spata7,Arl6,Bbs4,Ift80,Ttc21b	0.777777777777778
Ontology - Biological Process	GOBP_TRNA_METABOLIC_PROCESS	0.00215457629382746	0.05434887439758	0.431707695803346	-0.325885548683509	-1.49410618828236	173	Ang,Mettl1,Slfn9,Thada,Dus2,Tarbp1,Pars2,Sars2,Qrsl1,Lsm6,Trmt11,Dtwd1,Ddx1,Osgep,Exosc9,Exosc10,Elp2,Tars2,Gars,Elp1,Vars,Dtd1,Lars,Polr2l,Elac1,Farsb,Nat10,Rars2,Trmu,Cars2,Exosc8,Zbtb8os,Eprs,Trub2,Trdmt1,Exosc2,Tyw3,Gtpbp3,Polr3k,Ctu2,Slfn2,Cdk5rap1	0.242774566473988
Canonical Pathways - Wiki	WP_ALANINE_AND_ASPARTATE_METABOLISM	0.0572033898305085	0.327478081168732	0.276500599254472	-0.555095600647008	-1.49389402448783	13	Ass1,Agxt,Got1,Adsl	0.307692307692308
Ontology - Biological Process	GOBP_POSITIVE_REGULATION_OF_GTP_BINDING	0.0522243713733075	0.322587567612167	0.276500599254472	-0.706615922953193	-1.49379967641139	6	Tns3,Epha4,Tgfb2,Cln5	0.666666666666667
Canonical Pathways - Reactome	REACTOME_NUCLEAR_ENVELOPE_NE_REASSEMBLY	0.015363723388336	0.171955202058918	0.380730400722792	-0.388721861867968	-1.49352133190221	58	Nup93,Tuba8,Sec13,Tuba1b,Cdk1,Tubb6,Banf1,Emd,Nup133,Lbr,Rangap1,Nup205,Lmnb1,Kpnb1,Lmna,Nup160,Ppp2r1a,Nup37,Cc2d1b,Ran,Tuba1a,Nup107,Ccnb2	0.396551724137931
Canonical Pathways - Biocarta	BIOCARTA_BLYMPHOCYTE_PATHWAY	0.0670611439842209	0.338885633142497	0.245041785430996	-0.645173505694907	-1.49347502886762	8	Icam1,Itgb2,Itgal,Ptprc	0.5
Positional	chr10B2	0.0422079498085479	0.292468601090896	0.321775918075361	-0.444319807285519	-1.49336296582914	28	Qrsl1,Cd24a,Crybg1,Sesn1,Prep,Ostm1,Rtn4ip1,Afg1l,Prdm1	0.321428571428571
Ontology - Biological Process	GOBP_INTERLEUKIN_23_PRODUCTION	0.0522243713733075	0.322587567612167	0.276500599254472	-0.706384505415207	-1.49331045527706	6	Il17ra,Myd88,Plcg2	0.5
Ontology - Biological Process	GOBP_LEUCINE_IMPORT_ACROSS_PLASMA_MEMBRANE	0.0628294802679377	0.332461523935417	0.287805130535564	-0.742809660394649	-1.49316829662526	5	Slc43a1,Slc7a8,Slc43a2,Slc3a2	0.8
Ontology - Biological Process	GOBP_POSITIVE_REGULATION_OF_DEFENSE_RESPONSE	0.000355116768927718	0.0170168978643357	0.49849310876659	-0.293571117249891	-1.49302582335128	356	Lpl,Fabp4,Il17rb,Tlr3,Smpdl3b,S100a9,Clec7a,Ikbke,Xrcc5,Slc15a2,Trem2,Sarm1,Cd24a,Cxcl1,Appl1,Ctss,Ddx60,Rab34,Il17ra,Ighg2b,Cd300a,Lilra5,Arg1,S100a8,Csf1r,Tspan6,Clec4n,Tlr13,Ednra,Slc15a4,Hpx,Treml4,Irf1,Vav1,Nfkbiz,Myd88,Prkdc,Il33,Hmgb2,Il16,Ap3b1,Adam8,Flot1,Cyba,Plscr1,Tnfrsf1a,Tlr8,Cd180,Nlrx1,Fadd,Alpk1,Irf4,Pycard,Tgm2,Pla2g4a,Ifi209,Ifih1,Tnfaip3,Tifa,Tlr2,Rps6ka3,Oas3,Fcer1g,Cd74,Lgr4…	0.328651685393258
Tumor Phenotype Ontology	MP_INCREASED_INTESTINAL_ADENOMA_INCIDENCE	0.0670859538784067	0.338885633142497	0.252961123069611	-0.525954409003049	-1.49297738200884	16	Msh2,Pole,Trp53,Pold1,Nuak2,Mlh1	0.375
Cell Type Signatures	ZHANG_UTERUS_C4_MYOFIBROBLAST	0.000447634854181073	0.0202957389268217	0.49849310876659	-0.29125718112007	-1.492913919746	388	Nab2,Tgfbr2,Btg2,Gm10177,Tpm1,Tpt1-ps3,Rpl22l1,Pim1,Loxl2,Il4ra,Maged2,Spon2,S100a6,Selenos,Calu,Fos,Gm10275,Cxcl1,Ppib,Hmgn2,Rpl9-ps6,Stt3a,Icam1,Maged1,Hspb8,Sec13,Sparc,Cd302,Col4a1,Eif4e,Copg1,Myadm,Cd63-ps,Fermt2,Pcolce,Oaf,Jak1,Tmed3,Wdr89,Rpn2,Nrp1,Sec61g,Ssr3,S100a1,Gm15421,Swi5,Tubb6,Emp1,Arf4,Gstm5,Csrnp1,Rpl3-ps1,Gm12338,Ufc1,Rps25-ps1,Ddost,Yipf5,Gm8730,Tmem167,Vcam1,Eef1g,Sgk1,C1qtnf…	0.350515463917526
Ontology - Biological Process	GOBP_POSITIVE_REGULATION_OF_INTERLEUKIN_13_PRODUCTION	0.0548523206751055	0.32410449104491	0.282013350011725	-0.570506178401778	-1.49269926596174	12	Il17rb,Il17ra,Il33,Irf4,Rara,Gata3,Nlrp3	0.583333333333333
Ontology - Biological Process	GOBP_REGULATION_OF_WOUND_HEALING	0.0104112616407346	0.138779451748332	0.380730400722792	-0.344246255293697	-1.49261827857393	114	Smoc2,S100a9,Mmrn1,Clec7a,Hbegf,Hmgcr,Serpine2,Ano6,Serpinf2,Fermt2,Pros1,F3,Kng2,Prdx2,Kank1,Enpp4,Plau,Hrg,Plg,Pdgfb,Clasp2,Cpb2,Fga,Fgb,Wnt4,Cldn4,F11,Fgg,Abat,Vtn,Alox12,Actg1,Cldn1,Tspan8,Xbp1,Plat,F2rl1,Ptk2	0.333333333333333
Ontology - Biological Process	GOBP_PROTEIN_LOCALIZATION_TO_CHROMOSOME_CENTROMERIC_REGION	0.0552100568579028	0.32479269444736	0.321775918075361	-0.458484149505796	-1.49243355035594	25	Aurkb,Champ1,Ttk,Bub1b,Cdk1,Cdt1,Kntc1,Bub3,Ik,Cenpq,Cenpa	0.44
Ontology - Biological Process	GOBP_POSITIVE_REGULATION_OF_KIDNEY_DEVELOPMENT	0.0522243713733075	0.322587567612167	0.276500599254472	-0.705857037507726	-1.49219537795724	6	Sox9,Ednra,Bmp4,Wnt4	0.666666666666667
Ontology - Biological Process	GOBP_NEGATIVE_REGULATION_OF_TISSUE_REMODELING	0.0554400987614774	0.325225554742746	0.321775918075361	-0.481530400480705	-1.49214529157779	21	Cd24a,Inpp5d,Csk,P2rx7,Gpr137b,Gpr137,Cd38,Agt	0.380952380952381
Ontology - Biological Process	GOBP_REGULATION_OF_MITOCHONDRIAL_OUTER_MEMBRANE_PERMEABILIZATION_INVOLVED_IN_APOPTOTIC_SIGNALING_PATHWAY	0.0552100568579028	0.32479269444736	0.321775918075361	-0.458359191583563	-1.49202679388306	25	Zfp13,Bbc3,Slc25a31,Siva1,Hip1r,Mpv17l	0.24
Ontology - Cellular Component	GOCC_CUL4B_RING_E3_UBIQUITIN_LIGASE_COMPLEX	0.0640261964326979	0.334444932736726	0.287805130535564	-0.742035088432593	-1.49161128093354	5	Dtl,Rbx1	0.4
Ontology - Biological Process	GOBP_CUT_CATABOLIC_PROCESS	0.0640261964326979	0.334444932736726	0.287805130535564	-0.741933434312723	-1.49140693961018	5	Exosc10,Dis3,Exosc2	0.6
Canonical Pathways - Reactome	REACTOME_APC_C_CDH1_MEDIATED_DEGRADATION_OF_CDC20_AND_OTHER_APC_C_CDH1_TARGETED_PROTEINS_IN_LATE_MITOSIS_EARLY_G1	0.0171121078565965	0.182586190829885	0.352487857583619	-0.371351618158404	-1.49132085274935	73	Rps27a,Aurkb,Anapc4,Anapc11,Cdc20,Psmd13,Psmd14,Psmc5,Plk1,Psmf1,Psmb3,Psmb8,Ube2e1,Psmc6,Psmb4,Psme2b,Psmb2,Psmc2,Psmc4,Psmd9,Cdc16,Psma3,Psmd6,Psmb5,Anapc15,Psmd4,Rb1,Ube2c,Skp2,Psme2,Aurka,Cdc26,Psmd1,Psmc3,Psmb6,Psma8,Psma2,Psma7,Psma5,Psma6,Psmd2,Psma1	0.575342465753425
Ontology - Biological Process	GOBP_BUNDLE_OF_HIS_CELL_TO_PURKINJE_MYOCYTE_SIGNALING	0.0416657814292903	0.290350409318177	0.321775918075361	-0.789230515954184	-1.49117898939972	4	Rangrf,Trpm4	0.5
Ontology - Molecular Function	GOMF_OXIDOREDUCTASE_ACTIVITY_ACTING_ON_DIPHENOLS_AND_RELATED_SUBSTANCES_AS_DONORS	0.0670611439842209	0.338885633142497	0.245041785430996	-0.644135403856197	-1.49107198664742	8	Uqcrh,Uqcr10,mt-Cytb,Uqcrb,Uqcrfs1	0.625
Ontology - Biological Process	GOBP_POSITIVE_REGULATION_OF_INTERLEUKIN_12_PRODUCTION	0.0443793561702436	0.302251742767978	0.321775918075361	-0.43731442660962	-1.49105968542938	29	Tlr3,Laptm5,Irf8,Irf1,Plcb1,Flt3,Il16,Tlr2,Scimp,Tlr9,Nod2,Tlr6,Plcg2,Rel	0.482758620689655
Canonical Pathways - Reactome	REACTOME_PD_1_SIGNALING	0.0615711252653928	0.331053844168694	0.266350657088526	-0.514464174038955	-1.49100778590651	17	Csk,Ptpn6,Trac,Trbc1,H2-Aa,Cd3e,Cd3g,H2-Eb1,H2-Ab1,Cd3d,Cd274	0.647058823529412
Ontology - Biological Process	GOBP_NEGATIVE_REGULATION_OF_CALCIUM_ION_TRANSPORT	0.0197626494130777	0.195555882550842	0.352487857583619	-0.393190684018317	-1.49089564149449	54	Spink1,Ppp3cc,Gstm7,Calm2,Hes1,Sestd1,Icam1,Gpr35	0.148148148148148
Curated - Chemical and Genetic Perturbation	ZEMEK_IMMUNE_CHECKPOINT_BLOCKADE_OVARIAN_CANCER_RENCA_UP	0.0129849738730718	0.157184554411808	0.380730400722792	-0.359449839950704	-1.49089008488603	89	H2-Q2,Clec12a,C6,Slc11a1,H2-Q1,H2-T-ps,Plek,Calhm6,Rnf145,C4b,Il18bp,Tmem51,Trac,Neurl3,Fgl2,Lair1,Klrk1,C1qb,Aif1,P2ry10,H2-D1,Stat1,Satb1,Psmb8,Leprotl1,Fcgr4,Tgtp1,H2-DMa,H2-T22,Serping1,H2-Aa,Nkg7	0.359550561797753
Canonical Pathways - Reactome	REACTOME_SCF_SKP2_MEDIATED_DEGRADATION_OF_P27_P21	0.0310981219839029	0.247060263729959	0.352487857583619	-0.386257151018088	-1.49061683544122	60	Ptk6,Ccne1,Rps27a,Ccna2,Psmd13,Psmd14,Psmc5,Ccnd1,Psmf1,Cdkn1b,Cks1b,Psmb3,Psmb8,Psmc6,Psmb4,Psme2b,Cdk4,Psmb2,Psmc2,Psmc4,Psmd9,Psma3,Psmd6,Psmb5,Psmd4,Skp2,Psme2,Psmd1,Psmc3,Psmb6,Psma2,Psma7,Psma5,Psma6,Psmd2,Psma1	0.6
Ontology - Biological Process	GOBP_ISOTYPE_SWITCHING_TO_IGG_ISOTYPES	0.0651260504201681	0.336239495798319	0.257206466468838	-0.540901538666176	-1.49040661883175	14	Msh2,Slc15a4,Atad5,Mlh1,Cd28,Ptprc,Foxp3	0.5
Ontology - Biological Process	GOBP_POSITIVE_REGULATION_OF_APOPTOTIC_CELL_CLEARANCE	0.0541586073500967	0.323827145989975	0.271288554688953	-0.704953034384808	-1.49028429793679	6	C2,Trem2	0.333333333333333
Cell Type Signatures	TABULA_MURIS_SENIS_BRAIN_NON_MYELOID_ENDOTHELIAL_CELL_AGEING	0.000538218229408823	0.022850267218008	0.477270815362862	-0.293412745473999	-1.49011484296756	351	Ldhb,Ifitm3,Cystm1,Crip2,Arl2,Cdkn2d,Vamp5,Ssbp4,Tceal9,Apoa1,Rnase4,S100a6,Calm2,Smim14,Ifitm2,Plaat3,Ppib,Ndufa12,Tubb5,Tmsb4x,Tmem176b,Zmat5,Gtf2a2,Vwf,Pin1,Ptma,Clu,Tmed3,Atp5g1,Sh3bgrl3,Mrpl58,Pglyrp1,Anapc11,S100a1,Swi5,Atp5h,Calm1,Cdk2ap2,Cyba,Plscr1,Fxyd5,Pdcl3,Aldoa,Mif,Ndufb8,Arhgdia,Dynll1,Ndufv2,Selenok,Arl3,Vps28,Ndufb10,Fosl2,Tpi1,Smco4,Mdh2,Atp5l,Prr13,Cd74,Dad1,Ndufb7,Ppp1r11,Clic…	0.393162393162393
Ontology - Biological Process	GOBP_REGULATION_OF_LEUKOCYTE_DEGRANULATION	0.035207903679315	0.26443101754455	0.321775918075361	-0.417364818478775	-1.49006880512547	39	Il4ra,Itgb2,Cd300a,Fgr,Nckap1l,Fes,Cd84,Rac2,Fcer1g,Spi1,Ccr2	0.282051282051282
Ontology - Biological Process	GOBP_REGULATION_OF_CD4_POSITIVE_ALPHA_BETA_T_CELL_ACTIVATION	0.0179596168621921	0.187137804608974	0.352487857583619	-0.382927066791902	-1.49001387132369	62	Tgfbr2,Bcl6,Jak3,Il4ra,Cd24a,Cd83,Irf1,Nfkbiz,Card11,Nckap1l,Il2rg,Malt1,Rara,Ccr2,Cd44,Cd28,Cbfb	0.274193548387097
Ontology - Biological Process	GOBP_VENTRICULAR_CARDIAC_MUSCLE_CELL_DIFFERENTIATION	0.0651260504201681	0.336239495798319	0.257206466468838	-0.540677587651091	-1.48978954150562	14	Rarb,Myh10,Nrg1,Rara,Lmna	0.357142857142857
Ontology - Biological Process	GOBP_REGULATION_OF_GASTRIC_ACID_SECRETION	0.0409767986992538	0.288659182738361	0.321775918075361	-0.872819749222556	-1.48946871056191	3	Gpr39,Hip1r	0.666666666666667
Canonical Pathways - Reactome	REACTOME_TYROSINE_CATABOLISM	0.0640261964326979	0.334444932736726	0.287805130535564	-0.740937925618412	-1.48940580513305	5	Hgd,Tat,Hpd,Fah	0.8
Ontology - Biological Process	GOBP_RESPONSE_TO_LECTIN	0.060077519379845	0.33046288982106	0.257206466468838	-0.671526908635795	-1.48939034403243	7	Clec4n,Klrk1,Tyrobp,Klrd1,Plcg2,Klrc1,Syk	1
Ontology - Biological Process	GOBP_POSITIVE_REGULATION_OF_NUCLEOTIDE_BIOSYNTHETIC_PROCESS	0.0930271078068433	0.38333578413352	0.287805130535564	-0.504072209223428	-1.48927834671846	18	Stat3,Trem2,Ppargc1a,Slc25a12	0.222222222222222
Ontology - Biological Process	GOBP_VENTRICULAR_TRABECULA_MYOCARDIUM_MORPHOGENESIS	0.0706638115631692	0.346078483123451	0.248911114434702	-0.536658285967647	-1.48926376662416	15	Dll4,Nrg1,Hey1,Tgfb2,Ccm2l,Ube4b,Rbpj	0.466666666666667
Ontology - Molecular Function	GOMF_COMPLEMENT_COMPONENT_C3B_BINDING	0.0601202404809619	0.33046288982106	0.261663521711573	-0.621462652357673	-1.48925734265675	9	Itgb2,Cr1l,Vsig4,Cfhr4,Cfhr1,Cfh,Itgam,Cfhr2	0.888888888888889
Ontology - Molecular Function	GOMF_DNA_CLAMP_LOADER_ACTIVITY	0.060077519379845	0.33046288982106	0.257206466468838	-0.671266456833204	-1.4888126837855	7	Rfc2,Rfc4,Chtf18,Rfc3	0.571428571428571
Ontology - Molecular Function	GOMF_PEPTIDASE_REGULATOR_ACTIVITY	0.00629277629258365	0.105905241390958	0.407017918923954	-0.328739850348331	-1.4884702478366	149	Spink1,Nol3,Serpina7,Itih3,Serpina3n,A2ml1,Aph1b,Hc,Rarres1,Ctsl,Serpinb6b,Aph1c,Itih4,Birc5,Ctss,Fbln1,Serpine2,Itih5,Serpinf2,Wfdc15b,Pcolce,Psmd14,Crim1,Slpi,Kng2,Serpinb9,Pycard,Rps6ka3,Hrg,Ambp,Psmf1,App,Wfdc17,Serpina1c,Spint1,Tifab,Serpina1a,Cast,Serpina10,Prdx3	0.268456375838926
Ontology - Biological Process	GOBP_POSITIVE_REGULATION_OF_FIBROBLAST_GROWTH_FACTOR_RECEPTOR_SIGNALING_PATHWAY	0.0670611439842209	0.338885633142497	0.245041785430996	-0.642991148111921	-1.4884232148587	8	Smoc2,Fgfbp3,Pdgfb	0.375
Ontology - Biological Process	GOBP_REGULATION_OF_HOMOTYPIC_CELL_CELL_ADHESION	0.0556701030927835	0.325538911216661	0.276500599254472	-0.425275599038372	-1.48841259056373	34	Mmrn1,Cd24a,Ank3,Serpine2,Jak1,Ccm2l,Fgg,Abat,Prkca,Alox12	0.294117647058824
Regulatory Target Gene - miRDB	MIR_6381	0.0666664519556957	0.337872070930969	0.287805130535564	-0.483061253101759	-1.48837700150601	20	Fam81a,Sp4,Kdelr2,Hmox2,Hacd2,Map1lc3b,Ido2,Thbs2	0.4
Ontology - Biological Process	GOBP_NUCLEOTIDE_SALVAGE	0.0462362329974504	0.308742585854924	0.321775918075361	-0.469895777908809	-1.48814860914744	23	Dck,Adsl,Adk,Impdh2,Gmps,Gmpr2,Fcsk,Uck2,Aprt,Dguok,Gmpr	0.478260869565217
Curated - Chemical and Genetic Perturbation	DARWICHE_SKIN_TUMOR_PROMOTER_UP	0.00815414722693623	0.122426947811552	0.380730400722792	-0.339792008879841	-1.48740914702442	121	Fabp4,Chil1,Ifitm3,Arl2,S100a9,Ctsl,Arhgap4,Nuf2,Dynlt2b,Icam1,Rnf181,Tgfa,Axl,S100a8,Spic,Plekha4,Eef1b2,Sun1,Slpi,Patj,Dynll1,Lyz2,Qdpr,Plac8,Spns3,Polr1has,Pgk1,Cox5b,Pgam1,Mcam,Ssu72,Cx3cl1,AY036118,Dnajc1,Atp6v0d1,Bbln,Ext2,Ldha,Arap1,Bzw1,Rhoh,Cxcl16	0.347107438016529
Ontology - Biological Process	GOBP_REGULATORY_NCRNA_3_END_PROCESSING	0.0636942675159236	0.334408025111243	0.261663521711573	-0.513180164406113	-1.48728649984549	17	Exosc9,Exosc10,Parn,Exosc8,Exosc2,Rps21,Eri1,Eri2	0.470588235294118
Regulatory Target Gene - miRDB	MIR_6952_5P	0.0524109014675052	0.322587567612167	0.287857117255149	-0.422650208045965	-1.48713568878752	36	Brca1,Slc6a8,Spon2,Laptm5,Czib,Rangap1,Zbtb4,Pbx3	0.222222222222222
Curated - Chemical and Genetic Perturbation	MCBRYAN_PUBERTAL_BREAST_4_5WK_UP	0.00189572281318201	0.0497394157786526	0.45505986738723	-0.312355773530169	-1.48677149623906	223	Rbp1,Chil1,Tmprss2,Elapor1,Cystm1,Slc2a1,Tnfaip2,Bcl6,Sox9,Igfbp2,Lcn2,Aldoc,ENSMUSG00000120992,Isyna1,Krt19,Mansc1,Cyb561,Spon2,Bex1,Cdh1,Fos,Cd24a,Rab17,Txndc16,Spns2,Gipc2,Vwf,Tmed3,Hey1,Ocln,2610528J11Rik,Il33,F3,Jpt1,Slpi,Patj,Ripk4,Nhsl1,Tgm2,Impdh2,Pla2g7,Plac8,Erbb3,Galnt3,Cldn7,Fhdc1,Fbxo32,Spon1,Rpl5,Krt18,Cldn4,Cdcp1,Mboat1,Spint1,Stambpl1,Kcnk1,Atp1a3,Fzd6	0.260089686098655
Ontology - Biological Process	GOBP_POSITIVE_REGULATION_OF_MACROPHAGE_CYTOKINE_PRODUCTION	0.0579684374078582	0.327478081168732	0.321775918075361	-0.452676689898754	-1.486602864261	26	Tlr3,Spon2,Laptm5,Myd88,Pycard,P2rx7,Tlr2,Cd74,Nod2,Gprc5b,Mapkapk2,Plcg2	0.461538461538462
Ontology - Biological Process	GOBP_LEUKOCYTE_MIGRATION_INVOLVED_IN_INFLAMMATORY_RESPONSE	0.0651260504201681	0.336239495798319	0.257206466468838	-0.539268742418227	-1.48590759237095	14	S100a9,Cd24a,Itgb2,S100a8,Adam8	0.357142857142857
Ontology - Biological Process	GOBP_METANEPHRIC_NEPHRON_MORPHOGENESIS	0.0548523206751055	0.32410449104491	0.282013350011725	-0.567904884220227	-1.48589311720762	12	Sox9,Smo,Hes1,Lgr4,Bmp4,Wnt4,Fmn1	0.583333333333333
Ontology - Biological Process	GOBP_DENTINOGENESIS	0.0422485101981975	0.292468601090896	0.321775918075361	-0.786044340533152	-1.48515900189501	4	Smpd3	0.25
Ontology - Biological Process	GOBP_NUCLEOSIDE_TRIPHOSPHATE_METABOLIC_PROCESS	0.00244435856809652	0.0587076599652235	0.431707695803346	-0.304925003601073	-1.48477962739216	245	Ctps2,Nme4,Hkdc1,Pkm,Ndufc1,Aldoc,Arl2,Stat3,Pfkfb1,Rab23,mt-Atp8,Atp5o,Trem2,Ogdh,Ndufs4,Enpp3,Pfkp,Ndufa12,Ppargc1a,Atp5j2,Nme1,Slc25a12,Atp5g1,Gale,Ndufb4,Ndufa1,Cad,Mpi,Atp5h,Esrrb,Parp1,Dmac2l,Aldoa,Ndufb1,Nudt5,Ndufb8,Ndufv2,P2rx7,Ndufb10,Adk,Impdh2,Tpi1,Ndufa5,Atp5l,Atp5k,Ndufb7,App,Pgk1,Ndufa8,Pgam1,Mtch2,Itpa,Ndufa2,mt-Nd1,Hk2,Atp5pb,Ndufb9,Ndufb2,mt-Nd2,mt-Nd3,mt-Nd4,Atp5e,Eno3,Atp6v1b2…	0.342857142857143
Ontology - Cellular Component	GOCC_GOLGI_ASSOCIATED_VESICLE_MEMBRANE	0.0366311852036582	0.268919836592086	0.321775918075361	-0.410268405205018	-1.48467410469803	42	Cope,Ap1b1,Copg1,Zdhhc13,Tmed3,Ap1s3,Kdelr2,Copz1,Copa,Ap1m1,Copb2,Arcn1,Copb1,Copg2,Gpr89,Ap4b1,Cltc,Cltb,Dipk2a	0.452380952380952
Ontology - Biological Process	GOBP_RESPONSE_TO_YEAST	0.060077519379845	0.33046288982106	0.257206466468838	-0.669381685284467	-1.48463241861772	7	Ang,Clec7a,Clec4n,App	0.571428571428571
Ontology - Biological Process	GOBP_POSITIVE_REGULATION_OF_CIRCADIAN_RHYTHM	0.0651260504201681	0.336239495798319	0.257206466468838	-0.538792175314695	-1.48459445363007	14	Timeless,Kat5,Btrc	0.214285714285714
Ontology - Cellular Component	GOCC_DNA_REPLICATION_FACTOR_C_COMPLEX	0.0652229132487361	0.336305646438795	0.287805130535564	-0.738495379913483	-1.48449589078471	5	Rfc2,Rfc4,Rfc3	0.6
Ontology - Biological Process	GOBP_TOLERANCE_INDUCTION_TO_SELF_ANTIGEN	0.0541586073500967	0.323827145989975	0.271288554688953	-0.70217197717738	-1.48440508941403	6	Tgfbr2,Xkr8,Foxp3	0.5
Canonical Pathways - Reactome	REACTOME_DNA_DOUBLE_STRAND_BREAK_REPAIR	0.00898953811817404	0.128922542635641	0.380730400722792	-0.334287236477616	-1.48397430309694	132	H2bc21,Pole,Timeless,Tdp1,Brca1,Xrcc2,Xrcc5,Trp53,Rpa1,Kat5,Rad51c,Pcna,Chek1,Rps27a,Rfc2,Ccna2,Pold4,Prkdc,Brcc3,Tipin,Mdc1,Parp1,Kdm4b,Atrip,Pold1,Babam2,Spidr,Polm,Blm,Rfc4,Pole2,Rad9a,Mre11a,Rad51,Pold2,Ube2n,Rfc3,Rad52,Xrcc4	0.295454545454545
Ontology - Biological Process	GOBP_HYALURONAN_BIOSYNTHETIC_PROCESS	0.0614406779661017	0.331053844168694	0.266350657088526	-0.551281207823663	-1.48362858797707	13	Smpd3,Ap2a1,Ccnd3,Pdgfb,Il1b,Nfkb1,Cltc	0.538461538461538
Ontology - Cellular Component	GOCC_ZYMOGEN_GRANULE	0.0636942675159236	0.334408025111243	0.261663521711573	-0.511665608756118	-1.48289705082205	17	Dmbt1,Tmed10,Scamp1,Pla2g4a,Tmed2,Vamp8,Stx3,Rab3d,Vamp2	0.529411764705882
Canonical Pathways - Biocarta	BIOCARTA_IFNA_PATHWAY	0.060077519379845	0.33046288982106	0.257206466468838	-0.668422679696854	-1.48250542468241	7	Jak1,Irf9,Stat2,Stat1	0.571428571428571
Ontology - Biological Process	GOBP_POSITIVE_REGULATION_OF_CD4_POSITIVE_ALPHA_BETA_T_CELL_PROLIFERATION	0.0641282565130261	0.334675230230319	0.252961123069611	-0.618496073274758	-1.48214830776135	9	Tgfbr2,Cd24a,Card11,Cd28	0.444444444444444
Ontology - Biological Process	GOBP_COMMA_SHAPED_BODY_MORPHOGENESIS	0.0445794264981852	0.303098437172241	0.321775918075361	-0.78442526810228	-1.48209991238639	4	Hes1,Hey1,Bmp4	0.75
Ontology - Biological Process	GOBP_S_SHAPED_BODY_MORPHOGENESIS	0.0445794264981852	0.303098437172241	0.321775918075361	-0.78442526810228	-1.48209991238639	4	Hes1,Hey1,Bmp4	0.75
Ontology - Cellular Component	GOCC_ENDOPLASMIC_RETICULUM_GOLGI_INTERMEDIATE_COMPARTMENT	0.029125656524249	0.238809494196007	0.352487857583619	-0.369174953866547	-1.48199815987409	70	Smo,Yif1b,Nucb2,Nat8f4,Gnpnat1,Azin2,Copg1,Tmed3,Tmed10,Mppe1,Lman1,Nat8f2,Yif1a,Sting1,Tmed2,Surf4,Tmed7,Tmed1,Sec22b,P4hb,Pdia6,Gbf1,Cnih4,Copg2,Uggt1,Fn1	0.371428571428571
Ontology - Cellular Component	GOCC_CELL_SURFACE	1.63305969265081e-05	0.00153747766946331	0.575610261071129	-0.279190663255476	-1.48188980672265	658	Lpl,Tgfbr2,Ifitm3,Il17rb,H2-Q2,Tlr3,Slc2a4,Sort1,Amot,Gfra1,Arsa,Emp2,Itga7,Vamp5,Il1r1,Clec7a,Nradd,Il4ra,Ly75,Clec12a,Ctsl,Apoa1,Atp5o,Fzd5,Csf2rb,Muc1,Acvr1b,Sirpa,Hbegf,H2-Q7,Cdh1,Osmr,Epha4,P2ry12,Il13ra1,Cd24a,Aqp11,Ank3,Ctss,Enpp3,H2-Q1,Siglece,Serpine2,Alcam,Adgre1,Cd83,Csf2rb2,Icam1,Chadl,Serpinf2,Clec4a3,Tgfa,Tspan15,Gpihbp1,Sparc,Cd302,Cd53,H2-M2,Itgb2,Axl,Lilra5,Csf1r,Clec4n,Vwf,Clu,S…	0.320668693009119
Ontology - Molecular Function	GOMF_DNA_EXONUCLEASE_ACTIVITY	0.0513347022587269	0.32081683313195	0.287857117255149	-0.489046769699044	-1.48173097023495	19	Pole,Tatdn1,Exo5,Pld3,Pold1,Pld4,Mre11a	0.368421052631579
Canonical Pathways - Biocarta	BIOCARTA_DNAFRAGMENT_PATHWAY	0.069672131147541	0.3436751891219	0.245041785430996	-0.594772152805585	-1.48148476081522	10	Top2a,Hmgb2,Casp3,Casp7	0.4
Ontology - Biological Process	GOBP_NEPHRON_DEVELOPMENT	0.0113949834465828	0.145668298772011	0.380730400722792	-0.341677307869964	-1.48147957242275	114	Col4a3,Sox9,Bmp7,Smo,Hc,Timeless,Cd24a,Aqp11,Hes1,Maged1,Plce1,Ednra,Hey1,Angpt2,Itgb3,Hs3st3b1,Nup133,Hoxb7,Pdgfb,Lgr4,Bmp4,Asxl1,Col4a4,Itga3,Cd44,Mpv17,Wnt4,Fmn1,Sec61a1,Basp1,Nup160,Hnf1b,C3ar1,Egr1,Ahi1,Ptpro	0.315789473684211
Ontology - Biological Process	GOBP_REGULATION_OF_MITOCHONDRIAL_MEMBRANE_PERMEABILITY	0.0160209888406186	0.175868262273046	0.352487857583619	-0.385566315787182	-1.48139730223532	58	Nol3,Stat3,Zfp13,Bbc3,Alkbh7,Trp53,Slc25a31,Siva1,Hip1r,Dynlt1f,Mpv17l,Slc9a1,Mtch2,Hk2,Bcl2l11	0.258620689655172
Ontology - Biological Process	GOBP_CHONDROCYTE_HYPERTROPHY	0.0541586073500967	0.323827145989975	0.271288554688953	-0.700712774923091	-1.48132030773212	6	Tgfbr2,Sox9	0.333333333333333
Ontology - Biological Process	GOBP_POSITIVE_REGULATION_OF_MYELOID_LEUKOCYTE_MEDIATED_IMMUNITY	0.0450081852257128	0.304332912774623	0.321775918075361	-0.475154762496522	-1.48123849632757	22	Cxcl1,Ighg2b,Itgb2,Ddx1,Arg1,Fcer1g,Spi1,Fcgr1,F2rl1,Fcgr3,Tyrobp	0.5
Ontology - Molecular Function	GOMF_PHEROMONE_ACTIVITY	0.00332192192674714	0.0715576856495127	0.431707695803346	-0.977157107517282	-1.48103602556838	2	Mup20	0.5
Canonical Pathways - Reactome	REACTOME_GOLGI_TO_ER_RETROGRADE_TRANSPORT	0.00998538414307581	0.13659493436746	0.380730400722792	-0.343564670574867	-1.48102145404165	112	Nbas,Cope,Tuba8,Tuba1b,Copg1,Tmed3,Tmed10,Arfgap2,Tubb6,Arf4,Dynll1,Nsf,Capzb,Pla2g4a,Dctn5,Cenpe,Kif3c,Kdelr2,Bnip1,Racgap1,Copz1,Arf1,Copa,Tmed2,Surf4,Tmed7,Rint1,Copb2,Sec22b,Tuba1a,Arcn1,Kif21a,Stx18,Gbf1,Rab18,Copb1,Copg2,Rab3gap1,Kif9,Kifap3	0.357142857142857
Ontology - Biological Process	GOBP_PRIMARY_MIRNA_PROCESSING	0.0635593220338983	0.334297387168105	0.261663521711573	-0.55028790320629	-1.48095536947081	13	Stat3,Srsf3,Hnrnpa2b1,Ncbp2,Drosha	0.384615384615385
Ontology - Molecular Function	GOMF_TYPE_3_METABOTROPIC_GLUTAMATE_RECEPTOR_BINDING	0.0457448853172942	0.307366452352348	0.321775918075361	-0.783598139040288	-1.48053712755505	4	Calm2,Calm1,Calm3	0.75
Ontology - Biological Process	GOBP_REGULATION_OF_ANTIGEN_PROCESSING_AND_PRESENTATION_OF_PEPTIDE_ANTIGEN	0.062015503875969	0.331053844168694	0.252961123069611	-0.667417715674035	-1.48027649879361	7	Trem2,Pycard,Tap2	0.428571428571429
Ontology - Biological Process	GOBP_REGULATION_OF_CHEMOTAXIS	0.00485778142614322	0.0908280277166148	0.407017918923954	-0.321872265513081	-1.48010156743948	175	Sema4b,Mpp1,Smoc2,Hc,Ccl21a,Trem2,P2ry12,Lgmn,Ano6,Csf1r,Slc8b1,Ednra,Nrp1,Angpt2,Mst1,Calr,Il16,P2rx4,Mif,Cx3cr1,Nckap1l,Plxna3,Rarres2,Edn1,Adam10,Pla2g7,Rac2,Hrg,Gpr183,Pdgfb,Cd74,App,Spi1,Ccr2,Aif1,Ntf3,Gpr18,Gstp1,Gpsm3,Prkca,Dysf,Stk39,Sema4d,C3ar1,Cx3cl1,Cyrib,Il1b,Nod2,Sema6b,Dnm1l,F2rl1,Ptk2,Akt2,Sema4c,Trpv4,Megf8,Pdgfrb,Serpine1,Fn1,Padi2	0.342857142857143
Cell Type Signatures	TABULA_MURIS_SENIS_MAMMARY_GLAND_STROMAL_CELL_AGEING	0.000722772872689113	0.0279566251337718	0.477270815362862	-0.296404913591861	-1.47968757685208	318	Tgfbr2,Smpd3,Btg2,Tnfsf12,Tnfaip2,Ndufc1,Crip2,Smoc2,Rnase4,Lysmd2,Spon2,S100a6,Smim14,Mcrip1,Ifitm2,Gpnmb,Cope,Fos,Ppib,Fbln1,Hmgn2,Sec61b,Atp5j2,Tuba1b,Col4a1,Ifngr1,Myadm,Gngt2,Pcolce,Cbx3,Ablim1,Tmed3,Rpn2,Irf1,Fus,Tmed10,Tmem147,Anapc11,Nfkbiz,C4b,Scara3,Map3k8,Ndufb4,Anp32a,S100a1,Tppp3,Adprh,Swi5,Calm1,Cdk2ap2,Cyba,Fxyd5,Il11ra1,Actb,Ndufb8,Marcks,Slit3,Ndufb10,Rarres2,Krtcap2,Ddost,Ndufa5…	0.254716981132076
Ontology - Biological Process	GOBP_MITOCHONDRIAL_ELECTRON_TRANSPORT_NADH_TO_UBIQUINONE	0.0473983149070759	0.311416268508928	0.321775918075361	-0.433824976327753	-1.47916211625944	29	Ndufb8,Ndufv2,Ndufa8,Dnajc15,mt-Nd1,Ndufb9,mt-Nd2,mt-Nd3,mt-Nd4,Dld,Ndufs2,mt-Nd5,Ndufb6,Ndufc2,Ndufv1,Ndufa10,Ndufs8,Ndufs3	0.620689655172414
Ontology - Biological Process	GOBP_POSITIVE_REGULATION_OF_SKELETAL_MUSCLE_CELL_PROLIFERATION	0.0688130672647881	0.341501116051584	0.287805130535564	-0.735813061721004	-1.47910399471763	5	Stat3,Selenon	0.4
Ontology - Biological Process	GOBP_BLOOD_COAGULATION_FIBRIN_CLOT_FORMATION	0.0955933327125905	0.388120356514596	0.287805130535564	-0.500573645130775	-1.47894185989682	18	Fbln1,Itgb3,F3,Fga,Fgb,F11,Fgg,F9,Pdia4,F13a1,Flna,Apoh	0.666666666666667
Canonical Pathways - Reactome	REACTOME_MAJOR_PATHWAY_OF_RRNA_PROCESSING_IN_THE_NUCLEOLUS_AND_CYTOSOL	0.00420116630627558	0.0828074713447545	0.407017918923954	-0.323859092267744	-1.47894075753046	167	Rpl22l1,Tbl3,Rps11,Exosc9,Exosc10,Rpl12,Emg1,Rps12,Rps16,Rps15a,Dis3,Rps24,Rpl31,Rpl39,Exosc8,Rpl23a,Rpl10,Rps27,Rpl35a,Exosc2,Ddx49,Rplp2,Imp4,Rpl5,Pelp1,Rps13,Rpl34,Rps4x,Rpl15,Rps21,Rplp0,Rps26,Rps3,Rps6,Rps17,Rpl26,Rps14,Wdr36,Rpl9,Rpl32,Rpl38,Ltv1,Tex10,Rpl13a,Eri1,Rps8,Rpl35,Rpl27,Wdr46,Rpl14,Rps23,Rps20,Snu13,Bop1,Xrn2,Rpl18,Rpl28,Rpsa,Rps9,Rps25,Rps29,Rpl10-ps3,Rpl36al,Bud23,Rps7,Rpl19,Ut…	0.431137724550898
Ontology - Biological Process	GOBP_CORTICOSPINAL_TRACT_MORPHOGENESIS	0.062015503875969	0.331053844168694	0.252961123069611	-0.666780851125965	-1.47886398665723	7	Bhlhe22,Epha4,Scn1b	0.428571428571429
Ontology - Biological Process	GOBP_GLUCOSE_CATABOLIC_PROCESS	0.05625	0.326662282293179	0.276500599254472	-0.477240450055792	-1.47885178130047	21	Pkm,Trp53,Pfkp,Slc25a12,Aldoa,Tpi1,Pgk1,Eno3,Gpi1,Ldha	0.476190476190476
Ontology - Biological Process	GOBP_INFLAMMATORY_RESPONSE	4.46524782494687e-05	0.00352050696740269	0.557332238758646	-0.28189470894093	-1.47880608135455	566	Lpl,Fabp4,Chil1,Il1rn,Il17rb,Tlr3,Smpdl3b,Bcl6,Serpina3n,Saa1,Slc7a2,Orm2,Smo,Il1r1,Stat3,Hc,S100a9,Clec7a,Il4ra,Elf3,Apoa1,Ccl21a,Sirpa,Itih4,Selenos,Trem2,Cd24a,Cxcl1,Appl1,Cybb,Ctss,Slc11a1,Ndufs4,Enpp3,Siglece,Ttc39aos1,Pglyrp2,Il17ra,Ano6,Icam1,Bdkrb2,Chid1,Cela1,Ighg2b,Serpinf2,Itgb2,Cd300a,Pbk,Ifngr1,Chst2,Axl,Lilra5,S100a8,Csf1r,Saa3,Tlr13,Clu,Pbxip1,Ptgs1,Ednra,Pglyrp1,Cd5l,Nfkbiz,Myd88,…	0.335689045936396
Ontology - Cellular Component	GOCC_MMXD_COMPLEX	0.0688130672647881	0.341501116051584	0.287805130535564	-0.735636002962127	-1.47874807779908	5	Ercc2,Mms19	0.4
Ontology - Molecular Function	GOMF_HETEROTRIMERIC_G_PROTEIN_BINDING	0.0463276148794	0.308830297768369	0.321775918075361	-0.78264405931302	-1.47873448103448	4	Adora1,F2rl1,Cetn2,F2r	1
Regulatory Target Gene - miRDB	MIR_7017_5P	0.0616883027459647	0.331053844168694	0.321775918075361	-0.45024914697346	-1.47863074564657	26	Ifi27l2b,Selenos,Calu,Ddx1,Samd4,Mat1a,Zfp629,Cyrib,Zdhhc14,Kifap3,Lat2,Vangl2,Stx11	0.5
Ontology - Biological Process	GOBP_POSITIVE_REGULATION_OF_MONOCYTE_CHEMOTAXIS	0.0706638115631692	0.346078483123451	0.248911114434702	-0.532796384002632	-1.47854672224576	15	Lgmn,Ano6,Cx3cr1,Pla2g7,App,Ccr2,Aif1	0.466666666666667
Curated - Chemical and Genetic Perturbation	GALIE_TUMOR_STEMNESS_GENES	0.0688130672647881	0.341501116051584	0.287805130535564	-0.735295279076906	-1.47806316734296	5	Tgfbr2,Bmp4,Tnc,Pdgfra	0.8
Ontology - Biological Process	GOBP_PROTEIN_LOCALIZATION_TO_AXON	0.062015503875969	0.331053844168694	0.252961123069611	-0.666390920426896	-1.47799915308085	7	Cope,Ank3,Epb41l3,Mal,Copa	0.714285714285714
Ontology - Biological Process	GOBP_REGULATION_OF_AUTOPHAGIC_CELL_DEATH	0.0688130672647881	0.341501116051584	0.287805130535564	-0.735254409993869	-1.47798101383533	5	Bmf,Trem2,Laptm5	0.6
Regulatory Target Gene - miRDB	MIR_10B_3P	0.0469103445381537	0.310376215102583	0.321775918075361	-0.78199748834234	-1.47751284422857	4	Cxxc5,Phf6,Junb	0.75
Ontology - Biological Process	GOBP_REGULATION_OF_COAGULATION	0.024343469302583	0.217117114374106	0.352487857583619	-0.370016379104441	-1.47744131537828	68	S100a9,Serpine2,Ano6,Serpinf2,Pros1,F3,Kng2,Prdx2,Enpp4,Plau,Hrg,Plg,Pdgfb,Cpb2,Fga,Fgb,F11,Fgg,Abat,Vtn,Alox12,Tspan8,Plat,F2rl1,F2r,Serpine1,C1qtnf1,Serping1	0.411764705882353
Ontology - Biological Process	GOBP_MAINTENANCE_OF_BLOOD_BRAIN_BARRIER	0.0672268907563025	0.33908573865477	0.252961123069611	-0.536188014702075	-1.47741891809153	14	Bdkrb2,Ptgs1,Ocln,Tjp1,Tjp2	0.357142857142857
Ontology - Molecular Function	GOMF_SYNDECAN_BINDING	0.062015503875969	0.331053844168694	0.252961123069611	-0.666052171758486	-1.47724783695442	7	Gpnmb,Chrd,Sdcbp,Tnc	0.571428571428571
Ontology - Biological Process	GOBP_CYTOKINE_PRODUCTION_INVOLVED_IN_IMMUNE_RESPONSE	0.0111573030273226	0.143894145811683	0.380730400722792	-0.34146197878686	-1.47712866768817	115	Tlr3,Bcl6,Il1r1,Jak3,Apoa1,Fzd5,Spon2,Trpm4,Slc11a1,Laptm5,Ddx1,Axl,Arg1,Myd88,Mif,Nlrx1,Pycard,P2rx7,Slamf9,Tlr2,Malt1,Fcer1g,Cd74,Tgfb2,Ccr2,Litaf,Scimp,Il1b,Foxp3,Tlr9,Nod2,Gprc5b,F2rl1,Tnfrsf1b,Gata3,Sash3,Mapkapk2,Traf3ip2,Plcg2	0.339130434782609
Ontology - Cellular Component	GOCC_TRNA_SPLICING_LIGASE_COMPLEX	0.0710059171597633	0.346717410317534	0.237793834423688	-0.638000912341242	-1.47687160518179	8	Fam98b,Ddx1,Zbtb8os	0.375
Regulatory Target Gene - GTRD	TARDBP_TARGET_GENES	0.0712065059489994	0.346717410317534	0.287805130535564	-0.734366422415695	-1.47619601429881	5	Sfi1,mt-Nd1,mt-Ty,mt-Nd5	0.8
Ontology - Biological Process	GOBP_PROTEIN_IMPORT_INTO_MITOCHONDRIAL_MATRIX	0.0513347022587269	0.32081683313195	0.287857117255149	-0.487142382723175	-1.47596099211364	19	Dnlz,Dnajc15,Timm50,Tomm40,Tomm7,Timm21,Pam16,Timm17b,Tomm40l,Romo1	0.526315789473684
Ontology - Biological Process	GOBP_REGULATION_OF_HYALURONAN_BIOSYNTHETIC_PROCESS	0.0710059171597633	0.346717410317534	0.237793834423688	-0.637530901433585	-1.4757836039733	8	Smpd3,Ap2a1,Pdgfb,Nfkb1,Cltc	0.625
Ontology - Biological Process	GOBP_EYE_PHOTORECEPTOR_CELL_DEVELOPMENT	0.05625	0.326662282293179	0.276500599254472	-0.476152317942999	-1.47547992522015	21	Gnat2,Gnat1,Prdm1,Pdgfb,Bbs4,Ahi1,Olfm3,Pde6c,Cfh	0.428571428571429
Ontology - Cellular Component	GOCC_ENDOCYTIC_VESICLE	0.0038201418429834	0.0779864415777415	0.431707695803346	-0.315438826653063	-1.47532581961099	187	Amot,Avpr1a,Smo,Ston2,Rab23,Apoa1,Rab11fip3,Dmbt1,H2-Q7,Pld1,Mpeg1,Rab17,Appl1,Cybb,Ctss,Slc11a1,Rab34,Gipc1,Pip4p1,Ehd4,Was,Ocln,Calr,Rab11fip5,Adam8,Rab13,Myh9,Pik3c3,Ap2a1,Hrg,Tbc1d5,Epn2,Csf3r,Rin2,Pld4,H2-D1,Rinl,Sec61a1,Vamp4,Scimp,Dysf,Heatr5b,Actg1,Egfr,Coro1a,Tlr1,Arrb2,Tlr9,Nod2,Stxbp4,Ap2m1,Rab12,Plekhg5,Rab11b	0.288770053475936
Ontology - Biological Process	GOBP_RESPIRATORY_BURST_INVOLVED_IN_DEFENSE_RESPONSE	0.069672131147541	0.3436751891219	0.245041785430996	-0.592245538220901	-1.47519135755818	10	Trem2,Selenok,Prdx2	0.3
Curated - Chemical and Genetic Perturbation	LIU_OVARIAN_CANCER_TUMORS_AND_XENOGRAFTS_KINASES_DN	0.0489857567167426	0.31609944541878	0.321775918075361	-0.438897800043542	-1.47513954953561	28	Jak3,Axl,Csf1r,Fgr,Epha3,Hck,Acvrl1,Pdgfrb,Pik3cg,Pdgfra	0.357142857142857
Ontology - Biological Process	GOBP_REGULATION_OF_GUANYL_NUCLEOTIDE_EXCHANGE_FACTOR_ACTIVITY	0.0590717299578059	0.328817963124663	0.271288554688953	-0.563705769147265	-1.47490635453195	12	Tns3,Epha4,Eif2s1	0.25
Ontology - Molecular Function	GOMF_MONOATOMIC_CATION_TRANSMEMBRANE_TRANSPORTER_ACTIVITY	0.000695548463666352	0.0271518369779999	0.477270815362862	-0.296439082278688	-1.47470849613264	306	Slc13a5,Cacna2d4,Slc2a4,Atp6v0e2,Slc6a8,mt-Atp8,Uqcrh,Nipal3,Atp5o,Tmem38a,Cox7b,Slc15a2,Slc41a3,Trpm4,Slc9a8,Slc11a1,Slc6a20b,Atp5j2,Lrg1,Scn1b,Calhm6,Slc39a11,Kcnj15,Slc38a1,Slc8b1,Slc25a12,Zdhhc13,Magt1,Slc15a4,Atp5g1,Slc39a1,Slc12a4,Slc9a7,Slc4a9,Cox7a1,Uqcr10,Slc23a2,Slc41a1,Atp5h,P2rx4,Asic5,Ccdc51,Slc6a12,Slc8a1,Slc12a7,Nipa1,Atp1b3,P2rx7,Slc25a22,Slc38a4,Slc12a9,Gpm6a,Atp5l,Kcnj10,Atp5k,T…	0.392156862745098
Cell Type Signatures	TABULA_MURIS_SENIS_LUNG_ALVEOLAR_MACROPHAGE_AGEING	0.00562712357165974	0.0987523166276471	0.407017918923954	-0.325385490290762	-1.47453483998238	155	Lpl,Fabp4,Ifitm3,Pkm,S100a9,Ctsl,Uqcrh,Cox7b,S100a6,Trem2,Ifitm2,Cd24a,Cybb,Ctss,Alcam,Rgs2,Ifi30,Rps27a,Ms4a6c,S100a8,Csf1r,Tmem258,S100a1,Atp5h,Calm1,Cyba,Slpi,Dynll1,Lyz2,Pycard,Cd52,Krtcap2,Msn,Plac8,Foxp1,Fcer1g,Cd63,Cd74,Dad1,Pgk1,Rpl10,Ssr4,Cox5b,Dnajc15,Litaf,Clec1b,Wfdc17,H2-D1,Psmb3,Psmb8,Lgals3,Rrbp1,Il1b,Fcgr4,Rps14,Pirb,Napsa,Spcs1,Nme2,Tyrobp,Ccl9,Pfdn5,Rpl35,Rpl27,Rpl14,Rps23,S100a…	0.432258064516129
Ontology - Biological Process	GOBP_DENDRITIC_CELL_CYTOKINE_PRODUCTION	0.0679405520169851	0.339736935125729	0.252961123069611	-0.508769882442025	-1.47450472595661	17	Tlr3,Jak3,Ddx1,Slamf9,Tlr2,Scimp,Tlr9,Nod2,Plcg2	0.529411764705882
Ontology - Biological Process	GOBP_NEGATIVE_REGULATION_OF_OXIDOREDUCTASE_ACTIVITY	0.0679405520169851	0.339736935125729	0.252961123069611	-0.508749462786271	-1.47444554619784	17	Etfbkmt,Gstp1,Cnr2,Nfkb1,Gzma,Snca,Oxa1l,Eng,Nosip,Arg2	0.588235294117647
Ontology - Biological Process	GOBP_COMPLEMENT_ACTIVATION_CLASSICAL_PATHWAY	0.0817879142628994	0.365053444596417	0.287805130535564	-0.431989019969108	-1.47422804566671	30	C9,C8b,Hc,C2,Trem2,Ighg2b,C1qc,C4bp,C1qa,Cr1l,C1qb,Susd4,C1rl,C8a	0.466666666666667
Ontology - Biological Process	GOBP_PROSTAGLANDIN_SECRETION	0.0672268907563025	0.33908573865477	0.252961123069611	-0.534958298814195	-1.47403054411298	14	Acsl4,Mif,P2rx7,Map2k6,Edn1,Pla2g4a	0.428571428571429
Ontology - Biological Process	GOBP_PLASMA_MEMBRANE_RAFT_ASSEMBLY	0.0712065059489994	0.346717410317534	0.287805130535564	-0.733229262551432	-1.47391013791883	5	Emp2,Flot1	0.4
Ontology - Molecular Function	GOMF_G_PROTEIN_COUPLED_CHEMOATTRACTANT_RECEPTOR_ACTIVITY	0.0775681341719078	0.357259852495362	0.234392647294686	-0.519226063106551	-1.47387825845392	16	Gpr35,Xcr1,Cx3cr1,Ccr2,Cxcr6,Ackr2,Ackr3,Ccr5	0.5
Ontology - Biological Process	GOBP_METANEPHRIC_TUBULE_MORPHOGENESIS	0.0618955512572534	0.331053844168694	0.252961123069611	-0.697180036837518	-1.47385203134936	6	Sox9,Hes1,Lgr4,Wnt4	0.666666666666667
Ontology - Biological Process	GOBP_NEGATIVE_REGULATION_OF_PLATELET_AGGREGATION	0.0590717299578059	0.328817963124663	0.271288554688953	-0.56329487817697	-1.47383128002274	12	Serpine2,Fgg,Abat,Alox12,C1qtnf1	0.416666666666667
Ontology - Cellular Component	GOCC_MITOCHONDRIAL_ENVELOPE	2.29312716884554e-05	0.00208531251916891	0.575610261071129	-0.275456849369554	-1.47313576737757	712	Cyp2u1,Ldhb,Nme4,Acsl4,Ifi27l2b,Cycs,Ndufc1,Trim14,Arl2,Stat3,Cps1,Miga1,Sfxn1,Lyrm7,Ikbke,Ociad2,mt-Atp8,Ass1,Uqcrh,Atp5o,Bbc3,Cox7b,Cox7a2,Slc41a3,Apoo,Mtln,Calm2,Acsl3,Mrps31,Mrps27,Sarm1,Epha4,Ndufs4,Slc3a1,Armcx1,Slc25a48,Ndufa12,Mrps18b,Ndufaf5,Foxred1,Atp5j2,Coq8b,Samm50,Higd1a,Fundc2,Nme1,Micu1,Gcat,Cibar1,Sfxn2,Arg1,Slc25a35,Clu,Coq7,Slc8b1,Slc25a12,Slc25a31,Micos10,Atp5g1,Slc25a15,Atp5m…	0.348314606741573
Ontology - Biological Process	GOBP_POSITIVE_REGULATION_OF_INTERLEUKIN_5_PRODUCTION	0.0717213114754098	0.346988450471047	0.241339976815091	-0.591304113956854	-1.47284641640035	10	Il17rb,Il17ra,Il33,Rara,Gata3,Nlrp3	0.6
Canonical Pathways - Biocarta	BIOCARTA_UCALPAIN_PATHWAY	0.0721442885771543	0.347477983351596	0.237793834423688	-0.614532482162974	-1.47265005851963	9	Itgb3,Capn1,Capns1,Itga1,Ezr,Itgb1,Sptan1,Rhoa,Tln1	1
Curated - Chemical and Genetic Perturbation	VERNOCHET_ADIPOGENESIS	0.0672268907563025	0.33908573865477	0.252961123069611	-0.534456722782434	-1.47264849546984	14	Fabp4,Sort1,Hp,Rarres2,Adrb3	0.357142857142857
Canonical Pathways - Biocarta	BIOCARTA_VOBESITY_PATHWAY	0.0712065059489994	0.346717410317534	0.287805130535564	-0.732467837613936	-1.47237954988593	5	Lpl	0.2
Ontology - Cellular Component	GOCC_CHROMOSOME_PASSENGER_COMPLEX	0.0712065059489994	0.346717410317534	0.287805130535564	-0.732441979338761	-1.47232757054484	5	Birc5,Aurkb	0.4
Ontology - Cellular Component	GOCC_NUCLEAR_UBIQUITIN_LIGASE_COMPLEX	0.0339391853560108	0.259071151169569	0.321775918075361	-0.405505913572014	-1.47206336296615	43	Brca1,Cbx2,Rbx1,Anapc4,Anapc11,Cbx4,Cdc20,Pcgf5,Brcc3,Babam2,Anapc13,Rad51,Ring1,Bmi1,Cdc16,Brca2,Anapc15,Bard1,Ube2c,Pcgf2,Cdc26	0.488372093023256
Ontology - Biological Process	GOBP_POSITIVE_REGULATION_OF_IMMUNOGLOBULIN_PRODUCTION	0.0339391853560108	0.259071151169569	0.321775918075361	-0.405494590510245	-1.47202225810472	43	Msh2,Il4ra,Hpx,Shld1,Il33,Atad5,Kmt5c,Foxp1,Mlh1,Cd28,Ptprc,Cd86,Tlr9,Stat6,Xbp1,Sash3,Gpi1	0.395348837209302
Curated - Chemical and Genetic Perturbation	MEISSNER_NPC_HCP_WITH_H3K27ME3	0.0743099787685775	0.35137432256122	0.241339976815091	-0.507896264146068	-1.47197282626968	17	St8sia3,C1qtnf4,Hoxb7,Ripk4,Hck,Cyp2s1,Hnf1b,Crb3,Hoxb5,Hoxb4	0.588235294117647
Tumor Phenotype Ontology	MP_INCREASED_LYMPHOMA_INCIDENCE	0.00855691145527539	0.124957452410294	0.380730400722792	-0.343420295066854	-1.47161841930094	107	Smarcb1,Msh2,Pole,Pim1,Brca1,Lzts1,Trp53,Mcm3,Rpa1,Ssbp2,Mcm4,Nme1,Lig1,Irf8,Irf1,Cdc20,Bub1b,Stag1,Atad5,Myh14,Fbxo4,Pold1,Plk1,Mlh1,Slc33a1,Fdxr,Rint1,Blm	0.261682242990654
Ontology - Biological Process	GOBP_POSITIVE_REGULATION_OF_THYMOCYTE_APOPTOTIC_PROCESS	0.0618955512572534	0.331053844168694	0.252961123069611	-0.69602506985479	-1.47141040889362	6	Bbc3,Trp53,Adam8	0.5
Ontology - Biological Process	GOBP_TOLL_LIKE_RECEPTOR_3_SIGNALING_PATHWAY	0.0577319587628866	0.327478081168732	0.271288554688953	-0.477525289273031	-1.47131994882182	20	Tlr3,Flot1,Tnfaip3,Cd86,Scimp,F2rl1,Oas1a	0.35
Canonical Pathways - Reactome	REACTOME_UBIQUITIN_MEDIATED_DEGRADATION_OF_PHOSPHORYLATED_CDC25A	0.0345960728145142	0.261876478429052	0.321775918075361	-0.393634927944769	-1.47129501339311	51	Chek1,Rps27a,Psmd13,Psmd14,Psmc5,Psmf1,Psmb3,Psmb8,Psmc6,Psmb4,Psme2b,Psmb2,Psmc2,Psmc4,Psmd9,Psma3,Psmd6,Psmb5,Psmd4,Psme2,Psmd1,Psmc3,Psmb6,Psma8,Psma2,Psma7,Psma5,Psma6,Psmd2,Psma1,Ubb	0.607843137254902
Ontology - Biological Process	GOBP_GLUTAMINE_FAMILY_AMINO_ACID_METABOLIC_PROCESS	0.0284418247024277	0.235148851680724	0.352487857583619	-0.378926908918214	-1.47128392884583	61	Ctps2,Fh1,Cps1,Ass1,Got1,Pycr2,Amdhd1,Arg1,Slc38a1,Slc25a12,Adhfe1,Pfas,Cad,Gls2,Tat,Gfpt1	0.262295081967213
Canonical Pathways - Reactome	REACTOME_NON_INTEGRIN_MEMBRANE_ECM_INTERACTIONS	0.0582120582120582	0.327478081168732	0.271288554688953	-0.45867580448708	-1.47079520092595	24	Col4a5,Col4a1,Itgb3,Col4a2,Vtn,Sdc3,Col1a1,Fn1	0.333333333333333
Ontology - Molecular Function	GOMF_INORGANIC_MOLECULAR_ENTITY_TRANSMEMBRANE_TRANSPORTER_ACTIVITY	0.000629721477371771	0.0252598803141233	0.477270815362862	-0.290996810438545	-1.47045220341709	345	Clic5,Slc13a5,Cacna2d4,Slc2a4,Atp6v0e2,Slc6a8,mt-Atp8,Uqcrh,Nipal3,Atp5o,Tmem38a,Cox7b,Slc15a2,Slc41a3,Trpm4,Aqp11,Slc9a8,Slc11a1,Ano6,Clic6,Slc6a20b,Atp5j2,Lrg1,Scn1b,Slc39a11,Kcnj15,Slc38a1,Slc8b1,Slc25a12,Zdhhc13,Magt1,Slc15a4,Atp5g1,Slc39a1,Slc12a4,Slc9a7,Slc4a9,Ano10,Cox7a1,Uqcr10,Slc23a2,Slc41a1,Atp5h,P2rx4,Asic5,Ccdc51,Slc6a12,Slc26a1,Slc8a1,Clca3a1,Slc12a7,Nipa1,Atp1b3,Slc25a22,Slc38a4,Sl…	0.397101449275362
Ontology - Biological Process	GOBP_NEGATIVE_REGULATION_OF_LEUKOCYTE_MEDIATED_IMMUNITY	0.0292279062183923	0.238953913604607	0.352487857583619	-0.386898896132633	-1.47026657258856	56	Bcl6,Jak3,Cd300a,Arg1,C4bp,Cr1l,Cx3cr1,Nckap1l,Serpinb9,Ptpn6,Cd84,Spi1,Tap2,Ccr2,Ptprc,Susd4,Foxp3,Arrb2,Nod2	0.339285714285714
Ontology - Biological Process	GOBP_RESPONSE_TO_AMMONIUM_ION	0.004537199316994	0.0872810998419339	0.407017918923954	-0.970034750480402	-1.4702409678674	2	Cps1	0.5
Ontology - Biological Process	GOBP_REGULATION_OF_NEUTROPHIL_MEDIATED_CYTOTOXICITY	0.0724032260136295	0.347516755207504	0.287805130535564	-0.731365607757794	-1.47016388850652	5	Cxcl1,Arg1,F2rl1	0.6
Canonical Pathways - Reactome	REACTOME_CREATINE_METABOLISM	0.0724032260136295	0.347516755207504	0.287805130535564	-0.731267077994794	-1.4699658276489	5	Slc6a8,Slc6a12,Ckb	0.6
Ontology - Biological Process	GOBP_POSITIVE_REGULATION_OF_LYMPHOCYTE_APOPTOTIC_PROCESS	0.0573248407643312	0.327478081168732	0.276500599254472	-0.497527624462299	-1.46994240993268	18	Bbc3,Trp53,Cd24a,Adam8,P2rx7,Siglec1,Tgfb2,Bcl2l11	0.444444444444444
Canonical Pathways - Reactome	REACTOME_RHO_GTPASES_ACTIVATE_PAKS	0.05625	0.326662282293179	0.276500599254472	-0.474362353325543	-1.46993326134729	21	Myh10,Calm2,Pak1,Calm1,Myh9,Myh14,Ppp1cb,Myl6,Calm3	0.428571428571429
Ontology - Biological Process	GOBP_INTERLEUKIN_5_PRODUCTION	0.0728051391862955	0.348980608768092	0.245041785430996	-0.529684130873783	-1.46991000510461	15	Il17rb,Il17ra,Il33,Rara,Foxp3,Gata3,Nlrp3,Lilrb4b,Lef1	0.6
Ontology - Biological Process	GOBP_POSITIVE_REGULATION_OF_CHROMOSOME_SEPARATION	0.0532786885245902	0.323307207498384	0.282013350011725	-0.437256313758667	-1.46962249900904	28	Mad1l1,Ncapg2,Birc5,Aurkb,Ncapg,Anapc11,Plscr1,Cenpe,Cdt1,Ncapd2,Smc2,Ncapd3,Cdc16,Ncaph	0.5
Ontology - Cellular Component	GOCC_CIS_GOLGI_NETWORK_MEMBRANE	0.0838574423480084	0.368481639231035	0.224966093540314	-0.517724642484961	-1.46961631675223	16	H2-Q2,H2-Q7,H2-Q1,H2-M2,H2-D1,H2-T22,Gpr108,H2-M3,Bok	0.5625
Ontology - Molecular Function	GOMF_CCR_CHEMOKINE_RECEPTOR_BINDING	0.0494770115105686	0.317386600892445	0.321775918075361	-0.471349252718992	-1.46937527190988	22	Stat3,Ccl21a,Jak1,Ccl6,Ccl25,Stat1,Cx3cl1,Nars,Cnih4,Ccl9	0.454545454545455
Ontology - Biological Process	GOBP_NEGATIVE_REGULATION_OF_NOTCH_SIGNALING_PATHWAY	0.0522088353413655	0.322587567612167	0.282013350011725	-0.430910700450019	-1.46922565176364	29	Bcl6,Bmp7,Dll4,Tspan15,Neurl1a,Hey1,Ccnc	0.241379310344828
Ontology - Biological Process	GOBP_REGULATION_OF_LEUKOCYTE_ADHESION_TO_VASCULAR_ENDOTHELIAL_CELL	0.0602910602910603	0.33046288982106	0.266350657088526	-0.458036544101494	-1.46874534109453	24	Ccl21a,Icam1,Itgb2,Chst2,Gcnt1,Itga4,Capn1,Ccl25,Selp,Ccr2,Fut4	0.458333333333333
Canonical Pathways - Reactome	REACTOME_FORMYL_PEPTIDE_RECEPTORS_BIND_FORMYL_PEPTIDES_AND_MANY_OTHER_LIGANDS	0.0678294573643411	0.339736935125729	0.241339976815091	-0.661974339625867	-1.46820354740355	7	Fpr2,Ccl6,App,Ccl9	0.571428571428571
Canonical Pathways - Reactome	REACTOME_RESOLUTION_OF_SISTER_CHROMATID_COHESION	0.0101279713887942	0.137371340743772	0.380730400722792	-0.342301605638115	-1.46812152782086	108	Mad1l1,Nuf2,Cenpu,Tuba8,Sec13,Aurkb,Tuba1b,Mad2l1,Cdc20,Bub1b,Xpo1,Cdk1,Tubb6,Sgo2a,Ercc6l,Dynll1,Stag1,Nup133,Ckap5,Cenpe,Plk1,Rangap1,Kntc1,Rps27,Cenpn,B9d2,Clasp2,Nup160,Ppp2r1a,Nup37,Bub3,Cenpt,Ska2,Cenpq,Tuba1a,Dsn1,Cenpa,Nup107	0.351851851851852
Ontology - Cellular Component	GOCC_POLYSOME	0.0217582442091886	0.204486611020589	0.352487857583619	-0.365347393372573	-1.46806635012869	71	H19,Myh10,Rps4l,Fus,Naa38,Pnpt1,Calr,Vbp1,Rpl31,Rpl39,Gcn1,Rwdd1,Impact,Rps4x,Msi2,Rps21,Rps26,Rps3,Rps6,Hdlbp,Rpl32,Rpl38,Dazap1,Rps23,Rpl18,Rps25,Rps29,Naa35,Rpl36al,Rpl19,Epm2a,Fmr1,Mcrs1,Vim,Rpl36a,Rpl6,Rpl8,Btf3,Rpl10a,Psma6,Unk	0.577464788732394
Ontology - Cellular Component	GOCC_TETRASPANIN_ENRICHED_MICRODOMAIN	0.0769230769230769	0.3566494339959	0.227987202850442	-0.63407031971067	-1.46777290244432	8	Tspan9,Tspan15,Adam10,Tspan33,Scimp	0.625
Ontology - Biological Process	GOBP_NEGATIVE_REGULATION_OF_MESENCHYMAL_CELL_APOPTOTIC_PROCESS	0.0638297872340426	0.334408025111243	0.248911114434702	-0.694120125576224	-1.46738331998369	6	Sox9,Bmp7	0.333333333333333
Ontology - Biological Process	GOBP_MORPHOGENESIS_OF_AN_ENDOTHELIUM	0.0577319587628866	0.327478081168732	0.271288554688953	-0.476175177813216	-1.46716007296062	20	Lcn2,Dll4,Foxp1,Bmp4,Itgax,Alox12,Rbpj,Acvrl1,Stard13	0.45
Cell Type Signatures	TABULA_MURIS_SENIS_LUNG_PULMONARY_INTERSTITIAL_FIBROBLAST_AGEING	0.053388090349076	0.323542743671701	0.282013350011725	-0.484181720170656	-1.46699067338691	19	Serpine2,Laptm5,Tmed10,Fxyd5,Dstn,Uba5,H2-D1,Psmb8,Rack1,Rpl13a,Rps9	0.578947368421053
Canonical Pathways - Reactome	REACTOME_FORMATION_OF_THE_EARLY_ELONGATION_COMPLEX	0.0352427097289768	0.264546864562834	0.321775918075361	-0.432355479326219	-1.46651059583481	32	Mnat1,Polr2l,Nelfb,Polr2h,Ercc2,Ncbp2,Supt5,Nelfe,Polr2c,Polr2g,Polr2i,Nelfcd,Polr2e,Polr2d,Gtf2h2,Ccnh,Supt4a	0.53125
Curated - Chemical and Genetic Perturbation	LEE_TARGETS_OF_PTCH1_AND_SUFU_UP	0.029369745913735	0.23921770145004	0.352487857583619	-0.396103498077041	-1.46643888012	49	Pole,Mcm6,Gpnmb,Sstr2,Ctss,Mcm2,C4b,C1qa,Lap3,Mthfd2,Lyz2,Ccnd1,Map2k6,Rps27,C1qb,Ier5,Magohb,Hk2,Mical1	0.387755102040816
Ontology - Biological Process	GOBP_DE_NOVO_AMP_BIOSYNTHETIC_PROCESS	0.0769230769230769	0.3566494339959	0.227987202850442	-0.633358299084904	-1.46612468686319	8	Adsl,Pfas,Atic,Gart,Paics,Adssl1	0.75
Ontology - Molecular Function	GOMF_ACETYLGALACTOSAMINYLTRANSFERASE_ACTIVITY	0.0580912863070539	0.327478081168732	0.271288554688953	-0.450345294033494	-1.46594037500526	25	Galnt15,B3galnt1,B4galnt4,Galnt7,Galnt3,Csgalnact1,Gbgt1,B4galnt3,Galnt6	0.36
Ontology - Biological Process	GOBP_ADAPTATION_OF_SIGNALING_PATHWAY	0.0859538784067086	0.37209062890241	0.222056046145248	-0.516349634868842	-1.46571321177618	16	Grk3,App,Arrb2,Ubqln2	0.25
Canonical Pathways - Wiki	WP_SPINAL_CORD_INJURY	0.025523157541124	0.222024590889423	0.352487857583619	-0.364206631895347	-1.46556747363622	72	Btg2,Sox9,Il1r1,Hc,Trp53,Epha4,Fos,Cxcl1,Icam1,Col4a1,Arg1,Fkbp1a,Cdk1,Ccnd1,Slit3,Selp,Ccr2,Prkca,Egr1,Il1b,Pirb	0.291666666666667
Ontology - Biological Process	GOBP_REGULATION_OF_MITOCHONDRIAL_TRANSLATION	0.0666664519556957	0.337872070930969	0.287805130535564	-0.446201246022502	-1.46533732612173	26	Tsfm,Mrps27,Coa3,Trub2,Fastkd3,Mpv17l2,Cdk5rap1,Mtg2,Fastkd2	0.346153846153846
Ontology - Biological Process	GOBP_POSITIVE_REGULATION_OF_MITOTIC_SISTER_CHROMATID_SEGREGATION	0.0638297872340426	0.334408025111243	0.248911114434702	-0.692992952925993	-1.4650004552824	6	Mad1l1,Kat5,Aurkb,Cdt1	0.666666666666667
Ontology - Biological Process	GOBP_ADHERENS_JUNCTION_ORGANIZATION	0.035207903679315	0.26443101754455	0.321775918075361	-0.40346017424455	-1.46463694127081	43	Numbl,Cdh1,Vcl,Plekha7,Epha4,Afdn,Fermt2,Actb,Csk,Adam10,Tjp1,Tbcd	0.27906976744186
Ontology - Biological Process	GOBP_COAGULATION	0.00617253215960435	0.10454113990949	0.407017918923954	-0.322003018772306	-1.46409871722016	159	C9,S100a9,Mmrn1,Rab27a,P2ry12,Tspan9,Fbln1,Serpine2,Ano6,Plek,Serpinf2,Fundc2,Axl,Vwf,Pros1,Itgb3,F3,Ap3b1,Kng2,Prdx2,Enpp4,Plau,Ptpn6,Pla2g4a,Hrg,Fcer1g,Plg,Pdgfb,Pdia3,Cpb2,Selp,Fga,Fgb,F11,Fgg,Fzd6,C1galt1c1,Abat,Vtn,Prkca,Alox12,Serpina10,Cx3cl1,Fermt3,Tspan8,Tfpi2,Plat,F2rl1,Bloc1s6	0.308176100628931
Ontology - Biological Process	GOBP_REGULATION_OF_PROTEIN_AUTOUBIQUITINATION	0.0771901105663062	0.356674186320597	0.287805130535564	-0.728274812443395	-1.4639508869519	5	Rbx1,Mta1,Marchf7	0.6
Ontology - Biological Process	GOBP_GLOMERULAR_MESANGIAL_CELL_PROLIFERATION	0.069672131147541	0.3436751891219	0.245041785430996	-0.568750621200441	-1.46386863703884	11	Bmp7,Itgb3,Pdgfb,Bmp4,C3ar1,Egr1,Pdgfrb	0.636363636363636
Ontology - Biological Process	GOBP_TRACHEA_FORMATION	0.0678294573643411	0.339736935125729	0.241339976815091	-0.659990368519468	-1.46380326593945	7	Tgfbr2,Bmp4	0.285714285714286
Ontology - Biological Process	GOBP_DETECTION_OF_LIGHT_STIMULUS	0.0577319587628866	0.327478081168732	0.271288554688953	-0.475052630418737	-1.46370135273764	20	Cacna2d4,Pde6d,Gnat2,Gnat1,Ccdc66,Opn3	0.3
Ontology - Biological Process	GOBP_RESPONSE_TO_INTERLEUKIN_17	0.0577319587628866	0.327478081168732	0.271288554688953	-0.474934224511044	-1.46333652813471	20	Stat3,Ikbke,Cxcl1,Il17ra,Nfkbiz,Dcp1b,Socs3,Il1b,Nfkb1,Traf3ip2	0.5
Ontology - Biological Process	GOBP_MAINTENANCE_OF_LOCATION_IN_CELL	0.00585422721356529	0.100915815810111	0.407017918923954	-0.318177808397247	-1.46311292829945	175	Nol3,Lcn2,Arl2,Gstm7,Ccl21a,Asph,Tmem38a,Bbc3,Mtln,Calm2,Ank3,Tmsb4x,Plce1,Fkbp1a,Slc8b1,Ednra,Gpr39,Itgb3,Plcb1,Xcr1,Calm1,Cyba,Sun1,Slc8a1,P2rx7,Ptpn6,Kdelr2,Rangap1,Arl2bp,Tgfb2,Twf1,Ibtk,Os9,Selenon,Gpsm2,Tmed2,Ptprc,Plcb2,Hk2,Bbs4,Pfn4,P2ry6,Cx3cl1,Coro1a,Dbi,Htt,Camk2d,Sri,Sorl1,Calm3,F2r,Insig1,Plcg2,Supt7l,Ccr5	0.314285714285714
Ontology - Biological Process	GOBP_NEGATIVE_REGULATION_OF_T_HELPER_CELL_DIFFERENTIATION	0.0859538784067086	0.37209062890241	0.222056046145248	-0.515393386044294	-1.46299879805099	16	Bcl6,Jak3,Il4ra,Irf1	0.25
Canonical Pathways - Reactome	REACTOME_CLASS_A_1_RHODOPSIN_LIKE_RECEPTORS	0.0100481164440827	0.136868173351102	0.380730400722792	-0.335137045333493	-1.46193288801505	118	Avpr1a,Hc,Ccl21a,Sstr2,P2ry12,Cxcl1,Bdkrb2,Gpr35,Mtnr1a,Ednra,P2ry13,Gpr39,Opn3,Chrm3,Xcr1,Cx3cr1,Cysltr1,Kng2,Fpr2,Edn1,Ccl6,Gpr132,Gpr183,App,Adrb3,Ccl25,P2ry10,Plppr2,Adora1,Gpr18,P2ry6,C3ar1,Cx3cl1,Cxcr6,Ackr2,Plppr3,F2rl1,Agt,Cnr2,Ccl9,P2ry14,Ptger2,Ackr3,F2r,Hrh2,Cxcl16,Ccr5	0.398305084745763
Ontology - Biological Process	GOBP_REGULATION_OF_GLUTAMATE_SECRETION	0.0770877944325482	0.356674186320597	0.237793834423688	-0.526628664707578	-1.46143087570243	15	Il1rn,Avpr1a,P2rx7,Adora1,Kmo,Il1b,Rab3gap1,Snca	0.533333333333333
Ontology - Biological Process	GOBP_OXALATE_TRANSPORT	0.0645834729227681	0.335059476216824	0.287805130535564	-0.856106106106106	-1.46094684395243	3	Agxt,Slc26a1,Slc26a6	1
Ontology - Biological Process	GOBP_ANTIGEN_PROCESSING_AND_PRESENTATION_OF_PEPTIDE_ANTIGEN	0.03766866975191	0.273936825591943	0.321775918075361	-0.38067120735572	-1.46087647451157	57	H2-Q2,Ctsl,H2-Q7,Trem2,Ctss,Slc11a1,H2-Q1,Ifi30,H2-M2,Calr,Pycard,Fcer1g,Cd74,Pdia3,Fcgr1,Tap2,Marchf1,H2-D1	0.315789473684211
Ontology - Cellular Component	GOCC_OUTER_DYNEIN_ARM	0.0645834729227681	0.335059476216824	0.287805130535564	-0.856015645739268	-1.46079247314898	3	Dnai1	0.333333333333333
Ontology - Molecular Function	GOMF_FILAMIN_BINDING	0.0737704918032787	0.350787710735635	0.237793834423688	-0.567530550384141	-1.46072837954043	11	Nebl,Fblim1	0.181818181818182
Ontology - Biological Process	GOBP_GLYCOSYLATION	0.00475568537402875	0.0896522313443228	0.407017918923954	-0.317883118304496	-1.46072002417793	176	Large2,Fuom,Galnt15,Alg3,Uggt2,Alg8,B3galnt1,Aqp11,Nans,St3gal3,Poglut2,Stt3a,Galnt7,Magt1,Rpn2,Dhdds,Pgm3,St8sia3,Eogt,Mgat5,Tmem258,Pofut1,Alg12,Gfpt1,St8sia4,Serp1,Krtcap2,Dpagt1,Ddost,Gcnt1,Galnt3,Dad1,Dpy19l4,Tusc3,Mgat3,Rpn1,Npc1,Pomk,Ostc,Alg6,Cln5,Gbgt1,Dpy19l3,C1galt1c1,Fktn,Slc51b,Serpina1a,Galnt6,Fut4	0.278409090909091
Ontology - Biological Process	GOBP_MITOTIC_CELL_CYCLE_EMBRYONIC	0.0783868326796897	0.35853958912938	0.287805130535564	-0.726655238466232	-1.46069527970057	5	Hes1,Pdgfb	0.4
[truncated: 14,687 more rows]
